# Supplementary material for: Immune responses of different COVID-19 vaccination strategies by analyzing single-cell RNA sequencing data from multiple tissues using machine learning methods
Source: Front Genet. 2023 Mar 17;14:1157305. doi: 10.3389/fgene.2023.1157305 (PMC10065150; doi:10.3389/fgene.2023.1157305)
Supplement: Supplementary file 1 [file Table2.XLSX]

## Sheet: Blood B cell
Feature ranking algorithm	Classification algorithm	Number of features	ACC	MCC	Macro F1	Weighted F1
LASSO	DT	10	0.575312	0.457985	0.568566	0.578151
LASSO	DT	20	0.585225	0.469424	0.573839	0.588215
LASSO	DT	30	0.608571	0.497478	0.595332	0.610185
LASSO	DT	40	0.585865	0.468895	0.578279	0.587957
LASSO	DT	50	0.57851	0.459984	0.566159	0.58172
LASSO	DT	60	0.582347	0.464062	0.570731	0.58459
LASSO	DT	70	0.589383	0.473758	0.580209	0.59156
LASSO	DT	80	0.606332	0.496678	0.597092	0.609463
LASSO	DT	90	0.57851	0.459474	0.566918	0.580934
LASSO	DT	100	0.575951	0.457473	0.568361	0.579035
LASSO	DT	110	0.581068	0.462944	0.575147	0.582674
LASSO	DT	120	0.582347	0.466464	0.576347	0.58508
LASSO	DT	130	0.580429	0.46231	0.567981	0.582325
LASSO	DT	140	0.583946	0.466845	0.573188	0.585936
LASSO	DT	150	0.583626	0.465915	0.574797	0.586349
LASSO	DT	160	0.602814	0.490043	0.594738	0.604675
LASSO	DT	170	0.575632	0.454919	0.562541	0.578181
LASSO	DT	180	0.587144	0.470441	0.575322	0.58903
LASSO	DT	190	0.590342	0.474637	0.579688	0.592974
LASSO	DT	200	0.57851	0.459721	0.568317	0.581479
LASSO	DT	210	0.574033	0.453938	0.562313	0.576985
LASSO	DT	220	0.575632	0.455055	0.566241	0.57728
LASSO	DT	230	0.574672	0.455331	0.564579	0.577208
LASSO	DT	240	0.576591	0.457897	0.564952	0.579471
LASSO	DT	250	0.565718	0.441758	0.552263	0.568033
LASSO	DT	260	0.573393	0.453097	0.566961	0.57593
LASSO	DT	270	0.592261	0.476093	0.583863	0.593609
LASSO	DT	280	0.574992	0.453893	0.563374	0.576364
LASSO	DT	290	0.591941	0.475888	0.581771	0.594298
LASSO	DT	300	0.572434	0.449867	0.566004	0.573644
LASSO	DT	310	0.570835	0.4488	0.559752	0.572158
LASSO	DT	320	0.573393	0.453137	0.564375	0.575557
LASSO	DT	330	0.566677	0.443237	0.548133	0.568781
LASSO	DT	340	0.569236	0.446499	0.558037	0.572094
LASSO	DT	350	0.580109	0.461972	0.572172	0.582277
LASSO	DT	360	0.584586	0.467597	0.573122	0.58646
LASSO	DT	370	0.583307	0.465316	0.574056	0.585365
LASSO	DT	380	0.573073	0.44938	0.557933	0.574976
LASSO	DT	390	0.559002	0.435118	0.550298	0.561441
LASSO	DT	400	0.57819	0.458806	0.56174	0.581082
LASSO	DT	410	0.563799	0.439955	0.551716	0.56619
LASSO	DT	420	0.558682	0.43395	0.543328	0.561419
LASSO	DT	430	0.574352	0.452144	0.563022	0.576203
LASSO	DT	440	0.565718	0.443058	0.550854	0.568557
LASSO	DT	450	0.574672	0.454083	0.561751	0.577305
LASSO	DT	460	0.56252	0.439111	0.547221	0.565586
LASSO	DT	470	0.568596	0.447748	0.55836	0.570325
LASSO	DT	480	0.552926	0.426449	0.544159	0.555702
LASSO	DT	490	0.579149	0.459277	0.568835	0.580841
LASSO	DT	500	0.559642	0.43518	0.547411	0.561367
LASSO	DT	510	0.557723	0.434285	0.545195	0.56122
LASSO	DT	520	0.567317	0.444391	0.557159	0.570097
LASSO	DT	530	0.566997	0.443608	0.552948	0.569353
LASSO	DT	540	0.569236	0.446681	0.553104	0.571937
LASSO	DT	550	0.566677	0.443251	0.554324	0.568912
LASSO	DT	560	0.5622	0.437234	0.54907	0.564104
LASSO	DT	570	0.554205	0.428515	0.537767	0.55723
LASSO	DT	580	0.558043	0.4331	0.547284	0.560694
LASSO	DT	590	0.551967	0.424448	0.536839	0.554632
LASSO	DT	600	0.565078	0.442221	0.551501	0.567971
LASSO	DT	610	0.566677	0.445699	0.560362	0.568695
LASSO	DT	620	0.561241	0.436605	0.549679	0.562798
LASSO	DT	630	0.556124	0.429455	0.540849	0.558503
LASSO	DT	640	0.571794	0.449876	0.561118	0.573613
LASSO	DT	650	0.567317	0.446683	0.555526	0.570388
LASSO	DT	660	0.541413	0.412158	0.528034	0.54401
LASSO	DT	670	0.566358	0.443226	0.548379	0.569254
LASSO	DT	680	0.561561	0.437096	0.548444	0.563523
LASSO	DT	690	0.558043	0.432825	0.54463	0.560759
LASSO	DT	700	0.566038	0.444079	0.553165	0.568262
LASSO	DT	710	0.544611	0.416472	0.536162	0.547474
LASSO	DT	720	0.560601	0.435428	0.547064	0.563065
LASSO	DT	730	0.56284	0.438157	0.547813	0.564875
LASSO	DT	740	0.540134	0.410399	0.526288	0.543489
LASSO	DT	750	0.551647	0.424206	0.539397	0.55372
LASSO	DT	760	0.568596	0.446515	0.553329	0.571971
LASSO	DT	770	0.560601	0.436217	0.549724	0.563048
LASSO	DT	780	0.541094	0.411072	0.525413	0.54368
LASSO	DT	790	0.567637	0.445279	0.552245	0.570177
LASSO	DT	800	0.553246	0.426884	0.537412	0.555818
LASSO	DT	810	0.544611	0.417679	0.529781	0.548265
LASSO	DT	820	0.551327	0.422492	0.537171	0.553023
LASSO	DT	830	0.564119	0.440337	0.550795	0.566411
LASSO	DT	840	0.554205	0.427461	0.541125	0.556832
LASSO	DT	850	0.564759	0.441616	0.551733	0.567218
LASSO	DT	860	0.549728	0.422828	0.534936	0.552118
LASSO	DT	870	0.540774	0.410164	0.522338	0.543087
LASSO	DT	880	0.551327	0.424888	0.538787	0.554633
LASSO	DT	890	0.564119	0.441592	0.548159	0.567367
LASSO	DT	900	0.567637	0.443998	0.543816	0.570141
LASSO	DT	910	0.572434	0.450807	0.555277	0.574178
LASSO	DT	920	0.549408	0.420681	0.533201	0.551755
LASSO	DT	930	0.5622	0.43783	0.544116	0.564873
LASSO	DT	940	0.551967	0.426355	0.535192	0.555578
LASSO	DT	950	0.552606	0.427313	0.53315	0.556356
LASSO	DT	960	0.551327	0.424332	0.53016	0.555165
LASSO	DT	970	0.559002	0.432915	0.535683	0.560887
LASSO	DT	980	0.550048	0.422736	0.530707	0.553314
LASSO	DT	990	0.564439	0.440696	0.544321	0.566663
LASSO	DT	1000	0.567637	0.445101	0.549617	0.570608
LASSO	DT	1010	0.566997	0.444286	0.550832	0.569784
LASSO	DT	1020	0.565398	0.442168	0.551307	0.567854
LASSO	DT	1030	0.564759	0.441467	0.547736	0.567293
LASSO	DT	1040	0.552606	0.423613	0.536995	0.554248
LASSO	DT	1050	0.56188	0.435544	0.54614	0.563768
LASSO	DT	1060	0.550688	0.425463	0.533001	0.554925
LASSO	DT	1070	0.556444	0.432359	0.538959	0.560213
LASSO	DT	1080	0.560921	0.437609	0.541947	0.564457
LASSO	DT	1090	0.559322	0.434262	0.537307	0.562462
LASSO	DT	1100	0.558363	0.432445	0.536259	0.561021
LASSO	DT	1110	0.565078	0.440423	0.543367	0.567442
LASSO	DT	1120	0.569555	0.446693	0.547383	0.572549
LASSO	DT	1130	0.56188	0.438928	0.548694	0.565027
LASSO	DT	1140	0.560601	0.43654	0.54238	0.563546
LASSO	DT	1150	0.561241	0.436006	0.540861	0.563323
LASSO	DT	1160	0.568916	0.444593	0.544209	0.570969
LASSO	DT	1170	0.557723	0.431519	0.53779	0.559775
LASSO	DT	1180	0.568276	0.445969	0.547952	0.570706
LASSO	DT	1190	0.550048	0.420982	0.527109	0.552515
LASSO	DT	1200	0.551327	0.423852	0.531419	0.55469
LASSO	DT	1210	0.574672	0.45383	0.552325	0.577526
LASSO	DT	1220	0.5622	0.438206	0.542949	0.565086
LASSO	DT	1230	0.565398	0.441688	0.55094	0.567552
LASSO	DT	1240	0.555165	0.428709	0.535324	0.558541
LASSO	DT	1250	0.580748	0.46042	0.561525	0.583223
LASSO	DT	1260	0.565718	0.440999	0.542173	0.567971
LASSO	DT	1270	0.551647	0.425408	0.535101	0.554937
LASSO	DT	1280	0.56284	0.437235	0.543748	0.564936
LASSO	DT	1290	0.571794	0.449703	0.553153	0.574173
LASSO	DT	1300	0.563479	0.438887	0.545878	0.565885
LASSO	DT	1310	0.555804	0.429821	0.536894	0.558999
LASSO	DT	1320	0.561241	0.436257	0.53943	0.563998
LASSO	DT	1330	0.572434	0.451785	0.554175	0.575758
LASSO	DT	1340	0.561241	0.436781	0.549431	0.564565
LASSO	DT	1350	0.560601	0.43509	0.537606	0.563194
LASSO	DT	1360	0.557403	0.431055	0.536983	0.560112
LASSO	DT	1370	0.561241	0.434688	0.539314	0.562709
LASSO	DT	1380	0.57883	0.458645	0.561929	0.581569
LASSO	DT	1390	0.569236	0.445844	0.552463	0.571476
LASSO	DT	1400	0.551967	0.42474	0.538267	0.553617
LASSO	DT	1410	0.542373	0.411726	0.523856	0.545363
LASSO	DT	1420	0.566038	0.44215	0.546497	0.568759
LASSO	DT	1430	0.553246	0.427026	0.534592	0.555991
LASSO	DT	1440	0.547809	0.419048	0.527349	0.550713
LASSO	DT	1450	0.550688	0.420718	0.527067	0.552814
LASSO	DT	1460	0.556444	0.429131	0.533	0.558997
LASSO	DT	1470	0.564439	0.442231	0.548985	0.56811
LASSO	DT	1480	0.56188	0.436527	0.542055	0.564752
LASSO	DT	1490	0.552287	0.42537	0.533187	0.555191
LASSO	DT	1500	0.566358	0.443646	0.551303	0.56952
LASSO	DT	1510	0.556444	0.429479	0.533027	0.55946
LASSO	DT	1520	0.557083	0.43109	0.539	0.560072
LASSO	DT	1530	0.558363	0.431703	0.537913	0.56031
LASSO	DT	1540	0.557083	0.428481	0.533043	0.558654
LASSO	DT	1550	0.564119	0.437838	0.541254	0.565577
LASSO	DT	1560	0.54749	0.419207	0.526737	0.550672
LASSO	DT	1570	0.538216	0.405518	0.517797	0.540688
LASSO	DT	1580	0.542053	0.412163	0.520624	0.54511
LASSO	DT	1590	0.56284	0.437267	0.540251	0.5652
LASSO	DT	1600	0.560281	0.435438	0.536659	0.563825
LASSO	DT	1610	0.545571	0.417337	0.524965	0.548827
LASSO	DT	1620	0.556764	0.429676	0.534314	0.558596
LASSO	DT	1630	0.552287	0.424429	0.539788	0.554713
LASSO	DT	1640	0.563799	0.439191	0.542823	0.566865
LASSO	DT	1650	0.551967	0.423801	0.532672	0.554857
LASSO	DT	1660	0.571154	0.449337	0.550641	0.574126
LASSO	DT	1670	0.54749	0.417541	0.524755	0.550271
LASSO	DT	1680	0.56284	0.437346	0.544241	0.564872
LASSO	DT	1690	0.559002	0.433197	0.539916	0.56171
LASSO	DT	1700	0.553566	0.426464	0.532232	0.557776
LASSO	DT	1710	0.5622	0.437749	0.539262	0.566087
LASSO	DT	1720	0.542053	0.41178	0.523118	0.545406
LASSO	DT	1730	0.558682	0.431611	0.534951	0.561276
LASSO	DT	1740	0.570515	0.448724	0.552065	0.573512
LASSO	DT	1750	0.571794	0.448725	0.55423	0.57408
LASSO	DT	1760	0.558043	0.431474	0.538257	0.560854
LASSO	DT	1770	0.550368	0.421781	0.529199	0.552846
LASSO	DT	1780	0.553886	0.426047	0.529566	0.55653
LASSO	DT	1790	0.550048	0.419936	0.526424	0.552075
LASSO	DT	1800	0.571474	0.448901	0.551778	0.574754
LASSO	DT	1810	0.554205	0.426479	0.534045	0.556925
LASSO	DT	1820	0.550048	0.423172	0.529603	0.553469
LASSO	DT	1830	0.554845	0.427831	0.531981	0.557704
LASSO	DT	1840	0.56188	0.435805	0.537167	0.564131
LASSO	DT	1850	0.545571	0.416544	0.524457	0.548903
LASSO	DT	1860	0.569555	0.445466	0.547547	0.571226
LASSO	DT	1870	0.556764	0.428873	0.531876	0.559007
LASSO	DT	1880	0.56284	0.437098	0.544722	0.56461
LASSO	DT	1890	0.563479	0.439065	0.542633	0.566274
LASSO	DT	1900	0.558363	0.432152	0.540122	0.560876
LASSO	DT	1910	0.559322	0.432312	0.54598	0.56081
LASSO	DT	1920	0.535657	0.403209	0.512533	0.538686
LASSO	DT	1930	0.570515	0.447021	0.550443	0.572233
LASSO	DT	1940	0.553246	0.426119	0.531747	0.556085
LASSO	DT	1950	0.563479	0.439317	0.545987	0.566955
LASSO	DT	1960	0.559322	0.433165	0.539038	0.561598
LASSO	DT	1970	0.568916	0.445337	0.544488	0.571363
LASSO	DT	1980	0.558682	0.432552	0.539555	0.560534
LASSO	DT	1990	0.566358	0.44163	0.546508	0.56821
LASSO	DT	2000	0.559002	0.432799	0.540292	0.561288
LASSO	RF	10	0.728814	0.64844	0.725194	0.729475
LASSO	RF	20	0.758874	0.687827	0.760078	0.759501
LASSO	RF	30	0.789575	0.727259	0.787204	0.789733
LASSO	RF	40	0.800768	0.741622	0.801695	0.800638
LASSO	RF	50	0.798209	0.738288	0.799205	0.798186
LASSO	RF	60	0.806204	0.748495	0.802863	0.805615
LASSO	RF	70	0.79629	0.735827	0.796218	0.795928
LASSO	RF	80	0.800768	0.741724	0.798356	0.80039
LASSO	RF	90	0.806844	0.749472	0.803381	0.806123
LASSO	RF	100	0.808123	0.751083	0.805527	0.807309
LASSO	RF	110	0.808762	0.752164	0.804957	0.808154
LASSO	RF	120	0.799808	0.740096	0.794816	0.798321
LASSO	RF	130	0.81196	0.756149	0.810269	0.810929
LASSO	RF	140	0.806844	0.749493	0.804304	0.805617
LASSO	RF	150	0.801087	0.742218	0.799174	0.800599
LASSO	RF	160	0.798209	0.738354	0.795713	0.796944
LASSO	RF	170	0.805564	0.747829	0.801692	0.804804
LASSO	RF	180	0.799169	0.739346	0.795799	0.798082
LASSO	RF	190	0.803646	0.745203	0.799519	0.802162
LASSO	RF	200	0.799488	0.739872	0.794689	0.798077
LASSO	RF	210	0.800768	0.741587	0.798212	0.799474
LASSO	RF	220	0.805564	0.747773	0.80186	0.804291
LASSO	RF	230	0.79725	0.737245	0.796058	0.796015
LASSO	RF	240	0.798209	0.738292	0.79401	0.797014
LASSO	RF	250	0.800128	0.740758	0.795983	0.79861
LASSO	RF	260	0.810361	0.754014	0.805008	0.808567
LASSO	RF	270	0.801407	0.742584	0.797965	0.799843
LASSO	RF	280	0.804925	0.747142	0.799652	0.803344
LASSO	RF	290	0.814199	0.759141	0.81053	0.812688
LASSO	RF	300	0.814519	0.759468	0.810609	0.813042
LASSO	RF	310	0.808762	0.751888	0.802655	0.806811
LASSO	RF	320	0.800448	0.741047	0.796068	0.798697
LASSO	RF	330	0.807483	0.750294	0.80297	0.805785
LASSO	RF	340	0.801087	0.741758	0.792929	0.798734
LASSO	RF	350	0.803006	0.744403	0.793666	0.800625
LASSO	RF	360	0.799808	0.74033	0.792702	0.797867
LASSO	RF	370	0.798209	0.738238	0.793063	0.795929
LASSO	RF	380	0.800128	0.740698	0.794729	0.798255
LASSO	RF	390	0.807483	0.750328	0.802806	0.805698
LASSO	RF	400	0.805884	0.748133	0.799169	0.803491
LASSO	RF	410	0.805884	0.748215	0.801336	0.803158
LASSO	RF	420	0.810361	0.754095	0.804272	0.808344
LASSO	RF	430	0.805884	0.748338	0.79869	0.803475
LASSO	RF	440	0.806204	0.748652	0.800744	0.803631
LASSO	RF	450	0.79693	0.736587	0.791832	0.79449
LASSO	RF	460	0.806524	0.749061	0.803393	0.804893
LASSO	RF	470	0.799488	0.739823	0.793505	0.79721
LASSO	RF	480	0.800448	0.741239	0.797978	0.798139
LASSO	RF	490	0.795971	0.735336	0.791296	0.793085
LASSO	RF	500	0.803006	0.744356	0.797818	0.800742
LASSO	RF	510	0.793732	0.732509	0.786936	0.790962
LASSO	RF	520	0.800448	0.741374	0.791817	0.79703
LASSO	RF	530	0.792133	0.730299	0.785314	0.789427
LASSO	RF	540	0.803326	0.745072	0.79884	0.800584
LASSO	RF	550	0.805564	0.7479	0.797986	0.802321
LASSO	RF	560	0.79661	0.736426	0.786583	0.793765
LASSO	RF	570	0.795331	0.734517	0.786053	0.792338
LASSO	RF	580	0.793092	0.731465	0.785605	0.789898
LASSO	RF	590	0.791174	0.729244	0.78233	0.787692
LASSO	RF	600	0.79725	0.736996	0.791014	0.794238
LASSO	RF	610	0.794372	0.73326	0.786159	0.791717
LASSO	RF	620	0.788935	0.726078	0.777277	0.785639
LASSO	RF	630	0.787976	0.724907	0.776913	0.78434
LASSO	RF	640	0.784458	0.720247	0.774813	0.78095
LASSO	RF	650	0.786697	0.723087	0.777612	0.783351
LASSO	RF	660	0.792773	0.731187	0.783595	0.789332
LASSO	RF	670	0.778702	0.712882	0.76687	0.774524
LASSO	RF	680	0.795971	0.735273	0.78438	0.792754
LASSO	RF	690	0.784138	0.720016	0.775643	0.781014
LASSO	RF	700	0.790214	0.727857	0.77927	0.786396
LASSO	RF	710	0.790214	0.727853	0.779015	0.786418
LASSO	RF	720	0.789894	0.727505	0.781739	0.785968
LASSO	RF	730	0.783499	0.719174	0.772032	0.779932
LASSO	RF	740	0.782539	0.717804	0.771223	0.778369
LASSO	RF	750	0.789575	0.727303	0.779177	0.785493
LASSO	RF	760	0.787016	0.7237	0.778082	0.783188
LASSO	RF	770	0.78062	0.715534	0.771721	0.776235
LASSO	RF	780	0.784458	0.720474	0.772947	0.779921
LASSO	RF	790	0.779021	0.713601	0.767115	0.774346
LASSO	RF	800	0.785098	0.721262	0.773467	0.781052
LASSO	RF	810	0.787976	0.725006	0.776784	0.783832
LASSO	RF	820	0.785417	0.72151	0.778071	0.781977
LASSO	RF	830	0.785098	0.721429	0.774506	0.7806
LASSO	RF	840	0.782539	0.718005	0.772181	0.77824
LASSO	RF	850	0.787976	0.724807	0.777962	0.784435
LASSO	RF	860	0.78094	0.715624	0.77093	0.77758
LASSO	RF	870	0.775184	0.708416	0.764356	0.770438
LASSO	RF	880	0.777742	0.711865	0.76716	0.773825
LASSO	RF	890	0.795331	0.734398	0.785837	0.792465
LASSO	RF	900	0.783499	0.719042	0.773477	0.779803
LASSO	RF	910	0.779021	0.713458	0.767775	0.774716
LASSO	RF	920	0.798849	0.738947	0.790228	0.795501
LASSO	RF	930	0.786697	0.723405	0.776648	0.783305
LASSO	RF	940	0.785417	0.721907	0.773194	0.780898
LASSO	RF	950	0.795011	0.734279	0.781672	0.791008
LASSO	RF	960	0.7819	0.717062	0.766563	0.777497
LASSO	RF	970	0.790534	0.728434	0.777872	0.786392
LASSO	RF	980	0.787656	0.724397	0.776478	0.78422
LASSO	RF	990	0.789255	0.726484	0.779406	0.785626
LASSO	RF	1000	0.798849	0.739159	0.7891	0.795453
LASSO	RF	1010	0.790214	0.727739	0.779243	0.786814
LASSO	RF	1020	0.784458	0.72033	0.773715	0.780924
LASSO	RF	1030	0.783499	0.719062	0.767164	0.779276
LASSO	RF	1040	0.788615	0.725661	0.778418	0.785363
LASSO	RF	1050	0.783499	0.719142	0.767943	0.779122
LASSO	RF	1060	0.78126	0.716211	0.768316	0.777335
LASSO	RF	1070	0.782539	0.718138	0.769425	0.778038
LASSO	RF	1080	0.791813	0.729843	0.779873	0.788411
LASSO	RF	1090	0.786057	0.722396	0.772238	0.781911
LASSO	RF	1100	0.790854	0.728667	0.776673	0.786682
LASSO	RF	1110	0.784778	0.720964	0.771402	0.780145
LASSO	RF	1120	0.789575	0.727554	0.773938	0.784652
LASSO	RF	1130	0.783818	0.71996	0.771049	0.779564
LASSO	RF	1140	0.784778	0.720696	0.77043	0.780655
LASSO	RF	1150	0.784458	0.72024	0.770485	0.78049
LASSO	RF	1160	0.779021	0.713344	0.762666	0.775214
LASSO	RF	1170	0.791813	0.729692	0.779183	0.788468
LASSO	RF	1180	0.783818	0.719586	0.768102	0.779234
LASSO	RF	1190	0.785098	0.72127	0.775939	0.780784
LASSO	RF	1200	0.787976	0.725077	0.773086	0.783388
LASSO	RF	1210	0.7819	0.717024	0.770611	0.777869
LASSO	RF	1220	0.787336	0.724028	0.773721	0.78329
LASSO	RF	1230	0.782859	0.718406	0.770254	0.778029
LASSO	RF	1240	0.786697	0.723418	0.774089	0.781977
LASSO	RF	1250	0.785737	0.722075	0.770184	0.781052
LASSO	RF	1260	0.778062	0.712189	0.761295	0.772889
LASSO	RF	1270	0.778062	0.712069	0.761919	0.773796
LASSO	RF	1280	0.773905	0.707024	0.75529	0.768455
LASSO	RF	1290	0.775184	0.708446	0.759476	0.76989
LASSO	RF	1300	0.771027	0.703012	0.752414	0.765711
LASSO	RF	1310	0.777742	0.711409	0.760003	0.772959
LASSO	RF	1320	0.775504	0.708721	0.762118	0.770942
LASSO	RF	1330	0.769108	0.700589	0.752835	0.76349
LASSO	RF	1340	0.771986	0.704377	0.752757	0.765911
LASSO	RF	1350	0.772626	0.704971	0.758266	0.767498
LASSO	RF	1360	0.769428	0.701209	0.755382	0.764083
LASSO	RF	1370	0.763032	0.692533	0.744896	0.757696
LASSO	RF	1380	0.774544	0.707546	0.75856	0.769553
LASSO	RF	1390	0.774224	0.70723	0.754153	0.768539
LASSO	RF	1400	0.775504	0.708818	0.760013	0.770624
LASSO	RF	1410	0.773585	0.706219	0.755035	0.768364
LASSO	RF	1420	0.771986	0.704131	0.75567	0.7674
LASSO	RF	1430	0.763351	0.693065	0.747403	0.757728
LASSO	RF	1440	0.760154	0.689132	0.745247	0.753626
LASSO	RF	1450	0.76527	0.69557	0.74697	0.759755
LASSO	RF	1460	0.759834	0.688613	0.740783	0.753677
LASSO	RF	1470	0.76495	0.694999	0.746381	0.758502
LASSO	RF	1480	0.753118	0.679664	0.735783	0.74713
LASSO	RF	1490	0.773265	0.705923	0.75615	0.768024
LASSO	RF	1500	0.772945	0.705933	0.752389	0.766786
LASSO	RF	1510	0.760473	0.68946	0.739925	0.754524
LASSO	RF	1520	0.766549	0.69735	0.746391	0.760469
LASSO	RF	1530	0.76591	0.695994	0.748623	0.760294
LASSO	RF	1540	0.759194	0.687481	0.738709	0.752941
LASSO	RF	1550	0.760154	0.688986	0.739764	0.753869
LASSO	RF	1560	0.76495	0.695358	0.740494	0.75888
LASSO	RF	1570	0.769428	0.701031	0.747722	0.76364
LASSO	RF	1580	0.757275	0.685035	0.736485	0.750906
LASSO	RF	1590	0.763351	0.692981	0.745206	0.758145
LASSO	RF	1600	0.76527	0.695755	0.743328	0.758672
LASSO	RF	1610	0.770067	0.701619	0.751752	0.765062
LASSO	RF	1620	0.748641	0.674142	0.730869	0.742168
LASSO	RF	1630	0.76527	0.695908	0.74823	0.759407
LASSO	RF	1640	0.761113	0.69047	0.737297	0.75357
LASSO	RF	1650	0.768788	0.700156	0.750574	0.763418
LASSO	RF	1660	0.763351	0.692838	0.744249	0.75779
LASSO	RF	1670	0.756636	0.684143	0.737578	0.751136
LASSO	RF	1680	0.76591	0.696385	0.74631	0.760321
LASSO	RF	1690	0.762712	0.692093	0.744589	0.757504
LASSO	RF	1700	0.767189	0.698005	0.749433	0.761962
LASSO	RF	1710	0.761113	0.68991	0.738939	0.755147
LASSO	RF	1720	0.767509	0.698692	0.746833	0.760963
LASSO	RF	1730	0.768148	0.699281	0.748613	0.762492
LASSO	RF	1740	0.772945	0.70577	0.755083	0.767381
LASSO	RF	1750	0.761433	0.690679	0.740064	0.75493
LASSO	RF	1760	0.762072	0.691111	0.739931	0.755892
LASSO	RF	1770	0.757595	0.685465	0.7358	0.752061
LASSO	RF	1780	0.770067	0.701768	0.747542	0.764064
LASSO	RF	1790	0.770707	0.702504	0.75124	0.765161
LASSO	RF	1800	0.767509	0.698676	0.746148	0.761105
LASSO	RF	1810	0.76495	0.695139	0.742963	0.758517
LASSO	RF	1820	0.761752	0.691386	0.741608	0.755036
LASSO	RF	1830	0.761113	0.690372	0.739461	0.754754
LASSO	RF	1840	0.758235	0.686495	0.737001	0.75201
LASSO	RF	1850	0.757275	0.685785	0.732386	0.749208
LASSO	RF	1860	0.759194	0.687737	0.740555	0.752385
LASSO	RF	1870	0.764631	0.694768	0.745686	0.759041
LASSO	RF	1880	0.751199	0.677407	0.727066	0.74341
LASSO	RF	1890	0.762712	0.692093	0.741793	0.756584
LASSO	RF	1900	0.752478	0.678941	0.728015	0.746113
LASSO	RF	1910	0.750879	0.677096	0.728067	0.743017
LASSO	RF	1920	0.75056	0.67659	0.732094	0.743586
LASSO	RF	1930	0.760793	0.68965	0.739496	0.754728
LASSO	RF	1940	0.756636	0.684397	0.729254	0.74877
LASSO	RF	1950	0.755037	0.682861	0.72961	0.747252
LASSO	RF	1960	0.748961	0.674333	0.724288	0.741194
LASSO	RF	1970	0.753758	0.680962	0.73419	0.747133
LASSO	RF	1980	0.753118	0.679755	0.73028	0.746092
LASSO	RF	1990	0.755037	0.682209	0.730798	0.748177
LASSO	RF	2000	0.757915	0.68611	0.73492	0.75047
LightGBM	DT	10	0.691717	0.603387	0.663188	0.694679
LightGBM	DT	20	0.698433	0.611446	0.667505	0.70066
LightGBM	DT	30	0.697474	0.611175	0.670256	0.700462
LightGBM	DT	40	0.676047	0.583811	0.649289	0.678893
LightGBM	DT	50	0.707387	0.623836	0.680642	0.709835
LightGBM	DT	60	0.696834	0.610334	0.671654	0.699185
LightGBM	DT	70	0.68692	0.596782	0.655882	0.688621
LightGBM	DT	80	0.692677	0.605128	0.663117	0.69566
LightGBM	DT	90	0.679885	0.587638	0.651731	0.68244
LightGBM	DT	100	0.682123	0.591629	0.656773	0.684615
LightGBM	DT	110	0.685321	0.595109	0.660238	0.687589
LightGBM	DT	120	0.692996	0.605757	0.667867	0.696274
LightGBM	DT	130	0.692996	0.605253	0.669783	0.695642
LightGBM	DT	140	0.691717	0.603456	0.671275	0.694015
LightGBM	DT	150	0.68788	0.598537	0.663641	0.690523
LightGBM	DT	160	0.679245	0.587889	0.661888	0.682237
LightGBM	DT	170	0.686281	0.596776	0.659705	0.689026
LightGBM	DT	180	0.685641	0.595973	0.660336	0.688486
LightGBM	DT	190	0.683083	0.59217	0.654235	0.684921
LightGBM	DT	200	0.680205	0.588318	0.653991	0.68221
LightGBM	DT	210	0.699073	0.611882	0.67888	0.700129
LightGBM	DT	220	0.667413	0.572266	0.635161	0.671202
LightGBM	DT	230	0.68724	0.597265	0.663358	0.689469
LightGBM	DT	240	0.676367	0.583859	0.650956	0.679157
LightGBM	DT	250	0.672849	0.578585	0.648498	0.675107
LightGBM	DT	260	0.683403	0.592863	0.656849	0.685722
LightGBM	DT	270	0.669012	0.574929	0.645723	0.671901
LightGBM	DT	280	0.679245	0.587008	0.654325	0.681769
LightGBM	DT	290	0.67157	0.576025	0.642471	0.672651
LightGBM	DT	300	0.679885	0.587853	0.654396	0.682013
LightGBM	DT	310	0.67189	0.577629	0.644211	0.674102
LightGBM	DT	320	0.658778	0.560734	0.628869	0.660878
LightGBM	DT	330	0.652382	0.554245	0.623515	0.656413
LightGBM	DT	340	0.669971	0.574766	0.64471	0.672113
LightGBM	DT	350	0.659738	0.561181	0.630867	0.661158
LightGBM	DT	360	0.682123	0.590929	0.65418	0.684776
LightGBM	DT	370	0.652382	0.552655	0.627102	0.655064
LightGBM	DT	380	0.664215	0.566898	0.636649	0.665484
LightGBM	DT	390	0.669971	0.576045	0.641352	0.673223
LightGBM	DT	400	0.645027	0.544034	0.6172	0.647799
LightGBM	DT	410	0.662936	0.565882	0.639638	0.664496
LightGBM	DT	420	0.67125	0.576646	0.64698	0.673517
LightGBM	DT	430	0.643748	0.541028	0.61434	0.645817
LightGBM	DT	440	0.67221	0.57703	0.640184	0.673981
LightGBM	DT	450	0.666773	0.570997	0.640245	0.669197
LightGBM	DT	460	0.660697	0.564216	0.63401	0.663218
LightGBM	DT	470	0.652382	0.552055	0.623208	0.654892
LightGBM	DT	480	0.664854	0.568681	0.637609	0.667627
LightGBM	DT	490	0.662616	0.565529	0.634734	0.665133
LightGBM	DT	500	0.653981	0.553123	0.627272	0.654915
LightGBM	DT	510	0.666773	0.571343	0.644187	0.668983
LightGBM	DT	520	0.65622	0.556224	0.628802	0.657217
LightGBM	DT	530	0.649824	0.549301	0.623228	0.652613
LightGBM	DT	540	0.665814	0.570144	0.63918	0.668763
LightGBM	DT	550	0.67189	0.577105	0.646916	0.67404
LightGBM	DT	560	0.676367	0.584192	0.655494	0.678608
LightGBM	DT	570	0.651423	0.551908	0.624383	0.654077
LightGBM	DT	580	0.643748	0.540624	0.616609	0.645807
LightGBM	DT	590	0.669971	0.575206	0.644461	0.671728
LightGBM	DT	600	0.652382	0.552439	0.623379	0.654999
LightGBM	DT	610	0.654301	0.555235	0.626876	0.657013
LightGBM	DT	620	0.649185	0.548628	0.622699	0.6516
LightGBM	DT	630	0.654941	0.554964	0.627031	0.656539
LightGBM	DT	640	0.651423	0.550359	0.621287	0.653129
LightGBM	DT	650	0.641829	0.538298	0.610595	0.643911
LightGBM	DT	660	0.649504	0.54763	0.618745	0.651493
LightGBM	DT	670	0.652063	0.550937	0.62404	0.654059
LightGBM	DT	680	0.646306	0.545104	0.619235	0.649263
LightGBM	DT	690	0.652382	0.553314	0.622837	0.656024
LightGBM	DT	700	0.659418	0.560477	0.626721	0.660993
LightGBM	DT	710	0.662936	0.565435	0.633684	0.664918
LightGBM	DT	720	0.653022	0.552352	0.622207	0.65494
LightGBM	DT	730	0.658459	0.559428	0.630596	0.660334
LightGBM	DT	740	0.645667	0.544746	0.61705	0.649273
LightGBM	DT	750	0.657179	0.55773	0.629834	0.658762
LightGBM	DT	760	0.651423	0.551613	0.624131	0.654578
LightGBM	DT	770	0.653981	0.553981	0.62593	0.656487
LightGBM	DT	780	0.664535	0.568581	0.637295	0.667274
LightGBM	DT	790	0.646946	0.54566	0.619947	0.649388
LightGBM	DT	800	0.645347	0.542829	0.615866	0.646937
LightGBM	DT	810	0.660377	0.561979	0.632365	0.662019
LightGBM	DT	820	0.639591	0.536301	0.609611	0.642499
LightGBM	DT	830	0.650464	0.549553	0.625655	0.652215
LightGBM	DT	840	0.659418	0.56246	0.630652	0.662508
LightGBM	DT	850	0.647266	0.545554	0.617496	0.649338
LightGBM	DT	860	0.65558	0.557247	0.625108	0.65867
LightGBM	DT	870	0.653022	0.552891	0.625812	0.654794
LightGBM	DT	880	0.649504	0.549708	0.624945	0.652729
LightGBM	DT	890	0.665814	0.569182	0.63462	0.667838
LightGBM	DT	900	0.639271	0.537062	0.606559	0.643588
LightGBM	DT	910	0.651423	0.55071	0.616603	0.653975
LightGBM	DT	920	0.651103	0.55103	0.622827	0.653512
LightGBM	DT	930	0.664854	0.568407	0.638361	0.667149
LightGBM	DT	940	0.645027	0.543697	0.615875	0.648855
LightGBM	DT	950	0.649504	0.54943	0.622686	0.652656
LightGBM	DT	960	0.662616	0.564944	0.63112	0.664472
LightGBM	DT	970	0.629357	0.523314	0.593475	0.632435
LightGBM	DT	980	0.653981	0.554302	0.625592	0.655849
LightGBM	DT	990	0.651423	0.55138	0.621513	0.654473
LightGBM	DT	1000	0.654301	0.555587	0.625504	0.657141
LightGBM	DT	1010	0.659098	0.560732	0.629563	0.661389
LightGBM	DT	1020	0.649185	0.548224	0.616568	0.652303
LightGBM	DT	1030	0.658778	0.559806	0.626769	0.660901
LightGBM	DT	1040	0.660697	0.562291	0.629797	0.662993
LightGBM	DT	1050	0.635433	0.530068	0.60254	0.638201
LightGBM	DT	1060	0.648865	0.548294	0.618923	0.651859
LightGBM	DT	1070	0.654941	0.555937	0.625687	0.65767
LightGBM	DT	1080	0.646946	0.546619	0.617314	0.650967
LightGBM	DT	1090	0.6559	0.557045	0.628609	0.658304
LightGBM	DT	1100	0.653342	0.553633	0.625262	0.655616
LightGBM	DT	1110	0.649824	0.547912	0.619555	0.650757
LightGBM	DT	1120	0.630317	0.525664	0.602387	0.634752
LightGBM	DT	1130	0.643748	0.540889	0.614158	0.645856
LightGBM	DT	1140	0.650783	0.549721	0.621914	0.652808
LightGBM	DT	1150	0.648865	0.547675	0.616927	0.650997
LightGBM	DT	1160	0.642149	0.539808	0.611499	0.645345
LightGBM	DT	1170	0.658139	0.560172	0.630549	0.660725
LightGBM	DT	1180	0.641829	0.539534	0.615886	0.644845
LightGBM	DT	1190	0.645667	0.545688	0.618894	0.650027
LightGBM	DT	1200	0.663575	0.566362	0.634663	0.665439
LightGBM	DT	1210	0.635753	0.531871	0.606659	0.638862
LightGBM	DT	1220	0.645347	0.542374	0.613776	0.646982
LightGBM	DT	1230	0.64119	0.537775	0.612205	0.64361
LightGBM	DT	1240	0.649504	0.548352	0.618193	0.65192
LightGBM	DT	1250	0.648545	0.5474	0.616853	0.65118
LightGBM	DT	1260	0.64119	0.538274	0.610658	0.643988
LightGBM	DT	1270	0.648225	0.547346	0.620207	0.651059
LightGBM	DT	1280	0.642469	0.539688	0.612283	0.645043
LightGBM	DT	1290	0.653342	0.553952	0.621608	0.656776
LightGBM	DT	1300	0.639591	0.535981	0.608386	0.642482
LightGBM	DT	1310	0.631596	0.525647	0.597311	0.63413
LightGBM	DT	1320	0.649185	0.546539	0.617753	0.650007
LightGBM	DT	1330	0.637352	0.532813	0.606695	0.639355
LightGBM	DT	1340	0.647586	0.545502	0.61463	0.649814
LightGBM	DT	1350	0.653342	0.554013	0.625555	0.656221
LightGBM	DT	1360	0.641509	0.537735	0.611223	0.643547
LightGBM	DT	1370	0.648225	0.54689	0.616082	0.650583
LightGBM	DT	1380	0.642149	0.539773	0.613493	0.644995
LightGBM	DT	1390	0.647905	0.546092	0.615898	0.649877
LightGBM	DT	1400	0.642789	0.541329	0.61139	0.646127
LightGBM	DT	1410	0.64023	0.538252	0.609539	0.644645
LightGBM	DT	1420	0.637032	0.532109	0.601624	0.639317
LightGBM	DT	1430	0.650783	0.550326	0.61911	0.653791
LightGBM	DT	1440	0.633834	0.528749	0.601561	0.637118
LightGBM	DT	1450	0.659098	0.560089	0.629828	0.660954
LightGBM	DT	1460	0.644707	0.542396	0.617204	0.646791
LightGBM	DT	1470	0.648545	0.547036	0.614104	0.651087
LightGBM	DT	1480	0.654301	0.554401	0.622517	0.656577
LightGBM	DT	1490	0.650464	0.549555	0.618241	0.652959
LightGBM	DT	1500	0.634154	0.52885	0.603543	0.636975
LightGBM	DT	1510	0.645667	0.544022	0.619182	0.648712
LightGBM	DT	1520	0.636073	0.532758	0.611147	0.639378
LightGBM	DT	1530	0.650144	0.549536	0.617147	0.652771
LightGBM	DT	1540	0.647266	0.545619	0.618054	0.65
LightGBM	DT	1550	0.636713	0.53169	0.603297	0.638993
LightGBM	DT	1560	0.637352	0.532327	0.603664	0.639291
LightGBM	DT	1570	0.645027	0.543085	0.616664	0.647621
LightGBM	DT	1580	0.637032	0.532	0.609267	0.638767
LightGBM	DT	1590	0.643428	0.540902	0.613685	0.645858
LightGBM	DT	1600	0.647586	0.545284	0.618303	0.64885
LightGBM	DT	1610	0.647586	0.545364	0.619414	0.648796
LightGBM	DT	1620	0.657819	0.559678	0.635001	0.660266
LightGBM	DT	1630	0.63991	0.536239	0.608001	0.642821
LightGBM	DT	1640	0.645667	0.544302	0.61368	0.648991
LightGBM	DT	1650	0.651103	0.551341	0.623748	0.653545
LightGBM	DT	1660	0.632235	0.527087	0.601556	0.635245
LightGBM	DT	1670	0.634154	0.529145	0.604301	0.636844
LightGBM	DT	1680	0.631916	0.526638	0.600028	0.635095
LightGBM	DT	1690	0.643108	0.539159	0.609921	0.64451
LightGBM	DT	1700	0.633515	0.527884	0.601311	0.636041
LightGBM	DT	1710	0.639591	0.53479	0.606808	0.641284
LightGBM	DT	1720	0.643428	0.540657	0.613875	0.645629
LightGBM	DT	1730	0.635433	0.530483	0.601516	0.638481
LightGBM	DT	1740	0.647266	0.545059	0.617148	0.649223
LightGBM	DT	1750	0.645027	0.542257	0.613322	0.646979
LightGBM	DT	1760	0.63991	0.536134	0.607199	0.642847
LightGBM	DT	1770	0.644707	0.54321	0.617012	0.647656
LightGBM	DT	1780	0.642789	0.539838	0.612304	0.645317
LightGBM	DT	1790	0.644068	0.541667	0.612206	0.646902
LightGBM	DT	1800	0.646626	0.543721	0.616711	0.647818
LightGBM	DT	1810	0.644068	0.541273	0.61376	0.646606
LightGBM	DT	1820	0.6559	0.555511	0.630195	0.656726
LightGBM	DT	1830	0.635114	0.530473	0.60405	0.637978
LightGBM	DT	1840	0.637032	0.533089	0.608022	0.640426
LightGBM	DT	1850	0.632875	0.526801	0.605647	0.634685
LightGBM	DT	1860	0.622322	0.513876	0.584105	0.625393
LightGBM	DT	1870	0.632875	0.527437	0.599754	0.63539
LightGBM	DT	1880	0.646306	0.544861	0.616716	0.648849
LightGBM	DT	1890	0.639591	0.535809	0.613093	0.642368
LightGBM	DT	1900	0.633195	0.527997	0.601043	0.636647
LightGBM	DT	1910	0.650144	0.549466	0.619825	0.653187
LightGBM	DT	1920	0.638311	0.534054	0.60564	0.640703
LightGBM	DT	1930	0.626479	0.519302	0.591925	0.629754
LightGBM	DT	1940	0.642789	0.540499	0.615921	0.645739
LightGBM	DT	1950	0.652063	0.552208	0.622394	0.654833
LightGBM	DT	1960	0.643108	0.540001	0.604738	0.64544
LightGBM	DT	1970	0.62552	0.517435	0.597103	0.627713
LightGBM	DT	1980	0.634154	0.528754	0.600301	0.637121
LightGBM	DT	1990	0.627119	0.519462	0.594315	0.628928
LightGBM	DT	2000	0.642149	0.539874	0.614321	0.644999
LightGBM	RF	10	0.795651	0.736507	0.778718	0.797116
LightGBM	RF	20	0.847458	0.80281	0.830967	0.847804
LightGBM	RF	30	0.864087	0.823941	0.852233	0.864377
LightGBM	RF	40	0.8756	0.838844	0.862989	0.875851
LightGBM	RF	50	0.881996	0.847286	0.870724	0.88233
LightGBM	RF	60	0.879437	0.843958	0.867393	0.87975
LightGBM	RF	70	0.881356	0.846424	0.871233	0.88164
LightGBM	RF	80	0.883914	0.849768	0.873877	0.884251
LightGBM	RF	90	0.887112	0.85378	0.879533	0.887298
LightGBM	RF	100	0.892229	0.860435	0.883763	0.892428
LightGBM	RF	110	0.892229	0.86062	0.8831	0.892585
LightGBM	RF	120	0.882955	0.848545	0.873685	0.88338
LightGBM	RF	130	0.889351	0.856713	0.881108	0.889557
LightGBM	RF	140	0.888072	0.855001	0.879561	0.88822
LightGBM	RF	150	0.88999	0.85764	0.880341	0.890389
LightGBM	RF	160	0.892869	0.861401	0.884923	0.893057
LightGBM	RF	170	0.888391	0.8555	0.878538	0.888572
LightGBM	RF	180	0.889031	0.856438	0.878901	0.889481
LightGBM	RF	190	0.885833	0.852172	0.876045	0.886096
LightGBM	RF	200	0.893828	0.862641	0.884896	0.894262
LightGBM	RF	210	0.88999	0.857504	0.880547	0.890229
LightGBM	RF	220	0.887752	0.854613	0.877812	0.888059
LightGBM	RF	230	0.89127	0.859181	0.882627	0.891475
LightGBM	RF	240	0.883594	0.849409	0.874475	0.883962
LightGBM	RF	250	0.886153	0.852625	0.875995	0.886366
LightGBM	RF	260	0.888391	0.85552	0.879893	0.888596
LightGBM	RF	270	0.887112	0.853733	0.878339	0.887212
LightGBM	RF	280	0.892549	0.86089	0.885291	0.892713
LightGBM	RF	290	0.889671	0.857124	0.88059	0.889833
LightGBM	RF	300	0.884234	0.849968	0.875402	0.884255
LightGBM	RF	310	0.881356	0.846208	0.873925	0.881342
LightGBM	RF	320	0.881996	0.847053	0.87439	0.88208
LightGBM	RF	330	0.883275	0.84886	0.873745	0.883576
LightGBM	RF	340	0.885513	0.851649	0.876327	0.885778
LightGBM	RF	350	0.886153	0.852828	0.8772	0.886667
LightGBM	RF	360	0.883914	0.849602	0.875863	0.884068
LightGBM	RF	370	0.888391	0.855485	0.879826	0.888534
LightGBM	RF	380	0.884554	0.8504	0.876364	0.884613
LightGBM	RF	390	0.887432	0.854195	0.878501	0.887634
LightGBM	RF	400	0.887112	0.853672	0.879989	0.887244
LightGBM	RF	410	0.887112	0.853661	0.879073	0.887221
LightGBM	RF	420	0.881996	0.847081	0.873313	0.882159
LightGBM	RF	430	0.886473	0.852829	0.876682	0.88638
LightGBM	RF	440	0.882635	0.847913	0.873554	0.882758
LightGBM	RF	450	0.880397	0.845133	0.871028	0.880696
LightGBM	RF	460	0.888711	0.855878	0.87985	0.888907
LightGBM	RF	470	0.881356	0.846327	0.873893	0.881789
LightGBM	RF	480	0.883275	0.848764	0.875	0.883554
LightGBM	RF	490	0.881356	0.846228	0.870633	0.881471
LightGBM	RF	500	0.886792	0.853345	0.87644	0.887095
LightGBM	RF	510	0.880716	0.845391	0.872337	0.88084
LightGBM	RF	520	0.880397	0.844971	0.869624	0.880536
LightGBM	RF	530	0.889671	0.857015	0.88123	0.889728
LightGBM	RF	540	0.879117	0.84333	0.86933	0.879267
LightGBM	RF	550	0.881676	0.846734	0.873107	0.881948
LightGBM	RF	560	0.887752	0.854477	0.877571	0.887669
LightGBM	RF	570	0.885833	0.852098	0.876263	0.886037
LightGBM	RF	580	0.884234	0.849883	0.874579	0.884071
LightGBM	RF	590	0.885513	0.851629	0.874931	0.885637
LightGBM	RF	600	0.883594	0.849118	0.872771	0.883657
LightGBM	RF	610	0.886153	0.852386	0.878102	0.886231
LightGBM	RF	620	0.879757	0.844077	0.869076	0.879834
LightGBM	RF	630	0.880077	0.844647	0.868781	0.880374
LightGBM	RF	640	0.881676	0.846741	0.870853	0.882006
LightGBM	RF	650	0.882635	0.847927	0.873176	0.882817
LightGBM	RF	660	0.8756	0.838647	0.866396	0.875643
LightGBM	RF	670	0.879437	0.843691	0.869055	0.879326
LightGBM	RF	680	0.877518	0.84132	0.866442	0.877739
LightGBM	RF	690	0.878158	0.841986	0.867598	0.878127
LightGBM	RF	700	0.872402	0.834591	0.860093	0.872439
LightGBM	RF	710	0.880397	0.845047	0.870013	0.880363
LightGBM	RF	720	0.874001	0.836592	0.862323	0.873921
LightGBM	RF	730	0.877199	0.840736	0.866109	0.877077
LightGBM	RF	740	0.873681	0.836083	0.862351	0.873314
LightGBM	RF	750	0.877838	0.841578	0.865903	0.877692
LightGBM	RF	760	0.872721	0.835159	0.860964	0.872975
LightGBM	RF	770	0.872402	0.834614	0.860424	0.872464
LightGBM	RF	780	0.873041	0.835377	0.860162	0.872909
LightGBM	RF	790	0.868564	0.829644	0.853238	0.868436
LightGBM	RF	800	0.867285	0.827876	0.853543	0.867099
LightGBM	RF	810	0.869524	0.830784	0.856767	0.869273
LightGBM	RF	820	0.877518	0.841151	0.866259	0.877256
LightGBM	RF	830	0.87432	0.836948	0.863814	0.874121
LightGBM	RF	840	0.871442	0.833302	0.859452	0.871468
LightGBM	RF	850	0.87496	0.837792	0.863714	0.874666
LightGBM	RF	860	0.879117	0.843204	0.867301	0.878995
LightGBM	RF	870	0.864727	0.824542	0.852659	0.864443
LightGBM	RF	880	0.869843	0.8312	0.857376	0.86965
LightGBM	RF	890	0.872721	0.834928	0.859137	0.872505
LightGBM	RF	900	0.869524	0.830878	0.855638	0.869575
LightGBM	RF	910	0.874001	0.836443	0.861248	0.87359
LightGBM	RF	920	0.867605	0.828323	0.85529	0.867372
LightGBM	RF	930	0.87464	0.83745	0.862477	0.874541
LightGBM	RF	940	0.866645	0.827015	0.853015	0.866492
LightGBM	RF	950	0.8756	0.83864	0.862504	0.875388
LightGBM	RF	960	0.867285	0.827854	0.853033	0.866806
LightGBM	RF	970	0.871442	0.833382	0.856319	0.871471
LightGBM	RF	980	0.869524	0.830718	0.855385	0.869218
LightGBM	RF	990	0.87464	0.837586	0.862549	0.874777
LightGBM	RF	1000	0.872082	0.833993	0.860463	0.871817
LightGBM	RF	1010	0.867605	0.828233	0.853518	0.867213
LightGBM	RF	1020	0.868244	0.829102	0.854131	0.867944
LightGBM	RF	1030	0.863447	0.822962	0.849328	0.863135
LightGBM	RF	1040	0.87464	0.837337	0.860216	0.87423
LightGBM	RF	1050	0.872721	0.834905	0.860216	0.872143
LightGBM	RF	1060	0.868244	0.829054	0.853943	0.868031
LightGBM	RF	1070	0.865686	0.825738	0.851807	0.865249
LightGBM	RF	1080	0.863128	0.822394	0.848185	0.862618
LightGBM	RF	1090	0.867285	0.827962	0.85311	0.867145
LightGBM	RF	1100	0.870803	0.832435	0.858737	0.870665
LightGBM	RF	1110	0.861848	0.820623	0.847811	0.861349
LightGBM	RF	1120	0.866965	0.827429	0.852551	0.867022
LightGBM	RF	1130	0.868564	0.829461	0.855745	0.868198
LightGBM	RF	1140	0.867285	0.8278	0.854245	0.866986
LightGBM	RF	1150	0.857691	0.81543	0.842592	0.857528
LightGBM	RF	1160	0.869524	0.830764	0.856766	0.869389
LightGBM	RF	1170	0.866965	0.827375	0.852776	0.866677
LightGBM	RF	1180	0.870803	0.832327	0.855881	0.870337
LightGBM	RF	1190	0.864727	0.824335	0.852234	0.864383
LightGBM	RF	1200	0.866006	0.826266	0.854568	0.866235
LightGBM	RF	1210	0.865046	0.824886	0.849741	0.864811
LightGBM	RF	1220	0.865046	0.824847	0.852178	0.864504
LightGBM	RF	1230	0.864727	0.824478	0.848932	0.864356
LightGBM	RF	1240	0.866965	0.827401	0.854221	0.866637
LightGBM	RF	1250	0.864087	0.823669	0.850911	0.863771
LightGBM	RF	1260	0.85961	0.81775	0.846476	0.859216
LightGBM	RF	1270	0.860569	0.819075	0.84316	0.859886
LightGBM	RF	1280	0.866326	0.826493	0.851424	0.865909
LightGBM	RF	1290	0.870163	0.831621	0.855876	0.869713
LightGBM	RF	1300	0.860889	0.819532	0.844306	0.860487
LightGBM	RF	1310	0.871442	0.833291	0.85834	0.871065
LightGBM	RF	1320	0.865686	0.825822	0.852238	0.865258
LightGBM	RF	1330	0.867605	0.828174	0.852932	0.86706
LightGBM	RF	1340	0.862168	0.821205	0.848175	0.861865
LightGBM	RF	1350	0.85897	0.817068	0.842683	0.858775
LightGBM	RF	1360	0.870163	0.831554	0.856568	0.869624
LightGBM	RF	1370	0.864087	0.823592	0.847421	0.863189
LightGBM	RF	1380	0.866326	0.826502	0.852114	0.865853
LightGBM	RF	1390	0.863128	0.822472	0.847849	0.862681
LightGBM	RF	1400	0.850975	0.806518	0.832769	0.850148
LightGBM	RF	1410	0.866006	0.826161	0.849974	0.865566
LightGBM	RF	1420	0.862488	0.821563	0.847991	0.861983
LightGBM	RF	1430	0.865686	0.825736	0.8517	0.865169
LightGBM	RF	1440	0.85929	0.817424	0.842627	0.858812
LightGBM	RF	1450	0.85961	0.817777	0.843528	0.858983
LightGBM	RF	1460	0.85961	0.817813	0.842163	0.858928
LightGBM	RF	1470	0.857371	0.814966	0.842572	0.85712
LightGBM	RF	1480	0.854813	0.811599	0.838048	0.854172
LightGBM	RF	1490	0.868564	0.829427	0.855517	0.868298
LightGBM	RF	1500	0.852894	0.809054	0.833823	0.851817
LightGBM	RF	1510	0.855772	0.812767	0.83952	0.855023
LightGBM	RF	1520	0.858331	0.816106	0.841874	0.857762
LightGBM	RF	1530	0.855133	0.812079	0.839556	0.8547
LightGBM	RF	1540	0.863767	0.823184	0.848031	0.863122
LightGBM	RF	1550	0.85865	0.816493	0.840226	0.857908
LightGBM	RF	1560	0.858011	0.815623	0.841982	0.85716
LightGBM	RF	1570	0.860249	0.818638	0.8431	0.85974
LightGBM	RF	1580	0.860569	0.818972	0.845893	0.859879
LightGBM	RF	1590	0.864087	0.823553	0.845346	0.8633
LightGBM	RF	1600	0.85897	0.817049	0.841265	0.858489
LightGBM	RF	1610	0.85961	0.817791	0.8411	0.85879
LightGBM	RF	1620	0.852574	0.808778	0.835787	0.852165
LightGBM	RF	1630	0.85961	0.817773	0.841958	0.858604
LightGBM	RF	1640	0.856412	0.813609	0.837309	0.855296
LightGBM	RF	1650	0.849376	0.804471	0.830885	0.848467
LightGBM	RF	1660	0.854813	0.811588	0.83669	0.853848
LightGBM	RF	1670	0.85897	0.817104	0.842664	0.858618
LightGBM	RF	1680	0.851295	0.806903	0.834611	0.850459
LightGBM	RF	1690	0.863767	0.823195	0.848177	0.863132
LightGBM	RF	1700	0.856092	0.813173	0.840293	0.855427
LightGBM	RF	1710	0.85961	0.817683	0.842376	0.858763
LightGBM	RF	1720	0.857051	0.814447	0.839752	0.856121
LightGBM	RF	1730	0.853534	0.809785	0.835695	0.852651
LightGBM	RF	1740	0.849696	0.804863	0.829873	0.848717
LightGBM	RF	1750	0.853534	0.809868	0.836786	0.852817
LightGBM	RF	1760	0.855133	0.811858	0.838105	0.854327
LightGBM	RF	1770	0.85897	0.816951	0.841985	0.858341
LightGBM	RF	1780	0.862168	0.821062	0.844952	0.861321
LightGBM	RF	1790	0.856732	0.813987	0.838267	0.855939
LightGBM	RF	1800	0.853534	0.809809	0.836051	0.85266
LightGBM	RF	1810	0.857691	0.815254	0.838483	0.856699
LightGBM	RF	1820	0.858011	0.8156	0.840392	0.857368
LightGBM	RF	1830	0.852255	0.80801	0.836265	0.851423
LightGBM	RF	1840	0.853534	0.809871	0.837396	0.852731
LightGBM	RF	1850	0.847138	0.801472	0.826807	0.846056
LightGBM	RF	1860	0.850016	0.805318	0.832356	0.849143
LightGBM	RF	1870	0.855772	0.812826	0.83623	0.854969
LightGBM	RF	1880	0.860249	0.818586	0.842779	0.859578
LightGBM	RF	1890	0.850016	0.805188	0.82784	0.84877
LightGBM	RF	1900	0.850656	0.8061	0.830505	0.849644
LightGBM	RF	1910	0.848737	0.803519	0.829807	0.847778
LightGBM	RF	1920	0.85993	0.818156	0.841031	0.859081
LightGBM	RF	1930	0.847458	0.802004	0.827222	0.846699
LightGBM	RF	1940	0.847777	0.802409	0.828079	0.846445
LightGBM	RF	1950	0.845539	0.799467	0.825842	0.844351
LightGBM	RF	1960	0.850016	0.805255	0.829863	0.848865
LightGBM	RF	1970	0.844579	0.798129	0.823657	0.843192
LightGBM	RF	1980	0.846178	0.800252	0.827413	0.845418
LightGBM	RF	1990	0.854813	0.811537	0.836604	0.853821
LightGBM	RF	2000	0.848097	0.802667	0.829285	0.846935
MCFS	DT	10	0.660697	0.56387	0.628034	0.664041
MCFS	DT	20	0.697154	0.610778	0.66552	0.700368
MCFS	DT	30	0.697154	0.611604	0.669535	0.700125
MCFS	DT	40	0.663256	0.566652	0.633375	0.665998
MCFS	DT	50	0.686601	0.59713	0.663266	0.688869
MCFS	DT	60	0.683403	0.59287	0.65601	0.685951
MCFS	DT	70	0.709946	0.626902	0.688784	0.711638
MCFS	DT	80	0.682123	0.590684	0.659921	0.683954
MCFS	DT	90	0.68788	0.598111	0.661566	0.689911
MCFS	DT	100	0.681484	0.590324	0.655472	0.683765
MCFS	DT	110	0.695555	0.607501	0.667402	0.69714
MCFS	DT	120	0.663895	0.566775	0.636133	0.665695
MCFS	DT	130	0.68724	0.597503	0.657468	0.690257
MCFS	DT	140	0.684682	0.594139	0.65507	0.687287
MCFS	DT	150	0.683722	0.592599	0.660229	0.685953
MCFS	DT	160	0.685641	0.595376	0.659751	0.687543
MCFS	DT	170	0.683722	0.593174	0.65872	0.686418
MCFS	DT	180	0.68756	0.597019	0.661761	0.689321
MCFS	DT	190	0.678925	0.586153	0.64943	0.681065
MCFS	DT	200	0.68788	0.597582	0.656666	0.689431
MCFS	DT	210	0.688519	0.599167	0.663358	0.690566
MCFS	DT	220	0.677966	0.585071	0.649145	0.679395
MCFS	DT	230	0.686601	0.596879	0.657031	0.688889
MCFS	DT	240	0.670291	0.575098	0.640083	0.672317
MCFS	DT	250	0.682443	0.59048	0.654145	0.684124
MCFS	DT	260	0.668692	0.57282	0.638794	0.670792
MCFS	DT	270	0.677966	0.585279	0.653358	0.68042
MCFS	DT	280	0.682123	0.590448	0.653433	0.684638
MCFS	DT	290	0.67221	0.577663	0.642347	0.674722
MCFS	DT	300	0.667413	0.571924	0.63846	0.670061
MCFS	DT	310	0.665814	0.570187	0.637668	0.668814
MCFS	DT	320	0.665814	0.569444	0.637236	0.668066
MCFS	DT	330	0.65654	0.557563	0.627506	0.658693
MCFS	DT	340	0.667413	0.57182	0.639746	0.669872
MCFS	DT	350	0.657819	0.558922	0.629697	0.6601
MCFS	DT	360	0.678286	0.58546	0.647828	0.680523
MCFS	DT	370	0.672849	0.578618	0.647731	0.675007
MCFS	DT	380	0.658459	0.560018	0.629348	0.660128
MCFS	DT	390	0.662296	0.564987	0.632505	0.66451
MCFS	DT	400	0.677007	0.583635	0.651424	0.678788
MCFS	DT	410	0.653342	0.553755	0.624914	0.655828
MCFS	DT	420	0.668372	0.572461	0.640962	0.669661
MCFS	DT	430	0.67157	0.577039	0.644686	0.673907
MCFS	DT	440	0.663575	0.567277	0.63485	0.666451
MCFS	DT	450	0.675088	0.580307	0.645113	0.67601
MCFS	DT	460	0.658778	0.561209	0.629266	0.662036
MCFS	DT	470	0.665494	0.569208	0.634785	0.66828
MCFS	DT	480	0.680205	0.588044	0.649472	0.682338
MCFS	DT	490	0.663256	0.564997	0.631277	0.664834
MCFS	DT	500	0.675088	0.581285	0.647736	0.677019
MCFS	DT	510	0.673169	0.5784	0.641796	0.675281
MCFS	DT	520	0.665494	0.568806	0.639396	0.667324
MCFS	DT	530	0.653342	0.553263	0.625289	0.65544
MCFS	DT	540	0.67189	0.576972	0.639503	0.67422
MCFS	DT	550	0.661976	0.564875	0.631796	0.664885
MCFS	DT	560	0.669332	0.574248	0.637209	0.672372
MCFS	DT	570	0.662936	0.566554	0.63363	0.665467
MCFS	DT	580	0.657499	0.558386	0.62584	0.659782
MCFS	DT	590	0.665174	0.56851	0.635564	0.666966
MCFS	DT	600	0.652702	0.55333	0.625866	0.655201
MCFS	DT	610	0.657179	0.557278	0.623967	0.658327
MCFS	DT	620	0.649185	0.548288	0.618809	0.651903
MCFS	DT	630	0.664535	0.56776	0.635501	0.665831
MCFS	DT	640	0.664215	0.567315	0.632266	0.666892
MCFS	DT	650	0.661017	0.564098	0.632947	0.664076
MCFS	DT	660	0.650464	0.549403	0.618489	0.652333
MCFS	DT	670	0.660058	0.562421	0.63281	0.662793
MCFS	DT	680	0.663575	0.566596	0.636139	0.66566
MCFS	DT	690	0.664215	0.56777	0.634845	0.66673
MCFS	DT	700	0.651423	0.551833	0.62311	0.65456
MCFS	DT	710	0.647905	0.546382	0.614481	0.650503
MCFS	DT	720	0.660697	0.56255	0.629271	0.662882
MCFS	DT	730	0.662296	0.564565	0.632844	0.664331
MCFS	DT	740	0.673809	0.580245	0.644607	0.676553
MCFS	DT	750	0.653342	0.552334	0.622096	0.654693
MCFS	DT	760	0.648865	0.547179	0.620793	0.650691
MCFS	DT	770	0.646306	0.544335	0.617475	0.64854
MCFS	DT	780	0.65686	0.55776	0.626601	0.658886
MCFS	DT	790	0.648225	0.546539	0.613047	0.650844
MCFS	DT	800	0.665814	0.568828	0.635912	0.666552
MCFS	DT	810	0.6559	0.556455	0.629084	0.657804
MCFS	DT	820	0.653342	0.553557	0.624095	0.655859
MCFS	DT	830	0.67189	0.577185	0.643361	0.674417
MCFS	DT	840	0.660058	0.561717	0.634271	0.661899
MCFS	DT	850	0.643748	0.541374	0.614019	0.646185
MCFS	DT	860	0.644388	0.542493	0.620439	0.647514
MCFS	DT	870	0.666134	0.570628	0.63976	0.669389
MCFS	DT	880	0.665814	0.569129	0.638902	0.667193
MCFS	DT	890	0.650783	0.550763	0.623971	0.653348
MCFS	DT	900	0.65558	0.555415	0.624557	0.656625
MCFS	DT	910	0.670611	0.57555	0.641967	0.673082
MCFS	DT	920	0.644388	0.542511	0.616613	0.6479
MCFS	DT	930	0.648865	0.548479	0.622472	0.651178
MCFS	DT	940	0.660697	0.561536	0.627946	0.661557
MCFS	DT	950	0.644068	0.541001	0.614407	0.646488
MCFS	DT	960	0.65558	0.556477	0.628154	0.658301
MCFS	DT	970	0.647266	0.545241	0.621361	0.649469
MCFS	DT	980	0.654621	0.555011	0.624531	0.657016
MCFS	DT	990	0.650464	0.549501	0.617744	0.652747
MCFS	DT	1000	0.653662	0.553972	0.62908	0.656028
MCFS	DT	1010	0.648865	0.548094	0.618808	0.651936
MCFS	DT	1020	0.658139	0.559204	0.631102	0.660266
MCFS	DT	1030	0.654941	0.555354	0.625671	0.657531
MCFS	DT	1040	0.646946	0.545223	0.620976	0.649082
MCFS	DT	1050	0.647905	0.546983	0.613734	0.651027
MCFS	DT	1060	0.661337	0.564044	0.632584	0.664181
MCFS	DT	1070	0.654941	0.556141	0.62344	0.658156
MCFS	DT	1080	0.650464	0.548597	0.621692	0.651647
MCFS	DT	1090	0.644707	0.543293	0.617449	0.648237
MCFS	DT	1100	0.657179	0.557499	0.634502	0.658564
MCFS	DT	1110	0.650144	0.54821	0.621973	0.651782
MCFS	DT	1120	0.649185	0.548469	0.624537	0.65118
MCFS	DT	1130	0.649824	0.549055	0.619484	0.652607
MCFS	DT	1140	0.654941	0.556571	0.626929	0.658505
MCFS	DT	1150	0.664854	0.568277	0.641058	0.666914
MCFS	DT	1160	0.663575	0.566574	0.634118	0.665258
MCFS	DT	1170	0.65558	0.556266	0.625684	0.657608
MCFS	DT	1180	0.659738	0.5615	0.63266	0.662149
MCFS	DT	1190	0.644707	0.542679	0.61288	0.646678
MCFS	DT	1200	0.646946	0.54478	0.618007	0.649211
MCFS	DT	1210	0.649504	0.548591	0.62409	0.651347
MCFS	DT	1220	0.648545	0.547239	0.618991	0.651208
MCFS	DT	1230	0.648865	0.547122	0.619356	0.650903
MCFS	DT	1240	0.664535	0.569827	0.640774	0.668363
MCFS	DT	1250	0.646626	0.544841	0.617079	0.649209
MCFS	DT	1260	0.646306	0.543753	0.617886	0.647892
MCFS	DT	1270	0.642149	0.540021	0.614245	0.64549
MCFS	DT	1280	0.649504	0.548331	0.621198	0.652065
MCFS	DT	1290	0.648225	0.546399	0.619004	0.650103
MCFS	DT	1300	0.648865	0.546316	0.618481	0.650126
MCFS	DT	1310	0.647905	0.546868	0.618158	0.651043
MCFS	DT	1320	0.667733	0.572385	0.642452	0.670706
MCFS	DT	1330	0.637032	0.53265	0.609255	0.639756
MCFS	DT	1340	0.644388	0.540974	0.616772	0.646121
MCFS	DT	1350	0.652063	0.551786	0.624333	0.654542
MCFS	DT	1360	0.632555	0.525894	0.602175	0.634292
MCFS	DT	1370	0.648545	0.547291	0.621256	0.651065
MCFS	DT	1380	0.665494	0.569386	0.641065	0.668062
MCFS	DT	1390	0.64055	0.537934	0.610242	0.643748
MCFS	DT	1400	0.636393	0.531343	0.609298	0.638947
MCFS	DT	1410	0.647586	0.546714	0.618477	0.650739
MCFS	DT	1420	0.655261	0.556357	0.628732	0.658557
MCFS	DT	1430	0.641509	0.537375	0.615035	0.643209
MCFS	DT	1440	0.654941	0.555926	0.624867	0.657998
MCFS	DT	1450	0.648865	0.547702	0.618603	0.651581
MCFS	DT	1460	0.653342	0.553578	0.627403	0.656211
MCFS	DT	1470	0.649185	0.548484	0.619944	0.651519
MCFS	DT	1480	0.65622	0.556935	0.629919	0.658381
MCFS	DT	1490	0.654941	0.554131	0.625737	0.655953
MCFS	DT	1500	0.646626	0.543989	0.616284	0.648573
MCFS	DT	1510	0.664215	0.566344	0.633719	0.665104
MCFS	DT	1520	0.648545	0.546869	0.618363	0.651031
MCFS	DT	1530	0.651103	0.550907	0.620184	0.65381
MCFS	DT	1540	0.649185	0.548273	0.620344	0.651389
MCFS	DT	1550	0.653342	0.553994	0.622703	0.656223
MCFS	DT	1560	0.659098	0.561122	0.634051	0.661678
MCFS	DT	1570	0.653662	0.552951	0.624015	0.655395
MCFS	DT	1580	0.651103	0.551513	0.62306	0.654342
MCFS	DT	1590	0.638951	0.534523	0.604818	0.641317
MCFS	DT	1600	0.644068	0.541631	0.612035	0.646665
MCFS	DT	1610	0.634154	0.52914	0.603411	0.636845
MCFS	DT	1620	0.643428	0.541379	0.615065	0.646254
MCFS	DT	1630	0.65686	0.557873	0.627954	0.658989
MCFS	DT	1640	0.653342	0.553702	0.625175	0.655888
MCFS	DT	1650	0.643108	0.540151	0.612227	0.645451
MCFS	DT	1660	0.632875	0.527539	0.603437	0.635561
MCFS	DT	1670	0.649824	0.548251	0.624337	0.65161
MCFS	DT	1680	0.638951	0.534859	0.608097	0.641157
MCFS	DT	1690	0.651103	0.550993	0.624912	0.653878
MCFS	DT	1700	0.637352	0.53282	0.607508	0.639903
MCFS	DT	1710	0.659738	0.561555	0.631804	0.662112
MCFS	DT	1720	0.637672	0.53381	0.607813	0.640749
MCFS	DT	1730	0.654621	0.555159	0.624213	0.656991
MCFS	DT	1740	0.641829	0.539976	0.617392	0.645019
MCFS	DT	1750	0.646946	0.546499	0.620032	0.650397
MCFS	DT	1760	0.645987	0.544185	0.614842	0.648539
MCFS	DT	1770	0.660697	0.563223	0.633495	0.663423
MCFS	DT	1780	0.649824	0.549048	0.619895	0.652457
MCFS	DT	1790	0.669012	0.57406	0.64268	0.671697
MCFS	DT	1800	0.664215	0.567574	0.634978	0.66621
MCFS	DT	1810	0.651103	0.550592	0.624319	0.653375
MCFS	DT	1820	0.635433	0.530336	0.606487	0.637896
MCFS	DT	1830	0.653981	0.554528	0.624379	0.656405
MCFS	DT	1840	0.652702	0.552165	0.618839	0.655275
MCFS	DT	1850	0.641829	0.538431	0.609787	0.644483
MCFS	DT	1860	0.646626	0.544587	0.616259	0.648501
MCFS	DT	1870	0.635433	0.530612	0.606158	0.637882
MCFS	DT	1880	0.638311	0.534783	0.609592	0.641331
MCFS	DT	1890	0.639271	0.534965	0.609715	0.6417
MCFS	DT	1900	0.644707	0.542878	0.61539	0.648048
MCFS	DT	1910	0.650144	0.549056	0.627138	0.65175
MCFS	DT	1920	0.655261	0.556694	0.629888	0.657793
MCFS	DT	1930	0.645987	0.543752	0.612081	0.648185
MCFS	DT	1940	0.648865	0.546484	0.616624	0.65027
MCFS	DT	1950	0.64119	0.537567	0.613171	0.643157
MCFS	DT	1960	0.643428	0.540257	0.613649	0.64574
MCFS	DT	1970	0.649824	0.549071	0.62684	0.652007
MCFS	DT	1980	0.660058	0.561357	0.625986	0.66183
MCFS	DT	1990	0.635753	0.531218	0.607384	0.638604
MCFS	DT	2000	0.646946	0.545229	0.615195	0.649858
MCFS	RF	10	0.787656	0.725918	0.76884	0.78908
MCFS	RF	20	0.830508	0.781007	0.814945	0.831125
MCFS	RF	30	0.840422	0.793864	0.829546	0.841071
MCFS	RF	40	0.846498	0.801794	0.833642	0.847305
MCFS	RF	50	0.851295	0.808041	0.83937	0.851993
MCFS	RF	60	0.863447	0.823733	0.852699	0.864198
MCFS	RF	70	0.867285	0.828614	0.855319	0.867887
MCFS	RF	80	0.870803	0.832982	0.860123	0.871341
MCFS	RF	90	0.871762	0.834292	0.861466	0.872353
MCFS	RF	100	0.868564	0.829989	0.858315	0.868908
MCFS	RF	110	0.87464	0.837806	0.864218	0.874923
MCFS	RF	120	0.87496	0.838352	0.864473	0.875465
MCFS	RF	130	0.87432	0.837521	0.862748	0.874807
MCFS	RF	140	0.873041	0.835863	0.862623	0.873591
MCFS	RF	150	0.872402	0.83489	0.86398	0.872639
MCFS	RF	160	0.873361	0.835984	0.862	0.87347
MCFS	RF	170	0.876879	0.840989	0.867017	0.877319
MCFS	RF	180	0.879437	0.843884	0.87055	0.879613
MCFS	RF	190	0.871122	0.833241	0.860651	0.871386
MCFS	RF	200	0.875919	0.8395	0.865785	0.876338
MCFS	RF	210	0.876879	0.840644	0.866028	0.877351
MCFS	RF	220	0.880716	0.845621	0.870242	0.880973
MCFS	RF	230	0.879117	0.843582	0.869882	0.879365
MCFS	RF	240	0.882635	0.848183	0.873488	0.882989
MCFS	RF	250	0.879757	0.844377	0.869322	0.880028
MCFS	RF	260	0.876559	0.840149	0.866389	0.876862
MCFS	RF	270	0.872402	0.834874	0.862488	0.872815
MCFS	RF	280	0.87528	0.838487	0.865648	0.875495
MCFS	RF	290	0.878798	0.84323	0.869307	0.879211
MCFS	RF	300	0.87432	0.837142	0.861819	0.874318
MCFS	RF	310	0.875919	0.839298	0.865874	0.876176
MCFS	RF	320	0.878478	0.842627	0.86831	0.878687
MCFS	RF	330	0.872402	0.834667	0.861127	0.872512
MCFS	RF	340	0.881036	0.845913	0.872039	0.881321
MCFS	RF	350	0.874001	0.836685	0.861969	0.87408
MCFS	RF	360	0.875919	0.839239	0.865075	0.8762
MCFS	RF	370	0.886792	0.853338	0.876911	0.886976
MCFS	RF	380	0.886153	0.852489	0.877811	0.886331
MCFS	RF	390	0.876239	0.839645	0.865574	0.876464
MCFS	RF	400	0.879117	0.843347	0.868994	0.879156
MCFS	RF	410	0.879117	0.843392	0.868322	0.879278
MCFS	RF	420	0.884234	0.85002	0.873684	0.884425
MCFS	RF	430	0.886473	0.852968	0.877023	0.886736
MCFS	RF	440	0.876879	0.840643	0.866615	0.877292
MCFS	RF	450	0.882955	0.848346	0.871826	0.883037
MCFS	RF	460	0.872721	0.834972	0.862059	0.872749
MCFS	RF	470	0.875919	0.83921	0.866138	0.875908
MCFS	RF	480	0.882955	0.84827	0.873978	0.883
MCFS	RF	490	0.879117	0.843321	0.868838	0.879329
MCFS	RF	500	0.873681	0.836316	0.864701	0.873885
MCFS	RF	510	0.880077	0.844569	0.869391	0.880106
MCFS	RF	520	0.87496	0.838126	0.863049	0.875342
MCFS	RF	530	0.876559	0.840159	0.865004	0.876824
MCFS	RF	540	0.87464	0.837666	0.864433	0.874891
MCFS	RF	550	0.883275	0.848771	0.874752	0.883365
MCFS	RF	560	0.875919	0.839268	0.865274	0.876191
MCFS	RF	570	0.873361	0.835876	0.86256	0.873611
MCFS	RF	580	0.882955	0.848333	0.874233	0.883112
MCFS	RF	590	0.881356	0.846211	0.872912	0.88146
MCFS	RF	600	0.8756	0.838883	0.86519	0.87585
MCFS	RF	610	0.878798	0.842879	0.867543	0.878814
MCFS	RF	620	0.883914	0.849571	0.872609	0.883966
MCFS	RF	630	0.881036	0.845953	0.872349	0.881317
MCFS	RF	640	0.881036	0.845905	0.869898	0.881185
MCFS	RF	650	0.880077	0.844585	0.868449	0.880058
MCFS	RF	660	0.878158	0.842068	0.867246	0.878021
MCFS	RF	670	0.872082	0.834209	0.861794	0.872255
MCFS	RF	680	0.876879	0.8405	0.867058	0.877065
MCFS	RF	690	0.876879	0.840489	0.863562	0.876945
MCFS	RF	700	0.869524	0.830976	0.855959	0.869507
MCFS	RF	710	0.877518	0.841198	0.866209	0.877401
MCFS	RF	720	0.87432	0.8371	0.863282	0.874397
MCFS	RF	730	0.878478	0.842623	0.866163	0.87875
MCFS	RF	740	0.867285	0.82793	0.854589	0.867268
MCFS	RF	750	0.871442	0.833427	0.85998	0.871547
MCFS	RF	760	0.873681	0.836248	0.861537	0.873681
MCFS	RF	770	0.872721	0.83504	0.86003	0.872786
MCFS	RF	780	0.870803	0.83253	0.85878	0.870827
MCFS	RF	790	0.872402	0.834681	0.85908	0.872562
MCFS	RF	800	0.877518	0.841418	0.866568	0.877876
MCFS	RF	810	0.875919	0.839114	0.865038	0.875743
MCFS	RF	820	0.877518	0.841278	0.867683	0.877667
MCFS	RF	830	0.876879	0.840632	0.868145	0.877219
MCFS	RF	840	0.874001	0.836716	0.862966	0.874176
MCFS	RF	850	0.875919	0.839251	0.866324	0.876174
MCFS	RF	860	0.871122	0.832834	0.860569	0.871071
MCFS	RF	870	0.87496	0.837919	0.864503	0.875083
MCFS	RF	880	0.8756	0.838735	0.865567	0.875754
MCFS	RF	890	0.877518	0.841401	0.867675	0.877797
MCFS	RF	900	0.873041	0.835397	0.859341	0.872985
MCFS	RF	910	0.877838	0.841552	0.867399	0.877824
MCFS	RF	920	0.872082	0.83418	0.859973	0.872158
MCFS	RF	930	0.871122	0.83296	0.858256	0.871207
MCFS	RF	940	0.870483	0.832022	0.85838	0.870454
MCFS	RF	950	0.8756	0.838495	0.864806	0.875259
MCFS	RF	960	0.869843	0.831331	0.859129	0.869869
MCFS	RF	970	0.8756	0.838704	0.863497	0.875589
MCFS	RF	980	0.871762	0.833771	0.861498	0.871844
MCFS	RF	990	0.87496	0.837888	0.86307	0.875095
MCFS	RF	1000	0.867925	0.828727	0.857125	0.86782
MCFS	RF	1010	0.870803	0.832389	0.858947	0.870615
MCFS	RF	1020	0.872721	0.834999	0.861153	0.872749
MCFS	RF	1030	0.871762	0.833661	0.858294	0.871548
MCFS	RF	1040	0.873361	0.835756	0.862093	0.873236
MCFS	RF	1050	0.871122	0.832766	0.857731	0.870919
MCFS	RF	1060	0.865686	0.825791	0.851054	0.865523
MCFS	RF	1070	0.869843	0.831158	0.856674	0.869554
MCFS	RF	1080	0.865686	0.825805	0.852079	0.865543
MCFS	RF	1090	0.871122	0.832837	0.860165	0.871018
MCFS	RF	1100	0.872402	0.83447	0.8599	0.872204
MCFS	RF	1110	0.87528	0.838203	0.864285	0.875134
MCFS	RF	1120	0.873681	0.836259	0.864481	0.873735
MCFS	RF	1130	0.8756	0.838727	0.865879	0.875611
MCFS	RF	1140	0.871122	0.83286	0.858692	0.870748
MCFS	RF	1150	0.872082	0.834023	0.859686	0.871892
MCFS	RF	1160	0.871122	0.832977	0.859661	0.871247
MCFS	RF	1170	0.868244	0.829109	0.855817	0.868076
MCFS	RF	1180	0.868884	0.829946	0.854599	0.868691
MCFS	RF	1190	0.861848	0.820711	0.848075	0.861647
MCFS	RF	1200	0.867925	0.828628	0.852868	0.867614
MCFS	RF	1210	0.869843	0.831067	0.858828	0.869667
MCFS	RF	1220	0.873681	0.836194	0.862317	0.87355
MCFS	RF	1230	0.871762	0.833766	0.860913	0.871741
MCFS	RF	1240	0.878158	0.841934	0.865229	0.877935
MCFS	RF	1250	0.871442	0.833127	0.858525	0.871111
MCFS	RF	1260	0.864407	0.824105	0.847565	0.863997
MCFS	RF	1270	0.866006	0.826195	0.852704	0.865775
MCFS	RF	1280	0.869204	0.83042	0.855799	0.869052
MCFS	RF	1290	0.870803	0.832371	0.858845	0.870552
MCFS	RF	1300	0.862168	0.821165	0.848864	0.861992
MCFS	RF	1310	0.875919	0.839008	0.863174	0.875736
MCFS	RF	1320	0.864727	0.82451	0.850296	0.864467
MCFS	RF	1330	0.867925	0.828725	0.853988	0.867988
MCFS	RF	1340	0.866965	0.82733	0.854053	0.866464
MCFS	RF	1350	0.869524	0.830745	0.856153	0.869177
MCFS	RF	1360	0.864087	0.823711	0.851557	0.863989
MCFS	RF	1370	0.863128	0.822434	0.850326	0.863076
MCFS	RF	1380	0.866965	0.827544	0.85489	0.866884
MCFS	RF	1390	0.862488	0.821518	0.849261	0.861903
MCFS	RF	1400	0.863128	0.822585	0.848778	0.862799
MCFS	RF	1410	0.860249	0.818622	0.843053	0.859729
MCFS	RF	1420	0.865046	0.824937	0.851114	0.864828
MCFS	RF	1430	0.871122	0.832855	0.859143	0.870723
MCFS	RF	1440	0.864087	0.823688	0.849662	0.863632
MCFS	RF	1450	0.857691	0.815338	0.842058	0.857371
MCFS	RF	1460	0.862168	0.821127	0.847134	0.861848
MCFS	RF	1470	0.863767	0.82319	0.848544	0.863389
MCFS	RF	1480	0.864087	0.823754	0.848805	0.863806
MCFS	RF	1490	0.866645	0.826998	0.852106	0.866131
MCFS	RF	1500	0.864727	0.824599	0.848882	0.864423
MCFS	RF	1510	0.863128	0.822258	0.848519	0.862336
MCFS	RF	1520	0.866645	0.826882	0.851835	0.865963
MCFS	RF	1530	0.858331	0.816233	0.841829	0.857838
MCFS	RF	1540	0.864407	0.824114	0.849826	0.86424
MCFS	RF	1550	0.865366	0.825302	0.849171	0.864885
MCFS	RF	1560	0.864407	0.824164	0.85008	0.86423
MCFS	RF	1570	0.865686	0.82577	0.851998	0.865289
MCFS	RF	1580	0.860249	0.818751	0.844348	0.860157
MCFS	RF	1590	0.864727	0.82452	0.85015	0.86446
MCFS	RF	1600	0.866645	0.826912	0.85157	0.866071
MCFS	RF	1610	0.863447	0.822844	0.846271	0.863047
MCFS	RF	1620	0.867925	0.828679	0.852954	0.867633
MCFS	RF	1630	0.864407	0.824079	0.851611	0.86422
MCFS	RF	1640	0.861209	0.819818	0.844953	0.860511
MCFS	RF	1650	0.868244	0.829017	0.853304	0.867914
MCFS	RF	1660	0.866326	0.826513	0.850527	0.865843
MCFS	RF	1670	0.855453	0.812464	0.83831	0.854983
MCFS	RF	1680	0.860889	0.81949	0.846321	0.860511
MCFS	RF	1690	0.864727	0.824413	0.848845	0.864115
MCFS	RF	1700	0.868884	0.829773	0.856118	0.868284
MCFS	RF	1710	0.865686	0.82565	0.850324	0.86525
MCFS	RF	1720	0.862168	0.821132	0.849607	0.862052
MCFS	RF	1730	0.868884	0.82994	0.855517	0.868757
MCFS	RF	1740	0.85993	0.818212	0.845511	0.859229
MCFS	RF	1750	0.862168	0.821185	0.846618	0.861907
MCFS	RF	1760	0.864087	0.823607	0.850096	0.863564
MCFS	RF	1770	0.862488	0.821442	0.848537	0.861952
MCFS	RF	1780	0.860249	0.818502	0.846632	0.859564
MCFS	RF	1790	0.862488	0.821492	0.848459	0.861965
MCFS	RF	1800	0.861209	0.819836	0.844554	0.860732
MCFS	RF	1810	0.860569	0.818946	0.845689	0.859927
MCFS	RF	1820	0.860889	0.819378	0.844583	0.860139
MCFS	RF	1830	0.862808	0.821941	0.846942	0.862261
MCFS	RF	1840	0.85865	0.816594	0.842447	0.857899
MCFS	RF	1850	0.868244	0.829014	0.853588	0.867702
MCFS	RF	1860	0.860569	0.819032	0.842962	0.859933
MCFS	RF	1870	0.856412	0.813654	0.841317	0.856036
MCFS	RF	1880	0.854173	0.810728	0.839208	0.853705
MCFS	RF	1890	0.85929	0.817331	0.843516	0.858777
MCFS	RF	1900	0.85929	0.817356	0.845365	0.858872
MCFS	RF	1910	0.861209	0.819826	0.845678	0.860653
MCFS	RF	1920	0.85865	0.816554	0.840508	0.858037
MCFS	RF	1930	0.862168	0.821157	0.847569	0.861817
MCFS	RF	1940	0.863447	0.822751	0.848478	0.862897
MCFS	RF	1950	0.85961	0.817821	0.84122	0.858982
MCFS	RF	1960	0.858011	0.815723	0.840898	0.857503
MCFS	RF	1970	0.856412	0.81372	0.840548	0.85582
MCFS	RF	1980	0.857691	0.815311	0.841747	0.857146
MCFS	RF	1990	0.861209	0.819779	0.846955	0.860732
MCFS	RF	2000	0.852255	0.808239	0.834481	0.851631
mRMR	DT	10	0.633515	0.529885	0.606479	0.637092
mRMR	DT	20	0.660697	0.563677	0.63159	0.663917
mRMR	DT	30	0.667093	0.571752	0.639134	0.670102
mRMR	DT	40	0.67125	0.576848	0.644888	0.673411
mRMR	DT	50	0.661657	0.565662	0.637229	0.664802
mRMR	DT	60	0.644068	0.542868	0.616065	0.64701
mRMR	DT	70	0.641829	0.539841	0.620278	0.644896
mRMR	DT	80	0.663895	0.56824	0.635877	0.666819
mRMR	DT	90	0.646626	0.54621	0.619337	0.649795
mRMR	DT	100	0.652382	0.553146	0.623501	0.655489
mRMR	DT	110	0.663256	0.567171	0.636802	0.666201
mRMR	DT	120	0.637992	0.533948	0.616152	0.640024
mRMR	DT	130	0.658778	0.560466	0.63294	0.660831
mRMR	DT	140	0.663256	0.56671	0.642587	0.665896
mRMR	DT	150	0.653342	0.55445	0.62429	0.656414
mRMR	DT	160	0.653662	0.553947	0.625476	0.656345
mRMR	DT	170	0.649824	0.549693	0.626173	0.652398
mRMR	DT	180	0.638631	0.535311	0.615165	0.641769
mRMR	DT	190	0.644388	0.542766	0.614641	0.647538
mRMR	DT	200	0.653662	0.553607	0.628257	0.655499
mRMR	DT	210	0.666773	0.571088	0.638758	0.669188
mRMR	DT	220	0.647266	0.545864	0.622609	0.64846
mRMR	DT	230	0.64119	0.538168	0.611963	0.643578
mRMR	DT	240	0.637032	0.533286	0.609212	0.639925
mRMR	DT	250	0.645347	0.543981	0.616242	0.648428
mRMR	DT	260	0.629037	0.522414	0.601585	0.632012
mRMR	DT	270	0.648225	0.545763	0.623138	0.649744
mRMR	DT	280	0.639271	0.535593	0.614485	0.64151
mRMR	DT	290	0.646626	0.54452	0.622291	0.648444
mRMR	DT	300	0.635753	0.530228	0.61142	0.637183
mRMR	DT	310	0.645027	0.542732	0.619534	0.646927
mRMR	DT	320	0.652063	0.552444	0.62762	0.654179
mRMR	DT	330	0.623281	0.51541	0.592543	0.626347
mRMR	DT	340	0.641829	0.538793	0.613017	0.644329
mRMR	DT	350	0.631276	0.524738	0.599726	0.633184
mRMR	DT	360	0.639591	0.536439	0.611471	0.642437
mRMR	DT	370	0.64119	0.538546	0.615111	0.643859
mRMR	DT	380	0.636073	0.531341	0.613788	0.638236
mRMR	DT	390	0.62552	0.517938	0.599083	0.627964
mRMR	DT	400	0.634794	0.531638	0.609774	0.638526
mRMR	DT	410	0.641829	0.539744	0.614709	0.645433
mRMR	DT	420	0.6252	0.517952	0.601757	0.627477
mRMR	DT	430	0.646946	0.546021	0.6238	0.649631
mRMR	DT	440	0.641509	0.54002	0.618318	0.645172
mRMR	DT	450	0.62488	0.516861	0.593431	0.627423
mRMR	DT	460	0.651423	0.551816	0.625073	0.65463
mRMR	DT	470	0.641509	0.540028	0.616901	0.645018
mRMR	DT	480	0.647586	0.547032	0.622081	0.650566
mRMR	DT	490	0.636713	0.53203	0.608657	0.639455
mRMR	DT	500	0.643748	0.542026	0.617631	0.646474
mRMR	DT	510	0.618484	0.507922	0.590826	0.620737
mRMR	DT	520	0.627119	0.520864	0.603748	0.629638
mRMR	DT	530	0.626479	0.519022	0.6032	0.628405
mRMR	DT	540	0.635433	0.531994	0.608991	0.638738
mRMR	DT	550	0.629997	0.524502	0.602437	0.632866
mRMR	DT	560	0.632875	0.528053	0.609189	0.635885
mRMR	DT	570	0.629677	0.523792	0.600471	0.632771
mRMR	DT	580	0.622002	0.513617	0.595486	0.624341
mRMR	DT	590	0.614327	0.504054	0.586064	0.617357
mRMR	DT	600	0.622961	0.516201	0.600921	0.626425
mRMR	DT	610	0.637352	0.532948	0.611902	0.639516
mRMR	DT	620	0.62552	0.51842	0.597091	0.628821
mRMR	DT	630	0.64119	0.537563	0.613613	0.643361
mRMR	DT	640	0.626799	0.519448	0.597863	0.629238
mRMR	DT	650	0.635753	0.531607	0.608591	0.638597
mRMR	DT	660	0.625839	0.519118	0.601017	0.628444
mRMR	DT	670	0.638631	0.535347	0.614006	0.641722
mRMR	DT	680	0.631596	0.525368	0.604356	0.634406
mRMR	DT	690	0.627438	0.52051	0.598884	0.629909
mRMR	DT	700	0.629677	0.522695	0.598969	0.631527
mRMR	DT	710	0.632555	0.526674	0.603635	0.635078
mRMR	DT	720	0.618804	0.510155	0.591412	0.62222
mRMR	DT	730	0.629997	0.524109	0.602509	0.63222
mRMR	DT	740	0.622642	0.511769	0.592681	0.623773
mRMR	DT	750	0.634474	0.529993	0.610156	0.637491
mRMR	DT	760	0.629677	0.52346	0.600053	0.632442
mRMR	DT	770	0.630636	0.524284	0.600112	0.633562
mRMR	DT	780	0.626479	0.519514	0.597698	0.629752
mRMR	DT	790	0.607611	0.49498	0.578377	0.610746
mRMR	DT	800	0.618804	0.509383	0.590231	0.621631
mRMR	DT	810	0.645667	0.543199	0.620749	0.647404
mRMR	DT	820	0.626479	0.519144	0.598638	0.62815
mRMR	DT	830	0.628718	0.522158	0.59889	0.631606
mRMR	DT	840	0.630636	0.525167	0.602155	0.634271
mRMR	DT	850	0.623601	0.515544	0.595711	0.625952
mRMR	DT	860	0.618484	0.509048	0.590004	0.621478
mRMR	DT	870	0.622322	0.513738	0.593176	0.625411
mRMR	DT	880	0.637992	0.534843	0.611493	0.641129
mRMR	DT	890	0.629357	0.522439	0.604041	0.631295
mRMR	DT	900	0.628718	0.520944	0.598218	0.630507
mRMR	DT	910	0.623601	0.516451	0.596055	0.627313
mRMR	DT	920	0.630636	0.524589	0.605227	0.633048
mRMR	DT	930	0.627758	0.522093	0.601614	0.63101
mRMR	DT	940	0.622961	0.51474	0.59702	0.625214
mRMR	DT	950	0.6252	0.517581	0.594835	0.627912
mRMR	DT	960	0.62488	0.517814	0.59759	0.628194
mRMR	DT	970	0.612408	0.501587	0.583918	0.615524
mRMR	DT	980	0.623921	0.515364	0.591631	0.625638
mRMR	DT	990	0.611449	0.499707	0.584903	0.613805
mRMR	DT	1000	0.634794	0.529733	0.604566	0.637539
mRMR	DT	1010	0.62424	0.517416	0.602786	0.627087
mRMR	DT	1020	0.626479	0.519308	0.602366	0.628662
mRMR	DT	1030	0.628718	0.52192	0.603932	0.630919
mRMR	DT	1040	0.607931	0.496189	0.581142	0.611749
mRMR	DT	1050	0.633515	0.527874	0.606029	0.636074
mRMR	DT	1060	0.619124	0.509407	0.588805	0.621374
mRMR	DT	1070	0.62552	0.517505	0.595165	0.627667
mRMR	DT	1080	0.630317	0.524217	0.601972	0.632608
mRMR	DT	1090	0.616885	0.508005	0.586153	0.619962
mRMR	DT	1100	0.620723	0.511943	0.593181	0.623588
mRMR	DT	1110	0.620403	0.51134	0.591081	0.623092
mRMR	DT	1120	0.614966	0.505378	0.592061	0.61813
mRMR	DT	1130	0.631276	0.525946	0.603894	0.634358
mRMR	DT	1140	0.635753	0.531218	0.606549	0.63881
mRMR	DT	1150	0.628398	0.52187	0.605096	0.630759
mRMR	DT	1160	0.617205	0.506606	0.588265	0.619689
mRMR	DT	1170	0.612728	0.501677	0.583065	0.615907
mRMR	DT	1180	0.621362	0.513086	0.592954	0.62433
mRMR	DT	1190	0.606012	0.493079	0.583306	0.608614
mRMR	DT	1200	0.615606	0.506771	0.589007	0.619334
mRMR	DT	1210	0.623601	0.51615	0.598019	0.626869
mRMR	DT	1220	0.622642	0.515061	0.591539	0.626161
mRMR	DT	1230	0.618484	0.51012	0.5947	0.621466
mRMR	DT	1240	0.619763	0.50938	0.587416	0.621697
mRMR	DT	1250	0.620083	0.510625	0.587797	0.622575
mRMR	DT	1260	0.639591	0.535154	0.613727	0.641633
mRMR	DT	1270	0.620403	0.512234	0.593926	0.623332
mRMR	DT	1280	0.622002	0.514158	0.592303	0.625447
mRMR	DT	1290	0.62456	0.517327	0.595244	0.627285
mRMR	DT	1300	0.616565	0.505555	0.586893	0.618553
mRMR	DT	1310	0.63991	0.535669	0.611443	0.64209
mRMR	DT	1320	0.62424	0.516046	0.59333	0.627162
mRMR	DT	1330	0.64055	0.537382	0.612891	0.643364
mRMR	DT	1340	0.628718	0.521963	0.599474	0.631254
mRMR	DT	1350	0.6252	0.517691	0.597137	0.628389
mRMR	DT	1360	0.622002	0.513569	0.59231	0.624824
mRMR	DT	1370	0.605373	0.491828	0.57774	0.608098
mRMR	DT	1380	0.616885	0.507566	0.58977	0.620046
mRMR	DT	1390	0.617845	0.509211	0.592822	0.621198
mRMR	DT	1400	0.610489	0.497512	0.582741	0.612386
mRMR	DT	1410	0.622002	0.513246	0.591622	0.624681
mRMR	DT	1420	0.605692	0.492216	0.575207	0.608674
mRMR	DT	1430	0.622322	0.513322	0.596192	0.624191
mRMR	DT	1440	0.620723	0.510877	0.591928	0.622783
mRMR	DT	1450	0.615926	0.506158	0.587868	0.619007
mRMR	DT	1460	0.622961	0.514512	0.596185	0.625661
mRMR	DT	1470	0.619124	0.51039	0.592903	0.621848
mRMR	DT	1480	0.614327	0.502972	0.582683	0.616848
mRMR	DT	1490	0.613367	0.502476	0.584675	0.616417
mRMR	DT	1500	0.614647	0.503994	0.581622	0.61776
mRMR	DT	1510	0.619763	0.510292	0.593614	0.62203
mRMR	DT	1520	0.627438	0.520796	0.598617	0.629775
mRMR	DT	1530	0.607931	0.494973	0.578085	0.610554
mRMR	DT	1540	0.610169	0.498257	0.585867	0.61276
mRMR	DT	1550	0.618164	0.508091	0.58792	0.620771
mRMR	DT	1560	0.610489	0.498544	0.575772	0.612606
mRMR	DT	1570	0.628398	0.521886	0.600033	0.631182
mRMR	DT	1580	0.626799	0.519797	0.595166	0.630197
mRMR	DT	1590	0.603454	0.490035	0.574896	0.606845
mRMR	DT	1600	0.614007	0.502735	0.584872	0.616735
mRMR	DT	1610	0.617525	0.508046	0.592286	0.620031
mRMR	DT	1620	0.602814	0.488408	0.570048	0.605466
mRMR	DT	1630	0.602494	0.489678	0.571677	0.606973
mRMR	DT	1640	0.607291	0.495219	0.577693	0.610805
mRMR	DT	1650	0.607291	0.495539	0.578989	0.610972
mRMR	DT	1660	0.620723	0.511461	0.591572	0.623426
mRMR	DT	1670	0.606972	0.493313	0.575249	0.609258
mRMR	DT	1680	0.617525	0.507726	0.589046	0.619793
mRMR	DT	1690	0.634474	0.529672	0.606183	0.637094
mRMR	DT	1700	0.610169	0.498594	0.580215	0.613675
mRMR	DT	1710	0.616885	0.50668	0.591383	0.619331
mRMR	DT	1720	0.616565	0.506295	0.584971	0.619358
mRMR	DT	1730	0.610169	0.498049	0.58244	0.612647
mRMR	DT	1740	0.615286	0.50598	0.583102	0.619409
mRMR	DT	1750	0.627758	0.520473	0.601277	0.63049
mRMR	DT	1760	0.614007	0.5026	0.58402	0.616308
mRMR	DT	1770	0.621043	0.513406	0.594755	0.624737
mRMR	DT	1780	0.628398	0.520922	0.59954	0.630062
mRMR	DT	1790	0.610489	0.499065	0.580562	0.61342
mRMR	DT	1800	0.615606	0.505558	0.587136	0.618594
mRMR	DT	1810	0.614966	0.504217	0.584428	0.617567
mRMR	DT	1820	0.621682	0.512188	0.594597	0.623275
mRMR	DT	1830	0.613048	0.502009	0.582064	0.61611
mRMR	DT	1840	0.616885	0.50611	0.586874	0.618701
mRMR	DT	1850	0.602814	0.489052	0.577238	0.605546
mRMR	DT	1860	0.621043	0.511599	0.592952	0.623001
mRMR	DT	1870	0.614327	0.50317	0.581236	0.617384
mRMR	DT	1880	0.607611	0.493973	0.576138	0.609449
mRMR	DT	1890	0.619124	0.509998	0.592285	0.621626
mRMR	DT	1900	0.615286	0.505221	0.584174	0.617965
mRMR	DT	1910	0.616246	0.504807	0.583339	0.618651
mRMR	DT	1920	0.616246	0.506245	0.587975	0.618748
mRMR	DT	1930	0.614007	0.502823	0.588635	0.616733
mRMR	DT	1940	0.626799	0.518878	0.59764	0.628573
mRMR	DT	1950	0.621362	0.512428	0.593022	0.623893
mRMR	DT	1960	0.608251	0.495559	0.582091	0.610826
mRMR	DT	1970	0.620403	0.511594	0.593441	0.623659
mRMR	DT	1980	0.603454	0.489809	0.576345	0.606333
mRMR	DT	1990	0.616565	0.506198	0.587896	0.618837
mRMR	DT	2000	0.601855	0.4865	0.567506	0.604146
mRMR	RF	10	0.764311	0.695733	0.747061	0.765102
mRMR	RF	20	0.818036	0.764978	0.802505	0.818814
mRMR	RF	30	0.838823	0.79188	0.823926	0.839223
mRMR	RF	40	0.850016	0.805987	0.839076	0.850099
mRMR	RF	50	0.851295	0.807426	0.83814	0.851367
mRMR	RF	60	0.854493	0.811709	0.841684	0.854695
mRMR	RF	70	0.85897	0.817595	0.84694	0.859286
mRMR	RF	80	0.860569	0.819522	0.847818	0.860685
mRMR	RF	90	0.864407	0.824537	0.852106	0.864469
mRMR	RF	100	0.861209	0.820556	0.849225	0.861317
mRMR	RF	110	0.863447	0.823594	0.852893	0.863828
mRMR	RF	120	0.867605	0.828656	0.856568	0.867817
mRMR	RF	130	0.862808	0.822558	0.851523	0.862998
mRMR	RF	140	0.869843	0.831699	0.859858	0.869973
mRMR	RF	150	0.869204	0.830805	0.859576	0.869436
mRMR	RF	160	0.877838	0.842011	0.867218	0.877922
mRMR	RF	170	0.872082	0.83439	0.860717	0.872021
mRMR	RF	180	0.872402	0.834782	0.862053	0.872188
mRMR	RF	190	0.870483	0.83224	0.858939	0.870351
mRMR	RF	200	0.877838	0.841933	0.865979	0.87791
mRMR	RF	210	0.873361	0.836041	0.86304	0.873474
mRMR	RF	220	0.87464	0.83759	0.864039	0.874464
mRMR	RF	230	0.873041	0.835516	0.862021	0.872982
mRMR	RF	240	0.873681	0.836641	0.860901	0.874002
mRMR	RF	250	0.872402	0.83473	0.860303	0.872438
mRMR	RF	260	0.871762	0.833941	0.859557	0.871774
mRMR	RF	270	0.871442	0.833473	0.860201	0.871496
mRMR	RF	280	0.873681	0.836559	0.861738	0.873537
mRMR	RF	290	0.874001	0.836873	0.862644	0.873992
mRMR	RF	300	0.867605	0.828608	0.856538	0.867447
mRMR	RF	310	0.867285	0.828176	0.854971	0.867317
mRMR	RF	320	0.866326	0.82679	0.852924	0.866051
mRMR	RF	330	0.864727	0.824875	0.8516	0.864902
mRMR	RF	340	0.862488	0.821932	0.850893	0.862444
mRMR	RF	350	0.872721	0.835091	0.861143	0.87255
mRMR	RF	360	0.870803	0.832651	0.858406	0.870738
mRMR	RF	370	0.866645	0.827234	0.853296	0.866529
mRMR	RF	380	0.868244	0.829277	0.857279	0.868278
mRMR	RF	390	0.866006	0.826475	0.854153	0.865826
mRMR	RF	400	0.873361	0.835818	0.860725	0.873175
mRMR	RF	410	0.872721	0.835045	0.862696	0.872562
mRMR	RF	420	0.866645	0.827238	0.853982	0.866563
mRMR	RF	430	0.868564	0.829706	0.85574	0.868504
mRMR	RF	440	0.871762	0.833877	0.85979	0.87159
mRMR	RF	450	0.869843	0.831341	0.856728	0.869651
mRMR	RF	460	0.870483	0.832141	0.857389	0.870331
mRMR	RF	470	0.872402	0.834625	0.859615	0.87218
mRMR	RF	480	0.873681	0.836307	0.860517	0.873317
mRMR	RF	490	0.872721	0.835049	0.859913	0.872652
mRMR	RF	500	0.872082	0.834287	0.859333	0.871815
mRMR	RF	510	0.871122	0.832916	0.857041	0.870654
mRMR	RF	520	0.863128	0.822646	0.849439	0.862615
mRMR	RF	530	0.864407	0.824266	0.850799	0.864106
mRMR	RF	540	0.867605	0.828418	0.855419	0.867177
mRMR	RF	550	0.869843	0.831294	0.856994	0.869617
mRMR	RF	560	0.863447	0.822949	0.849069	0.862956
mRMR	RF	570	0.867605	0.828355	0.854074	0.8672
mRMR	RF	580	0.870803	0.832503	0.858714	0.870398
mRMR	RF	590	0.864087	0.823826	0.850784	0.863615
mRMR	RF	600	0.868244	0.829191	0.855166	0.867876
mRMR	RF	610	0.861848	0.820927	0.846943	0.861495
mRMR	RF	620	0.867925	0.828777	0.853794	0.867634
mRMR	RF	630	0.862488	0.821627	0.849464	0.86185
mRMR	RF	640	0.870163	0.831627	0.85729	0.869551
mRMR	RF	650	0.867925	0.828869	0.852448	0.867653
mRMR	RF	660	0.862168	0.821148	0.847885	0.861535
mRMR	RF	670	0.866965	0.827518	0.852942	0.866791
mRMR	RF	680	0.861529	0.820481	0.847033	0.860987
mRMR	RF	690	0.870803	0.832542	0.859966	0.870698
mRMR	RF	700	0.873041	0.835499	0.860958	0.872984
mRMR	RF	710	0.862168	0.821252	0.849529	0.861711
mRMR	RF	720	0.863447	0.823158	0.849921	0.863193
mRMR	RF	730	0.867285	0.828059	0.852399	0.867099
mRMR	RF	740	0.864407	0.824251	0.851008	0.864103
mRMR	RF	750	0.864087	0.823811	0.850011	0.863628
mRMR	RF	760	0.865686	0.825969	0.853403	0.86544
mRMR	RF	770	0.863447	0.823015	0.849029	0.863078
mRMR	RF	780	0.857051	0.814585	0.84218	0.856374
mRMR	RF	790	0.862808	0.822062	0.849205	0.862304
mRMR	RF	800	0.857051	0.814745	0.843628	0.856518
mRMR	RF	810	0.864407	0.824275	0.851478	0.863903
mRMR	RF	820	0.871762	0.833727	0.860444	0.871419
mRMR	RF	830	0.864727	0.824634	0.84961	0.864192
mRMR	RF	840	0.861529	0.820484	0.848168	0.861086
mRMR	RF	850	0.864407	0.824281	0.848786	0.863904
mRMR	RF	860	0.866645	0.827055	0.852904	0.8661
mRMR	RF	870	0.869843	0.831233	0.854956	0.869179
mRMR	RF	880	0.856412	0.813904	0.840393	0.855924
mRMR	RF	890	0.865046	0.824926	0.851404	0.864677
mRMR	RF	900	0.870483	0.832096	0.855583	0.870146
mRMR	RF	910	0.863447	0.822793	0.84806	0.86269
mRMR	RF	920	0.854813	0.81169	0.840052	0.854321
mRMR	RF	930	0.855772	0.81306	0.839255	0.854716
mRMR	RF	940	0.854173	0.81082	0.837671	0.853622
mRMR	RF	950	0.860889	0.819633	0.84827	0.860386
mRMR	RF	960	0.862168	0.821401	0.848278	0.861597
mRMR	RF	970	0.85929	0.817566	0.845637	0.858722
mRMR	RF	980	0.85993	0.818304	0.843515	0.859083
mRMR	RF	990	0.862808	0.822019	0.849514	0.862116
mRMR	RF	1000	0.861848	0.820793	0.847684	0.860833
mRMR	RF	1010	0.855453	0.812476	0.83999	0.854779
mRMR	RF	1020	0.856732	0.814118	0.841412	0.856064
mRMR	RF	1030	0.856732	0.81413	0.842277	0.855899
mRMR	RF	1040	0.860889	0.819548	0.845881	0.860217
mRMR	RF	1050	0.85993	0.818384	0.846852	0.859506
mRMR	RF	1060	0.858011	0.815884	0.845023	0.857303
mRMR	RF	1070	0.860249	0.818737	0.847344	0.859878
mRMR	RF	1080	0.854493	0.81121	0.83888	0.8536
mRMR	RF	1090	0.862808	0.822032	0.846983	0.861977
mRMR	RF	1100	0.854493	0.811236	0.837353	0.853538
mRMR	RF	1110	0.856412	0.81381	0.841184	0.855708
mRMR	RF	1120	0.862488	0.821643	0.847333	0.861812
mRMR	RF	1130	0.865686	0.825715	0.852257	0.865016
mRMR	RF	1140	0.855772	0.812839	0.84196	0.854824
mRMR	RF	1150	0.858011	0.815845	0.842909	0.857234
mRMR	RF	1160	0.85961	0.817777	0.842167	0.858661
mRMR	RF	1170	0.85865	0.816633	0.843615	0.857954
mRMR	RF	1180	0.860569	0.819154	0.84612	0.859844
mRMR	RF	1190	0.854813	0.811673	0.83845	0.854039
mRMR	RF	1200	0.858011	0.81584	0.843499	0.85738
mRMR	RF	1210	0.847458	0.802058	0.830273	0.846311
mRMR	RF	1220	0.860249	0.818707	0.84765	0.859513
mRMR	RF	1230	0.853534	0.809971	0.839428	0.852529
mRMR	RF	1240	0.857051	0.814427	0.842655	0.855955
mRMR	RF	1250	0.861848	0.820746	0.844961	0.861052
mRMR	RF	1260	0.852255	0.808273	0.837016	0.851393
mRMR	RF	1270	0.853534	0.809885	0.839107	0.852506
mRMR	RF	1280	0.856092	0.813397	0.841881	0.855577
mRMR	RF	1290	0.855453	0.812479	0.839846	0.854846
mRMR	RF	1300	0.85961	0.8179	0.846111	0.859224
mRMR	RF	1310	0.853534	0.80999	0.836743	0.852895
mRMR	RF	1320	0.858011	0.815783	0.843966	0.857396
mRMR	RF	1330	0.857691	0.815347	0.841655	0.856839
mRMR	RF	1340	0.848737	0.803641	0.832686	0.847676
mRMR	RF	1350	0.850656	0.806279	0.835938	0.849797
mRMR	RF	1360	0.856412	0.813544	0.840248	0.8553
mRMR	RF	1370	0.853534	0.809949	0.835717	0.852745
mRMR	RF	1380	0.852574	0.808663	0.835509	0.851565
mRMR	RF	1390	0.853214	0.80951	0.835323	0.852054
mRMR	RF	1400	0.854813	0.811606	0.837942	0.853863
mRMR	RF	1410	0.853854	0.810374	0.838897	0.853081
mRMR	RF	1420	0.853214	0.809482	0.838673	0.852473
mRMR	RF	1430	0.850336	0.805743	0.832874	0.849189
mRMR	RF	1440	0.854813	0.811643	0.837861	0.853632
mRMR	RF	1450	0.853534	0.809952	0.836371	0.852579
mRMR	RF	1460	0.851935	0.807883	0.835068	0.851035
mRMR	RF	1470	0.847138	0.801508	0.829762	0.845978
mRMR	RF	1480	0.84298	0.796082	0.824441	0.84139
mRMR	RF	1490	0.847138	0.801512	0.830465	0.846153
mRMR	RF	1500	0.849057	0.804022	0.832758	0.847577
mRMR	RF	1510	0.84298	0.796169	0.824865	0.841759
mRMR	RF	1520	0.851295	0.807023	0.83653	0.850469
mRMR	RF	1530	0.850975	0.806525	0.836357	0.84994
mRMR	RF	1540	0.851935	0.80775	0.834861	0.850921
mRMR	RF	1550	0.839143	0.791274	0.821934	0.838119
mRMR	RF	1560	0.850656	0.806261	0.834436	0.84982
mRMR	RF	1570	0.853534	0.809769	0.837011	0.852413
mRMR	RF	1580	0.845219	0.798998	0.826737	0.843892
mRMR	RF	1590	0.850336	0.805708	0.832199	0.849234
mRMR	RF	1600	0.854173	0.810675	0.838247	0.852978
mRMR	RF	1610	0.856732	0.814122	0.837624	0.855552
mRMR	RF	1620	0.849696	0.804896	0.833106	0.848595
mRMR	RF	1630	0.847777	0.802336	0.831712	0.846785
mRMR	RF	1640	0.852894	0.808997	0.835792	0.852006
mRMR	RF	1650	0.850656	0.806036	0.834648	0.849392
mRMR	RF	1660	0.84426	0.797756	0.82625	0.843006
mRMR	RF	1670	0.854813	0.811517	0.838237	0.853408
mRMR	RF	1680	0.84298	0.796103	0.823666	0.841456
mRMR	RF	1690	0.844899	0.798711	0.825263	0.843873
mRMR	RF	1700	0.844899	0.798463	0.826016	0.843378
mRMR	RF	1710	0.847138	0.801465	0.831852	0.845989
mRMR	RF	1720	0.845539	0.799449	0.827314	0.843965
mRMR	RF	1730	0.848417	0.803121	0.832593	0.847293
mRMR	RF	1740	0.849057	0.80398	0.831124	0.847508
mRMR	RF	1750	0.848737	0.803485	0.830409	0.847522
mRMR	RF	1760	0.847777	0.802301	0.828157	0.846569
mRMR	RF	1770	0.846818	0.801076	0.827754	0.845478
mRMR	RF	1780	0.842661	0.795649	0.825176	0.84115
mRMR	RF	1790	0.848417	0.803264	0.832003	0.847161
mRMR	RF	1800	0.842661	0.79566	0.825839	0.84132
mRMR	RF	1810	0.84426	0.797758	0.825558	0.843028
mRMR	RF	1820	0.845859	0.800059	0.827892	0.84439
mRMR	RF	1830	0.850336	0.80568	0.833266	0.849251
mRMR	RF	1840	0.845859	0.799835	0.829931	0.844751
mRMR	RF	1850	0.84394	0.7973	0.82406	0.842278
mRMR	RF	1860	0.839463	0.791463	0.819717	0.837966
mRMR	RF	1870	0.849376	0.804471	0.830946	0.848249
mRMR	RF	1880	0.848737	0.803571	0.831215	0.847348
mRMR	RF	1890	0.846178	0.800396	0.82838	0.844859
mRMR	RF	1900	0.849057	0.803978	0.830833	0.84766
mRMR	RF	1910	0.844899	0.798591	0.828255	0.843643
mRMR	RF	1920	0.840422	0.792873	0.819442	0.838611
mRMR	RF	1930	0.852255	0.808118	0.838575	0.851203
mRMR	RF	1940	0.845219	0.798998	0.82772	0.843774
mRMR	RF	1950	0.853854	0.810197	0.835326	0.852586
mRMR	RF	1960	0.84394	0.79733	0.825488	0.842285
mRMR	RF	1970	0.839463	0.791462	0.819081	0.837984
mRMR	RF	1980	0.844899	0.798611	0.827551	0.843436
mRMR	RF	1990	0.847138	0.801476	0.829473	0.845439
mRMR	RF	2000	0.842661	0.795625	0.824065	0.840982
PFI	DT	10	0.600256	0.487696	0.575829	0.603563
PFI	DT	20	0.667093	0.572849	0.63637	0.670995
PFI	DT	30	0.674768	0.58178	0.644849	0.677701
PFI	DT	40	0.681484	0.59031	0.651364	0.684305
PFI	DT	50	0.691398	0.603347	0.666392	0.693693
PFI	DT	60	0.694276	0.606137	0.669937	0.69627
PFI	DT	70	0.686281	0.59566	0.657932	0.688174
PFI	DT	80	0.68788	0.598357	0.659545	0.690072
PFI	DT	90	0.679245	0.5872	0.654668	0.681142
PFI	DT	100	0.688839	0.599308	0.660614	0.690472
PFI	DT	110	0.678925	0.586876	0.655883	0.680599
PFI	DT	120	0.677327	0.585098	0.652149	0.67985
PFI	DT	130	0.68756	0.597875	0.659294	0.689538
PFI	DT	140	0.673809	0.581157	0.648181	0.676904
PFI	DT	150	0.685321	0.595406	0.660302	0.687763
PFI	DT	160	0.683722	0.592525	0.66007	0.685947
PFI	DT	170	0.670611	0.576854	0.645567	0.673974
PFI	DT	180	0.665174	0.569221	0.63697	0.667831
PFI	DT	190	0.674129	0.580218	0.643287	0.676547
PFI	DT	200	0.668692	0.574235	0.640204	0.672035
PFI	DT	210	0.660377	0.562663	0.639103	0.662371
PFI	DT	220	0.663575	0.567702	0.638575	0.666065
PFI	DT	230	0.669332	0.574096	0.641401	0.671998
PFI	DT	240	0.681804	0.589446	0.652663	0.683305
PFI	DT	250	0.669971	0.575624	0.644767	0.672599
PFI	DT	260	0.67125	0.576121	0.637493	0.673549
PFI	DT	270	0.678925	0.585985	0.650633	0.680749
PFI	DT	280	0.669332	0.572824	0.636311	0.67078
PFI	DT	290	0.675088	0.582959	0.651347	0.678663
PFI	DT	300	0.666773	0.570653	0.641933	0.668812
PFI	DT	310	0.652382	0.553752	0.626224	0.656525
PFI	DT	320	0.652382	0.553657	0.625732	0.655161
PFI	DT	330	0.654301	0.555044	0.624764	0.656775
PFI	DT	340	0.658459	0.559996	0.628433	0.660558
PFI	DT	350	0.666453	0.570501	0.640615	0.668498
PFI	DT	360	0.651423	0.551781	0.624416	0.654547
PFI	DT	370	0.663895	0.567523	0.640237	0.66605
PFI	DT	380	0.650464	0.551988	0.627468	0.653806
PFI	DT	390	0.659738	0.562448	0.63125	0.662927
PFI	DT	400	0.663895	0.56722	0.639901	0.666141
PFI	DT	410	0.663575	0.567878	0.636675	0.667083
PFI	DT	420	0.652063	0.552225	0.624275	0.655277
PFI	DT	430	0.653662	0.554366	0.626853	0.65614
PFI	DT	440	0.654301	0.554521	0.629185	0.65604
PFI	DT	450	0.658459	0.559781	0.631811	0.660063
PFI	DT	460	0.662296	0.567083	0.63702	0.666418
PFI	DT	470	0.665494	0.569592	0.643428	0.667986
PFI	DT	480	0.650783	0.551694	0.619794	0.655207
PFI	DT	490	0.670931	0.576307	0.643599	0.673084
PFI	DT	500	0.661657	0.564445	0.632471	0.663767
PFI	DT	510	0.651103	0.551214	0.624522	0.653494
PFI	DT	520	0.652063	0.552061	0.623579	0.654422
PFI	DT	530	0.65622	0.558013	0.631921	0.658785
PFI	DT	540	0.65558	0.557216	0.626971	0.658866
PFI	DT	550	0.652702	0.553327	0.622628	0.655953
PFI	DT	560	0.668372	0.572975	0.638978	0.670964
PFI	DT	570	0.659738	0.562403	0.632527	0.662626
PFI	DT	580	0.664854	0.56842	0.637185	0.667006
PFI	DT	590	0.638951	0.536128	0.613696	0.641994
PFI	DT	600	0.668372	0.573263	0.645397	0.671027
PFI	DT	610	0.63991	0.535965	0.609816	0.641636
PFI	DT	620	0.660377	0.563675	0.633227	0.66362
PFI	DT	630	0.646946	0.545907	0.617073	0.650006
PFI	DT	640	0.668052	0.572173	0.639187	0.669812
PFI	DT	650	0.653342	0.554449	0.624681	0.65656
PFI	DT	660	0.654621	0.555587	0.624558	0.657421
PFI	DT	670	0.646626	0.545181	0.61674	0.649239
PFI	DT	680	0.650464	0.549917	0.621694	0.652343
PFI	DT	690	0.658139	0.559506	0.628548	0.660388
PFI	DT	700	0.663895	0.56842	0.638814	0.66675
PFI	DT	710	0.651743	0.55105	0.621136	0.653742
PFI	DT	720	0.661657	0.564577	0.633577	0.663653
PFI	DT	730	0.673169	0.578864	0.643587	0.67519
PFI	DT	740	0.661976	0.564805	0.638966	0.664162
PFI	DT	750	0.660377	0.564538	0.631355	0.664577
PFI	DT	760	0.661017	0.563612	0.632891	0.663405
PFI	DT	770	0.649504	0.550014	0.620212	0.653487
PFI	DT	780	0.658459	0.559763	0.627943	0.660528
PFI	DT	790	0.651103	0.550175	0.62027	0.65311
PFI	DT	800	0.660697	0.563398	0.632418	0.663615
PFI	DT	810	0.627119	0.520996	0.595142	0.630976
PFI	DT	820	0.664215	0.567999	0.635517	0.667422
PFI	DT	830	0.677007	0.583685	0.646496	0.679222
PFI	DT	840	0.657499	0.559506	0.625262	0.660129
PFI	DT	850	0.661657	0.56361	0.627907	0.663735
PFI	DT	860	0.658778	0.560253	0.628922	0.660208
PFI	DT	870	0.660377	0.562028	0.627426	0.662567
PFI	DT	880	0.658459	0.559862	0.628933	0.660965
PFI	DT	890	0.646626	0.544714	0.61357	0.649677
PFI	DT	900	0.650144	0.549282	0.622494	0.652058
PFI	DT	910	0.645347	0.543172	0.611001	0.64779
PFI	DT	920	0.636393	0.531615	0.607949	0.638829
PFI	DT	930	0.661657	0.564786	0.631396	0.664299
PFI	DT	940	0.661017	0.562798	0.633836	0.662856
PFI	DT	950	0.652063	0.552766	0.625249	0.654754
PFI	DT	960	0.661337	0.564044	0.632278	0.663397
PFI	DT	970	0.657819	0.558817	0.628334	0.659781
PFI	DT	980	0.659738	0.561089	0.628978	0.661848
PFI	DT	990	0.659738	0.561891	0.631108	0.662026
PFI	DT	1000	0.669651	0.574575	0.640452	0.672217
PFI	DT	1010	0.653981	0.554634	0.624639	0.656573
PFI	DT	1020	0.638311	0.535264	0.609348	0.641951
PFI	DT	1030	0.651423	0.550585	0.622897	0.65312
PFI	DT	1040	0.658139	0.559906	0.628227	0.660855
PFI	DT	1050	0.653662	0.554383	0.627281	0.656554
PFI	DT	1060	0.65622	0.55681	0.627794	0.658222
PFI	DT	1070	0.651423	0.552515	0.62127	0.65541
PFI	DT	1080	0.645347	0.542996	0.611608	0.647856
PFI	DT	1090	0.651743	0.552245	0.622798	0.654999
PFI	DT	1100	0.663256	0.566142	0.636646	0.665473
PFI	DT	1110	0.639591	0.535142	0.608518	0.641256
PFI	DT	1120	0.653981	0.553753	0.621502	0.65551
PFI	DT	1130	0.651743	0.552646	0.624254	0.65445
PFI	DT	1140	0.660697	0.562877	0.623964	0.663399
PFI	DT	1150	0.644707	0.543378	0.615303	0.647089
PFI	DT	1160	0.646306	0.545386	0.618305	0.649288
PFI	DT	1170	0.646626	0.544879	0.612602	0.64906
PFI	DT	1180	0.654621	0.556081	0.627721	0.657425
PFI	DT	1190	0.649185	0.54814	0.61509	0.652071
PFI	DT	1200	0.644388	0.541682	0.612944	0.646591
PFI	DT	1210	0.64119	0.538234	0.61028	0.644107
PFI	DT	1220	0.64087	0.537014	0.612189	0.643279
PFI	DT	1230	0.638631	0.5341	0.608464	0.640797
PFI	DT	1240	0.648225	0.545944	0.618464	0.649497
PFI	DT	1250	0.652382	0.552235	0.621871	0.654148
PFI	DT	1260	0.64119	0.5378	0.610316	0.643538
PFI	DT	1270	0.647586	0.546191	0.616697	0.650261
PFI	DT	1280	0.632875	0.527655	0.602955	0.635353
PFI	DT	1290	0.636713	0.53315	0.606163	0.639438
PFI	DT	1300	0.648225	0.546442	0.618671	0.65053
PFI	DT	1310	0.638951	0.536027	0.608222	0.642482
PFI	DT	1320	0.643428	0.541235	0.613588	0.646326
PFI	DT	1330	0.645667	0.543478	0.612863	0.6476
PFI	DT	1340	0.637032	0.532861	0.60439	0.640057
PFI	DT	1350	0.637672	0.533588	0.60815	0.639628
PFI	DT	1360	0.639271	0.535514	0.608882	0.641979
PFI	DT	1370	0.646306	0.544159	0.615785	0.649203
PFI	DT	1380	0.631916	0.526246	0.597823	0.63539
PFI	DT	1390	0.65558	0.556602	0.624357	0.657828
PFI	DT	1400	0.648225	0.546341	0.619484	0.650279
PFI	DT	1410	0.638311	0.535092	0.607604	0.641637
PFI	DT	1420	0.650464	0.551102	0.618157	0.654647
PFI	DT	1430	0.635114	0.52987	0.604597	0.63784
PFI	DT	1440	0.639591	0.535913	0.608629	0.641679
PFI	DT	1450	0.637992	0.533658	0.608475	0.640451
PFI	DT	1460	0.631276	0.524977	0.598268	0.633537
PFI	DT	1470	0.641829	0.538144	0.610542	0.643942
PFI	DT	1480	0.638951	0.534506	0.605803	0.641291
PFI	DT	1490	0.634794	0.528798	0.605133	0.637342
PFI	DT	1500	0.653662	0.55492	0.623727	0.656928
PFI	DT	1510	0.658459	0.558898	0.629992	0.660078
PFI	DT	1520	0.646946	0.545229	0.617872	0.64934
PFI	DT	1530	0.637992	0.53439	0.608349	0.641174
PFI	DT	1540	0.646626	0.54472	0.61533	0.649018
PFI	DT	1550	0.651423	0.550816	0.625143	0.65326
PFI	DT	1560	0.629037	0.522701	0.593184	0.632302
PFI	DT	1570	0.649185	0.548326	0.61788	0.651838
PFI	DT	1580	0.642789	0.539791	0.613887	0.64535
PFI	DT	1590	0.62424	0.515428	0.590928	0.62593
PFI	DT	1600	0.638311	0.533555	0.608706	0.640389
PFI	DT	1610	0.639271	0.53514	0.607274	0.641749
PFI	DT	1620	0.653022	0.552022	0.62156	0.653873
PFI	DT	1630	0.627438	0.521627	0.601474	0.630896
PFI	DT	1640	0.636073	0.530496	0.600949	0.638077
PFI	DT	1650	0.649185	0.547299	0.620984	0.650678
PFI	DT	1660	0.633515	0.527419	0.604867	0.635736
PFI	DT	1670	0.633515	0.527626	0.60441	0.636036
PFI	DT	1680	0.645027	0.542746	0.614726	0.647666
PFI	DT	1690	0.636073	0.532262	0.605983	0.639549
PFI	DT	1700	0.638951	0.535	0.60538	0.641546
PFI	DT	1710	0.649504	0.549463	0.617794	0.652843
PFI	DT	1720	0.648865	0.548115	0.619012	0.651497
PFI	DT	1730	0.646306	0.54425	0.615337	0.648703
PFI	DT	1740	0.641829	0.539165	0.610396	0.644774
PFI	DT	1750	0.6252	0.516778	0.595136	0.626881
PFI	DT	1760	0.651423	0.551567	0.618882	0.654689
PFI	DT	1770	0.641509	0.538467	0.609398	0.644364
PFI	DT	1780	0.614327	0.502488	0.583327	0.616075
PFI	DT	1790	0.645027	0.542859	0.612073	0.648288
PFI	DT	1800	0.644388	0.542091	0.612176	0.64661
PFI	DT	1810	0.637032	0.532731	0.603904	0.639812
PFI	DT	1820	0.64119	0.538486	0.612701	0.643986
PFI	DT	1830	0.62424	0.516435	0.593794	0.627411
PFI	DT	1840	0.631916	0.525975	0.600781	0.634852
PFI	DT	1850	0.644388	0.540806	0.611309	0.645701
PFI	DT	1860	0.629357	0.522205	0.597526	0.63218
PFI	DT	1870	0.639271	0.535629	0.606802	0.642241
PFI	DT	1880	0.634154	0.529967	0.604093	0.637657
PFI	DT	1890	0.648225	0.546973	0.616474	0.650531
PFI	DT	1900	0.648225	0.546843	0.614293	0.650776
PFI	DT	1910	0.633515	0.527838	0.603763	0.635391
PFI	DT	1920	0.645027	0.542741	0.613244	0.647202
PFI	DT	1930	0.639591	0.535958	0.603054	0.64329
PFI	DT	1940	0.649824	0.548684	0.615412	0.6525
PFI	DT	1950	0.64087	0.537718	0.610706	0.643782
PFI	DT	1960	0.634154	0.528729	0.604651	0.636753
PFI	DT	1970	0.645987	0.543094	0.615442	0.647507
PFI	DT	1980	0.645347	0.543284	0.612844	0.647772
PFI	DT	1990	0.623601	0.515417	0.589906	0.626463
PFI	DT	2000	0.633195	0.527596	0.602905	0.636414
PFI	RF	10	0.73393	0.657126	0.718392	0.735579
PFI	RF	20	0.811001	0.755874	0.795537	0.811872
PFI	RF	30	0.839463	0.79253	0.826945	0.840106
PFI	RF	40	0.852574	0.809367	0.838221	0.853184
PFI	RF	50	0.862168	0.821803	0.850468	0.862645
PFI	RF	60	0.872082	0.834699	0.860404	0.872611
PFI	RF	70	0.869524	0.831483	0.859283	0.8701
PFI	RF	80	0.876879	0.840861	0.866057	0.877354
PFI	RF	90	0.87528	0.838612	0.866388	0.875676
PFI	RF	100	0.876559	0.840339	0.868112	0.876972
PFI	RF	110	0.872721	0.835301	0.862394	0.872983
PFI	RF	120	0.866965	0.827857	0.858452	0.867113
PFI	RF	130	0.868884	0.830265	0.860575	0.869216
PFI	RF	140	0.869204	0.830679	0.860613	0.869264
PFI	RF	150	0.876559	0.840322	0.869891	0.876898
PFI	RF	160	0.87528	0.838559	0.866281	0.875511
PFI	RF	170	0.87432	0.837295	0.865172	0.874522
PFI	RF	180	0.878798	0.84316	0.870525	0.879162
PFI	RF	190	0.87464	0.837693	0.864583	0.874907
PFI	RF	200	0.881036	0.846137	0.873581	0.881342
PFI	RF	210	0.87496	0.838141	0.86521	0.875276
PFI	RF	220	0.872721	0.835301	0.862874	0.873176
PFI	RF	230	0.879437	0.843875	0.871626	0.879734
PFI	RF	240	0.87432	0.837266	0.864934	0.87467
PFI	RF	250	0.881036	0.845861	0.872103	0.881187
PFI	RF	260	0.880397	0.845103	0.872126	0.880687
PFI	RF	270	0.869843	0.831502	0.861004	0.870391
PFI	RF	280	0.877199	0.841005	0.868711	0.877601
PFI	RF	290	0.876559	0.840093	0.866459	0.876796
PFI	RF	300	0.874001	0.836792	0.864939	0.874275
PFI	RF	310	0.885513	0.851713	0.877907	0.88569
PFI	RF	320	0.877199	0.840887	0.868685	0.877379
PFI	RF	330	0.879757	0.844324	0.871785	0.879982
PFI	RF	340	0.877199	0.840943	0.867006	0.877401
PFI	RF	350	0.878798	0.842908	0.870596	0.878913
PFI	RF	360	0.874001	0.836901	0.86493	0.874346
PFI	RF	370	0.875919	0.839476	0.866304	0.876249
PFI	RF	380	0.872402	0.834706	0.862034	0.872551
PFI	RF	390	0.872402	0.834667	0.862185	0.87272
PFI	RF	400	0.87496	0.837931	0.865393	0.875129
PFI	RF	410	0.870163	0.831755	0.859094	0.87009
PFI	RF	420	0.876879	0.840592	0.867565	0.877177
PFI	RF	430	0.874001	0.836653	0.865073	0.874003
PFI	RF	440	0.871122	0.833052	0.861252	0.871366
PFI	RF	450	0.869524	0.830988	0.860777	0.869732
PFI	RF	460	0.878478	0.842487	0.867676	0.878599
PFI	RF	470	0.871442	0.83351	0.861464	0.871713
PFI	RF	480	0.87496	0.837996	0.86544	0.875047
PFI	RF	490	0.87432	0.837093	0.865179	0.874353
PFI	RF	500	0.870163	0.831727	0.859884	0.870286
PFI	RF	510	0.878478	0.842721	0.869219	0.878731
PFI	RF	520	0.871442	0.833533	0.863027	0.871665
PFI	RF	530	0.869843	0.831329	0.859	0.869881
PFI	RF	540	0.872721	0.835052	0.861023	0.872603
PFI	RF	550	0.874001	0.836666	0.864223	0.874039
PFI	RF	560	0.872721	0.835026	0.860992	0.872872
PFI	RF	570	0.865366	0.825421	0.854866	0.865312
PFI	RF	580	0.871762	0.833799	0.859715	0.871731
PFI	RF	590	0.870163	0.83175	0.858566	0.870243
PFI	RF	600	0.872082	0.834265	0.861044	0.872282
PFI	RF	610	0.876879	0.84042	0.867988	0.876952
PFI	RF	620	0.870483	0.832098	0.859918	0.870534
PFI	RF	630	0.870803	0.832481	0.859096	0.870721
PFI	RF	640	0.869843	0.831305	0.857982	0.870042
PFI	RF	650	0.873041	0.835502	0.862656	0.873266
PFI	RF	660	0.876559	0.839988	0.865264	0.876585
PFI	RF	670	0.87496	0.837863	0.863096	0.875021
PFI	RF	680	0.870803	0.832382	0.859441	0.870526
PFI	RF	690	0.872082	0.834131	0.862425	0.87213
PFI	RF	700	0.869843	0.831335	0.85771	0.870053
PFI	RF	710	0.872402	0.834597	0.861642	0.872554
PFI	RF	720	0.871442	0.833369	0.86123	0.871487
PFI	RF	730	0.871762	0.833594	0.860254	0.871473
PFI	RF	740	0.865366	0.825447	0.852184	0.865289
PFI	RF	750	0.861209	0.820021	0.850749	0.861229
PFI	RF	760	0.864087	0.823707	0.850534	0.863755
PFI	RF	770	0.861848	0.820833	0.847981	0.861535
PFI	RF	780	0.867925	0.828688	0.854648	0.867693
PFI	RF	790	0.868564	0.829621	0.856324	0.868658
PFI	RF	800	0.865686	0.825865	0.852881	0.865732
PFI	RF	810	0.871442	0.833293	0.859546	0.871483
PFI	RF	820	0.866326	0.826628	0.853591	0.866245
PFI	RF	830	0.866006	0.826316	0.85485	0.865935
PFI	RF	840	0.870163	0.831653	0.857338	0.870255
PFI	RF	850	0.864087	0.823775	0.851379	0.863931
PFI	RF	860	0.865686	0.825783	0.851648	0.865528
PFI	RF	870	0.868884	0.830091	0.856801	0.868892
PFI	RF	880	0.868564	0.829504	0.854604	0.868447
PFI	RF	890	0.867925	0.828716	0.855396	0.867682
PFI	RF	900	0.869843	0.831149	0.857487	0.869585
PFI	RF	910	0.868884	0.82995	0.854957	0.868878
PFI	RF	920	0.864087	0.823624	0.850238	0.863769
PFI	RF	930	0.863767	0.823327	0.850959	0.863837
PFI	RF	940	0.864087	0.823646	0.852979	0.864056
PFI	RF	950	0.862488	0.821678	0.848893	0.862436
PFI	RF	960	0.866326	0.82663	0.854168	0.866409
PFI	RF	970	0.869204	0.830359	0.859224	0.869349
PFI	RF	980	0.865046	0.824887	0.852643	0.864899
PFI	RF	990	0.873041	0.835329	0.859855	0.872864
PFI	RF	1000	0.862808	0.822066	0.84916	0.862671
PFI	RF	1010	0.857371	0.815019	0.84347	0.8575
PFI	RF	1020	0.857051	0.814407	0.841737	0.856621
PFI	RF	1030	0.864087	0.823569	0.848788	0.863642
PFI	RF	1040	0.861848	0.820689	0.848964	0.861564
PFI	RF	1050	0.866965	0.82746	0.854185	0.866991
PFI	RF	1060	0.866326	0.82657	0.851434	0.866104
PFI	RF	1070	0.866645	0.82694	0.854098	0.866401
PFI	RF	1080	0.863447	0.822964	0.848619	0.863329
PFI	RF	1090	0.862488	0.821691	0.847162	0.862334
PFI	RF	1100	0.865366	0.82527	0.851172	0.864816
PFI	RF	1110	0.85865	0.816576	0.842392	0.858229
PFI	RF	1120	0.856732	0.81411	0.841357	0.85641
PFI	RF	1130	0.85897	0.816937	0.842984	0.858529
PFI	RF	1140	0.866965	0.827448	0.852751	0.86688
PFI	RF	1150	0.85865	0.81678	0.845123	0.858686
PFI	RF	1160	0.860889	0.819405	0.844736	0.86042
PFI	RF	1170	0.863128	0.822354	0.850261	0.863016
PFI	RF	1180	0.855133	0.811845	0.840673	0.854606
PFI	RF	1190	0.861848	0.820586	0.847398	0.861398
PFI	RF	1200	0.861848	0.820736	0.847958	0.861588
PFI	RF	1210	0.853214	0.809503	0.837691	0.852903
PFI	RF	1220	0.855772	0.812758	0.841331	0.855457
PFI	RF	1230	0.864087	0.823641	0.849014	0.863622
PFI	RF	1240	0.862488	0.821446	0.848723	0.862196
PFI	RF	1250	0.862168	0.821086	0.845583	0.861439
PFI	RF	1260	0.856412	0.813686	0.839323	0.856087
PFI	RF	1270	0.855772	0.812826	0.83933	0.855251
PFI	RF	1280	0.861209	0.81987	0.845229	0.860793
PFI	RF	1290	0.854813	0.811475	0.83946	0.854051
PFI	RF	1300	0.861209	0.819801	0.847223	0.860634
PFI	RF	1310	0.860569	0.819183	0.844324	0.860223
PFI	RF	1320	0.85929	0.817273	0.843751	0.858794
PFI	RF	1330	0.855772	0.812759	0.839412	0.855267
PFI	RF	1340	0.852255	0.808168	0.834157	0.851584
PFI	RF	1350	0.858011	0.815508	0.84245	0.857133
PFI	RF	1360	0.860569	0.819011	0.845413	0.860117
PFI	RF	1370	0.85929	0.817415	0.844881	0.859148
PFI	RF	1380	0.856732	0.813979	0.840656	0.856203
PFI	RF	1390	0.85961	0.817768	0.845444	0.859385
PFI	RF	1400	0.858011	0.815692	0.843027	0.857578
PFI	RF	1410	0.855772	0.812663	0.84124	0.855216
PFI	RF	1420	0.85865	0.816601	0.840479	0.85831
PFI	RF	1430	0.860569	0.818889	0.844986	0.859699
PFI	RF	1440	0.85897	0.816835	0.842975	0.858364
PFI	RF	1450	0.857691	0.815133	0.842392	0.856991
PFI	RF	1460	0.85865	0.816475	0.842238	0.858121
PFI	RF	1470	0.860249	0.818474	0.844736	0.859591
PFI	RF	1480	0.852574	0.808613	0.837977	0.852143
PFI	RF	1490	0.853534	0.809699	0.838767	0.852866
PFI	RF	1500	0.854813	0.811412	0.839419	0.854142
PFI	RF	1510	0.85897	0.816865	0.843686	0.858407
PFI	RF	1520	0.852255	0.80808	0.835258	0.85155
PFI	RF	1530	0.861209	0.819797	0.844963	0.860665
PFI	RF	1540	0.856732	0.813925	0.842075	0.856222
PFI	RF	1550	0.852574	0.808647	0.837764	0.852359
PFI	RF	1560	0.845859	0.799933	0.828469	0.845085
PFI	RF	1570	0.858011	0.815646	0.84073	0.857429
PFI	RF	1580	0.846818	0.801072	0.828681	0.845859
PFI	RF	1590	0.850336	0.805682	0.832186	0.849284
PFI	RF	1600	0.850016	0.805182	0.833136	0.8493
PFI	RF	1610	0.855453	0.812339	0.839579	0.854594
PFI	RF	1620	0.85897	0.816806	0.841976	0.857873
PFI	RF	1630	0.856092	0.81321	0.841008	0.855579
PFI	RF	1640	0.852894	0.80894	0.834916	0.852162
PFI	RF	1650	0.854173	0.810604	0.836906	0.853345
PFI	RF	1660	0.851615	0.807305	0.831285	0.850578
PFI	RF	1670	0.853534	0.809838	0.836124	0.852999
PFI	RF	1680	0.857691	0.815154	0.840642	0.85697
PFI	RF	1690	0.856732	0.813956	0.841838	0.856239
PFI	RF	1700	0.857371	0.81478	0.839609	0.856705
PFI	RF	1710	0.857051	0.814468	0.842092	0.856694
PFI	RF	1720	0.853214	0.809451	0.835598	0.852332
PFI	RF	1730	0.849057	0.804053	0.82956	0.848117
PFI	RF	1740	0.852255	0.808187	0.834046	0.851437
PFI	RF	1750	0.847777	0.802273	0.828641	0.846884
PFI	RF	1760	0.851935	0.807794	0.835743	0.851332
PFI	RF	1770	0.848417	0.803066	0.830329	0.847313
PFI	RF	1780	0.846498	0.800561	0.828736	0.845612
PFI	RF	1790	0.847458	0.801857	0.827195	0.846217
PFI	RF	1800	0.852894	0.808922	0.834101	0.851779
PFI	RF	1810	0.848417	0.80317	0.829651	0.847334
PFI	RF	1820	0.847138	0.801383	0.829067	0.846068
PFI	RF	1830	0.84394	0.797301	0.822408	0.842611
PFI	RF	1840	0.849057	0.803956	0.829067	0.848084
PFI	RF	1850	0.850975	0.806419	0.830902	0.849857
PFI	RF	1860	0.852255	0.808004	0.835344	0.851428
PFI	RF	1870	0.845539	0.799321	0.825699	0.844457
PFI	RF	1880	0.845539	0.799392	0.825581	0.844589
PFI	RF	1890	0.85865	0.816474	0.843841	0.858005
PFI	RF	1900	0.856412	0.813436	0.837563	0.855282
PFI	RF	1910	0.845539	0.79926	0.828864	0.844425
PFI	RF	1920	0.84298	0.796135	0.822451	0.841628
PFI	RF	1930	0.850016	0.805215	0.830802	0.849137
PFI	RF	1940	0.846498	0.800538	0.830115	0.845593
PFI	RF	1950	0.854813	0.811585	0.83571	0.853875
PFI	RF	1960	0.851935	0.807701	0.834478	0.85098
PFI	RF	1970	0.850016	0.80516	0.830576	0.849088
PFI	RF	1980	0.848417	0.803137	0.827859	0.847084
PFI	RF	1990	0.855133	0.811913	0.835606	0.854232
[truncated: 1 more rows]

## Sheet: Blood T cell
Feature ranking algorithm	Classification algorithm	Number of features	ACC	MCC	Macro F1	Weighted F1
LASSO	DT	10	0.555478	0.420259	0.551435	0.557439
LASSO	DT	20	0.585485	0.458592	0.590145	0.587524
LASSO	DT	30	0.575715	0.443405	0.570777	0.577561
LASSO	DT	40	0.598046	0.473606	0.594545	0.599551
LASSO	DT	50	0.599442	0.47646	0.592631	0.601646
LASSO	DT	60	0.565248	0.430677	0.563349	0.566201
LASSO	DT	70	0.586183	0.461315	0.577384	0.588374
LASSO	DT	80	0.593161	0.469892	0.58653	0.594725
LASSO	DT	90	0.607816	0.487686	0.605259	0.610039
LASSO	DT	100	0.575715	0.447735	0.571914	0.577179
LASSO	DT	110	0.588974	0.4633	0.573674	0.591808
LASSO	DT	120	0.586183	0.457055	0.575336	0.587935
LASSO	DT	130	0.600837	0.477187	0.586281	0.602934
LASSO	DT	140	0.582694	0.45503	0.563793	0.585801
LASSO	DT	150	0.619679	0.498858	0.60352	0.620386
LASSO	DT	160	0.59665	0.47346	0.577889	0.600254
LASSO	DT	170	0.585485	0.458031	0.56376	0.588568
LASSO	DT	180	0.599442	0.473843	0.583639	0.60067
LASSO	DT	190	0.612003	0.492176	0.602642	0.61381
LASSO	DT	200	0.583391	0.453801	0.576466	0.584975
LASSO	DT	210	0.615492	0.494848	0.60418	0.616263
LASSO	DT	220	0.575017	0.446047	0.560167	0.578033
LASSO	DT	230	0.571528	0.443258	0.565727	0.5741
LASSO	DT	240	0.605722	0.482278	0.601319	0.606079
LASSO	DT	250	0.593161	0.467374	0.590304	0.594198
LASSO	DT	260	0.603629	0.479303	0.592779	0.603701
LASSO	DT	270	0.578507	0.450257	0.571107	0.580769
LASSO	DT	280	0.581298	0.45215	0.58205	0.582479
LASSO	DT	290	0.576413	0.446986	0.570724	0.578743
LASSO	DT	300	0.576413	0.445026	0.568331	0.578534
LASSO	DT	310	0.586881	0.458594	0.579435	0.587623
LASSO	DT	320	0.594557	0.471453	0.592278	0.596995
LASSO	DT	330	0.579902	0.451366	0.574939	0.582263
LASSO	DT	340	0.581996	0.451447	0.566479	0.583721
LASSO	DT	350	0.591766	0.464936	0.580291	0.593836
LASSO	DT	360	0.546406	0.407988	0.531261	0.549755
LASSO	DT	370	0.584787	0.455346	0.567333	0.587468
LASSO	DT	380	0.59037	0.45875	0.577551	0.590969
LASSO	DT	390	0.60642	0.483355	0.586563	0.609017
LASSO	DT	400	0.595953	0.472889	0.582885	0.59842
LASSO	DT	410	0.581996	0.451584	0.567081	0.583724
LASSO	DT	420	0.554082	0.418411	0.536578	0.557415
LASSO	DT	430	0.600837	0.476688	0.589733	0.602719
LASSO	DT	440	0.568737	0.43353	0.548939	0.570659
LASSO	DT	450	0.571528	0.438574	0.555141	0.572882
LASSO	DT	460	0.600837	0.476549	0.603466	0.600947
LASSO	DT	470	0.554082	0.415763	0.554436	0.554705
LASSO	DT	480	0.57083	0.439668	0.554917	0.573652
LASSO	DT	490	0.593161	0.466767	0.585431	0.594941
LASSO	DT	500	0.561759	0.426795	0.539112	0.564874
LASSO	DT	510	0.57083	0.436106	0.54785	0.573482
LASSO	DT	520	0.578507	0.443936	0.55994	0.579652
LASSO	DT	530	0.570133	0.436042	0.569591	0.571155
LASSO	DT	540	0.57432	0.441203	0.559058	0.576482
LASSO	DT	550	0.579204	0.448886	0.567508	0.581401
LASSO	DT	560	0.549197	0.410714	0.535204	0.551659
LASSO	DT	570	0.558269	0.420792	0.536075	0.560573
LASSO	DT	580	0.589672	0.461597	0.583331	0.591466
LASSO	DT	590	0.569435	0.43514	0.550472	0.570704
LASSO	DT	600	0.554082	0.410794	0.534799	0.554766
LASSO	DT	610	0.559665	0.42065	0.53737	0.561693
LASSO	DT	620	0.567341	0.430448	0.546033	0.568998
LASSO	DT	630	0.571528	0.437958	0.551478	0.574309
LASSO	DT	640	0.573622	0.442102	0.564931	0.57471
LASSO	DT	650	0.559665	0.423936	0.550087	0.561484
LASSO	DT	660	0.558967	0.424311	0.541922	0.561719
LASSO	DT	670	0.556176	0.419068	0.530332	0.559393
LASSO	DT	680	0.551989	0.413202	0.535097	0.553869
LASSO	DT	690	0.56455	0.429686	0.549354	0.56748
LASSO	DT	700	0.582694	0.453666	0.562828	0.585295
LASSO	DT	710	0.561759	0.426579	0.547822	0.563357
LASSO	DT	720	0.566643	0.432307	0.549803	0.569403
LASSO	DT	730	0.591766	0.465476	0.579526	0.594024
LASSO	DT	740	0.56455	0.43168	0.551072	0.566813
LASSO	DT	750	0.595255	0.470103	0.583876	0.597308
LASSO	DT	760	0.560363	0.422681	0.557221	0.560472
LASSO	DT	770	0.568737	0.434636	0.56771	0.569036
LASSO	DT	780	0.560363	0.423206	0.552866	0.5617
LASSO	DT	790	0.560363	0.425258	0.53705	0.563553
LASSO	DT	800	0.577111	0.444167	0.555781	0.578827
LASSO	DT	810	0.563154	0.424796	0.543613	0.564412
LASSO	DT	820	0.549197	0.412921	0.538805	0.552004
LASSO	DT	830	0.563154	0.427516	0.547141	0.565397
LASSO	DT	840	0.565946	0.430479	0.543985	0.568713
LASSO	DT	850	0.586881	0.461669	0.570326	0.589207
LASSO	DT	860	0.554082	0.413813	0.53271	0.556128
LASSO	DT	870	0.566643	0.43301	0.545144	0.570027
LASSO	DT	880	0.552687	0.415	0.535447	0.555704
LASSO	DT	890	0.538032	0.392868	0.509248	0.540602
LASSO	DT	900	0.556874	0.421104	0.531877	0.560275
LASSO	DT	910	0.569435	0.43564	0.546518	0.572589
LASSO	DT	920	0.565946	0.433789	0.545737	0.569318
LASSO	DT	930	0.554082	0.41914	0.53464	0.55824
LASSO	DT	940	0.555478	0.41721	0.552857	0.55664
LASSO	DT	950	0.540126	0.39694	0.522713	0.542451
LASSO	DT	960	0.556176	0.419323	0.530196	0.559388
LASSO	DT	970	0.554082	0.418903	0.526752	0.559258
LASSO	DT	980	0.577111	0.443772	0.566853	0.579113
LASSO	DT	990	0.582694	0.451176	0.551737	0.585643
LASSO	DT	1000	0.549895	0.411159	0.536104	0.552844
LASSO	DT	1010	0.572226	0.440694	0.552125	0.574565
LASSO	DT	1020	0.561061	0.422498	0.539932	0.562958
LASSO	DT	1030	0.571528	0.437323	0.554744	0.573422
LASSO	DT	1040	0.552687	0.414903	0.532571	0.55616
LASSO	DT	1050	0.563154	0.427304	0.535182	0.566297
LASSO	DT	1060	0.560363	0.422563	0.552218	0.561447
LASSO	DT	1070	0.568737	0.434111	0.54946	0.570558
LASSO	DT	1080	0.559665	0.425657	0.544472	0.562492
LASSO	DT	1090	0.542219	0.401197	0.527187	0.544498
LASSO	DT	1100	0.530356	0.38324	0.513004	0.532104
LASSO	DT	1110	0.573622	0.442541	0.555391	0.576395
LASSO	DT	1120	0.542219	0.400279	0.520071	0.545222
LASSO	DT	1130	0.555478	0.41807	0.537747	0.557791
LASSO	DT	1140	0.543615	0.40308	0.528552	0.546309
LASSO	DT	1150	0.54501	0.405586	0.521407	0.549378
LASSO	DT	1160	0.559665	0.425976	0.545285	0.563444
LASSO	DT	1170	0.581298	0.452015	0.568304	0.582947
LASSO	DT	1180	0.538032	0.3931	0.529584	0.539609
LASSO	DT	1190	0.540823	0.397242	0.517416	0.543424
LASSO	DT	1200	0.569435	0.434829	0.559036	0.570534
LASSO	DT	1210	0.573622	0.439981	0.554531	0.575476
LASSO	DT	1220	0.562456	0.42506	0.535848	0.565263
LASSO	DT	1230	0.563852	0.429563	0.555897	0.565948
LASSO	DT	1240	0.551989	0.41414	0.529987	0.554963
LASSO	DT	1250	0.542219	0.399645	0.526705	0.54405
LASSO	DT	1260	0.53873	0.395653	0.525992	0.540147
LASSO	DT	1270	0.563154	0.430165	0.547477	0.56677
LASSO	DT	1280	0.554082	0.415885	0.538956	0.556577
LASSO	DT	1290	0.549197	0.410865	0.530736	0.552073
LASSO	DT	1300	0.542917	0.402492	0.523227	0.545687
LASSO	DT	1310	0.57083	0.438175	0.559019	0.572793
LASSO	DT	1320	0.53873	0.398001	0.526533	0.541586
LASSO	DT	1330	0.549197	0.408191	0.531173	0.551
LASSO	DT	1340	0.572226	0.437402	0.543711	0.574838
LASSO	DT	1350	0.566643	0.42971	0.551523	0.568719
LASSO	DT	1360	0.565248	0.428911	0.548165	0.566586
LASSO	DT	1370	0.555478	0.413568	0.530399	0.556876
LASSO	DT	1380	0.539428	0.399394	0.524553	0.542701
LASSO	DT	1390	0.5485	0.408125	0.535708	0.550073
LASSO	DT	1400	0.546406	0.40242	0.530043	0.54741
LASSO	DT	1410	0.551989	0.411973	0.527412	0.553982
LASSO	DT	1420	0.555478	0.41335	0.527399	0.557187
LASSO	DT	1430	0.55478	0.418057	0.52271	0.559347
LASSO	DT	1440	0.538032	0.394702	0.519308	0.540544
LASSO	DT	1450	0.575017	0.444303	0.569567	0.57623
LASSO	DT	1460	0.557572	0.420635	0.53895	0.559435
LASSO	DT	1470	0.56455	0.427499	0.552312	0.56577
LASSO	DT	1480	0.547802	0.408068	0.534286	0.550269
LASSO	DT	1490	0.540823	0.396281	0.519973	0.542036
LASSO	DT	1500	0.560363	0.424578	0.531048	0.564103
LASSO	DT	1510	0.540823	0.400314	0.517534	0.544249
LASSO	DT	1520	0.57432	0.44411	0.550331	0.577998
LASSO	DT	1530	0.542219	0.402572	0.52065	0.545602
LASSO	DT	1540	0.5485	0.408881	0.531909	0.552081
LASSO	DT	1550	0.542219	0.399481	0.523994	0.544569
LASSO	DT	1560	0.572226	0.438155	0.539818	0.574843
LASSO	DT	1570	0.549197	0.410491	0.527491	0.552319
LASSO	DT	1580	0.531054	0.384895	0.511481	0.532803
LASSO	DT	1590	0.541521	0.398677	0.519029	0.54466
LASSO	DT	1600	0.565946	0.427488	0.542771	0.567833
LASSO	DT	1610	0.549895	0.408733	0.536239	0.552166
LASSO	DT	1620	0.541521	0.396236	0.519561	0.543172
LASSO	DT	1630	0.561759	0.422993	0.552988	0.563697
LASSO	DT	1640	0.540823	0.401629	0.525401	0.543974
LASSO	DT	1650	0.526867	0.378244	0.506323	0.529393
LASSO	DT	1660	0.542917	0.40259	0.521851	0.546293
LASSO	DT	1670	0.556176	0.418264	0.531295	0.559285
LASSO	DT	1680	0.541521	0.399357	0.525019	0.54368
LASSO	DT	1690	0.558967	0.424341	0.549758	0.56145
LASSO	DT	1700	0.555478	0.416214	0.542722	0.557709
LASSO	DT	1710	0.544313	0.403415	0.531375	0.546261
LASSO	DT	1720	0.535939	0.390066	0.50332	0.538531
LASSO	DT	1730	0.523378	0.377893	0.513347	0.525829
LASSO	DT	1740	0.53873	0.396402	0.521809	0.542365
LASSO	DT	1750	0.537334	0.39221	0.516889	0.539217
LASSO	DT	1760	0.517795	0.371338	0.49486	0.521779
LASSO	DT	1770	0.578507	0.446652	0.552993	0.580564
LASSO	DT	1780	0.542219	0.399523	0.515831	0.545013
LASSO	DT	1790	0.523378	0.375603	0.511458	0.525945
LASSO	DT	1800	0.529658	0.384683	0.502764	0.532478
LASSO	DT	1810	0.549197	0.411576	0.528675	0.552287
LASSO	DT	1820	0.536636	0.393677	0.510459	0.53919
LASSO	DT	1830	0.557572	0.421919	0.535395	0.56062
LASSO	DT	1840	0.563852	0.429186	0.556622	0.566392
LASSO	DT	1850	0.538032	0.395246	0.512295	0.541265
LASSO	DT	1860	0.561061	0.427637	0.552934	0.564041
LASSO	DT	1870	0.549197	0.409097	0.535767	0.551303
LASSO	DT	1880	0.546406	0.403788	0.52848	0.547958
LASSO	DT	1890	0.565248	0.430631	0.541166	0.568347
LASSO	DT	1900	0.539428	0.398607	0.518229	0.543429
LASSO	DT	1910	0.535241	0.393813	0.512528	0.539195
LASSO	DT	1920	0.551291	0.412351	0.538916	0.553395
LASSO	DT	1930	0.533845	0.388563	0.507681	0.537019
LASSO	DT	1940	0.558269	0.421599	0.533098	0.561398
LASSO	DT	1950	0.561759	0.424215	0.538271	0.563667
LASSO	DT	1960	0.533845	0.390216	0.514055	0.536766
LASSO	DT	1970	0.558269	0.420999	0.526726	0.561225
LASSO	DT	1980	0.556176	0.42073	0.537773	0.559187
LASSO	DT	1990	0.551989	0.414791	0.536538	0.553928
LASSO	DT	2000	0.539428	0.397001	0.522162	0.541617
LASSO	RF	10	0.727844	0.64167	0.728245	0.727962
LASSO	RF	20	0.779484	0.70912	0.788604	0.778812
LASSO	RF	30	0.794138	0.728238	0.801524	0.793518
LASSO	RF	40	0.819958	0.761307	0.820528	0.81933
LASSO	RF	50	0.834613	0.78068	0.836775	0.834065
LASSO	RF	60	0.822052	0.763667	0.822457	0.820567
LASSO	RF	70	0.831821	0.777149	0.835896	0.8312
LASSO	RF	80	0.838102	0.785672	0.84215	0.836997
LASSO	RF	90	0.835311	0.781938	0.841112	0.834611
LASSO	RF	100	0.8388	0.7862	0.844408	0.837586
LASSO	RF	110	0.851361	0.803292	0.853472	0.850636
LASSO	RF	120	0.842987	0.791991	0.844518	0.842009
LASSO	RF	130	0.841591	0.790218	0.847007	0.840636
LASSO	RF	140	0.849965	0.801546	0.852217	0.848895
LASSO	RF	150	0.852059	0.804286	0.856098	0.851526
LASSO	RF	160	0.857641	0.811229	0.858765	0.856642
LASSO	RF	170	0.849267	0.800497	0.851842	0.848488
LASSO	RF	180	0.849267	0.800425	0.855219	0.848481
LASSO	RF	190	0.852059	0.804199	0.852386	0.851046
LASSO	RF	200	0.851361	0.802939	0.853496	0.850432
LASSO	RF	210	0.837404	0.784393	0.840282	0.836157
LASSO	RF	220	0.851361	0.803234	0.856561	0.850629
LASSO	RF	230	0.845778	0.796047	0.849887	0.845389
LASSO	RF	240	0.8388	0.786469	0.846561	0.837497
LASSO	RF	250	0.845778	0.795517	0.848564	0.844398
LASSO	RF	260	0.848569	0.799332	0.850429	0.847392
LASSO	RF	270	0.839498	0.787206	0.839987	0.837982
LASSO	RF	280	0.844382	0.793871	0.846336	0.842867
LASSO	RF	290	0.836706	0.783356	0.83829	0.83537
LASSO	RF	300	0.843685	0.792541	0.847442	0.842312
LASSO	RF	310	0.849965	0.800808	0.853162	0.848827
LASSO	RF	320	0.845778	0.795397	0.847221	0.844982
LASSO	RF	330	0.847174	0.797016	0.848367	0.84604
LASSO	RF	340	0.834613	0.780493	0.837811	0.833036
LASSO	RF	350	0.849965	0.80098	0.848819	0.849026
LASSO	RF	360	0.826936	0.77021	0.827181	0.824698
LASSO	RF	370	0.853454	0.805586	0.857032	0.852445
LASSO	RF	380	0.844382	0.793519	0.849225	0.843439
LASSO	RF	390	0.849965	0.80108	0.852463	0.848841
LASSO	RF	400	0.845778	0.79534	0.849737	0.844528
LASSO	RF	410	0.840893	0.789025	0.847307	0.839494
LASSO	RF	420	0.824843	0.767552	0.830282	0.823138
LASSO	RF	430	0.840195	0.787928	0.84385	0.838481
LASSO	RF	440	0.838102	0.785316	0.841829	0.836769
LASSO	RF	450	0.836706	0.783445	0.841485	0.834258
LASSO	RF	460	0.824843	0.767618	0.829628	0.822834
LASSO	RF	470	0.842987	0.791597	0.843185	0.841444
LASSO	RF	480	0.835311	0.781475	0.83813	0.834051
LASSO	RF	490	0.835311	0.781462	0.835918	0.8336
LASSO	RF	500	0.835311	0.781192	0.834915	0.83383
LASSO	RF	510	0.845778	0.79536	0.844564	0.844549
LASSO	RF	520	0.834613	0.780382	0.834865	0.83281
LASSO	RF	530	0.827634	0.771202	0.831626	0.825406
LASSO	RF	540	0.839498	0.787015	0.840437	0.838204
LASSO	RF	550	0.846476	0.796289	0.846308	0.844955
LASSO	RF	560	0.847174	0.797413	0.847972	0.845894
LASSO	RF	570	0.837404	0.784195	0.83957	0.83591
LASSO	RF	580	0.822749	0.764874	0.825566	0.820848
LASSO	RF	590	0.810188	0.747917	0.813459	0.807084
LASSO	RF	600	0.830426	0.775122	0.834482	0.828638
LASSO	RF	610	0.833217	0.778953	0.831987	0.831884
LASSO	RF	620	0.840195	0.788041	0.84174	0.838589
LASSO	RF	630	0.845778	0.795815	0.848966	0.844343
LASSO	RF	640	0.836008	0.782826	0.835822	0.834211
LASSO	RF	650	0.826239	0.769551	0.826763	0.824143
LASSO	RF	660	0.842289	0.790853	0.844335	0.840316
LASSO	RF	670	0.826239	0.768921	0.828368	0.824692
LASSO	RF	680	0.845778	0.796202	0.849053	0.845257
LASSO	RF	690	0.829728	0.774056	0.828079	0.827514
LASSO	RF	700	0.847872	0.797984	0.848924	0.846528
LASSO	RF	710	0.831124	0.776014	0.826934	0.828676
LASSO	RF	720	0.830426	0.775229	0.829705	0.828519
LASSO	RF	730	0.841591	0.790093	0.83638	0.839926
LASSO	RF	740	0.832519	0.778112	0.834193	0.831001
LASSO	RF	750	0.824145	0.766519	0.819321	0.821963
LASSO	RF	760	0.824145	0.766558	0.823945	0.821645
LASSO	RF	770	0.827634	0.771548	0.824244	0.82563
LASSO	RF	780	0.822052	0.763813	0.817231	0.819832
LASSO	RF	790	0.828332	0.772082	0.826281	0.826109
LASSO	RF	800	0.831821	0.776828	0.828356	0.830128
LASSO	RF	810	0.826239	0.769931	0.818718	0.82363
LASSO	RF	820	0.826239	0.769728	0.82193	0.823787
LASSO	RF	830	0.826936	0.770537	0.823403	0.824833
LASSO	RF	840	0.824145	0.766751	0.816075	0.821681
LASSO	RF	850	0.825541	0.768537	0.821419	0.823255
LASSO	RF	860	0.822749	0.764593	0.817515	0.82057
LASSO	RF	870	0.824843	0.76769	0.820217	0.823353
LASSO	RF	880	0.835311	0.781268	0.832106	0.833352
LASSO	RF	890	0.822749	0.764874	0.819601	0.820622
LASSO	RF	900	0.831821	0.776995	0.826039	0.829576
LASSO	RF	910	0.81926	0.75976	0.814674	0.816806
LASSO	RF	920	0.815073	0.754214	0.809233	0.811996
LASSO	RF	930	0.807397	0.74402	0.801606	0.804602
LASSO	RF	940	0.815073	0.754714	0.80784	0.812355
LASSO	RF	950	0.806699	0.742918	0.798575	0.804572
LASSO	RF	960	0.816469	0.756457	0.810508	0.81455
LASSO	RF	970	0.809491	0.747019	0.79829	0.806885
LASSO	RF	980	0.817865	0.758361	0.812986	0.814309
LASSO	RF	990	0.819958	0.760758	0.811361	0.817599
LASSO	RF	1000	0.806001	0.742364	0.799186	0.802959
LASSO	RF	1010	0.814375	0.753687	0.813043	0.812234
LASSO	RF	1020	0.823447	0.765538	0.815289	0.820629
LASSO	RF	1030	0.811584	0.749664	0.806811	0.809037
LASSO	RF	1040	0.815073	0.754662	0.808978	0.812572
LASSO	RF	1050	0.827634	0.771586	0.8243	0.825366
LASSO	RF	1060	0.815073	0.754753	0.810922	0.813509
LASSO	RF	1070	0.814375	0.753055	0.805645	0.812284
LASSO	RF	1080	0.819958	0.760982	0.810525	0.817137
LASSO	RF	1090	0.822749	0.764561	0.815966	0.820342
LASSO	RF	1100	0.815771	0.755172	0.808391	0.812954
LASSO	RF	1110	0.825541	0.768272	0.815651	0.823554
LASSO	RF	1120	0.803908	0.739159	0.79878	0.801195
LASSO	RF	1130	0.810886	0.749651	0.798819	0.808034
LASSO	RF	1140	0.806001	0.742134	0.794748	0.802848
LASSO	RF	1150	0.807397	0.74409	0.803381	0.804126
LASSO	RF	1160	0.810886	0.748734	0.796733	0.807679
LASSO	RF	1170	0.805304	0.74111	0.790468	0.802215
LASSO	RF	1180	0.801814	0.736325	0.784252	0.798271
LASSO	RF	1190	0.805304	0.741836	0.801347	0.801963
LASSO	RF	1200	0.807397	0.744677	0.794523	0.80457
LASSO	RF	1210	0.80321	0.739539	0.79047	0.799817
LASSO	RF	1220	0.803908	0.739582	0.788362	0.799964
LASSO	RF	1230	0.799721	0.733719	0.789975	0.796456
LASSO	RF	1240	0.805304	0.74126	0.79725	0.802274
LASSO	RF	1250	0.801814	0.736695	0.788618	0.798911
LASSO	RF	1260	0.800419	0.734867	0.791173	0.796347
LASSO	RF	1270	0.798325	0.732114	0.790384	0.794619
LASSO	RF	1280	0.796232	0.729309	0.781939	0.792147
LASSO	RF	1290	0.800419	0.734792	0.794707	0.797019
LASSO	RF	1300	0.792045	0.723802	0.784253	0.788123
LASSO	RF	1310	0.806001	0.742584	0.797554	0.802354
LASSO	RF	1320	0.800419	0.734994	0.78653	0.796807
LASSO	RF	1330	0.789253	0.720448	0.771296	0.784141
LASSO	RF	1340	0.795534	0.728504	0.789415	0.791944
LASSO	RF	1350	0.789951	0.721073	0.7784	0.786235
LASSO	RF	1360	0.807397	0.744097	0.794834	0.804686
LASSO	RF	1370	0.792045	0.723451	0.778832	0.788168
LASSO	RF	1380	0.791347	0.722891	0.775143	0.787445
LASSO	RF	1390	0.800419	0.734626	0.793777	0.796231
LASSO	RF	1400	0.784368	0.713025	0.768624	0.780222
LASSO	RF	1410	0.79693	0.730916	0.791517	0.793125
LASSO	RF	1420	0.780879	0.70896	0.771982	0.776231
LASSO	RF	1430	0.786462	0.716006	0.778641	0.781612
LASSO	RF	1440	0.790649	0.722359	0.771425	0.785809
LASSO	RF	1450	0.79693	0.73044	0.789508	0.793257
LASSO	RF	1460	0.794138	0.726364	0.786289	0.789673
LASSO	RF	1470	0.782275	0.710682	0.77079	0.777752
LASSO	RF	1480	0.789951	0.720931	0.780494	0.785026
LASSO	RF	1490	0.801117	0.735979	0.789171	0.797123
LASSO	RF	1500	0.788555	0.719179	0.772902	0.784557
LASSO	RF	1510	0.782275	0.710757	0.767819	0.777255
LASSO	RF	1520	0.79344	0.726079	0.786497	0.789308
LASSO	RF	1530	0.801814	0.736977	0.792423	0.798188
LASSO	RF	1540	0.782275	0.710834	0.771493	0.777616
LASSO	RF	1550	0.77739	0.704007	0.765883	0.77266
LASSO	RF	1560	0.785764	0.71486	0.779091	0.781865
LASSO	RF	1570	0.794138	0.726506	0.782929	0.788625
LASSO	RF	1580	0.784368	0.713633	0.763838	0.779031
LASSO	RF	1590	0.780181	0.707407	0.769216	0.776116
LASSO	RF	1600	0.794836	0.727674	0.783959	0.790505
LASSO	RF	1610	0.788555	0.719083	0.77853	0.784169
LASSO	RF	1620	0.789253	0.720053	0.778001	0.784447
LASSO	RF	1630	0.773203	0.699523	0.757694	0.7669
LASSO	RF	1640	0.785764	0.71552	0.774696	0.781425
LASSO	RF	1650	0.782973	0.711407	0.767616	0.778113
LASSO	RF	1660	0.792742	0.725203	0.779808	0.788167
LASSO	RF	1670	0.785066	0.71429	0.772215	0.780497
LASSO	RF	1680	0.782973	0.711702	0.774706	0.777884
LASSO	RF	1690	0.781577	0.709723	0.765348	0.776869
LASSO	RF	1700	0.78716	0.717707	0.77395	0.781737
LASSO	RF	1710	0.799023	0.733383	0.7879	0.7949
LASSO	RF	1720	0.785066	0.714567	0.773364	0.780022
LASSO	RF	1730	0.781577	0.709497	0.76589	0.776801
LASSO	RF	1740	0.787858	0.718427	0.778902	0.782936
LASSO	RF	1750	0.776692	0.703379	0.766267	0.771378
LASSO	RF	1760	0.778786	0.706084	0.764391	0.773446
LASSO	RF	1770	0.78716	0.717423	0.769892	0.781551
LASSO	RF	1780	0.783671	0.712438	0.769665	0.779105
LASSO	RF	1790	0.772505	0.698102	0.754497	0.766699
LASSO	RF	1800	0.771807	0.696466	0.756266	0.766171
LASSO	RF	1810	0.778786	0.706483	0.765581	0.772553
LASSO	RF	1820	0.770412	0.695586	0.754013	0.763262
LASSO	RF	1830	0.782275	0.710421	0.769501	0.778002
LASSO	RF	1840	0.769016	0.693441	0.75267	0.763396
LASSO	RF	1850	0.766225	0.690105	0.750406	0.760842
LASSO	RF	1860	0.77739	0.704307	0.761052	0.772139
LASSO	RF	1870	0.773901	0.700101	0.761411	0.76866
LASSO	RF	1880	0.76762	0.691075	0.750193	0.761462
LASSO	RF	1890	0.772505	0.698267	0.760767	0.766722
LASSO	RF	1900	0.768318	0.692009	0.756305	0.763093
LASSO	RF	1910	0.771807	0.697176	0.756213	0.765256
LASSO	RF	1920	0.775297	0.70142	0.761567	0.769906
LASSO	RF	1930	0.784368	0.714256	0.771913	0.77891
LASSO	RF	1940	0.773203	0.698981	0.754475	0.76621
LASSO	RF	1950	0.762736	0.685012	0.755431	0.756858
LASSO	RF	1960	0.778088	0.705416	0.767326	0.773159
LASSO	RF	1970	0.771807	0.697412	0.754072	0.765979
LASSO	RF	1980	0.782275	0.7111	0.772469	0.777323
LASSO	RF	1990	0.765527	0.688666	0.755405	0.758645
LASSO	RF	2000	0.769714	0.694358	0.757352	0.764055
LightGBM	DT	10	0.742498	0.662782	0.716512	0.745369
LightGBM	DT	20	0.739009	0.657305	0.711848	0.741418
LightGBM	DT	30	0.736218	0.653558	0.706914	0.73894
LightGBM	DT	40	0.737613	0.655282	0.710068	0.740067
LightGBM	DT	50	0.721563	0.634152	0.698953	0.723958
LightGBM	DT	60	0.75157	0.673372	0.726459	0.753386
LightGBM	DT	70	0.731333	0.648075	0.708246	0.733975
LightGBM	DT	80	0.730635	0.647043	0.705809	0.733827
LightGBM	DT	90	0.698535	0.603896	0.671218	0.700762
LightGBM	DT	100	0.72575	0.639516	0.700844	0.728104
LightGBM	DT	110	0.720167	0.634268	0.691234	0.723786
LightGBM	DT	120	0.720167	0.634812	0.695578	0.723754
LightGBM	DT	130	0.713887	0.625447	0.692053	0.716657
LightGBM	DT	140	0.725052	0.639058	0.69827	0.72773
LightGBM	DT	150	0.739009	0.655944	0.708521	0.740771
LightGBM	DT	160	0.73552	0.652694	0.704101	0.73796
LightGBM	DT	170	0.724355	0.637551	0.696957	0.726625
LightGBM	DT	180	0.720167	0.632058	0.69306	0.722166
LightGBM	DT	190	0.714585	0.627399	0.688783	0.717351
LightGBM	DT	200	0.720167	0.632246	0.691145	0.722705
LightGBM	DT	210	0.732729	0.649652	0.700998	0.735945
LightGBM	DT	220	0.718772	0.632487	0.687125	0.7226
LightGBM	DT	230	0.702722	0.610787	0.677959	0.705695
LightGBM	DT	240	0.71947	0.632786	0.688896	0.722953
LightGBM	DT	250	0.725052	0.640812	0.694223	0.728738
LightGBM	DT	260	0.728542	0.642356	0.691851	0.731123
LightGBM	DT	270	0.71947	0.633476	0.688552	0.723475
LightGBM	DT	280	0.704815	0.612672	0.672116	0.707881
LightGBM	DT	290	0.727844	0.643988	0.706425	0.730774
LightGBM	DT	300	0.702722	0.61291	0.677744	0.706503
LightGBM	DT	310	0.702024	0.609912	0.674303	0.705376
LightGBM	DT	320	0.716678	0.628952	0.684305	0.720276
LightGBM	DT	330	0.700628	0.608275	0.663276	0.704929
LightGBM	DT	340	0.702024	0.608931	0.669928	0.70484
LightGBM	DT	350	0.713189	0.625519	0.678868	0.717508
LightGBM	DT	360	0.702024	0.608933	0.667647	0.705177
LightGBM	DT	370	0.708304	0.617689	0.68208	0.711427
LightGBM	DT	380	0.716678	0.628406	0.678224	0.72033
LightGBM	DT	390	0.715283	0.626864	0.684533	0.717915
LightGBM	DT	400	0.688765	0.590834	0.666237	0.690446
LightGBM	DT	410	0.698535	0.605226	0.665753	0.702212
LightGBM	DT	420	0.681786	0.583103	0.645471	0.685564
LightGBM	DT	430	0.7097	0.62074	0.672624	0.714015
LightGBM	DT	440	0.69993	0.606946	0.668843	0.703299
LightGBM	DT	450	0.734124	0.651312	0.7104	0.736956
LightGBM	DT	460	0.700628	0.605907	0.662256	0.703257
LightGBM	DT	470	0.710398	0.622102	0.676064	0.715271
LightGBM	DT	480	0.695045	0.599044	0.648925	0.698588
LightGBM	DT	490	0.67411	0.571424	0.643811	0.676307
LightGBM	DT	500	0.691556	0.594386	0.660538	0.693678
LightGBM	DT	510	0.727844	0.643011	0.693905	0.730704
LightGBM	DT	520	0.714585	0.624216	0.684393	0.716555
LightGBM	DT	530	0.68388	0.584834	0.655202	0.686634
LightGBM	DT	540	0.704815	0.613691	0.673111	0.708364
LightGBM	DT	550	0.702024	0.610385	0.665796	0.706322
LightGBM	DT	560	0.705513	0.614173	0.678919	0.708514
LightGBM	DT	570	0.72575	0.640428	0.702126	0.728098
LightGBM	DT	580	0.691556	0.597687	0.656023	0.696413
LightGBM	DT	590	0.7097	0.619902	0.67922	0.712988
LightGBM	DT	600	0.720167	0.634336	0.690621	0.723756
LightGBM	DT	610	0.7097	0.61961	0.686515	0.712627
LightGBM	DT	620	0.701326	0.608047	0.673648	0.704013
LightGBM	DT	630	0.71598	0.626957	0.685873	0.718886
LightGBM	DT	640	0.722959	0.636031	0.695675	0.725144
LightGBM	DT	650	0.7097	0.61912	0.675599	0.71291
LightGBM	DT	660	0.7097	0.619575	0.685169	0.712973
LightGBM	DT	670	0.697837	0.604405	0.662612	0.701724
LightGBM	DT	680	0.691556	0.597817	0.655448	0.696556
LightGBM	DT	690	0.685973	0.589003	0.654508	0.690002
LightGBM	DT	700	0.694348	0.599768	0.663034	0.697743
LightGBM	DT	710	0.702024	0.610015	0.672759	0.706075
LightGBM	DT	720	0.689463	0.592611	0.651672	0.692869
LightGBM	DT	730	0.702024	0.609292	0.672145	0.705255
LightGBM	DT	740	0.699232	0.60492	0.679051	0.701275
LightGBM	DT	750	0.674808	0.57597	0.644454	0.678861
LightGBM	DT	760	0.66783	0.566375	0.629115	0.672874
LightGBM	DT	770	0.705513	0.613535	0.671213	0.708873
LightGBM	DT	780	0.695743	0.599582	0.668891	0.697449
LightGBM	DT	790	0.702722	0.60993	0.677268	0.70524
LightGBM	DT	800	0.682484	0.585877	0.641547	0.688261
LightGBM	DT	810	0.701326	0.609681	0.665372	0.705636
LightGBM	DT	820	0.708304	0.617951	0.676482	0.711565
LightGBM	DT	830	0.694348	0.599685	0.65982	0.697424
LightGBM	DT	840	0.692952	0.597343	0.663699	0.695718
LightGBM	DT	850	0.689463	0.594977	0.656256	0.693715
LightGBM	DT	860	0.710398	0.621043	0.683984	0.713559
LightGBM	DT	870	0.67411	0.573181	0.642229	0.677728
LightGBM	DT	880	0.672017	0.570591	0.641153	0.675512
LightGBM	DT	890	0.688765	0.593005	0.653282	0.692974
LightGBM	DT	900	0.69993	0.608032	0.668777	0.70397
LightGBM	DT	910	0.677599	0.578081	0.643167	0.68166
LightGBM	DT	920	0.694348	0.600642	0.671726	0.697897
LightGBM	DT	930	0.680391	0.580317	0.651739	0.682843
LightGBM	DT	940	0.678995	0.578271	0.643228	0.681625
LightGBM	DT	950	0.702722	0.610226	0.670355	0.706506
LightGBM	DT	960	0.717376	0.628332	0.686369	0.719803
LightGBM	DT	970	0.671319	0.56827	0.636248	0.67447
LightGBM	DT	980	0.698535	0.607034	0.671278	0.702859
LightGBM	DT	990	0.665038	0.56309	0.630815	0.67027
LightGBM	DT	1000	0.690161	0.597782	0.660918	0.694669
LightGBM	DT	1010	0.695743	0.600948	0.661615	0.699345
LightGBM	DT	1020	0.706909	0.615835	0.671004	0.710694
LightGBM	DT	1030	0.688067	0.589329	0.655688	0.690688
LightGBM	DT	1040	0.685276	0.588226	0.650192	0.688799
LightGBM	DT	1050	0.696441	0.600588	0.666563	0.698912
LightGBM	DT	1060	0.692952	0.59658	0.650216	0.696399
LightGBM	DT	1070	0.697139	0.601796	0.65974	0.700125
LightGBM	DT	1080	0.7097	0.617649	0.664747	0.712382
LightGBM	DT	1090	0.702722	0.608201	0.663397	0.705235
LightGBM	DT	1100	0.7097	0.619044	0.677319	0.712916
LightGBM	DT	1110	0.671319	0.56992	0.641545	0.675073
LightGBM	DT	1120	0.674808	0.571911	0.634226	0.677773
LightGBM	DT	1130	0.683182	0.58427	0.645832	0.686838
LightGBM	DT	1140	0.681089	0.581915	0.639797	0.685429
LightGBM	DT	1150	0.68388	0.586694	0.647992	0.688109
LightGBM	DT	1160	0.700628	0.606774	0.66694	0.703878
LightGBM	DT	1170	0.669225	0.5667	0.637113	0.672938
LightGBM	DT	1180	0.669225	0.565888	0.625628	0.673197
LightGBM	DT	1190	0.690161	0.594703	0.652356	0.694683
LightGBM	DT	1200	0.692952	0.596309	0.649457	0.696036
LightGBM	DT	1210	0.692952	0.596946	0.659434	0.695808
LightGBM	DT	1220	0.684578	0.586283	0.646066	0.688326
LightGBM	DT	1230	0.691556	0.59619	0.654172	0.695943
LightGBM	DT	1240	0.67411	0.573211	0.639276	0.677927
LightGBM	DT	1250	0.681089	0.582434	0.644648	0.685158
LightGBM	DT	1260	0.681089	0.582509	0.644991	0.684885
LightGBM	DT	1270	0.667132	0.56252	0.625748	0.670485
LightGBM	DT	1280	0.680391	0.581449	0.64037	0.68457
LightGBM	DT	1290	0.685276	0.587434	0.655048	0.688511
LightGBM	DT	1300	0.68388	0.585868	0.644513	0.688179
LightGBM	DT	1310	0.695045	0.600521	0.666404	0.697939
LightGBM	DT	1320	0.695045	0.598446	0.65792	0.697558
LightGBM	DT	1330	0.685973	0.587462	0.647653	0.689096
LightGBM	DT	1340	0.674808	0.572995	0.637822	0.678034
LightGBM	DT	1350	0.674808	0.573942	0.636669	0.678886
LightGBM	DT	1360	0.663643	0.559113	0.622123	0.668016
LightGBM	DT	1370	0.702024	0.606556	0.66225	0.703933
LightGBM	DT	1380	0.704815	0.61139	0.664903	0.707604
LightGBM	DT	1390	0.691556	0.594203	0.654595	0.694317
LightGBM	DT	1400	0.685973	0.589091	0.653796	0.688808
LightGBM	DT	1410	0.679693	0.578855	0.645145	0.682524
LightGBM	DT	1420	0.65806	0.551003	0.617148	0.660908
LightGBM	DT	1430	0.691556	0.595393	0.645705	0.695515
LightGBM	DT	1440	0.670621	0.567022	0.629656	0.673353
LightGBM	DT	1450	0.697837	0.603685	0.656736	0.701637
LightGBM	DT	1460	0.668528	0.563612	0.625797	0.671001
LightGBM	DT	1470	0.686671	0.58906	0.646374	0.690439
LightGBM	DT	1480	0.683182	0.583492	0.640735	0.686692
LightGBM	DT	1490	0.679693	0.579613	0.648903	0.682613
LightGBM	DT	1500	0.711096	0.619574	0.670706	0.713445
LightGBM	DT	1510	0.682484	0.581856	0.639506	0.685064
LightGBM	DT	1520	0.67411	0.57161	0.635876	0.676467
LightGBM	DT	1530	0.657362	0.550544	0.62508	0.660569
LightGBM	DT	1540	0.681786	0.580592	0.647993	0.683709
LightGBM	DT	1550	0.676204	0.574	0.64839	0.678392
LightGBM	DT	1560	0.678995	0.580309	0.646533	0.683019
LightGBM	DT	1570	0.675506	0.574331	0.632861	0.67962
LightGBM	DT	1580	0.67411	0.571432	0.630857	0.677407
LightGBM	DT	1590	0.680391	0.579068	0.641275	0.682216
LightGBM	DT	1600	0.680391	0.582219	0.635375	0.685783
LightGBM	DT	1610	0.676902	0.576824	0.637179	0.681205
LightGBM	DT	1620	0.662945	0.55769	0.606997	0.668441
LightGBM	DT	1630	0.662247	0.555363	0.616461	0.665601
LightGBM	DT	1640	0.672715	0.572449	0.634397	0.677628
LightGBM	DT	1650	0.676902	0.573853	0.639977	0.678957
LightGBM	DT	1660	0.64829	0.538145	0.597373	0.652677
LightGBM	DT	1670	0.690858	0.59405	0.655271	0.694229
LightGBM	DT	1680	0.657362	0.551246	0.616768	0.662078
LightGBM	DT	1690	0.660154	0.553391	0.620469	0.663648
LightGBM	DT	1700	0.65806	0.553471	0.618633	0.663369
LightGBM	DT	1710	0.672715	0.571835	0.628193	0.677888
LightGBM	DT	1720	0.672017	0.568569	0.628329	0.675268
LightGBM	DT	1730	0.678297	0.577392	0.630153	0.682149
LightGBM	DT	1740	0.672715	0.570575	0.633463	0.67668
LightGBM	DT	1750	0.69993	0.604195	0.656741	0.702434
LightGBM	DT	1760	0.668528	0.566799	0.618772	0.674501
LightGBM	DT	1770	0.671319	0.569517	0.632631	0.675436
LightGBM	DT	1780	0.648988	0.539826	0.605891	0.653635
LightGBM	DT	1790	0.666434	0.563112	0.629405	0.669921
LightGBM	DT	1800	0.665038	0.560237	0.619681	0.669055
LightGBM	DT	1810	0.665736	0.561241	0.617514	0.670152
LightGBM	DT	1820	0.662945	0.557035	0.618968	0.666256
LightGBM	DT	1830	0.662945	0.556973	0.63071	0.665362
LightGBM	DT	1840	0.653175	0.543844	0.607123	0.656643
LightGBM	DT	1850	0.677599	0.575862	0.638373	0.680765
LightGBM	DT	1860	0.665736	0.564565	0.618336	0.672084
LightGBM	DT	1870	0.670621	0.569027	0.631531	0.674497
LightGBM	DT	1880	0.666434	0.561256	0.62545	0.669443
LightGBM	DT	1890	0.662945	0.560369	0.619587	0.66941
LightGBM	DT	1900	0.672715	0.572233	0.637962	0.677128
LightGBM	DT	1910	0.665038	0.562223	0.624629	0.670305
LightGBM	DT	1920	0.673412	0.570169	0.630762	0.676456
LightGBM	DT	1930	0.658758	0.55075	0.620114	0.661676
LightGBM	DT	1940	0.669225	0.56601	0.617617	0.67405
LightGBM	DT	1950	0.679693	0.578614	0.632274	0.682937
LightGBM	DT	1960	0.672017	0.569124	0.628992	0.675601
LightGBM	DT	1970	0.675506	0.57499	0.640904	0.679832
LightGBM	DT	1980	0.672715	0.569239	0.628924	0.675835
LightGBM	DT	1990	0.679693	0.579099	0.639554	0.683299
LightGBM	DT	2000	0.649686	0.539198	0.603739	0.653361
LightGBM	RF	10	0.826239	0.771295	0.816561	0.827158
LightGBM	RF	20	0.871598	0.830233	0.866555	0.871952
LightGBM	RF	30	0.884857	0.847606	0.87873	0.885297
LightGBM	RF	40	0.889742	0.85417	0.884245	0.890227
LightGBM	RF	50	0.886253	0.849936	0.880438	0.886966
LightGBM	RF	60	0.901605	0.870239	0.900855	0.902053
LightGBM	RF	70	0.913468	0.886092	0.910647	0.913974
LightGBM	RF	80	0.907886	0.878179	0.905806	0.908319
LightGBM	RF	90	0.912073	0.883885	0.909742	0.912462
LightGBM	RF	100	0.907886	0.878415	0.906023	0.90838
LightGBM	RF	110	0.923936	0.899601	0.923161	0.924287
LightGBM	RF	120	0.905094	0.874703	0.90448	0.905447
LightGBM	RF	130	0.91277	0.884682	0.913166	0.91316
LightGBM	RF	140	0.915562	0.888587	0.916779	0.915907
LightGBM	RF	150	0.909979	0.881071	0.907653	0.910429
LightGBM	RF	160	0.917655	0.891301	0.919826	0.917765
LightGBM	RF	170	0.909979	0.881267	0.910308	0.91037
LightGBM	RF	180	0.91626	0.889445	0.918457	0.916582
LightGBM	RF	190	0.914864	0.88734	0.9145	0.915153
LightGBM	RF	200	0.91626	0.889284	0.917253	0.916512
LightGBM	RF	210	0.918353	0.89243	0.919936	0.918751
LightGBM	RF	220	0.91626	0.889253	0.917246	0.916613
LightGBM	RF	230	0.909979	0.880968	0.912193	0.910357
LightGBM	RF	240	0.919749	0.893944	0.919616	0.920099
LightGBM	RF	250	0.898814	0.866373	0.899177	0.899366
LightGBM	RF	260	0.917655	0.891305	0.921716	0.918055
LightGBM	RF	270	0.917655	0.891327	0.919661	0.918056
LightGBM	RF	280	0.913468	0.886004	0.915418	0.914001
LightGBM	RF	290	0.91277	0.884766	0.91304	0.913117
LightGBM	RF	300	0.911375	0.882975	0.913376	0.91171
LightGBM	RF	310	0.915562	0.888492	0.913965	0.916002
LightGBM	RF	320	0.904396	0.873668	0.901302	0.904999
LightGBM	RF	330	0.915562	0.888115	0.912366	0.915792
LightGBM	RF	340	0.914864	0.887345	0.91045	0.915232
LightGBM	RF	350	0.912073	0.883737	0.909555	0.912454
LightGBM	RF	360	0.914166	0.886454	0.913594	0.914488
LightGBM	RF	370	0.913468	0.885682	0.911832	0.913854
LightGBM	RF	380	0.914166	0.886437	0.912697	0.914516
LightGBM	RF	390	0.919749	0.893865	0.916772	0.92007
LightGBM	RF	400	0.919051	0.892735	0.915836	0.919299
LightGBM	RF	410	0.90649	0.876548	0.905351	0.907064
LightGBM	RF	420	0.910677	0.8817	0.906756	0.911082
LightGBM	RF	430	0.911375	0.882612	0.907808	0.911731
LightGBM	RF	440	0.902303	0.870729	0.896059	0.902824
LightGBM	RF	450	0.912073	0.884032	0.907795	0.912581
LightGBM	RF	460	0.916957	0.890344	0.912882	0.917453
LightGBM	RF	470	0.919051	0.893044	0.916177	0.919397
LightGBM	RF	480	0.910677	0.881641	0.906271	0.911042
LightGBM	RF	490	0.913468	0.885458	0.90498	0.913827
LightGBM	RF	500	0.911375	0.882549	0.908248	0.911683
LightGBM	RF	510	0.915562	0.888398	0.911999	0.915899
LightGBM	RF	520	0.914166	0.886317	0.912191	0.914446
LightGBM	RF	530	0.905792	0.875293	0.898814	0.906253
LightGBM	RF	540	0.909281	0.879902	0.906695	0.909733
LightGBM	RF	550	0.91277	0.884638	0.908558	0.913171
LightGBM	RF	560	0.908583	0.878865	0.904017	0.908941
LightGBM	RF	570	0.907886	0.878327	0.905468	0.908397
LightGBM	RF	580	0.919749	0.893568	0.920033	0.919987
LightGBM	RF	590	0.912073	0.883427	0.909038	0.912342
LightGBM	RF	600	0.907188	0.876838	0.904379	0.907291
LightGBM	RF	610	0.930216	0.907777	0.929073	0.930535
LightGBM	RF	620	0.912073	0.883725	0.909291	0.912482
LightGBM	RF	630	0.914166	0.886747	0.909856	0.914745
LightGBM	RF	640	0.911375	0.882585	0.905858	0.911691
LightGBM	RF	650	0.907886	0.8783	0.905635	0.908405
LightGBM	RF	660	0.914166	0.886244	0.908209	0.914417
LightGBM	RF	670	0.903699	0.872626	0.89879	0.90405
LightGBM	RF	680	0.914166	0.886383	0.909762	0.914499
LightGBM	RF	690	0.914864	0.887203	0.913755	0.915161
LightGBM	RF	700	0.911375	0.88263	0.90665	0.911796
LightGBM	RF	710	0.904396	0.873483	0.900446	0.904756
LightGBM	RF	720	0.911375	0.882896	0.905687	0.911911
LightGBM	RF	730	0.914864	0.887716	0.915806	0.915336
LightGBM	RF	740	0.914864	0.887225	0.909368	0.915238
LightGBM	RF	750	0.905792	0.875622	0.899762	0.906228
LightGBM	RF	760	0.916957	0.88994	0.912154	0.917117
LightGBM	RF	770	0.901605	0.870071	0.896173	0.902071
LightGBM	RF	780	0.909979	0.881153	0.906977	0.910488
LightGBM	RF	790	0.914864	0.887162	0.912806	0.915094
LightGBM	RF	800	0.914166	0.886502	0.907316	0.914613
LightGBM	RF	810	0.913468	0.885397	0.910292	0.913698
LightGBM	RF	820	0.909281	0.880146	0.904466	0.909696
LightGBM	RF	830	0.91626	0.888989	0.913794	0.916469
LightGBM	RF	840	0.91277	0.884288	0.908263	0.912969
LightGBM	RF	850	0.907188	0.877436	0.903676	0.907614
LightGBM	RF	860	0.91277	0.884363	0.910308	0.912962
LightGBM	RF	870	0.903699	0.872693	0.899488	0.904232
LightGBM	RF	880	0.905792	0.875244	0.899268	0.906173
LightGBM	RF	890	0.910677	0.881764	0.902711	0.91102
LightGBM	RF	900	0.898116	0.864979	0.895505	0.898559
LightGBM	RF	910	0.905094	0.874663	0.901514	0.905597
LightGBM	RF	920	0.901605	0.869778	0.894597	0.902126
LightGBM	RF	930	0.90649	0.876412	0.901146	0.906973
LightGBM	RF	940	0.907188	0.877242	0.899603	0.907573
LightGBM	RF	950	0.902303	0.87072	0.898051	0.902682
LightGBM	RF	960	0.903001	0.87173	0.898887	0.903351
LightGBM	RF	970	0.893231	0.858617	0.889958	0.89376
LightGBM	RF	980	0.898116	0.864817	0.888666	0.898406
LightGBM	RF	990	0.904396	0.873786	0.899299	0.904815
LightGBM	RF	1000	0.900907	0.868734	0.889918	0.901298
LightGBM	RF	1010	0.889742	0.85407	0.881207	0.890247
LightGBM	RF	1020	0.90649	0.876006	0.899162	0.906844
LightGBM	RF	1030	0.901605	0.869769	0.892806	0.902055
LightGBM	RF	1040	0.89672	0.863196	0.888141	0.897114
LightGBM	RF	1050	0.903699	0.872549	0.900288	0.904058
LightGBM	RF	1060	0.911375	0.882581	0.906392	0.911714
LightGBM	RF	1070	0.911375	0.882767	0.909151	0.91173
LightGBM	RF	1080	0.903001	0.871449	0.897055	0.90344
LightGBM	RF	1090	0.898814	0.866002	0.891477	0.899174
LightGBM	RF	1100	0.90649	0.875988	0.899861	0.906813
LightGBM	RF	1110	0.904396	0.873351	0.901152	0.90469
LightGBM	RF	1120	0.904396	0.873176	0.897166	0.904629
LightGBM	RF	1130	0.897418	0.864089	0.886989	0.897739
LightGBM	RF	1140	0.896022	0.862185	0.891742	0.896278
LightGBM	RF	1150	0.898814	0.866381	0.892387	0.899394
LightGBM	RF	1160	0.898116	0.864944	0.889972	0.898442
LightGBM	RF	1170	0.900907	0.868629	0.891529	0.901217
LightGBM	RF	1180	0.902303	0.870425	0.895784	0.902383
LightGBM	RF	1190	0.897418	0.86442	0.891102	0.897931
LightGBM	RF	1200	0.887648	0.8513	0.879986	0.88828
LightGBM	RF	1210	0.89672	0.863013	0.88742	0.896971
LightGBM	RF	1220	0.895324	0.861231	0.887822	0.895635
LightGBM	RF	1230	0.907188	0.877086	0.900532	0.907502
LightGBM	RF	1240	0.894627	0.860507	0.887682	0.894952
LightGBM	RF	1250	0.903699	0.872332	0.897681	0.904014
LightGBM	RF	1260	0.893231	0.858551	0.887944	0.893569
LightGBM	RF	1270	0.89672	0.863036	0.888135	0.897052
LightGBM	RF	1280	0.889742	0.853688	0.879527	0.889969
LightGBM	RF	1290	0.90649	0.876177	0.900116	0.906932
LightGBM	RF	1300	0.907188	0.876843	0.899027	0.907464
LightGBM	RF	1310	0.900907	0.868359	0.89293	0.901084
LightGBM	RF	1320	0.900209	0.867835	0.894228	0.900603
LightGBM	RF	1330	0.896022	0.861958	0.887627	0.896341
LightGBM	RF	1340	0.903699	0.872376	0.897482	0.904003
LightGBM	RF	1350	0.895324	0.861087	0.885037	0.895546
LightGBM	RF	1360	0.898814	0.865588	0.891494	0.898745
LightGBM	RF	1370	0.895324	0.861217	0.884953	0.895567
LightGBM	RF	1380	0.889742	0.854223	0.879299	0.89032
LightGBM	RF	1390	0.902303	0.870316	0.893906	0.902512
LightGBM	RF	1400	0.898814	0.865688	0.892181	0.899073
LightGBM	RF	1410	0.888346	0.851841	0.876584	0.888707
LightGBM	RF	1420	0.899512	0.866886	0.891879	0.899926
LightGBM	RF	1430	0.900209	0.867526	0.894163	0.900418
LightGBM	RF	1440	0.904396	0.873026	0.897995	0.904602
LightGBM	RF	1450	0.897418	0.864287	0.889491	0.897895
LightGBM	RF	1460	0.898814	0.865763	0.888189	0.898962
LightGBM	RF	1470	0.885555	0.848316	0.873747	0.88605
LightGBM	RF	1480	0.892533	0.857218	0.884237	0.892692
LightGBM	RF	1490	0.903699	0.872196	0.897567	0.903917
LightGBM	RF	1500	0.896022	0.861985	0.887213	0.896261
LightGBM	RF	1510	0.88695	0.849801	0.879999	0.886784
LightGBM	RF	1520	0.884159	0.846049	0.872376	0.884056
LightGBM	RF	1530	0.891835	0.856844	0.88444	0.892331
LightGBM	RF	1540	0.886253	0.849046	0.876236	0.886516
LightGBM	RF	1550	0.89044	0.854529	0.879503	0.890582
LightGBM	RF	1560	0.886253	0.849171	0.875695	0.886711
LightGBM	RF	1570	0.891835	0.856624	0.884341	0.892058
LightGBM	RF	1580	0.893231	0.858315	0.883021	0.893421
LightGBM	RF	1590	0.882763	0.844556	0.873329	0.883076
LightGBM	RF	1600	0.891137	0.855353	0.876971	0.890973
LightGBM	RF	1610	0.876483	0.836274	0.866554	0.876886
LightGBM	RF	1620	0.889044	0.852658	0.876327	0.889023
LightGBM	RF	1630	0.886253	0.848991	0.873137	0.886398
LightGBM	RF	1640	0.889044	0.852651	0.880192	0.889101
LightGBM	RF	1650	0.893231	0.858556	0.882904	0.893551
LightGBM	RF	1660	0.887648	0.850569	0.874908	0.887544
LightGBM	RF	1670	0.889044	0.852546	0.877301	0.88898
LightGBM	RF	1680	0.896022	0.86196	0.885558	0.896248
LightGBM	RF	1690	0.895324	0.860913	0.881541	0.895338
LightGBM	RF	1700	0.891137	0.85549	0.877501	0.89106
LightGBM	RF	1710	0.888346	0.851824	0.872617	0.888343
LightGBM	RF	1720	0.889044	0.853268	0.876596	0.889621
LightGBM	RF	1730	0.888346	0.851856	0.876352	0.888546
LightGBM	RF	1740	0.876483	0.83628	0.864918	0.876707
LightGBM	RF	1750	0.882066	0.843576	0.871957	0.882296
LightGBM	RF	1760	0.882763	0.844432	0.869345	0.882701
LightGBM	RF	1770	0.888346	0.851908	0.877571	0.888558
LightGBM	RF	1780	0.8709	0.828284	0.855097	0.870804
LightGBM	RF	1790	0.886253	0.849031	0.870423	0.88621
LightGBM	RF	1800	0.884159	0.84643	0.8672	0.88402
LightGBM	RF	1810	0.888346	0.851813	0.874103	0.888418
LightGBM	RF	1820	0.879972	0.840568	0.868904	0.880068
LightGBM	RF	1830	0.886253	0.84873	0.876244	0.886279
LightGBM	RF	1840	0.883461	0.84516	0.866721	0.883158
LightGBM	RF	1850	0.881368	0.842243	0.86961	0.881416
LightGBM	RF	1860	0.889742	0.853817	0.873982	0.889867
LightGBM	RF	1870	0.874389	0.833061	0.858263	0.87424
LightGBM	RF	1880	0.875087	0.834149	0.858715	0.875116
LightGBM	RF	1890	0.88695	0.849926	0.871056	0.886934
LightGBM	RF	1900	0.88067	0.8418	0.867575	0.880914
LightGBM	RF	1910	0.875087	0.834379	0.854716	0.87521
LightGBM	RF	1920	0.874389	0.833376	0.855021	0.87436
LightGBM	RF	1930	0.901605	0.869428	0.881216	0.901409
LightGBM	RF	1940	0.877181	0.836632	0.855813	0.876862
LightGBM	RF	1950	0.882066	0.843112	0.861414	0.881677
LightGBM	RF	1960	0.884857	0.84712	0.869998	0.885011
LightGBM	RF	1970	0.877181	0.836658	0.858876	0.876929
LightGBM	RF	1980	0.875785	0.834927	0.858273	0.875665
LightGBM	RF	1990	0.88067	0.841543	0.86102	0.88059
LightGBM	RF	2000	0.882763	0.844451	0.867295	0.88302
MCFS	DT	10	0.657362	0.554399	0.629058	0.662926
MCFS	DT	20	0.722261	0.636781	0.691808	0.725947
MCFS	DT	30	0.731333	0.64908	0.703726	0.73514
MCFS	DT	40	0.724355	0.639438	0.690851	0.72824
MCFS	DT	50	0.727146	0.644293	0.700667	0.731315
MCFS	DT	60	0.7418	0.661078	0.712106	0.744545
MCFS	DT	70	0.738311	0.656012	0.710693	0.740569
MCFS	DT	80	0.727146	0.64204	0.699007	0.729985
MCFS	DT	90	0.731333	0.646084	0.699997	0.733324
MCFS	DT	100	0.720865	0.634098	0.682684	0.724336
MCFS	DT	110	0.734822	0.653372	0.703278	0.738682
MCFS	DT	120	0.720167	0.633533	0.691829	0.723645
MCFS	DT	130	0.71598	0.628616	0.687785	0.719402
MCFS	DT	140	0.712491	0.622542	0.684039	0.714685
MCFS	DT	150	0.704815	0.613216	0.673902	0.708308
MCFS	DT	160	0.710398	0.620372	0.67904	0.713499
MCFS	DT	170	0.725052	0.639067	0.699788	0.727513
MCFS	DT	180	0.726448	0.640582	0.691306	0.729485
MCFS	DT	190	0.710398	0.620122	0.682468	0.713276
MCFS	DT	200	0.716678	0.628249	0.686105	0.719773
MCFS	DT	210	0.718074	0.630869	0.69035	0.72126
MCFS	DT	220	0.721563	0.63729	0.702456	0.72477
MCFS	DT	230	0.721563	0.634714	0.700836	0.72364
MCFS	DT	240	0.718074	0.629286	0.692567	0.720023
MCFS	DT	250	0.715283	0.627323	0.680558	0.719241
MCFS	DT	260	0.723657	0.63546	0.693095	0.725364
MCFS	DT	270	0.722959	0.638147	0.693463	0.726972
MCFS	DT	280	0.71598	0.628071	0.689949	0.719266
MCFS	DT	290	0.720865	0.63498	0.686613	0.724903
MCFS	DT	300	0.703419	0.610845	0.672397	0.706387
MCFS	DT	310	0.726448	0.64091	0.702644	0.729151
MCFS	DT	320	0.729239	0.644981	0.705863	0.731636
MCFS	DT	330	0.700628	0.60746	0.673995	0.703121
MCFS	DT	340	0.706909	0.615116	0.681812	0.709367
MCFS	DT	350	0.680391	0.578955	0.649994	0.683008
MCFS	DT	360	0.723657	0.636873	0.699909	0.72553
MCFS	DT	370	0.703419	0.611527	0.674482	0.706252
MCFS	DT	380	0.694348	0.597903	0.65826	0.697227
MCFS	DT	390	0.71947	0.632034	0.689706	0.722444
MCFS	DT	400	0.713887	0.624612	0.688233	0.71676
MCFS	DT	410	0.694348	0.600318	0.6692	0.697376
MCFS	DT	420	0.731333	0.647686	0.692349	0.734849
MCFS	DT	430	0.702024	0.608975	0.675	0.704782
MCFS	DT	440	0.707606	0.616129	0.674937	0.710478
MCFS	DT	450	0.697837	0.603967	0.669603	0.701241
MCFS	DT	460	0.701326	0.606618	0.656955	0.704341
MCFS	DT	470	0.704815	0.614205	0.673809	0.708695
MCFS	DT	480	0.704117	0.609682	0.682505	0.705922
MCFS	DT	490	0.710398	0.620398	0.678858	0.713618
MCFS	DT	500	0.705513	0.613767	0.669849	0.709021
MCFS	DT	510	0.698535	0.603712	0.670535	0.701221
MCFS	DT	520	0.68388	0.586415	0.643698	0.688276
MCFS	DT	530	0.692254	0.596394	0.668151	0.694551
MCFS	DT	540	0.697139	0.601596	0.668507	0.699665
MCFS	DT	550	0.688765	0.590862	0.654234	0.691854
MCFS	DT	560	0.697139	0.601959	0.663597	0.699684
MCFS	DT	570	0.709002	0.618281	0.678024	0.712156
MCFS	DT	580	0.700628	0.608261	0.668989	0.704043
MCFS	DT	590	0.696441	0.603026	0.679649	0.699273
MCFS	DT	600	0.71598	0.627996	0.683405	0.719449
MCFS	DT	610	0.721563	0.635594	0.69107	0.724977
MCFS	DT	620	0.696441	0.602025	0.669971	0.698898
MCFS	DT	630	0.715283	0.624201	0.684028	0.716587
MCFS	DT	640	0.708304	0.618091	0.687343	0.711134
MCFS	DT	650	0.727844	0.643565	0.695506	0.731344
MCFS	DT	660	0.721563	0.635457	0.691057	0.725138
MCFS	DT	670	0.672715	0.570396	0.646444	0.675425
MCFS	DT	680	0.701326	0.608726	0.680171	0.703786
MCFS	DT	690	0.672715	0.573581	0.644266	0.677994
MCFS	DT	700	0.690161	0.593353	0.658029	0.693438
MCFS	DT	710	0.695045	0.600907	0.662496	0.698946
MCFS	DT	720	0.698535	0.604707	0.664929	0.701925
MCFS	DT	730	0.703419	0.611056	0.674081	0.706411
MCFS	DT	740	0.704815	0.613323	0.674491	0.708069
MCFS	DT	750	0.706211	0.613717	0.67544	0.709079
MCFS	DT	760	0.707606	0.618483	0.68029	0.71122
MCFS	DT	770	0.706211	0.613204	0.670536	0.708645
MCFS	DT	780	0.69993	0.604911	0.664001	0.702414
MCFS	DT	790	0.700628	0.608366	0.669806	0.704022
MCFS	DT	800	0.672017	0.569185	0.633977	0.675242
MCFS	DT	810	0.697837	0.604676	0.665828	0.701863
MCFS	DT	820	0.695045	0.600306	0.653479	0.699519
MCFS	DT	830	0.695045	0.600458	0.667093	0.69787
MCFS	DT	840	0.68388	0.584604	0.653162	0.686763
MCFS	DT	850	0.692952	0.596927	0.663617	0.695548
MCFS	DT	860	0.704117	0.613005	0.672582	0.708088
MCFS	DT	870	0.720167	0.633352	0.699871	0.723212
MCFS	DT	880	0.714585	0.626936	0.68293	0.718394
MCFS	DT	890	0.709002	0.618463	0.673652	0.71267
MCFS	DT	900	0.674808	0.573361	0.639435	0.678308
MCFS	DT	910	0.699232	0.608044	0.672047	0.703132
MCFS	DT	920	0.695743	0.60205	0.661333	0.700198
MCFS	DT	930	0.690161	0.594032	0.650153	0.694318
MCFS	DT	940	0.692254	0.5935	0.658797	0.693732
MCFS	DT	950	0.698535	0.604023	0.657854	0.701841
MCFS	DT	960	0.695743	0.600758	0.656634	0.699573
MCFS	DT	970	0.669923	0.568958	0.637712	0.674629
MCFS	DT	980	0.697837	0.603769	0.658731	0.701769
MCFS	DT	990	0.662945	0.559833	0.632294	0.666339
MCFS	DT	1000	0.702722	0.610073	0.67422	0.70566
MCFS	DT	1010	0.68388	0.586638	0.65136	0.688022
MCFS	DT	1020	0.706909	0.617465	0.677335	0.711023
MCFS	DT	1030	0.710398	0.619592	0.672896	0.713231
MCFS	DT	1040	0.711096	0.619251	0.66751	0.713907
MCFS	DT	1050	0.732729	0.649625	0.696133	0.736328
MCFS	DT	1060	0.687369	0.590046	0.646913	0.691611
MCFS	DT	1070	0.690161	0.595262	0.656851	0.694682
MCFS	DT	1080	0.702722	0.611175	0.67269	0.706164
MCFS	DT	1090	0.706909	0.615898	0.675191	0.710267
MCFS	DT	1100	0.676902	0.576081	0.634902	0.680897
MCFS	DT	1110	0.680391	0.581118	0.645019	0.684195
MCFS	DT	1120	0.698535	0.603414	0.667349	0.701038
MCFS	DT	1130	0.718074	0.630146	0.697466	0.720459
MCFS	DT	1140	0.683182	0.584299	0.641651	0.687128
MCFS	DT	1150	0.688067	0.591667	0.652763	0.69204
MCFS	DT	1160	0.692254	0.597919	0.665358	0.695847
MCFS	DT	1170	0.699232	0.607052	0.672964	0.702209
MCFS	DT	1180	0.692952	0.598875	0.657792	0.697384
MCFS	DT	1190	0.717376	0.629314	0.690774	0.720116
MCFS	DT	1200	0.708304	0.617812	0.679799	0.711584
MCFS	DT	1210	0.695743	0.599833	0.659459	0.698676
MCFS	DT	1220	0.687369	0.59193	0.655928	0.691753
MCFS	DT	1230	0.686671	0.590285	0.65248	0.691066
MCFS	DT	1240	0.708304	0.618435	0.672585	0.71219
MCFS	DT	1250	0.677599	0.578198	0.641512	0.682076
MCFS	DT	1260	0.691556	0.596192	0.664133	0.695367
MCFS	DT	1270	0.697837	0.603967	0.659365	0.701723
MCFS	DT	1280	0.7097	0.617586	0.677596	0.711547
MCFS	DT	1290	0.712491	0.622645	0.681025	0.715423
MCFS	DT	1300	0.682484	0.583655	0.643532	0.686079
MCFS	DT	1310	0.690161	0.594831	0.645876	0.695825
MCFS	DT	1320	0.708304	0.616487	0.681031	0.710758
MCFS	DT	1330	0.69993	0.603511	0.670509	0.701138
MCFS	DT	1340	0.695045	0.600823	0.656372	0.699448
MCFS	DT	1350	0.67411	0.573289	0.636167	0.678505
MCFS	DT	1360	0.697139	0.601284	0.664554	0.699439
MCFS	DT	1370	0.692952	0.597224	0.656182	0.696861
MCFS	DT	1380	0.668528	0.566664	0.634482	0.673423
MCFS	DT	1390	0.718772	0.630956	0.684548	0.722024
MCFS	DT	1400	0.678297	0.579845	0.649021	0.682798
MCFS	DT	1410	0.697139	0.604623	0.667984	0.701399
MCFS	DT	1420	0.695743	0.602075	0.660633	0.699972
MCFS	DT	1430	0.688067	0.59018	0.65396	0.691168
MCFS	DT	1440	0.680391	0.583001	0.650141	0.684085
MCFS	DT	1450	0.692254	0.597324	0.666168	0.695454
MCFS	DT	1460	0.692952	0.597271	0.661506	0.696522
MCFS	DT	1470	0.685973	0.586913	0.648235	0.688852
MCFS	DT	1480	0.697139	0.602383	0.671269	0.699673
MCFS	DT	1490	0.692952	0.596164	0.652019	0.695693
MCFS	DT	1500	0.699232	0.603983	0.656528	0.702124
MCFS	DT	1510	0.681089	0.582096	0.648913	0.684122
MCFS	DT	1520	0.679693	0.581613	0.642076	0.684264
MCFS	DT	1530	0.680391	0.578999	0.637614	0.683061
MCFS	DT	1540	0.673412	0.573012	0.636031	0.67817
MCFS	DT	1550	0.679693	0.579684	0.647711	0.683098
MCFS	DT	1560	0.690161	0.593033	0.656174	0.693175
MCFS	DT	1570	0.683182	0.583627	0.649867	0.686033
MCFS	DT	1580	0.681089	0.579755	0.639677	0.683728
MCFS	DT	1590	0.674808	0.574954	0.642082	0.679653
MCFS	DT	1600	0.682484	0.584429	0.655751	0.685646
MCFS	DT	1610	0.691556	0.595638	0.665032	0.694455
MCFS	DT	1620	0.685973	0.587215	0.648496	0.688937
MCFS	DT	1630	0.681089	0.581352	0.65131	0.683665
MCFS	DT	1640	0.696441	0.602455	0.663024	0.70018
MCFS	DT	1650	0.675506	0.572653	0.636913	0.678114
MCFS	DT	1660	0.671319	0.570484	0.641532	0.67559
MCFS	DT	1670	0.688067	0.590465	0.657797	0.69099
MCFS	DT	1680	0.685276	0.587344	0.642197	0.689593
MCFS	DT	1690	0.680391	0.578686	0.638985	0.682956
MCFS	DT	1700	0.663643	0.558736	0.620315	0.667787
MCFS	DT	1710	0.686671	0.589398	0.647893	0.690947
MCFS	DT	1720	0.672715	0.574773	0.636717	0.679266
MCFS	DT	1730	0.681786	0.584879	0.642786	0.687335
MCFS	DT	1740	0.685276	0.586714	0.652296	0.688092
MCFS	DT	1750	0.68388	0.586743	0.65197	0.687973
MCFS	DT	1760	0.680391	0.581068	0.653041	0.683641
MCFS	DT	1770	0.687369	0.589474	0.645754	0.691026
MCFS	DT	1780	0.670621	0.567953	0.628284	0.674853
MCFS	DT	1790	0.708304	0.61611	0.670658	0.710784
MCFS	DT	1800	0.678297	0.578203	0.639279	0.682495
MCFS	DT	1810	0.667132	0.561154	0.621866	0.669012
MCFS	DT	1820	0.669923	0.568614	0.631912	0.674703
MCFS	DT	1830	0.663643	0.556532	0.619469	0.666095
MCFS	DT	1840	0.68388	0.585544	0.647782	0.687905
MCFS	DT	1850	0.681786	0.582188	0.647574	0.684878
MCFS	DT	1860	0.683182	0.583915	0.647419	0.686611
MCFS	DT	1870	0.674808	0.572603	0.630947	0.678623
MCFS	DT	1880	0.668528	0.565935	0.627407	0.673284
MCFS	DT	1890	0.688067	0.588246	0.64734	0.690031
MCFS	DT	1900	0.667132	0.562374	0.618988	0.670951
MCFS	DT	1910	0.685276	0.587919	0.645471	0.689664
MCFS	DT	1920	0.678297	0.578193	0.647187	0.681309
MCFS	DT	1930	0.678995	0.577699	0.637937	0.682041
MCFS	DT	1940	0.698535	0.605625	0.677825	0.701097
MCFS	DT	1950	0.678297	0.579507	0.651521	0.681853
MCFS	DT	1960	0.667132	0.562097	0.6385	0.669614
MCFS	DT	1970	0.685973	0.587642	0.648315	0.68948
MCFS	DT	1980	0.662945	0.55738	0.622141	0.666722
MCFS	DT	1990	0.667132	0.565238	0.628858	0.672236
MCFS	DT	2000	0.684578	0.585126	0.651545	0.687265
MCFS	RF	10	0.775994	0.706122	0.768256	0.777812
MCFS	RF	20	0.837404	0.785951	0.825368	0.838494
MCFS	RF	30	0.86113	0.816912	0.851849	0.861811
MCFS	RF	40	0.868807	0.827113	0.861478	0.869541
MCFS	RF	50	0.869505	0.827926	0.86381	0.870153
MCFS	RF	60	0.877879	0.838927	0.870828	0.878586
MCFS	RF	70	0.889742	0.854572	0.88515	0.890401
MCFS	RF	80	0.893231	0.859229	0.890536	0.893867
MCFS	RF	90	0.886253	0.850278	0.881085	0.887044
MCFS	RF	100	0.893231	0.859052	0.894259	0.893804
MCFS	RF	110	0.899512	0.867329	0.893564	0.900061
MCFS	RF	120	0.896022	0.862605	0.890406	0.896544
MCFS	RF	130	0.901605	0.870165	0.900828	0.902202
MCFS	RF	140	0.891835	0.857691	0.887229	0.892667
MCFS	RF	150	0.895324	0.861921	0.893094	0.895986
MCFS	RF	160	0.89672	0.863974	0.896682	0.897326
MCFS	RF	170	0.900209	0.868421	0.897916	0.901021
MCFS	RF	180	0.901605	0.870395	0.897971	0.902266
MCFS	RF	190	0.89672	0.863496	0.888145	0.897137
MCFS	RF	200	0.900907	0.869535	0.895589	0.901488
MCFS	RF	210	0.904396	0.87372	0.901442	0.904922
MCFS	RF	220	0.903001	0.872008	0.899464	0.903614
MCFS	RF	230	0.90649	0.876719	0.900968	0.907116
MCFS	RF	240	0.905094	0.875046	0.902487	0.905747
MCFS	RF	250	0.907188	0.877299	0.902014	0.907664
MCFS	RF	260	0.911375	0.882961	0.909861	0.911727
MCFS	RF	270	0.913468	0.885761	0.912258	0.913898
MCFS	RF	280	0.908583	0.879413	0.908336	0.908986
MCFS	RF	290	0.900907	0.86895	0.898747	0.901382
MCFS	RF	300	0.907188	0.877166	0.905742	0.907449
MCFS	RF	310	0.903699	0.872535	0.899048	0.904133
MCFS	RF	320	0.90649	0.876461	0.903437	0.906878
MCFS	RF	330	0.905792	0.875369	0.901915	0.906179
MCFS	RF	340	0.905094	0.874473	0.9034	0.905622
MCFS	RF	350	0.912073	0.884022	0.911358	0.912477
MCFS	RF	360	0.908583	0.879235	0.90847	0.909119
MCFS	RF	370	0.905792	0.875222	0.90141	0.906136
MCFS	RF	380	0.907886	0.878015	0.902066	0.908184
MCFS	RF	390	0.911375	0.882753	0.907586	0.911787
MCFS	RF	400	0.898116	0.865232	0.893416	0.898622
MCFS	RF	410	0.912073	0.883841	0.908639	0.912522
MCFS	RF	420	0.900209	0.867967	0.896215	0.900678
MCFS	RF	430	0.90649	0.876412	0.903076	0.906919
MCFS	RF	440	0.903699	0.872277	0.900832	0.904022
MCFS	RF	450	0.90649	0.876542	0.901764	0.907069
MCFS	RF	460	0.905094	0.874355	0.902347	0.905559
MCFS	RF	470	0.903001	0.871734	0.896494	0.903487
MCFS	RF	480	0.911375	0.882497	0.907728	0.91167
MCFS	RF	490	0.903001	0.871893	0.899271	0.903602
MCFS	RF	500	0.908583	0.879084	0.903999	0.908983
MCFS	RF	510	0.914166	0.886213	0.90748	0.914417
MCFS	RF	520	0.909979	0.880863	0.905918	0.910479
MCFS	RF	530	0.901605	0.869851	0.895968	0.902149
MCFS	RF	540	0.900907	0.86874	0.895687	0.901385
MCFS	RF	550	0.904396	0.87318	0.896768	0.904668
MCFS	RF	560	0.90649	0.876099	0.904445	0.906855
MCFS	RF	570	0.902303	0.870462	0.898176	0.902648
MCFS	RF	580	0.903699	0.87233	0.899572	0.904046
MCFS	RF	590	0.901605	0.869474	0.895068	0.901802
MCFS	RF	600	0.901605	0.869798	0.895851	0.902159
MCFS	RF	610	0.915562	0.888297	0.909374	0.915882
MCFS	RF	620	0.905094	0.874281	0.902332	0.905511
MCFS	RF	630	0.914864	0.887374	0.909142	0.91521
MCFS	RF	640	0.909979	0.88097	0.907752	0.910372
MCFS	RF	650	0.911375	0.882833	0.907599	0.91173
MCFS	RF	660	0.905792	0.875421	0.902517	0.906404
MCFS	RF	670	0.908583	0.879355	0.907823	0.909077
MCFS	RF	680	0.901605	0.869722	0.895394	0.902045
MCFS	RF	690	0.908583	0.878864	0.907624	0.908956
MCFS	RF	700	0.912073	0.883685	0.912276	0.912446
MCFS	RF	710	0.911375	0.882966	0.910889	0.911641
MCFS	RF	720	0.917655	0.890708	0.914823	0.917856
MCFS	RF	730	0.914166	0.886307	0.910985	0.914457
MCFS	RF	740	0.905792	0.875159	0.899635	0.906186
MCFS	RF	750	0.907188	0.877348	0.902684	0.907633
MCFS	RF	760	0.911375	0.882741	0.908066	0.911777
MCFS	RF	770	0.909281	0.880311	0.903256	0.909897
MCFS	RF	780	0.905792	0.875617	0.900577	0.90627
MCFS	RF	790	0.909979	0.881035	0.905104	0.910458
MCFS	RF	800	0.914864	0.887351	0.910284	0.915299
MCFS	RF	810	0.898814	0.866065	0.893954	0.89935
MCFS	RF	820	0.903699	0.872761	0.901075	0.904231
MCFS	RF	830	0.900907	0.868619	0.893568	0.901212
MCFS	RF	840	0.907886	0.878045	0.901117	0.908308
MCFS	RF	850	0.905094	0.874791	0.898838	0.905759
MCFS	RF	860	0.904396	0.873457	0.90019	0.904836
MCFS	RF	870	0.903699	0.872614	0.898551	0.904265
MCFS	RF	880	0.910677	0.881778	0.903475	0.911079
MCFS	RF	890	0.911375	0.882809	0.906088	0.911864
MCFS	RF	900	0.893929	0.859339	0.88899	0.894269
MCFS	RF	910	0.905094	0.874349	0.897754	0.905468
MCFS	RF	920	0.912073	0.883532	0.904436	0.912431
MCFS	RF	930	0.912073	0.883767	0.904456	0.912525
MCFS	RF	940	0.903001	0.87154	0.892472	0.903377
MCFS	RF	950	0.90649	0.87626	0.899643	0.90692
MCFS	RF	960	0.902303	0.87044	0.895839	0.902557
MCFS	RF	970	0.902303	0.870741	0.897757	0.902878
MCFS	RF	980	0.898814	0.86607	0.888647	0.899252
MCFS	RF	990	0.898814	0.866188	0.887084	0.899295
MCFS	RF	1000	0.903001	0.87138	0.896226	0.903228
MCFS	RF	1010	0.900907	0.868666	0.892104	0.901241
MCFS	RF	1020	0.909281	0.879928	0.902606	0.909631
MCFS	RF	1030	0.903001	0.871226	0.89679	0.903233
MCFS	RF	1040	0.902303	0.870556	0.893382	0.902641
MCFS	RF	1050	0.905094	0.874182	0.89987	0.905449
MCFS	RF	1060	0.914864	0.887314	0.908592	0.915232
MCFS	RF	1070	0.908583	0.879015	0.89909	0.908977
MCFS	RF	1080	0.913468	0.885674	0.911579	0.914038
MCFS	RF	1090	0.912073	0.883608	0.90475	0.912468
MCFS	RF	1100	0.907886	0.878013	0.901286	0.9083
MCFS	RF	1110	0.907886	0.878299	0.902421	0.908538
MCFS	RF	1120	0.920447	0.894599	0.914493	0.920747
MCFS	RF	1130	0.907188	0.87717	0.901855	0.907674
MCFS	RF	1140	0.918353	0.891966	0.910352	0.918725
MCFS	RF	1150	0.904396	0.873258	0.894556	0.904713
MCFS	RF	1160	0.90649	0.876192	0.894272	0.906834
MCFS	RF	1170	0.901605	0.869598	0.890061	0.901867
MCFS	RF	1180	0.904396	0.873675	0.893253	0.904858
MCFS	RF	1190	0.909281	0.879835	0.9026	0.909517
MCFS	RF	1200	0.916957	0.890463	0.909274	0.91742
MCFS	RF	1210	0.898116	0.864901	0.887555	0.898361
MCFS	RF	1220	0.90649	0.876249	0.89497	0.90681
MCFS	RF	1230	0.914166	0.886378	0.908249	0.914502
MCFS	RF	1240	0.898116	0.8652	0.888815	0.898703
MCFS	RF	1250	0.901605	0.86978	0.890224	0.902109
MCFS	RF	1260	0.909281	0.879986	0.904984	0.909773
MCFS	RF	1270	0.904396	0.873402	0.893299	0.904693
MCFS	RF	1280	0.911375	0.882575	0.902254	0.911561
MCFS	RF	1290	0.907188	0.876984	0.897358	0.90748
MCFS	RF	1300	0.905792	0.875454	0.897784	0.906139
MCFS	RF	1310	0.896022	0.862	0.887726	0.896439
MCFS	RF	1320	0.893929	0.859507	0.887016	0.894351
MCFS	RF	1330	0.892533	0.857318	0.882237	0.892683
MCFS	RF	1340	0.900209	0.867731	0.888296	0.900539
MCFS	RF	1350	0.902303	0.870419	0.88795	0.902502
MCFS	RF	1360	0.900209	0.867695	0.891845	0.900507
MCFS	RF	1370	0.898116	0.865101	0.889374	0.898678
MCFS	RF	1380	0.893231	0.85882	0.88582	0.893692
MCFS	RF	1390	0.905094	0.874151	0.892374	0.9053
MCFS	RF	1400	0.898116	0.865117	0.88675	0.898468
MCFS	RF	1410	0.902303	0.870401	0.893759	0.902645
MCFS	RF	1420	0.903699	0.872203	0.8919	0.903938
MCFS	RF	1430	0.896022	0.86231	0.88325	0.896371
MCFS	RF	1440	0.889742	0.853847	0.878955	0.890147
MCFS	RF	1450	0.900907	0.868474	0.893297	0.901149
MCFS	RF	1460	0.892533	0.857886	0.877758	0.893179
MCFS	RF	1470	0.895324	0.861214	0.881397	0.895512
MCFS	RF	1480	0.900209	0.867702	0.893456	0.90057
MCFS	RF	1490	0.898116	0.86516	0.884955	0.898665
MCFS	RF	1500	0.894627	0.860126	0.882976	0.894788
MCFS	RF	1510	0.896022	0.862169	0.883851	0.896131
MCFS	RF	1520	0.884159	0.846308	0.871726	0.884364
MCFS	RF	1530	0.898116	0.864926	0.884642	0.898388
MCFS	RF	1540	0.900209	0.867678	0.884712	0.900334
MCFS	RF	1550	0.895324	0.861382	0.886932	0.895665
MCFS	RF	1560	0.905094	0.874106	0.893103	0.90529
MCFS	RF	1570	0.902303	0.870727	0.886775	0.902525
MCFS	RF	1580	0.901605	0.869439	0.886968	0.901709
MCFS	RF	1590	0.899512	0.866598	0.883305	0.899438
MCFS	RF	1600	0.897418	0.863922	0.885068	0.897617
MCFS	RF	1610	0.892533	0.857853	0.87853	0.892877
MCFS	RF	1620	0.896022	0.862	0.885884	0.896184
MCFS	RF	1630	0.881368	0.842762	0.870364	0.881842
MCFS	RF	1640	0.886253	0.849205	0.870271	0.886588
MCFS	RF	1650	0.89044	0.854817	0.873092	0.890544
MCFS	RF	1660	0.901605	0.869687	0.885796	0.901712
MCFS	RF	1670	0.891137	0.855637	0.875996	0.891223
MCFS	RF	1680	0.887648	0.850749	0.872527	0.887616
MCFS	RF	1690	0.889044	0.852915	0.874564	0.889202
MCFS	RF	1700	0.889742	0.853422	0.876294	0.88976
MCFS	RF	1710	0.895324	0.861212	0.883996	0.895529
MCFS	RF	1720	0.892533	0.85767	0.876847	0.892885
MCFS	RF	1730	0.885555	0.848324	0.872933	0.885897
MCFS	RF	1740	0.885555	0.848096	0.871289	0.885703
MCFS	RF	1750	0.895324	0.860891	0.880888	0.89523
MCFS	RF	1760	0.889044	0.852849	0.875478	0.889294
MCFS	RF	1770	0.883461	0.845398	0.870943	0.88373
MCFS	RF	1780	0.888346	0.852084	0.872768	0.888623
MCFS	RF	1790	0.887648	0.850976	0.871366	0.887725
MCFS	RF	1800	0.898814	0.865715	0.883051	0.898865
MCFS	RF	1810	0.89044	0.854826	0.874455	0.890532
MCFS	RF	1820	0.88067	0.841582	0.859693	0.880662
MCFS	RF	1830	0.894627	0.860422	0.879603	0.894865
MCFS	RF	1840	0.898814	0.865653	0.885657	0.898982
MCFS	RF	1850	0.885555	0.847811	0.876205	0.885374
MCFS	RF	1860	0.88695	0.849982	0.866462	0.886929
MCFS	RF	1870	0.891137	0.855337	0.875136	0.891097
MCFS	RF	1880	0.891137	0.855821	0.875663	0.891544
MCFS	RF	1890	0.895324	0.861353	0.883723	0.895643
MCFS	RF	1900	0.889742	0.853979	0.869865	0.8899
MCFS	RF	1910	0.889742	0.85387	0.870974	0.889772
MCFS	RF	1920	0.889742	0.853736	0.874292	0.889884
MCFS	RF	1930	0.896022	0.862108	0.876974	0.895991
MCFS	RF	1940	0.893929	0.859351	0.871999	0.893761
MCFS	RF	1950	0.887648	0.851084	0.8696	0.88769
MCFS	RF	1960	0.89044	0.855043	0.865564	0.890502
MCFS	RF	1970	0.893929	0.859477	0.880948	0.893894
MCFS	RF	1980	0.887648	0.850867	0.877237	0.887657
MCFS	RF	1990	0.886253	0.848912	0.866539	0.886109
MCFS	RF	2000	0.882066	0.843561	0.86412	0.88231
mRMR	DT	10	0.642708	0.531288	0.608985	0.645966
mRMR	DT	20	0.685973	0.588231	0.653084	0.689723
mRMR	DT	30	0.722261	0.635	0.687403	0.725342
mRMR	DT	40	0.752268	0.673534	0.719587	0.753306
mRMR	DT	50	0.715283	0.626062	0.687865	0.717997
mRMR	DT	60	0.74529	0.666156	0.715103	0.748364
mRMR	DT	70	0.724355	0.638391	0.688476	0.727797
mRMR	DT	80	0.731333	0.647923	0.704683	0.734365
mRMR	DT	90	0.734822	0.652923	0.705319	0.738346
mRMR	DT	100	0.732031	0.65006	0.693083	0.73686
mRMR	DT	110	0.733426	0.651106	0.708623	0.736532
mRMR	DT	120	0.723657	0.638381	0.691995	0.727368
mRMR	DT	130	0.71947	0.63206	0.692288	0.722314
mRMR	DT	140	0.730635	0.645962	0.703887	0.732582
mRMR	DT	150	0.704117	0.611773	0.681232	0.706254
mRMR	DT	160	0.739707	0.658824	0.722883	0.741868
mRMR	DT	170	0.727146	0.642537	0.703059	0.730226
mRMR	DT	180	0.715283	0.625682	0.695393	0.717496
mRMR	DT	190	0.713189	0.625473	0.68478	0.717232
mRMR	DT	200	0.72575	0.640834	0.700209	0.728811
mRMR	DT	210	0.72575	0.640213	0.700449	0.728469
mRMR	DT	220	0.725052	0.63988	0.692242	0.728713
mRMR	DT	230	0.721563	0.637535	0.691137	0.726486
mRMR	DT	240	0.7097	0.618331	0.68533	0.712093
mRMR	DT	250	0.708304	0.619229	0.68286	0.71204
mRMR	DT	260	0.728542	0.644637	0.700102	0.73174
mRMR	DT	270	0.702024	0.608955	0.667822	0.705306
mRMR	DT	280	0.702024	0.608516	0.669809	0.704564
mRMR	DT	290	0.703419	0.611407	0.670714	0.706863
mRMR	DT	300	0.728542	0.646099	0.699879	0.732128
mRMR	DT	310	0.722261	0.635431	0.696594	0.72443
mRMR	DT	320	0.702722	0.610809	0.672923	0.705928
mRMR	DT	330	0.700628	0.607987	0.673754	0.703817
mRMR	DT	340	0.718772	0.631255	0.684741	0.722245
mRMR	DT	350	0.720865	0.633174	0.685238	0.723675
mRMR	DT	360	0.695743	0.602754	0.662503	0.700289
mRMR	DT	370	0.716678	0.628493	0.685412	0.719667
mRMR	DT	380	0.695045	0.598378	0.653888	0.697906
mRMR	DT	390	0.697837	0.603484	0.67403	0.700492
mRMR	DT	400	0.703419	0.609995	0.674172	0.705808
mRMR	DT	410	0.704117	0.61203	0.677475	0.706854
mRMR	DT	420	0.699232	0.607117	0.669575	0.702998
mRMR	DT	430	0.713887	0.625451	0.690991	0.716794
mRMR	DT	440	0.69365	0.599351	0.661116	0.696671
mRMR	DT	450	0.709002	0.618524	0.679236	0.711923
mRMR	DT	460	0.696441	0.603859	0.66867	0.700445
mRMR	DT	470	0.699232	0.604162	0.668185	0.701161
mRMR	DT	480	0.692254	0.597432	0.661627	0.695845
mRMR	DT	490	0.700628	0.605796	0.668768	0.702427
mRMR	DT	500	0.694348	0.600037	0.664147	0.698506
mRMR	DT	510	0.694348	0.598411	0.656434	0.697638
mRMR	DT	520	0.695743	0.600511	0.669968	0.698554
mRMR	DT	530	0.697139	0.6019	0.666003	0.699609
mRMR	DT	540	0.707606	0.615569	0.677462	0.70977
mRMR	DT	550	0.688067	0.592184	0.6574	0.692089
mRMR	DT	560	0.704815	0.613877	0.680492	0.708171
mRMR	DT	570	0.714585	0.62648	0.680021	0.718444
mRMR	DT	580	0.710398	0.620618	0.677219	0.714087
mRMR	DT	590	0.690858	0.597815	0.663026	0.695746
mRMR	DT	600	0.701326	0.608264	0.674674	0.703978
mRMR	DT	610	0.697837	0.60372	0.670221	0.700658
mRMR	DT	620	0.680391	0.581873	0.645101	0.68471
mRMR	DT	630	0.715283	0.625308	0.687929	0.716822
mRMR	DT	640	0.698535	0.604717	0.671819	0.701831
mRMR	DT	650	0.688765	0.590646	0.657646	0.691082
mRMR	DT	660	0.709002	0.617669	0.684898	0.710876
mRMR	DT	670	0.691556	0.594899	0.66556	0.69386
mRMR	DT	680	0.706211	0.615291	0.683308	0.70946
mRMR	DT	690	0.69365	0.59714	0.66403	0.695759
mRMR	DT	700	0.694348	0.59856	0.662855	0.697083
mRMR	DT	710	0.701326	0.609219	0.669491	0.705062
mRMR	DT	720	0.681786	0.583945	0.648073	0.685893
mRMR	DT	730	0.706909	0.615663	0.678175	0.709881
mRMR	DT	740	0.698535	0.60494	0.66776	0.702016
mRMR	DT	750	0.681786	0.582069	0.658478	0.684157
mRMR	DT	760	0.680391	0.579114	0.647827	0.68249
mRMR	DT	770	0.723657	0.638204	0.690809	0.727535
mRMR	DT	780	0.692254	0.596156	0.664291	0.695208
mRMR	DT	790	0.713189	0.624753	0.677119	0.71717
mRMR	DT	800	0.692952	0.596604	0.663034	0.69501
mRMR	DT	810	0.701326	0.609385	0.65954	0.706063
mRMR	DT	820	0.706909	0.614753	0.679955	0.708045
mRMR	DT	830	0.697139	0.602945	0.664543	0.700494
mRMR	DT	840	0.700628	0.607648	0.658336	0.705038
mRMR	DT	850	0.676902	0.577681	0.640028	0.681612
mRMR	DT	860	0.709002	0.618719	0.666373	0.713492
mRMR	DT	870	0.712491	0.621418	0.679394	0.714744
mRMR	DT	880	0.695743	0.599669	0.658553	0.698133
mRMR	DT	890	0.718074	0.63088	0.693558	0.720998
mRMR	DT	900	0.707606	0.615262	0.678043	0.710032
mRMR	DT	910	0.697139	0.603551	0.670573	0.700242
mRMR	DT	920	0.681089	0.581746	0.644521	0.684751
mRMR	DT	930	0.713887	0.626448	0.682825	0.718024
mRMR	DT	940	0.698535	0.603703	0.675141	0.701015
mRMR	DT	950	0.706211	0.615205	0.679726	0.708689
mRMR	DT	960	0.700628	0.60717	0.657448	0.704776
mRMR	DT	970	0.702722	0.609519	0.669063	0.70568
mRMR	DT	980	0.681089	0.584816	0.649756	0.686175
mRMR	DT	990	0.686671	0.589085	0.654373	0.690229
mRMR	DT	1000	0.690858	0.594224	0.663184	0.69377
mRMR	DT	1010	0.702024	0.608171	0.672361	0.704537
mRMR	DT	1020	0.68388	0.585997	0.648118	0.688142
mRMR	DT	1030	0.698535	0.605792	0.668894	0.701386
mRMR	DT	1040	0.688765	0.594385	0.649564	0.69459
mRMR	DT	1050	0.689463	0.595169	0.656802	0.693913
mRMR	DT	1060	1	1	1	1
mRMR	DT	1070	1	1	1	1
mRMR	DT	1080	1	1	1	1
mRMR	DT	1090	1	1	1	1
mRMR	DT	1100	1	1	1	1
mRMR	DT	1110	1	1	1	1
mRMR	DT	1120	1	1	1	1
mRMR	DT	1130	1	1	1	1
mRMR	DT	1140	1	1	1	1
mRMR	DT	1150	1	1	1	1
mRMR	DT	1160	1	1	1	1
mRMR	DT	1170	1	1	1	1
mRMR	DT	1180	1	1	1	1
mRMR	DT	1190	1	1	1	1
mRMR	DT	1200	1	1	1	1
mRMR	DT	1210	1	1	1	1
mRMR	DT	1220	1	1	1	1
mRMR	DT	1230	1	1	1	1
mRMR	DT	1240	1	1	1	1
mRMR	DT	1250	1	1	1	1
mRMR	DT	1260	1	1	1	1
mRMR	DT	1270	1	1	1	1
mRMR	DT	1280	1	1	1	1
mRMR	DT	1290	1	1	1	1
mRMR	DT	1300	1	1	1	1
mRMR	DT	1310	1	1	1	1
mRMR	DT	1320	1	1	1	1
mRMR	DT	1330	1	1	1	1
mRMR	DT	1340	1	1	1	1
mRMR	DT	1350	1	1	1	1
mRMR	DT	1360	1	1	1	1
mRMR	DT	1370	1	1	1	1
mRMR	DT	1380	1	1	1	1
mRMR	DT	1390	1	1	1	1
mRMR	DT	1400	1	1	1	1
mRMR	DT	1410	1	1	1	1
mRMR	DT	1420	1	1	1	1
mRMR	DT	1430	1	1	1	1
mRMR	DT	1440	1	1	1	1
mRMR	DT	1450	1	1	1	1
mRMR	DT	1460	1	1	1	1
mRMR	DT	1470	1	1	1	1
mRMR	DT	1480	1	1	1	1
mRMR	DT	1490	1	1	1	1
mRMR	DT	1500	1	1	1	1
mRMR	DT	1510	1	1	1	1
mRMR	DT	1520	1	1	1	1
mRMR	DT	1530	1	1	1	1
mRMR	DT	1540	1	1	1	1
mRMR	DT	1550	1	1	1	1
mRMR	DT	1560	1	1	1	1
mRMR	DT	1570	1	1	1	1
mRMR	DT	1580	1	1	1	1
mRMR	DT	1590	1	1	1	1
mRMR	DT	1600	1	1	1	1
mRMR	DT	1610	1	1	1	1
mRMR	DT	1620	1	1	1	1
mRMR	DT	1630	1	1	1	1
mRMR	DT	1640	1	1	1	1
mRMR	DT	1650	1	1	1	1
mRMR	DT	1660	1	1	1	1
mRMR	DT	1670	1	1	1	1
mRMR	DT	1680	1	1	1	1
mRMR	DT	1690	1	1	1	1
mRMR	DT	1700	1	1	1	1
mRMR	DT	1710	1	1	1	1
mRMR	DT	1720	1	1	1	1
mRMR	DT	1730	1	1	1	1
mRMR	DT	1740	1	1	1	1
mRMR	DT	1750	1	1	1	1
mRMR	DT	1760	1	1	1	1
mRMR	DT	1770	1	1	1	1
mRMR	DT	1780	1	1	1	1
mRMR	DT	1790	1	1	1	1
mRMR	DT	1800	1	1	1	1
mRMR	DT	1810	1	1	1	1
mRMR	DT	1820	1	1	1	1
mRMR	DT	1830	1	1	1	1
mRMR	DT	1840	1	1	1	1
mRMR	DT	1850	1	1	1	1
mRMR	DT	1860	1	1	1	1
mRMR	DT	1870	1	1	1	1
mRMR	DT	1880	1	1	1	1
mRMR	DT	1890	1	1	1	1
mRMR	DT	1900	1	1	1	1
mRMR	DT	1910	1	1	1	1
mRMR	DT	1920	1	1	1	1
mRMR	DT	1930	1	1	1	1
mRMR	DT	1940	1	1	1	1
mRMR	DT	1950	1	1	1	1
mRMR	DT	1960	1	1	1	1
mRMR	DT	1970	1	1	1	1
mRMR	DT	1980	1	1	1	1
mRMR	DT	1990	1	1	1	1
mRMR	DT	2000	1	1	1	1
mRMR	RF	10	0.764131	0.691373	0.749234	0.766011
mRMR	RF	20	0.8388	0.78716	0.82713	0.839527
mRMR	RF	30	0.86462	0.820773	0.85348	0.865082
mRMR	RF	40	0.870202	0.828458	0.867453	0.870588
mRMR	RF	50	0.882763	0.845189	0.876159	0.883401
mRMR	RF	60	0.889044	0.853249	0.881311	0.889547
mRMR	RF	70	0.885555	0.848756	0.880131	0.886117
mRMR	RF	80	0.88695	0.850746	0.880828	0.887494
mRMR	RF	90	0.900209	0.86804	0.897367	0.900587
mRMR	RF	100	0.89672	0.863671	0.893361	0.897192
mRMR	RF	110	0.901605	0.870073	0.89558	0.902098
mRMR	RF	120	0.900209	0.86825	0.891406	0.900699
mRMR	RF	130	0.89672	0.863646	0.892667	0.896992
mRMR	RF	140	0.903699	0.87284	0.902495	0.904175
mRMR	RF	150	0.908583	0.879523	0.908448	0.909087
mRMR	RF	160	0.911375	0.882969	0.908527	0.911787
mRMR	RF	170	0.901605	0.870036	0.898501	0.902033
mRMR	RF	180	0.902303	0.870743	0.900846	0.902589
mRMR	RF	190	0.905094	0.87524	0.902695	0.905654
mRMR	RF	200	0.910677	0.882047	0.906101	0.911121
mRMR	RF	210	0.900209	0.868216	0.89818	0.900704
mRMR	RF	220	0.900907	0.869222	0.895993	0.901359
mRMR	RF	230	0.904396	0.873799	0.899447	0.904673
mRMR	RF	240	0.90649	0.876426	0.899699	0.906865
mRMR	RF	250	0.898116	0.865313	0.894142	0.898479
mRMR	RF	260	0.913468	0.88557	0.911791	0.913642
mRMR	RF	270	0.912073	0.883499	0.906382	0.912258
mRMR	RF	280	0.903001	0.871435	0.896678	0.903267
mRMR	RF	290	0.901605	0.869765	0.900474	0.901891
mRMR	RF	300	0.91277	0.88478	0.912239	0.91309
mRMR	RF	310	0.907188	0.877045	0.904184	0.907454
mRMR	RF	320	0.914166	0.886488	0.912265	0.914589
mRMR	RF	330	0.90649	0.876502	0.901458	0.906953
mRMR	RF	340	0.909979	0.880892	0.907797	0.910301
mRMR	RF	350	0.91277	0.88454	0.909474	0.913071
mRMR	RF	360	0.903699	0.872885	0.902967	0.904135
mRMR	RF	370	0.904396	0.873439	0.903429	0.904801
mRMR	RF	380	0.907188	0.877049	0.904276	0.907529
mRMR	RF	390	0.914166	0.886267	0.911899	0.914494
mRMR	RF	400	0.919749	0.89376	0.917309	0.920097
mRMR	RF	410	0.908583	0.878877	0.908775	0.908881
mRMR	RF	420	0.90649	0.876187	0.902277	0.906899
mRMR	RF	430	0.905094	0.874495	0.905172	0.905443
mRMR	RF	440	0.909979	0.880774	0.907934	0.910198
mRMR	RF	450	0.916957	0.890025	0.912673	0.917115
mRMR	RF	460	0.907188	0.8773	0.904892	0.907537
mRMR	RF	470	0.907188	0.877236	0.902843	0.90751
mRMR	RF	480	0.899512	0.866891	0.894995	0.899933
mRMR	RF	490	0.91277	0.88427	0.912183	0.912941
mRMR	RF	500	0.901605	0.869508	0.893714	0.901771
mRMR	RF	510	0.915562	0.888348	0.911306	0.915956
mRMR	RF	520	0.903001	0.871318	0.900615	0.903141
mRMR	RF	530	0.909979	0.880811	0.903796	0.910395
mRMR	RF	540	0.904396	0.87339	0.900189	0.904639
mRMR	RF	550	0.909281	0.879803	0.906139	0.909618
mRMR	RF	560	0.900209	0.868248	0.894654	0.900776
mRMR	RF	570	0.914166	0.886113	0.911644	0.914328
mRMR	RF	580	0.898116	0.8653	0.893572	0.898564
mRMR	RF	590	0.913468	0.885307	0.908004	0.913731
mRMR	RF	600	0.900209	0.867733	0.895865	0.900487
mRMR	RF	610	0.894627	0.860733	0.890788	0.895072
mRMR	RF	620	0.907886	0.878185	0.903296	0.908198
mRMR	RF	630	0.905094	0.874362	0.902583	0.905626
mRMR	RF	640	0.910677	0.881843	0.906626	0.910975
mRMR	RF	650	0.897418	0.864271	0.896335	0.897848
mRMR	RF	660	0.909281	0.879833	0.90636	0.90958
mRMR	RF	670	0.914864	0.887196	0.913956	0.915131
mRMR	RF	680	0.899512	0.867051	0.897196	0.899838
mRMR	RF	690	0.903699	0.872358	0.898656	0.903939
mRMR	RF	700	0.901605	0.869775	0.899438	0.901987
mRMR	RF	710	0.90649	0.875951	0.900104	0.906752
mRMR	RF	720	0.911375	0.882692	0.908796	0.911772
mRMR	RF	730	0.905792	0.875382	0.905568	0.906219
mRMR	RF	740	0.899512	0.866913	0.896637	0.899769
mRMR	RF	750	0.903699	0.872743	0.902514	0.904234
mRMR	RF	760	0.903001	0.871469	0.900476	0.903264
mRMR	RF	770	0.90649	0.876147	0.903394	0.906809
mRMR	RF	780	0.904396	0.873579	0.899847	0.904784
mRMR	RF	790	0.892533	0.85747	0.887513	0.892732
mRMR	RF	800	0.904396	0.873394	0.902262	0.90449
mRMR	RF	810	0.908583	0.878726	0.905	0.908842
mRMR	RF	820	0.898116	0.864995	0.893101	0.898477
mRMR	RF	830	0.90649	0.876068	0.901952	0.90682
mRMR	RF	840	0.905094	0.874385	0.90014	0.905475
mRMR	RF	850	0.902303	0.87081	0.898457	0.902826
mRMR	RF	860	0.905094	0.874263	0.89976	0.905336
mRMR	RF	870	0.913468	0.885031	0.913734	0.913522
mRMR	RF	880	0.903699	0.872214	0.898478	0.903829
mRMR	RF	890	0.898116	0.864998	0.894225	0.898462
mRMR	RF	900	0.897418	0.864292	0.888857	0.897795
mRMR	RF	910	0.909979	0.880902	0.903664	0.910404
mRMR	RF	920	0.899512	0.866986	0.896177	0.899657
mRMR	RF	930	0.912073	0.883826	0.910232	0.912496
mRMR	RF	940	0.900209	0.86768	0.898163	0.900301
mRMR	RF	950	0.903699	0.872562	0.896531	0.903986
mRMR	RF	960	0.909979	0.881042	0.904047	0.910439
mRMR	RF	970	0.904396	0.873316	0.900199	0.90456
mRMR	RF	980	0.918353	0.891863	0.913785	0.918669
mRMR	RF	990	0.900209	0.867836	0.896562	0.900626
mRMR	RF	1000	0.903699	0.872333	0.901074	0.903934
mRMR	RF	1010	0.899512	0.86683	0.892266	0.899816
mRMR	RF	1020	0.897418	0.864193	0.888897	0.897638
mRMR	RF	1030	0.910677	0.881911	0.905214	0.911037
mRMR	RF	1040	0.900907	0.868515	0.89466	0.901065
mRMR	RF	1050	0.902303	0.87031	0.896063	0.902385
mRMR	RF	1060	0.96441	0.953027	0.964199	0.964657
mRMR	RF	1070	0.95813	0.944664	0.956256	0.958389
mRMR	RF	1080	0.960921	0.948254	0.962381	0.961006
mRMR	RF	1090	0.953245	0.938149	0.950223	0.953448
mRMR	RF	1100	0.967202	0.956624	0.966292	0.967347
mRMR	RF	1110	0.95813	0.944525	0.958052	0.958254
mRMR	RF	1120	0.958828	0.945642	0.957679	0.959094
mRMR	RF	1130	0.962317	0.950308	0.964419	0.962551
mRMR	RF	1140	0.962317	0.950166	0.962691	0.962492
mRMR	RF	1150	0.958828	0.945672	0.95879	0.959077
mRMR	RF	1160	0.960921	0.948299	0.960881	0.961133
mRMR	RF	1170	0.95813	0.94467	0.955551	0.958379
mRMR	RF	1180	0.957432	0.943645	0.956854	0.957665
mRMR	RF	1190	0.957432	0.943719	0.957284	0.957707
mRMR	RF	1200	0.960921	0.948219	0.960596	0.961135
mRMR	RF	1210	0.958828	0.945552	0.95957	0.959026
mRMR	RF	1220	0.970691	0.961156	0.970995	0.970797
mRMR	RF	1230	0.955338	0.940883	0.95393	0.955574
mRMR	RF	1240	0.963015	0.951162	0.963081	0.963177
mRMR	RF	1250	0.956036	0.941776	0.954526	0.956194
mRMR	RF	1260	0.958828	0.9455	0.958101	0.958936
mRMR	RF	1270	0.951849	0.936331	0.951728	0.952116
mRMR	RF	1280	0.95813	0.944712	0.955539	0.958399
mRMR	RF	1290	0.956734	0.942761	0.956426	0.95699
mRMR	RF	1300	0.956734	0.942672	0.955944	0.956921
mRMR	RF	1310	0.959525	0.946308	0.956021	0.959633
mRMR	RF	1320	0.96441	0.952826	0.963134	0.964556
mRMR	RF	1330	0.952547	0.937104	0.950052	0.952771
mRMR	RF	1340	0.959525	0.946376	0.956574	0.959641
mRMR	RF	1350	0.967202	0.956528	0.966349	0.967309
mRMR	RF	1360	0.959525	0.946475	0.95559	0.959719
mRMR	RF	1370	0.967202	0.956516	0.96497	0.967344
mRMR	RF	1380	0.956734	0.942613	0.955959	0.956921
mRMR	RF	1390	0.953943	0.938987	0.953028	0.954198
mRMR	RF	1400	0.959525	0.946374	0.958756	0.959669
mRMR	RF	1410	0.950454	0.93446	0.946823	0.950781
mRMR	RF	1420	0.953245	0.938173	0.951546	0.953506
mRMR	RF	1430	0.947662	0.930647	0.945481	0.947856
mRMR	RF	1440	0.954641	0.939878	0.95104	0.954844
mRMR	RF	1450	0.958828	0.945514	0.957221	0.959019
mRMR	RF	1460	0.951151	0.935374	0.947924	0.951407
mRMR	RF	1470	0.953943	0.938861	0.952479	0.954038
mRMR	RF	1480	0.951849	0.936204	0.94666	0.952004
mRMR	RF	1490	0.953245	0.937963	0.952902	0.953403
mRMR	RF	1500	0.953245	0.938176	0.952308	0.953527
mRMR	RF	1510	0.949058	0.932603	0.944246	0.949374
mRMR	RF	1520	0.951151	0.935478	0.948032	0.951562
mRMR	RF	1530	0.957432	0.943665	0.951385	0.957616
mRMR	RF	1540	0.956734	0.942555	0.952403	0.95679
mRMR	RF	1550	0.963712	0.951949	0.963007	0.963911
mRMR	RF	1560	0.954641	0.939895	0.951145	0.954843
mRMR	RF	1570	0.951849	0.936158	0.94724	0.952025
mRMR	RF	1580	0.958828	0.94535	0.95454	0.958915
mRMR	RF	1590	0.953943	0.939082	0.949913	0.954249
mRMR	RF	1600	0.95813	0.944516	0.954939	0.958361
mRMR	RF	1610	0.954641	0.940063	0.951863	0.954858
mRMR	RF	1620	0.951849	0.936387	0.948013	0.952143
mRMR	RF	1630	0.953943	0.939068	0.951211	0.954174
mRMR	RF	1640	0.953943	0.938991	0.948902	0.954137
mRMR	RF	1650	0.955338	0.940865	0.951051	0.955535
mRMR	RF	1660	0.949058	0.93247	0.946892	0.949252
mRMR	RF	1670	0.951849	0.936253	0.946399	0.952002
mRMR	RF	1680	0.946964	0.929631	0.944821	0.947146
mRMR	RF	1690	0.953245	0.938142	0.950257	0.953472
mRMR	RF	1700	0.957432	0.943556	0.950896	0.957525
mRMR	RF	1710	0.949756	0.933378	0.946266	0.949873
mRMR	RF	1720	0.953943	0.93893	0.949936	0.954094
mRMR	RF	1730	0.953943	0.939062	0.950293	0.954169
mRMR	RF	1740	0.943475	0.925209	0.936292	0.943798
mRMR	RF	1750	0.944173	0.925933	0.935471	0.944122
mRMR	RF	1760	0.951151	0.935213	0.945522	0.951361
mRMR	RF	1770	0.952547	0.9372	0.945343	0.952704
mRMR	RF	1780	0.952547	0.937218	0.946856	0.952816
mRMR	RF	1790	0.951151	0.935522	0.942306	0.9515
mRMR	RF	1800	0.947662	0.930601	0.943872	0.94787
mRMR	RF	1810	0.951151	0.935324	0.947752	0.951384
mRMR	RF	1820	0.945569	0.927794	0.940499	0.945752
mRMR	RF	1830	0.949058	0.932434	0.942002	0.949208
mRMR	RF	1840	0.947662	0.930854	0.942238	0.947973
mRMR	RF	1850	0.956036	0.94171	0.948417	0.956161
mRMR	RF	1860	0.950454	0.934236	0.948985	0.950557
mRMR	RF	1870	0.949756	0.933447	0.94514	0.949923
mRMR	RF	1880	0.946964	0.929677	0.941765	0.947142
mRMR	RF	1890	0.937893	0.917852	0.932475	0.938213
mRMR	RF	1900	0.946267	0.928896	0.939835	0.946572
mRMR	RF	1910	0.945569	0.928009	0.941844	0.945837
mRMR	RF	1920	0.947662	0.930713	0.93942	0.947859
mRMR	RF	1930	0.942777	0.924116	0.933123	0.94291
mRMR	RF	1940	0.952547	0.937007	0.950447	0.952714
mRMR	RF	1950	0.943475	0.925154	0.93463	0.943715
mRMR	RF	1960	0.946964	0.929732	0.942155	0.947262
mRMR	RF	1970	0.954641	0.939869	0.947692	0.954793
mRMR	RF	1980	0.955338	0.940707	0.948367	0.955479
mRMR	RF	1990	0.945569	0.927863	0.939338	0.945698
mRMR	RF	2000	0.940684	0.921453	0.928718	0.940789
PFI	DT	10	0.655967	0.550398	0.616058	0.660828
PFI	DT	20	0.672017	0.571356	0.64182	0.675388
PFI	DT	30	0.716678	0.627836	0.679532	0.719947
PFI	DT	40	0.720167	0.63376	0.700153	0.722538
PFI	DT	50	0.722261	0.635146	0.686951	0.725362
PFI	DT	60	0.716678	0.625996	0.681887	0.718142
PFI	DT	70	0.73552	0.653182	0.710315	0.738346
PFI	DT	80	0.704815	0.613538	0.672192	0.708342
PFI	DT	90	0.718772	0.632053	0.685317	0.722376
PFI	DT	100	0.705513	0.615323	0.676921	0.709458
PFI	DT	110	0.704815	0.615295	0.672829	0.709413
PFI	DT	120	0.713887	0.625236	0.677194	0.717589
PFI	DT	130	0.711096	0.621035	0.683026	0.713641
PFI	DT	140	0.729239	0.644609	0.694625	0.732268
PFI	DT	150	0.702024	0.609214	0.668227	0.705393
PFI	DT	160	0.718772	0.63117	0.689623	0.721621
PFI	DT	170	0.705513	0.612738	0.6705	0.708418
PFI	DT	180	0.7097	0.620013	0.679944	0.713047
PFI	DT	190	0.713887	0.625242	0.692269	0.716113
PFI	DT	200	0.713887	0.624712	0.683297	0.717058
PFI	DT	210	0.714585	0.625464	0.68183	0.71743
PFI	DT	220	0.694348	0.598537	0.666559	0.697019
PFI	DT	230	0.706211	0.614462	0.663527	0.709737
PFI	DT	240	0.711793	0.620338	0.668837	0.714411
PFI	DT	250	0.720167	0.63281	0.688228	0.72333
PFI	DT	260	0.717376	0.628214	0.680279	0.72015
PFI	DT	270	0.700628	0.607572	0.669288	0.703773
PFI	DT	280	0.683182	0.58653	0.656561	0.686714
PFI	DT	290	0.69993	0.605003	0.662314	0.702348
PFI	DT	300	0.722261	0.63563	0.690022	0.725178
PFI	DT	310	0.702024	0.610163	0.669241	0.705814
PFI	DT	320	0.74529	0.663805	0.714548	0.746998
PFI	DT	330	0.720865	0.634056	0.694434	0.723426
PFI	DT	340	0.698535	0.605461	0.662815	0.701729
PFI	DT	350	0.707606	0.617319	0.670938	0.711167
PFI	DT	360	0.708304	0.619636	0.672239	0.712676
PFI	DT	370	0.712491	0.62194	0.667295	0.716203
PFI	DT	380	0.702722	0.610345	0.670256	0.705943
PFI	DT	390	0.706909	0.613317	0.677616	0.708628
PFI	DT	400	0.683182	0.586473	0.647476	0.687656
PFI	DT	410	0.692952	0.599759	0.667986	0.697154
PFI	DT	420	0.709002	0.618597	0.676297	0.712417
PFI	DT	430	0.692254	0.598179	0.664124	0.696377
PFI	DT	440	0.711793	0.622556	0.679267	0.715348
PFI	DT	450	0.698535	0.604453	0.661444	0.701986
PFI	DT	460	0.695045	0.600922	0.66679	0.698374
PFI	DT	470	0.69993	0.605863	0.661122	0.703487
PFI	DT	480	0.704117	0.611718	0.667947	0.707496
PFI	DT	490	0.7097	0.617508	0.67093	0.712136
PFI	DT	500	0.690161	0.595258	0.658016	0.694462
PFI	DT	510	0.678297	0.578282	0.64446	0.68184
PFI	DT	520	0.690858	0.59667	0.663104	0.694511
PFI	DT	530	0.698535	0.605306	0.663952	0.70224
PFI	DT	540	0.709002	0.617064	0.662592	0.712243
PFI	DT	550	0.695045	0.598564	0.649502	0.697981
PFI	DT	560	0.692952	0.598132	0.652444	0.697533
PFI	DT	570	0.699232	0.605768	0.668102	0.702708
PFI	DT	580	0.694348	0.600873	0.661946	0.698663
PFI	DT	590	0.703419	0.609682	0.676749	0.704972
PFI	DT	600	0.705513	0.613631	0.674613	0.708267
PFI	DT	610	0.700628	0.608568	0.663934	0.705198
PFI	DT	620	0.701326	0.607813	0.669502	0.704364
PFI	DT	630	0.678297	0.578247	0.637451	0.681908
PFI	DT	640	0.712491	0.622419	0.684049	0.714962
PFI	DT	650	0.71598	0.628184	0.689109	0.719037
PFI	DT	660	0.671319	0.571335	0.629218	0.677565
PFI	DT	670	0.697837	0.602814	0.660093	0.701045
PFI	DT	680	0.688765	0.592239	0.649305	0.693068
PFI	DT	690	0.709002	0.619088	0.677198	0.712599
PFI	DT	700	0.704117	0.611543	0.673923	0.707129
PFI	DT	710	0.69365	0.599387	0.658897	0.698047
PFI	DT	720	0.705513	0.612933	0.66886	0.70846
PFI	DT	730	0.710398	0.620479	0.664745	0.714943
PFI	DT	740	0.7097	0.619336	0.68266	0.712467
PFI	DT	750	0.715283	0.625138	0.674411	0.717321
PFI	DT	760	0.675506	0.574389	0.630367	0.679883
PFI	DT	770	0.704815	0.613704	0.675262	0.708433
PFI	DT	780	0.72575	0.639073	0.693147	0.728229
PFI	DT	790	0.698535	0.603771	0.663588	0.701419
PFI	DT	800	0.692952	0.596496	0.654577	0.696255
PFI	DT	810	0.692952	0.597599	0.655306	0.696875
PFI	DT	820	0.689463	0.592924	0.648961	0.693337
PFI	DT	830	0.702024	0.609963	0.670867	0.705693
PFI	DT	840	0.704117	0.611587	0.673137	0.707033
PFI	DT	850	0.690858	0.596226	0.6575	0.695325
PFI	DT	860	0.676902	0.576772	0.636262	0.681216
PFI	DT	870	0.681089	0.582049	0.637161	0.685804
PFI	DT	880	0.686671	0.587597	0.643911	0.689758
PFI	DT	890	0.68388	0.584595	0.647212	0.686885
PFI	DT	900	0.685276	0.585938	0.642487	0.68856
PFI	DT	910	0.669225	0.567764	0.629417	0.674501
PFI	DT	920	0.685276	0.58591	0.64472	0.688127
PFI	DT	930	0.686671	0.591389	0.657123	0.690869
PFI	DT	940	0.697837	0.604167	0.667426	0.70148
PFI	DT	950	0.690858	0.593028	0.650275	0.693519
PFI	DT	960	0.685973	0.588425	0.644705	0.69044
PFI	DT	970	0.67411	0.571781	0.637684	0.676572
PFI	DT	980	0.683182	0.585347	0.638168	0.688537
PFI	DT	990	0.695743	0.601694	0.663932	0.699344
PFI	DT	1000	0.67411	0.571739	0.6323	0.6776
PFI	DT	1010	0.68388	0.585198	0.645366	0.687405
PFI	DT	1020	0.674808	0.572574	0.643023	0.677909
PFI	DT	1030	0.669225	0.566197	0.636626	0.672468
PFI	DT	1040	0.686671	0.588527	0.644927	0.689676
PFI	DT	1050	0.698535	0.604267	0.65462	0.702365
PFI	DT	1060	0.710398	0.619027	0.672722	0.712941
PFI	DT	1070	0.69993	0.605128	0.666795	0.702193
PFI	DT	1080	0.697139	0.60444	0.657666	0.702056
PFI	DT	1090	0.678297	0.577294	0.641669	0.681357
PFI	DT	1100	0.681089	0.580515	0.637739	0.68455
PFI	DT	1110	0.698535	0.603155	0.663064	0.700405
PFI	DT	1120	0.692952	0.596272	0.652556	0.696036
PFI	DT	1130	0.672715	0.570206	0.628958	0.676491
PFI	DT	1140	0.687369	0.590201	0.658187	0.690353
PFI	DT	1150	0.677599	0.577739	0.642018	0.681593
PFI	DT	1160	0.684578	0.586373	0.645724	0.688403
PFI	DT	1170	0.680391	0.579641	0.644477	0.682782
PFI	DT	1180	0.666434	0.562601	0.622347	0.670554
PFI	DT	1190	0.675506	0.573829	0.639999	0.678413
PFI	DT	1200	0.676902	0.575806	0.633816	0.680914
PFI	DT	1210	0.685276	0.587794	0.651507	0.688484
PFI	DT	1220	0.678297	0.578782	0.630803	0.683407
PFI	DT	1230	0.680391	0.584708	0.645954	0.686174
PFI	DT	1240	0.690161	0.592806	0.652302	0.693364
PFI	DT	1250	0.685973	0.588639	0.65798	0.688881
PFI	DT	1260	0.69365	0.598611	0.649851	0.69853
PFI	DT	1270	0.683182	0.584133	0.64733	0.686242
PFI	DT	1280	0.688765	0.592998	0.64899	0.693054
PFI	DT	1290	0.662945	0.556262	0.624784	0.665655
PFI	DT	1300	0.654571	0.547899	0.618862	0.659168
PFI	DT	1310	0.672715	0.568073	0.624615	0.675267
PFI	DT	1320	0.669923	0.568329	0.634159	0.674457
PFI	DT	1330	0.681786	0.583248	0.63901	0.686472
PFI	DT	1340	0.664341	0.560333	0.623374	0.668272
PFI	DT	1350	0.697139	0.602615	0.660739	0.700372
PFI	DT	1360	0.678995	0.578435	0.640843	0.682449
PFI	DT	1370	0.675506	0.575324	0.644114	0.67913
PFI	DT	1380	0.685276	0.586139	0.654112	0.688029
PFI	DT	1390	0.692254	0.595614	0.650594	0.695821
PFI	DT	1400	0.658758	0.550491	0.605181	0.662194
PFI	DT	1410	0.659456	0.552947	0.614669	0.663406
PFI	DT	1420	0.653175	0.545656	0.620367	0.656776
PFI	DT	1430	0.672715	0.57116	0.63861	0.676498
PFI	DT	1440	0.688765	0.590853	0.643482	0.692519
PFI	DT	1450	0.685973	0.588178	0.642381	0.690458
PFI	DT	1460	0.674808	0.574142	0.643163	0.678852
PFI	DT	1470	0.664341	0.558693	0.630138	0.667396
PFI	DT	1480	0.662247	0.558055	0.621838	0.667346
PFI	DT	1490	0.680391	0.580311	0.651286	0.683055
PFI	DT	1500	0.671319	0.56834	0.6304	0.675171
PFI	DT	1510	0.692254	0.596111	0.655307	0.695871
PFI	DT	1520	0.667132	0.562191	0.622786	0.670457
PFI	DT	1530	0.675506	0.573155	0.637118	0.678407
PFI	DT	1540	0.664341	0.557826	0.626573	0.666934
PFI	DT	1550	0.66783	0.561844	0.629796	0.669776
PFI	DT	1560	0.669225	0.565485	0.626481	0.673193
PFI	DT	1570	0.676902	0.574831	0.643371	0.679155
PFI	DT	1580	0.691556	0.594711	0.651893	0.694564
PFI	DT	1590	0.708304	0.618495	0.671237	0.712909
PFI	DT	1600	0.673412	0.571031	0.633714	0.676477
PFI	DT	1610	0.706909	0.61417	0.663236	0.709921
PFI	DT	1620	0.671319	0.569619	0.625481	0.676038
PFI	DT	1630	0.674808	0.570866	0.63473	0.676299
PFI	DT	1640	0.673412	0.570429	0.635405	0.67632
PFI	DT	1650	0.67411	0.572442	0.642745	0.677423
PFI	DT	1660	0.661549	0.553647	0.623456	0.663887
PFI	DT	1670	0.686671	0.587532	0.648936	0.689403
PFI	DT	1680	0.676204	0.57433	0.637529	0.679247
PFI	DT	1690	0.677599	0.575696	0.628104	0.68109
PFI	DT	1700	0.66783	0.563563	0.62232	0.671534
PFI	DT	1710	0.676902	0.573882	0.628325	0.67994
PFI	DT	1720	0.664341	0.559705	0.6141	0.669432
PFI	DT	1730	0.68388	0.58593	0.641515	0.68862
PFI	DT	1740	0.676902	0.576558	0.638566	0.681184
PFI	DT	1750	0.686671	0.588564	0.641232	0.690079
PFI	DT	1760	0.683182	0.586123	0.651114	0.687414
PFI	DT	1770	0.669923	0.565914	0.625689	0.673185
PFI	DT	1780	0.697837	0.601296	0.652465	0.69965
PFI	DT	1790	0.64829	0.537879	0.60931	0.65199
PFI	DT	1800	0.665736	0.559611	0.627623	0.667978
PFI	DT	1810	0.671319	0.568931	0.634359	0.674847
PFI	DT	1820	0.671319	0.568746	0.627157	0.675522
PFI	DT	1830	0.661549	0.556048	0.614627	0.665887
PFI	DT	1840	0.660851	0.554155	0.628525	0.663549
PFI	DT	1850	0.674808	0.57427	0.639517	0.679142
PFI	DT	1860	0.66783	0.564219	0.619766	0.672497
PFI	DT	1870	0.666434	0.561448	0.635015	0.669059
PFI	DT	1880	0.672715	0.56662	0.621318	0.674035
PFI	DT	1890	0.660851	0.556462	0.626677	0.664445
PFI	DT	1900	0.669225	0.564199	0.617307	0.672598
PFI	DT	1910	0.691556	0.594143	0.651988	0.694447
PFI	DT	1920	0.657362	0.548056	0.609883	0.659781
PFI	DT	1930	0.653873	0.545857	0.622664	0.657049
PFI	DT	1940	0.652477	0.542316	0.610834	0.655376
PFI	DT	1950	0.660851	0.553465	0.615994	0.663809
PFI	DT	1960	0.664341	0.560152	0.626882	0.668499
PFI	DT	1970	0.661549	0.557435	0.62179	0.666525
PFI	DT	1980	0.647592	0.536984	0.605272	0.650916
PFI	DT	1990	0.666434	0.564828	0.639011	0.670846
PFI	DT	2000	0.666434	0.562611	0.626005	0.670465
PFI	RF	10	0.776692	0.706187	0.760916	0.778696
PFI	RF	20	0.822749	0.767179	0.8136	0.824315
PFI	RF	30	0.861828	0.818339	0.853606	0.862818
PFI	RF	40	0.88067	0.842533	0.874917	0.881371
PFI	RF	50	0.884857	0.848214	0.879132	0.885616
PFI	RF	60	0.88695	0.850927	0.883483	0.887633
PFI	RF	70	0.89044	0.85502	0.887352	0.89079
PFI	RF	80	0.897418	0.864526	0.894109	0.897868
PFI	RF	90	0.905094	0.874761	0.90364	0.905599
PFI	RF	100	0.895324	0.861663	0.895822	0.89577
PFI	RF	110	0.897418	0.864796	0.898011	0.89807
PFI	RF	120	0.901605	0.870173	0.89972	0.902072
PFI	RF	130	0.907188	0.877593	0.908695	0.907668
PFI	RF	140	0.894627	0.860931	0.891384	0.895224
PFI	RF	150	0.898116	0.865627	0.893682	0.898696
PFI	RF	160	0.893231	0.859053	0.888473	0.893789
PFI	RF	170	0.904396	0.873991	0.900383	0.904972
PFI	RF	180	0.899512	0.867871	0.892859	0.900149
PFI	RF	190	0.893231	0.859132	0.889589	0.893837
PFI	RF	200	0.896022	0.862518	0.890768	0.896565
PFI	RF	210	0.91626	0.88943	0.912471	0.916665
PFI	RF	220	0.898814	0.866238	0.895605	0.899288
PFI	RF	230	0.898814	0.866304	0.894639	0.899156
PFI	RF	240	0.892533	0.85796	0.88734	0.89306
PFI	RF	250	0.907188	0.877466	0.904442	0.907557
PFI	RF	260	0.900209	0.868079	0.898591	0.90065
PFI	RF	270	0.902303	0.871532	0.900164	0.903052
PFI	RF	280	0.908583	0.878978	0.906496	0.908834
PFI	RF	290	0.901605	0.870017	0.89849	0.902078
PFI	RF	300	0.912073	0.883865	0.909926	0.912518
PFI	RF	310	0.904396	0.874019	0.897519	0.905168
PFI	RF	320	0.89672	0.863653	0.89019	0.897435
PFI	RF	330	0.903699	0.872951	0.898525	0.904128
PFI	RF	340	0.891835	0.857483	0.885641	0.892367
PFI	RF	350	0.907188	0.877362	0.902653	0.907576
PFI	RF	360	0.894627	0.860493	0.885434	0.89507
PFI	RF	370	0.901605	0.869919	0.896584	0.902158
PFI	RF	380	0.904396	0.873945	0.900795	0.905024
PFI	RF	390	0.891835	0.857009	0.883252	0.892491
PFI	RF	400	0.898116	0.865286	0.891802	0.898582
PFI	RF	410	0.898814	0.866182	0.894102	0.899202
PFI	RF	420	0.898116	0.865111	0.889165	0.898488
PFI	RF	430	0.89044	0.855137	0.882388	0.89098
PFI	RF	440	0.898814	0.866158	0.893549	0.899286
PFI	RF	450	0.901605	0.86973	0.895842	0.90207
PFI	RF	460	0.89672	0.863369	0.884402	0.897177
PFI	RF	470	0.905792	0.875256	0.894608	0.906198
PFI	RF	480	0.907886	0.878104	0.899215	0.90824
PFI	RF	490	0.892533	0.857645	0.881612	0.892915
PFI	RF	500	0.897418	0.864281	0.888388	0.897871
PFI	RF	510	0.895324	0.861577	0.885468	0.895906
PFI	RF	520	0.90649	0.876332	0.897269	0.906909
PFI	RF	530	0.908583	0.879149	0.901921	0.908964
PFI	RF	540	0.895324	0.861917	0.890202	0.895965
PFI	RF	550	0.898116	0.865416	0.893432	0.898638
PFI	RF	560	0.894627	0.860348	0.886094	0.894921
PFI	RF	570	0.898116	0.86498	0.889358	0.898499
PFI	RF	580	0.900209	0.868018	0.891452	0.900653
PFI	RF	590	0.903699	0.872756	0.890279	0.904285
PFI	RF	600	0.899512	0.867057	0.893157	0.899985
PFI	RF	610	0.895324	0.861612	0.885405	0.895899
PFI	RF	620	0.89672	0.863479	0.88174	0.897049
PFI	RF	630	0.898116	0.86552	0.887711	0.898776
PFI	RF	640	0.895324	0.861628	0.88427	0.895867
PFI	RF	650	0.905792	0.875403	0.895656	0.906183
PFI	RF	660	0.90649	0.876387	0.896436	0.906866
PFI	RF	670	0.900209	0.867763	0.887736	0.900476
PFI	RF	680	0.892533	0.857569	0.880227	0.8929
PFI	RF	690	0.903001	0.871724	0.891121	0.90338
PFI	RF	700	0.900907	0.868647	0.888856	0.900977
PFI	RF	710	0.892533	0.857843	0.880061	0.893065
PFI	RF	720	0.897418	0.864074	0.886191	0.897713
PFI	RF	730	0.900907	0.868756	0.891757	0.901175
PFI	RF	740	0.900907	0.868747	0.891509	0.901298
PFI	RF	750	0.895324	0.861004	0.886084	0.895478
PFI	RF	760	0.896022	0.862476	0.884762	0.896317
PFI	RF	770	0.893231	0.858634	0.882347	0.893646
PFI	RF	780	0.895324	0.861595	0.884438	0.89574
PFI	RF	790	0.893231	0.858587	0.880829	0.893541
PFI	RF	800	0.903001	0.871541	0.892842	0.903385
PFI	RF	810	0.901605	0.869621	0.894492	0.901868
PFI	RF	820	0.901605	0.869725	0.889159	0.901954
PFI	RF	830	0.896022	0.862385	0.884346	0.896402
PFI	RF	840	0.891137	0.855827	0.877737	0.891473
PFI	RF	850	0.887648	0.851199	0.875225	0.887983
PFI	RF	860	0.891835	0.85667	0.881438	0.892158
PFI	RF	870	0.891835	0.856753	0.885584	0.8922
PFI	RF	880	0.901605	0.869659	0.890181	0.901914
PFI	RF	890	0.903699	0.872441	0.893825	0.904033
PFI	RF	900	0.898116	0.865187	0.889882	0.898591
PFI	RF	910	0.89044	0.854554	0.878137	0.890614
PFI	RF	920	0.896022	0.862236	0.884664	0.89634
PFI	RF	930	0.903001	0.871569	0.892987	0.903379
PFI	RF	940	0.896022	0.862321	0.886071	0.896473
PFI	RF	950	0.892533	0.857522	0.882046	0.892912
PFI	RF	960	0.891835	0.856671	0.884191	0.89218
PFI	RF	970	0.896022	0.862124	0.885921	0.896247
PFI	RF	980	0.887648	0.851007	0.879612	0.887957
PFI	RF	990	0.881368	0.842523	0.863651	0.8815
PFI	RF	1000	0.882066	0.843896	0.869006	0.882428
PFI	RF	1010	0.89044	0.854714	0.880405	0.890828
PFI	RF	1020	0.897418	0.864021	0.883042	0.897681
PFI	RF	1030	0.88695	0.849968	0.874665	0.887131
PFI	RF	1040	0.88695	0.849816	0.87149	0.886946
PFI	RF	1050	0.895324	0.860979	0.881427	0.895453
PFI	RF	1060	0.882763	0.844659	0.866228	0.882925
PFI	RF	1070	0.887648	0.850793	0.876475	0.887798
PFI	RF	1080	0.892533	0.857887	0.878319	0.892976
PFI	RF	1090	0.894627	0.860243	0.882187	0.894899
PFI	RF	1100	0.887648	0.851313	0.87313	0.888042
PFI	RF	1110	0.889742	0.853853	0.880973	0.890148
PFI	RF	1120	0.887648	0.851093	0.874413	0.887879
PFI	RF	1130	0.900209	0.86765	0.885032	0.900236
PFI	RF	1140	0.894627	0.860181	0.882719	0.894767
PFI	RF	1150	0.877879	0.837879	0.865749	0.878089
PFI	RF	1160	0.89044	0.854669	0.875732	0.890591
PFI	RF	1170	0.883461	0.845393	0.868241	0.883682
PFI	RF	1180	0.88695	0.849949	0.871568	0.887143
PFI	RF	1190	0.88695	0.850128	0.876414	0.887363
PFI	RF	1200	0.896022	0.862106	0.884493	0.896176
PFI	RF	1210	0.879972	0.840677	0.868471	0.879984
PFI	RF	1220	0.88067	0.841661	0.861358	0.880791
PFI	RF	1230	0.891137	0.855302	0.884505	0.891092
PFI	RF	1240	0.88695	0.849986	0.875539	0.887251
PFI	RF	1250	0.886253	0.849223	0.869488	0.886405
PFI	RF	1260	0.881368	0.842776	0.86385	0.881382
PFI	RF	1270	0.887648	0.850929	0.872909	0.887833
PFI	RF	1280	0.88695	0.849848	0.872584	0.887009
PFI	RF	1290	0.877181	0.836997	0.863302	0.877298
PFI	RF	1300	0.88067	0.841668	0.864195	0.880743
PFI	RF	1310	0.884857	0.847415	0.867621	0.885013
PFI	RF	1320	0.884857	0.847334	0.86817	0.88481
PFI	RF	1330	0.877181	0.836929	0.865266	0.87731
PFI	RF	1340	0.883461	0.845407	0.871835	0.883753
PFI	RF	1350	0.878576	0.838997	0.863066	0.878889
PFI	RF	1360	0.884857	0.847536	0.876435	0.885426
PFI	RF	1370	0.881368	0.842578	0.863749	0.881425
PFI	RF	1380	0.882066	0.843655	0.872154	0.882489
PFI	RF	1390	0.888346	0.851805	0.875626	0.888482
PFI	RF	1400	0.89044	0.854633	0.877752	0.890676
PFI	RF	1410	0.884857	0.847055	0.876048	0.885088
PFI	RF	1420	0.873692	0.832146	0.857875	0.873577
PFI	RF	1430	0.877181	0.836961	0.864517	0.877424
PFI	RF	1440	0.88067	0.841253	0.864982	0.880504
PFI	RF	1450	0.879972	0.840567	0.857118	0.87971
PFI	RF	1460	0.879274	0.839601	0.86115	0.879164
PFI	RF	1470	0.869505	0.826966	0.848834	0.869479
PFI	RF	1480	0.889742	0.853654	0.876822	0.889862
PFI	RF	1490	0.889742	0.853817	0.872216	0.889911
PFI	RF	1500	0.881368	0.8427	0.863066	0.881424
PFI	RF	1510	0.877181	0.836666	0.860319	0.87706
PFI	RF	1520	0.882763	0.844144	0.861208	0.882505
PFI	RF	1530	0.878576	0.83896	0.861031	0.878595
PFI	RF	1540	0.88695	0.850097	0.867704	0.886814
PFI	RF	1550	0.875087	0.83408	0.854168	0.875015
PFI	RF	1560	0.876483	0.836013	0.853206	0.876217
PFI	RF	1570	0.875785	0.835337	0.852243	0.875704
PFI	RF	1580	0.886253	0.84903	0.864483	0.885815
PFI	RF	1590	0.877181	0.836752	0.85776	0.876998
PFI	RF	1600	0.871598	0.829383	0.853577	0.871513
PFI	RF	1610	0.876483	0.836093	0.858336	0.87656
PFI	RF	1620	0.874389	0.833117	0.858775	0.874216
PFI	RF	1630	0.885555	0.848196	0.86567	0.885567
PFI	RF	1640	0.879972	0.840938	0.863357	0.880235
PFI	RF	1650	0.883461	0.845234	0.860215	0.88312
PFI	RF	1660	0.883461	0.845069	0.86632	0.883247
PFI	RF	1670	0.865318	0.820851	0.844731	0.865067
PFI	RF	1680	0.879972	0.840418	0.861373	0.879773
PFI	RF	1690	0.887648	0.850788	0.870638	0.887492
PFI	RF	1700	0.883461	0.845702	0.865521	0.883766
PFI	RF	1710	0.877181	0.836708	0.856457	0.876952
PFI	RF	1720	0.888346	0.851506	0.875848	0.888309
PFI	RF	1730	0.872994	0.831542	0.855332	0.873035
PFI	RF	1740	0.877181	0.836594	0.859195	0.876893
PFI	RF	1750	0.876483	0.835823	0.862807	0.876566
PFI	RF	1760	0.881368	0.842475	0.861495	0.881183
PFI	RF	1770	0.879972	0.840375	0.868276	0.880046
PFI	RF	1780	0.878576	0.838834	0.860704	0.878633
PFI	RF	1790	0.872994	0.83134	0.851004	0.872831
PFI	RF	1800	0.868109	0.824759	0.856462	0.868054
PFI	RF	1810	0.868807	0.82567	0.848459	0.86853
PFI	RF	1820	0.865318	0.820825	0.849208	0.865058
PFI	RF	1830	0.875087	0.834106	0.855467	0.875012
PFI	RF	1840	0.863922	0.818852	0.845624	0.863578
PFI	RF	1850	0.879274	0.839398	0.862817	0.879015
PFI	RF	1860	0.8709	0.828533	0.853672	0.870864
PFI	RF	1870	0.868109	0.824868	0.853078	0.868041
PFI	RF	1880	0.873692	0.831863	0.855282	0.873351
PFI	RF	1890	0.868807	0.825624	0.849969	0.86864
PFI	RF	1900	0.866713	0.822679	0.843388	0.866276
PFI	RF	1910	0.8709	0.828732	0.855077	0.870922
PFI	RF	1920	0.863224	0.818191	0.848881	0.863321
PFI	RF	1930	0.875785	0.835242	0.857966	0.875813
PFI	RF	1940	0.876483	0.835708	0.862164	0.876326
PFI	RF	1950	0.88067	0.841417	0.858591	0.880439
PFI	RF	1960	0.882066	0.84323	0.865631	0.881986
PFI	RF	1970	0.873692	0.831826	0.856274	0.873269
PFI	RF	1980	0.875087	0.833632	0.857178	0.874702
PFI	RF	1990	0.877181	0.836555	0.850022	0.876382
[truncated: 1 more rows]

## Sheet: Nasal B cell
Feature ranking algorithm	Classification algorithm	Number of features	ACC	MCC	Macro F1	Weighted F1
LASSO	DT	10	0.366337	0.179219	0.311647	0.354933
LASSO	DT	20	0.372937	0.188889	0.383225	0.369931
LASSO	DT	30	0.429043	0.270578	0.435182	0.429127
LASSO	DT	40	0.363036	0.165654	0.344055	0.363481
LASSO	DT	50	0.382838	0.19448	0.367557	0.384847
LASSO	DT	60	0.389439	0.224511	0.386894	0.39018
LASSO	DT	70	0.333333	0.151744	0.335054	0.334268
LASSO	DT	80	0.356436	0.158196	0.342679	0.359504
LASSO	DT	90	0.422442	0.245515	0.428608	0.421147
LASSO	DT	100	0.346535	0.153054	0.353814	0.34474
LASSO	DT	110	0.349835	0.152217	0.336227	0.350931
LASSO	DT	120	0.336634	0.13286	0.328943	0.337968
LASSO	DT	130	0.356436	0.169115	0.353058	0.360261
LASSO	DT	140	0.389439	0.197635	0.379987	0.390192
LASSO	DT	150	0.382838	0.195706	0.349036	0.388395
LASSO	DT	160	0.412541	0.233337	0.410227	0.409061
LASSO	DT	170	0.376238	0.1852	0.359888	0.377379
LASSO	DT	180	0.389439	0.20594	0.393348	0.387013
LASSO	DT	190	0.382838	0.195682	0.380853	0.385536
LASSO	DT	200	0.392739	0.208008	0.386388	0.391339
LASSO	DT	210	0.353135	0.160952	0.363131	0.349812
LASSO	DT	220	0.405941	0.215789	0.40057	0.407437
LASSO	DT	230	0.356436	0.172717	0.359533	0.353549
LASSO	DT	240	0.376238	0.191856	0.366323	0.37621
LASSO	DT	250	0.39604	0.216755	0.394156	0.394304
LASSO	DT	260	0.379538	0.190795	0.387467	0.37768
LASSO	DT	270	0.409241	0.233567	0.406271	0.410208
LASSO	DT	280	0.376238	0.194556	0.377489	0.373338
LASSO	DT	290	0.313531	0.10042	0.313005	0.313714
LASSO	DT	300	0.405941	0.227159	0.401388	0.404312
LASSO	DT	310	0.369637	0.173063	0.37269	0.367619
LASSO	DT	320	0.353135	0.152074	0.357408	0.352365
LASSO	DT	330	0.386139	0.19925	0.413787	0.386845
LASSO	DT	340	0.409241	0.231191	0.408549	0.41007
LASSO	DT	350	0.369637	0.180304	0.372934	0.365761
LASSO	DT	360	0.445545	0.275807	0.436963	0.447409
LASSO	DT	370	0.363036	0.169013	0.366715	0.360922
LASSO	DT	380	0.359736	0.156896	0.378869	0.360247
LASSO	DT	390	0.336634	0.140114	0.340893	0.335883
LASSO	DT	400	0.339934	0.14163	0.341137	0.34298
LASSO	DT	410	0.372937	0.182364	0.373171	0.376173
LASSO	DT	420	0.409241	0.224013	0.398833	0.409865
LASSO	DT	430	0.366337	0.170471	0.38678	0.365006
LASSO	DT	440	0.369637	0.177804	0.368174	0.368723
LASSO	DT	450	0.359736	0.167681	0.369844	0.357838
LASSO	DT	460	0.438944	0.268358	0.449412	0.438578
LASSO	DT	470	0.405941	0.221959	0.398914	0.404834
LASSO	DT	480	0.363036	0.159091	0.359759	0.3656
LASSO	DT	490	0.372937	0.182173	0.380846	0.370939
LASSO	DT	500	0.372937	0.192942	0.378295	0.371173
LASSO	DT	510	0.422442	0.244734	0.437193	0.421589
LASSO	DT	520	0.366337	0.173027	0.372534	0.364917
LASSO	DT	530	0.392739	0.2075	0.380474	0.397563
LASSO	DT	540	0.330033	0.127466	0.340494	0.329038
LASSO	DT	550	0.40264	0.217071	0.415869	0.401394
LASSO	DT	560	0.425743	0.248505	0.448084	0.424702
LASSO	DT	570	0.356436	0.160881	0.356921	0.352542
LASSO	DT	580	0.412541	0.237327	0.417074	0.413949
LASSO	DT	590	0.372937	0.183358	0.392363	0.367314
LASSO	DT	600	0.422442	0.249892	0.415276	0.423372
LASSO	DT	610	0.39934	0.217643	0.395045	0.396936
LASSO	DT	620	0.349835	0.148971	0.355604	0.350027
LASSO	DT	630	0.376238	0.188115	0.373386	0.373886
LASSO	DT	640	0.409241	0.235648	0.410488	0.408464
LASSO	DT	650	0.422442	0.240003	0.425141	0.422132
LASSO	DT	660	0.462046	0.302789	0.483425	0.457899
LASSO	DT	670	0.481848	0.322924	0.514392	0.475708
LASSO	DT	680	0.448845	0.276613	0.479803	0.446714
LASSO	DT	690	0.465347	0.301255	0.478213	0.463778
LASSO	DT	700	0.468647	0.304557	0.500319	0.464626
LASSO	DT	710	0.49835	0.346421	0.517044	0.495305
LASSO	DT	720	0.471947	0.30902	0.505969	0.469282
LASSO	DT	730	0.465347	0.302261	0.481849	0.462303
LASSO	DT	740	0.465347	0.301481	0.478989	0.462381
LASSO	DT	750	0.435644	0.25464	0.445482	0.435077
LASSO	DT	760	0.442244	0.269659	0.473097	0.440806
LASSO	DT	770	0.455446	0.278889	0.452101	0.451119
LASSO	DT	780	0.445545	0.271001	0.448337	0.445402
LASSO	DT	790	0.478548	0.318082	0.506452	0.476192
LASSO	DT	800	0.462046	0.290837	0.45587	0.461993
LASSO	DT	810	0.409241	0.228292	0.432325	0.405297
LASSO	DT	820	0.465347	0.306162	0.459467	0.463459
LASSO	DT	830	0.429043	0.251379	0.444007	0.430539
LASSO	DT	840	0.419142	0.237636	0.429693	0.41779
LASSO	DT	850	0.419142	0.240247	0.44095	0.415139
LASSO	DT	860	0.462046	0.287636	0.472647	0.460882
LASSO	DT	870	0.478548	0.319894	0.488082	0.479111
LASSO	DT	880	0.455446	0.300174	0.475525	0.449932
LASSO	DT	890	0.425743	0.250439	0.442787	0.424361
LASSO	DT	900	0.458746	0.295336	0.459339	0.458335
LASSO	DT	910	0.465347	0.307662	0.4709	0.463993
LASSO	DT	920	0.432343	0.256999	0.451693	0.434955
LASSO	DT	930	0.455446	0.291978	0.482903	0.452898
LASSO	DT	940	0.438944	0.269619	0.450916	0.435391
LASSO	DT	950	0.465347	0.30284	0.475524	0.464759
LASSO	DT	960	0.448845	0.279595	0.468576	0.450037
LASSO	DT	970	0.448845	0.288054	0.459747	0.444305
LASSO	DT	980	0.521452	0.381325	0.533061	0.521366
LASSO	DT	990	0.412541	0.232055	0.415394	0.414533
LASSO	DT	1000	0.415842	0.233104	0.433704	0.416259
LASSO	DT	1010	0.475248	0.309045	0.460898	0.476385
LASSO	DT	1020	0.458746	0.290571	0.480541	0.457327
LASSO	DT	1030	0.422442	0.247054	0.456359	0.421774
LASSO	DT	1040	0.419142	0.240474	0.449767	0.422746
LASSO	DT	1050	0.445545	0.27979	0.471056	0.441759
LASSO	DT	1060	0.39934	0.210616	0.392607	0.397545
LASSO	DT	1070	0.458746	0.293078	0.458947	0.456305
LASSO	DT	1080	0.481848	0.322469	0.486285	0.478226
LASSO	DT	1090	0.429043	0.254749	0.447709	0.427143
LASSO	DT	1100	0.419142	0.242535	0.432623	0.418219
LASSO	DT	1110	0.412541	0.235108	0.420491	0.414221
LASSO	DT	1120	0.452145	0.281789	0.456045	0.450656
LASSO	DT	1130	0.415842	0.235447	0.420511	0.415458
LASSO	DT	1140	0.475248	0.315466	0.489837	0.477384
LASSO	DT	1150	0.491749	0.334604	0.46794	0.489945
LASSO	DT	1160	0.462046	0.300661	0.468641	0.461233
LASSO	DT	1170	0.481848	0.326221	0.472296	0.483224
LASSO	DT	1180	0.455446	0.285598	0.466509	0.454681
LASSO	DT	1190	0.471947	0.314063	0.473665	0.472297
LASSO	DT	1200	0.409241	0.228468	0.415429	0.404035
LASSO	DT	1210	0.442244	0.274658	0.45532	0.441343
LASSO	DT	1220	0.448845	0.279403	0.461569	0.449832
LASSO	DT	1230	0.419142	0.238652	0.433118	0.415338
LASSO	DT	1240	0.465347	0.306182	0.459053	0.470241
LASSO	DT	1250	0.448845	0.274262	0.484129	0.45055
LASSO	DT	1260	0.438944	0.262026	0.445455	0.437075
LASSO	DT	1270	0.455446	0.282134	0.454006	0.454724
LASSO	DT	1280	0.458746	0.29564	0.484323	0.459412
LASSO	DT	1290	0.442244	0.27158	0.46396	0.442051
LASSO	DT	1300	0.471947	0.306377	0.474345	0.472635
LASSO	DT	1310	0.452145	0.281004	0.472863	0.452094
LASSO	DT	1320	0.468647	0.307436	0.469148	0.469491
LASSO	DT	1330	0.442244	0.275297	0.462372	0.440953
LASSO	DT	1340	0.438944	0.260508	0.438555	0.438726
LASSO	DT	1350	0.445545	0.279552	0.446986	0.447562
LASSO	DT	1360	0.405941	0.216182	0.421394	0.403958
LASSO	DT	1370	0.425743	0.250058	0.442197	0.425361
LASSO	DT	1380	0.481848	0.317872	0.497438	0.482003
LASSO	DT	1390	0.419142	0.238783	0.421249	0.42204
LASSO	DT	1400	0.419142	0.234587	0.422359	0.420056
LASSO	DT	1410	0.429043	0.259596	0.43984	0.426193
LASSO	DT	1420	0.455446	0.291303	0.474257	0.455456
LASSO	DT	1430	0.462046	0.289453	0.453828	0.461458
LASSO	DT	1440	0.432343	0.251343	0.448464	0.433662
LASSO	DT	1450	0.488449	0.329825	0.515537	0.487535
LASSO	DT	1460	0.455446	0.291196	0.473852	0.452068
LASSO	DT	1470	0.435644	0.259282	0.436058	0.434816
LASSO	DT	1480	0.415842	0.234098	0.440684	0.414949
LASSO	DT	1490	0.452145	0.279225	0.473521	0.449411
LASSO	DT	1500	0.422442	0.240908	0.433854	0.423426
LASSO	DT	1510	0.445545	0.266876	0.448727	0.44648
LASSO	DT	1520	0.458746	0.289729	0.494188	0.449831
LASSO	DT	1530	0.376238	0.184968	0.388571	0.377409
LASSO	DT	1540	0.471947	0.308776	0.472236	0.473159
LASSO	DT	1550	0.412541	0.228836	0.445053	0.413282
LASSO	DT	1560	0.452145	0.284643	0.486914	0.450594
LASSO	DT	1570	0.39934	0.207305	0.400244	0.397633
LASSO	DT	1580	0.465347	0.295859	0.487198	0.46443
LASSO	DT	1590	0.448845	0.288598	0.461476	0.447774
LASSO	DT	1600	0.458746	0.287636	0.457952	0.45677
LASSO	DT	1610	0.448845	0.282284	0.474218	0.444108
LASSO	DT	1620	0.471947	0.311955	0.467095	0.474104
LASSO	DT	1630	0.419142	0.241906	0.441503	0.420302
LASSO	DT	1640	0.458746	0.295635	0.485657	0.459431
LASSO	DT	1650	0.462046	0.296194	0.470955	0.462373
LASSO	DT	1660	0.405941	0.22245	0.402515	0.405794
LASSO	DT	1670	0.419142	0.238706	0.452328	0.417095
LASSO	DT	1680	0.438944	0.264146	0.461693	0.437148
LASSO	DT	1690	0.422442	0.2413	0.447082	0.42417
LASSO	DT	1700	0.429043	0.255346	0.458211	0.430225
LASSO	DT	1710	0.475248	0.315858	0.478656	0.477387
LASSO	DT	1720	0.409241	0.223758	0.414654	0.409859
LASSO	DT	1730	0.458746	0.2924	0.459938	0.459981
LASSO	DT	1740	0.432343	0.25809	0.452086	0.433899
LASSO	DT	1750	0.419142	0.236975	0.437887	0.418467
LASSO	DT	1760	0.452145	0.282543	0.467227	0.452087
LASSO	DT	1770	0.462046	0.293985	0.502414	0.461925
LASSO	DT	1780	0.425743	0.250836	0.418825	0.426131
LASSO	DT	1790	0.462046	0.298491	0.484744	0.464205
LASSO	DT	1800	0.438944	0.264493	0.446881	0.43891
LASSO	DT	1810	0.452145	0.290061	0.473751	0.455448
LASSO	DT	1820	0.465347	0.304864	0.495251	0.463449
LASSO	DT	1830	0.432343	0.255111	0.401155	0.433916
LASSO	DT	1840	0.422442	0.243254	0.423995	0.421475
LASSO	DT	1850	0.422442	0.24391	0.430604	0.422232
LASSO	DT	1860	0.39934	0.209668	0.414172	0.398489
LASSO	DT	1870	0.458746	0.288428	0.475874	0.457
LASSO	DT	1880	0.438944	0.271613	0.456205	0.436991
LASSO	DT	1890	0.415842	0.240301	0.445403	0.412043
LASSO	DT	1900	0.429043	0.248942	0.421613	0.426727
LASSO	DT	1910	0.425743	0.24171	0.42467	0.425133
LASSO	DT	1920	0.442244	0.272576	0.476017	0.441294
LASSO	DT	1930	0.435644	0.266926	0.456789	0.434927
LASSO	DT	1940	0.448845	0.273715	0.472771	0.449788
LASSO	DT	1950	0.422442	0.237915	0.427665	0.418715
LASSO	DT	1960	0.442244	0.268207	0.469422	0.443062
LASSO	DT	1970	0.478548	0.314587	0.503268	0.476628
LASSO	DT	1980	0.455446	0.280345	0.479124	0.453295
LASSO	DT	1990	0.458746	0.288502	0.468127	0.459917
LASSO	DT	2000	0.412541	0.236888	0.412395	0.411831
LASSO	RF	10	0.435644	0.261129	0.395631	0.430882
LASSO	RF	20	0.465347	0.308299	0.483517	0.464031
LASSO	RF	30	0.531353	0.390047	0.526579	0.533673
LASSO	RF	40	0.564356	0.431488	0.554958	0.56451
LASSO	RF	50	0.567657	0.435143	0.557788	0.562335
LASSO	RF	60	0.590759	0.467722	0.591077	0.586207
LASSO	RF	70	0.633663	0.522944	0.626909	0.627318
LASSO	RF	80	0.646865	0.539559	0.659306	0.641472
LASSO	RF	90	0.663366	0.559547	0.678537	0.659153
LASSO	RF	100	0.666667	0.562016	0.674094	0.662579
LASSO	RF	110	0.650165	0.540796	0.662525	0.646584
LASSO	RF	120	0.636964	0.524976	0.650414	0.630962
LASSO	RF	130	0.607261	0.486897	0.629709	0.597736
LASSO	RF	140	0.607261	0.486537	0.63633	0.600747
LASSO	RF	150	0.646865	0.536547	0.671058	0.643775
LASSO	RF	160	0.617162	0.497995	0.642535	0.612113
LASSO	RF	170	0.653465	0.543919	0.66527	0.647273
LASSO	RF	180	0.617162	0.498737	0.642167	0.609917
LASSO	RF	190	0.653465	0.542261	0.668178	0.647785
LASSO	RF	200	0.666667	0.558441	0.675139	0.661436
LASSO	RF	210	0.643564	0.528863	0.664912	0.642851
LASSO	RF	220	0.663366	0.554399	0.693798	0.661269
LASSO	RF	230	0.650165	0.537551	0.676387	0.64524
LASSO	RF	240	0.594059	0.460984	0.628418	0.591577
LASSO	RF	250	0.630363	0.510687	0.655554	0.628126
LASSO	RF	260	0.633663	0.51342	0.673257	0.634401
LASSO	RF	270	0.643564	0.527501	0.685492	0.642066
LASSO	RF	280	0.610561	0.482512	0.657514	0.611316
LASSO	RF	290	0.643564	0.530576	0.685475	0.647038
LASSO	RF	300	0.623762	0.501111	0.658977	0.627719
LASSO	RF	310	0.623762	0.500975	0.667784	0.62325
LASSO	RF	320	0.663366	0.55335	0.69024	0.663505
LASSO	RF	330	0.640264	0.524401	0.683094	0.641962
LASSO	RF	340	0.643564	0.523916	0.670499	0.644902
LASSO	RF	350	0.623762	0.50221	0.654836	0.625707
LASSO	RF	360	0.633663	0.513039	0.668096	0.631071
LASSO	RF	370	0.646865	0.530253	0.670486	0.649451
LASSO	RF	380	0.623762	0.500048	0.663467	0.626683
LASSO	RF	390	0.623762	0.499117	0.659069	0.622064
LASSO	RF	400	0.617162	0.488716	0.647223	0.61689
LASSO	RF	410	0.627063	0.504255	0.659009	0.628468
LASSO	RF	420	0.613861	0.486007	0.656883	0.617491
LASSO	RF	430	0.613861	0.485014	0.652271	0.616141
LASSO	RF	440	0.660066	0.54744	0.686658	0.658812
LASSO	RF	450	0.627063	0.505285	0.673005	0.628588
LASSO	RF	460	0.679868	0.576936	0.708813	0.677122
LASSO	RF	470	0.630363	0.509612	0.678177	0.628487
LASSO	RF	480	0.640264	0.524147	0.683842	0.639998
LASSO	RF	490	0.590759	0.453698	0.631453	0.589533
LASSO	RF	500	0.650165	0.534576	0.665483	0.647957
LASSO	RF	510	0.613861	0.482449	0.655284	0.616589
LASSO	RF	520	0.60396	0.469754	0.642108	0.605434
LASSO	RF	530	0.666667	0.556145	0.712599	0.668843
LASSO	RF	540	0.620462	0.495226	0.654772	0.617927
LASSO	RF	550	0.646865	0.531343	0.68066	0.647887
LASSO	RF	560	0.646865	0.530763	0.689604	0.64574
LASSO	RF	570	0.630363	0.508353	0.663602	0.630041
LASSO	RF	580	0.607261	0.475402	0.636878	0.607814
LASSO	RF	590	0.620462	0.491433	0.659889	0.621845
LASSO	RF	600	0.633663	0.509558	0.66505	0.635502
LASSO	RF	610	0.617162	0.48865	0.642255	0.619168
LASSO	RF	620	0.633663	0.510458	0.666121	0.635467
LASSO	RF	630	0.640264	0.519606	0.674734	0.641831
LASSO	RF	640	0.656766	0.540743	0.689629	0.660086
LASSO	RF	650	0.666667	0.555297	0.706402	0.665981
LASSO	RF	660	0.650165	0.536	0.714383	0.650003
LASSO	RF	670	0.643564	0.524783	0.69495	0.63995
LASSO	RF	680	0.646865	0.532548	0.69569	0.647044
LASSO	RF	690	0.660066	0.549333	0.703062	0.660798
LASSO	RF	700	0.689769	0.586887	0.734911	0.688395
LASSO	RF	710	0.693069	0.590995	0.729844	0.692049
LASSO	RF	720	0.660066	0.548711	0.699479	0.660733
LASSO	RF	730	0.669967	0.563004	0.72397	0.669536
LASSO	RF	740	0.656766	0.545268	0.712438	0.655339
LASSO	RF	750	0.683168	0.578536	0.731184	0.683175
LASSO	RF	760	0.646865	0.5279	0.690193	0.647222
LASSO	RF	770	0.640264	0.519843	0.701156	0.642969
LASSO	RF	780	0.633663	0.511305	0.682534	0.636477
LASSO	RF	790	0.617162	0.489241	0.687828	0.619891
LASSO	RF	800	0.666667	0.556192	0.723881	0.669082
LASSO	RF	810	0.60396	0.471921	0.673339	0.60748
LASSO	RF	820	0.643564	0.529323	0.696485	0.645316
LASSO	RF	830	0.673267	0.564711	0.715705	0.675887
LASSO	RF	840	0.673267	0.564229	0.707785	0.675096
LASSO	RF	850	0.613861	0.483341	0.669772	0.617743
LASSO	RF	860	0.660066	0.547058	0.685802	0.660776
LASSO	RF	870	0.650165	0.532031	0.692104	0.653219
LASSO	RF	880	0.669967	0.559955	0.723927	0.672424
LASSO	RF	890	0.630363	0.506251	0.677889	0.633415
LASSO	RF	900	0.627063	0.503523	0.676032	0.625782
LASSO	RF	910	0.669967	0.558896	0.716417	0.671241
LASSO	RF	920	0.623762	0.497779	0.676652	0.620896
LASSO	RF	930	0.640264	0.520314	0.67432	0.63916
LASSO	RF	940	0.676568	0.568905	0.699932	0.675898
LASSO	RF	950	0.636964	0.515515	0.681855	0.638049
LASSO	RF	960	0.683168	0.578227	0.723946	0.682015
LASSO	RF	970	0.617162	0.488216	0.66583	0.621274
LASSO	RF	980	0.69637	0.595085	0.728371	0.697302
LASSO	RF	990	0.610561	0.477136	0.649179	0.612048
LASSO	RF	1000	0.613861	0.483992	0.664375	0.615005
LASSO	RF	1010	0.650165	0.531823	0.695817	0.653504
LASSO	RF	1020	0.60396	0.470029	0.6415	0.604635
LASSO	RF	1030	0.643564	0.522857	0.669037	0.644841
LASSO	RF	1040	0.613861	0.483909	0.649952	0.616101
LASSO	RF	1050	0.59736	0.458871	0.649641	0.602976
LASSO	RF	1060	0.607261	0.475154	0.651476	0.609612
LASSO	RF	1070	0.653465	0.536204	0.685385	0.656069
LASSO	RF	1080	0.640264	0.519599	0.68068	0.641149
LASSO	RF	1090	0.630363	0.506619	0.682772	0.631983
LASSO	RF	1100	0.633663	0.510306	0.6747	0.635527
LASSO	RF	1110	0.627063	0.501597	0.670866	0.628209
LASSO	RF	1120	0.656766	0.541912	0.701724	0.658683
LASSO	RF	1130	0.633663	0.510615	0.664761	0.632428
LASSO	RF	1140	0.59736	0.459863	0.625891	0.597426
LASSO	RF	1150	0.587459	0.446623	0.637912	0.590162
LASSO	RF	1160	0.630363	0.505173	0.670535	0.63215
LASSO	RF	1170	0.594059	0.454419	0.638262	0.597211
LASSO	RF	1180	0.630363	0.504772	0.682302	0.635556
LASSO	RF	1190	0.617162	0.487439	0.657949	0.620415
LASSO	RF	1200	0.627063	0.499246	0.655597	0.629501
LASSO	RF	1210	0.663366	0.550437	0.7046	0.666718
LASSO	RF	1220	0.60066	0.463455	0.65112	0.606148
LASSO	RF	1230	0.584158	0.440792	0.629302	0.588059
LASSO	RF	1240	0.633663	0.50952	0.683309	0.637969
LASSO	RF	1250	0.640264	0.518671	0.691384	0.644349
LASSO	RF	1260	0.567657	0.420366	0.614876	0.571523
LASSO	RF	1270	0.617162	0.48818	0.644612	0.618199
LASSO	RF	1280	0.620462	0.49117	0.668087	0.6225
LASSO	RF	1290	0.640264	0.517131	0.671274	0.642888
LASSO	RF	1300	0.633663	0.509691	0.672535	0.637594
LASSO	RF	1310	0.630363	0.503044	0.648935	0.630266
LASSO	RF	1320	0.640264	0.517994	0.679351	0.643957
LASSO	RF	1330	0.643564	0.524152	0.674758	0.64244
LASSO	RF	1340	0.623762	0.494833	0.667568	0.627282
LASSO	RF	1350	0.627063	0.502708	0.676394	0.62807
LASSO	RF	1360	0.60396	0.470369	0.624931	0.600894
LASSO	RF	1370	0.633663	0.51015	0.695931	0.636873
LASSO	RF	1380	0.617162	0.486308	0.663209	0.62053
LASSO	RF	1390	0.650165	0.532113	0.680177	0.650602
LASSO	RF	1400	0.656766	0.54293	0.697516	0.659118
LASSO	RF	1410	0.613861	0.483892	0.66405	0.617441
LASSO	RF	1420	0.650165	0.532869	0.703995	0.652763
LASSO	RF	1430	0.653465	0.536824	0.673339	0.65283
LASSO	RF	1440	0.607261	0.474818	0.645143	0.6094
LASSO	RF	1450	0.613861	0.482911	0.650686	0.614955
LASSO	RF	1460	0.613861	0.48192	0.638428	0.615018
LASSO	RF	1470	0.617162	0.488397	0.648672	0.618919
LASSO	RF	1480	0.627063	0.501086	0.681349	0.631632
LASSO	RF	1490	0.59736	0.462749	0.63141	0.598979
LASSO	RF	1500	0.610561	0.479358	0.661971	0.613652
LASSO	RF	1510	0.587459	0.447511	0.633455	0.591277
LASSO	RF	1520	0.587459	0.446198	0.63499	0.592696
LASSO	RF	1530	0.587459	0.447134	0.637245	0.592215
LASSO	RF	1540	0.594059	0.459084	0.644438	0.597435
LASSO	RF	1550	0.607261	0.475171	0.643766	0.607491
LASSO	RF	1560	0.594059	0.456745	0.635841	0.596818
LASSO	RF	1570	0.570957	0.423979	0.601634	0.57265
LASSO	RF	1580	0.60066	0.465756	0.649967	0.604009
LASSO	RF	1590	0.627063	0.500069	0.651022	0.627708
LASSO	RF	1600	0.636964	0.515658	0.680335	0.638604
LASSO	RF	1610	0.627063	0.499153	0.659765	0.62948
LASSO	RF	1620	0.643564	0.522272	0.694254	0.648445
LASSO	RF	1630	0.617162	0.489687	0.690475	0.621602
LASSO	RF	1640	0.650165	0.531583	0.702264	0.654001
LASSO	RF	1650	0.613861	0.483077	0.650456	0.617917
LASSO	RF	1660	0.613861	0.483387	0.677668	0.616614
LASSO	RF	1670	0.610561	0.477416	0.648199	0.61428
LASSO	RF	1680	0.630363	0.503275	0.664947	0.634059
LASSO	RF	1690	0.636964	0.512691	0.673705	0.641046
LASSO	RF	1700	0.60396	0.470607	0.653808	0.60665
LASSO	RF	1710	0.610561	0.478925	0.656357	0.612252
LASSO	RF	1720	0.60066	0.463871	0.638058	0.603454
LASSO	RF	1730	0.617162	0.486386	0.676388	0.62304
LASSO	RF	1740	0.627063	0.499313	0.659302	0.630148
LASSO	RF	1750	0.584158	0.440399	0.631463	0.590635
LASSO	RF	1760	0.640264	0.519478	0.70135	0.64396
LASSO	RF	1770	0.60066	0.465312	0.668018	0.605601
LASSO	RF	1780	0.607261	0.474445	0.656425	0.611374
LASSO	RF	1790	0.60066	0.464527	0.665766	0.60531
LASSO	RF	1800	0.640264	0.517917	0.678914	0.643306
LASSO	RF	1810	0.627063	0.499762	0.680065	0.633744
LASSO	RF	1820	0.570957	0.424243	0.62049	0.575954
LASSO	RF	1830	0.594059	0.45633	0.645076	0.598572
LASSO	RF	1840	0.60396	0.469684	0.652102	0.607017
LASSO	RF	1850	0.594059	0.456976	0.640694	0.596069
LASSO	RF	1860	0.587459	0.444648	0.62233	0.592992
LASSO	RF	1870	0.59736	0.460546	0.647134	0.601301
LASSO	RF	1880	0.584158	0.44165	0.630827	0.589646
LASSO	RF	1890	0.584158	0.441105	0.628571	0.58975
LASSO	RF	1900	0.620462	0.491029	0.663159	0.624775
LASSO	RF	1910	0.584158	0.442737	0.639366	0.591575
LASSO	RF	1920	0.617162	0.485854	0.643055	0.618219
LASSO	RF	1930	0.613861	0.481737	0.655267	0.620706
LASSO	RF	1940	0.584158	0.440923	0.623767	0.589073
LASSO	RF	1950	0.617162	0.486638	0.649751	0.619356
LASSO	RF	1960	0.577558	0.431495	0.615846	0.582596
LASSO	RF	1970	0.564356	0.414259	0.616393	0.569643
LASSO	RF	1980	0.633663	0.510841	0.675003	0.637077
LASSO	RF	1990	0.587459	0.447498	0.64391	0.591362
LASSO	RF	2000	0.60066	0.46326	0.648149	0.606988
LightGBM	DT	10	0.561056	0.425918	0.616162	0.557891
LightGBM	DT	20	0.577558	0.444137	0.609269	0.578691
LightGBM	DT	30	0.59736	0.472251	0.63886	0.594593
LightGBM	DT	40	0.531353	0.380881	0.588715	0.529616
LightGBM	DT	50	0.561056	0.42297	0.621672	0.558867
LightGBM	DT	60	0.557756	0.41832	0.619219	0.5562
LightGBM	DT	70	0.534653	0.390545	0.59281	0.533611
LightGBM	DT	80	0.537954	0.395534	0.583992	0.535726
LightGBM	DT	90	0.584158	0.456794	0.640351	0.581462
LightGBM	DT	100	0.50165	0.345141	0.552496	0.501515
LightGBM	DT	110	0.537954	0.389675	0.574884	0.535129
LightGBM	DT	120	0.584158	0.455768	0.642105	0.583404
LightGBM	DT	130	0.557756	0.420453	0.612944	0.554325
LightGBM	DT	140	0.574257	0.440573	0.605747	0.57339
LightGBM	DT	150	0.564356	0.42076	0.618261	0.565123
LightGBM	DT	160	0.541254	0.394616	0.612925	0.542036
LightGBM	DT	170	0.587459	0.46408	0.624238	0.587269
LightGBM	DT	180	0.531353	0.386443	0.585564	0.527796
LightGBM	DT	190	0.528053	0.382883	0.577148	0.523393
LightGBM	DT	200	0.50495	0.35099	0.560238	0.500827
LightGBM	DT	210	0.518152	0.371151	0.561339	0.514696
LightGBM	DT	220	0.531353	0.384064	0.57876	0.529458
LightGBM	DT	230	0.544554	0.397264	0.595142	0.546417
LightGBM	DT	240	0.518152	0.363646	0.553308	0.517058
LightGBM	DT	250	0.478548	0.312462	0.529849	0.478783
LightGBM	DT	260	0.541254	0.396324	0.612946	0.540379
LightGBM	DT	270	0.50165	0.343011	0.554215	0.499811
LightGBM	DT	280	0.531353	0.383006	0.564354	0.531171
LightGBM	DT	290	0.528053	0.376892	0.596204	0.528505
LightGBM	DT	300	0.485149	0.323073	0.545671	0.483391
LightGBM	DT	310	0.485149	0.322748	0.519641	0.484613
LightGBM	DT	320	0.551155	0.408338	0.564352	0.552489
LightGBM	DT	330	0.471947	0.310338	0.517871	0.468289
LightGBM	DT	340	0.514851	0.360118	0.571632	0.512994
LightGBM	DT	350	0.541254	0.396604	0.584907	0.539149
LightGBM	DT	360	0.537954	0.39581	0.585895	0.533373
LightGBM	DT	370	0.521452	0.367804	0.578428	0.519475
LightGBM	DT	380	0.544554	0.39796	0.578674	0.545091
LightGBM	DT	390	0.49505	0.338337	0.541348	0.491107
LightGBM	DT	400	0.521452	0.374244	0.56817	0.523382
LightGBM	DT	410	0.465347	0.294654	0.523198	0.465927
LightGBM	DT	420	0.471947	0.304842	0.536261	0.466611
LightGBM	DT	430	0.488449	0.329234	0.527008	0.486687
LightGBM	DT	440	0.567657	0.430251	0.595749	0.566267
LightGBM	DT	450	0.534653	0.390539	0.580064	0.534095
LightGBM	DT	460	0.462046	0.291263	0.529937	0.460543
LightGBM	DT	470	0.49505	0.33215	0.543943	0.495647
LightGBM	DT	480	0.468647	0.30143	0.540305	0.467848
LightGBM	DT	490	0.49835	0.34287	0.545895	0.494452
LightGBM	DT	500	0.518152	0.369234	0.574293	0.518715
LightGBM	DT	510	0.551155	0.40963	0.595365	0.549783
LightGBM	DT	520	0.455446	0.286525	0.508653	0.451974
LightGBM	DT	530	0.544554	0.404505	0.601006	0.543851
LightGBM	DT	540	0.448845	0.28085	0.488752	0.443622
LightGBM	DT	550	0.537954	0.391214	0.582139	0.536347
LightGBM	DT	560	0.50165	0.345175	0.553548	0.499905
LightGBM	DT	570	0.537954	0.392379	0.581519	0.536149
LightGBM	DT	580	0.537954	0.389932	0.566993	0.536195
LightGBM	DT	590	0.524752	0.376673	0.58307	0.521574
LightGBM	DT	600	0.521452	0.37038	0.571578	0.518763
LightGBM	DT	610	0.518152	0.366383	0.583113	0.518324
LightGBM	DT	620	0.50165	0.34629	0.521291	0.498694
LightGBM	DT	630	0.521452	0.371913	0.57192	0.517893
LightGBM	DT	640	0.544554	0.400782	0.592908	0.543435
LightGBM	DT	650	0.49505	0.340074	0.542116	0.491987
LightGBM	DT	660	0.455446	0.281529	0.526937	0.456363
LightGBM	DT	670	0.518152	0.361392	0.572723	0.518287
LightGBM	DT	680	0.554455	0.416019	0.601329	0.552979
LightGBM	DT	690	0.518152	0.367099	0.562926	0.517214
LightGBM	DT	700	0.518152	0.365727	0.579527	0.518627
LightGBM	DT	710	0.50165	0.34098	0.568904	0.498533
LightGBM	DT	720	0.50495	0.350126	0.551253	0.501654
LightGBM	DT	730	0.455446	0.28697	0.494568	0.455994
LightGBM	DT	740	0.544554	0.39895	0.586847	0.543908
LightGBM	DT	750	0.564356	0.427017	0.608682	0.562271
LightGBM	DT	760	0.587459	0.460592	0.643009	0.585927
LightGBM	DT	770	0.551155	0.406679	0.56434	0.551074
LightGBM	DT	780	0.49835	0.341061	0.537659	0.495393
LightGBM	DT	790	0.488449	0.329058	0.533233	0.486921
LightGBM	DT	800	0.537954	0.388636	0.593418	0.538737
LightGBM	DT	810	0.514851	0.365192	0.552974	0.512993
LightGBM	DT	820	0.518152	0.366137	0.57903	0.519297
LightGBM	DT	830	0.528053	0.386134	0.581395	0.524719
LightGBM	DT	840	0.524752	0.37552	0.577697	0.523066
LightGBM	DT	850	0.50495	0.350242	0.572277	0.50072
LightGBM	DT	860	0.488449	0.330348	0.538436	0.48541
LightGBM	DT	870	0.481848	0.318888	0.541305	0.480078
LightGBM	DT	880	0.511551	0.354357	0.566609	0.511386
LightGBM	DT	890	0.481848	0.319255	0.550846	0.478383
LightGBM	DT	900	0.50165	0.340778	0.56645	0.501833
LightGBM	DT	910	0.50165	0.345628	0.536377	0.499769
LightGBM	DT	920	0.541254	0.399345	0.580962	0.536549
LightGBM	DT	930	0.488449	0.331919	0.532264	0.483816
LightGBM	DT	940	0.534653	0.39136	0.586438	0.531446
LightGBM	DT	950	0.49505	0.33607	0.523531	0.493411
LightGBM	DT	960	0.521452	0.365403	0.549763	0.522326
LightGBM	DT	970	0.50165	0.34225	0.541233	0.502411
LightGBM	DT	980	0.465347	0.296223	0.489672	0.463626
LightGBM	DT	990	0.458746	0.28186	0.540757	0.462394
LightGBM	DT	1000	0.491749	0.336752	0.536176	0.490524
LightGBM	DT	1010	0.488449	0.323741	0.557984	0.487994
LightGBM	DT	1020	0.465347	0.300401	0.503181	0.459118
LightGBM	DT	1030	0.521452	0.369538	0.582086	0.522072
LightGBM	DT	1040	0.514851	0.363039	0.568466	0.512783
LightGBM	DT	1050	0.481848	0.323778	0.529644	0.480578
LightGBM	DT	1060	0.465347	0.297752	0.52676	0.461516
LightGBM	DT	1070	0.518152	0.365167	0.589103	0.516927
LightGBM	DT	1080	0.511551	0.356573	0.544568	0.510666
LightGBM	DT	1090	0.511551	0.36099	0.551308	0.509999
LightGBM	DT	1100	0.561056	0.421163	0.606844	0.560671
LightGBM	DT	1110	0.488449	0.325788	0.532272	0.487267
LightGBM	DT	1120	0.49505	0.334841	0.539268	0.494735
LightGBM	DT	1130	0.471947	0.30735	0.531665	0.469211
LightGBM	DT	1140	0.442244	0.271801	0.511599	0.435489
LightGBM	DT	1150	0.50495	0.355499	0.542484	0.50169
LightGBM	DT	1160	0.537954	0.390091	0.584923	0.53749
LightGBM	DT	1170	0.521452	0.369458	0.590993	0.520866
LightGBM	DT	1180	0.50495	0.348571	0.530368	0.501174
LightGBM	DT	1190	0.521452	0.366851	0.591224	0.5193
LightGBM	DT	1200	0.481848	0.318311	0.543641	0.480079
LightGBM	DT	1210	0.514851	0.365646	0.559981	0.512747
LightGBM	DT	1220	0.537954	0.389328	0.601768	0.538511
LightGBM	DT	1230	0.521452	0.375003	0.580791	0.515368
LightGBM	DT	1240	0.50495	0.349907	0.570348	0.502398
LightGBM	DT	1250	0.468647	0.301454	0.507925	0.467064
LightGBM	DT	1260	0.488449	0.326821	0.556505	0.487053
LightGBM	DT	1270	0.485149	0.322064	0.546018	0.482236
LightGBM	DT	1280	0.452145	0.277025	0.524945	0.451765
LightGBM	DT	1290	0.462046	0.291017	0.517184	0.461255
LightGBM	DT	1300	0.448845	0.275132	0.481043	0.448236
LightGBM	DT	1310	0.485149	0.319808	0.570517	0.483898
LightGBM	DT	1320	0.491749	0.327188	0.5502	0.488499
LightGBM	DT	1330	0.481848	0.317448	0.546526	0.480833
LightGBM	DT	1340	0.537954	0.39202	0.576473	0.533979
LightGBM	DT	1350	0.465347	0.293013	0.515557	0.465523
LightGBM	DT	1360	0.452145	0.275164	0.511448	0.452302
LightGBM	DT	1370	0.481848	0.320172	0.523419	0.482129
LightGBM	DT	1380	0.534653	0.389345	0.574179	0.534349
LightGBM	DT	1390	0.524752	0.377525	0.580862	0.524847
LightGBM	DT	1400	0.485149	0.322203	0.5294	0.482764
LightGBM	DT	1410	0.462046	0.296178	0.501179	0.459218
LightGBM	DT	1420	0.557756	0.416403	0.5976	0.555113
LightGBM	DT	1430	0.445545	0.272227	0.487306	0.441543
LightGBM	DT	1440	0.50165	0.342796	0.536294	0.502541
LightGBM	DT	1450	0.438944	0.254832	0.507324	0.439456
LightGBM	DT	1460	0.508251	0.349958	0.561202	0.507586
LightGBM	DT	1470	0.488449	0.328555	0.554529	0.488274
LightGBM	DT	1480	0.485149	0.327725	0.539312	0.479661
LightGBM	DT	1490	0.537954	0.395458	0.592714	0.531102
LightGBM	DT	1500	0.531353	0.383527	0.57836	0.529506
LightGBM	DT	1510	0.508251	0.361465	0.569665	0.503257
LightGBM	DT	1520	0.481848	0.318604	0.524868	0.481125
LightGBM	DT	1530	0.452145	0.280774	0.519947	0.448756
LightGBM	DT	1540	0.557756	0.419299	0.623048	0.555593
LightGBM	DT	1550	0.511551	0.354287	0.564641	0.511186
LightGBM	DT	1560	0.50165	0.342555	0.545288	0.502588
LightGBM	DT	1570	0.537954	0.394965	0.593544	0.535925
LightGBM	DT	1580	0.49835	0.335873	0.53162	0.497287
LightGBM	DT	1590	0.458746	0.285435	0.518446	0.456832
LightGBM	DT	1600	0.508251	0.354927	0.540722	0.506627
LightGBM	DT	1610	0.438944	0.257316	0.4904	0.438415
LightGBM	DT	1620	0.49505	0.337317	0.532006	0.491039
LightGBM	DT	1630	0.49505	0.334582	0.545741	0.494308
LightGBM	DT	1640	0.49505	0.338036	0.522514	0.494495
LightGBM	DT	1650	0.485149	0.324268	0.524859	0.483764
LightGBM	DT	1660	0.465347	0.300921	0.51357	0.460328
LightGBM	DT	1670	0.514851	0.365578	0.554607	0.513715
LightGBM	DT	1680	0.49505	0.336576	0.542756	0.492411
LightGBM	DT	1690	0.50165	0.342073	0.556782	0.499337
LightGBM	DT	1700	0.432343	0.248112	0.507768	0.429568
LightGBM	DT	1710	0.49505	0.333853	0.539304	0.49735
LightGBM	DT	1720	0.511551	0.358842	0.559058	0.508315
LightGBM	DT	1730	0.521452	0.37375	0.579203	0.518904
LightGBM	DT	1740	0.524752	0.37314	0.545623	0.526636
LightGBM	DT	1750	0.50495	0.350727	0.560163	0.499996
LightGBM	DT	1760	0.485149	0.325844	0.55219	0.481735
LightGBM	DT	1770	0.485149	0.321691	0.513767	0.481945
LightGBM	DT	1780	0.518152	0.369129	0.545455	0.517274
LightGBM	DT	1790	0.508251	0.354523	0.553004	0.507974
LightGBM	DT	1800	0.481848	0.328056	0.525483	0.477973
LightGBM	DT	1810	0.508251	0.352041	0.567209	0.506371
LightGBM	DT	1820	0.478548	0.318829	0.512349	0.476067
LightGBM	DT	1830	0.521452	0.370533	0.570147	0.521085
LightGBM	DT	1840	0.50495	0.352852	0.553176	0.505303
LightGBM	DT	1850	0.508251	0.35392	0.581037	0.510341
LightGBM	DT	1860	0.49835	0.340016	0.541508	0.498596
LightGBM	DT	1870	0.49835	0.345349	0.550367	0.495257
LightGBM	DT	1880	0.475248	0.307269	0.508582	0.473991
LightGBM	DT	1890	0.518152	0.365542	0.552993	0.517386
LightGBM	DT	1900	0.462046	0.297531	0.519188	0.461081
LightGBM	DT	1910	0.521452	0.37258	0.573925	0.523116
LightGBM	DT	1920	0.491749	0.32874	0.507997	0.492997
LightGBM	DT	1930	0.551155	0.410029	0.576493	0.548521
LightGBM	DT	1940	0.514851	0.366415	0.571497	0.510798
LightGBM	DT	1950	0.521452	0.370848	0.578839	0.520285
LightGBM	DT	1960	0.491749	0.333827	0.542225	0.489515
LightGBM	DT	1970	0.49835	0.340336	0.538719	0.498434
LightGBM	DT	1980	0.481848	0.322884	0.556583	0.476637
LightGBM	DT	1990	0.452145	0.28238	0.50019	0.449486
LightGBM	DT	2000	0.462046	0.290427	0.505784	0.461452
LightGBM	RF	10	0.620462	0.503532	0.686135	0.618236
LightGBM	RF	20	0.673267	0.57195	0.733435	0.672118
LightGBM	RF	30	0.722772	0.635088	0.783048	0.723151
LightGBM	RF	40	0.716172	0.626645	0.784893	0.715997
LightGBM	RF	50	0.709571	0.617824	0.774394	0.709205
LightGBM	RF	60	0.719472	0.632338	0.777302	0.717969
LightGBM	RF	70	0.712871	0.623981	0.765737	0.712428
LightGBM	RF	80	0.712871	0.624371	0.765693	0.712488
LightGBM	RF	90	0.735974	0.652079	0.794684	0.735554
LightGBM	RF	100	0.712871	0.623185	0.76861	0.711121
LightGBM	RF	110	0.742574	0.664728	0.80041	0.740679
LightGBM	RF	120	0.719472	0.63224	0.772157	0.718413
LightGBM	RF	130	0.722772	0.636796	0.783932	0.720933
LightGBM	RF	140	0.729373	0.643684	0.787852	0.728593
LightGBM	RF	150	0.732673	0.651339	0.790173	0.732702
LightGBM	RF	160	0.726073	0.642525	0.787179	0.724425
LightGBM	RF	170	0.729373	0.643931	0.789055	0.728926
LightGBM	RF	180	0.716172	0.627073	0.768052	0.716756
LightGBM	RF	190	0.69967	0.60447	0.75024	0.700577
LightGBM	RF	200	0.745875	0.667363	0.786573	0.745554
LightGBM	RF	210	0.739274	0.657527	0.796915	0.738212
LightGBM	RF	220	0.742574	0.664768	0.797142	0.744527
LightGBM	RF	230	0.726073	0.640198	0.780013	0.725883
LightGBM	RF	240	0.752475	0.678453	0.811353	0.752478
LightGBM	RF	250	0.706271	0.614446	0.771832	0.706221
LightGBM	RF	260	0.716172	0.629712	0.78487	0.714675
LightGBM	RF	270	0.719472	0.63094	0.79198	0.719273
LightGBM	RF	280	0.729373	0.64431	0.795721	0.727723
LightGBM	RF	290	0.742574	0.663061	0.804197	0.742434
LightGBM	RF	300	0.716172	0.627427	0.7823	0.717223
LightGBM	RF	310	0.716172	0.62779	0.779007	0.715722
LightGBM	RF	320	0.726073	0.639824	0.792262	0.725361
LightGBM	RF	330	0.693069	0.599822	0.76613	0.692133
LightGBM	RF	340	0.693069	0.597776	0.762253	0.692219
LightGBM	RF	350	0.719472	0.633317	0.78518	0.720528
LightGBM	RF	360	0.735974	0.65229	0.79377	0.735318
LightGBM	RF	370	0.706271	0.615612	0.771393	0.706109
LightGBM	RF	380	0.752475	0.677649	0.816378	0.752417
LightGBM	RF	390	0.729373	0.64299	0.785375	0.72827
LightGBM	RF	400	0.69967	0.605213	0.766155	0.699449
LightGBM	RF	410	0.712871	0.622795	0.77146	0.712531
LightGBM	RF	420	0.686469	0.585826	0.763901	0.685271
LightGBM	RF	430	0.712871	0.622865	0.775459	0.71323
LightGBM	RF	440	0.712871	0.623491	0.776698	0.712235
LightGBM	RF	450	0.719472	0.631872	0.790827	0.720117
LightGBM	RF	460	0.719472	0.630559	0.791034	0.719874
LightGBM	RF	470	0.719472	0.631991	0.780103	0.718502
LightGBM	RF	480	0.716172	0.627887	0.778948	0.716146
LightGBM	RF	490	0.729373	0.644541	0.792357	0.730192
LightGBM	RF	500	0.726073	0.641052	0.790365	0.725358
LightGBM	RF	510	0.745875	0.668752	0.80635	0.745606
LightGBM	RF	520	0.709571	0.618292	0.76719	0.7091
LightGBM	RF	530	0.719472	0.63025	0.782954	0.720719
LightGBM	RF	540	0.69637	0.600381	0.769607	0.695384
LightGBM	RF	550	0.673267	0.571754	0.757077	0.673033
LightGBM	RF	560	0.693069	0.596664	0.765491	0.692966
LightGBM	RF	570	0.712871	0.624467	0.781731	0.71157
LightGBM	RF	580	0.716172	0.627077	0.78644	0.71425
LightGBM	RF	590	0.70297	0.610496	0.773505	0.703384
LightGBM	RF	600	0.69637	0.601019	0.763787	0.696662
LightGBM	RF	610	0.706271	0.618644	0.764417	0.708777
LightGBM	RF	620	0.716172	0.625361	0.778764	0.716305
LightGBM	RF	630	0.679868	0.577668	0.746893	0.679162
LightGBM	RF	640	0.732673	0.649405	0.780228	0.732838
LightGBM	RF	650	0.722772	0.637273	0.780558	0.720756
LightGBM	RF	660	0.69967	0.60585	0.750178	0.700573
LightGBM	RF	670	0.719472	0.63066	0.792746	0.718671
LightGBM	RF	680	0.729373	0.646638	0.793775	0.729058
LightGBM	RF	690	0.679868	0.578771	0.754196	0.678139
LightGBM	RF	700	0.689769	0.592589	0.757293	0.688441
LightGBM	RF	710	0.69637	0.601419	0.764689	0.694827
LightGBM	RF	720	0.709571	0.618087	0.767933	0.708637
LightGBM	RF	730	0.686469	0.586566	0.751115	0.686246
LightGBM	RF	740	0.716172	0.627039	0.785168	0.71569
LightGBM	RF	750	0.709571	0.618133	0.779572	0.710056
LightGBM	RF	760	0.709571	0.617649	0.76798	0.709169
LightGBM	RF	770	0.722772	0.635084	0.786469	0.721305
LightGBM	RF	780	0.726073	0.640515	0.792414	0.725171
LightGBM	RF	790	0.709571	0.615614	0.769564	0.709222
LightGBM	RF	800	0.719472	0.631848	0.787029	0.718569
LightGBM	RF	810	0.716172	0.627954	0.767607	0.715361
LightGBM	RF	820	0.70297	0.607094	0.762058	0.703147
LightGBM	RF	830	0.669967	0.566791	0.731949	0.666917
LightGBM	RF	840	0.716172	0.625592	0.785175	0.715564
LightGBM	RF	850	0.693069	0.594833	0.75925	0.691772
LightGBM	RF	860	0.729373	0.644864	0.787365	0.729974
LightGBM	RF	870	0.739274	0.656012	0.800283	0.739383
LightGBM	RF	880	0.726073	0.640121	0.790048	0.726499
LightGBM	RF	890	0.69967	0.604328	0.765279	0.698254
LightGBM	RF	900	0.70297	0.608698	0.770697	0.702201
LightGBM	RF	910	0.726073	0.640861	0.792512	0.725386
LightGBM	RF	920	0.716172	0.624526	0.778015	0.716005
LightGBM	RF	930	0.722772	0.634514	0.782796	0.722716
LightGBM	RF	940	0.70297	0.606176	0.767385	0.702779
LightGBM	RF	950	0.69967	0.606267	0.761911	0.697858
LightGBM	RF	960	0.69637	0.599887	0.764886	0.695846
LightGBM	RF	970	0.706271	0.61153	0.771438	0.706404
LightGBM	RF	980	0.69637	0.599199	0.761341	0.696572
LightGBM	RF	990	0.719472	0.62878	0.776767	0.718475
LightGBM	RF	1000	0.689769	0.593701	0.764563	0.68905
LightGBM	RF	1010	0.712871	0.620225	0.773547	0.712382
LightGBM	RF	1020	0.689769	0.591481	0.752695	0.689857
LightGBM	RF	1030	0.726073	0.640601	0.786908	0.725321
LightGBM	RF	1040	0.70297	0.607564	0.765201	0.702519
LightGBM	RF	1050	0.673267	0.568285	0.739114	0.67112
LightGBM	RF	1060	0.69637	0.601643	0.757612	0.696269
LightGBM	RF	1070	0.689769	0.590089	0.752345	0.689704
LightGBM	RF	1080	0.679868	0.577928	0.742377	0.679264
LightGBM	RF	1090	0.712871	0.621978	0.762377	0.711137
LightGBM	RF	1100	0.689769	0.592194	0.762647	0.689794
LightGBM	RF	1110	0.712871	0.620754	0.776675	0.71209
LightGBM	RF	1120	0.69967	0.603391	0.766268	0.698823
LightGBM	RF	1130	0.722772	0.634768	0.785218	0.72198
LightGBM	RF	1140	0.689769	0.590456	0.760028	0.688771
LightGBM	RF	1150	0.686469	0.585086	0.758114	0.68571
LightGBM	RF	1160	0.686469	0.588727	0.756381	0.68645
LightGBM	RF	1170	0.70297	0.610137	0.770069	0.701329
LightGBM	RF	1180	0.709571	0.618818	0.779359	0.709474
LightGBM	RF	1190	0.70297	0.60808	0.773165	0.702786
LightGBM	RF	1200	0.683168	0.581385	0.751143	0.684363
LightGBM	RF	1210	0.712871	0.624147	0.776776	0.712276
LightGBM	RF	1220	0.712871	0.622855	0.785915	0.712236
LightGBM	RF	1230	0.709571	0.618979	0.765928	0.708051
LightGBM	RF	1240	0.726073	0.638319	0.775249	0.725795
LightGBM	RF	1250	0.709571	0.617503	0.773067	0.709819
LightGBM	RF	1260	0.69967	0.606352	0.767576	0.69657
LightGBM	RF	1270	0.69967	0.603102	0.767566	0.699331
LightGBM	RF	1280	0.689769	0.58894	0.766734	0.689832
LightGBM	RF	1290	0.686469	0.586907	0.752996	0.684895
LightGBM	RF	1300	0.69637	0.600615	0.751502	0.696926
LightGBM	RF	1310	0.712871	0.619949	0.78343	0.712849
LightGBM	RF	1320	0.709571	0.617535	0.772181	0.710529
LightGBM	RF	1330	0.716172	0.625803	0.7833	0.716413
LightGBM	RF	1340	0.689769	0.593494	0.759642	0.688074
LightGBM	RF	1350	0.686469	0.587702	0.757588	0.68649
LightGBM	RF	1360	0.669967	0.563017	0.747271	0.66965
LightGBM	RF	1370	0.69637	0.599753	0.756719	0.695551
LightGBM	RF	1380	0.722772	0.634833	0.779978	0.722112
LightGBM	RF	1390	0.69967	0.605275	0.75937	0.700385
LightGBM	RF	1400	0.69637	0.600886	0.760729	0.695199
LightGBM	RF	1410	0.669967	0.562283	0.744331	0.670194
LightGBM	RF	1420	0.693069	0.59381	0.755321	0.692689
LightGBM	RF	1430	0.686469	0.586251	0.767074	0.686903
LightGBM	RF	1440	0.669967	0.565171	0.73882	0.669453
LightGBM	RF	1450	0.683168	0.582427	0.748396	0.683807
LightGBM	RF	1460	0.69967	0.605605	0.766408	0.699896
LightGBM	RF	1470	0.69967	0.604872	0.76784	0.699425
LightGBM	RF	1480	0.69637	0.600079	0.760369	0.696091
LightGBM	RF	1490	0.693069	0.593256	0.760172	0.692668
LightGBM	RF	1500	0.656766	0.546561	0.728427	0.656412
LightGBM	RF	1510	0.683168	0.584917	0.751325	0.683701
LightGBM	RF	1520	0.640264	0.524369	0.722437	0.640357
LightGBM	RF	1530	0.660066	0.55149	0.723857	0.659147
LightGBM	RF	1540	0.660066	0.550726	0.727424	0.659399
LightGBM	RF	1550	0.709571	0.615861	0.78539	0.709709
LightGBM	RF	1560	0.686469	0.587392	0.748834	0.687588
LightGBM	RF	1570	0.689769	0.589192	0.756532	0.690536
LightGBM	RF	1580	0.722772	0.635455	0.782073	0.721283
LightGBM	RF	1590	0.689769	0.591116	0.760852	0.689245
LightGBM	RF	1600	0.693069	0.595126	0.774707	0.691644
LightGBM	RF	1610	0.70297	0.607148	0.770159	0.703384
LightGBM	RF	1620	0.70297	0.608531	0.770814	0.702289
LightGBM	RF	1630	0.722772	0.635418	0.783227	0.722179
LightGBM	RF	1640	0.686469	0.586256	0.752577	0.686073
LightGBM	RF	1650	0.69967	0.603075	0.770611	0.699902
LightGBM	RF	1660	0.706271	0.612268	0.774716	0.705457
LightGBM	RF	1670	0.722772	0.635145	0.785716	0.721915
LightGBM	RF	1680	0.69637	0.600469	0.759983	0.695461
LightGBM	RF	1690	0.679868	0.576637	0.733581	0.680681
LightGBM	RF	1700	0.679868	0.57565	0.744465	0.680973
LightGBM	RF	1710	0.673267	0.567568	0.736594	0.673776
LightGBM	RF	1720	0.673267	0.5698	0.74997	0.672359
LightGBM	RF	1730	0.653465	0.542826	0.71783	0.652447
LightGBM	RF	1740	0.686469	0.584015	0.74747	0.686387
LightGBM	RF	1750	0.683168	0.582834	0.755046	0.683094
LightGBM	RF	1760	0.709571	0.616055	0.771899	0.709991
LightGBM	RF	1770	0.683168	0.582644	0.762753	0.682098
LightGBM	RF	1780	0.676568	0.575205	0.741864	0.674698
LightGBM	RF	1790	0.686469	0.58594	0.739963	0.686531
LightGBM	RF	1800	0.679868	0.579023	0.763521	0.678258
LightGBM	RF	1810	0.69967	0.603419	0.769409	0.698765
LightGBM	RF	1820	0.706271	0.612261	0.767234	0.70569
LightGBM	RF	1830	0.712871	0.620554	0.764689	0.71338
LightGBM	RF	1840	0.712871	0.622141	0.761294	0.712585
LightGBM	RF	1850	0.683168	0.584076	0.743879	0.680774
LightGBM	RF	1860	0.69637	0.598594	0.757398	0.695665
LightGBM	RF	1870	0.686469	0.587178	0.740939	0.684105
LightGBM	RF	1880	0.693069	0.596086	0.757478	0.691714
LightGBM	RF	1890	0.679868	0.579064	0.752646	0.678909
LightGBM	RF	1900	0.673267	0.569273	0.741753	0.673005
LightGBM	RF	1910	0.69637	0.598773	0.762855	0.695584
LightGBM	RF	1920	0.650165	0.536794	0.733064	0.649675
LightGBM	RF	1930	0.686469	0.586444	0.7531	0.686588
LightGBM	RF	1940	0.666667	0.558691	0.737482	0.666898
LightGBM	RF	1950	0.669967	0.564622	0.724501	0.669697
LightGBM	RF	1960	0.666667	0.558712	0.731181	0.665844
LightGBM	RF	1970	0.69637	0.599365	0.757477	0.695269
LightGBM	RF	1980	0.706271	0.612048	0.768818	0.70527
LightGBM	RF	1990	0.679868	0.577439	0.747957	0.679126
LightGBM	RF	2000	0.636964	0.51878	0.726106	0.638079
MCFS	DT	10	0.531353	0.38481	0.604218	0.532605
MCFS	DT	20	0.547855	0.403256	0.585584	0.545081
MCFS	DT	30	0.567657	0.434455	0.623642	0.571469
MCFS	DT	40	0.518152	0.363698	0.578662	0.518891
MCFS	DT	50	0.564356	0.42464	0.624672	0.566496
MCFS	DT	60	0.491749	0.329607	0.55943	0.494053
MCFS	DT	70	0.514851	0.355365	0.587646	0.513806
MCFS	DT	80	0.557756	0.418422	0.594505	0.555276
MCFS	DT	90	0.528053	0.383347	0.583961	0.526058
MCFS	DT	100	0.518152	0.36636	0.575655	0.518115
MCFS	DT	110	0.554455	0.416938	0.59708	0.551614
MCFS	DT	120	0.551155	0.407786	0.575441	0.550076
MCFS	DT	130	0.508251	0.347353	0.56429	0.50925
MCFS	DT	140	0.50165	0.344713	0.545184	0.500862
MCFS	DT	150	0.524752	0.37341	0.586119	0.523806
MCFS	DT	160	0.567657	0.437184	0.601888	0.56595
MCFS	DT	170	0.524752	0.374825	0.610466	0.519593
MCFS	DT	180	0.537954	0.388071	0.588827	0.531345
MCFS	DT	190	0.547855	0.403942	0.598805	0.546567
MCFS	DT	200	0.521452	0.367873	0.607091	0.522497
MCFS	DT	210	0.534653	0.39669	0.588398	0.532511
MCFS	DT	220	0.537954	0.389428	0.58866	0.537964
MCFS	DT	230	0.574257	0.433044	0.622555	0.573314
MCFS	DT	240	0.49835	0.338684	0.57811	0.495825
MCFS	DT	250	0.475248	0.312425	0.539464	0.475596
MCFS	DT	260	0.518152	0.362832	0.544678	0.517675
MCFS	DT	270	0.561056	0.421721	0.624047	0.559679
MCFS	DT	280	0.50495	0.345789	0.578569	0.503625
MCFS	DT	290	0.537954	0.392469	0.584952	0.535409
MCFS	DT	300	0.49835	0.337151	0.532806	0.49809
MCFS	DT	310	0.521452	0.37063	0.566688	0.521583
MCFS	DT	320	0.508251	0.35311	0.537096	0.509135
MCFS	DT	330	0.49835	0.338573	0.550258	0.4989
MCFS	DT	340	0.528053	0.373759	0.567627	0.529978
MCFS	DT	350	0.580858	0.448905	0.612	0.579111
MCFS	DT	360	0.514851	0.360575	0.535873	0.511666
MCFS	DT	370	0.521452	0.366528	0.546699	0.520589
MCFS	DT	380	0.534653	0.385282	0.583905	0.532979
MCFS	DT	390	0.524752	0.368286	0.559838	0.522145
MCFS	DT	400	0.544554	0.395625	0.577343	0.543103
MCFS	DT	410	0.50495	0.343352	0.521145	0.50049
MCFS	DT	420	0.521452	0.370754	0.586946	0.523617
MCFS	DT	430	0.521452	0.371158	0.563584	0.520903
MCFS	DT	440	0.511551	0.355732	0.5781	0.510373
MCFS	DT	450	0.551155	0.403107	0.592231	0.553156
MCFS	DT	460	0.537954	0.387905	0.571098	0.538079
MCFS	DT	470	0.511551	0.358913	0.52185	0.508164
MCFS	DT	480	0.518152	0.365567	0.557607	0.515518
MCFS	DT	490	0.50165	0.341478	0.530468	0.501817
MCFS	DT	500	0.554455	0.413855	0.584194	0.553232
MCFS	DT	510	0.537954	0.39486	0.565324	0.537269
MCFS	DT	520	0.534653	0.38455	0.567244	0.53331
MCFS	DT	530	0.551155	0.413577	0.601812	0.548331
MCFS	DT	540	0.531353	0.374626	0.574012	0.530431
MCFS	DT	550	0.485149	0.320047	0.537533	0.48394
MCFS	DT	560	0.541254	0.396016	0.585492	0.542285
MCFS	DT	570	0.425743	0.235926	0.46091	0.425842
MCFS	DT	580	0.561056	0.417838	0.577181	0.559201
MCFS	DT	590	0.544554	0.395087	0.590936	0.544367
MCFS	DT	600	0.554455	0.414798	0.582762	0.553163
MCFS	DT	610	0.557756	0.41463	0.587543	0.557559
MCFS	DT	620	0.544554	0.401507	0.580532	0.542709
MCFS	DT	630	0.547855	0.402152	0.597279	0.548873
MCFS	DT	640	0.518152	0.364168	0.568977	0.516708
MCFS	DT	650	0.531353	0.380426	0.579308	0.531286
MCFS	DT	660	0.554455	0.415422	0.599018	0.557129
MCFS	DT	670	0.531353	0.381708	0.553736	0.530364
MCFS	DT	680	0.481848	0.316193	0.498717	0.481354
MCFS	DT	690	0.544554	0.398991	0.576893	0.544946
MCFS	DT	700	0.580858	0.445588	0.616311	0.578341
MCFS	DT	710	0.557756	0.41609	0.581825	0.558929
MCFS	DT	720	0.534653	0.388693	0.582906	0.534418
MCFS	DT	730	0.547855	0.404345	0.611586	0.55
MCFS	DT	740	0.547855	0.402558	0.573087	0.550669
MCFS	DT	750	0.561056	0.414516	0.593919	0.559978
MCFS	DT	760	0.534653	0.382473	0.555695	0.534708
MCFS	DT	770	0.547855	0.404733	0.586892	0.548109
MCFS	DT	780	0.561056	0.421743	0.566716	0.56104
MCFS	DT	790	0.567657	0.432445	0.612355	0.567913
MCFS	DT	800	0.528053	0.37863	0.538692	0.528449
MCFS	DT	810	0.544554	0.401728	0.559616	0.544176
MCFS	DT	820	0.528053	0.372548	0.542625	0.526886
MCFS	DT	830	0.534653	0.38594	0.55978	0.538651
MCFS	DT	840	0.50165	0.344825	0.568953	0.504976
MCFS	DT	850	0.528053	0.375453	0.566593	0.529078
MCFS	DT	860	0.521452	0.367201	0.526743	0.523212
MCFS	DT	870	0.49505	0.329365	0.508754	0.497259
MCFS	DT	880	0.570957	0.431076	0.599281	0.57278
MCFS	DT	890	0.518152	0.367489	0.56551	0.51652
MCFS	DT	900	0.551155	0.409021	0.597697	0.548815
MCFS	DT	910	0.547855	0.40509	0.569604	0.548056
MCFS	DT	920	0.564356	0.421985	0.600456	0.565808
MCFS	DT	930	0.50495	0.347671	0.539017	0.504423
MCFS	DT	940	0.518152	0.36312	0.560796	0.516927
MCFS	DT	950	0.49505	0.330472	0.537598	0.49527
MCFS	DT	960	0.50495	0.344445	0.530922	0.507131
MCFS	DT	970	0.49505	0.335298	0.545647	0.499554
MCFS	DT	980	0.518152	0.366937	0.560583	0.519078
MCFS	DT	990	0.508251	0.354441	0.558602	0.504741
MCFS	DT	1000	0.49505	0.334995	0.517083	0.496017
MCFS	DT	1010	0.50495	0.342754	0.521425	0.50461
MCFS	DT	1020	0.547855	0.406532	0.585055	0.546679
MCFS	DT	1030	0.50165	0.343507	0.504408	0.50065
MCFS	DT	1040	0.561056	0.420931	0.602555	0.560831
MCFS	DT	1050	0.524752	0.369542	0.521542	0.521856
MCFS	DT	1060	0.491749	0.335228	0.517673	0.493458
MCFS	DT	1070	0.590759	0.461251	0.645964	0.589635
MCFS	DT	1080	0.511551	0.353073	0.535419	0.515586
MCFS	DT	1090	0.537954	0.390565	0.574879	0.538768
MCFS	DT	1100	0.462046	0.292071	0.476082	0.461226
MCFS	DT	1110	0.537954	0.386356	0.562781	0.534693
MCFS	DT	1120	0.511551	0.351569	0.532474	0.512785
MCFS	DT	1130	0.524752	0.371795	0.555864	0.525308
MCFS	DT	1140	0.534653	0.382743	0.575358	0.532563
MCFS	DT	1150	0.508251	0.346239	0.508703	0.503695
MCFS	DT	1160	0.544554	0.397687	0.569847	0.543467
MCFS	DT	1170	0.551155	0.404778	0.591943	0.551754
MCFS	DT	1180	0.518152	0.363474	0.551117	0.515455
MCFS	DT	1190	0.511551	0.355293	0.527352	0.50525
MCFS	DT	1200	0.511551	0.359769	0.513181	0.507141
MCFS	DT	1210	0.49505	0.334735	0.544711	0.492893
MCFS	DT	1220	0.551155	0.407625	0.591681	0.549668
MCFS	DT	1230	0.544554	0.395332	0.584969	0.547824
MCFS	DT	1240	0.514851	0.360611	0.566224	0.518479
MCFS	DT	1250	0.511551	0.351689	0.5368	0.511717
MCFS	DT	1260	0.541254	0.39415	0.570924	0.540444
MCFS	DT	1270	0.511551	0.352915	0.513787	0.509798
MCFS	DT	1280	0.574257	0.440732	0.583791	0.572554
MCFS	DT	1290	0.528053	0.377619	0.571524	0.527829
MCFS	DT	1300	0.491749	0.32594	0.525519	0.491417
MCFS	DT	1310	0.508251	0.349433	0.523102	0.506262
MCFS	DT	1320	0.50165	0.340838	0.533733	0.501278
MCFS	DT	1330	0.478548	0.310781	0.490909	0.47775
MCFS	DT	1340	0.49835	0.333295	0.519907	0.497037
MCFS	DT	1350	0.570957	0.433	0.601252	0.571467
MCFS	DT	1360	0.531353	0.383996	0.566258	0.528721
MCFS	DT	1370	0.488449	0.319067	0.51202	0.488522
MCFS	DT	1380	0.468647	0.295403	0.506056	0.468006
MCFS	DT	1390	0.580858	0.446269	0.622932	0.582799
MCFS	DT	1400	0.521452	0.36502	0.569625	0.522146
MCFS	DT	1410	0.534653	0.385611	0.591341	0.535587
MCFS	DT	1420	0.528053	0.379203	0.561846	0.525918
MCFS	DT	1430	0.524752	0.371082	0.537356	0.522812
MCFS	DT	1440	0.570957	0.43021	0.592493	0.569217
MCFS	DT	1450	0.518152	0.359463	0.542561	0.520255
MCFS	DT	1460	0.531353	0.380904	0.565611	0.530728
MCFS	DT	1470	0.564356	0.426909	0.587032	0.561133
MCFS	DT	1480	0.531353	0.380416	0.572917	0.531268
MCFS	DT	1490	0.584158	0.45025	0.607739	0.582106
MCFS	DT	1500	0.528053	0.377213	0.553565	0.526079
MCFS	DT	1510	0.537954	0.387748	0.559028	0.5375
MCFS	DT	1520	0.541254	0.392656	0.572769	0.542457
MCFS	DT	1530	0.551155	0.40705	0.571198	0.550131
MCFS	DT	1540	0.521452	0.365497	0.567065	0.521237
MCFS	DT	1550	0.508251	0.35073	0.534727	0.508109
MCFS	DT	1560	0.537954	0.386336	0.567858	0.537887
MCFS	DT	1570	0.537954	0.384747	0.569362	0.536515
MCFS	DT	1580	0.485149	0.317755	0.528499	0.484561
MCFS	DT	1590	0.50165	0.344776	0.538852	0.500483
MCFS	DT	1600	0.478548	0.305898	0.517449	0.478104
MCFS	DT	1610	0.488449	0.322232	0.533897	0.488085
MCFS	DT	1620	0.554455	0.408723	0.597756	0.555621
MCFS	DT	1630	0.511551	0.357821	0.544563	0.511441
MCFS	DT	1640	0.594059	0.462176	0.618144	0.593311
MCFS	DT	1650	0.547855	0.399862	0.585645	0.547848
MCFS	DT	1660	0.528053	0.37563	0.535768	0.526738
MCFS	DT	1670	0.554455	0.416002	0.584236	0.554144
MCFS	DT	1680	0.50165	0.342706	0.541446	0.501964
MCFS	DT	1690	0.537954	0.386616	0.560004	0.536973
MCFS	DT	1700	0.485149	0.318	0.481333	0.483807
MCFS	DT	1710	0.534653	0.383104	0.591259	0.531939
MCFS	DT	1720	0.518152	0.360598	0.560511	0.516156
MCFS	DT	1730	0.547855	0.399527	0.579377	0.548849
MCFS	DT	1740	0.514851	0.35624	0.549519	0.514596
MCFS	DT	1750	0.49835	0.336815	0.507328	0.494886
MCFS	DT	1760	0.580858	0.442313	0.610583	0.581833
MCFS	DT	1770	0.508251	0.344921	0.533081	0.508067
MCFS	DT	1780	0.491749	0.326837	0.511229	0.492223
MCFS	DT	1790	0.514851	0.361531	0.542154	0.514925
MCFS	DT	1800	0.567657	0.430994	0.584214	0.565602
MCFS	DT	1810	0.531353	0.378609	0.561967	0.531033
MCFS	DT	1820	0.557756	0.414042	0.604965	0.558206
MCFS	DT	1830	0.557756	0.414307	0.577664	0.554536
MCFS	DT	1840	0.564356	0.427052	0.591725	0.563111
MCFS	DT	1850	0.521452	0.36465	0.521609	0.51958
MCFS	DT	1860	0.50165	0.334811	0.552502	0.502993
MCFS	DT	1870	0.531353	0.382107	0.566388	0.528362
MCFS	DT	1880	0.49835	0.336506	0.510036	0.495743
MCFS	DT	1890	0.541254	0.396162	0.582275	0.540594
MCFS	DT	1900	0.610561	0.483275	0.657331	0.610253
MCFS	DT	1910	0.49835	0.336355	0.529204	0.497988
MCFS	DT	1920	0.554455	0.411522	0.5991	0.554025
MCFS	DT	1930	0.49505	0.333295	0.519703	0.49263
MCFS	DT	1940	0.574257	0.436993	0.601303	0.573601
MCFS	DT	1950	0.488449	0.326127	0.536877	0.485707
MCFS	DT	1960	0.508251	0.353051	0.551813	0.506365
MCFS	DT	1970	0.561056	0.419862	0.578873	0.558755
MCFS	DT	1980	0.508251	0.347085	0.54169	0.508515
MCFS	DT	1990	0.511551	0.36059	0.556561	0.507484
MCFS	DT	2000	0.50495	0.345051	0.550934	0.503953
MCFS	RF	10	0.561056	0.425467	0.651128	0.554069
MCFS	RF	20	0.584158	0.45567	0.661348	0.577983
MCFS	RF	30	0.564356	0.430322	0.643088	0.555584
MCFS	RF	40	0.610561	0.485937	0.687057	0.606505
MCFS	RF	50	0.587459	0.459097	0.672359	0.579802
MCFS	RF	60	0.584158	0.448876	0.66654	0.581116
MCFS	RF	70	0.627063	0.508334	0.702411	0.623623
MCFS	RF	80	0.636964	0.523151	0.717591	0.633262
MCFS	RF	90	0.643564	0.530359	0.71895	0.639296
MCFS	RF	100	0.666667	0.561954	0.7344	0.663802
MCFS	RF	110	0.673267	0.568853	0.744291	0.670995
MCFS	RF	120	0.666667	0.558526	0.730739	0.666332
MCFS	RF	130	0.669967	0.564299	0.742981	0.666408
MCFS	RF	140	0.646865	0.538356	0.720233	0.63994
MCFS	RF	150	0.673267	0.574445	0.747448	0.667246
MCFS	RF	160	0.673267	0.568317	0.756709	0.670535
MCFS	RF	170	0.69637	0.600204	0.768743	0.694915
MCFS	RF	180	0.693069	0.595099	0.75492	0.692077
MCFS	RF	190	0.69967	0.605453	0.765024	0.695431
MCFS	RF	200	0.69637	0.602403	0.754495	0.691915
MCFS	RF	210	0.676568	0.572661	0.743244	0.675168
MCFS	RF	220	0.69967	0.604277	0.764864	0.696283
MCFS	RF	230	0.683168	0.582129	0.748568	0.680752
MCFS	RF	240	0.669967	0.565464	0.735419	0.668361
MCFS	RF	250	0.679868	0.57948	0.750076	0.675947
MCFS	RF	260	0.69967	0.601941	0.762412	0.699152
MCFS	RF	270	0.69637	0.603902	0.766644	0.690541
MCFS	RF	280	0.686469	0.587924	0.760466	0.683694
MCFS	RF	290	0.706271	0.61405	0.776635	0.702128
MCFS	RF	300	0.706271	0.613465	0.772863	0.703064
MCFS	RF	310	0.69967	0.602235	0.760127	0.698853
MCFS	RF	320	0.70297	0.609094	0.76777	0.701735
MCFS	RF	330	0.726073	0.639233	0.791082	0.725662
MCFS	RF	340	0.676568	0.573311	0.750247	0.674334
MCFS	RF	350	0.716172	0.628052	0.777516	0.714799
MCFS	RF	360	0.69967	0.604776	0.758456	0.698163
MCFS	RF	370	0.726073	0.640379	0.785594	0.72448
MCFS	RF	380	0.69967	0.602127	0.771657	0.699703
MCFS	RF	390	0.693069	0.596166	0.75983	0.690971
MCFS	RF	400	0.732673	0.647376	0.800979	0.731784
MCFS	RF	410	0.729373	0.644504	0.793027	0.729048
MCFS	RF	420	0.712871	0.620052	0.770935	0.71278
MCFS	RF	430	0.742574	0.660351	0.807547	0.742034
MCFS	RF	440	0.69637	0.597054	0.770268	0.696025
MCFS	RF	450	0.70297	0.606852	0.773339	0.702289
MCFS	RF	460	0.712871	0.619432	0.781561	0.712954
MCFS	RF	470	0.709571	0.619544	0.782202	0.707644
MCFS	RF	480	0.729373	0.641879	0.789981	0.729069
MCFS	RF	490	0.70297	0.605816	0.772529	0.703313
MCFS	RF	500	0.706271	0.610293	0.767816	0.707543
MCFS	RF	510	0.686469	0.584991	0.764126	0.685605
MCFS	RF	520	0.719472	0.626829	0.770855	0.720189
MCFS	RF	530	0.722772	0.634237	0.788224	0.722621
MCFS	RF	540	0.689769	0.589186	0.75599	0.688928
MCFS	RF	550	0.712871	0.620442	0.770565	0.712018
MCFS	RF	560	0.69967	0.604182	0.762123	0.698919
MCFS	RF	570	0.693069	0.595416	0.761683	0.692226
MCFS	RF	580	0.749175	0.667203	0.79331	0.749123
MCFS	RF	590	0.735974	0.649247	0.805336	0.737122
MCFS	RF	600	0.693069	0.592613	0.755557	0.692455
MCFS	RF	610	0.729373	0.642396	0.78661	0.729574
MCFS	RF	620	0.732673	0.645684	0.791733	0.732408
MCFS	RF	630	0.729373	0.642341	0.794172	0.728389
MCFS	RF	640	0.69967	0.601119	0.757758	0.700131
MCFS	RF	650	0.735974	0.649257	0.795133	0.735707
MCFS	RF	660	0.742574	0.658844	0.80528	0.742718
MCFS	RF	670	0.719472	0.628246	0.783494	0.719567
MCFS	RF	680	0.712871	0.622639	0.777914	0.711746
MCFS	RF	690	0.716172	0.623823	0.774011	0.715425
MCFS	RF	700	0.749175	0.6677	0.800549	0.749109
MCFS	RF	710	0.742574	0.659211	0.796807	0.742491
MCFS	RF	720	0.70297	0.607596	0.768028	0.702729
MCFS	RF	730	0.722772	0.632593	0.778558	0.722264
MCFS	RF	740	0.735974	0.649905	0.791425	0.736108
MCFS	RF	750	0.742574	0.658199	0.784579	0.742514
MCFS	RF	760	0.749175	0.667192	0.789371	0.749751
MCFS	RF	770	0.752475	0.671778	0.794288	0.752554
MCFS	RF	780	0.752475	0.671426	0.799065	0.7523
MCFS	RF	790	0.739274	0.654412	0.780118	0.739571
MCFS	RF	800	0.726073	0.635325	0.758356	0.725245
MCFS	RF	810	0.739274	0.653708	0.790543	0.739647
MCFS	RF	820	0.742574	0.657835	0.785255	0.742856
MCFS	RF	830	0.716172	0.623274	0.776562	0.716388
MCFS	RF	840	0.732673	0.645169	0.782735	0.733415
MCFS	RF	850	0.775578	0.701968	0.809418	0.77563
MCFS	RF	860	0.739274	0.653939	0.787026	0.739012
MCFS	RF	870	0.732673	0.647263	0.789622	0.732654
MCFS	RF	880	0.732673	0.646349	0.787899	0.732176
MCFS	RF	890	0.729373	0.642122	0.79147	0.72919
MCFS	RF	900	0.745875	0.662539	0.805533	0.746176
MCFS	RF	910	0.709571	0.615704	0.7733	0.709284
MCFS	RF	920	0.716172	0.623572	0.778713	0.716279
MCFS	RF	930	0.729373	0.640445	0.784754	0.729941
MCFS	RF	940	0.729373	0.640104	0.785377	0.729921
MCFS	RF	950	0.709571	0.614356	0.777038	0.710103
MCFS	RF	960	0.742574	0.658592	0.798943	0.742275
MCFS	RF	970	0.722772	0.631639	0.783274	0.722655
MCFS	RF	980	0.729373	0.640688	0.786788	0.728811
MCFS	RF	990	0.768977	0.693322	0.817441	0.769223
MCFS	RF	1000	0.709571	0.614898	0.763709	0.709126
MCFS	RF	1010	0.726073	0.636865	0.776056	0.725902
MCFS	RF	1020	0.752475	0.671151	0.80398	0.753236
MCFS	RF	1030	0.716172	0.622992	0.779839	0.716118
MCFS	RF	1040	0.739274	0.654503	0.805758	0.739904
MCFS	RF	1050	0.726073	0.637263	0.785948	0.726408
MCFS	RF	1060	0.719472	0.626669	0.782233	0.721441
MCFS	RF	1070	0.709571	0.614949	0.774297	0.709537
MCFS	RF	1080	0.706271	0.609321	0.765481	0.706915
MCFS	RF	1090	0.752475	0.672107	0.81094	0.752347
MCFS	RF	1100	0.749175	0.66734	0.803467	0.749028
MCFS	RF	1110	0.722772	0.631497	0.779003	0.723515
MCFS	RF	1120	0.732673	0.646408	0.786986	0.731935
MCFS	RF	1130	0.775578	0.702208	0.829526	0.776039
MCFS	RF	1140	0.732673	0.644886	0.788781	0.732236
MCFS	RF	1150	0.726073	0.63624	0.786055	0.726555
MCFS	RF	1160	0.722772	0.632556	0.780248	0.72271
MCFS	RF	1170	0.726073	0.637181	0.79131	0.725579
MCFS	RF	1180	0.752475	0.671556	0.802831	0.753238
MCFS	RF	1190	0.719472	0.62728	0.776969	0.720015
MCFS	RF	1200	0.722772	0.631444	0.782393	0.723076
MCFS	RF	1210	0.735974	0.650011	0.786258	0.735349
MCFS	RF	1220	0.752475	0.671666	0.813363	0.75329
MCFS	RF	1230	0.732673	0.644449	0.794848	0.733962
MCFS	RF	1240	0.739274	0.655586	0.796767	0.738936
MCFS	RF	1250	0.742574	0.658379	0.786418	0.741486
MCFS	RF	1260	0.762376	0.684409	0.816831	0.761966
MCFS	RF	1270	0.749175	0.66716	0.796096	0.749312
MCFS	RF	1280	0.732673	0.644646	0.796214	0.731779
MCFS	RF	1290	0.732673	0.644797	0.784402	0.732301
MCFS	RF	1300	0.735974	0.649158	0.788653	0.736876
MCFS	RF	1310	0.712871	0.619105	0.781931	0.712477
MCFS	RF	1320	0.722772	0.631497	0.783533	0.72374
MCFS	RF	1330	0.752475	0.671716	0.804221	0.752712
MCFS	RF	1340	0.735974	0.649598	0.782767	0.735691
MCFS	RF	1350	0.755776	0.676579	0.81237	0.756226
MCFS	RF	1360	0.745875	0.662192	0.807062	0.74675
MCFS	RF	1370	0.726073	0.636966	0.781931	0.725799
MCFS	RF	1380	0.755776	0.677119	0.808021	0.75562
MCFS	RF	1390	0.752475	0.671899	0.811547	0.752459
MCFS	RF	1400	0.745875	0.662417	0.803785	0.746908
MCFS	RF	1410	0.719472	0.627946	0.782161	0.719821
MCFS	RF	1420	0.732673	0.645278	0.783359	0.733365
MCFS	RF	1430	0.755776	0.676686	0.806031	0.755746
MCFS	RF	1440	0.755776	0.676612	0.801001	0.75607
MCFS	RF	1450	0.735974	0.650385	0.791337	0.73659
MCFS	RF	1460	0.729373	0.641584	0.775634	0.729961
MCFS	RF	1470	0.729373	0.641111	0.790712	0.729706
MCFS	RF	1480	0.735974	0.651	0.775642	0.735015
MCFS	RF	1490	0.726073	0.636697	0.780359	0.726474
MCFS	RF	1500	0.759076	0.68045	0.796367	0.759205
MCFS	RF	1510	0.719472	0.62779	0.773043	0.719493
MCFS	RF	1520	0.778878	0.706373	0.807771	0.778744
MCFS	RF	1530	0.752475	0.672107	0.792729	0.751793
MCFS	RF	1540	0.752475	0.672518	0.803603	0.752242
MCFS	RF	1550	0.726073	0.636482	0.780199	0.726568
MCFS	RF	1560	0.732673	0.645786	0.787478	0.732054
MCFS	RF	1570	0.732673	0.645364	0.78504	0.732441
MCFS	RF	1580	0.742574	0.658143	0.78055	0.742699
MCFS	RF	1590	0.719472	0.627567	0.767283	0.719367
MCFS	RF	1600	0.712871	0.619222	0.771071	0.712492
MCFS	RF	1610	0.759076	0.68054	0.809982	0.75883
MCFS	RF	1620	0.716172	0.622601	0.767328	0.71656
MCFS	RF	1630	0.726073	0.637196	0.76994	0.726504
MCFS	RF	1640	0.749175	0.66764	0.798454	0.748787
MCFS	RF	1650	0.719472	0.627525	0.770034	0.719543
MCFS	RF	1660	0.735974	0.649478	0.786667	0.736224
MCFS	RF	1670	0.709571	0.617987	0.733403	0.70822
MCFS	RF	1680	0.69967	0.601456	0.754316	0.700255
MCFS	RF	1690	0.735974	0.650069	0.798505	0.736366
MCFS	RF	1700	0.70297	0.605777	0.745367	0.702505
MCFS	RF	1710	0.732673	0.645272	0.771934	0.732142
MCFS	RF	1720	0.70297	0.606768	0.743853	0.701658
MCFS	RF	1730	0.732673	0.644631	0.774339	0.731882
MCFS	RF	1740	0.729373	0.640305	0.769053	0.728396
MCFS	RF	1750	0.726073	0.636328	0.763485	0.726404
MCFS	RF	1760	0.709571	0.614155	0.756115	0.707889
MCFS	RF	1770	0.722772	0.632165	0.766445	0.722518
MCFS	RF	1780	0.706271	0.613097	0.743424	0.703351
MCFS	RF	1790	0.719472	0.627992	0.756126	0.718772
MCFS	RF	1800	0.739274	0.653857	0.775577	0.738282
MCFS	RF	1810	0.739274	0.655296	0.781649	0.738875
MCFS	RF	1820	0.755776	0.675787	0.794502	0.755639
MCFS	RF	1830	0.693069	0.592693	0.746344	0.693814
MCFS	RF	1840	0.749175	0.666989	0.793695	0.749498
MCFS	RF	1850	0.716172	0.623879	0.766654	0.716173
MCFS	RF	1860	0.689769	0.587143	0.729316	0.688211
MCFS	RF	1870	0.719472	0.628389	0.759111	0.719031
MCFS	RF	1880	0.709571	0.614399	0.754004	0.710069
MCFS	RF	1890	0.739274	0.654474	0.778351	0.739041
MCFS	RF	1900	0.712871	0.618398	0.761366	0.713037
MCFS	RF	1910	0.729373	0.643499	0.779836	0.728055
MCFS	RF	1920	0.739274	0.656855	0.770608	0.738676
MCFS	RF	1930	0.762376	0.686277	0.806054	0.761656
MCFS	RF	1940	0.726073	0.636284	0.765434	0.725595
MCFS	RF	1950	0.732673	0.645951	0.757881	0.73166
MCFS	RF	1960	0.726073	0.637921	0.780912	0.725732
MCFS	RF	1970	0.719472	0.628519	0.765788	0.718036
MCFS	RF	1980	0.70297	0.605747	0.755121	0.703027
MCFS	RF	1990	0.716172	0.625601	0.771327	0.716782
MCFS	RF	2000	0.686469	0.584003	0.748497	0.686044
mRMR	DT	10	0.521452	0.368161	0.579344	0.524711
mRMR	DT	20	0.521452	0.371653	0.57135	0.521381
mRMR	DT	30	0.537954	0.391951	0.59531	0.533951
mRMR	DT	40	0.534653	0.390419	0.572744	0.5317
mRMR	DT	50	0.537954	0.397521	0.591934	0.538897
mRMR	DT	60	0.534653	0.385574	0.561801	0.537523
mRMR	DT	70	0.544554	0.404228	0.576685	0.544336
mRMR	DT	80	0.524752	0.372289	0.573435	0.523645
mRMR	DT	90	0.524752	0.37229	0.590891	0.524454
mRMR	DT	100	0.475248	0.311473	0.520521	0.474153
mRMR	DT	110	0.485149	0.325877	0.532137	0.481877
mRMR	DT	120	0.521452	0.366804	0.550093	0.520772
mRMR	DT	130	0.465347	0.301146	0.509113	0.464466
mRMR	DT	140	0.544554	0.399287	0.577338	0.542714
mRMR	DT	150	0.514851	0.360248	0.550738	0.511075
mRMR	DT	160	0.514851	0.358568	0.570007	0.513445
mRMR	DT	170	0.508251	0.35528	0.568083	0.505412
mRMR	DT	180	0.547855	0.40703	0.600943	0.546948
mRMR	DT	190	0.518152	0.362969	0.557817	0.518022
mRMR	DT	200	0.491749	0.331434	0.552856	0.492338
mRMR	DT	210	0.491749	0.340966	0.527906	0.488856
mRMR	DT	220	0.491749	0.327937	0.560043	0.49612
mRMR	DT	230	0.557756	0.418244	0.598361	0.558685
mRMR	DT	240	0.541254	0.397532	0.595445	0.53753
mRMR	DT	250	0.534653	0.388775	0.580819	0.532628
mRMR	DT	260	0.514851	0.356625	0.535303	0.515471
mRMR	DT	270	0.50495	0.345023	0.54944	0.506558
mRMR	DT	280	0.508251	0.362244	0.555087	0.510156
mRMR	DT	290	0.481848	0.322158	0.53105	0.479094
mRMR	DT	300	0.491749	0.328805	0.510685	0.490225
mRMR	DT	310	0.508251	0.352052	0.54101	0.507758
mRMR	DT	320	0.514851	0.36338	0.551475	0.514042
mRMR	DT	330	0.531353	0.389231	0.574545	0.527754
mRMR	DT	340	0.491749	0.333088	0.52391	0.492027
mRMR	DT	350	0.567657	0.428403	0.598758	0.568924
mRMR	DT	360	0.528053	0.384006	0.552277	0.522234
mRMR	DT	370	0.524752	0.374266	0.532542	0.524564
mRMR	DT	380	0.511551	0.361002	0.542632	0.510092
mRMR	DT	390	0.514851	0.356923	0.545164	0.517408
mRMR	DT	400	0.481848	0.322036	0.527676	0.480088
mRMR	DT	410	0.488449	0.326053	0.566455	0.485941
mRMR	DT	420	0.50165	0.35374	0.547699	0.496456
mRMR	DT	430	0.471947	0.304523	0.520998	0.47007
mRMR	DT	440	0.49505	0.332661	0.538963	0.495735
mRMR	DT	450	0.465347	0.29325	0.516348	0.466417
mRMR	DT	460	0.534653	0.386704	0.581954	0.535872
mRMR	DT	470	0.537954	0.387679	0.545685	0.537388
mRMR	DT	480	0.528053	0.379988	0.531704	0.528399
mRMR	DT	490	0.50165	0.346585	0.555959	0.501904
mRMR	DT	500	0.49505	0.331783	0.559987	0.493218
mRMR	DT	510	0.537954	0.394504	0.581531	0.539235
mRMR	DT	520	0.567657	0.429904	0.620892	0.566393
mRMR	DT	530	0.491749	0.33348	0.54686	0.491039
mRMR	DT	540	0.511551	0.359013	0.50742	0.50873
mRMR	DT	550	0.508251	0.350697	0.557876	0.508365
mRMR	DT	560	0.541254	0.394222	0.591391	0.540189
mRMR	DT	570	0.49505	0.339867	0.518674	0.492231
mRMR	DT	580	0.528053	0.378955	0.574114	0.527094
mRMR	DT	590	0.514851	0.363621	0.548723	0.511161
mRMR	DT	600	0.481848	0.318743	0.524502	0.479728
mRMR	DT	610	0.524752	0.37978	0.545087	0.520651
mRMR	DT	620	0.488449	0.327017	0.534387	0.487528
mRMR	DT	630	0.475248	0.306567	0.519426	0.47251
mRMR	DT	640	0.574257	0.440321	0.629942	0.572501
mRMR	DT	650	0.491749	0.327385	0.523538	0.489422
mRMR	DT	660	0.547855	0.4089	0.600864	0.545597
mRMR	DT	670	0.551155	0.415101	0.590574	0.548454
mRMR	DT	680	0.50495	0.350931	0.526706	0.502218
mRMR	DT	690	0.551155	0.407077	0.585429	0.552818
mRMR	DT	700	0.547855	0.400971	0.573025	0.548266
mRMR	DT	710	0.551155	0.406699	0.545579	0.547674
mRMR	DT	720	0.508251	0.345697	0.546496	0.508959
mRMR	DT	730	0.524752	0.378164	0.562003	0.524131
mRMR	DT	740	0.567657	0.431926	0.587562	0.566301
mRMR	DT	750	0.541254	0.394915	0.565611	0.538269
mRMR	DT	760	0.531353	0.382724	0.573964	0.530981
mRMR	DT	770	0.488449	0.324626	0.516341	0.489414
mRMR	DT	780	0.547855	0.400431	0.622026	0.550141
mRMR	DT	790	0.521452	0.369974	0.55387	0.521836
mRMR	DT	800	0.524752	0.375175	0.571866	0.520784
mRMR	DT	810	0.458746	0.282713	0.511484	0.459731
mRMR	DT	820	0.514851	0.366814	0.556602	0.508567
mRMR	DT	830	0.541254	0.396281	0.5906	0.538537
mRMR	DT	840	0.518152	0.362022	0.518117	0.520212
mRMR	DT	850	0.521452	0.373612	0.565213	0.521855
mRMR	DT	860	0.537954	0.39313	0.557767	0.538151
mRMR	DT	870	0.551155	0.408824	0.597948	0.549873
mRMR	DT	880	0.491749	0.329912	0.545097	0.490922
mRMR	DT	890	0.537954	0.390642	0.593177	0.536048
mRMR	DT	900	0.524752	0.370743	0.56284	0.525413
mRMR	DT	910	0.521452	0.373793	0.55513	0.520741
mRMR	DT	920	0.508251	0.351497	0.57515	0.510413
mRMR	DT	930	0.50165	0.351559	0.538879	0.496059
mRMR	DT	940	0.521452	0.371844	0.567629	0.516975
mRMR	DT	950	0.537954	0.390471	0.573958	0.536085
mRMR	DT	960	0.50495	0.348838	0.540569	0.503819
mRMR	DT	970	0.531353	0.38244	0.575946	0.530972
mRMR	DT	980	0.468647	0.299553	0.510774	0.46669
mRMR	DT	990	0.524752	0.374581	0.561476	0.524636
mRMR	DT	1000	0.50495	0.346258	0.556409	0.508824
mRMR	DT	1010	0.49835	0.33773	0.529956	0.49685
mRMR	DT	1020	0.521452	0.373989	0.533333	0.521207
mRMR	DT	1030	0.481848	0.31659	0.496346	0.480974
mRMR	DT	1040	0.425743	0.242955	0.46538	0.427015
mRMR	DT	1050	0.50495	0.350908	0.538394	0.504441
mRMR	DT	1060	0.537954	0.39285	0.579906	0.536894
mRMR	DT	1070	0.511551	0.359134	0.535828	0.510365
mRMR	DT	1080	0.49835	0.344453	0.532487	0.495098
mRMR	DT	1090	0.524752	0.370282	0.566024	0.525761
mRMR	DT	1100	0.438944	0.259424	0.48019	0.436384
mRMR	DT	1110	0.488449	0.329966	0.511772	0.488909
mRMR	DT	1120	0.528053	0.380807	0.564847	0.528747
mRMR	DT	1130	0.518152	0.357791	0.552334	0.519775
mRMR	DT	1140	0.471947	0.30816	0.526104	0.468024
mRMR	DT	1150	0.574257	0.441687	0.607462	0.572506
mRMR	DT	1160	0.50495	0.348235	0.522299	0.504408
mRMR	DT	1170	0.50495	0.349848	0.558059	0.503122
mRMR	DT	1180	0.49835	0.344621	0.542557	0.497386
mRMR	DT	1190	0.534653	0.390368	0.572807	0.531344
mRMR	DT	1200	0.49835	0.341032	0.555909	0.497684
mRMR	DT	1210	0.544554	0.40072	0.585391	0.54413
mRMR	DT	1220	0.514851	0.363503	0.539103	0.512495
mRMR	DT	1230	0.508251	0.353102	0.558609	0.505748
mRMR	DT	1240	0.488449	0.328561	0.524436	0.49071
mRMR	DT	1250	0.50495	0.348361	0.51587	0.501901
mRMR	DT	1260	0.49835	0.342721	0.532399	0.494981
mRMR	DT	1270	0.514851	0.363445	0.546989	0.513971
mRMR	DT	1280	0.547855	0.406073	0.573291	0.548109
mRMR	DT	1290	0.471947	0.304654	0.456453	0.4722
mRMR	DT	1300	0.458746	0.2883	0.524685	0.454634
mRMR	DT	1310	0.514851	0.363955	0.556063	0.510423
mRMR	DT	1320	0.485149	0.326655	0.534816	0.479832
mRMR	DT	1330	0.521452	0.37812	0.550701	0.519632
mRMR	DT	1340	0.50165	0.345307	0.534227	0.499473
mRMR	DT	1350	0.49835	0.344425	0.5456	0.49284
mRMR	DT	1360	0.528053	0.382328	0.589199	0.526998
mRMR	DT	1370	0.547855	0.409513	0.593576	0.54571
mRMR	DT	1380	0.465347	0.300187	0.513333	0.461954
mRMR	DT	1390	0.49835	0.339432	0.530146	0.496256
mRMR	DT	1400	0.49505	0.336333	0.519852	0.491672
mRMR	DT	1410	0.508251	0.36259	0.545373	0.503268
mRMR	DT	1420	0.475248	0.305603	0.527576	0.475881
mRMR	DT	1430	0.488449	0.328622	0.546427	0.489704
mRMR	DT	1440	0.49505	0.335884	0.548849	0.49362
mRMR	DT	1450	0.488449	0.328028	0.538988	0.487525
mRMR	DT	1460	0.49835	0.341886	0.541908	0.498798
mRMR	DT	1470	0.508251	0.352185	0.536304	0.507517
mRMR	DT	1480	0.551155	0.407975	0.601835	0.550295
mRMR	DT	1490	0.50495	0.351575	0.546002	0.503178
mRMR	DT	1500	0.554455	0.416619	0.576134	0.555284
mRMR	DT	1510	0.49835	0.340031	0.53897	0.496096
mRMR	DT	1520	0.462046	0.288795	0.510049	0.46001
mRMR	DT	1530	0.49505	0.333435	0.540708	0.492757
mRMR	DT	1540	0.544554	0.402466	0.583434	0.543434
mRMR	DT	1550	0.471947	0.31115	0.506882	0.472705
mRMR	DT	1560	0.49505	0.336586	0.527511	0.494519
mRMR	DT	1570	0.49835	0.339952	0.537273	0.497038
mRMR	DT	1580	0.49835	0.35004	0.546383	0.491957
mRMR	DT	1590	0.49505	0.342988	0.52589	0.489973
mRMR	DT	1600	0.49835	0.349981	0.501569	0.497759
mRMR	DT	1610	0.491749	0.328391	0.535864	0.491536
mRMR	DT	1620	0.528053	0.375343	0.577423	0.529359
mRMR	DT	1630	0.481848	0.325106	0.530041	0.476484
mRMR	DT	1640	0.518152	0.366972	0.576436	0.516303
mRMR	DT	1650	0.521452	0.375907	0.565118	0.516593
mRMR	DT	1660	0.438944	0.269796	0.484839	0.437792
mRMR	DT	1670	0.511551	0.362155	0.565637	0.510968
mRMR	DT	1680	0.49835	0.342171	0.500876	0.497551
mRMR	DT	1690	0.514851	0.370999	0.534198	0.512605
mRMR	DT	1700	0.518152	0.368916	0.567907	0.51652
mRMR	DT	1710	0.518152	0.369119	0.551721	0.515854
mRMR	DT	1720	0.491749	0.334165	0.518962	0.488404
mRMR	DT	1730	0.521452	0.378911	0.551534	0.516308
mRMR	DT	1740	0.50165	0.347182	0.536921	0.500495
mRMR	DT	1750	0.491749	0.333932	0.523025	0.491595
mRMR	DT	1760	0.518152	0.364547	0.549893	0.518438
mRMR	DT	1770	0.521452	0.370344	0.559248	0.52146
mRMR	DT	1780	0.511551	0.355264	0.546253	0.508542
mRMR	DT	1790	0.49505	0.33463	0.522155	0.491671
mRMR	DT	1800	0.50165	0.34836	0.538221	0.496331
mRMR	DT	1810	0.452145	0.281169	0.464738	0.448898
mRMR	DT	1820	0.561056	0.424572	0.603275	0.559185
mRMR	DT	1830	0.488449	0.329578	0.525761	0.487965
mRMR	DT	1840	0.534653	0.39398	0.558216	0.533009
mRMR	DT	1850	0.478548	0.316125	0.517128	0.476956
mRMR	DT	1860	0.508251	0.353179	0.552959	0.508391
mRMR	DT	1870	0.49505	0.337704	0.516655	0.492451
mRMR	DT	1880	0.50495	0.35329	0.562314	0.503528
mRMR	DT	1890	0.49835	0.346551	0.535438	0.495702
mRMR	DT	1900	0.455446	0.296795	0.483723	0.447204
mRMR	DT	1910	0.534653	0.386656	0.589784	0.532783
mRMR	DT	1920	0.468647	0.304014	0.504778	0.467165
mRMR	DT	1930	0.511551	0.358224	0.53599	0.511123
mRMR	DT	1940	0.488449	0.327297	0.539454	0.484892
mRMR	DT	1950	0.524752	0.38282	0.551029	0.522244
mRMR	DT	1960	0.468647	0.297825	0.510129	0.468525
mRMR	DT	1970	0.458746	0.291862	0.487942	0.458853
mRMR	DT	1980	0.50165	0.351248	0.550798	0.49461
mRMR	DT	1990	0.524752	0.381944	0.544083	0.525754
mRMR	DT	2000	0.491749	0.335869	0.524942	0.48862
mRMR	RF	10	0.60396	0.482305	0.672565	0.601505
mRMR	RF	20	0.653465	0.544861	0.702282	0.653106
mRMR	RF	30	0.706271	0.613796	0.774476	0.705122
mRMR	RF	40	0.69967	0.605407	0.765	0.701017
mRMR	RF	50	0.706271	0.614254	0.770858	0.706584
mRMR	RF	60	0.69967	0.603729	0.763499	0.698326
mRMR	RF	70	0.719472	0.631596	0.782528	0.718868
mRMR	RF	80	0.722772	0.637771	0.783772	0.722429
mRMR	RF	90	0.716172	0.626566	0.777293	0.716776
mRMR	RF	100	0.693069	0.595619	0.753746	0.691556
mRMR	RF	110	0.689769	0.592493	0.760354	0.688263
mRMR	RF	120	0.709571	0.619025	0.769294	0.708229
mRMR	RF	130	0.709571	0.617791	0.768158	0.709334
mRMR	RF	140	0.729373	0.644822	0.789149	0.727823
mRMR	RF	150	0.69637	0.60263	0.765417	0.695492
mRMR	RF	160	0.70297	0.609874	0.769315	0.701503
mRMR	RF	170	0.726073	0.638683	0.787935	0.724332
mRMR	RF	180	0.735974	0.652307	0.793757	0.735602
mRMR	RF	190	0.70297	0.609245	0.768227	0.702501
mRMR	RF	200	0.712871	0.620756	0.786576	0.713259
mRMR	RF	210	0.706271	0.613242	0.776484	0.706692
mRMR	RF	220	0.722772	0.633675	0.784823	0.721779
mRMR	RF	230	0.726073	0.639818	0.781315	0.726134
mRMR	RF	240	0.732673	0.648429	0.788802	0.733854
mRMR	RF	250	0.706271	0.613315	0.774608	0.706569
mRMR	RF	260	0.706271	0.614458	0.77717	0.705194
mRMR	RF	270	0.69637	0.600608	0.770303	0.695474
mRMR	RF	280	0.676568	0.573804	0.753497	0.675691
mRMR	RF	290	0.69967	0.606402	0.77247	0.698202
mRMR	RF	300	0.765677	0.690211	0.823572	0.765331
mRMR	RF	310	0.729373	0.643655	0.791022	0.728173
mRMR	RF	320	0.729373	0.6436	0.794883	0.72871
mRMR	RF	330	0.719472	0.629267	0.79053	0.718725
mRMR	RF	340	0.679868	0.577183	0.752188	0.678937
mRMR	RF	350	0.706271	0.611699	0.777421	0.705957
mRMR	RF	360	0.722772	0.63591	0.793449	0.722847
mRMR	RF	370	0.679868	0.578643	0.745813	0.67985
mRMR	RF	380	0.719472	0.630471	0.778274	0.717621
mRMR	RF	390	0.706271	0.612369	0.768723	0.706408
mRMR	RF	400	0.739274	0.659461	0.802209	0.737813
mRMR	RF	410	0.689769	0.594534	0.760319	0.687829
mRMR	RF	420	0.726073	0.640251	0.798154	0.724111
mRMR	RF	430	0.719472	0.631905	0.786394	0.718107
mRMR	RF	440	0.729373	0.644526	0.795248	0.727788
mRMR	RF	450	0.732673	0.64917	0.797048	0.732411
mRMR	RF	460	0.742574	0.662239	0.80628	0.740987
mRMR	RF	470	0.719472	0.632693	0.787278	0.718702
mRMR	RF	480	0.719472	0.630026	0.782387	0.719459
mRMR	RF	490	0.709571	0.617914	0.769025	0.70809
mRMR	RF	500	0.712871	0.622646	0.781807	0.712838
mRMR	RF	510	0.739274	0.655711	0.80031	0.738319
mRMR	RF	520	0.732673	0.649107	0.791775	0.732028
mRMR	RF	530	0.69637	0.600189	0.765285	0.695522
mRMR	RF	540	0.722772	0.637696	0.786369	0.72428
mRMR	RF	550	0.683168	0.582787	0.753866	0.682889
mRMR	RF	560	0.716172	0.626132	0.784491	0.715665
mRMR	RF	570	0.735974	0.653544	0.792655	0.735815
mRMR	RF	580	0.726073	0.640223	0.791119	0.72587
mRMR	RF	590	0.729373	0.642863	0.7906	0.728721
mRMR	RF	600	0.712871	0.619987	0.782662	0.712448
mRMR	RF	610	0.729373	0.644389	0.794514	0.727757
mRMR	RF	620	0.735974	0.651744	0.798593	0.735143
mRMR	RF	630	0.693069	0.59638	0.766921	0.691914
mRMR	RF	640	0.679868	0.582019	0.750634	0.678365
mRMR	RF	650	0.69967	0.603199	0.774116	0.699114
mRMR	RF	660	0.716172	0.625233	0.783908	0.716288
mRMR	RF	670	0.722772	0.634136	0.784399	0.722479
mRMR	RF	680	0.732673	0.647926	0.797801	0.732194
mRMR	RF	690	0.742574	0.661859	0.805181	0.74175
mRMR	RF	700	0.742574	0.660553	0.805133	0.742344
mRMR	RF	710	0.722772	0.636683	0.784132	0.720713
mRMR	RF	720	0.693069	0.595161	0.752845	0.693084
mRMR	RF	730	0.732673	0.648873	0.792196	0.731603
mRMR	RF	740	0.719472	0.628777	0.783316	0.718782
mRMR	RF	750	0.679868	0.577532	0.754231	0.679233
mRMR	RF	760	0.735974	0.651084	0.795658	0.735245
mRMR	RF	770	0.663366	0.55637	0.734874	0.663337
mRMR	RF	780	0.69967	0.604167	0.768404	0.69879
mRMR	RF	790	0.709571	0.616036	0.774431	0.709312
mRMR	RF	800	0.716172	0.626332	0.784871	0.715521
mRMR	RF	810	0.732673	0.648875	0.795216	0.732375
mRMR	RF	820	0.729373	0.644114	0.787924	0.729192
mRMR	RF	830	0.709571	0.617442	0.781643	0.708188
mRMR	RF	840	0.719472	0.630865	0.780862	0.718287
mRMR	RF	850	0.689769	0.592569	0.75845	0.688777
mRMR	RF	860	0.716172	0.625599	0.773019	0.715112
mRMR	RF	870	0.739274	0.655053	0.80263	0.738799
mRMR	RF	880	0.749175	0.670286	0.804563	0.748132
mRMR	RF	890	0.719472	0.628765	0.786031	0.719499
mRMR	RF	900	0.716172	0.627228	0.784327	0.716381
mRMR	RF	910	0.70297	0.611401	0.763609	0.701382
mRMR	RF	920	0.712871	0.62198	0.782988	0.712036
mRMR	RF	930	0.729373	0.644451	0.788734	0.729025
mRMR	RF	940	0.722772	0.632799	0.784455	0.722183
mRMR	RF	950	0.732673	0.647422	0.797869	0.731803
mRMR	RF	960	0.729373	0.64302	0.789189	0.728412
mRMR	RF	970	0.709571	0.61718	0.78113	0.707134
mRMR	RF	980	0.722772	0.633412	0.779826	0.722083
mRMR	RF	990	0.729373	0.64615	0.794712	0.728463
mRMR	RF	1000	0.709571	0.616222	0.767462	0.708421
mRMR	RF	1010	0.716172	0.627826	0.782736	0.714978
mRMR	RF	1020	0.742574	0.660669	0.804582	0.74191
mRMR	RF	1030	0.745875	0.663477	0.809302	0.745534
mRMR	RF	1040	0.706271	0.612521	0.772772	0.705062
mRMR	RF	1050	0.716172	0.624717	0.774359	0.715642
mRMR	RF	1060	0.729373	0.643963	0.788949	0.727625
mRMR	RF	1070	0.742574	0.662167	0.798761	0.741486
mRMR	RF	1080	0.726073	0.638711	0.78933	0.725113
mRMR	RF	1090	0.745875	0.665232	0.808028	0.744944
mRMR	RF	1100	0.706271	0.61213	0.77257	0.705845
mRMR	RF	1110	0.689769	0.589343	0.757344	0.689333
mRMR	RF	1120	0.69967	0.602271	0.76537	0.698575
mRMR	RF	1130	0.729373	0.643404	0.788383	0.729288
mRMR	RF	1140	0.716172	0.627222	0.778779	0.715989
mRMR	RF	1150	0.716172	0.623734	0.776526	0.716634
mRMR	RF	1160	0.712871	0.621379	0.777982	0.71208
mRMR	RF	1170	0.709571	0.61575	0.780243	0.709456
mRMR	RF	1180	0.712871	0.621679	0.773502	0.71279
mRMR	RF	1190	0.729373	0.642167	0.795849	0.728033
mRMR	RF	1200	0.759076	0.681868	0.814891	0.7571
mRMR	RF	1210	0.726073	0.640991	0.798515	0.724722
mRMR	RF	1220	0.686469	0.584751	0.755818	0.68641
mRMR	RF	1230	0.742574	0.660529	0.802493	0.741865
mRMR	RF	1240	0.722772	0.633722	0.778595	0.72237
mRMR	RF	1250	0.719472	0.628241	0.779724	0.71925
mRMR	RF	1260	0.726073	0.638556	0.786708	0.725392
mRMR	RF	1270	0.650165	0.537739	0.725038	0.649309
mRMR	RF	1280	0.719472	0.630522	0.78123	0.719169
mRMR	RF	1290	0.70297	0.608591	0.767778	0.702705
mRMR	RF	1300	0.729373	0.642426	0.788349	0.729019
mRMR	RF	1310	0.732673	0.64801	0.79703	0.732424
mRMR	RF	1320	0.722772	0.63463	0.78191	0.722061
mRMR	RF	1330	0.69967	0.603817	0.772724	0.699425
mRMR	RF	1340	0.70297	0.60869	0.766939	0.70274
mRMR	RF	1350	0.70297	0.609047	0.769825	0.702383
mRMR	RF	1360	0.729373	0.643516	0.780818	0.728976
mRMR	RF	1370	0.742574	0.66268	0.8029	0.742767
mRMR	RF	1380	0.742574	0.661859	0.802783	0.743123
mRMR	RF	1390	0.686469	0.586228	0.761979	0.685626
mRMR	RF	1400	0.729373	0.64191	0.787612	0.728647
mRMR	RF	1410	0.706271	0.611431	0.779364	0.705889
mRMR	RF	1420	0.706271	0.610841	0.778156	0.706021
mRMR	RF	1430	0.729373	0.643686	0.791134	0.730277
mRMR	RF	1440	0.735974	0.651512	0.792831	0.736041
mRMR	RF	1450	0.69637	0.600107	0.764701	0.694715
mRMR	RF	1460	0.70297	0.608396	0.774894	0.702271
mRMR	RF	1470	0.722772	0.634543	0.787346	0.721304
mRMR	RF	1480	0.719472	0.629355	0.788427	0.720122
mRMR	RF	1490	0.712871	0.621209	0.77699	0.712007
mRMR	RF	1500	0.70297	0.610102	0.769637	0.702284
mRMR	RF	1510	0.726073	0.63788	0.790477	0.725739
mRMR	RF	1520	0.712871	0.619438	0.780993	0.713267
mRMR	RF	1530	0.693069	0.593277	0.767843	0.692959
mRMR	RF	1540	0.755776	0.677286	0.814019	0.755641
mRMR	RF	1550	0.742574	0.66081	0.810589	0.741684
mRMR	RF	1560	0.70297	0.606646	0.778636	0.702432
mRMR	RF	1570	0.726073	0.64183	0.790115	0.723175
mRMR	RF	1580	0.745875	0.664945	0.809521	0.744265
mRMR	RF	1590	0.735974	0.654746	0.798339	0.73576
mRMR	RF	1600	0.716172	0.624905	0.785904	0.71592
mRMR	RF	1610	0.716172	0.623773	0.785484	0.716165
mRMR	RF	1620	0.70297	0.609062	0.775269	0.701385
mRMR	RF	1630	0.726073	0.637075	0.78533	0.726453
mRMR	RF	1640	0.716172	0.624705	0.778683	0.715937
mRMR	RF	1650	0.716172	0.625278	0.779018	0.715028
mRMR	RF	1660	0.716172	0.625576	0.784772	0.716067
mRMR	RF	1670	0.69637	0.598251	0.767749	0.695174
mRMR	RF	1680	0.709571	0.616775	0.771657	0.709914
mRMR	RF	1690	0.712871	0.62148	0.778109	0.710893
mRMR	RF	1700	0.709571	0.617422	0.773388	0.709506
mRMR	RF	1710	0.719472	0.628543	0.776223	0.719171
mRMR	RF	1720	0.69637	0.599286	0.77197	0.695402
mRMR	RF	1730	0.706271	0.610336	0.768668	0.70565
mRMR	RF	1740	0.722772	0.635022	0.785209	0.721954
mRMR	RF	1750	0.716172	0.625417	0.777529	0.716711
mRMR	RF	1760	0.706271	0.612025	0.772371	0.705816
mRMR	RF	1770	0.70297	0.607649	0.769469	0.702185
mRMR	RF	1780	0.69967	0.603087	0.759338	0.69942
mRMR	RF	1790	0.693069	0.593295	0.759326	0.6928
mRMR	RF	1800	0.69967	0.602285	0.760467	0.698274
mRMR	RF	1810	0.719472	0.629558	0.783883	0.718506
mRMR	RF	1820	0.712871	0.621952	0.775449	0.711854
mRMR	RF	1830	0.726073	0.638901	0.791278	0.725715
mRMR	RF	1840	0.719472	0.630701	0.775994	0.718999
mRMR	RF	1850	0.706271	0.612175	0.76503	0.704697
mRMR	RF	1860	0.689769	0.592803	0.752441	0.689891
mRMR	RF	1870	0.693069	0.594053	0.758888	0.692567
mRMR	RF	1880	0.686469	0.584767	0.756414	0.685861
mRMR	RF	1890	0.706271	0.612948	0.765094	0.704798
mRMR	RF	1900	0.706271	0.612573	0.765142	0.704953
mRMR	RF	1910	0.706271	0.611796	0.766283	0.705419
mRMR	RF	1920	0.693069	0.595906	0.757017	0.692205
mRMR	RF	1930	0.712871	0.620053	0.776207	0.712957
mRMR	RF	1940	0.709571	0.617298	0.769057	0.707239
mRMR	RF	1950	0.732673	0.647393	0.789994	0.730652
mRMR	RF	1960	0.689769	0.589599	0.75298	0.687846
mRMR	RF	1970	0.729373	0.64186	0.786692	0.730038
mRMR	RF	1980	0.712871	0.621478	0.782991	0.71082
mRMR	RF	1990	0.706271	0.610657	0.769328	0.705871
mRMR	RF	2000	0.689769	0.592008	0.754713	0.687537
PFI	DT	10	0.511551	0.362918	0.559956	0.509447
PFI	DT	20	0.590759	0.462008	0.643371	0.587493
PFI	DT	30	0.511551	0.362751	0.562734	0.508723
PFI	DT	40	0.561056	0.421107	0.60752	0.562337
PFI	DT	50	0.514851	0.365739	0.567557	0.516532
PFI	DT	60	0.50495	0.343411	0.551936	0.506875
PFI	DT	70	0.488449	0.330713	0.528558	0.487082
PFI	DT	80	0.491749	0.333912	0.543714	0.489421
PFI	DT	90	0.514851	0.361239	0.571473	0.512179
PFI	DT	100	0.547855	0.40749	0.586592	0.548416
PFI	DT	110	0.531353	0.385097	0.592599	0.528042
PFI	DT	120	0.537954	0.391916	0.591346	0.540049
PFI	DT	130	0.534653	0.389133	0.591154	0.532356
PFI	DT	140	0.551155	0.414322	0.57323	0.549447
PFI	DT	150	0.544554	0.402458	0.582839	0.544571
PFI	DT	160	0.544554	0.403363	0.594552	0.541469
PFI	DT	170	0.524752	0.373564	0.560263	0.519895
PFI	DT	180	0.514851	0.363512	0.542769	0.512371
PFI	DT	190	0.557756	0.416304	0.594264	0.556576
PFI	DT	200	0.524752	0.376845	0.558777	0.523884
PFI	DT	210	0.518152	0.373358	0.555645	0.514656
PFI	DT	220	0.544554	0.403197	0.571569	0.542745
PFI	DT	230	0.551155	0.412762	0.605298	0.55089
PFI	DT	240	0.452145	0.280862	0.493304	0.451603
PFI	DT	250	0.50165	0.346299	0.526185	0.500657
PFI	DT	260	0.485149	0.323657	0.525601	0.48272
PFI	DT	270	0.534653	0.384905	0.55788	0.530883
PFI	DT	280	0.547855	0.404213	0.591807	0.546237
PFI	DT	290	0.531353	0.383344	0.585698	0.528721
PFI	DT	300	0.508251	0.356446	0.554543	0.506408
PFI	DT	310	0.528053	0.374247	0.536761	0.527358
PFI	DT	320	0.534653	0.38875	0.585914	0.531762
PFI	DT	330	0.521452	0.370515	0.570112	0.51687
PFI	DT	340	0.524752	0.377048	0.56106	0.524171
PFI	DT	350	0.518152	0.368559	0.571004	0.517705
PFI	DT	360	0.475248	0.311361	0.514497	0.471949
PFI	DT	370	0.511551	0.357345	0.539757	0.510895
PFI	DT	380	0.49835	0.340447	0.539143	0.497982
PFI	DT	390	0.49835	0.341821	0.546536	0.497086
PFI	DT	400	0.491749	0.33295	0.518548	0.489459
PFI	DT	410	0.534653	0.390693	0.587685	0.534048
PFI	DT	420	0.528053	0.385741	0.564874	0.522475
PFI	DT	430	0.511551	0.360134	0.553778	0.509243
PFI	DT	440	0.547855	0.400823	0.586881	0.548305
PFI	DT	450	0.468647	0.296728	0.523226	0.468432
PFI	DT	460	0.521452	0.369456	0.579955	0.520193
PFI	DT	470	0.452145	0.277329	0.487733	0.451884
PFI	DT	480	0.518152	0.368675	0.548336	0.516737
PFI	DT	490	0.471947	0.308481	0.523171	0.46843
PFI	DT	500	0.49505	0.329468	0.512997	0.495516
PFI	DT	510	0.481848	0.317652	0.543304	0.479653
PFI	DT	520	0.50165	0.343525	0.547627	0.499287
PFI	DT	530	0.435644	0.257306	0.480511	0.43577
PFI	DT	540	0.475248	0.314138	0.512865	0.471012
PFI	DT	550	0.488449	0.331902	0.54292	0.484511
PFI	DT	560	0.491749	0.328645	0.527743	0.493385
PFI	DT	570	0.518152	0.363577	0.552391	0.518757
PFI	DT	580	0.50495	0.348748	0.545485	0.501964
PFI	DT	590	0.49505	0.343111	0.529395	0.494479
PFI	DT	600	0.524752	0.369033	0.566531	0.523602
PFI	DT	610	0.528053	0.374493	0.555793	0.526959
PFI	DT	620	0.511551	0.358651	0.557989	0.51026
PFI	DT	630	0.471947	0.302707	0.493801	0.472392
PFI	DT	640	0.462046	0.2872	0.490226	0.462593
PFI	DT	650	0.488449	0.329752	0.537882	0.485909
PFI	DT	660	0.49505	0.334932	0.515386	0.496173
PFI	DT	670	0.491749	0.3312	0.530567	0.489604
PFI	DT	680	0.49835	0.339158	0.531271	0.497709
PFI	DT	690	0.508251	0.357768	0.564882	0.504117
PFI	DT	700	0.50165	0.349164	0.55749	0.498615
PFI	DT	710	0.531353	0.386106	0.580579	0.530253
PFI	DT	720	0.514851	0.360573	0.54928	0.514263
PFI	DT	730	0.508251	0.351111	0.542452	0.509093
PFI	DT	740	0.508251	0.3525	0.553846	0.506777
PFI	DT	750	0.462046	0.296449	0.492554	0.456269
PFI	DT	760	0.485149	0.326948	0.513803	0.482031
PFI	DT	770	0.511551	0.360208	0.57368	0.50944
PFI	DT	780	0.49835	0.338631	0.524008	0.497845
PFI	DT	790	0.50165	0.346374	0.543092	0.498104
PFI	DT	800	0.50165	0.343787	0.531741	0.500264
PFI	DT	810	0.468647	0.29711	0.51062	0.463001
PFI	DT	820	0.514851	0.363367	0.570305	0.511
PFI	DT	830	0.531353	0.383681	0.567221	0.52926
PFI	DT	840	0.524752	0.383558	0.551389	0.525729
PFI	DT	850	0.491749	0.334292	0.548454	0.490385
PFI	DT	860	0.481848	0.319472	0.515679	0.48312
PFI	DT	870	0.541254	0.397772	0.583157	0.537924
PFI	DT	880	0.475248	0.30872	0.489717	0.473368
PFI	DT	890	0.521452	0.375382	0.579164	0.519982
PFI	DT	900	0.508251	0.355558	0.517347	0.506922
PFI	DT	910	0.49505	0.338486	0.524596	0.491823
PFI	DT	920	0.541254	0.397647	0.571459	0.540035
PFI	DT	930	0.481848	0.312984	0.510652	0.480814
PFI	DT	940	0.511551	0.358215	0.539709	0.511205
PFI	DT	950	0.471947	0.305651	0.482561	0.469638
PFI	DT	960	0.537954	0.391988	0.577783	0.535688
PFI	DT	970	0.49505	0.341376	0.533613	0.489318
PFI	DT	980	0.49835	0.341395	0.540655	0.495526
PFI	DT	990	0.514851	0.365377	0.520101	0.515381
PFI	DT	1000	0.432343	0.251766	0.431952	0.430704
PFI	DT	1010	0.465347	0.292845	0.515959	0.464264
PFI	DT	1020	0.524752	0.377437	0.573723	0.522473
PFI	DT	1030	0.471947	0.305502	0.509229	0.469432
PFI	DT	1040	0.541254	0.394483	0.594011	0.540859
PFI	DT	1050	0.521452	0.368582	0.563151	0.519842
PFI	DT	1060	0.50495	0.350477	0.532525	0.503176
PFI	DT	1070	0.534653	0.388625	0.582344	0.531616
PFI	DT	1080	0.488449	0.327671	0.523999	0.486754
PFI	DT	1090	0.455446	0.285633	0.491616	0.454631
PFI	DT	1100	0.475248	0.307394	0.504553	0.474793
PFI	DT	1110	0.50165	0.345789	0.557991	0.501013
PFI	DT	1120	0.49505	0.335387	0.546327	0.494101
PFI	DT	1130	0.462046	0.295383	0.483973	0.464938
PFI	DT	1140	0.458746	0.286285	0.474485	0.458616
PFI	DT	1150	0.488449	0.328109	0.522566	0.488534
PFI	DT	1160	0.475248	0.311625	0.49431	0.474444
PFI	DT	1170	0.471947	0.305891	0.471933	0.471101
PFI	DT	1180	0.551155	0.411992	0.605747	0.547521
PFI	DT	1190	0.438944	0.26055	0.491838	0.437138
PFI	DT	1200	0.488449	0.325339	0.522807	0.48856
PFI	DT	1210	0.488449	0.331689	0.507594	0.485696
PFI	DT	1220	0.508251	0.350023	0.536902	0.505843
PFI	DT	1230	0.531353	0.386084	0.579369	0.529475
PFI	DT	1240	0.438944	0.268644	0.494143	0.435338
PFI	DT	1250	0.442244	0.263346	0.476723	0.445359
PFI	DT	1260	0.471947	0.308669	0.539268	0.468006
PFI	DT	1270	0.475248	0.304285	0.522141	0.473283
PFI	DT	1280	0.491749	0.337846	0.533809	0.487359
PFI	DT	1290	0.524752	0.371276	0.586795	0.524908
PFI	DT	1300	0.435644	0.257544	0.45791	0.436153
PFI	DT	1310	0.50165	0.345603	0.536342	0.498856
PFI	DT	1320	0.518152	0.364259	0.566164	0.516422
PFI	DT	1330	0.514851	0.360603	0.544341	0.514722
PFI	DT	1340	0.485149	0.322195	0.505422	0.483135
PFI	DT	1350	0.478548	0.313561	0.490755	0.478549
PFI	DT	1360	0.50495	0.351525	0.548398	0.503545
PFI	DT	1370	0.49505	0.338005	0.51406	0.493441
PFI	DT	1380	0.478548	0.311631	0.502693	0.475495
PFI	DT	1390	0.49835	0.34355	0.526118	0.495257
PFI	DT	1400	0.455446	0.286895	0.488269	0.452934
PFI	DT	1410	0.488449	0.324383	0.511504	0.488342
PFI	DT	1420	0.448845	0.27573	0.489962	0.447755
PFI	DT	1430	0.478548	0.319725	0.541691	0.475716
PFI	DT	1440	0.455446	0.282137	0.487349	0.453945
PFI	DT	1450	0.475248	0.305322	0.532238	0.47523
PFI	DT	1460	0.518152	0.37104	0.565269	0.515791
PFI	DT	1470	0.478548	0.311663	0.494923	0.478312
PFI	DT	1480	0.429043	0.248116	0.43545	0.426973
PFI	DT	1490	0.537954	0.396413	0.588809	0.540688
PFI	DT	1500	0.488449	0.330912	0.525338	0.486146
PFI	DT	1510	0.448845	0.276663	0.49559	0.447392
PFI	DT	1520	0.448845	0.276964	0.486723	0.44506
PFI	DT	1530	0.49835	0.34335	0.561141	0.49614
PFI	DT	1540	0.448845	0.278824	0.476089	0.447548
PFI	DT	1550	0.521452	0.372625	0.551313	0.520881
PFI	DT	1560	0.481848	0.324875	0.538739	0.476991
PFI	DT	1570	0.462046	0.286801	0.52445	0.460273
PFI	DT	1580	0.452145	0.279804	0.479216	0.450346
PFI	DT	1590	0.537954	0.393906	0.585141	0.536095
PFI	DT	1600	0.544554	0.399199	0.580926	0.543528
PFI	DT	1610	0.471947	0.31032	0.475278	0.469461
PFI	DT	1620	0.448845	0.274904	0.48825	0.448443
PFI	DT	1630	0.49835	0.342222	0.52957	0.497758
PFI	DT	1640	0.412541	0.228289	0.45105	0.413133
PFI	DT	1650	0.488449	0.335563	0.541057	0.483605
PFI	DT	1660	0.442244	0.267626	0.491394	0.441147
PFI	DT	1670	0.471947	0.304999	0.528397	0.469052
PFI	DT	1680	0.462046	0.294062	0.466339	0.460642
PFI	DT	1690	0.455446	0.286884	0.505588	0.45393
PFI	DT	1700	0.50495	0.343236	0.562787	0.504631
PFI	DT	1710	0.488449	0.325926	0.498084	0.485554
PFI	DT	1720	0.468647	0.299128	0.493433	0.465321
PFI	DT	1730	0.448845	0.272257	0.485895	0.449518
PFI	DT	1740	0.405941	0.216172	0.44551	0.405972
PFI	DT	1750	0.468647	0.298923	0.507982	0.468031
PFI	DT	1760	0.465347	0.293675	0.475819	0.466364
PFI	DT	1770	0.438944	0.266298	0.482024	0.435892
PFI	DT	1780	0.49505	0.336058	0.517086	0.495784
PFI	DT	1790	0.49835	0.350027	0.507573	0.494831
PFI	DT	1800	0.445545	0.265169	0.484269	0.446742
PFI	DT	1810	0.475248	0.306901	0.542159	0.475188
PFI	DT	1820	0.531353	0.388745	0.594901	0.527754
PFI	DT	1830	0.50495	0.349569	0.548046	0.504969
PFI	DT	1840	0.448845	0.275777	0.514338	0.445779
PFI	DT	1850	0.462046	0.295236	0.53137	0.459652
PFI	DT	1860	0.50495	0.347252	0.566215	0.504337
PFI	DT	1870	0.452145	0.278142	0.47963	0.452244
PFI	DT	1880	0.508251	0.353535	0.548349	0.506622
PFI	DT	1890	0.478548	0.316782	0.49931	0.476921
PFI	DT	1900	0.475248	0.313194	0.497073	0.475405
PFI	DT	1910	0.468647	0.302464	0.520659	0.467034
PFI	DT	1920	0.518152	0.369697	0.537648	0.517128
PFI	DT	1930	0.478548	0.311004	0.529168	0.477549
PFI	DT	1940	0.452145	0.289881	0.500372	0.443842
PFI	DT	1950	0.465347	0.296068	0.490582	0.462261
PFI	DT	1960	0.468647	0.305438	0.529061	0.463722
PFI	DT	1970	0.471947	0.306628	0.51022	0.471943
PFI	DT	1980	0.491749	0.328283	0.551343	0.489132
PFI	DT	1990	0.452145	0.283061	0.492119	0.447732
PFI	DT	2000	0.468647	0.300831	0.505794	0.467258
PFI	RF	10	0.613861	0.494684	0.680839	0.610484
PFI	RF	20	0.646865	0.535882	0.722416	0.643886
PFI	RF	30	0.663366	0.557397	0.732757	0.661971
PFI	RF	40	0.669967	0.567237	0.737719	0.669649
PFI	RF	50	0.669967	0.568655	0.746263	0.668624
PFI	RF	60	0.683168	0.583098	0.752343	0.681019
PFI	RF	70	0.693069	0.596662	0.772432	0.692332
PFI	RF	80	0.679868	0.579543	0.751747	0.677113
PFI	RF	90	0.676568	0.574579	0.747769	0.674254
PFI	RF	100	0.683168	0.583318	0.749383	0.681089
PFI	RF	110	0.673267	0.568877	0.745181	0.672137
PFI	RF	120	0.683168	0.58108	0.766364	0.682508
PFI	RF	130	0.689769	0.591883	0.76165	0.687097
PFI	RF	140	0.676568	0.573693	0.748707	0.674554
PFI	RF	150	0.660066	0.556463	0.725838	0.656439
PFI	RF	160	0.719472	0.629261	0.792531	0.718782
PFI	RF	170	0.70297	0.607572	0.768035	0.702051
PFI	RF	180	0.689769	0.593291	0.758009	0.6861
PFI	RF	190	0.683168	0.58199	0.758733	0.682092
PFI	RF	200	0.693069	0.596361	0.771354	0.691687
PFI	RF	210	0.70297	0.609632	0.764443	0.701405
PFI	RF	220	0.709571	0.617415	0.768168	0.708349
PFI	RF	230	0.683168	0.583294	0.754881	0.680982
PFI	RF	240	0.69637	0.600256	0.749091	0.69514
PFI	RF	250	0.633663	0.518176	0.718155	0.632106
PFI	RF	260	0.709571	0.617368	0.779594	0.708243
PFI	RF	270	0.70297	0.607752	0.77102	0.701768
PFI	RF	280	0.70297	0.609207	0.763383	0.69939
PFI	RF	290	0.716172	0.626188	0.779419	0.71431
PFI	RF	300	0.676568	0.572728	0.743202	0.675703
PFI	RF	310	0.689769	0.59055	0.753666	0.687823
PFI	RF	320	0.683168	0.5821	0.751002	0.680747
PFI	RF	330	0.69637	0.597284	0.75223	0.696392
PFI	RF	340	0.69967	0.606573	0.757664	0.697341
PFI	RF	350	0.69967	0.60556	0.762838	0.698793
PFI	RF	360	0.669967	0.565845	0.745872	0.669194
PFI	RF	370	0.679868	0.577386	0.746789	0.678668
PFI	RF	380	0.686469	0.586455	0.752426	0.68401
PFI	RF	390	0.679868	0.577183	0.753784	0.679201
PFI	RF	400	0.69637	0.602539	0.763332	0.691495
PFI	RF	410	0.663366	0.555079	0.729075	0.662845
PFI	RF	420	0.669967	0.565159	0.745749	0.668667
PFI	RF	430	0.669967	0.567639	0.727986	0.664355
PFI	RF	440	0.69637	0.600338	0.759374	0.696439
PFI	RF	450	0.69967	0.60551	0.766259	0.696776
PFI	RF	460	0.683168	0.583406	0.751998	0.681228
PFI	RF	470	0.669967	0.567397	0.737701	0.66527
PFI	RF	480	0.636964	0.522542	0.705259	0.63338
PFI	RF	490	0.663366	0.559545	0.728677	0.661683
PFI	RF	500	0.669967	0.565933	0.747779	0.666698
PFI	RF	510	0.673267	0.571005	0.750005	0.671033
PFI	RF	520	0.689769	0.59333	0.750168	0.689001
PFI	RF	530	0.683168	0.583667	0.759687	0.681558
PFI	RF	540	0.656766	0.549785	0.730979	0.654805
PFI	RF	550	0.689769	0.596628	0.744176	0.686302
PFI	RF	560	0.683168	0.584151	0.754747	0.680089
PFI	RF	570	0.679868	0.583795	0.75221	0.675488
PFI	RF	580	0.663366	0.55806	0.73463	0.662375
PFI	RF	590	0.683168	0.579732	0.745295	0.683595
PFI	RF	600	0.669967	0.564813	0.739952	0.667477
PFI	RF	610	0.689769	0.593261	0.761419	0.688223
PFI	RF	620	0.656766	0.545548	0.72727	0.655259
PFI	RF	630	0.676568	0.576636	0.739603	0.673671
PFI	RF	640	0.693069	0.595646	0.74528	0.691654
PFI	RF	650	0.653465	0.544262	0.721203	0.653087
PFI	RF	660	0.636964	0.522558	0.700487	0.635765
PFI	RF	670	0.660066	0.551657	0.72651	0.658083
PFI	RF	680	0.660066	0.552957	0.718579	0.658139
PFI	RF	690	0.656766	0.54738	0.731374	0.654604
PFI	RF	700	0.660066	0.55045	0.715085	0.659822
PFI	RF	710	0.660066	0.552353	0.714173	0.658427
PFI	RF	720	0.646865	0.535205	0.719235	0.645311
PFI	RF	730	0.660066	0.553253	0.725183	0.656459
PFI	RF	740	0.683168	0.583926	0.737011	0.681167
PFI	RF	750	0.666667	0.561998	0.731567	0.66539
PFI	RF	760	0.660066	0.551928	0.729602	0.65805
PFI	RF	770	0.663366	0.557624	0.72709	0.660836
PFI	RF	780	0.650165	0.538147	0.717763	0.649672
PFI	RF	790	0.666667	0.561888	0.721955	0.665372
PFI	RF	800	0.656766	0.548931	0.729595	0.656616
PFI	RF	810	0.679868	0.579492	0.737037	0.678307
PFI	RF	820	0.650165	0.538152	0.714869	0.648852
PFI	RF	830	0.689769	0.590809	0.748802	0.689435
PFI	RF	840	0.673267	0.570058	0.738117	0.671681
PFI	RF	850	0.676568	0.57234	0.738203	0.675658
PFI	RF	860	0.676568	0.575128	0.741014	0.6754
PFI	RF	870	0.630363	0.512975	0.700344	0.628629
PFI	RF	880	0.666667	0.558523	0.732553	0.666891
PFI	RF	890	0.656766	0.550869	0.725026	0.65431
PFI	RF	900	0.663366	0.555849	0.728413	0.662457
PFI	RF	910	0.669967	0.563983	0.736042	0.668828
PFI	RF	920	0.660066	0.550864	0.730027	0.658275
PFI	RF	930	0.686469	0.587771	0.743014	0.684798
PFI	RF	940	0.679868	0.580373	0.730755	0.678914
PFI	RF	950	0.656766	0.548286	0.718275	0.6562
PFI	RF	960	0.669967	0.566695	0.74162	0.668661
PFI	RF	970	0.636964	0.522904	0.704886	0.634284
PFI	RF	980	0.643564	0.528962	0.709672	0.642725
PFI	RF	990	0.676568	0.574724	0.744162	0.674485
PFI	RF	1000	0.666667	0.559643	0.73139	0.665366
PFI	RF	1010	0.653465	0.547096	0.72466	0.649256
PFI	RF	1020	0.653465	0.542626	0.724321	0.650716
PFI	RF	1030	0.636964	0.517962	0.697956	0.637206
PFI	RF	1040	0.669967	0.565375	0.733058	0.668904
PFI	RF	1050	0.643564	0.53021	0.711827	0.64323
PFI	RF	1060	0.669967	0.564246	0.729986	0.668588
PFI	RF	1070	0.679868	0.578274	0.740688	0.678583
PFI	RF	1080	0.663366	0.556237	0.731275	0.661193
PFI	RF	1090	0.660066	0.551257	0.728677	0.65807
PFI	RF	1100	0.643564	0.529906	0.708798	0.640767
PFI	RF	1110	0.636964	0.521994	0.702897	0.63518
PFI	RF	1120	0.656766	0.546632	0.722507	0.656552
PFI	RF	1130	0.646865	0.532382	0.723732	0.64692
PFI	RF	1140	0.679868	0.57739	0.735604	0.678094
PFI	RF	1150	0.650165	0.540257	0.717957	0.647347
PFI	RF	1160	0.653465	0.541714	0.72302	0.651689
PFI	RF	1170	0.666667	0.563712	0.72921	0.663243
PFI	RF	1180	0.693069	0.59892	0.744404	0.691531
PFI	RF	1190	0.660066	0.550898	0.728313	0.659354
PFI	RF	1200	0.653465	0.543837	0.714001	0.652002
PFI	RF	1210	0.673267	0.570641	0.741009	0.67259
PFI	RF	1220	0.683168	0.582146	0.748841	0.682656
PFI	RF	1230	0.683168	0.584187	0.746777	0.680017
PFI	RF	1240	0.660066	0.552032	0.730113	0.657997
PFI	RF	1250	0.669967	0.564305	0.728583	0.668249
PFI	RF	1260	0.650165	0.538607	0.725507	0.648706
PFI	RF	1270	0.689769	0.589624	0.73586	0.688973
PFI	RF	1280	0.660066	0.55279	0.715718	0.656742
PFI	RF	1290	0.669967	0.565668	0.727347	0.66696
PFI	RF	1300	0.660066	0.550222	0.715281	0.658923
PFI	RF	1310	0.650165	0.539233	0.712637	0.648925
PFI	RF	1320	0.669967	0.565536	0.735095	0.666912
PFI	RF	1330	0.669967	0.563825	0.736	0.669067
PFI	RF	1340	0.636964	0.524316	0.706402	0.635845
PFI	RF	1350	0.653465	0.545823	0.719372	0.650242
PFI	RF	1360	0.666667	0.560909	0.732041	0.665679
PFI	RF	1370	0.660066	0.552649	0.73601	0.658482
PFI	RF	1380	0.660066	0.550137	0.71241	0.657818
PFI	RF	1390	0.646865	0.534036	0.707964	0.643236
PFI	RF	1400	0.666667	0.560506	0.72075	0.667263
PFI	RF	1410	0.683168	0.579814	0.746393	0.683469
PFI	RF	1420	0.650165	0.53849	0.707988	0.648223
PFI	RF	1430	0.663366	0.55581	0.726742	0.662957
PFI	RF	1440	0.666667	0.560022	0.725205	0.665717
PFI	RF	1450	0.676568	0.574838	0.733343	0.675089
PFI	RF	1460	0.683168	0.585693	0.736856	0.684077
PFI	RF	1470	0.646865	0.535849	0.708061	0.644444
PFI	RF	1480	0.640264	0.525368	0.703033	0.638216
PFI	RF	1490	0.666667	0.559657	0.730138	0.666437
PFI	RF	1500	0.656766	0.548306	0.727454	0.654327
PFI	RF	1510	0.656766	0.547817	0.720133	0.654915
PFI	RF	1520	0.666667	0.559549	0.729647	0.665013
PFI	RF	1530	0.676568	0.574244	0.743283	0.67612
PFI	RF	1540	0.650165	0.539191	0.715451	0.648253
PFI	RF	1550	0.693069	0.594753	0.752407	0.692325
PFI	RF	1560	0.683168	0.579485	0.741337	0.683833
PFI	RF	1570	0.646865	0.531991	0.717463	0.646707
PFI	RF	1580	0.676568	0.573685	0.730829	0.675045
PFI	RF	1590	0.653465	0.542047	0.706343	0.653087
PFI	RF	1600	0.650165	0.538983	0.712719	0.648982
PFI	RF	1610	0.679868	0.579036	0.740056	0.679654
PFI	RF	1620	0.646865	0.531878	0.705023	0.646155
PFI	RF	1630	0.666667	0.559098	0.730434	0.66539
PFI	RF	1640	0.656766	0.546883	0.707087	0.655625
PFI	RF	1650	0.679868	0.576481	0.740944	0.679752
PFI	RF	1660	0.660066	0.550866	0.731746	0.658968
PFI	RF	1670	0.650165	0.539667	0.709694	0.647657
PFI	RF	1680	0.643564	0.529029	0.724436	0.643665
PFI	RF	1690	0.673267	0.569646	0.736541	0.672416
PFI	RF	1700	0.663366	0.553097	0.728119	0.663689
PFI	RF	1710	0.663366	0.556573	0.73338	0.661289
PFI	RF	1720	0.669967	0.565734	0.734716	0.668862
PFI	RF	1730	0.669967	0.564677	0.723341	0.667397
PFI	RF	1740	0.623762	0.501856	0.690412	0.625219
PFI	RF	1750	0.669967	0.562456	0.735225	0.669957
PFI	RF	1760	0.643564	0.527513	0.717023	0.642637
PFI	RF	1770	0.613861	0.490589	0.665652	0.613562
PFI	RF	1780	0.666667	0.561345	0.72542	0.663976
PFI	RF	1790	0.643564	0.529616	0.708571	0.640638
PFI	RF	1800	0.613861	0.490081	0.678776	0.613275
PFI	RF	1810	0.640264	0.526202	0.697646	0.637139
PFI	RF	1820	0.610561	0.487138	0.684733	0.608067
PFI	RF	1830	0.653465	0.541963	0.71225	0.651575
PFI	RF	1840	0.613861	0.487124	0.678089	0.612573
PFI	RF	1850	0.630363	0.511327	0.683259	0.628116
PFI	RF	1860	0.607261	0.480987	0.659603	0.606354
PFI	RF	1870	0.666667	0.560894	0.721588	0.663612
PFI	RF	1880	0.679868	0.577218	0.738267	0.680129
PFI	RF	1890	0.646865	0.532181	0.696331	0.644955
PFI	RF	1900	0.656766	0.546364	0.712864	0.656706
PFI	RF	1910	0.660066	0.551694	0.705655	0.658881
PFI	RF	1920	0.633663	0.518435	0.710799	0.630618
PFI	RF	1930	0.627063	0.509244	0.695089	0.623866
PFI	RF	1940	0.663366	0.559162	0.721868	0.659777
PFI	RF	1950	0.663366	0.553623	0.732199	0.663149
PFI	RF	1960	0.653465	0.540238	0.707181	0.653728
PFI	RF	1970	0.660066	0.550575	0.732022	0.659312
PFI	RF	1980	0.663366	0.556244	0.706181	0.661798
PFI	RF	1990	0.660066	0.550262	0.716242	0.65987
[truncated: 1 more rows]

## Sheet: Nasal T cell
Feature ranking algorithm	Classification algorithm	Number of features	ACC	MCC	Macro F1	Weighted F1
LASSO	DT	10	0.35814	0.179109	0.326553	0.353925
LASSO	DT	20	0.334884	0.147635	0.344444	0.337977
LASSO	DT	30	0.353488	0.178729	0.346959	0.351772
LASSO	DT	40	0.469767	0.316972	0.48101	0.478212
LASSO	DT	50	0.432558	0.27104	0.443472	0.4358
LASSO	DT	60	0.469767	0.319386	0.470428	0.470577
LASSO	DT	70	0.488372	0.337298	0.461548	0.491874
LASSO	DT	80	0.493023	0.347433	0.497846	0.493471
LASSO	DT	90	0.502326	0.363493	0.489226	0.497345
LASSO	DT	100	0.437209	0.276202	0.413502	0.441298
LASSO	DT	110	0.493023	0.349775	0.512265	0.490472
LASSO	DT	120	0.446512	0.291127	0.470548	0.447776
LASSO	DT	130	0.465116	0.311782	0.483398	0.469091
LASSO	DT	140	0.488372	0.337017	0.476062	0.488519
LASSO	DT	150	0.488372	0.348822	0.475568	0.489194
LASSO	DT	160	0.437209	0.277246	0.446732	0.439814
LASSO	DT	170	0.47907	0.329523	0.494633	0.478508
LASSO	DT	180	0.488372	0.340033	0.497895	0.495807
LASSO	DT	190	0.465116	0.312134	0.467661	0.464535
LASSO	DT	200	0.404651	0.238275	0.408961	0.402289
LASSO	DT	210	0.474419	0.32109	0.489614	0.473164
LASSO	DT	220	0.469767	0.316274	0.49668	0.467802
LASSO	DT	230	0.483721	0.332094	0.502976	0.484261
LASSO	DT	240	0.423256	0.259631	0.420052	0.423591
LASSO	DT	250	0.386047	0.211574	0.404983	0.385294
LASSO	DT	260	0.413953	0.244609	0.442286	0.41058
LASSO	DT	270	0.469767	0.314265	0.464279	0.470465
LASSO	DT	280	0.409302	0.239767	0.422596	0.409065
LASSO	DT	290	0.432558	0.27334	0.42942	0.440369
LASSO	DT	300	0.488372	0.342716	0.524762	0.485116
LASSO	DT	310	0.502326	0.356962	0.495335	0.500687
LASSO	DT	320	0.437209	0.279866	0.46675	0.436873
LASSO	DT	330	0.506977	0.361664	0.512401	0.508209
LASSO	DT	340	0.386047	0.208757	0.369804	0.391786
LASSO	DT	350	0.44186	0.285271	0.477844	0.440857
LASSO	DT	360	0.418605	0.253708	0.440137	0.415927
LASSO	DT	370	0.446512	0.282649	0.45023	0.448238
LASSO	DT	380	0.418605	0.260525	0.435158	0.420213
LASSO	DT	390	0.483721	0.337917	0.503325	0.484667
LASSO	DT	400	0.437209	0.27344	0.468837	0.436532
LASSO	DT	410	0.427907	0.259165	0.45843	0.427682
LASSO	DT	420	0.465116	0.307876	0.488632	0.463598
LASSO	DT	430	0.506977	0.361869	0.500196	0.505148
LASSO	DT	440	0.474419	0.318302	0.484771	0.476222
LASSO	DT	450	0.437209	0.273175	0.448685	0.430065
LASSO	DT	460	0.465116	0.310035	0.454823	0.468359
LASSO	DT	470	0.404651	0.236509	0.417643	0.405979
LASSO	DT	480	0.451163	0.296768	0.45989	0.454128
LASSO	DT	490	0.455814	0.302123	0.453043	0.458935
LASSO	DT	500	0.474419	0.324662	0.464889	0.474293
LASSO	DT	510	0.409302	0.239088	0.399538	0.409199
LASSO	DT	520	0.469767	0.317107	0.467719	0.469079
LASSO	DT	530	0.483721	0.335128	0.492408	0.488235
LASSO	DT	540	0.427907	0.260747	0.455778	0.428549
LASSO	DT	550	0.483721	0.335596	0.484574	0.489418
LASSO	DT	560	0.502326	0.361414	0.499808	0.503827
LASSO	DT	570	0.432558	0.264528	0.438848	0.435583
LASSO	DT	580	0.497674	0.349541	0.485237	0.500035
LASSO	DT	590	0.446512	0.286437	0.456665	0.446207
LASSO	DT	600	0.386047	0.209488	0.411712	0.390592
LASSO	DT	610	0.413953	0.243344	0.415503	0.413183
LASSO	DT	620	0.506977	0.362482	0.495137	0.50733
LASSO	DT	630	0.497674	0.353797	0.528354	0.496442
LASSO	DT	640	0.488372	0.33937	0.489148	0.488486
LASSO	DT	650	0.493023	0.347526	0.491598	0.496483
LASSO	DT	660	0.469767	0.316149	0.465725	0.469491
LASSO	DT	670	0.455814	0.307037	0.470555	0.452955
LASSO	DT	680	0.465116	0.311217	0.498723	0.461041
LASSO	DT	690	0.469767	0.320495	0.516133	0.471549
LASSO	DT	700	0.516279	0.37383	0.536082	0.515171
LASSO	DT	710	0.4	0.225302	0.43378	0.398464
LASSO	DT	720	0.474419	0.324561	0.465312	0.471173
LASSO	DT	730	0.409302	0.240967	0.397182	0.411105
LASSO	DT	740	0.446512	0.290818	0.476729	0.444446
LASSO	DT	750	0.423256	0.260721	0.437532	0.421878
LASSO	DT	760	0.483721	0.329417	0.51124	0.481873
LASSO	DT	770	0.44186	0.277781	0.417264	0.440593
LASSO	DT	780	0.460465	0.307241	0.474558	0.459964
LASSO	DT	790	0.427907	0.25953	0.427988	0.427095
LASSO	DT	800	0.451163	0.289884	0.456559	0.447485
LASSO	DT	810	0.516279	0.374461	0.52251	0.514455
LASSO	DT	820	0.493023	0.342469	0.499249	0.493265
LASSO	DT	830	0.47907	0.326608	0.489365	0.478703
LASSO	DT	840	0.455814	0.300513	0.456245	0.460449
LASSO	DT	850	0.530233	0.393522	0.520981	0.530186
LASSO	DT	860	0.437209	0.274414	0.457986	0.434449
LASSO	DT	870	0.460465	0.308741	0.459126	0.461266
LASSO	DT	880	0.446512	0.284939	0.428094	0.450988
LASSO	DT	890	0.423256	0.257326	0.409615	0.426365
LASSO	DT	900	0.427907	0.264934	0.439253	0.424748
LASSO	DT	910	0.423256	0.258747	0.425541	0.427076
LASSO	DT	920	0.44186	0.282541	0.44501	0.439508
LASSO	DT	930	0.474419	0.323155	0.485108	0.476613
LASSO	DT	940	0.460465	0.305577	0.491335	0.45941
LASSO	DT	950	0.474419	0.329508	0.47616	0.48075
LASSO	DT	960	0.465116	0.314563	0.499263	0.461703
LASSO	DT	970	0.455814	0.297438	0.450586	0.455948
LASSO	DT	980	0.390698	0.216587	0.39351	0.389984
LASSO	DT	990	0.4	0.218968	0.418021	0.40228
LASSO	DT	1000	0.488372	0.341766	0.477526	0.486033
LASSO	DT	1010	0.423256	0.257104	0.438665	0.429499
LASSO	DT	1020	0.386047	0.210232	0.36597	0.388836
LASSO	DT	1030	0.469767	0.312634	0.463255	0.469259
LASSO	DT	1040	0.44186	0.282682	0.445616	0.442672
LASSO	DT	1050	0.516279	0.379042	0.510745	0.513348
LASSO	DT	1060	0.4	0.225072	0.400248	0.400369
LASSO	DT	1070	0.395349	0.218805	0.406542	0.391217
LASSO	DT	1080	0.469767	0.318908	0.474286	0.464559
LASSO	DT	1090	0.418605	0.253988	0.427843	0.421803
LASSO	DT	1100	0.423256	0.260887	0.405433	0.426779
LASSO	DT	1110	0.451163	0.287322	0.470889	0.45736
LASSO	DT	1120	0.427907	0.260666	0.423741	0.428829
LASSO	DT	1130	0.44186	0.279665	0.433532	0.441501
LASSO	DT	1140	0.483721	0.335882	0.48889	0.4849
LASSO	DT	1150	0.44186	0.28272	0.446506	0.446262
LASSO	DT	1160	0.427907	0.261928	0.417098	0.423526
LASSO	DT	1170	0.465116	0.308001	0.454062	0.468835
LASSO	DT	1180	0.474419	0.320642	0.479057	0.47125
LASSO	DT	1190	0.432558	0.265047	0.417468	0.430227
LASSO	DT	1200	0.502326	0.359685	0.510174	0.50047
LASSO	DT	1210	0.427907	0.256137	0.406561	0.432332
LASSO	DT	1220	0.455814	0.29763	0.456521	0.453321
LASSO	DT	1230	0.44186	0.285779	0.441739	0.447188
LASSO	DT	1240	0.413953	0.255553	0.432591	0.406238
LASSO	DT	1250	0.427907	0.263693	0.427565	0.431771
LASSO	DT	1260	0.404651	0.236114	0.41785	0.40628
LASSO	DT	1270	0.446512	0.286737	0.439259	0.443524
LASSO	DT	1280	0.493023	0.345218	0.494347	0.491714
LASSO	DT	1290	0.506977	0.362626	0.502902	0.506971
LASSO	DT	1300	0.44186	0.2753	0.43507	0.440505
LASSO	DT	1310	0.465116	0.317267	0.469823	0.46672
LASSO	DT	1320	0.488372	0.341077	0.47261	0.493244
LASSO	DT	1330	0.483721	0.3351	0.485411	0.480054
LASSO	DT	1340	0.469767	0.314125	0.455566	0.470474
LASSO	DT	1350	0.474419	0.320375	0.467061	0.470289
LASSO	DT	1360	0.47907	0.329862	0.485877	0.48014
LASSO	DT	1370	0.427907	0.26692	0.42793	0.429442
LASSO	DT	1380	0.483721	0.334708	0.483941	0.481287
LASSO	DT	1390	0.418605	0.254481	0.415958	0.420928
LASSO	DT	1400	0.488372	0.344375	0.46004	0.489471
LASSO	DT	1410	0.451163	0.293666	0.459847	0.453005
LASSO	DT	1420	0.460465	0.299066	0.456012	0.452019
LASSO	DT	1430	0.460465	0.303655	0.464665	0.460761
LASSO	DT	1440	0.423256	0.259976	0.436903	0.42207
LASSO	DT	1450	0.460465	0.302993	0.466385	0.45703
LASSO	DT	1460	0.474419	0.324024	0.443831	0.469857
LASSO	DT	1470	0.44186	0.28262	0.4558	0.444998
LASSO	DT	1480	0.497674	0.350235	0.496235	0.493954
LASSO	DT	1490	0.47907	0.32786	0.488639	0.479244
LASSO	DT	1500	0.511628	0.366547	0.502999	0.507335
LASSO	DT	1510	0.52093	0.379816	0.499684	0.51883
LASSO	DT	1520	0.465116	0.308086	0.471017	0.465324
LASSO	DT	1530	0.437209	0.274686	0.454519	0.434959
LASSO	DT	1540	0.413953	0.250823	0.40365	0.416706
LASSO	DT	1550	0.506977	0.362599	0.493416	0.506304
LASSO	DT	1560	0.52093	0.382169	0.543894	0.518233
LASSO	DT	1570	0.511628	0.371837	0.510611	0.512421
LASSO	DT	1580	0.506977	0.365422	0.49961	0.50824
LASSO	DT	1590	0.534884	0.394488	0.541173	0.535536
LASSO	DT	1600	0.460465	0.304375	0.452901	0.459991
LASSO	DT	1610	0.460465	0.304652	0.482235	0.455989
LASSO	DT	1620	0.474419	0.318394	0.510311	0.475087
LASSO	DT	1630	0.511628	0.365908	0.550381	0.511287
LASSO	DT	1640	0.516279	0.372697	0.502466	0.513179
LASSO	DT	1650	0.493023	0.348343	0.478413	0.495747
LASSO	DT	1660	0.465116	0.309646	0.479188	0.460135
LASSO	DT	1670	0.506977	0.363946	0.506331	0.506906
LASSO	DT	1680	0.52093	0.381405	0.508886	0.521721
LASSO	DT	1690	0.483721	0.333672	0.479345	0.481999
LASSO	DT	1700	0.493023	0.34646	0.485857	0.49399
LASSO	DT	1710	0.502326	0.357086	0.515794	0.50616
LASSO	DT	1720	0.506977	0.359516	0.487156	0.506664
LASSO	DT	1730	0.502326	0.357818	0.503017	0.505204
LASSO	DT	1740	0.539535	0.4071	0.534214	0.540344
LASSO	DT	1750	0.502326	0.359394	0.502437	0.498903
LASSO	DT	1760	0.465116	0.307396	0.478542	0.462451
LASSO	DT	1770	0.460465	0.304705	0.473467	0.461791
LASSO	DT	1780	0.451163	0.290644	0.465204	0.454013
LASSO	DT	1790	0.446512	0.287217	0.461463	0.445953
LASSO	DT	1800	0.44186	0.275987	0.431684	0.445482
LASSO	DT	1810	0.469767	0.309332	0.473258	0.468356
LASSO	DT	1820	0.47907	0.324329	0.479468	0.476052
LASSO	DT	1830	0.516279	0.373204	0.525028	0.516007
LASSO	DT	1840	0.534884	0.395013	0.526037	0.531841
LASSO	DT	1850	0.460465	0.304403	0.474392	0.455154
LASSO	DT	1860	0.47907	0.323191	0.493684	0.478034
LASSO	DT	1870	0.469767	0.315143	0.476142	0.468832
LASSO	DT	1880	0.506977	0.361736	0.502257	0.504556
LASSO	DT	1890	0.502326	0.355445	0.496432	0.503076
LASSO	DT	1900	0.497674	0.349627	0.478583	0.490591
LASSO	DT	1910	0.516279	0.372388	0.51855	0.517514
LASSO	DT	1920	0.432558	0.269199	0.425752	0.430838
LASSO	DT	1930	0.469767	0.31401	0.441132	0.467883
LASSO	DT	1940	0.483721	0.333075	0.482071	0.486462
LASSO	DT	1950	0.483721	0.328016	0.48464	0.483863
LASSO	DT	1960	0.474419	0.320914	0.49129	0.469195
LASSO	DT	1970	0.44186	0.281966	0.45413	0.444247
LASSO	DT	1980	0.506977	0.366749	0.49758	0.507634
LASSO	DT	1990	0.47907	0.327055	0.457298	0.482103
LASSO	DT	2000	0.530233	0.393885	0.52383	0.528129
LASSO	RF	10	0.4	0.224201	0.399421	0.40121
LASSO	RF	20	0.418605	0.249388	0.457254	0.421694
LASSO	RF	30	0.525581	0.391845	0.534323	0.533482
LASSO	RF	40	0.665116	0.567892	0.687962	0.666107
LASSO	RF	50	0.655814	0.553693	0.667586	0.653598
LASSO	RF	60	0.651163	0.550407	0.656411	0.640927
LASSO	RF	70	0.660465	0.565	0.67274	0.655835
LASSO	RF	80	0.688372	0.596997	0.704203	0.686721
LASSO	RF	90	0.665116	0.569153	0.690883	0.66413
LASSO	RF	100	0.665116	0.57195	0.691438	0.662078
LASSO	RF	110	0.660465	0.568169	0.688963	0.656578
LASSO	RF	120	0.706977	0.624778	0.737006	0.708116
LASSO	RF	130	0.655814	0.561738	0.693261	0.651125
LASSO	RF	140	0.674419	0.582738	0.712231	0.669071
LASSO	RF	150	0.67907	0.585288	0.714615	0.676265
LASSO	RF	160	0.665116	0.569747	0.694452	0.665433
LASSO	RF	170	0.665116	0.5697	0.704117	0.66791
LASSO	RF	180	0.655814	0.557078	0.679579	0.656469
LASSO	RF	190	0.674419	0.580761	0.711133	0.675349
LASSO	RF	200	0.665116	0.568949	0.692106	0.664611
LASSO	RF	210	0.674419	0.581919	0.713155	0.676889
LASSO	RF	220	0.67907	0.585214	0.718596	0.676159
LASSO	RF	230	0.655814	0.55748	0.711689	0.65835
LASSO	RF	240	0.651163	0.548621	0.691738	0.65146
LASSO	RF	250	0.716279	0.63291	0.745777	0.716305
LASSO	RF	260	0.665116	0.568522	0.710698	0.665356
LASSO	RF	270	0.646512	0.541811	0.68333	0.64457
LASSO	RF	280	0.67907	0.58774	0.715078	0.677437
LASSO	RF	290	0.627907	0.518865	0.664746	0.627586
LASSO	RF	300	0.646512	0.542524	0.695994	0.646638
LASSO	RF	310	0.655814	0.556125	0.69636	0.652266
LASSO	RF	320	0.665116	0.566221	0.698111	0.664587
LASSO	RF	330	0.674419	0.580236	0.699996	0.677489
LASSO	RF	340	0.651163	0.547234	0.675806	0.652433
LASSO	RF	350	0.683721	0.592166	0.716497	0.682925
LASSO	RF	360	0.669767	0.571444	0.696745	0.66821
LASSO	RF	370	0.655814	0.554887	0.700233	0.661159
LASSO	RF	380	0.660465	0.563264	0.694985	0.65981
LASSO	RF	390	0.665116	0.566756	0.695895	0.665638
LASSO	RF	400	0.669767	0.572606	0.703705	0.667771
LASSO	RF	410	0.688372	0.595738	0.724351	0.689348
LASSO	RF	420	0.64186	0.535381	0.68359	0.641009
LASSO	RF	430	0.646512	0.543674	0.683097	0.647831
LASSO	RF	440	0.744186	0.669019	0.769779	0.743449
LASSO	RF	450	0.627907	0.51808	0.660697	0.628007
LASSO	RF	460	0.632558	0.522844	0.674967	0.631707
LASSO	RF	470	0.632558	0.523202	0.666921	0.631723
LASSO	RF	480	0.674419	0.578904	0.701946	0.673538
LASSO	RF	490	0.665116	0.564368	0.697291	0.664918
LASSO	RF	500	0.660465	0.55789	0.684426	0.659937
LASSO	RF	510	0.660465	0.558997	0.688401	0.656869
LASSO	RF	520	0.609302	0.491745	0.656218	0.609307
LASSO	RF	530	0.669767	0.571497	0.6982	0.668466
LASSO	RF	540	0.613953	0.498622	0.66101	0.614021
LASSO	RF	550	0.674419	0.577632	0.705267	0.677843
LASSO	RF	560	0.669767	0.572563	0.698927	0.671791
LASSO	RF	570	0.665116	0.563991	0.702131	0.663006
LASSO	RF	580	0.665116	0.565994	0.693103	0.666373
LASSO	RF	590	0.655814	0.553879	0.690698	0.65787
LASSO	RF	600	0.660465	0.56013	0.697489	0.660673
LASSO	RF	610	0.646512	0.541045	0.678697	0.642799
LASSO	RF	620	0.67907	0.582834	0.721738	0.678894
LASSO	RF	630	0.665116	0.566513	0.70503	0.666256
LASSO	RF	640	0.618605	0.506429	0.65165	0.618297
LASSO	RF	650	0.688372	0.597222	0.717142	0.687061
LASSO	RF	660	0.632558	0.525051	0.663896	0.630714
LASSO	RF	670	0.660465	0.561965	0.698986	0.655848
LASSO	RF	680	0.665116	0.565963	0.702327	0.660796
LASSO	RF	690	0.660465	0.560059	0.700111	0.658133
LASSO	RF	700	0.67907	0.583383	0.715698	0.674559
LASSO	RF	710	0.655814	0.553245	0.699586	0.655916
LASSO	RF	720	0.655814	0.558544	0.702808	0.656691
LASSO	RF	730	0.646512	0.545784	0.675387	0.64369
LASSO	RF	740	0.669767	0.572344	0.717366	0.669047
LASSO	RF	750	0.665116	0.568468	0.710669	0.665196
LASSO	RF	760	0.693023	0.601819	0.730588	0.695245
LASSO	RF	770	0.64186	0.535697	0.690156	0.636544
LASSO	RF	780	0.674419	0.578102	0.712039	0.671922
LASSO	RF	790	0.646512	0.543053	0.683228	0.645305
LASSO	RF	800	0.655814	0.553933	0.686317	0.651402
LASSO	RF	810	0.655814	0.55461	0.683268	0.650648
LASSO	RF	820	0.688372	0.597814	0.732335	0.687036
LASSO	RF	830	0.72093	0.639188	0.752606	0.717976
LASSO	RF	840	0.67907	0.582876	0.712213	0.676659
LASSO	RF	850	0.627907	0.518294	0.674883	0.62664
LASSO	RF	860	0.665116	0.565369	0.706864	0.663506
LASSO	RF	870	0.665116	0.566132	0.695035	0.66111
LASSO	RF	880	0.618605	0.507159	0.654737	0.617716
LASSO	RF	890	0.6	0.479566	0.646761	0.593551
LASSO	RF	900	0.711628	0.628005	0.747018	0.710846
LASSO	RF	910	0.618605	0.504565	0.660631	0.613675
LASSO	RF	920	0.660465	0.5595	0.700978	0.65972
LASSO	RF	930	0.669767	0.571678	0.713025	0.667404
LASSO	RF	940	0.660465	0.561734	0.696855	0.659992
LASSO	RF	950	0.64186	0.533627	0.689779	0.641164
LASSO	RF	960	0.688372	0.596704	0.729702	0.688975
LASSO	RF	970	0.683721	0.589441	0.708317	0.683139
LASSO	RF	980	0.613953	0.500674	0.664202	0.609888
LASSO	RF	990	0.627907	0.518234	0.669717	0.62365
LASSO	RF	1000	0.651163	0.546221	0.682884	0.65008
LASSO	RF	1010	0.660465	0.557772	0.705717	0.659847
LASSO	RF	1020	0.688372	0.598187	0.72678	0.685731
LASSO	RF	1030	0.67907	0.584859	0.714177	0.681623
LASSO	RF	1040	0.632558	0.521768	0.66404	0.631549
LASSO	RF	1050	0.651163	0.545869	0.688901	0.650747
LASSO	RF	1060	0.702326	0.612522	0.731104	0.702813
LASSO	RF	1070	0.669767	0.57285	0.694435	0.666168
LASSO	RF	1080	0.64186	0.53685	0.668204	0.639285
LASSO	RF	1090	0.637209	0.528215	0.665971	0.635374
LASSO	RF	1100	0.660465	0.561005	0.695387	0.656264
LASSO	RF	1110	0.67907	0.582757	0.71058	0.676742
LASSO	RF	1120	0.64186	0.533944	0.683616	0.640874
LASSO	RF	1130	0.637209	0.529151	0.658482	0.633862
LASSO	RF	1140	0.646512	0.541438	0.697009	0.645815
LASSO	RF	1150	0.623256	0.510569	0.647173	0.622169
LASSO	RF	1160	0.669767	0.57052	0.705797	0.668961
LASSO	RF	1170	0.618605	0.503498	0.647309	0.616526
LASSO	RF	1180	0.655814	0.553975	0.676475	0.656503
LASSO	RF	1190	0.64186	0.534099	0.680139	0.640296
LASSO	RF	1200	0.683721	0.589225	0.723305	0.682091
LASSO	RF	1210	0.665116	0.564986	0.694156	0.66583
LASSO	RF	1220	0.651163	0.54743	0.689739	0.647338
LASSO	RF	1230	0.665116	0.565798	0.717744	0.663476
LASSO	RF	1240	0.646512	0.541757	0.683243	0.643929
LASSO	RF	1250	0.669767	0.572412	0.696771	0.667772
LASSO	RF	1260	0.637209	0.529985	0.675599	0.636841
LASSO	RF	1270	0.646512	0.542382	0.69064	0.642379
LASSO	RF	1280	0.64186	0.535701	0.67407	0.641494
LASSO	RF	1290	0.632558	0.526101	0.653258	0.625472
LASSO	RF	1300	0.613953	0.49851	0.63867	0.612405
LASSO	RF	1310	0.64186	0.536933	0.662992	0.639562
LASSO	RF	1320	0.651163	0.546049	0.672156	0.649464
LASSO	RF	1330	0.665116	0.567338	0.6816	0.661694
LASSO	RF	1340	0.637209	0.52988	0.655645	0.632493
LASSO	RF	1350	0.665116	0.566008	0.681727	0.659966
LASSO	RF	1360	0.655814	0.55199	0.66516	0.652195
LASSO	RF	1370	0.637209	0.532204	0.679715	0.633195
LASSO	RF	1380	0.660465	0.558608	0.669417	0.657964
LASSO	RF	1390	0.6	0.477091	0.618562	0.600887
LASSO	RF	1400	0.683721	0.588914	0.705918	0.683238
LASSO	RF	1410	0.623256	0.511284	0.636983	0.621375
LASSO	RF	1420	0.618605	0.503703	0.64624	0.619483
LASSO	RF	1430	0.655814	0.553963	0.648845	0.647299
LASSO	RF	1440	0.655814	0.555497	0.675817	0.652787
LASSO	RF	1450	0.64186	0.533528	0.648425	0.639245
LASSO	RF	1460	0.655814	0.551738	0.662254	0.655104
LASSO	RF	1470	0.637209	0.529209	0.650086	0.635454
LASSO	RF	1480	0.6	0.479683	0.582878	0.591073
LASSO	RF	1490	0.651163	0.550336	0.668608	0.644323
LASSO	RF	1500	0.646512	0.540965	0.640791	0.639829
LASSO	RF	1510	0.655814	0.552012	0.663869	0.652902
LASSO	RF	1520	0.637209	0.528887	0.658966	0.636349
LASSO	RF	1530	0.646512	0.541386	0.642903	0.639425
LASSO	RF	1540	0.669767	0.572645	0.672382	0.662597
LASSO	RF	1550	0.646512	0.540008	0.641405	0.641381
LASSO	RF	1560	0.655814	0.55564	0.703504	0.651585
LASSO	RF	1570	0.655814	0.553576	0.706088	0.655653
LASSO	RF	1580	0.669767	0.573079	0.715918	0.66562
LASSO	RF	1590	0.697674	0.610618	0.729112	0.696344
LASSO	RF	1600	0.674419	0.582942	0.689085	0.671413
LASSO	RF	1610	0.683721	0.592539	0.725702	0.682349
LASSO	RF	1620	0.665116	0.565334	0.710637	0.664642
LASSO	RF	1630	0.67907	0.583782	0.713836	0.677134
LASSO	RF	1640	0.627907	0.518276	0.669509	0.625146
LASSO	RF	1650	0.665116	0.567382	0.718807	0.661376
LASSO	RF	1660	0.613953	0.500169	0.667934	0.613641
LASSO	RF	1670	0.623256	0.513905	0.670451	0.621918
LASSO	RF	1680	0.660465	0.56302	0.690162	0.658853
LASSO	RF	1690	0.67907	0.58342	0.705107	0.677973
LASSO	RF	1700	0.660465	0.558682	0.700229	0.659173
LASSO	RF	1710	0.706977	0.623572	0.735092	0.703834
LASSO	RF	1720	0.651163	0.546414	0.682392	0.648674
LASSO	RF	1730	0.665116	0.567397	0.719129	0.662967
LASSO	RF	1740	0.688372	0.596615	0.712052	0.686621
LASSO	RF	1750	0.67907	0.584963	0.691948	0.675658
LASSO	RF	1760	0.64186	0.534431	0.672363	0.6401
LASSO	RF	1770	0.660465	0.559452	0.69101	0.660742
LASSO	RF	1780	0.665116	0.566428	0.692247	0.661776
LASSO	RF	1790	0.655814	0.553935	0.671672	0.653255
LASSO	RF	1800	0.64186	0.534011	0.638259	0.63696
LASSO	RF	1810	0.637209	0.530006	0.659231	0.633952
LASSO	RF	1820	0.627907	0.51642	0.675071	0.627832
LASSO	RF	1830	0.655814	0.555464	0.700232	0.651011
LASSO	RF	1840	0.646512	0.540428	0.691305	0.645924
LASSO	RF	1850	0.67907	0.584645	0.69431	0.676153
LASSO	RF	1860	0.665116	0.56663	0.691423	0.661865
LASSO	RF	1870	0.613953	0.497182	0.591232	0.60719
LASSO	RF	1880	0.674419	0.577589	0.710947	0.674166
LASSO	RF	1890	0.660465	0.562649	0.678133	0.657254
LASSO	RF	1900	0.604651	0.484093	0.608827	0.601237
LASSO	RF	1910	0.702326	0.615047	0.74113	0.699416
LASSO	RF	1920	0.646512	0.541574	0.674897	0.640387
LASSO	RF	1930	0.67907	0.585004	0.704862	0.678562
LASSO	RF	1940	0.646512	0.540945	0.677198	0.643014
LASSO	RF	1950	0.655814	0.551726	0.675244	0.653942
LASSO	RF	1960	0.637209	0.528644	0.659891	0.631893
LASSO	RF	1970	0.651163	0.547209	0.687808	0.646032
LASSO	RF	1980	0.637209	0.529545	0.67135	0.639489
LASSO	RF	1990	0.627907	0.516141	0.627154	0.621126
LASSO	RF	2000	0.595349	0.471901	0.584702	0.590477
LightGBM	DT	10	0.52093	0.383002	0.548782	0.524883
LightGBM	DT	20	0.576744	0.453303	0.602532	0.5781
LightGBM	DT	30	0.604651	0.486081	0.637131	0.605805
LightGBM	DT	40	0.548837	0.422496	0.561026	0.551578
LightGBM	DT	50	0.562791	0.435301	0.582304	0.568589
LightGBM	DT	60	0.530233	0.397815	0.57364	0.531193
LightGBM	DT	70	0.539535	0.406272	0.563663	0.542068
LightGBM	DT	80	0.604651	0.489151	0.626082	0.606981
LightGBM	DT	90	0.55814	0.429843	0.575696	0.559572
LightGBM	DT	100	0.567442	0.442589	0.580652	0.570825
LightGBM	DT	110	0.548837	0.422738	0.558175	0.554413
LightGBM	DT	120	0.55814	0.429611	0.57741	0.556343
LightGBM	DT	130	0.530233	0.398505	0.544192	0.531451
LightGBM	DT	140	0.544186	0.415417	0.570312	0.539736
LightGBM	DT	150	0.511628	0.373625	0.505251	0.513298
LightGBM	DT	160	0.530233	0.398391	0.543105	0.529063
LightGBM	DT	170	0.497674	0.35764	0.514475	0.501263
LightGBM	DT	180	0.516279	0.377997	0.53038	0.520385
LightGBM	DT	190	0.506977	0.364525	0.519874	0.504903
LightGBM	DT	200	0.548837	0.420638	0.55166	0.549159
LightGBM	DT	210	0.493023	0.34454	0.500368	0.495821
LightGBM	DT	220	0.562791	0.433526	0.574413	0.562409
LightGBM	DT	230	0.548837	0.421131	0.553967	0.555256
LightGBM	DT	240	0.516279	0.376277	0.53167	0.518176
LightGBM	DT	250	0.55814	0.431525	0.565418	0.558087
LightGBM	DT	260	0.446512	0.286326	0.452011	0.448473
LightGBM	DT	270	0.586047	0.466138	0.584006	0.589288
LightGBM	DT	280	0.567442	0.441534	0.557755	0.567448
LightGBM	DT	290	0.581395	0.454899	0.607614	0.58397
LightGBM	DT	300	0.502326	0.356973	0.51472	0.504246
LightGBM	DT	310	0.493023	0.34503	0.53055	0.498474
LightGBM	DT	320	0.506977	0.368102	0.52849	0.505268
LightGBM	DT	330	0.576744	0.449664	0.561316	0.575147
LightGBM	DT	340	0.488372	0.339663	0.505601	0.491825
LightGBM	DT	350	0.511628	0.380963	0.520714	0.512873
LightGBM	DT	360	0.465116	0.315467	0.481808	0.460969
LightGBM	DT	370	0.502326	0.35713	0.507177	0.502385
LightGBM	DT	380	0.502326	0.351881	0.491724	0.500448
LightGBM	DT	390	0.497674	0.346626	0.473334	0.493254
LightGBM	DT	400	0.451163	0.296416	0.464689	0.456695
LightGBM	DT	410	0.488372	0.341655	0.504767	0.488011
LightGBM	DT	420	0.493023	0.341583	0.47126	0.492464
LightGBM	DT	430	0.511628	0.375313	0.524366	0.512325
LightGBM	DT	440	0.52093	0.38283	0.502455	0.518274
LightGBM	DT	450	0.497674	0.353349	0.50927	0.502041
LightGBM	DT	460	0.497674	0.358771	0.502293	0.501815
LightGBM	DT	470	0.47907	0.331843	0.504493	0.478874
LightGBM	DT	480	0.52093	0.383111	0.528628	0.519997
LightGBM	DT	490	0.455814	0.302745	0.465407	0.45823
LightGBM	DT	500	0.534884	0.403858	0.550046	0.536308
LightGBM	DT	510	0.44186	0.289846	0.474491	0.439472
LightGBM	DT	520	0.516279	0.371665	0.504852	0.517747
LightGBM	DT	530	0.47907	0.329908	0.499874	0.473556
LightGBM	DT	540	0.427907	0.264497	0.44336	0.432886
LightGBM	DT	550	0.534884	0.397963	0.546834	0.538896
LightGBM	DT	560	0.516279	0.377957	0.533373	0.523214
LightGBM	DT	570	0.502326	0.361488	0.524923	0.498819
LightGBM	DT	580	0.455814	0.295774	0.454316	0.453463
LightGBM	DT	590	0.539535	0.408973	0.555123	0.541013
LightGBM	DT	600	0.451163	0.297008	0.443225	0.457929
LightGBM	DT	610	0.562791	0.432093	0.561034	0.564747
LightGBM	DT	620	0.488372	0.341795	0.496192	0.48557
LightGBM	DT	630	0.465116	0.315141	0.488605	0.466058
LightGBM	DT	640	0.47907	0.327895	0.474906	0.483719
LightGBM	DT	650	0.516279	0.372695	0.515579	0.520588
LightGBM	DT	660	0.506977	0.363995	0.500797	0.511533
LightGBM	DT	670	0.511628	0.367995	0.498165	0.513197
LightGBM	DT	680	0.52093	0.384333	0.536187	0.518357
LightGBM	DT	690	0.502326	0.357494	0.49941	0.506854
LightGBM	DT	700	0.488372	0.337403	0.495893	0.48743
LightGBM	DT	710	0.52093	0.379907	0.496445	0.520095
LightGBM	DT	720	0.469767	0.31743	0.465237	0.467793
LightGBM	DT	730	0.525581	0.386896	0.542227	0.530017
LightGBM	DT	740	0.502326	0.356569	0.474431	0.499094
LightGBM	DT	750	0.544186	0.413845	0.55835	0.546565
LightGBM	DT	760	0.525581	0.386846	0.521886	0.527183
LightGBM	DT	770	0.469767	0.317453	0.489903	0.4712
LightGBM	DT	780	0.469767	0.315166	0.466788	0.472224
LightGBM	DT	790	0.525581	0.389185	0.522879	0.533623
LightGBM	DT	800	0.511628	0.371426	0.491795	0.505474
LightGBM	DT	810	0.544186	0.411141	0.538903	0.550541
LightGBM	DT	820	0.530233	0.393733	0.511757	0.534643
LightGBM	DT	830	0.465116	0.309644	0.449257	0.470109
LightGBM	DT	840	0.488372	0.340806	0.501805	0.491493
LightGBM	DT	850	0.52093	0.383856	0.507517	0.52545
LightGBM	DT	860	0.52093	0.38405	0.497777	0.520882
LightGBM	DT	870	0.516279	0.376914	0.522829	0.519291
LightGBM	DT	880	0.544186	0.415419	0.534004	0.542653
LightGBM	DT	890	0.451163	0.29343	0.45632	0.454898
LightGBM	DT	900	0.539535	0.408889	0.540851	0.545058
LightGBM	DT	910	0.516279	0.380221	0.51796	0.519206
LightGBM	DT	920	0.530233	0.394671	0.533756	0.529289
LightGBM	DT	930	0.52093	0.387683	0.530609	0.523119
LightGBM	DT	940	0.525581	0.388112	0.486796	0.528509
LightGBM	DT	950	0.47907	0.326681	0.489916	0.479765
LightGBM	DT	960	0.534884	0.404431	0.519505	0.539165
LightGBM	DT	970	0.455814	0.300688	0.463958	0.461915
LightGBM	DT	980	0.488372	0.337206	0.490217	0.489707
LightGBM	DT	990	0.488372	0.338473	0.519475	0.490165
LightGBM	DT	1000	0.511628	0.371825	0.511253	0.516572
LightGBM	DT	1010	0.483721	0.338987	0.487244	0.486772
LightGBM	DT	1020	0.525581	0.393203	0.532319	0.528341
LightGBM	DT	1030	0.506977	0.36827	0.498518	0.505602
LightGBM	DT	1040	0.44186	0.286295	0.434163	0.44588
LightGBM	DT	1050	0.469767	0.318023	0.482151	0.471182
LightGBM	DT	1060	0.474419	0.321522	0.506487	0.475344
LightGBM	DT	1070	0.511628	0.371423	0.5314	0.515584
LightGBM	DT	1080	0.465116	0.307599	0.471489	0.472185
LightGBM	DT	1090	0.516279	0.382464	0.550704	0.51448
LightGBM	DT	1100	0.488372	0.341799	0.518325	0.494653
LightGBM	DT	1110	0.488372	0.345481	0.491413	0.497363
LightGBM	DT	1120	0.525581	0.389426	0.506271	0.529912
LightGBM	DT	1130	0.530233	0.393366	0.541583	0.534186
LightGBM	DT	1140	0.511628	0.369337	0.524557	0.516642
LightGBM	DT	1150	0.493023	0.350428	0.514232	0.488077
LightGBM	DT	1160	0.483721	0.331709	0.480461	0.488471
LightGBM	DT	1170	0.437209	0.277623	0.451437	0.436478
LightGBM	DT	1180	0.497674	0.351669	0.485317	0.500314
LightGBM	DT	1190	0.530233	0.394215	0.531837	0.53079
LightGBM	DT	1200	0.52093	0.386338	0.545129	0.517583
LightGBM	DT	1210	0.474419	0.330556	0.491138	0.475401
LightGBM	DT	1220	0.488372	0.341007	0.472933	0.491749
LightGBM	DT	1230	0.483721	0.334531	0.504435	0.485859
LightGBM	DT	1240	0.544186	0.414198	0.549586	0.543456
LightGBM	DT	1250	0.418605	0.25066	0.411809	0.421449
LightGBM	DT	1260	0.460465	0.303191	0.435242	0.460457
LightGBM	DT	1270	0.502326	0.358299	0.5095	0.500341
LightGBM	DT	1280	0.506977	0.362736	0.537174	0.509849
LightGBM	DT	1290	0.469767	0.319625	0.457145	0.476272
LightGBM	DT	1300	0.525581	0.393239	0.529497	0.531051
LightGBM	DT	1310	0.47907	0.331947	0.491037	0.483029
LightGBM	DT	1320	0.525581	0.387105	0.528948	0.529626
LightGBM	DT	1330	0.506977	0.361295	0.503729	0.504888
LightGBM	DT	1340	0.488372	0.337091	0.520619	0.491286
LightGBM	DT	1350	0.516279	0.380078	0.53595	0.52157
LightGBM	DT	1360	0.446512	0.291852	0.461741	0.449201
LightGBM	DT	1370	0.483721	0.333691	0.486892	0.484568
LightGBM	DT	1380	0.469767	0.317156	0.490388	0.471607
LightGBM	DT	1390	0.511628	0.380631	0.508861	0.511271
LightGBM	DT	1400	0.516279	0.373747	0.501916	0.515604
LightGBM	DT	1410	0.465116	0.315577	0.494518	0.464292
LightGBM	DT	1420	0.530233	0.398299	0.533747	0.53426
LightGBM	DT	1430	0.511628	0.373533	0.505866	0.513494
LightGBM	DT	1440	0.47907	0.328854	0.476783	0.478977
LightGBM	DT	1450	0.516279	0.376316	0.510141	0.519071
LightGBM	DT	1460	0.451163	0.291765	0.459444	0.448477
LightGBM	DT	1470	0.511628	0.369818	0.509587	0.516232
LightGBM	DT	1480	0.497674	0.350359	0.508579	0.49989
LightGBM	DT	1490	0.516279	0.376137	0.512415	0.517333
LightGBM	DT	1500	0.474419	0.327338	0.488454	0.475073
LightGBM	DT	1510	0.47907	0.329327	0.490657	0.47972
LightGBM	DT	1520	0.455814	0.303207	0.478724	0.453606
LightGBM	DT	1530	0.474419	0.323995	0.482115	0.480666
LightGBM	DT	1540	0.465116	0.308066	0.483453	0.46847
LightGBM	DT	1550	0.460465	0.30586	0.464536	0.461589
LightGBM	DT	1560	0.488372	0.340399	0.483846	0.489054
LightGBM	DT	1570	0.474419	0.318319	0.473383	0.4739
LightGBM	DT	1580	0.516279	0.380871	0.531585	0.519568
LightGBM	DT	1590	0.497674	0.351543	0.506929	0.498326
LightGBM	DT	1600	0.544186	0.415621	0.559695	0.547075
LightGBM	DT	1610	0.525581	0.391209	0.520807	0.531814
LightGBM	DT	1620	0.493023	0.346547	0.511935	0.495359
LightGBM	DT	1630	0.465116	0.314565	0.480712	0.462948
LightGBM	DT	1640	0.511628	0.369872	0.509963	0.511495
LightGBM	DT	1650	0.493023	0.343713	0.518837	0.49564
LightGBM	DT	1660	0.52093	0.383534	0.533942	0.521036
LightGBM	DT	1670	0.427907	0.263458	0.431662	0.432051
LightGBM	DT	1680	0.469767	0.315497	0.475572	0.471645
LightGBM	DT	1690	0.47907	0.329454	0.485881	0.476018
LightGBM	DT	1700	0.497674	0.35199	0.541415	0.501705
LightGBM	DT	1710	0.460465	0.307018	0.474217	0.465414
LightGBM	DT	1720	0.516279	0.374787	0.516997	0.518504
LightGBM	DT	1730	0.451163	0.293209	0.44659	0.457425
LightGBM	DT	1740	0.511628	0.367853	0.500224	0.516962
LightGBM	DT	1750	0.502326	0.363547	0.490505	0.499737
LightGBM	DT	1760	0.465116	0.307295	0.495409	0.468601
LightGBM	DT	1770	0.446512	0.291668	0.452177	0.449207
LightGBM	DT	1780	0.534884	0.396381	0.555201	0.53649
LightGBM	DT	1790	0.460465	0.312774	0.476471	0.464165
LightGBM	DT	1800	0.497674	0.354257	0.489735	0.500936
LightGBM	DT	1810	0.497674	0.355019	0.512503	0.495406
LightGBM	DT	1820	0.455814	0.303238	0.459106	0.459532
LightGBM	DT	1830	0.451163	0.288287	0.448518	0.45365
LightGBM	DT	1840	0.502326	0.356629	0.493922	0.507374
LightGBM	DT	1850	0.516279	0.372994	0.526056	0.518925
LightGBM	DT	1860	0.474419	0.325333	0.492761	0.476937
LightGBM	DT	1870	0.446512	0.285661	0.446568	0.451566
LightGBM	DT	1880	0.474419	0.321575	0.481984	0.47183
LightGBM	DT	1890	0.516279	0.372526	0.526109	0.520682
LightGBM	DT	1900	0.516279	0.374159	0.519298	0.516906
LightGBM	DT	1910	0.469767	0.319103	0.46766	0.474061
LightGBM	DT	1920	0.483721	0.34157	0.487107	0.488672
LightGBM	DT	1930	0.544186	0.411185	0.543385	0.547439
LightGBM	DT	1940	0.47907	0.324271	0.491068	0.479502
LightGBM	DT	1950	0.47907	0.329108	0.488757	0.480589
LightGBM	DT	1960	0.502326	0.358476	0.513861	0.506151
LightGBM	DT	1970	0.488372	0.340068	0.499103	0.488641
LightGBM	DT	1980	0.497674	0.349923	0.518739	0.496735
LightGBM	DT	1990	0.47907	0.331042	0.461052	0.480541
LightGBM	DT	2000	0.493023	0.347141	0.490513	0.49525
LightGBM	RF	10	0.655814	0.560086	0.687675	0.648645
LightGBM	RF	20	0.702326	0.617447	0.745267	0.697334
LightGBM	RF	30	0.72093	0.642494	0.75378	0.718258
LightGBM	RF	40	0.75814	0.689099	0.804041	0.756237
LightGBM	RF	50	0.748837	0.676444	0.783627	0.745975
LightGBM	RF	60	0.772093	0.710894	0.808104	0.769523
LightGBM	RF	70	0.734884	0.660704	0.775997	0.732391
LightGBM	RF	80	0.744186	0.673767	0.77688	0.741527
LightGBM	RF	90	0.762791	0.695649	0.806026	0.759888
LightGBM	RF	100	0.753488	0.685431	0.798721	0.751507
LightGBM	RF	110	0.744186	0.674305	0.784088	0.740248
LightGBM	RF	120	0.744186	0.673665	0.788293	0.737702
LightGBM	RF	130	0.734884	0.662523	0.77455	0.728287
LightGBM	RF	140	0.716279	0.636288	0.753922	0.711668
LightGBM	RF	150	0.748837	0.677362	0.78001	0.747053
LightGBM	RF	160	0.753488	0.684285	0.790499	0.748954
LightGBM	RF	170	0.744186	0.671278	0.768835	0.741807
LightGBM	RF	180	0.753488	0.685509	0.790172	0.749017
LightGBM	RF	190	0.739535	0.670039	0.765571	0.735478
LightGBM	RF	200	0.748837	0.679001	0.787825	0.746437
LightGBM	RF	210	0.744186	0.672995	0.783187	0.738447
LightGBM	RF	220	0.725581	0.647348	0.761748	0.719859
LightGBM	RF	230	0.739535	0.670192	0.776831	0.73204
LightGBM	RF	240	0.734884	0.662165	0.781757	0.727209
LightGBM	RF	250	0.706977	0.625837	0.752607	0.702304
LightGBM	RF	260	0.739535	0.67099	0.776627	0.731178
LightGBM	RF	270	0.725581	0.647744	0.769421	0.721562
LightGBM	RF	280	0.744186	0.673944	0.772138	0.73552
LightGBM	RF	290	0.72093	0.643139	0.764214	0.715328
LightGBM	RF	300	0.748837	0.680988	0.788176	0.745843
LightGBM	RF	310	0.734884	0.658903	0.777555	0.732222
LightGBM	RF	320	0.72093	0.643825	0.76398	0.714611
LightGBM	RF	330	0.748837	0.680689	0.786615	0.746171
LightGBM	RF	340	0.716279	0.639075	0.751808	0.710203
LightGBM	RF	350	0.72093	0.645667	0.756816	0.713601
LightGBM	RF	360	0.730233	0.655812	0.779937	0.724392
LightGBM	RF	370	0.748837	0.67909	0.787324	0.743528
LightGBM	RF	380	0.748837	0.681664	0.791751	0.742276
LightGBM	RF	390	0.762791	0.698202	0.799564	0.759193
LightGBM	RF	400	0.734884	0.664414	0.780496	0.726832
LightGBM	RF	410	0.730233	0.655739	0.779642	0.723465
LightGBM	RF	420	0.748837	0.683505	0.78643	0.742374
LightGBM	RF	430	0.725581	0.652455	0.759723	0.715526
LightGBM	RF	440	0.706977	0.629172	0.749336	0.695041
LightGBM	RF	450	0.716279	0.637089	0.760048	0.70823
LightGBM	RF	460	0.744186	0.674126	0.783356	0.739429
LightGBM	RF	470	0.744186	0.674616	0.783272	0.737664
LightGBM	RF	480	0.734884	0.66417	0.782762	0.729683
LightGBM	RF	490	0.725581	0.652557	0.766842	0.718253
LightGBM	RF	500	0.725581	0.650747	0.768688	0.720057
LightGBM	RF	510	0.711628	0.634492	0.754566	0.702231
LightGBM	RF	520	0.683721	0.597653	0.729073	0.669714
LightGBM	RF	530	0.72093	0.642517	0.76457	0.713624
LightGBM	RF	540	0.734884	0.664819	0.774819	0.728651
LightGBM	RF	550	0.72093	0.646039	0.761665	0.713323
LightGBM	RF	560	0.753488	0.687291	0.798984	0.749589
LightGBM	RF	570	0.711628	0.633488	0.759009	0.697791
LightGBM	RF	580	0.716279	0.640514	0.746236	0.705277
LightGBM	RF	590	0.730233	0.657226	0.770723	0.722892
LightGBM	RF	600	0.744186	0.671902	0.793496	0.742323
LightGBM	RF	610	0.716279	0.637787	0.752427	0.706818
LightGBM	RF	620	0.730233	0.659927	0.773041	0.722707
LightGBM	RF	630	0.744186	0.673301	0.782574	0.739496
LightGBM	RF	640	0.725581	0.652476	0.774325	0.717944
LightGBM	RF	650	0.706977	0.626914	0.752229	0.698826
LightGBM	RF	660	0.711628	0.631452	0.757291	0.705086
LightGBM	RF	670	0.716279	0.638997	0.752604	0.70856
LightGBM	RF	680	0.711628	0.630936	0.756712	0.704825
LightGBM	RF	690	0.716279	0.635865	0.760241	0.70936
LightGBM	RF	700	0.762791	0.697818	0.805948	0.759213
LightGBM	RF	710	0.739535	0.670161	0.784881	0.731577
LightGBM	RF	720	0.697674	0.61313	0.742855	0.688734
LightGBM	RF	730	0.725581	0.653484	0.767113	0.717366
LightGBM	RF	740	0.730233	0.660615	0.770833	0.722686
LightGBM	RF	750	0.744186	0.673053	0.791022	0.738066
LightGBM	RF	760	0.725581	0.655002	0.772382	0.714631
LightGBM	RF	770	0.716279	0.638826	0.754863	0.709536
LightGBM	RF	780	0.730233	0.655852	0.772077	0.723521
LightGBM	RF	790	0.72093	0.642388	0.764916	0.715029
LightGBM	RF	800	0.72093	0.644356	0.764205	0.714333
LightGBM	RF	810	0.72093	0.645912	0.758088	0.71477
LightGBM	RF	820	0.702326	0.620791	0.746097	0.692873
LightGBM	RF	830	0.711628	0.634347	0.755956	0.703758
LightGBM	RF	840	0.748837	0.683389	0.786228	0.743055
LightGBM	RF	850	0.697674	0.614869	0.742	0.685974
LightGBM	RF	860	0.72093	0.644758	0.763092	0.712977
LightGBM	RF	870	0.716279	0.637013	0.760973	0.711586
LightGBM	RF	880	0.716279	0.639227	0.767676	0.711442
LightGBM	RF	890	0.739535	0.668776	0.761725	0.73174
LightGBM	RF	900	0.716279	0.641155	0.761689	0.710782
LightGBM	RF	910	0.697674	0.617172	0.734583	0.688879
LightGBM	RF	920	0.72093	0.642099	0.757616	0.71739
LightGBM	RF	930	0.730233	0.658016	0.780541	0.72485
LightGBM	RF	940	0.72093	0.645526	0.763824	0.714934
LightGBM	RF	950	0.716279	0.638761	0.752586	0.709147
LightGBM	RF	960	0.702326	0.619002	0.749857	0.696546
LightGBM	RF	970	0.683721	0.598925	0.729975	0.67019
LightGBM	RF	980	0.730233	0.659068	0.769052	0.71917
LightGBM	RF	990	0.702326	0.621123	0.748288	0.695866
LightGBM	RF	1000	0.716279	0.635535	0.752624	0.708406
LightGBM	RF	1010	0.725581	0.65135	0.760782	0.719282
LightGBM	RF	1020	0.674419	0.58331	0.719232	0.663252
LightGBM	RF	1030	0.72093	0.642295	0.765635	0.715556
LightGBM	RF	1040	0.730233	0.657476	0.772353	0.723362
LightGBM	RF	1050	0.706977	0.62617	0.752277	0.698961
LightGBM	RF	1060	0.693023	0.610635	0.739256	0.682225
LightGBM	RF	1070	0.674419	0.583766	0.726254	0.66525
LightGBM	RF	1080	0.697674	0.615363	0.734745	0.68526
LightGBM	RF	1090	0.716279	0.63881	0.752923	0.707688
LightGBM	RF	1100	0.716279	0.637224	0.752329	0.708994
LightGBM	RF	1110	0.711628	0.630982	0.755923	0.702671
LightGBM	RF	1120	0.688372	0.605387	0.733425	0.674411
LightGBM	RF	1130	0.730233	0.655248	0.771887	0.72516
LightGBM	RF	1140	0.72093	0.644606	0.764688	0.712719
LightGBM	RF	1150	0.706977	0.627929	0.753081	0.69986
LightGBM	RF	1160	0.702326	0.619157	0.749795	0.693318
LightGBM	RF	1170	0.734884	0.662142	0.777029	0.730441
LightGBM	RF	1180	0.693023	0.6092	0.742122	0.687316
LightGBM	RF	1190	0.688372	0.60265	0.729425	0.679157
LightGBM	RF	1200	0.702326	0.623094	0.745764	0.691303
LightGBM	RF	1210	0.72093	0.646601	0.762424	0.713839
LightGBM	RF	1220	0.706977	0.626349	0.759267	0.698734
LightGBM	RF	1230	0.706977	0.62967	0.749351	0.693849
LightGBM	RF	1240	0.734884	0.662496	0.769181	0.72717
LightGBM	RF	1250	0.734884	0.663455	0.777946	0.730521
LightGBM	RF	1260	0.702326	0.622416	0.740477	0.695058
LightGBM	RF	1270	0.706977	0.626482	0.741096	0.701452
LightGBM	RF	1280	0.725581	0.647812	0.776811	0.720795
LightGBM	RF	1290	0.702326	0.620185	0.737348	0.695219
LightGBM	RF	1300	0.725581	0.651111	0.775094	0.716763
LightGBM	RF	1310	0.706977	0.627093	0.753266	0.697512
LightGBM	RF	1320	0.730233	0.657786	0.765574	0.724051
LightGBM	RF	1330	0.716279	0.640343	0.759379	0.709224
LightGBM	RF	1340	0.725581	0.647828	0.761909	0.718923
LightGBM	RF	1350	0.702326	0.623438	0.754844	0.690724
LightGBM	RF	1360	0.693023	0.607544	0.733103	0.681367
LightGBM	RF	1370	0.730233	0.656419	0.772946	0.725686
LightGBM	RF	1380	0.711628	0.632393	0.755957	0.704424
LightGBM	RF	1390	0.725581	0.649474	0.769578	0.719246
LightGBM	RF	1400	0.711628	0.636112	0.74577	0.700829
LightGBM	RF	1410	0.669767	0.577453	0.711828	0.659673
LightGBM	RF	1420	0.706977	0.627577	0.742438	0.696273
LightGBM	RF	1430	0.706977	0.625398	0.751867	0.698765
LightGBM	RF	1440	0.716279	0.637091	0.761216	0.711428
LightGBM	RF	1450	0.725581	0.649861	0.766929	0.719919
LightGBM	RF	1460	0.693023	0.608057	0.742328	0.686549
LightGBM	RF	1470	0.711628	0.633419	0.751539	0.700856
LightGBM	RF	1480	0.683721	0.596385	0.732507	0.674345
LightGBM	RF	1490	0.706977	0.627616	0.750725	0.696478
LightGBM	RF	1500	0.683721	0.596256	0.731212	0.673765
LightGBM	RF	1510	0.739535	0.670861	0.7792	0.734066
LightGBM	RF	1520	0.730233	0.656227	0.777179	0.725449
LightGBM	RF	1530	0.702326	0.621748	0.745131	0.689828
LightGBM	RF	1540	0.702326	0.620113	0.741997	0.696355
LightGBM	RF	1550	0.706977	0.622449	0.740337	0.700764
LightGBM	RF	1560	0.72093	0.643721	0.764765	0.715542
LightGBM	RF	1570	0.730233	0.654401	0.758034	0.725816
LightGBM	RF	1580	0.716279	0.63755	0.754255	0.71129
LightGBM	RF	1590	0.716279	0.638358	0.752143	0.710152
LightGBM	RF	1600	0.706977	0.624923	0.74289	0.699527
LightGBM	RF	1610	0.716279	0.637028	0.753469	0.712533
LightGBM	RF	1620	0.702326	0.619347	0.739249	0.693657
LightGBM	RF	1630	0.697674	0.616798	0.733977	0.687098
LightGBM	RF	1640	0.688372	0.606086	0.727278	0.679603
LightGBM	RF	1650	0.734884	0.664901	0.773952	0.72934
LightGBM	RF	1660	0.683721	0.594615	0.73204	0.674143
LightGBM	RF	1670	0.688372	0.604091	0.736081	0.680582
LightGBM	RF	1680	0.693023	0.605904	0.726671	0.684925
LightGBM	RF	1690	0.683721	0.595252	0.73235	0.675131
LightGBM	RF	1700	0.688372	0.597858	0.738581	0.683298
LightGBM	RF	1710	0.702326	0.621492	0.740402	0.692283
LightGBM	RF	1720	0.67907	0.591221	0.727654	0.66843
LightGBM	RF	1730	0.753488	0.683878	0.792301	0.750117
LightGBM	RF	1740	0.697674	0.613677	0.743437	0.686942
LightGBM	RF	1750	0.716279	0.640574	0.760303	0.711626
LightGBM	RF	1760	0.669767	0.577453	0.713359	0.658586
LightGBM	RF	1770	0.725581	0.651576	0.759574	0.718045
LightGBM	RF	1780	0.706977	0.625837	0.753452	0.69953
LightGBM	RF	1790	0.697674	0.613747	0.736826	0.68853
LightGBM	RF	1800	0.669767	0.578844	0.713472	0.661904
LightGBM	RF	1810	0.716279	0.64031	0.75306	0.708695
LightGBM	RF	1820	0.669767	0.579462	0.71957	0.65786
LightGBM	RF	1830	0.693023	0.608953	0.732564	0.682555
LightGBM	RF	1840	0.665116	0.571814	0.705343	0.649229
LightGBM	RF	1850	0.688372	0.599786	0.732044	0.683955
LightGBM	RF	1860	0.72093	0.645274	0.754794	0.711557
LightGBM	RF	1870	0.688372	0.600144	0.723602	0.681193
LightGBM	RF	1880	0.67907	0.589466	0.730257	0.673673
LightGBM	RF	1890	0.697674	0.613675	0.742285	0.68905
LightGBM	RF	1900	0.674419	0.588046	0.712359	0.659809
LightGBM	RF	1910	0.706977	0.628595	0.752038	0.699544
LightGBM	RF	1920	0.683721	0.597397	0.723511	0.676156
LightGBM	RF	1930	0.702326	0.617789	0.750108	0.693564
LightGBM	RF	1940	0.706977	0.625274	0.75457	0.699558
LightGBM	RF	1950	0.706977	0.626873	0.760035	0.698831
LightGBM	RF	1960	0.67907	0.587134	0.731666	0.671486
LightGBM	RF	1970	0.716279	0.637089	0.760662	0.711914
LightGBM	RF	1980	0.697674	0.613818	0.728963	0.689916
LightGBM	RF	1990	0.706977	0.626321	0.738801	0.697736
LightGBM	RF	2000	0.697674	0.615903	0.743476	0.688187
MCFS	DT	10	0.474419	0.331478	0.506784	0.473927
MCFS	DT	20	0.539535	0.408965	0.560268	0.539075
MCFS	DT	30	0.455814	0.299436	0.479614	0.457141
MCFS	DT	40	0.52093	0.382649	0.535267	0.522801
MCFS	DT	50	0.534884	0.398319	0.553418	0.533504
MCFS	DT	60	0.539535	0.404495	0.512887	0.54119
MCFS	DT	70	0.562791	0.440123	0.576787	0.562811
MCFS	DT	80	0.493023	0.343262	0.484057	0.491948
MCFS	DT	90	0.516279	0.375895	0.537309	0.521912
MCFS	DT	100	0.544186	0.407923	0.574556	0.544866
MCFS	DT	110	0.525581	0.385862	0.533829	0.523325
MCFS	DT	120	0.530233	0.394172	0.564879	0.530321
MCFS	DT	130	0.469767	0.319541	0.494013	0.467934
MCFS	DT	140	0.47907	0.326443	0.515394	0.480468
MCFS	DT	150	0.437209	0.27449	0.447427	0.438568
MCFS	DT	160	0.469767	0.315062	0.492468	0.476579
MCFS	DT	170	0.502326	0.357174	0.52598	0.505387
MCFS	DT	180	0.572093	0.443525	0.608652	0.571995
MCFS	DT	190	0.562791	0.429477	0.583028	0.565257
MCFS	DT	200	0.493023	0.341712	0.532052	0.493537
MCFS	DT	210	0.502326	0.355118	0.505566	0.503728
MCFS	DT	220	0.511628	0.367331	0.516621	0.513495
MCFS	DT	230	0.502326	0.35599	0.506801	0.496876
MCFS	DT	240	0.502326	0.363963	0.52041	0.499648
MCFS	DT	250	0.516279	0.370389	0.548745	0.516769
MCFS	DT	260	0.506977	0.363709	0.515911	0.505228
MCFS	DT	270	0.567442	0.437088	0.564569	0.569129
MCFS	DT	280	0.539535	0.401026	0.552557	0.540315
MCFS	DT	290	0.576744	0.452733	0.585662	0.579917
MCFS	DT	300	0.493023	0.344093	0.506847	0.48977
MCFS	DT	310	0.581395	0.454985	0.623393	0.582013
MCFS	DT	320	0.47907	0.324824	0.477144	0.480456
MCFS	DT	330	0.506977	0.362921	0.519213	0.505113
MCFS	DT	340	0.530233	0.388814	0.528755	0.5226
MCFS	DT	350	0.516279	0.376529	0.551524	0.518438
MCFS	DT	360	0.511628	0.372772	0.525399	0.510583
MCFS	DT	370	0.55814	0.429459	0.570331	0.550675
MCFS	DT	380	0.539535	0.405512	0.528631	0.543355
MCFS	DT	390	0.548837	0.413955	0.529442	0.546204
MCFS	DT	400	0.488372	0.333054	0.483295	0.49008
MCFS	DT	410	0.548837	0.41628	0.557656	0.55013
MCFS	DT	420	0.506977	0.360934	0.527346	0.510908
MCFS	DT	430	0.506977	0.366876	0.481753	0.502039
MCFS	DT	440	0.511628	0.368785	0.510879	0.511966
MCFS	DT	450	0.525581	0.388843	0.505028	0.52518
MCFS	DT	460	0.516279	0.376001	0.517424	0.520985
MCFS	DT	470	0.502326	0.361167	0.480908	0.506946
MCFS	DT	480	0.516279	0.367619	0.51081	0.515842
MCFS	DT	490	0.506977	0.359073	0.495317	0.506191
MCFS	DT	500	0.553488	0.427139	0.5652	0.555578
MCFS	DT	510	0.52093	0.375124	0.533627	0.516654
MCFS	DT	520	0.506977	0.362501	0.539067	0.502538
MCFS	DT	530	0.595349	0.472977	0.61157	0.593895
MCFS	DT	540	0.530233	0.391187	0.51419	0.529329
MCFS	DT	550	0.534884	0.398871	0.513581	0.533052
MCFS	DT	560	0.544186	0.407993	0.560932	0.54352
MCFS	DT	570	0.52093	0.375809	0.543509	0.519078
MCFS	DT	580	0.530233	0.391178	0.533081	0.525558
MCFS	DT	590	0.506977	0.360713	0.480425	0.510455
MCFS	DT	600	0.581395	0.462809	0.551359	0.57901
MCFS	DT	610	0.530233	0.394772	0.541419	0.525847
MCFS	DT	620	0.497674	0.348882	0.527587	0.489919
MCFS	DT	630	0.544186	0.408816	0.539263	0.547917
MCFS	DT	640	0.488372	0.336987	0.494959	0.481842
MCFS	DT	650	0.530233	0.388174	0.526596	0.529878
MCFS	DT	660	0.534884	0.399379	0.535721	0.531008
MCFS	DT	670	0.581395	0.455564	0.594878	0.577168
MCFS	DT	680	0.539535	0.405117	0.536825	0.536944
MCFS	DT	690	0.581395	0.461	0.620284	0.574696
MCFS	DT	700	0.55814	0.427776	0.581935	0.556956
MCFS	DT	710	0.511628	0.37128	0.526105	0.517119
MCFS	DT	720	0.497674	0.35133	0.514664	0.500258
MCFS	DT	730	0.525581	0.390255	0.529387	0.525411
MCFS	DT	740	0.581395	0.461354	0.618245	0.582383
MCFS	DT	750	0.506977	0.362967	0.515557	0.502184
MCFS	DT	760	0.511628	0.373409	0.535172	0.513614
MCFS	DT	770	0.47907	0.325432	0.510738	0.478415
MCFS	DT	780	0.506977	0.362654	0.533312	0.510826
MCFS	DT	790	0.544186	0.419696	0.573772	0.534318
MCFS	DT	800	0.516279	0.377683	0.52252	0.51812
MCFS	DT	810	0.6	0.486451	0.600164	0.604951
MCFS	DT	820	0.511628	0.36951	0.532894	0.509668
MCFS	DT	830	0.506977	0.362953	0.518851	0.507878
MCFS	DT	840	0.511628	0.372693	0.552899	0.505099
MCFS	DT	850	0.52093	0.382548	0.534405	0.517772
MCFS	DT	860	0.525581	0.39085	0.55336	0.520106
MCFS	DT	870	0.595349	0.47808	0.596154	0.588313
MCFS	DT	880	0.55814	0.434729	0.561071	0.554108
MCFS	DT	890	0.534884	0.397204	0.540421	0.531641
MCFS	DT	900	0.534884	0.399429	0.557614	0.534548
MCFS	DT	910	0.567442	0.441262	0.559746	0.566758
MCFS	DT	920	0.534884	0.399341	0.543706	0.532046
MCFS	DT	930	0.497674	0.361443	0.507014	0.499011
MCFS	DT	940	0.567442	0.443414	0.593357	0.568935
MCFS	DT	950	0.493023	0.347347	0.51961	0.493505
MCFS	DT	960	0.516279	0.379772	0.528857	0.517036
MCFS	DT	970	0.460465	0.30758	0.473451	0.456435
MCFS	DT	980	0.511628	0.373093	0.546752	0.510708
MCFS	DT	990	0.488372	0.346326	0.539687	0.488745
MCFS	DT	1000	0.55814	0.433789	0.581895	0.555413
MCFS	DT	1010	0.567442	0.441787	0.598538	0.565987
MCFS	DT	1020	0.497674	0.347474	0.503846	0.497225
MCFS	DT	1030	0.497674	0.353091	0.525155	0.493871
MCFS	DT	1040	0.47907	0.334121	0.487156	0.484056
MCFS	DT	1050	0.502326	0.359504	0.513241	0.502067
MCFS	DT	1060	0.493023	0.348099	0.480354	0.487796
MCFS	DT	1070	0.525581	0.397153	0.543381	0.529641
MCFS	DT	1080	0.488372	0.34452	0.486293	0.484825
MCFS	DT	1090	0.530233	0.392264	0.520094	0.53068
MCFS	DT	1100	0.544186	0.412734	0.55446	0.543681
MCFS	DT	1110	0.539535	0.408043	0.531997	0.538713
MCFS	DT	1120	0.502326	0.357183	0.480929	0.496258
MCFS	DT	1130	0.525581	0.386174	0.561974	0.528869
MCFS	DT	1140	0.544186	0.411345	0.541307	0.542769
MCFS	DT	1150	0.493023	0.348999	0.519871	0.495673
MCFS	DT	1160	0.460465	0.307801	0.443261	0.460549
MCFS	DT	1170	0.530233	0.397455	0.538602	0.527132
MCFS	DT	1180	0.493023	0.353887	0.51229	0.486108
MCFS	DT	1190	0.525581	0.390192	0.562097	0.522585
MCFS	DT	1200	0.530233	0.395248	0.555735	0.536506
MCFS	DT	1210	0.483721	0.329948	0.500285	0.488257
MCFS	DT	1220	0.506977	0.36489	0.52763	0.507615
MCFS	DT	1230	0.539535	0.409514	0.568162	0.538042
MCFS	DT	1240	0.539535	0.404396	0.548147	0.542279
MCFS	DT	1250	0.474419	0.325257	0.501958	0.471589
MCFS	DT	1260	0.497674	0.355114	0.515821	0.499153
MCFS	DT	1270	0.525581	0.387348	0.521771	0.526202
MCFS	DT	1280	0.497674	0.352388	0.505928	0.499845
MCFS	DT	1290	0.455814	0.297193	0.450926	0.457278
MCFS	DT	1300	0.511628	0.371044	0.544705	0.515721
MCFS	DT	1310	0.604651	0.492622	0.620929	0.603
MCFS	DT	1320	0.544186	0.418253	0.56443	0.536345
MCFS	DT	1330	0.511628	0.368472	0.543631	0.514327
MCFS	DT	1340	0.553488	0.421784	0.537091	0.554077
MCFS	DT	1350	0.590698	0.474667	0.607493	0.593622
MCFS	DT	1360	0.525581	0.39037	0.524198	0.52548
MCFS	DT	1370	0.52093	0.382554	0.532444	0.522196
MCFS	DT	1380	0.474419	0.318003	0.488958	0.476166
MCFS	DT	1390	0.562791	0.438262	0.582108	0.56437
MCFS	DT	1400	0.525581	0.394169	0.528742	0.529346
MCFS	DT	1410	0.52093	0.371642	0.526849	0.52409
MCFS	DT	1420	0.52093	0.381211	0.509985	0.525611
MCFS	DT	1430	0.52093	0.379837	0.541258	0.520043
MCFS	DT	1440	0.55814	0.428769	0.592963	0.561561
MCFS	DT	1450	0.511628	0.372417	0.519759	0.516316
MCFS	DT	1460	0.488372	0.339031	0.496934	0.494701
MCFS	DT	1470	0.493023	0.347045	0.511012	0.491016
MCFS	DT	1480	0.581395	0.457252	0.584961	0.586524
MCFS	DT	1490	0.52093	0.380583	0.480849	0.525901
MCFS	DT	1500	0.530233	0.397258	0.551262	0.538749
MCFS	DT	1510	0.562791	0.436487	0.553634	0.561295
MCFS	DT	1520	0.52093	0.380631	0.491609	0.519886
MCFS	DT	1530	0.474419	0.317549	0.506212	0.478585
MCFS	DT	1540	0.572093	0.451867	0.593977	0.57218
MCFS	DT	1550	0.506977	0.36682	0.518397	0.504543
MCFS	DT	1560	0.6	0.484834	0.609435	0.600996
MCFS	DT	1570	0.497674	0.350898	0.481586	0.497956
MCFS	DT	1580	0.52093	0.384704	0.506338	0.516688
MCFS	DT	1590	0.548837	0.417199	0.534297	0.551889
MCFS	DT	1600	0.516279	0.375252	0.516999	0.513665
MCFS	DT	1610	0.55814	0.431151	0.570958	0.561293
MCFS	DT	1620	0.47907	0.324333	0.463997	0.479565
MCFS	DT	1630	0.516279	0.37442	0.505327	0.516596
MCFS	DT	1640	0.493023	0.343371	0.515432	0.496946
MCFS	DT	1650	0.553488	0.418394	0.551394	0.550252
MCFS	DT	1660	0.539535	0.408275	0.544962	0.544342
MCFS	DT	1670	0.544186	0.413867	0.539208	0.54268
MCFS	DT	1680	0.525581	0.383635	0.507741	0.528426
MCFS	DT	1690	0.553488	0.425219	0.554074	0.555645
MCFS	DT	1700	0.55814	0.431174	0.565135	0.559604
MCFS	DT	1710	0.562791	0.431542	0.567868	0.56452
MCFS	DT	1720	0.474419	0.318577	0.502142	0.472536
MCFS	DT	1730	0.544186	0.411387	0.548273	0.54732
MCFS	DT	1740	0.581395	0.462448	0.579807	0.581925
MCFS	DT	1750	0.52093	0.382762	0.540078	0.518933
MCFS	DT	1760	0.497674	0.355423	0.480544	0.502187
MCFS	DT	1770	0.55814	0.429267	0.559613	0.557922
MCFS	DT	1780	0.52093	0.383673	0.529789	0.518781
MCFS	DT	1790	0.511628	0.36368	0.511668	0.510839
MCFS	DT	1800	0.595349	0.477892	0.591948	0.594512
MCFS	DT	1810	0.502326	0.358791	0.50588	0.503342
MCFS	DT	1820	0.562791	0.43614	0.56829	0.565915
MCFS	DT	1830	0.562791	0.436779	0.578692	0.56329
MCFS	DT	1840	0.553488	0.421953	0.579202	0.552599
MCFS	DT	1850	0.534884	0.399105	0.53423	0.538429
MCFS	DT	1860	0.55814	0.436044	0.55058	0.559047
MCFS	DT	1870	0.483721	0.332588	0.498368	0.484894
MCFS	DT	1880	0.534884	0.403454	0.543441	0.533644
MCFS	DT	1890	0.502326	0.357012	0.509623	0.502814
MCFS	DT	1900	0.488372	0.337067	0.497637	0.488523
MCFS	DT	1910	0.534884	0.400984	0.554092	0.539232
MCFS	DT	1920	0.516279	0.381331	0.513219	0.516653
MCFS	DT	1930	0.511628	0.372803	0.519656	0.517765
MCFS	DT	1940	0.530233	0.394894	0.536784	0.531132
MCFS	DT	1950	0.581395	0.463552	0.621994	0.581082
MCFS	DT	1960	0.572093	0.446268	0.576055	0.573504
MCFS	DT	1970	0.553488	0.425951	0.564857	0.556075
MCFS	DT	1980	0.567442	0.438477	0.569303	0.571498
MCFS	DT	1990	0.576744	0.455834	0.574783	0.569753
MCFS	DT	2000	0.525581	0.389463	0.53113	0.523606
MCFS	RF	10	0.55814	0.433695	0.568557	0.550393
MCFS	RF	20	0.64186	0.546443	0.672509	0.631542
MCFS	RF	30	0.655814	0.560195	0.693518	0.648314
MCFS	RF	40	0.674419	0.582926	0.707371	0.665831
MCFS	RF	50	0.674419	0.583446	0.715711	0.66458
MCFS	RF	60	0.730233	0.659416	0.74884	0.721182
MCFS	RF	70	0.716279	0.636086	0.7554	0.708486
MCFS	RF	80	0.706977	0.629548	0.74318	0.697373
MCFS	RF	90	0.716279	0.638656	0.763061	0.711562
MCFS	RF	100	0.711628	0.632804	0.740512	0.702818
MCFS	RF	110	0.711628	0.63701	0.745585	0.701509
MCFS	RF	120	0.683721	0.59591	0.72476	0.676488
MCFS	RF	130	0.725581	0.649691	0.751894	0.720114
MCFS	RF	140	0.72093	0.647574	0.736352	0.713383
MCFS	RF	150	0.702326	0.619602	0.721017	0.692094
MCFS	RF	160	0.716279	0.637735	0.752119	0.707063
MCFS	RF	170	0.734884	0.663077	0.76797	0.728784
MCFS	RF	180	0.697674	0.612983	0.718443	0.6891
MCFS	RF	190	0.72093	0.644413	0.750137	0.715374
MCFS	RF	200	0.72093	0.642562	0.76535	0.714362
MCFS	RF	210	0.702326	0.620381	0.730007	0.692309
MCFS	RF	220	0.744186	0.674125	0.776916	0.739914
MCFS	RF	230	0.744186	0.678219	0.781463	0.735575
MCFS	RF	240	0.72093	0.648985	0.759641	0.707723
MCFS	RF	250	0.744186	0.67448	0.777043	0.738579
MCFS	RF	260	0.730233	0.655123	0.758047	0.725925
MCFS	RF	270	0.72093	0.645036	0.753767	0.712181
MCFS	RF	280	0.730233	0.656945	0.76253	0.721911
MCFS	RF	290	0.693023	0.611668	0.730641	0.681654
MCFS	RF	300	0.730233	0.655959	0.77164	0.724539
MCFS	RF	310	0.725581	0.65024	0.751814	0.71688
MCFS	RF	320	0.706977	0.630154	0.734709	0.69748
MCFS	RF	330	0.702326	0.621161	0.71009	0.693017
MCFS	RF	340	0.67907	0.592138	0.648028	0.662501
MCFS	RF	350	0.725581	0.652766	0.768403	0.718385
MCFS	RF	360	0.711628	0.632738	0.72851	0.702265
MCFS	RF	370	0.734884	0.661843	0.726626	0.727165
MCFS	RF	380	0.725581	0.649371	0.730891	0.719093
MCFS	RF	390	0.734884	0.66356	0.748633	0.727487
MCFS	RF	400	0.72093	0.645553	0.737977	0.714047
MCFS	RF	410	0.711628	0.632521	0.731276	0.706689
MCFS	RF	420	0.734884	0.664455	0.75006	0.727968
MCFS	RF	430	0.725581	0.650267	0.741593	0.718422
MCFS	RF	440	0.75814	0.690302	0.779822	0.754146
MCFS	RF	450	0.725581	0.647485	0.719575	0.719255
MCFS	RF	460	0.730233	0.656984	0.736275	0.725641
MCFS	RF	470	0.734884	0.661133	0.72662	0.726875
MCFS	RF	480	0.730233	0.658549	0.745943	0.722778
MCFS	RF	490	0.725581	0.650084	0.743285	0.720744
MCFS	RF	500	0.744186	0.675164	0.757966	0.737734
MCFS	RF	510	0.716279	0.63591	0.747123	0.713142
MCFS	RF	520	0.744186	0.673762	0.758039	0.739567
MCFS	RF	530	0.67907	0.588421	0.680521	0.668417
MCFS	RF	540	0.693023	0.608479	0.71617	0.685365
MCFS	RF	550	0.683721	0.594434	0.697073	0.678102
MCFS	RF	560	0.739535	0.670286	0.763153	0.735067
MCFS	RF	570	0.730233	0.657715	0.755657	0.723599
MCFS	RF	580	0.702326	0.619545	0.713087	0.695882
MCFS	RF	590	0.734884	0.662578	0.749463	0.728673
MCFS	RF	600	0.702326	0.620652	0.723127	0.695234
MCFS	RF	610	0.730233	0.65913	0.745707	0.722597
MCFS	RF	620	0.725581	0.650962	0.752044	0.720692
MCFS	RF	630	0.706977	0.625452	0.716168	0.699047
MCFS	RF	640	0.725581	0.651384	0.740649	0.718222
MCFS	RF	650	0.734884	0.662267	0.749696	0.73031
MCFS	RF	660	0.730233	0.658002	0.745478	0.723229
MCFS	RF	670	0.716279	0.637779	0.711361	0.708498
MCFS	RF	680	0.739535	0.668561	0.717916	0.732481
MCFS	RF	690	0.697674	0.612268	0.682804	0.687598
MCFS	RF	700	0.702326	0.619031	0.701177	0.691934
MCFS	RF	710	0.72093	0.644056	0.700798	0.71179
MCFS	RF	720	0.711628	0.632014	0.729321	0.703779
MCFS	RF	730	0.702326	0.61824	0.713192	0.695013
MCFS	RF	740	0.730233	0.655719	0.747185	0.724581
MCFS	RF	750	0.711628	0.633402	0.718044	0.703866
MCFS	RF	760	0.697674	0.613044	0.709522	0.688772
MCFS	RF	770	0.688372	0.602609	0.673188	0.676506
MCFS	RF	780	0.748837	0.680355	0.761614	0.74318
MCFS	RF	790	0.725581	0.648526	0.751508	0.72273
MCFS	RF	800	0.706977	0.623357	0.706002	0.699098
MCFS	RF	810	0.706977	0.628904	0.733934	0.698634
MCFS	RF	820	0.734884	0.665659	0.747534	0.726755
MCFS	RF	830	0.72093	0.64597	0.747414	0.71567
MCFS	RF	840	0.725581	0.652472	0.750707	0.716721
MCFS	RF	850	0.683721	0.594028	0.668778	0.670884
MCFS	RF	860	0.702326	0.620512	0.708907	0.693786
MCFS	RF	870	0.706977	0.630238	0.687236	0.695435
MCFS	RF	880	0.711628	0.631567	0.74347	0.70673
MCFS	RF	890	0.725581	0.651041	0.751521	0.719089
MCFS	RF	900	0.734884	0.661072	0.768087	0.729599
MCFS	RF	910	0.716279	0.638119	0.744178	0.711316
MCFS	RF	920	0.748837	0.681443	0.778131	0.743246
MCFS	RF	930	0.734884	0.664768	0.758438	0.729427
MCFS	RF	940	0.72093	0.645138	0.744272	0.712609
MCFS	RF	950	0.67907	0.589197	0.712534	0.670271
MCFS	RF	960	0.725581	0.65115	0.766157	0.717996
MCFS	RF	970	0.716279	0.639369	0.733553	0.708677
MCFS	RF	980	0.744186	0.676632	0.7746	0.738935
MCFS	RF	990	0.772093	0.713507	0.798534	0.767003
MCFS	RF	1000	0.748837	0.682716	0.778204	0.742707
MCFS	RF	1010	0.75814	0.697665	0.782375	0.750157
MCFS	RF	1020	0.72093	0.646212	0.754487	0.712574
MCFS	RF	1030	0.730233	0.65854	0.764028	0.725602
MCFS	RF	1040	0.776744	0.715226	0.809657	0.772702
MCFS	RF	1050	0.702326	0.621967	0.738562	0.693307
MCFS	RF	1060	0.730233	0.657541	0.745563	0.723386
MCFS	RF	1070	0.72093	0.644638	0.702013	0.710873
MCFS	RF	1080	0.72093	0.643858	0.726221	0.712219
MCFS	RF	1090	0.711628	0.631914	0.716662	0.700892
MCFS	RF	1100	0.725581	0.652797	0.741511	0.718701
MCFS	RF	1110	0.730233	0.657224	0.763962	0.7242
MCFS	RF	1120	0.706977	0.628728	0.714615	0.696791
MCFS	RF	1130	0.706977	0.627449	0.725022	0.697073
MCFS	RF	1140	0.725581	0.651945	0.732075	0.720735
MCFS	RF	1150	0.702326	0.618487	0.723849	0.696001
MCFS	RF	1160	0.693023	0.608539	0.678212	0.680957
MCFS	RF	1170	0.730233	0.659592	0.754474	0.725354
MCFS	RF	1180	0.72093	0.64804	0.73725	0.713174
MCFS	RF	1190	0.716279	0.635997	0.753176	0.710289
MCFS	RF	1200	0.734884	0.662004	0.761502	0.73042
MCFS	RF	1210	0.706977	0.627325	0.736977	0.700862
MCFS	RF	1220	0.744186	0.675531	0.773713	0.737831
MCFS	RF	1230	0.706977	0.628173	0.734022	0.697966
MCFS	RF	1240	0.697674	0.61556	0.716159	0.68611
MCFS	RF	1250	0.693023	0.608362	0.714545	0.685765
MCFS	RF	1260	0.706977	0.628377	0.733962	0.697385
MCFS	RF	1270	0.702326	0.62172	0.72295	0.695436
MCFS	RF	1280	0.683721	0.597428	0.707979	0.676222
MCFS	RF	1290	0.702326	0.617739	0.711978	0.69575
MCFS	RF	1300	0.744186	0.674393	0.758636	0.741164
MCFS	RF	1310	0.75814	0.696312	0.785643	0.751736
MCFS	RF	1320	0.706977	0.626442	0.727657	0.701755
MCFS	RF	1330	0.706977	0.628512	0.715246	0.698688
MCFS	RF	1340	0.702326	0.619997	0.700108	0.694515
MCFS	RF	1350	0.730233	0.660999	0.741846	0.720217
MCFS	RF	1360	0.688372	0.599971	0.722349	0.683817
MCFS	RF	1370	0.683721	0.593222	0.68441	0.673772
MCFS	RF	1380	0.725581	0.649124	0.719618	0.717303
MCFS	RF	1390	0.711628	0.633043	0.707123	0.702572
MCFS	RF	1400	0.706977	0.6279	0.700988	0.697988
MCFS	RF	1410	0.702326	0.621471	0.722357	0.693424
MCFS	RF	1420	0.706977	0.628317	0.726233	0.700249
MCFS	RF	1430	0.716279	0.639339	0.731998	0.707171
MCFS	RF	1440	0.72093	0.647344	0.737251	0.71403
MCFS	RF	1450	0.706977	0.626474	0.727146	0.701319
MCFS	RF	1460	0.711628	0.634104	0.739637	0.70543
MCFS	RF	1470	0.711628	0.632303	0.729751	0.70264
MCFS	RF	1480	0.706977	0.62889	0.714652	0.697957
MCFS	RF	1490	0.753488	0.685284	0.765024	0.748445
MCFS	RF	1500	0.725581	0.650459	0.731305	0.719317
MCFS	RF	1510	0.762791	0.695749	0.772886	0.759109
MCFS	RF	1520	0.706977	0.625943	0.728089	0.701826
MCFS	RF	1530	0.725581	0.652465	0.75879	0.718336
MCFS	RF	1540	0.725581	0.649768	0.740343	0.71647
MCFS	RF	1550	0.744186	0.67559	0.765044	0.736671
MCFS	RF	1560	0.693023	0.606914	0.714718	0.68546
MCFS	RF	1570	0.711628	0.632883	0.732057	0.706954
MCFS	RF	1580	0.716279	0.636842	0.722286	0.708774
MCFS	RF	1590	0.734884	0.662974	0.750044	0.728357
MCFS	RF	1600	0.697674	0.617068	0.703582	0.683997
MCFS	RF	1610	0.72093	0.645227	0.747211	0.714626
MCFS	RF	1620	0.706977	0.625581	0.727532	0.701028
MCFS	RF	1630	0.730233	0.655222	0.745951	0.7243
MCFS	RF	1640	0.711628	0.632095	0.729787	0.704174
MCFS	RF	1650	0.697674	0.617649	0.703667	0.68326
MCFS	RF	1660	0.748837	0.681743	0.761698	0.742721
MCFS	RF	1670	0.72093	0.643533	0.748569	0.715409
MCFS	RF	1680	0.725581	0.652002	0.748077	0.714735
MCFS	RF	1690	0.716279	0.637342	0.734503	0.711127
MCFS	RF	1700	0.693023	0.610939	0.700303	0.679346
MCFS	RF	1710	0.734884	0.662474	0.759069	0.730186
MCFS	RF	1720	0.725581	0.651532	0.727626	0.714805
MCFS	RF	1730	0.716279	0.635706	0.733443	0.710168
MCFS	RF	1740	0.730233	0.659944	0.768749	0.721518
MCFS	RF	1750	0.748837	0.681811	0.769598	0.74421
MCFS	RF	1760	0.744186	0.675991	0.766047	0.741434
MCFS	RF	1770	0.75814	0.690266	0.769122	0.753324
MCFS	RF	1780	0.716279	0.638764	0.742764	0.709729
MCFS	RF	1790	0.711628	0.635996	0.739267	0.705475
MCFS	RF	1800	0.702326	0.61991	0.734267	0.695602
MCFS	RF	1810	0.702326	0.62119	0.72223	0.694464
MCFS	RF	1820	0.72093	0.642447	0.746614	0.713659
MCFS	RF	1830	0.734884	0.660409	0.738863	0.73085
MCFS	RF	1840	0.730233	0.659165	0.73312	0.723074
MCFS	RF	1850	0.730233	0.656311	0.756156	0.725779
MCFS	RF	1860	0.697674	0.6148	0.711291	0.690021
MCFS	RF	1870	0.72093	0.646844	0.748416	0.716105
MCFS	RF	1880	0.725581	0.652741	0.73989	0.718833
MCFS	RF	1890	0.67907	0.593032	0.698563	0.665101
MCFS	RF	1900	0.716279	0.640748	0.740789	0.706883
MCFS	RF	1910	0.753488	0.686227	0.783764	0.752903
MCFS	RF	1920	0.716279	0.638597	0.734016	0.709133
MCFS	RF	1930	0.72093	0.644729	0.714615	0.712756
MCFS	RF	1940	0.711628	0.63128	0.707715	0.704543
MCFS	RF	1950	0.739535	0.671034	0.752532	0.733597
MCFS	RF	1960	0.734884	0.661729	0.749908	0.729919
MCFS	RF	1970	0.702326	0.619838	0.731812	0.694809
MCFS	RF	1980	0.734884	0.660466	0.740368	0.728849
MCFS	RF	1990	0.706977	0.626273	0.714628	0.699471
MCFS	RF	2000	0.702326	0.622796	0.718808	0.688535
mRMR	DT	10	0.576744	0.458673	0.608324	0.577172
mRMR	DT	20	0.52093	0.382441	0.551316	0.522982
mRMR	DT	30	0.516279	0.374995	0.546104	0.514492
mRMR	DT	40	0.493023	0.349338	0.525087	0.496454
mRMR	DT	50	0.530233	0.392551	0.513755	0.529492
mRMR	DT	60	0.493023	0.344948	0.535526	0.497354
mRMR	DT	70	0.590698	0.477775	0.586942	0.596782
mRMR	DT	80	0.539535	0.405616	0.541327	0.54172
mRMR	DT	90	0.506977	0.363274	0.530165	0.505083
mRMR	DT	100	0.525581	0.389327	0.542329	0.52818
mRMR	DT	110	0.516279	0.383635	0.521998	0.51688
mRMR	DT	120	0.553488	0.425742	0.576592	0.551587
mRMR	DT	130	0.506977	0.367824	0.523781	0.509387
mRMR	DT	140	0.52093	0.383183	0.529303	0.519076
mRMR	DT	150	0.474419	0.326079	0.508967	0.476695
mRMR	DT	160	0.530233	0.402617	0.538567	0.531504
mRMR	DT	170	0.525581	0.391175	0.531627	0.524866
mRMR	DT	180	0.488372	0.34059	0.498629	0.487232
mRMR	DT	190	0.548837	0.414199	0.552634	0.54463
mRMR	DT	200	0.511628	0.372498	0.536487	0.516457
mRMR	DT	210	0.553488	0.424395	0.540067	0.558014
mRMR	DT	220	0.55814	0.427997	0.565562	0.552366
mRMR	DT	230	0.576744	0.454456	0.587442	0.569394
mRMR	DT	240	0.544186	0.412635	0.575008	0.546845
mRMR	DT	250	0.539535	0.412841	0.562571	0.541684
mRMR	DT	260	0.539535	0.411957	0.563636	0.543186
mRMR	DT	270	0.544186	0.410168	0.537377	0.550058
mRMR	DT	280	0.502326	0.360099	0.532558	0.50074
mRMR	DT	290	0.506977	0.364229	0.534214	0.506012
mRMR	DT	300	0.502326	0.361394	0.540701	0.495297
mRMR	DT	310	0.534884	0.402807	0.544574	0.535272
mRMR	DT	320	0.511628	0.372304	0.54424	0.510058
mRMR	DT	330	0.506977	0.364757	0.51574	0.515154
mRMR	DT	340	0.548837	0.422117	0.565336	0.551452
mRMR	DT	350	0.525581	0.383167	0.563217	0.525179
mRMR	DT	360	0.465116	0.31081	0.489619	0.46358
mRMR	DT	370	0.437209	0.278099	0.436193	0.439438
mRMR	DT	380	0.474419	0.325812	0.520913	0.477533
mRMR	DT	390	0.516279	0.378221	0.530552	0.517759
mRMR	DT	400	0.460465	0.309755	0.465202	0.464111
mRMR	DT	410	0.488372	0.347602	0.467108	0.500754
mRMR	DT	420	0.497674	0.35471	0.527562	0.49595
mRMR	DT	430	0.534884	0.398882	0.549441	0.539483
mRMR	DT	440	0.460465	0.300747	0.459041	0.464347
mRMR	DT	450	0.525581	0.392156	0.536271	0.527449
mRMR	DT	460	0.47907	0.334098	0.480838	0.485002
mRMR	DT	470	0.497674	0.356039	0.51717	0.489822
mRMR	DT	480	0.437209	0.271698	0.428768	0.437479
mRMR	DT	490	0.451163	0.286925	0.436009	0.451656
mRMR	DT	500	0.525581	0.394296	0.517744	0.529678
mRMR	DT	510	0.483721	0.338568	0.489134	0.486442
mRMR	DT	520	0.493023	0.349491	0.50683	0.49357
mRMR	DT	530	0.47907	0.330259	0.508124	0.481451
mRMR	DT	540	0.474419	0.332211	0.488066	0.475286
mRMR	DT	550	0.437209	0.275651	0.451469	0.436895
mRMR	DT	560	0.52093	0.38477	0.544459	0.522396
mRMR	DT	570	0.47907	0.32691	0.477933	0.479247
mRMR	DT	580	0.548837	0.420425	0.550577	0.553064
mRMR	DT	590	0.525581	0.39575	0.542441	0.527346
mRMR	DT	600	0.47907	0.333433	0.483826	0.479889
mRMR	DT	610	0.488372	0.341863	0.500731	0.489623
mRMR	DT	620	0.562791	0.435193	0.563073	0.560472
mRMR	DT	630	0.506977	0.360759	0.525644	0.510482
mRMR	DT	640	0.525581	0.388441	0.521083	0.528379
mRMR	DT	650	0.525581	0.389521	0.520394	0.530743
mRMR	DT	660	0.55814	0.431231	0.549409	0.558919
mRMR	DT	670	0.469767	0.31665	0.491677	0.468028
mRMR	DT	680	0.469767	0.319454	0.49933	0.470602
mRMR	DT	690	0.488372	0.336554	0.491693	0.491605
mRMR	DT	700	0.47907	0.330658	0.485984	0.480157
mRMR	DT	710	0.544186	0.412386	0.563128	0.548185
mRMR	DT	720	0.474419	0.327309	0.460477	0.470511
mRMR	DT	730	0.502326	0.36043	0.526629	0.501315
mRMR	DT	740	0.544186	0.411791	0.549038	0.54921
mRMR	DT	750	0.465116	0.311386	0.472023	0.460304
mRMR	DT	760	0.493023	0.349747	0.515343	0.491115
mRMR	DT	770	0.44186	0.282164	0.453885	0.438606
mRMR	DT	780	0.511628	0.374104	0.516287	0.512865
mRMR	DT	790	0.460465	0.304821	0.478591	0.458523
mRMR	DT	800	0.511628	0.377996	0.54127	0.514636
mRMR	DT	810	0.506977	0.368297	0.528349	0.505399
mRMR	DT	820	0.511628	0.37357	0.514952	0.506288
mRMR	DT	830	0.52093	0.385546	0.515483	0.527675
mRMR	DT	840	0.506977	0.363761	0.516643	0.509567
mRMR	DT	850	0.516279	0.382836	0.524773	0.517913
mRMR	DT	860	0.511628	0.36939	0.50289	0.514206
mRMR	DT	870	0.483721	0.335091	0.501838	0.485808
mRMR	DT	880	0.516279	0.375015	0.511229	0.516883
mRMR	DT	890	0.483721	0.336322	0.499628	0.487155
mRMR	DT	900	0.525581	0.386258	0.523145	0.524813
mRMR	DT	910	0.497674	0.349843	0.492219	0.501735
mRMR	DT	920	0.544186	0.411928	0.5449	0.547257
mRMR	DT	930	0.52093	0.383925	0.525395	0.526334
mRMR	DT	940	0.516279	0.378869	0.532456	0.511737
mRMR	DT	950	0.525581	0.385827	0.533176	0.523058
mRMR	DT	960	0.52093	0.386491	0.537734	0.523097
mRMR	DT	970	0.502326	0.36288	0.508576	0.499601
mRMR	DT	980	0.502326	0.357193	0.517799	0.502862
mRMR	DT	990	0.530233	0.394561	0.545007	0.525598
mRMR	DT	1000	0.525581	0.387297	0.516239	0.528353
mRMR	DT	1010	0.497674	0.355786	0.507108	0.498495
mRMR	DT	1020	0.539535	0.41066	0.550793	0.54203
mRMR	DT	1030	0.530233	0.399633	0.516198	0.534035
mRMR	DT	1040	0.534884	0.398146	0.556389	0.534108
mRMR	DT	1050	0.502326	0.36514	0.499434	0.506096
mRMR	DT	1060	0.47907	0.328867	0.46704	0.483655
mRMR	DT	1070	0.534884	0.400056	0.541712	0.532299
mRMR	DT	1080	0.52093	0.383367	0.526587	0.522734
mRMR	DT	1090	0.493023	0.345772	0.494479	0.497847
mRMR	DT	1100	0.455814	0.30152	0.473278	0.454738
mRMR	DT	1110	0.502326	0.358532	0.524279	0.503476
mRMR	DT	1120	0.562791	0.433688	0.575564	0.564642
mRMR	DT	1130	0.493023	0.354229	0.490794	0.49151
mRMR	DT	1140	0.534884	0.411085	0.544804	0.533303
mRMR	DT	1150	0.483721	0.332799	0.497037	0.480635
mRMR	DT	1160	0.506977	0.362123	0.546592	0.507918
mRMR	DT	1170	0.544186	0.416671	0.551761	0.540119
mRMR	DT	1180	0.497674	0.350768	0.507532	0.499272
mRMR	DT	1190	0.474419	0.318649	0.486358	0.473856
mRMR	DT	1200	0.493023	0.345692	0.51836	0.492482
mRMR	DT	1210	0.488372	0.339043	0.497608	0.489479
mRMR	DT	1220	0.506977	0.361731	0.522016	0.50474
mRMR	DT	1230	0.483721	0.33224	0.479784	0.481786
mRMR	DT	1240	0.497674	0.355114	0.481831	0.503441
mRMR	DT	1250	0.47907	0.326635	0.47326	0.479402
mRMR	DT	1260	0.511628	0.370839	0.510594	0.512571
mRMR	DT	1270	0.502326	0.355502	0.498356	0.504584
mRMR	DT	1280	0.47907	0.328541	0.47991	0.472006
mRMR	DT	1290	0.548837	0.418411	0.55071	0.549767
mRMR	DT	1300	0.469767	0.317687	0.494757	0.471771
mRMR	DT	1310	0.465116	0.311225	0.467237	0.463136
mRMR	DT	1320	0.511628	0.369982	0.514075	0.508723
mRMR	DT	1330	0.47907	0.333197	0.488711	0.471246
mRMR	DT	1340	0.47907	0.330558	0.471401	0.478862
mRMR	DT	1350	0.502326	0.361014	0.52328	0.501105
mRMR	DT	1360	0.474419	0.32641	0.504922	0.472808
mRMR	DT	1370	0.530233	0.396304	0.548002	0.529363
mRMR	DT	1380	0.493023	0.350729	0.478392	0.485387
mRMR	DT	1390	0.506977	0.366901	0.5261	0.50837
mRMR	DT	1400	0.502326	0.359967	0.511537	0.496547
mRMR	DT	1410	0.52093	0.382596	0.513548	0.521746
mRMR	DT	1420	0.455814	0.296164	0.423433	0.454167
mRMR	DT	1430	0.534884	0.401303	0.542781	0.535553
mRMR	DT	1440	0.493023	0.347137	0.511383	0.494219
mRMR	DT	1450	0.497674	0.350247	0.522457	0.494959
mRMR	DT	1460	0.455814	0.300087	0.478155	0.456196
mRMR	DT	1470	0.460465	0.304438	0.467287	0.453788
mRMR	DT	1480	0.502326	0.358338	0.516134	0.494092
mRMR	DT	1490	0.465116	0.308088	0.493477	0.468249
mRMR	DT	1500	0.497674	0.353577	0.497178	0.501913
mRMR	DT	1510	0.465116	0.310383	0.484756	0.460955
mRMR	DT	1520	0.460465	0.300731	0.476035	0.460289
mRMR	DT	1530	0.465116	0.306994	0.472892	0.466863
mRMR	DT	1540	0.455814	0.293336	0.495912	0.45495
mRMR	DT	1550	0.506977	0.367468	0.52591	0.500546
mRMR	DT	1560	0.52093	0.381285	0.494194	0.520106
mRMR	DT	1570	0.548837	0.413875	0.556485	0.55033
mRMR	DT	1580	0.469767	0.315785	0.454174	0.476822
mRMR	DT	1590	0.497674	0.352547	0.509507	0.495342
mRMR	DT	1600	0.511628	0.372251	0.508111	0.506599
mRMR	DT	1610	0.483721	0.332008	0.497107	0.486978
mRMR	DT	1620	0.483721	0.333287	0.489379	0.481233
mRMR	DT	1630	0.502326	0.354868	0.522203	0.500607
mRMR	DT	1640	0.497674	0.359585	0.486866	0.491443
mRMR	DT	1650	0.52093	0.375335	0.516339	0.518499
mRMR	DT	1660	0.469767	0.31435	0.465779	0.471807
mRMR	DT	1670	0.553488	0.420373	0.574049	0.550261
mRMR	DT	1680	0.530233	0.398242	0.545015	0.525633
mRMR	DT	1690	0.516279	0.378361	0.508039	0.517848
mRMR	DT	1700	0.497674	0.353553	0.507914	0.502576
mRMR	DT	1710	0.493023	0.346298	0.50062	0.499686
mRMR	DT	1720	0.502326	0.354548	0.505709	0.499267
mRMR	DT	1730	0.47907	0.331097	0.474533	0.48349
mRMR	DT	1740	0.525581	0.394864	0.537712	0.519873
mRMR	DT	1750	0.548837	0.417469	0.544158	0.54837
mRMR	DT	1760	0.483721	0.339804	0.468146	0.48649
mRMR	DT	1770	0.497674	0.347961	0.484876	0.492502
mRMR	DT	1780	0.474419	0.325783	0.473168	0.47881
mRMR	DT	1790	0.493023	0.346874	0.486474	0.493292
mRMR	DT	1800	0.544186	0.41295	0.537607	0.545163
mRMR	DT	1810	0.465116	0.311713	0.462572	0.469697
mRMR	DT	1820	0.47907	0.333701	0.478599	0.472918
mRMR	DT	1830	0.488372	0.343724	0.505466	0.486038
mRMR	DT	1840	0.483721	0.331685	0.472617	0.48159
mRMR	DT	1850	0.465116	0.308256	0.451817	0.463451
mRMR	DT	1860	0.44186	0.28432	0.459533	0.440116
mRMR	DT	1870	0.506977	0.364708	0.515574	0.505045
mRMR	DT	1880	0.469767	0.313949	0.497763	0.471048
mRMR	DT	1890	0.47907	0.327273	0.473899	0.475676
mRMR	DT	1900	0.52093	0.38118	0.521399	0.515151
mRMR	DT	1910	0.516279	0.376603	0.521959	0.516275
mRMR	DT	1920	0.474419	0.333771	0.482205	0.477978
mRMR	DT	1930	0.525581	0.387888	0.528917	0.523209
mRMR	DT	1940	0.516279	0.374829	0.542433	0.512971
mRMR	DT	1950	0.460465	0.304491	0.472502	0.457982
mRMR	DT	1960	0.511628	0.371749	0.50966	0.513394
mRMR	DT	1970	0.474419	0.323542	0.464527	0.474965
mRMR	DT	1980	0.488372	0.340246	0.513927	0.488985
mRMR	DT	1990	0.390698	0.215984	0.387103	0.393382
mRMR	DT	2000	0.455814	0.296782	0.458135	0.463498
mRMR	RF	10	0.590698	0.47292	0.608455	0.584683
mRMR	RF	20	0.586047	0.468994	0.616812	0.577984
mRMR	RF	30	0.67907	0.589945	0.718477	0.673744
mRMR	RF	40	0.665116	0.573305	0.704795	0.658732
mRMR	RF	50	0.632558	0.529921	0.671691	0.621765
mRMR	RF	60	0.669767	0.582849	0.70846	0.661302
mRMR	RF	70	0.702326	0.621422	0.742835	0.69512
mRMR	RF	80	0.688372	0.603121	0.737166	0.680853
mRMR	RF	90	0.669767	0.579517	0.715313	0.664251
mRMR	RF	100	0.697674	0.618354	0.742222	0.685341
mRMR	RF	110	0.693023	0.609435	0.731169	0.681365
mRMR	RF	120	0.693023	0.60852	0.739348	0.684217
mRMR	RF	130	0.711628	0.633582	0.743212	0.707493
mRMR	RF	140	0.688372	0.603803	0.737744	0.677612
mRMR	RF	150	0.711628	0.635607	0.757835	0.698606
mRMR	RF	160	0.725581	0.654485	0.76048	0.717887
mRMR	RF	170	0.72093	0.643651	0.772947	0.714668
mRMR	RF	180	0.716279	0.640817	0.767182	0.709635
mRMR	RF	190	0.706977	0.628547	0.74616	0.699125
mRMR	RF	200	0.706977	0.628493	0.754015	0.702156
mRMR	RF	210	0.716279	0.636872	0.761059	0.712593
mRMR	RF	220	0.711628	0.633538	0.752139	0.706399
mRMR	RF	230	0.716279	0.639763	0.761319	0.709265
mRMR	RF	240	0.702326	0.626205	0.748268	0.69365
mRMR	RF	250	0.739535	0.671505	0.768615	0.733455
mRMR	RF	260	0.702326	0.621724	0.749182	0.694574
mRMR	RF	270	0.739535	0.668137	0.774276	0.736418
mRMR	RF	280	0.730233	0.656781	0.760284	0.727115
mRMR	RF	290	0.716279	0.642055	0.760161	0.708023
mRMR	RF	300	0.702326	0.621992	0.75668	0.69439
mRMR	RF	310	0.725581	0.654615	0.768298	0.719737
mRMR	RF	320	0.734884	0.667333	0.768355	0.727596
mRMR	RF	330	0.739535	0.670709	0.772145	0.733885
mRMR	RF	340	0.730233	0.657224	0.765516	0.72502
mRMR	RF	350	0.706977	0.629616	0.744818	0.700493
mRMR	RF	360	0.725581	0.65544	0.766945	0.71682
mRMR	RF	370	0.711628	0.630685	0.751361	0.705677
mRMR	RF	380	0.72093	0.647525	0.763363	0.712714
mRMR	RF	390	0.748837	0.680845	0.781241	0.744121
mRMR	RF	400	0.72093	0.644088	0.750941	0.713364
mRMR	RF	410	0.67907	0.589242	0.721794	0.670398
mRMR	RF	420	0.702326	0.621988	0.740188	0.693662
mRMR	RF	430	0.739535	0.673418	0.777764	0.731283
mRMR	RF	440	0.706977	0.631005	0.737409	0.699066
mRMR	RF	450	0.744186	0.673549	0.777442	0.73971
mRMR	RF	460	0.693023	0.609582	0.733927	0.683103
mRMR	RF	470	0.716279	0.639326	0.742925	0.709064
mRMR	RF	480	0.734884	0.664587	0.75945	0.726643
mRMR	RF	490	0.72093	0.642244	0.748043	0.715894
mRMR	RF	500	0.725581	0.651233	0.761275	0.720839
mRMR	RF	510	0.72093	0.648155	0.758126	0.714269
mRMR	RF	520	0.725581	0.650115	0.760097	0.719912
mRMR	RF	530	0.72093	0.645933	0.744731	0.715828
mRMR	RF	540	0.725581	0.653592	0.750044	0.716212
mRMR	RF	550	0.702326	0.6202	0.740696	0.695692
mRMR	RF	560	0.711628	0.633447	0.747656	0.703761
mRMR	RF	570	0.725581	0.652935	0.758654	0.719557
mRMR	RF	580	0.693023	0.608377	0.716593	0.682079
mRMR	RF	590	0.753488	0.689944	0.791605	0.749909
mRMR	RF	600	0.748837	0.680753	0.789027	0.745899
mRMR	RF	610	0.748837	0.679651	0.78042	0.744091
mRMR	RF	620	0.72093	0.646276	0.764477	0.715117
mRMR	RF	630	0.702326	0.621796	0.734345	0.696395
mRMR	RF	640	0.72093	0.646537	0.747425	0.715084
mRMR	RF	650	0.744186	0.676463	0.776577	0.740615
mRMR	RF	660	0.697674	0.615061	0.743038	0.686787
mRMR	RF	670	0.730233	0.6558	0.759943	0.726944
mRMR	RF	680	0.734884	0.666109	0.769025	0.729297
mRMR	RF	690	0.730233	0.657974	0.770117	0.721662
mRMR	RF	700	0.711628	0.636324	0.732214	0.703026
mRMR	RF	710	0.716279	0.643448	0.739589	0.705408
mRMR	RF	720	0.693023	0.610502	0.733547	0.687126
mRMR	RF	730	0.716279	0.641431	0.7524	0.710061
mRMR	RF	740	0.693023	0.609093	0.717086	0.683079
mRMR	RF	750	0.711628	0.630566	0.74009	0.706703
mRMR	RF	760	0.716279	0.64031	0.747367	0.709605
mRMR	RF	770	0.711628	0.633795	0.750135	0.703881
mRMR	RF	780	0.72093	0.646276	0.76387	0.712289
mRMR	RF	790	0.744186	0.676824	0.776392	0.740917
mRMR	RF	800	0.725581	0.646407	0.760348	0.722267
mRMR	RF	810	0.730233	0.656586	0.763538	0.722442
mRMR	RF	820	0.730233	0.660254	0.768824	0.72027
mRMR	RF	830	0.716279	0.639832	0.752643	0.71026
mRMR	RF	840	0.730233	0.659375	0.754233	0.722733
mRMR	RF	850	0.702326	0.624019	0.737471	0.690823
mRMR	RF	860	0.72093	0.642375	0.756838	0.715601
mRMR	RF	870	0.688372	0.602072	0.724531	0.680105
mRMR	RF	880	0.72093	0.646039	0.762393	0.711624
mRMR	RF	890	0.75814	0.692655	0.796848	0.756053
mRMR	RF	900	0.767442	0.707021	0.802942	0.764139
mRMR	RF	910	0.739535	0.670254	0.765799	0.733205
mRMR	RF	920	0.72093	0.644585	0.755802	0.712777
mRMR	RF	930	0.744186	0.675079	0.774537	0.737186
mRMR	RF	940	0.706977	0.627842	0.751567	0.696621
mRMR	RF	950	0.739535	0.67192	0.770807	0.732768
mRMR	RF	960	0.72093	0.649379	0.752466	0.708981
mRMR	RF	970	0.72093	0.643481	0.740112	0.713701
mRMR	RF	980	0.706977	0.627872	0.727393	0.697169
mRMR	RF	990	0.72093	0.645526	0.748914	0.712967
mRMR	RF	1000	0.72093	0.645741	0.747188	0.715897
mRMR	RF	1010	0.693023	0.609217	0.722877	0.68295
mRMR	RF	1020	0.744186	0.677545	0.764124	0.736425
mRMR	RF	1030	0.706977	0.62759	0.74406	0.698342
mRMR	RF	1040	0.706977	0.625747	0.735646	0.700309
mRMR	RF	1050	0.688372	0.606335	0.723371	0.673543
mRMR	RF	1060	0.688372	0.605466	0.715023	0.672153
mRMR	RF	1070	0.702326	0.622306	0.724571	0.692677
mRMR	RF	1080	0.72093	0.645227	0.747457	0.713623
mRMR	RF	1090	0.72093	0.648774	0.734815	0.709133
mRMR	RF	1100	0.72093	0.650473	0.753036	0.709547
mRMR	RF	1110	0.716279	0.639481	0.757327	0.706922
mRMR	RF	1120	0.730233	0.65849	0.763496	0.719122
mRMR	RF	1130	0.716279	0.641615	0.747006	0.703469
mRMR	RF	1140	0.730233	0.656138	0.761118	0.721835
mRMR	RF	1150	0.744186	0.672879	0.776768	0.738004
mRMR	RF	1160	0.711628	0.632912	0.739767	0.702271
mRMR	RF	1170	0.711628	0.631594	0.748499	0.704964
mRMR	RF	1180	0.725581	0.652052	0.749863	0.714962
mRMR	RF	1190	0.744186	0.67537	0.776938	0.741638
mRMR	RF	1200	0.72093	0.648134	0.763872	0.713949
mRMR	RF	1210	0.734884	0.666008	0.771221	0.724111
mRMR	RF	1220	0.711628	0.634367	0.733064	0.701694
mRMR	RF	1230	0.697674	0.616496	0.741541	0.685578
mRMR	RF	1240	0.725581	0.652812	0.758312	0.715888
mRMR	RF	1250	0.706977	0.627385	0.735267	0.697501
mRMR	RF	1260	0.72093	0.648282	0.744581	0.711147
mRMR	RF	1270	0.702326	0.622915	0.736764	0.690485
mRMR	RF	1280	0.711628	0.631466	0.737206	0.701336
mRMR	RF	1290	0.702326	0.621229	0.74147	0.693249
mRMR	RF	1300	0.706977	0.629976	0.745121	0.700654
mRMR	RF	1310	0.725581	0.651743	0.753708	0.718661
mRMR	RF	1320	0.702326	0.621473	0.737999	0.691573
mRMR	RF	1330	0.748837	0.683389	0.786228	0.743055
mRMR	RF	1340	0.739535	0.669614	0.770259	0.729951
mRMR	RF	1350	0.734884	0.661206	0.768676	0.72988
mRMR	RF	1360	0.711628	0.630683	0.732587	0.70266
mRMR	RF	1370	0.716279	0.64037	0.743383	0.708425
mRMR	RF	1380	0.730233	0.655547	0.756335	0.724915
mRMR	RF	1390	0.702326	0.62379	0.720403	0.691278
mRMR	RF	1400	0.734884	0.665966	0.755868	0.7256
mRMR	RF	1410	0.725581	0.652634	0.750786	0.719852
mRMR	RF	1420	0.730233	0.655139	0.743776	0.721027
mRMR	RF	1430	0.748837	0.6794	0.769655	0.741984
mRMR	RF	1440	0.725581	0.653748	0.747911	0.71507
mRMR	RF	1450	0.725581	0.651132	0.74189	0.717525
mRMR	RF	1460	0.702326	0.621759	0.729947	0.691762
mRMR	RF	1470	0.688372	0.600188	0.727231	0.680065
mRMR	RF	1480	0.706977	0.630122	0.743233	0.698801
mRMR	RF	1490	0.716279	0.640059	0.752345	0.70842
mRMR	RF	1500	0.75814	0.691819	0.787514	0.754053
mRMR	RF	1510	0.711628	0.632928	0.717814	0.699261
mRMR	RF	1520	0.730233	0.658412	0.755763	0.723391
mRMR	RF	1530	0.748837	0.67999	0.771556	0.742027
mRMR	RF	1540	0.693023	0.612009	0.711915	0.679515
mRMR	RF	1550	0.706977	0.626655	0.725152	0.696967
mRMR	RF	1560	0.702326	0.619583	0.741574	0.695604
mRMR	RF	1570	0.734884	0.663379	0.769391	0.732284
mRMR	RF	1580	0.716279	0.637919	0.743027	0.707597
mRMR	RF	1590	0.734884	0.664775	0.757335	0.72766
mRMR	RF	1600	0.702326	0.618112	0.733573	0.695712
mRMR	RF	1610	0.693023	0.606922	0.72578	0.686735
mRMR	RF	1620	0.753488	0.68541	0.77586	0.750726
mRMR	RF	1630	0.706977	0.627827	0.729787	0.698736
mRMR	RF	1640	0.688372	0.607652	0.707903	0.67695
mRMR	RF	1650	0.693023	0.612943	0.713907	0.68321
mRMR	RF	1660	0.693023	0.611907	0.720744	0.681204
mRMR	RF	1670	0.730233	0.656059	0.75687	0.724801
mRMR	RF	1680	0.725581	0.650413	0.752206	0.719831
mRMR	RF	1690	0.725581	0.650447	0.750782	0.71613
mRMR	RF	1700	0.697674	0.615693	0.734674	0.686622
mRMR	RF	1710	0.702326	0.62379	0.72162	0.690958
mRMR	RF	1720	0.75814	0.689784	0.780337	0.753811
mRMR	RF	1730	0.72093	0.645989	0.75433	0.712368
mRMR	RF	1740	0.716279	0.638213	0.744722	0.707356
mRMR	RF	1750	0.67907	0.593388	0.718131	0.665388
mRMR	RF	1760	0.711628	0.6321	0.739628	0.703319
mRMR	RF	1770	0.716279	0.641198	0.757357	0.703676
mRMR	RF	1780	0.739535	0.666397	0.773036	0.734803
mRMR	RF	1790	0.688372	0.600189	0.722055	0.680205
mRMR	RF	1800	0.711628	0.63396	0.747247	0.70507
mRMR	RF	1810	0.753488	0.686547	0.78401	0.748405
mRMR	RF	1820	0.706977	0.624697	0.725762	0.697246
mRMR	RF	1830	0.697674	0.616297	0.718787	0.69107
mRMR	RF	1840	0.711628	0.63053	0.749927	0.702462
mRMR	RF	1850	0.688372	0.602075	0.711341	0.678942
mRMR	RF	1860	0.706977	0.62811	0.732482	0.694413
mRMR	RF	1870	0.702326	0.619677	0.731886	0.692905
mRMR	RF	1880	0.744186	0.675283	0.781674	0.736322
mRMR	RF	1890	0.702326	0.622367	0.739599	0.692827
mRMR	RF	1900	0.697674	0.615451	0.72431	0.685433
mRMR	RF	1910	0.730233	0.662345	0.760927	0.719794
mRMR	RF	1920	0.711628	0.634652	0.738686	0.701839
mRMR	RF	1930	0.711628	0.633569	0.737151	0.70217
mRMR	RF	1940	0.716279	0.636005	0.746005	0.708951
mRMR	RF	1950	0.702326	0.625105	0.728158	0.68995
mRMR	RF	1960	0.706977	0.629627	0.741396	0.692935
mRMR	RF	1970	0.725581	0.652031	0.75003	0.717703
mRMR	RF	1980	0.711628	0.631382	0.749393	0.706836
mRMR	RF	1990	0.688372	0.605454	0.727507	0.675554
mRMR	RF	2000	0.72093	0.640679	0.759419	0.715458
PFI	DT	10	0.548837	0.415716	0.568473	0.553037
PFI	DT	20	0.553488	0.426165	0.558482	0.553025
PFI	DT	30	0.511628	0.372286	0.527225	0.51555
PFI	DT	40	0.493023	0.348394	0.507504	0.497936
PFI	DT	50	0.506977	0.365376	0.53812	0.509959
PFI	DT	60	0.502326	0.359274	0.523606	0.50792
PFI	DT	70	0.516279	0.376309	0.508659	0.519159
PFI	DT	80	0.502326	0.358098	0.526602	0.506276
PFI	DT	90	0.506977	0.366606	0.531448	0.511435
PFI	DT	100	0.544186	0.411961	0.52088	0.540123
PFI	DT	110	0.47907	0.331383	0.472307	0.486248
PFI	DT	120	0.525581	0.391213	0.539166	0.525155
PFI	DT	130	0.465116	0.308232	0.517685	0.46969
PFI	DT	140	0.469767	0.314629	0.502592	0.475625
PFI	DT	150	0.423256	0.257963	0.439647	0.433212
PFI	DT	160	0.497674	0.351303	0.50377	0.495794
PFI	DT	170	0.497674	0.351801	0.520816	0.49462
PFI	DT	180	0.47907	0.329181	0.470756	0.477736
PFI	DT	190	0.47907	0.331079	0.486947	0.481116
PFI	DT	200	0.502326	0.357015	0.517064	0.502876
PFI	DT	210	0.446512	0.284532	0.461355	0.449633
PFI	DT	220	0.534884	0.398286	0.53482	0.535942
PFI	DT	230	0.460465	0.301369	0.485998	0.456927
PFI	DT	240	0.502326	0.355878	0.516746	0.503803
PFI	DT	250	0.47907	0.329511	0.490051	0.478973
PFI	DT	260	0.539535	0.40115	0.550693	0.541399
PFI	DT	270	0.502326	0.357582	0.514081	0.502478
PFI	DT	280	0.437209	0.280386	0.42149	0.441163
PFI	DT	290	0.534884	0.403142	0.532259	0.535099
PFI	DT	300	0.52093	0.384758	0.524529	0.522428
PFI	DT	310	0.493023	0.345108	0.505974	0.497413
PFI	DT	320	0.465116	0.308642	0.448736	0.463084
PFI	DT	330	0.47907	0.327837	0.474484	0.481878
PFI	DT	340	0.432558	0.268493	0.443771	0.439522
PFI	DT	350	0.525581	0.382923	0.521746	0.525467
PFI	DT	360	0.553488	0.417183	0.578183	0.555811
PFI	DT	370	0.52093	0.382172	0.511817	0.525486
PFI	DT	380	0.562791	0.434487	0.557088	0.562611
PFI	DT	390	0.516279	0.373512	0.517111	0.518676
PFI	DT	400	0.47907	0.327843	0.497328	0.479707
PFI	DT	410	0.525581	0.386778	0.528694	0.526333
PFI	DT	420	0.52093	0.378718	0.555904	0.522646
PFI	DT	430	0.437209	0.270454	0.429115	0.439357
PFI	DT	440	0.44186	0.282252	0.43544	0.442894
PFI	DT	450	0.534884	0.405926	0.545355	0.536098
PFI	DT	460	0.474419	0.320736	0.492997	0.473521
PFI	DT	470	0.55814	0.431872	0.555576	0.561727
PFI	DT	480	0.47907	0.323148	0.519636	0.484391
PFI	DT	490	0.427907	0.25802	0.457629	0.43188
PFI	DT	500	0.511628	0.377087	0.532058	0.505658
PFI	DT	510	0.437209	0.272068	0.435656	0.437789
PFI	DT	520	0.534884	0.400112	0.547994	0.533567
PFI	DT	530	0.465116	0.308684	0.477605	0.467787
PFI	DT	540	0.460465	0.309009	0.484034	0.462688
PFI	DT	550	0.502326	0.368154	0.487241	0.509087
PFI	DT	560	0.502326	0.353557	0.500473	0.50309
PFI	DT	570	0.52093	0.378354	0.547821	0.524313
PFI	DT	580	0.530233	0.389307	0.56331	0.532876
PFI	DT	590	0.534884	0.398575	0.536633	0.532661
PFI	DT	600	0.474419	0.319107	0.465615	0.476987
PFI	DT	610	0.474419	0.322208	0.480267	0.474956
PFI	DT	620	0.55814	0.429483	0.544865	0.561382
PFI	DT	630	0.493023	0.347171	0.505089	0.489102
PFI	DT	640	0.502326	0.356873	0.516679	0.499037
PFI	DT	650	0.525581	0.38886	0.52716	0.531779
PFI	DT	660	0.525581	0.386425	0.551958	0.528388
PFI	DT	670	0.469767	0.316464	0.466776	0.469545
PFI	DT	680	0.469767	0.313239	0.501925	0.471312
PFI	DT	690	0.525581	0.387757	0.559292	0.525149
PFI	DT	700	0.502326	0.361516	0.520901	0.501857
PFI	DT	710	0.47907	0.326603	0.493127	0.479903
PFI	DT	720	0.511628	0.363938	0.524424	0.512892
PFI	DT	730	0.506977	0.364551	0.542545	0.510291
PFI	DT	740	0.488372	0.336633	0.495558	0.492379
PFI	DT	750	0.483721	0.33167	0.503186	0.486171
PFI	DT	760	0.516279	0.372743	0.542849	0.520132
PFI	DT	770	0.548837	0.41414	0.538431	0.550915
PFI	DT	780	0.539535	0.404962	0.562315	0.537628
PFI	DT	790	0.460465	0.301673	0.466025	0.464077
PFI	DT	800	0.47907	0.325718	0.494458	0.476304
PFI	DT	810	0.525581	0.383301	0.549636	0.529235
PFI	DT	820	0.534884	0.398884	0.562993	0.537189
PFI	DT	830	0.483721	0.332669	0.512605	0.485905
PFI	DT	840	0.488372	0.332349	0.513656	0.491545
PFI	DT	850	0.465116	0.305512	0.452436	0.468614
PFI	DT	860	0.530233	0.392704	0.541369	0.522076
PFI	DT	870	0.423256	0.253073	0.434239	0.427874
PFI	DT	880	0.44186	0.285786	0.450293	0.444119
PFI	DT	890	0.525581	0.388424	0.548289	0.530436
PFI	DT	900	0.52093	0.385413	0.532667	0.525848
PFI	DT	910	0.544186	0.412443	0.537586	0.549252
PFI	DT	920	0.52093	0.382008	0.51697	0.522762
PFI	DT	930	0.460465	0.303147	0.456062	0.456389
PFI	DT	940	0.511628	0.368682	0.528391	0.513974
PFI	DT	950	0.52093	0.385993	0.542218	0.521785
PFI	DT	960	0.488372	0.342928	0.488672	0.492685
PFI	DT	970	0.52093	0.381754	0.559405	0.518786
PFI	DT	980	0.511628	0.368141	0.53345	0.511221
PFI	DT	990	0.493023	0.34353	0.506809	0.49719
PFI	DT	1000	0.493023	0.346234	0.494226	0.493131
PFI	DT	1010	0.488372	0.340018	0.485311	0.491916
PFI	DT	1020	0.483721	0.336916	0.514765	0.481994
PFI	DT	1030	0.446512	0.278111	0.440977	0.443481
PFI	DT	1040	0.493023	0.345723	0.503037	0.493927
PFI	DT	1050	0.437209	0.27158	0.452324	0.443708
PFI	DT	1060	0.497674	0.34927	0.503036	0.502081
PFI	DT	1070	0.548837	0.419897	0.546982	0.550705
PFI	DT	1080	0.516279	0.376656	0.533253	0.514188
PFI	DT	1090	0.418605	0.245078	0.436053	0.418441
PFI	DT	1100	0.530233	0.39888	0.546872	0.538214
PFI	DT	1110	0.474419	0.31878	0.469988	0.472074
PFI	DT	1120	0.483721	0.333055	0.475144	0.487187
PFI	DT	1130	0.502326	0.356047	0.503696	0.504002
PFI	DT	1140	0.497674	0.349122	0.509388	0.502122
PFI	DT	1150	0.52093	0.376261	0.527754	0.521282
PFI	DT	1160	0.47907	0.327714	0.519177	0.480889
PFI	DT	1170	0.52093	0.384043	0.538035	0.519208
PFI	DT	1180	0.506977	0.362607	0.520556	0.507326
PFI	DT	1190	0.544186	0.408391	0.519896	0.544799
PFI	DT	1200	0.544186	0.418336	0.542424	0.549336
PFI	DT	1210	0.483721	0.336329	0.471295	0.488072
PFI	DT	1220	0.497674	0.349928	0.526108	0.50155
PFI	DT	1230	0.469767	0.317284	0.479568	0.47053
PFI	DT	1240	0.465116	0.307181	0.468187	0.471022
PFI	DT	1250	0.530233	0.39337	0.545906	0.53281
PFI	DT	1260	0.502326	0.362165	0.508149	0.499674
PFI	DT	1270	0.52093	0.379773	0.508005	0.519465
PFI	DT	1280	0.488372	0.336119	0.502328	0.492541
PFI	DT	1290	0.493023	0.343738	0.494275	0.495234
PFI	DT	1300	0.474419	0.322857	0.482052	0.480156
PFI	DT	1310	0.446512	0.285639	0.466306	0.448019
PFI	DT	1320	0.506977	0.360505	0.511307	0.510854
PFI	DT	1330	0.446512	0.2862	0.432577	0.451209
PFI	DT	1340	0.497674	0.351144	0.5032	0.502396
PFI	DT	1350	0.446512	0.287945	0.467993	0.447442
PFI	DT	1360	0.52093	0.380132	0.528641	0.525039
PFI	DT	1370	0.47907	0.321764	0.50008	0.483402
PFI	DT	1380	0.497674	0.345319	0.524178	0.499896
PFI	DT	1390	0.427907	0.25774	0.416763	0.427308
PFI	DT	1400	0.465116	0.305872	0.478943	0.466569
PFI	DT	1410	0.539535	0.404251	0.550446	0.541576
PFI	DT	1420	0.525581	0.387492	0.560708	0.529505
PFI	DT	1430	0.493023	0.354366	0.485271	0.498359
PFI	DT	1440	0.469767	0.317974	0.467229	0.467783
PFI	DT	1450	0.483721	0.33102	0.493829	0.48703
PFI	DT	1460	0.404651	0.235716	0.398428	0.403999
PFI	DT	1470	0.455814	0.292052	0.428909	0.458749
PFI	DT	1480	0.455814	0.287906	0.456455	0.457876
PFI	DT	1490	0.502326	0.35495	0.503773	0.499243
PFI	DT	1500	0.446512	0.285276	0.457163	0.449566
PFI	DT	1510	0.483721	0.331837	0.509349	0.483699
PFI	DT	1520	0.511628	0.36798	0.519356	0.513508
PFI	DT	1530	0.44186	0.280584	0.453863	0.444936
PFI	DT	1540	0.460465	0.308564	0.444311	0.465309
PFI	DT	1550	0.47907	0.331129	0.468693	0.482647
PFI	DT	1560	0.488372	0.336862	0.494195	0.493166
PFI	DT	1570	0.539535	0.409514	0.560767	0.543943
PFI	DT	1580	0.516279	0.376508	0.527662	0.521954
PFI	DT	1590	0.460465	0.302065	0.512894	0.460351
PFI	DT	1600	0.488372	0.336132	0.486906	0.487185
PFI	DT	1610	0.451163	0.287105	0.447371	0.453863
PFI	DT	1620	0.530233	0.39455	0.556508	0.530423
PFI	DT	1630	0.469767	0.318912	0.493638	0.47275
PFI	DT	1640	0.483721	0.335784	0.476415	0.486585
PFI	DT	1650	0.525581	0.38745	0.544625	0.52565
PFI	DT	1660	0.418605	0.252835	0.424013	0.421722
PFI	DT	1670	0.488372	0.338679	0.505168	0.488994
PFI	DT	1680	0.52093	0.383129	0.518882	0.519168
PFI	DT	1690	0.52093	0.386712	0.519948	0.52227
PFI	DT	1700	0.469767	0.312983	0.486594	0.471165
PFI	DT	1710	0.465116	0.317564	0.475161	0.457699
PFI	DT	1720	0.534884	0.398564	0.547111	0.524798
PFI	DT	1730	0.460465	0.30586	0.491945	0.457488
PFI	DT	1740	0.432558	0.265036	0.454655	0.4335
PFI	DT	1750	0.488372	0.341614	0.465857	0.487289
PFI	DT	1760	0.488372	0.338364	0.500001	0.483721
PFI	DT	1770	0.511628	0.369708	0.515003	0.512749
PFI	DT	1780	0.530233	0.390341	0.539947	0.527985
PFI	DT	1790	0.483721	0.333167	0.509742	0.485699
PFI	DT	1800	0.47907	0.32449	0.514955	0.482765
PFI	DT	1810	0.469767	0.313304	0.49706	0.470646
PFI	DT	1820	0.44186	0.285021	0.451499	0.44304
PFI	DT	1830	0.52093	0.383628	0.524871	0.518817
PFI	DT	1840	0.488372	0.336001	0.496921	0.487113
PFI	DT	1850	0.511628	0.373007	0.507602	0.517538
PFI	DT	1860	0.483721	0.332764	0.506303	0.478118
PFI	DT	1870	0.502326	0.359347	0.493896	0.504631
PFI	DT	1880	0.55814	0.433248	0.578479	0.557803
PFI	DT	1890	0.465116	0.304169	0.460999	0.465738
PFI	DT	1900	0.497674	0.351469	0.507054	0.501068
PFI	DT	1910	0.52093	0.378547	0.520719	0.519975
PFI	DT	1920	0.55814	0.429943	0.552797	0.554381
PFI	DT	1930	0.516279	0.376789	0.533965	0.514607
PFI	DT	1940	0.451163	0.288666	0.469645	0.45262
PFI	DT	1950	0.488372	0.345351	0.495148	0.483368
PFI	DT	1960	0.488372	0.335507	0.521414	0.491332
PFI	DT	1970	0.488372	0.336959	0.506362	0.494634
PFI	DT	1980	0.497674	0.350363	0.477702	0.501313
PFI	DT	1990	0.469767	0.315286	0.483477	0.470499
PFI	DT	2000	0.493023	0.345255	0.473874	0.493076
PFI	RF	10	0.655814	0.555016	0.677699	0.653418
PFI	RF	20	0.627907	0.523809	0.65356	0.619903
PFI	RF	30	0.627907	0.528426	0.655832	0.621345
PFI	RF	40	0.632558	0.533592	0.665226	0.620764
PFI	RF	50	0.64186	0.545519	0.662387	0.630217
PFI	RF	60	0.669767	0.581093	0.704997	0.659939
PFI	RF	70	0.64186	0.545287	0.672374	0.632486
PFI	RF	80	0.64186	0.546047	0.660847	0.633386
PFI	RF	90	0.623256	0.520661	0.638677	0.612528
PFI	RF	100	0.6	0.490103	0.621745	0.590074
PFI	RF	110	0.674419	0.588659	0.697907	0.66541
PFI	RF	120	0.693023	0.615965	0.708653	0.683636
PFI	RF	130	0.660465	0.571167	0.693619	0.641597
PFI	RF	140	0.674419	0.589675	0.704481	0.658248
PFI	RF	150	0.716279	0.638261	0.761059	0.71061
PFI	RF	160	0.693023	0.614553	0.737644	0.680164
PFI	RF	170	0.702326	0.622413	0.752216	0.691007
PFI	RF	180	0.683721	0.598508	0.72962	0.672442
PFI	RF	190	0.693023	0.610325	0.738173	0.68357
PFI	RF	200	0.683721	0.59928	0.730911	0.672009
PFI	RF	210	0.683721	0.595886	0.724575	0.673019
PFI	RF	220	0.688372	0.606152	0.726404	0.676648
PFI	RF	230	0.706977	0.630351	0.736978	0.696904
PFI	RF	240	0.702326	0.620531	0.747411	0.692557
PFI	RF	250	0.674419	0.586518	0.715167	0.662057
PFI	RF	260	0.651163	0.556427	0.701473	0.634778
PFI	RF	270	0.725581	0.654585	0.770436	0.71565
PFI	RF	280	0.688372	0.60623	0.727784	0.67735
PFI	RF	290	0.683721	0.597289	0.718001	0.675718
PFI	RF	300	0.706977	0.630603	0.742783	0.693738
PFI	RF	310	0.693023	0.609715	0.740146	0.683424
PFI	RF	320	0.669767	0.579461	0.701431	0.661881
PFI	RF	330	0.669767	0.581109	0.709999	0.658089
PFI	RF	340	0.655814	0.564248	0.692488	0.639263
PFI	RF	350	0.688372	0.604135	0.734929	0.679488
PFI	RF	360	0.669767	0.583113	0.711278	0.65469
PFI	RF	370	0.655814	0.560396	0.707486	0.643193
PFI	RF	380	0.655814	0.560846	0.697158	0.646804
PFI	RF	390	0.688372	0.598617	0.737875	0.682849
PFI	RF	400	0.660465	0.565742	0.716527	0.651466
PFI	RF	410	0.683721	0.597072	0.728783	0.675471
PFI	RF	420	0.646512	0.548027	0.684414	0.633043
PFI	RF	430	0.688372	0.603578	0.736445	0.680236
PFI	RF	440	0.64186	0.545742	0.693505	0.625581
PFI	RF	450	0.688372	0.601484	0.731604	0.681623
PFI	RF	460	0.669767	0.578807	0.712022	0.661425
PFI	RF	470	0.702326	0.62266	0.743457	0.689096
PFI	RF	480	0.665116	0.572619	0.709603	0.654074
PFI	RF	490	0.665116	0.571848	0.70862	0.656683
PFI	RF	500	0.72093	0.64593	0.769678	0.710623
PFI	RF	510	0.730233	0.658749	0.769411	0.724031
PFI	RF	520	0.665116	0.576372	0.698331	0.653329
PFI	RF	530	0.660465	0.567083	0.694815	0.647135
PFI	RF	540	0.67907	0.59042	0.705352	0.669648
PFI	RF	550	0.693023	0.611515	0.727504	0.679456
PFI	RF	560	0.660465	0.568772	0.69465	0.64496
PFI	RF	570	0.660465	0.568188	0.690561	0.647037
PFI	RF	580	0.655814	0.565037	0.694343	0.634423
PFI	RF	590	0.64186	0.544228	0.693552	0.624845
PFI	RF	600	0.688372	0.610286	0.736921	0.672364
PFI	RF	610	0.693023	0.610462	0.732793	0.683393
PFI	RF	620	0.651163	0.555929	0.696917	0.643137
PFI	RF	630	0.665116	0.573312	0.707302	0.651186
PFI	RF	640	0.669767	0.58119	0.719109	0.660083
PFI	RF	650	0.688372	0.601544	0.728203	0.6807
PFI	RF	660	0.651163	0.555724	0.687041	0.63771
PFI	RF	670	0.669767	0.578017	0.70077	0.660702
PFI	RF	680	0.688372	0.603534	0.728218	0.680327
PFI	RF	690	0.669767	0.576887	0.70822	0.664164
PFI	RF	700	0.683721	0.594041	0.726247	0.678516
PFI	RF	710	0.674419	0.585919	0.715604	0.663667
PFI	RF	720	0.683721	0.597538	0.732948	0.675516
PFI	RF	730	0.674419	0.58359	0.708718	0.666484
PFI	RF	740	0.637209	0.538065	0.678982	0.618991
PFI	RF	750	0.660465	0.572139	0.68997	0.641749
PFI	RF	760	0.697674	0.611869	0.738713	0.69207
PFI	RF	770	0.665116	0.574597	0.691075	0.65122
PFI	RF	780	0.683721	0.594922	0.724336	0.676871
PFI	RF	790	0.665116	0.570528	0.701716	0.656918
PFI	RF	800	0.660465	0.563947	0.702068	0.653953
PFI	RF	810	0.669767	0.578256	0.712522	0.660327
PFI	RF	820	0.623256	0.520248	0.661536	0.608738
PFI	RF	830	0.669767	0.577739	0.711265	0.660207
PFI	RF	840	0.64186	0.542751	0.660932	0.627227
PFI	RF	850	0.697674	0.613453	0.73908	0.693634
PFI	RF	860	0.683721	0.597289	0.729398	0.670371
PFI	RF	870	0.716279	0.637464	0.762077	0.71157
PFI	RF	880	0.67907	0.593548	0.725156	0.666574
PFI	RF	890	0.697674	0.615363	0.734847	0.689529
PFI	RF	900	0.706977	0.626599	0.744283	0.698296
PFI	RF	910	0.702326	0.622306	0.739801	0.695553
PFI	RF	920	0.702326	0.622309	0.746892	0.691895
PFI	RF	930	0.669767	0.577446	0.712925	0.659403
PFI	RF	940	0.683721	0.596675	0.725557	0.677357
PFI	RF	950	0.688372	0.602345	0.729348	0.678877
PFI	RF	960	0.688372	0.601248	0.717045	0.678318
PFI	RF	970	0.683721	0.597024	0.724716	0.674555
PFI	RF	980	0.693023	0.607721	0.741878	0.686378
PFI	RF	990	0.702326	0.62123	0.749441	0.696939
PFI	RF	1000	0.683721	0.595252	0.73344	0.675962
PFI	RF	1010	0.665116	0.573832	0.708567	0.654853
PFI	RF	1020	0.693023	0.609136	0.73188	0.684149
PFI	RF	1030	0.665116	0.57224	0.692079	0.655075
PFI	RF	1040	0.665116	0.574423	0.710388	0.655955
PFI	RF	1050	0.651163	0.559021	0.684659	0.635811
PFI	RF	1060	0.669767	0.578679	0.715004	0.660306
PFI	RF	1070	0.67907	0.590811	0.720582	0.66978
PFI	RF	1080	0.665116	0.571503	0.707606	0.653117
PFI	RF	1090	0.67907	0.595514	0.717619	0.665991
PFI	RF	1100	0.674419	0.580589	0.710125	0.667508
PFI	RF	1110	0.67907	0.595834	0.71888	0.66796
PFI	RF	1120	0.655814	0.56221	0.691889	0.644238
PFI	RF	1130	0.674419	0.58166	0.711165	0.668332
PFI	RF	1140	0.688372	0.601037	0.715242	0.682152
PFI	RF	1150	0.67907	0.589693	0.710416	0.666408
PFI	RF	1160	0.688372	0.602093	0.72739	0.675901
PFI	RF	1170	0.697674	0.612645	0.722672	0.692088
PFI	RF	1180	0.646512	0.552766	0.67542	0.631444
PFI	RF	1190	0.669767	0.577429	0.694795	0.657925
PFI	RF	1200	0.669767	0.580278	0.702279	0.656116
PFI	RF	1210	0.67907	0.589325	0.713534	0.672561
PFI	RF	1220	0.646512	0.545198	0.687254	0.639077
PFI	RF	1230	0.64186	0.542546	0.67283	0.62949
PFI	RF	1240	0.655814	0.562131	0.698777	0.642199
PFI	RF	1250	0.693023	0.609754	0.720867	0.681503
PFI	RF	1260	0.697674	0.619671	0.727036	0.687755
PFI	RF	1270	0.669767	0.578608	0.701227	0.657078
PFI	RF	1280	0.64186	0.543394	0.673615	0.630757
PFI	RF	1290	0.683721	0.596116	0.709554	0.672514
PFI	RF	1300	0.688372	0.600326	0.721647	0.682296
PFI	RF	1310	0.702326	0.620402	0.731111	0.696026
PFI	RF	1320	0.655814	0.560481	0.694171	0.642811
PFI	RF	1330	0.646512	0.549691	0.689999	0.63141
PFI	RF	1340	0.655814	0.558838	0.693642	0.650648
PFI	RF	1350	0.660465	0.567296	0.70969	0.646747
PFI	RF	1360	0.632558	0.528738	0.678747	0.623614
PFI	RF	1370	0.646512	0.547583	0.69091	0.63518
PFI	RF	1380	0.651163	0.557693	0.69249	0.634044
PFI	RF	1390	0.697674	0.614753	0.728094	0.689254
PFI	RF	1400	0.651163	0.556186	0.682432	0.636978
PFI	RF	1410	0.67907	0.590849	0.712854	0.671532
PFI	RF	1420	0.655814	0.563396	0.691968	0.644701
PFI	RF	1430	0.665116	0.570976	0.701443	0.655046
PFI	RF	1440	0.64186	0.541734	0.685246	0.623878
PFI	RF	1450	0.693023	0.605156	0.734997	0.685521
PFI	RF	1460	0.683721	0.601147	0.714264	0.673434
PFI	RF	1470	0.665116	0.571275	0.68247	0.651117
PFI	RF	1480	0.655814	0.558982	0.691785	0.643529
PFI	RF	1490	0.693023	0.610572	0.730657	0.681756
PFI	RF	1500	0.655814	0.559939	0.690075	0.643198
PFI	RF	1510	0.637209	0.533989	0.678142	0.625695
PFI	RF	1520	0.660465	0.567263	0.700411	0.64547
PFI	RF	1530	0.632558	0.528884	0.670352	0.618753
PFI	RF	1540	0.651163	0.553825	0.698736	0.642247
PFI	RF	1550	0.693023	0.605967	0.72408	0.685058
PFI	RF	1560	0.651163	0.550568	0.689975	0.641198
PFI	RF	1570	0.683721	0.597998	0.714383	0.671935
PFI	RF	1580	0.660465	0.566317	0.689967	0.644613
PFI	RF	1590	0.669767	0.579386	0.693604	0.656581
PFI	RF	1600	0.669767	0.575874	0.702795	0.660322
PFI	RF	1610	0.674419	0.584173	0.703059	0.661627
PFI	RF	1620	0.651163	0.559456	0.683687	0.638556
PFI	RF	1630	0.67907	0.5919	0.70756	0.663147
PFI	RF	1640	0.665116	0.570037	0.698138	0.653538
PFI	RF	1650	0.693023	0.607407	0.732194	0.685243
PFI	RF	1660	0.651163	0.554645	0.679732	0.638828
PFI	RF	1670	0.669767	0.581006	0.709575	0.654788
PFI	RF	1680	0.660465	0.566556	0.696393	0.650098
PFI	RF	1690	0.627907	0.525775	0.658493	0.61111
PFI	RF	1700	0.655814	0.560101	0.690853	0.64194
PFI	RF	1710	0.669767	0.57417	0.697908	0.664837
PFI	RF	1720	0.627907	0.52675	0.675352	0.614387
PFI	RF	1730	0.688372	0.605743	0.718042	0.679255
PFI	RF	1740	0.651163	0.552015	0.680204	0.637137
PFI	RF	1750	0.665116	0.572602	0.706365	0.651625
PFI	RF	1760	0.655814	0.560497	0.690457	0.642191
PFI	RF	1770	0.674419	0.583292	0.708631	0.666631
PFI	RF	1780	0.688372	0.605516	0.714854	0.674843
PFI	RF	1790	0.632558	0.534041	0.657128	0.607331
PFI	RF	1800	0.64186	0.540784	0.683685	0.630874
PFI	RF	1810	0.646512	0.548837	0.672206	0.627878
PFI	RF	1820	0.655814	0.560393	0.699272	0.642475
PFI	RF	1830	0.651163	0.555131	0.684577	0.635746
PFI	RF	1840	0.688372	0.597199	0.710916	0.68137
PFI	RF	1850	0.67907	0.590779	0.722804	0.671386
PFI	RF	1860	0.655814	0.557136	0.695766	0.649998
PFI	RF	1870	0.660465	0.569972	0.69945	0.644176
PFI	RF	1880	0.674419	0.587497	0.695352	0.656189
PFI	RF	1890	0.651163	0.556566	0.694039	0.637099
PFI	RF	1900	0.655814	0.561037	0.689449	0.64454
PFI	RF	1910	0.655814	0.558435	0.709896	0.646716
PFI	RF	1920	0.665116	0.570707	0.695637	0.65186
PFI	RF	1930	0.665116	0.572563	0.697804	0.649441
PFI	RF	1940	0.64186	0.539307	0.680854	0.630147
PFI	RF	1950	0.67907	0.589182	0.710817	0.666208
PFI	RF	1960	0.665116	0.56945	0.710498	0.657824
PFI	RF	1970	0.651163	0.553797	0.695694	0.63896
PFI	RF	1980	0.669767	0.580275	0.705173	0.661195
PFI	RF	1990	0.646512	0.547227	0.690435	0.631874
[truncated: 1 more rows]

## Sheet: Nasal macrophage
Feature ranking algorithm	Classification algorithm	Number of features	ACC	MCC	Macro F1	Weighted F1
LASSO	DT	10	0.386087	0.192383	0.350858	0.397041
LASSO	DT	20	0.405217	0.199587	0.383115	0.405766
LASSO	DT	30	0.389565	0.192595	0.389832	0.392133
LASSO	DT	40	0.44	0.254425	0.431139	0.441684
LASSO	DT	50	0.412174	0.221579	0.413952	0.4127
LASSO	DT	60	0.467826	0.287875	0.474983	0.468285
LASSO	DT	70	0.410435	0.219106	0.403274	0.413097
LASSO	DT	80	0.405217	0.216659	0.405776	0.406617
LASSO	DT	90	0.451304	0.26917	0.440686	0.452796
LASSO	DT	100	0.417391	0.225732	0.407899	0.41945
LASSO	DT	110	0.423478	0.235084	0.41222	0.424418
LASSO	DT	120	0.44	0.256837	0.439921	0.440843
LASSO	DT	130	0.450435	0.27223	0.434738	0.45286
LASSO	DT	140	0.413913	0.219804	0.405751	0.415318
LASSO	DT	150	0.426957	0.239125	0.401111	0.430231
LASSO	DT	160	0.418261	0.231048	0.389785	0.421974
LASSO	DT	170	0.433043	0.242803	0.42828	0.434273
LASSO	DT	180	0.430435	0.246777	0.414902	0.431678
LASSO	DT	190	0.427826	0.241728	0.408736	0.430452
LASSO	DT	200	0.453043	0.271392	0.441073	0.453538
LASSO	DT	210	0.428696	0.239138	0.41982	0.429405
LASSO	DT	220	0.397391	0.199725	0.395851	0.398415
LASSO	DT	230	0.42	0.228397	0.412247	0.420803
LASSO	DT	240	0.416522	0.229822	0.412831	0.418447
LASSO	DT	250	0.427826	0.23849	0.421373	0.429212
LASSO	DT	260	0.426087	0.236345	0.415874	0.428113
LASSO	DT	270	0.429565	0.241611	0.413918	0.431313
LASSO	DT	280	0.417391	0.22419	0.422366	0.418282
LASSO	DT	290	0.413913	0.226483	0.414229	0.414358
LASSO	DT	300	0.398261	0.204261	0.394944	0.398882
LASSO	DT	310	0.434783	0.249701	0.425644	0.436812
LASSO	DT	320	0.40087	0.203988	0.393037	0.402348
LASSO	DT	330	0.43913	0.256366	0.418897	0.441296
LASSO	DT	340	0.413043	0.220661	0.416843	0.412915
LASSO	DT	350	0.441739	0.256986	0.424933	0.4449
LASSO	DT	360	0.405217	0.212993	0.416473	0.405387
LASSO	DT	370	0.430435	0.24851	0.449062	0.430914
LASSO	DT	380	0.427826	0.243951	0.430705	0.427693
LASSO	DT	390	0.417391	0.227871	0.414612	0.418228
LASSO	DT	400	0.429565	0.237692	0.429023	0.429536
LASSO	DT	410	0.44087	0.256477	0.45395	0.441966
LASSO	DT	420	0.432174	0.239645	0.432423	0.434391
LASSO	DT	430	0.429565	0.242943	0.424934	0.430987
LASSO	DT	440	0.441739	0.255661	0.447522	0.44172
LASSO	DT	450	0.423478	0.23713	0.433041	0.422737
LASSO	DT	460	0.429565	0.242909	0.422006	0.430739
LASSO	DT	470	0.44	0.26267	0.441124	0.439742
LASSO	DT	480	0.429565	0.243425	0.429291	0.43283
LASSO	DT	490	0.456522	0.27689	0.456541	0.456883
LASSO	DT	500	0.432174	0.242059	0.420362	0.432069
LASSO	DT	510	0.412174	0.217056	0.40526	0.413123
LASSO	DT	520	0.431304	0.248445	0.413285	0.431603
LASSO	DT	530	0.423478	0.234972	0.41885	0.424743
LASSO	DT	540	0.416522	0.220918	0.424033	0.418207
LASSO	DT	550	0.432174	0.247815	0.444952	0.430741
LASSO	DT	560	0.443478	0.256194	0.436714	0.445441
LASSO	DT	570	0.453913	0.274951	0.445233	0.455181
LASSO	DT	580	0.442609	0.259983	0.438596	0.443269
LASSO	DT	590	0.454783	0.276788	0.449593	0.455636
LASSO	DT	600	0.456522	0.282299	0.447831	0.457513
LASSO	DT	610	0.429565	0.243705	0.429187	0.431218
LASSO	DT	620	0.447826	0.261795	0.4512	0.449663
LASSO	DT	630	0.44	0.262138	0.428226	0.441519
LASSO	DT	640	0.445217	0.264353	0.44373	0.444745
LASSO	DT	650	0.436522	0.253907	0.42799	0.43823
LASSO	DT	660	0.435652	0.248362	0.430635	0.437832
LASSO	DT	670	0.453913	0.274131	0.444604	0.455686
LASSO	DT	680	0.457391	0.277857	0.447816	0.459461
LASSO	DT	690	0.469565	0.292124	0.461852	0.471221
LASSO	DT	700	0.47913	0.307497	0.466344	0.47978
LASSO	DT	710	0.463478	0.28348	0.460776	0.464936
LASSO	DT	720	0.446957	0.268835	0.43776	0.448506
LASSO	DT	730	0.452174	0.270878	0.435049	0.453775
LASSO	DT	740	0.429565	0.243564	0.409751	0.433824
LASSO	DT	750	0.466087	0.291397	0.44575	0.467342
LASSO	DT	760	0.448696	0.264054	0.431005	0.451266
LASSO	DT	770	0.46087	0.285236	0.437637	0.462499
LASSO	DT	780	0.468696	0.296632	0.444552	0.472667
LASSO	DT	790	0.455652	0.278644	0.443693	0.456721
LASSO	DT	800	0.436522	0.249266	0.417434	0.436899
LASSO	DT	810	0.463478	0.285661	0.442466	0.466436
LASSO	DT	820	0.46	0.283608	0.462972	0.460983
LASSO	DT	830	0.438261	0.251421	0.416367	0.440907
LASSO	DT	840	0.469565	0.292248	0.442666	0.472448
LASSO	DT	850	0.468696	0.294884	0.468308	0.46979
LASSO	DT	860	0.448696	0.26971	0.444628	0.449291
LASSO	DT	870	0.444348	0.264165	0.436992	0.446495
LASSO	DT	880	0.461739	0.284752	0.456605	0.463708
LASSO	DT	890	0.446087	0.261881	0.430662	0.448141
LASSO	DT	900	0.442609	0.259301	0.435288	0.44527
LASSO	DT	910	0.456522	0.27721	0.450799	0.45695
LASSO	DT	920	0.468696	0.292184	0.47149	0.470259
LASSO	DT	930	0.44	0.253234	0.419372	0.441961
LASSO	DT	940	0.46087	0.290201	0.450013	0.462036
LASSO	DT	950	0.506957	0.340412	0.461253	0.509393
LASSO	DT	960	0.527826	0.371666	0.491929	0.53164
LASSO	DT	970	0.541739	0.386395	0.518651	0.543679
LASSO	DT	980	0.527826	0.370767	0.507958	0.530475
LASSO	DT	990	0.546087	0.392706	0.518979	0.548718
LASSO	DT	1000	0.52	0.359167	0.488277	0.522939
LASSO	DT	1010	0.513913	0.352012	0.477354	0.515978
LASSO	DT	1020	0.506957	0.346609	0.483825	0.510283
LASSO	DT	1030	0.493913	0.325152	0.454962	0.496265
LASSO	DT	1040	0.494783	0.326691	0.460407	0.497473
LASSO	DT	1050	0.533043	0.37424	0.510215	0.53539
LASSO	DT	1060	0.526087	0.370358	0.517135	0.529354
LASSO	DT	1070	0.532174	0.37657	0.504987	0.534175
LASSO	DT	1080	0.493913	0.330446	0.455206	0.498418
LASSO	DT	1090	0.533043	0.37988	0.52852	0.535353
LASSO	DT	1100	0.541739	0.393024	0.525128	0.54545
LASSO	DT	1110	0.512174	0.35219	0.510274	0.515056
LASSO	DT	1120	0.517391	0.354103	0.503959	0.51873
LASSO	DT	1130	0.503478	0.340335	0.497321	0.504497
LASSO	DT	1140	0.509565	0.344636	0.493028	0.511245
LASSO	DT	1150	0.50087	0.337342	0.488221	0.501572
LASSO	DT	1160	0.508696	0.348309	0.503084	0.511191
LASSO	DT	1170	0.494783	0.330777	0.482169	0.496081
LASSO	DT	1180	0.509565	0.346878	0.488471	0.510367
LASSO	DT	1190	0.510435	0.348651	0.484253	0.512935
LASSO	DT	1200	0.498261	0.334168	0.489864	0.49997
LASSO	DT	1210	0.529565	0.373242	0.500068	0.532467
LASSO	DT	1220	0.506957	0.347573	0.478087	0.510162
LASSO	DT	1230	0.524348	0.366343	0.490335	0.526094
LASSO	DT	1240	0.512174	0.348797	0.482418	0.514479
LASSO	DT	1250	0.531304	0.375254	0.512731	0.532962
LASSO	DT	1260	0.546087	0.398242	0.531567	0.549784
LASSO	DT	1270	0.536522	0.381687	0.528251	0.539712
LASSO	DT	1280	0.537391	0.385203	0.516667	0.538838
LASSO	DT	1290	0.532174	0.379243	0.51555	0.535712
LASSO	DT	1300	0.537391	0.388121	0.520168	0.53868
LASSO	DT	1310	0.518261	0.359791	0.492093	0.519714
LASSO	DT	1320	0.526957	0.370306	0.500875	0.530963
LASSO	DT	1330	0.503478	0.343132	0.471238	0.506386
LASSO	DT	1340	0.507826	0.345537	0.48872	0.509795
LASSO	DT	1350	0.510435	0.349431	0.490095	0.513471
LASSO	DT	1360	0.533043	0.381216	0.511446	0.535625
LASSO	DT	1370	0.52	0.362617	0.498638	0.523281
LASSO	DT	1380	0.51913	0.360385	0.492247	0.523659
LASSO	DT	1390	0.53913	0.384642	0.517762	0.54118
LASSO	DT	1400	0.541739	0.386983	0.526978	0.54217
LASSO	DT	1410	0.510435	0.348328	0.490744	0.51345
LASSO	DT	1420	0.522609	0.368086	0.485865	0.526907
LASSO	DT	1430	0.518261	0.360092	0.502683	0.519965
LASSO	DT	1440	0.521739	0.364445	0.505993	0.523385
LASSO	DT	1450	0.526087	0.370912	0.49277	0.528504
LASSO	DT	1460	0.526957	0.365647	0.486989	0.528841
LASSO	DT	1470	0.515652	0.353528	0.47021	0.51878
LASSO	DT	1480	0.536522	0.384587	0.525131	0.5387
LASSO	DT	1490	0.54	0.390598	0.509565	0.543361
LASSO	DT	1500	0.534783	0.382916	0.517849	0.539728
LASSO	DT	1510	0.527826	0.379098	0.495689	0.532749
LASSO	DT	1520	0.554783	0.408051	0.522838	0.557513
LASSO	DT	1530	0.530435	0.374232	0.491208	0.532935
LASSO	DT	1540	0.547826	0.399663	0.519035	0.550236
LASSO	DT	1550	0.518261	0.361241	0.508381	0.521022
LASSO	DT	1560	0.522609	0.364022	0.480653	0.526073
LASSO	DT	1570	0.521739	0.366683	0.49826	0.524842
LASSO	DT	1580	0.544348	0.395161	0.509505	0.546441
LASSO	DT	1590	0.549565	0.400277	0.500441	0.554463
LASSO	DT	1600	0.536522	0.387025	0.513317	0.539529
[truncated: 1,840 more rows]

## Sheet: Lung macrophage
Feature ranking algorithm	Classification algorithm	Number of features	ACC	MCC	Macro F1	Weighted F1
[truncated: 2,000 more rows]

[truncated: 2 more sheets: Lung alveolar epithelial cell, Lung endothelial cell]
