# Supplementary material for: Immune responses of different COVID-19 vaccination strategies by analyzing single-cell RNA sequencing data from multiple tissues using machine learning methods
Source: Front Genet. 2023 Mar 17;14:1157305. doi: 10.3389/fgene.2023.1157305 (PMC10065150; doi:10.3389/fgene.2023.1157305)
Supplement: Supplementary file 2 [file Table3.XLSX]

## Sheet: Blood B cell
Features identified by one method	Features identified by two methods	Features identified by three methods	Features identified by four methods	Features identified by five methods
Tmsb10	Coro1a	Klf2	Tpt1	Rps23
LOC121138218	Arhgdib	LOC121141272	Pfn1	Rps7
Actb	Rsrp1	LOC110339871	LOC121144049	Rpl13
LOC101841405	LOC121138193	Rpl11	Rpl3	Rps3a
Hmgcs2	Rpl32	Rpl18	LOC121136904	Rpl15
Itga9	Sell	Rpl9	Arhgef18	Rpl35a
Sec61g	Oaz1	Rps3	Rpl38	LOC101833432
Ppbp	Rps13	Mx1	Ddx5	LOC121136222
Dpm2	Rpl17	rna-NC-013276.1:72..1026	LOC121133550	Rplp0
LOC101840844	Isg15	Mnda	Rps4x
Mcl1	LOC101828355	LOC121136115	Pax5
Arpc2	Rpl7	Gan	LOC121143419
Marcks	Rpl30	LOC101838358	Rps28
Ypel3	Rpl8	LOC101829188	Rps27
Mocs2	Rps27a	Rps20	Rpl5
Hopx	Rps16	LOC106021437	Eif1
Bank1	Rpl23	Rpl19	Rpsa
Jmjd1c	Fau	Serf2	Rps21
Rps15a	Rpl27a	Junb	Rps29
Rpl14	Cd74	Rpl34	Rpl13a
Rps14	Eef1a1	Rpl39	Rpl37a
Rpl10	Rps9	Rpl29	LOC101834602
Uba52	LOC101829442	Tmsb4x
Rpl26	Ubb	Rps8
LOC121140632	Rps10	LOC101834868
Rplp1	Fth1
B2m	Rpl12
LOC106021785
Rps15
LOC101841371
LOC121139991
Rplp2
Ube2l6
Zfp36l2
Myl6
Tubb
Slfn5
LOC121139982
Ifit3
LOC101823002
LOC121141308
LOC101827358
Ifi44l
Rack1
Ier5
LOC101837503
Ifit2
Herc6

## Sheet: Blood T cell
Features identified by one method	Features identified by two methods	Features identified by three methods	Features identified by four methods	Features identified by five methods
LOC121143518	Serf2	Sec61g	Rps23	Rpl13
Ephx2	Rps17	Actg1	Rps7	LOC121144049
Rcn3	Rps16	Rpsa	Rpl8	Rps20
LOC121135368	Ftl	Rps3	Rplp2	LOC121136222
LOC110342088	Rpl5	Eif1	Gan	Uba52
LOC101840844	S100a8	Rps27a	Rps29	Rps3a
Fcer1g	Rpl31	Tpt1	LOC121133550	Eef1a1
LOC121134510	LOC121137942	Rpl18	LOC121136904	Pfn1
Serpinb1	Rpl32	Rps4x	Rpl38	Rpl35a
Psma7	LOC121141272	Rps15a	Arhgef18	Rplp0
Lst1	Arpc2	Rps24	Rps28	Rpl3
Kpna4	Oaz1	rna-NC-013276.1:72..1026	Rps27	Rps10
LOC106021437	Klf2	Tubb	Rpl13a	Rpl26
LOC101827358	Rpl27	Ubb	Arhgdib
Rpl35	Rac2	Itm2b	Rps21
LOC121139982	Clta	Rps9	Rps14
Rps6	LOC101826184	Rps25	Dapl1
Arrb2	Ypel3	Fau	Ddx5
Rps2	LOC121139968	LOC101833432	Junb
Pum1	Hnrnpf	Btg1	Rpl37a
Rpl10a	Ptprc	B2m	Rps15
LOC121140481	Ltb	Rpl28	Rplp1
Rpl7	Smim10l1	LOC101822555	Tmsb10
Zcchc7	Ddx17	LOC121143419	Rpl27a
Pabpc4	Gapdh	Rpl15	Tmsb4x
Rpl6	Cr1l	LOC121136115	Rpl12
Rpl36al	Pttg1	Rpl11	Rps18
Actb	Tmem101	Rpl34	LOC121138193
Arpc1b	Atp6v0c	Rps5	Coro1a
Foxp1	LOC101829442	Rpl30	Zfp36l2
LOC121139991	LOC101838358
Rsrc2	Rpl17
Ppia	Rpl19
Chd3	Rpl39
Myl6	Rpl9
Rps26	Rpl29
Cd3e	Rpl23
Fth1	Rpl14
Eif3e	Rps13
Prelid1	LOC121144278
Tbca	Rpl18a
Arpc3	Rpl7a
Rab37	Cd3g
Pim1	Rps8
Isg15	Rpl10
Dpm2	Rack1
Cdc42	Rpl37
LOC101823249	Thy1
Jun	LOC101827462
Rpl24	Elk3
LOC101835445	Rpl21
Erh	Prpf38b
LOC101831210	rna-NC-013276.1:1101..2662
LOC101831377	Hmgb2
Eif3f	Hnrnpm
Cd81	Dusp1
Rps12	Cfl1
LOC101826430	LOC121141513
LOC101826070	LOC101836143
Rtp4	Plac8
Rps19	Chchd2
Nsa2	Naa15
Ran	Tpm3
Frg1	Vapa
LOC101836613	Tspan13
Rpl36	Hopx
Npm1
Fam32a
Morf4l1
LOC101841750
Ier2
LOC121142327
Calm2
Fos
Prpf4b
Rpl4
Cd38
LOC101829818
Hspa8
Otulinl
Pcbp1
LOC121143458
Rps6kb2
LOC121141256
Lgals3
LOC101837612
Samd9
LOC121140001
LOC101839655
LOC101838491
Irf9
Mcl1
Ost4
LOC101835140
Atp5mc2
Btf3
Gmfg
LOC101842449
LOC121142811
Rap1b
Eno1
Son
LOC121144010
Rpl22
Stmn1
Myh9
Sell
Snrnp70
Hnrnpa3
Tomm6
Gstp1
LOC101833852
St8sia1
Cnn2
Ptpn18
Cd3d
LOC101825055
Cdkn1b
LOC101832408
Gnas
LOC121132739
LOC121139262
Atp5mg
Sec62
Snrpg
LOC101830959
Sri
Lat
Calm1
Atp6v0e1
Pnrc1
Apoe
Tcf7
LOC101829188
Nop10
Hsp90ab1
Nmt1
Ppib
Rhoa
Atp5pd
LOC121140632
Eif5a
LOC101844614
LOC121134231
Eif3k
Septin1
Ybx1
Lag3
Cenpx
Rcn1
Mdh1
Atp6v1g1
Tagln2
Atf4
Snrpf
Ppp1ca
Rassf3
Rnf7
Atp5me
LOC101842853
Nipal3
Edf1
LOC121138669
Eef1d
LOC101822414
Ptma
LOC101828730
Mien1
Ube2l6
LOC121143494
Txn
Gpr183
Pym1
Capns1
Banf1
CUNH17orf97
Gtf2a2
Tm4sf5
Tubgcp5
Cd2
Rpl23a
LOC101827403
Lef1
Heca
Dync1i2
Stk4
Snrpe
LOC110340476
Rbm25
Vdac2
LOC101840088
Ap2b1
LOC121140594
Tex10
Jak1
LOC106021904
Atp5f1d
Nadk
Aprt
LOC101833678
Skp1
Rad23a
Gnai2
LOC121134079
Tmbim6
Ktn1
Lsm12
Cd27
rna-NC-013276.1:5072..5142
Smap2
Aldh2
Cmtm7
Il17ra
S1pr1
Cap1
Snrpb
Rabac1
Polr1d
Sh3bgrl3
Degs1
Rps27l
Aqp3
LOC121134187
Ifitm2
Chd2
Zdhhc21
Add3
Purb
Atp5f1e
Cdk2ap2
Itm2a
Rwdd1
Armc6
Tnrc6c
Mdm4
Bsg
C1qb
Mtrex
Stk17b
Gps2
Socs2
Mbnl1
LOC101833978
Ptp4a2
Pfdn5
Trmt112
Dynll1
Mx1
LOC110341649
Atp5f1c
Arpc5
LOC101831404
Acvr1c
S100a11
LOC106021590
Ythdc1
Ncl
Impdh2
LOC101822587
Tmem60
LOC121138218
Dnajc7
Arf1
LOC101840367
Lsp1
Macrod2
Septin9
Tnrc6b
Rorc
Eid1
Gnb2
Ing2
Rgs10
Sync
LOC101843749
Tle5
Setd2
Runx3
Elob
Trabd
Jpt1
Msn
Ino80b
Ndufa4
LOC121133073
Rap1a
Ndufa13
Thoc2
Ppig
Txndc17
Ssr4
LOC101838193
Ndufb7
Rasgrp1
Septin7
Isca1
Cd247
Gpr15
Pip5k1a
Rag2
Kmt2a
Ifit3
Ube2q1
Spata21
Golm1
Kdm4a
Tln1
Gpx4
Ppbp
Snrpd3
Upk3b
Ndufb11
Spcs2
Pdcd4
LOC101838408
LOC101835431
Rcbtb1
Samd3
Capza1
Ndfip2
Aurkaip1
Tox2
Eif3j
Ikzf5
Srsf3
Tubb4b
Sft2d1
Gng5
LOC101838863
LOC121134297
Micos10
LOC101843106
Pebp1
Atp5pb
LOC121135338
LOC121139354
Lck
Hnrnpk
Crlf3
LOC101839373
Hnrnpd
LOC101834557
Gcnt2
Bzw1
Ndufc2
Srsf7
Lyz
Traf4
Nipal4
Ube2d3
Eef1g
rna-NC-013276.1:11528..11594
Macf1
Ldlrap1
Lsm4
Sbno2
LOC121137749
Pnrc2
Srsf5
Psma5
Gpr171
Clic1
LOC106021727
Arl6ip5
LOC121135673
Mknk2
Atp5pf
Zdhhc20
Dmac1
Ywhaz
LOC121136295
Pum2
LOC121143289
Scand1
Gabarapl2
Srrm2
LOC121134739
Podxl
Ostf1
Nt5c
LOC101841714
Adgre5
Alb
Mif
Pura
LOC121140103
Ifi44l
Smap1
LOC121133665
LOC101825739
Septin6
Top2b
Cnep1r1
Ndufa5
LOC106021786
Celf1
Eef1b2
Apoc3
Dpysl2
Rcor2
Lamtor4
LOC110342855
Fubp1
Psmb5
LOC121133290
Smim15
Selenof
Rnf166
Jund
Sub1
Limd2
LOC110340693
LOC121142551
LOC106021540
LOC121144217
Ubac2
Rag1
Kctd17
LOC101836746
LOC110339287
Glod5
Mtss1
LOC101844186
Atp5mf
Eif2s1
Slc10a1
Vim
Riok3
Arglu1
Dek
Sugt1
Timm13
Ndnf
Pgk1
Mrps17
Tspo
Btg2
LOC121139499
Drap1
Stmp1
LOC110343268
LOC121143579
Egr1
Rsrp1
Hint2
Flna
Rft1
Ubn2
Fabp1
Imp3
Tra2b
Grk6
LOC101825087
Rnf114
Atp5f1b
Vps4a
Eif2s2
Rnf10
Klf3
Tmem14a
Blvrb
Emp3
LOC101829663
Mrps21
Ghitm
LOC110343383
Rnase12
Ube3a
Pcmtd2
Abcb8
LOC101831001
Ddx6
Psma2
Ube2m
LOC101826656
Khdrbs1
Nudt9
Raly
Znf622
Sorl1
Mogat1
Pak2
Trnai-aau.6
LOC106021511
LOC101833350
Ppp2ca
Gpsm3
Apcs
LOC106020971
Ppm1g
LOC101838467
Actr3
Snrnp35
Ldhal6b
Psenen
U2af1
Laptm5
Irf7
LOC101832679
Tm2d3
Mrpl43
Tgfb1
Atp5mc3
Med30
Atp2a3
LOC106020791
LOC110341106
Ets1
Rbx1
LOC110343526
LOC101830755
Eif2ak2
Mier1
Ctnnbip1
Mrpl52
LOC101841805
Lsm3
LOC110343801
Hnrnpa2b1
Trnak-uuu.12
Mtres1
Rbis
LOC106022112
Isoc2
Spcs1
Eif4a1
Paip2
Fmnl1
Slc25a5
LOC101833610
Hsp90aa1
Ssbp1
Asdurf
Krtcap2
LOC110340959
Ms4a1
Znf146
LOC101834989
Prdx2
Ankrd11
Arhgef1
Supt4h1
LOC121142311
Cggbp1
Trnav-uac.2
Phb
Itm2c
Arpc4
rna-NC-013276.1:15333..15399
Inpp5f
LOC121143621
Sh3kbp1
Utp23
Otulin
Slc25a3
Hnrnpa1
rna-NC-013276.1:5003..5071
Nudc
LOC101828355
Lgals9
Timm17a
Dus2
Pcmt1
LOC121143543
Ndufb1
LOC101824821
Dad1
Cpm
Gdf11
Xab2
Pabpc1
Ndufc1
Cnot6l
Cct6a
LOC101833334
Tomm22
LOC101843965
LOC101831552
Epdr1
Hypk
Exosc5
Ddx18
Eif5
Sirt5
Mxd4
Gstm4
LOC121137403
Trim25
Abracl
LOC121144193
LOC101824003
Mat2b
LOC101844855
Ndufa2
LOC121137396
Plekhj1
Foxo1
Dip2a
Usp18
Smc3
Skil
Ywhab
LOC121137637
Laptm4a
Sdhaf4
Eloc
Bcl11b
Stk38
Lime1
Bax
Pnisr
Ndfip1
Lyn
Kras
Ppp6r2
Dkc1
Nedd8
Add1
LOC101844224
LOC101835697
Atxn10
Krit1
Zc3h12d
Hint1
LOC121140958
LOC121134667
Sh2d1a
Rhog
LOC121140114
CUNH15orf48
Il2rg
Hmgn1
Igsf9b
Ripor2
LOC101823152
Tmem147
Ndufa7
Atg2a
Ell
Znf444
LOC121136697
Rnf213
Stip1
Trak2
Mrps26
Celf2
LOC101830303
Tbc1d4
CUNH19orf53
Pitpnc1
Herc4
Hpcal4
LOC101828100
Mrpl18
Cd74
Klk6
Ubl5
Kdm3b
Srsf2
Rab11a
Eif3h
Mgst3
Atp1b3
Max
LOC101835612
S1pr4
Pi4ka
LOC121139632
LOC121138651
Pip4k2a
Llgl2
Sptbn1
LOC101840490
LOC121135670
Ccdc38
Actr2
Csnk2b
Eif3g
Akap13
Prrc2c
Rtn4ip1
LOC121140056
LOC101833775
Hp1bp3
LOC101834067
LOC121140486
LOC106022083
Kri1
LOC106021116
Dnajc21
LOC110341912
Rbm39
Erlec1
Rusc1
LOC110341781
Cep70
Ddost
Plcl2
Bms1
Serp1
Chd1l
Qdpr
LOC121137738
Metrn
Scp2
Gon4l
LOC101839623
Vsir
Mettl9
Hspa5
Tmem68
LOC101827926
Cdc42se1
Mgst1
LOC121137752
Arhgap9
Bnip3l
Atp5mj
Serbp1
Tmod4
Mtdh
Cd40lg
Tor1a
Mcm4
Dntt
Mdfi
Rasgrp2
Tomm7
Set
LOC101829757
Arfgap2
Slc16a3
Ctnna1
Ubn1
Slc6a6
Gucd1
Ciao2b
LOC121139247
LOC110339643
Rbbp4
LOC121135773
Nnt
Nr4a2
Gpr146
Cd24
LOC101844281
Sap18
Cmtm6
Grpel1
Bnipl
Ggct
LOC121135632
LOC106022506
LOC121139421
Sesn3
Sptssa
Aspscr1
Tmem200b
Ndufs5
Psmc1
Bclaf1
Ndufb9
Gpr174
Rad18
Hnrnpul2
Ptprk
LOC101837114
Ddrgk1
LOC110342945
Znf879
LOC110341296
Tmem258
LOC110342148
Apoc2
Kmt2e
Caps2
Kiaa0040
Hadh
LOC101840410
Trpm7
Atp5po
LOC121140392
Blnk
LOC121141698
Gadd45gip1
Cd5
LOC106021809
Limd1
LOC101823391
Alpl
Cnih1
LOC121141477
Prdx6
Polr1f
Nop53
Camp
Nap1l1
Ccr9
LOC101823044
Mocs2
LOC121141088
Dpy30
LOC101832785
Slc50a1
Taldo1
Ndufa8
LOC121139511
Actn1
Cd68
Arpc5l
LOC121135803
LOC121142892
LOC121137878
LOC121133982
Igsf9
Prdx1
LOC110341696
Coq7
LOC121136955
Mbnl2
Cnpy2
LOC106023022
Il16
Selenot
Ss18
Cd28
Arid4b
Pcbp2
Egr3
Dctpp1
Lmo4
Ndufb2
Dnaja1
Mrpl47
Yeats4
Bcl6
Pibf1
Ppie
Tefm
Trib2
Stx8
Dnajc9
LOC121134201
Psmd12
Cwc15
Tomm20
Ccnd2
Rbm5
Ccni
Atg12
Lsm8
Rchy1
Eif4h
Cklf
LOC121140331
Rac1
LOC110341310
Spock1
Ddx60
S100a9
Mbd3
LOC121142763
LOC101833108
LOC121144496
Ppp3cb
Ube2h
LOC101837210
Atraid
Fis1
Utrn
LOC110342122
Tmem59
LOC101840468
Ier3ip1
Ppp4c
Hnrnpab
Timm8a
Siah1
Ier5
Eif3a
Lsm6
Hsd17b10
Fam83h
Yy2
Dcun1d5
Dpp8
Ikbke
Naaa
CUNH12orf57
LOC101844189
Hnrnph2
Malsu1
Themis
LOC101828788
LOC110340963
Extl3
LOC101834868
Psmb6
Thap1
Elac2
Tmem18
Tax1bp1
Hsbp1
Ctla4
Rnf26
Atp6v1f
Tnfaip8
LOC101830643
Il1b
Pgrmc1
Psmb8
Sdf2
Psmb2
Pstpip1
Ndufb10
Tsc22d4
Glrx5
LOC121140784
Adprh
Ikzf1
LOC121143628
CUNH17orf67
LOC101834409
Eif4g2
LOC110342646
LOC121142882
LOC110340312
Suz12
Exosc6
Spint2
LOC121137775
LOC121142334
Fcmr

## Sheet: Nasal B cell
Features identified by one method	Features identified by two methods	Features identified by three methods	Features identified by four methods	Features identified by five methods
Tmsb4x	Ifi35	Rpl37	Rpl38
Rpl19	LOC121144049	Rps27	LOC121136222
Coro1a	Rps19	Rps28	Rpsa
Ifi44l	Rps7	Rpl37a	Rps21
Eif3k	Atp6v0e1	Rpl15	Rps29
Tmsb10	Plac8	Rpl36
Pum1	Gstp1	Rpl39
Arg1	Rpl10a	Gng13
Rpl28	Pfdn5	Ifit3
Rpl13a	Rpl35a	LOC101838193
Polr1d	Fus	LOC101822587
Pak2	Heatr5b	Actb
Rps13	LOC101835445	Nmt1
Mef2c	Kif5b
Arl6ip5	LOC121141072
Fau	Stoml3
Dnajc13	Stom
Cflar	Ndufb1
Rpl9	Atp5me
LOC101840468	Capn5
Zmiz1	Rbbp4
Rpl23	LOC106022083
Cebpb	Atp5mg
Cd74	LOC101842784
Ccl8	LOC121142763
Actg1	Romo1
Rpl36al	Rpl5
Cd79b	Nsa2
Arl4a	Gfy
Polr2m	LOC101841655
Polr2k	Umodl1
Rps6	Tnfrsf21
Macf1	LOC121139131
Lbr	Sox5
LOC106020981	Srsf3
LOC101827358	Isg15
CUNH15orf48	Pfn1
rna-NC-013276.1:1101..2662	Mx2
Wac	Rps24
Tcf3	LOC101838467
Serf2	LOC101823249
Rps5	Nmi
Rps18	Rps14
Npm1	Rps10
Ifi30	Rps9
Tubb4b	LOC121138193
Rbm38	Rps2
LOC101844189	Vcan
LOC101843749
Hcls1
Gadd45b
Eif1
Chchd2
Etnk1
LOC101830868
Acyp2
Sugp2
Lrrc41
Tjap1
Phf14
LOC101826386
Nmd3
Mettl8
LOC121142796
Fam174c
Usp9x
Mrps15
Timm22
R3hdm2
Itga5
LOC101828345
Ubap2l
LOC121138880
Laptm4b
LOC121144217
Tab2
Bclaf1
Rpain
Lbh
Atg5
Toe1
Eps8l2
LOC101833591
Yeats4
Reg3gamma
Ddx42
LOC101831473
Slc30a6
Dnajc12
CUNH4orf33
Zmym6
Cep170b
Sirt3
Gpr157
Mrpl41
CUNH2orf68
Tor1b
Smurf1
LOC101828795
Mipol1
Dus4l
Lrrc28
Nae1
LOC106021951
Sfpq
Cstf2t
LOC106021818
Suz12
Pgm2l1
Eef1g
LOC101837976
LOC121137531
Kif1b
Odad1
Fhl3
Pttg1
LOC101832546
Ddx56
Tmed4
Ubtd2
Zw10
Atp5mc3
Prr3
Nup98
Cables2
Sys1
Sult6b1
Rnf145
Mindy2
Gpatch2l
Carmil1
LOC106021420
LOC101831485
Cfap36
Wrap53
Blzf1
LOC101843983
LOC101832397
LOC106023243
LOC110342326
Eif4g2
Sec23a
Man1a1
Znf22
Cops7b
Lpxn
Clgn
Srgap2
LOC121137062
CUNH7orf57
LOC110343046
Rtp2
Lsm3
Trdmt1
Myo6
Ebf3
Gnal
LOC106021050
Sec14l5
Ric8b
Ddx52
LOC110340990
Fstl5
Uchl1
St3gal6
Uncx
LOC121139695
Spp1
Fam222b
Acox1
Abca1
LOC110341064
LOC121137624
Abcd2
LOC106021437
LOC106020934
Itsn1
Flrt1
Lztr1
Elmod3
Cdip1
LOC121135262
LOC121138014
Litaf
Dhrs7b
Fbxo31
Pot1
LOC101832386
LOC121136115
LOC101842745
Etfdh
Arrb2
Hmgn3
Sephs1
Cep83
Efr3b
Tmtc4
LOC101836116
Tesc
Ctxn1
LOC101832398
Tm4sf19
Elk3
LOC101830791
Cfap69
Ppp2r5b
Fxyd2
LOC101838358
LOC101822623
Fbxo45
Cd46
Rgs13
Gpd2
Ripor1
Bcl7b
Ormdl3
LOC101842609
Ccr10
Atp5mj
Map6
Tnpo2
LOC101843733
Exoc6b
LOC121138361
Abhd17c
Tomm7
Tnfaip1
Sec14l1
Hps6
Nwd1
Klf12
Fam149a
Mss51
LOC101828730
Mcph1
Tox
Gdi2
Kiz
Gatb
Wdsub1
LOC121138801
Chgb
Aplp1
LOC121141256
Slc25a37
Vps9d1
Ninj1
Evl
Shmt2
LOC106020983
Megf10
Nol6
Zbtb41
Ccdc22
Ptpa
Vipas39
Klhdc9
LOC101835497
Khnyn
Sdc3
LOC101836626
LOC101842437
LOC121134072
Stk38l
LOC110339371
LOC110343219
Elmod2
B3gnt2
Mmd
LOC101827761
Frmd4b
Elovl4
Polr1a
Fgf12
Mettl1
LOC110342234
Echs1
Serping1
Sestd1
Pkib
LOC101828971
Slc26a7
Cyria
Ezh2
LOC110340249
Kif1a
Pef1
Clcn6
Tmprss6
Ssbp3
Mrpl4
Col1a2
Kremen1
Nacad
Gmeb2
Slc39a8
Lrguk
Akap14
Ccl2
LOC121134667
LOC101837048
Ivd
Gng11
Lyrm2
Zrsr2
LOC101836613
Usp31
Slc17a6
Faim2
LOC101833858
Acp2
Slc11a1
Zmym1
Acly
Sntn
Sh2d1b
Ubxn7
LOC121140056
Dtx1
Man2a2
Eef1a2
Cdc42bpg
Cpsf1
Tbp
Map1b
LOC106020738
Cacnb3
Cdkl2
Slc12a7
Cdkn3
LOC101828747
Cntn4
Paxip1
Vars1
Cdc123
Myb
Msrb3
Aph1b
Phf12
Spa17
Camk2d
LOC121142894
LOC110341433
Dok1
Akap7
Igfbp5
LOC106022112
Llph
LOC101836746
Gpr107
Cttnbp2nl
LOC121134021
Tlk2
Zcchc9
Ndrg1
Lin9
Cir1
Smkr1
Pth2
Yipf5
Ciao1
LOC121143415
Mapre3
Anks1a
Gabbr1
Nlrp3
Egr2
Dtwd1
Sec24a
Adm
Fam193b
LOC101844513
LOC121134468
Mad2l1
Tmem259
Cenatac
LOC121137790
Ptpn1
Ndufc1
Cdkl4
Wdr45b
Gprin3
Acbd7
Rsrc2
Abraxas2
Lrrc40
Mettl16
Sema7a
Kcnh4
Vopp1
Dnah5
Cnnm4
Mios
Cacfd1
Alas2
Uhrf1bp1l
Cd63
Mast1
Cep152
Apobr
LOC106021785
Lgals9
LOC101822825
Usp18
Rpl11
LOC121136793
Rpl18
Xdh
Ddx58
Ptpn18
LOC106021992
Psme1
Fcer1g
Srgn
LOC101834602
Samhd1
Rnase6
Mx1
Gapdh
Ubb
Irf9
Rpl3
Vmp1
Pml
Napsa
LOC121133550
Ubc
LOC106022329
Fam241a
Sftpc
Lsp1
LOC101840585
Tbca
Rplp0
Mnda
Ly6e
Clic1
Arpc1b
Lamp1
LOC101830654
Hnrnpm
Rpl13
Psmb8
Pkm
CUNH19orf38
Anxa5
Rpl27
LOC101838491
Sf3b6
Rpl17
Ckb
Ndufa3
LOC121136697
LOC121141308
Sft2d1
Sat1
Dync1i2
LOC121141088
LOC121138818
Atp6v1f
Blnk
Rpl32
St13
LOC101829957
LOC121142391
Fcmr
LOC101834067
Atp5mk
Rps16
Pax5
Eif2s2
LOC110339949
Sec61g
LOC101844521
Rho

## Sheet: Nasal T cell
Features identified by one method	Features identified by two methods	Features identified by three methods	Features identified by four methods	Features identified by five methods
Samsn1	Rps27a	Def6	LOC121136222
LOC121138193	LOC110339735	LOC121136579	Rps29
LOC121137942	Znf593	Calm2	Atp5me
Pnn	Rps24	Rpl10	Rpl38
Hmgb1	Rpl28	Rpl13a	Rps28
Atp5mc1	LOC101841064	LOC121141072	Rps19
Ppih	SCoV2-UTR3	Rpl18	Rps21
Ppp1r15a	Rpl7a	Fbxw7	Rps27
Smim7	LOC101833293	LOC121142672	Rpl37a
LOC101843376	Eef1a1	Tmem220	Rps9
LOC101833432	rna-NC-013276.1:72..1026	Rps2	Ddx5
Fyn	Evl	Umodl1	Rpl8
Zfp36	Clk4	Rps5	Rpl29
Psmc3	Ndrg2	Sec61g	Tpt1
Lck	Kiaa0040	Rps16
LOC110340207	Supt4h1	Rps4x
LOC101829818	LOC121139275	Rack1
Ing1	Rpl37	Mfsd4a
Chordc1	Ndufb1	Atp1b1
Znf638	Rpsa
Luc7l3	Rps14
LOC101837503	Gng13
Ifit2	Capn5
Arid4a	LOC101841655
Smco4	Gfy
Sec24b	Rplp0
Ext2	Nmt1
Mrps30	Atp5mg
LOC121142392	LOC106021437
Mettl9	LOC101836746
LOC101825928	Ifng
LOC121144178	Gnal
Klhl11	Tcf25
LOC106022555	Dpysl2
Nfkbil1	Rpl35a
Pfdn2	LOC101828730
LOC101822529	LOC101842784
Scaf8	Stom
LOC101839265	Smim27
Exosc5	LOC110343444
Rcn1	LOC121142763
Tgoln2	LOC101831404
Ripk3	LOC121138669
LOC101835218	LOC121144382
Tmbim4	Chga
Fbxl22	Gps2
Riox1	Tbca
Czib	Rps3
LOC121144298	LOC101830904
Mapk8ip3	Cfap251
LOC101826335	LOC101828737
Prpf6	Rpl3
Cxcl12	Clgn
Tmem223	Stoml3
Fabp7	LOC101842331
Mpp1	Fstl5
Plekha5	LOC110342346
Polr3gl	Bola2b
Ripk1	Dync1i2
Arpp21	LOC101841412
Ldlrad4	Tra2b
Mpv17	Rnf167
Setd1b	LOC121133371
Plxnb2	Cit
Srsf5	B9d2
Bdh1	Alkbh1
Rnf145	Kif1a
Nme6	Phf19
LOC121141282	Ttc21a
Rps17	LOC110342608
Cers2	Pitrm1
LOC121136090	Son
Ubap2l	Rpl27
Pik3cd	LOC121141373
Elf3	Mrpl20
Ripor1	Rpl15
Slc12a6	Cd37
Adamts1	Rpl13
Ciao2a	Slc9a3r1
Slc2a9	Banf1
Qrsl1	Atp1b3
Ccndbp1	Rpl34
Morn4	Dcun1d5
Mpc2	Isg15
Ggct	Rps3a
Pbdc1	Rps25
Prdm11	Rtn1
Rad23a	Igsf8
Atp6v0d1	LOC101838358
Taf9	G6pc3
Stk4
Rida
S100b
Ttc9c
LOC106020906
Msh6
Apc
Btbd6
Traf7
Klhl28
Taf5
Nt5c2
Fanci
Bex1
Ptp4a2
Itgb5
LOC110340678
LOC101823712
Tmem204
Eef1aknmt
LOC121138299
Calb2
Zkscan5
rna-NC-013276.1:1029..1100
rna-NC-013276.1:1101..2662
rna-NC-013276.1:3760..3830
rna-NC-013276.1:3833..3901
rna-NC-013276.1:5003..5071
rna-NC-013276.1:5072..5142
rna-NC-013276.1:5174..5240
rna-NC-013276.1:11528..11594
rna-NC-013276.1:11596..11653
rna-NC-013276.1:11653..11722
rna-NC-013276.1:14052..14120
rna-NC-013276.1:15333..15399
Fgf14
Itgbl1
Bcl7a
LOC121136911
Llgl2
Foxj1
LOC101843260
Mbd6
Nisch
Cnot9
Ppp2r3c
Wdfy1
Kif21a
Hgsnat
Acsl6
Ncaph2
Rbm7
LOC121135529
Kif13b
Kdm3b
Lyl1
Hagh
Msantd4
Nsmaf
Cntn4
LOC121137782
Triap1
LOC101826941
Zbtb33
Slc17a6
Mfsd14b
Mterf1
Pde7b
Atxn7l3
LOC101832398
Rhot2
Ubqln2
Dynll2
Trim66
Cdc23
Chst11
Aplp1
Dars1
LOC121143419
Scn9a
Myo6
B4galnt3
Hectd4
LOC121137669
Ccdc137
Sox2
Pkia
Camk2d
Adcy3
LOC101838805
Taok1
Orc2
LOC110341643
Zdhhc13
LOC101822874
Fem1b
Pde4a
Ddx50
LOC121143984
Romo1
Abcc5
LOC101844567
Ppargc1a
Rsph1
Sppl2b
LOC101829590
Hyou1
Elp1
Ap2b1
Phrf1
Cyth3
Dcaf1
Ints7
Lrrc57
Gpr160
Lancl1
Mrpl45
Ctbs
Fmn2
Safb2
Mier3
Sgsm3
Cc2d1b
Auts2
Parl
Ppp1r12c
Syt1
Nfix
Lrriq1
Ficd
Tnfsf11
Kiaa1958
LOC101828289
LOC101835679
Pacrg
Hsd17b12
LOC121139754
Clec16a
LOC106022258
Slc38a10
Kdm4a
Elavl2
Gpat4
Cdkl4
Tubgcp2
Derpc
Micu2
Nr4a3
Znf169
Smkr1
Enah
Pdcd11
Rfx1
Cxxc5
Ebf3
Ttll10
Ccdc115
LOC110342609
Rab11fip3
Mbnl2
Cfap69
Dstn
LOC101840585
Muc1
Ccpg1
Yipf6
Rtp2
Got1
Cxcl17
LOC101834839
LOC121143542
Helz2
Eif5a2
Dcx
Nvl
Tubd1
Nup42
LOC106020815
Taf2
Tasl
LOC101826564
Zfand2b
LOC101840116
Zbtb32
Iqub
Eng
LOC121133982
Cd9
Ift122
Hmg20a
Timm22
Copa
LOC121138014
LOC101843888
Rab6b
Tmem185b
Lrguk
Nrn1l
Atp8b3
Sphk2
Mbtps1
SCoV2-N
Nup205
Fmnl3
Pdcd10
Plcl2
LOC101841738
Mapk8ip2
LOC101844412
Pfn2
LOC121142733
Ift80
Noct
Ptgs2
Clpb
Mfsd13a
LOC121144287
Gorasp2
Uncx
Sec22c
Mapre3
Gigyf2
LOC101830402
Nqo1
Cnot2
CUNH7orf57
LOC110343712
Itgav
Spef1
Gba
Rpn1
LOC101834440
LOC101831606
Pitpnc1
Kcnc4
Mecp2
Impact
Psmc2
Fkbp8
Trim45
Mtmr6
Efr3b
Socs7
LOC110342769
Pnma1
LOC101830475
Tcf4
Trim21
Lhx2
Prmt3
Krtcap2
Inpp5b
Suclg1
Smim35
Gmfb
Zmat1
Acsl3
Abca13
Sec61a1
Nbn
Diaph2
Cars1
Ift88
Spock1
Gnl1
LOC121144214
LOC101823532
Tesk1
Klf9
Spag8
Rbpj
Sar1b
Arhgap5
Znf672
Tspan31
Ptpn11
Nsg1
LOC110339976
LOC101836475
Izumo4
Gpr108
Dusp28
Znf827
Copz1
Pycr2
Fhit
Eefsec
Flii
Bag3
Taf1a
Ppp2cb
LOC110341479
Znf513
Gins3
Slc5a6
Gas6
Mllt10
Cbfa2t3
Memo1
Flrt1
LOC121144288
Usp14
Letmd1
Srxn1
Tmtc4
Zfhx3
Abt1
Cdc5l
Ebf2
Tpmt
Lias
Erich1
Sh3glb2
Fam149a
Pafah1b2
Ttf1
Rnf34
Psen1
Samd15
Ppp2r5b
Uchl3
LOC106023252
LOC121136254
Ampd2
Trappc2
Lrig1
Mks1
Rcor2
Rab28
Xkrx
Psen2
Slc10a7
Sgtb
Serpina1
Gucd1
Vegfb
Fxyd3
Fam234b
Fbf1
Mak
Stoml1
Kntc1
Ctdnep1
Srrm1
Ano6
Eif4enif1
Cfap298
Cdc6
Necap1
Sfi1
Eid2
Ect2
Gatad1
Sec14l2
Gatm
Dyrk1a
Tnfrsf25
Tmem94
Chsy1
LOC121137748
Smad2
Wdr6
Exoc1
Abcd1
Obi1
Slc7a1
Znf768
Pcolce2
Actr6
Smarcd2
Aim2
Hacd4
LOC101830064
Thumpd2
Clnk
Ubtd1
Znf317
Uba1
Il10ra
Nadk
Galnt3
Pigr
LOC121143498
Mlkl
Fam216a
Donson
Galnt7
Kmt2d
Mef2d
LOC121138880
Rpl5
Sod1
LOC121136115
LOC101834557
Rflnb
LOC101823249
Mff
Prdx3
Eif3i
Flna
Ptp4a1
Nucks1
CUNH9orf78
Ikzf1
Cetn3
Ppp1r12a
Snrnp27
Rnaseh2c
LOC101834067
Skp1
Siah2
Polr2f
Kri1
Hdac7
Apex1
Actb
Zmiz1
S100a6
Myl6
Arsb
Aprt
Nucb2
LOC101825215
Psmd6
LOC121136913
LOC101825779
Eif4g1
Eci2
Dus2
Tsr1
LOC101831045
Akap8l
Tbk1
Ncbp2
Dap3
Usp53
Tfg
Ptma
Tomm20
Sap18
Rps8
Ndufa7
Mb
Yif1a
Trim44
Dennd2d
Mtx2
Ccnl1
Rnf214
Nmi
LOC101832947
Fryl
Ctsc
Cd2
Bud31
Zdhhc3
Vav1
Slamf6
Ccdc88c
Bri3
Sys1
Snrpg
Plekha7
LOC106021590
LOC101832695
LOC101826458
Exoc2
Etfb
Arpc1b
Zmynd11
Tatdn3
Ola1
Nip7
LOC121132941
LOC110341288
Hnrnpc
Fbrs
Fau
Eif4e2
Dctpp1
Coch
Ubxn4
Rps6ka2
Rps13
Ndufs8
Nbas
LOC101831552
Gpatch1
Fam53b
Atp6v1f
Anapc11
Trim24
Tmsb4x
Timm9
Timm50
Rsbn1l
LOC121141513
LOC121137271
Eef1d
Tomm7
LOC121138818
Gngt1
LOC121144049
Rpl36
Sf3b2
Dapk3
S100a5
LOC121136697
Cd3g
Ndufa8
LOC121143579
Rps6
Rpl35
LOC101822653
Ddx39b
Fcer1g
Gsn
Prpf4b
Anxa6
Pebp1
LOC101838199
LOC121144278
Ptpa
Rpl39
Pym1
Atp6v0e1
Rpl7
Scaf11
Rpl23
Stat1
Fis1
Phb2
Ptpn18
Cmtm6
Atp6v1e1
Ndufa3
Sdf2
Eef1g
Septin7
S100a8
Rps7
Nedd8
Xrn2
LOC101826129
Tm9sf3
Selenof
LOC101840490
Metap2
Rps18
Hnrnpm
LOC121140594
Pbrm1
Cct3
Ss18l2
Ypel3
Gnb1
Mrps21
Nop53
Calm1
Pdcd5
Stat3
Rpl27a
Gadd45gip1
Smim29
LOC121133282
Rpl22
Kmt2b
LOC101827917
Mydgf
Myh9
LOC101824003
Rpl11
Arrb2
CUNH19orf53
Mnda
Nsa2
Hnrnpl
Satb1
Tigit
Smim15
Rps10
Micos10
Fnbp1
Prex1
Eif1ax
Ewsr1
Smdt1
Aimp1
Rpl36al
LOC101841635
LOC101842991
Sag
Olfm1
Trappc1
Cdc42se1
Hnrnpa1
Psma4
Elk3
LOC121136793
Ccnd2
Raly
Rho
LOC121134510
Rbm22
LOC101844787
Micos13
Rbm25
Eif3e
Milr1
LOC106021904
LOC101838491
Rplp2
Ddx42
Pum1
Usp3
Imp3
Atp5mk
Supt16h
Twf2
LOC101827764
Rps20
Otulinl
Plgrkt
Rpl7l1
Eloc
Anxa11
LOC101834868
Hdgf
Rpl9
Pfdn4
Rheb
Scgb2a2
Rpl23a
Ppa1
LOC106022083
LOC101841805
Rer1

## Sheet: Nasal macrophage
Features identified by one method	Features identified by two methods	Features identified by three methods	Features identified by four methods	Features identified by five methods
Rps24	LOC101830654	Tmsb4x	LOC101844787	LOC101828355
Ccl8	Mnda	Rps29	Atp5mk	LOC121141072
LOC101822653	Ybx1	Atp5me	LOC121136222
LOC106021205	Lst1	Rps27	Ly6e
LOC121137942	Anxa1	Rps16	Rpl38
LOC101840088	rna-NC-013276.1:72..1026	LOC101834602	Rps28
Fcer1g	Vat1	Cd74	Isg15
B2m	Scgb2a2	S100a11	Rpl37a
LOC101840844	Stoml3	Mx2
Actb	Ndufb1	Fstl5
Rpl10	Ndufa3	Rpl37
Plac8	Nmt1	Gng13
LOC121138218	LOC106021437	Gngt1
LOC101823249	Capn5	Rpsa
Calm1	Atp6v1e1	LOC101844521
LOC121138193	Gfy	Rps21
Uba52	LOC101832679	LOC110339871
Eif1	Rho	Rpl36
SCoV2-UTR3	LOC121136904
Msh4	LOC106021785
Ing3	LOC101842784
Rpain	LOC121133550
LOC121139323	Umodl1
Lysmd4	Ddx5
LOC101825013	LOC101841291
Cacfd1	Mx1
LOC121136586	Dnase1l3
LOC121135921	LOC121143020
LOC121139038	LOC101840656
Cdyl	Lpar6
Foxg1	Slf2
Stt3b	Dtx4
Akap7	LOC121141071
Usp11	LOC101838467
Clec7a	Ap2b1
Polg2	S100a5
Xcr1	LOC121144049
Pdc	LOC121141373
Hmgn1	LOC121135971
Parvb	Fau
Dnajc21	Plin2
LOC110340878	Serf2
Necap2	Gpx1
Calcoco2	Ifit3
LOC121141237	Ubb
Csgalnact1	Slc39a1
Enpp2	LOC101825174
LOC101829780	Rpl39
Polrmt	LOC101834868
Nek7	Clgn
LOC101834191	Rpl13a
Tubb6
Lin7c
Fgf21
LOC106021725
Padi2
LOC121142020
Tm9sf3
Ppp1r14b
LOC101840116
Pln
Sting1
LOC121143278
Dnajc14
Ntsr1
LOC121133525
Syne1
Nfix
LOC121136277
LOC110342251
Sec61g
Lamtor4
LOC121141702
Csdc2
Rnd3
Hipk2
Aak1
Sppl2b
LOC101841055
Scamp5
Fig4
Fkbp4
Gstk1
Gng3
Commd6
LOC106021433
Zfp37
LOC121137110
Pdcd2l
Srebf1
Ap1s1
Smg6
Def6
Ecm2
Rnf227
Adgb
Rapgef2
LOC110340683
LOC110343102
Dram1
Suv39h2
LOC121135091
Gad1
Ehd4
LOC121140468
Ranbp6
Crlf3
LOC101844725
Ptgir
Fgf10
LOC121140642
Chmp1b
LOC121134332
Dhdh
LOC101827626
Eif2d
Stk25
LOC101829394
Crat
Trmt9b
Acvrl1
Smco4
C2
LOC121141348
Mfng
LOC121133834
Bpifc
Sh3pxd2b
LOC121137902
Mrpl47
Sbno2
Atn1
LOC101831331
LOC101826386
Tmem101
Aim2
Dapp1
Dusp6
Sox17
Sdf4
Ncaph2
LOC101835091
Prr18
Plgrkt
Tnip2
Prkd3
Fat2
LOC121139256
Cep192
Tgfbi
LOC110343472
Erc1
Serpind1
LOC121138841
Cpne5
Gtpbp10
LOC121133420
Parvg
Nap1l3
Ufm1
Cadps2
Phf21b
LOC121133184
LOC121139716
Fdps
Msmb
Pibf1
Plch2
Commd8
LOC121142616
LOC121141356
LOC101843051
Trim6
Snx3
LOC121136882
Rufy4
Gmps
Chac2
Piezo1
Simc1
Dcaf8
Spcs2
Cenpm
Emc9
Rps6ka3
Mid1ip1
Mien1
LOC110342786
LOC110341398
LOC121143717
LOC121136156
Ttc38
Mrpl35
Fbxo45
Pde8a
Tm4sf1
Bach1
Nufip2
Mzt1
Ctbs
Rbbp9
Rgs22
LOC110339913
Mrps31
Mamdc4
Paox
Ppp1r11
Copg2
LOC101835871
Mxi1
CUNH9orf24
LOC121133479
Srbd1
LOC121137169
Zfta
Fcrlb
LOC101829732
Prkrip1
Rprd1b
LOC106021870
Pde9a
LOC106022349
A4galt
Irf1
Polr1c
Lvrn
Casp9
Chaf1a
LOC101827926
Loxl4
Mmp11
Fcer2
Irs1
Rfwd3
Idh3b
LOC110341145
LOC110342213
Dok1
Pip5k1b
Emc10
Trib1
Rab18
LOC101833042
LOC110342035
Etf1
Taf10
CUNH9orf40
LOC106022816
LOC110343001
LOC106021618
Rhoa
Znf106
Trmt1
Sptssb
LOC110342071
Pstpip2
LOC121139320
LOC121144217
Gon4l
Med11
LOC121139965
Cdc5l
Ca14
LOC121143715
Zbtb45
LOC121144241
Spg21
Ado
Kcnk17
LOC101823549
LOC121142878
Snrpe
Chfr
Ccdc8
Znf646
Gemin7
Nmb
LOC106020873
Cul7
Stk39
LOC101824396
Timm29
Topors
Ift20
Sema4g
LOC121136876
Wfdc3
Ttc4
Cryz
Ppt1
LOC121138094
LOC110343708
Ptges
Foxe1
Fgf1
Scoc
LOC101842929
Cacna2d4
Wnt7b
LOC121136768
LOC101843675
Epn1
Oma1
Pycr3
LOC121141574
Foxn2
Fam167a
Ttc19
Slc12a8
LOC121142807
LOC110341780
LOC101829551
L3mbtl3
Zdhhc9
Sc5d
Stra6
LOC121141857
LOC121143785
Tmed5
Srp19
LOC101826966
LOC101831756
LOC121132719
Eny2
LOC121137481
Elof1
Gpr75
LOC110341602
Hdx
LOC101842867
CUNH2orf15
Cd101
LOC110342452
LOC106021832
Efna4
Prkcz
Rhoj
Pak4
LOC110342670
Heg1
Zscan18
F12
Hcrt
LOC101822529
Rtl5
Dgkg
Plcxd2
Sypl1
Ccdc138
Nthl1
Mrps10
Plekhd1
LOC121142122
Lypla1
Api5
Slc2a13
LOC101824833
LOC121133526
LOC106021201
CUNH2orf72
Rnf39
CUNH9orf152
Rrp9
Ppil4
Cldn23
LOC121137035
Mfsd9
LOC121135986
Lipt1
Pfkfb2
LOC106022125
Osbpl8
Tal2
Azin2
Tm4sf19
Zfand2a
LOC121134735
LOC101841249
Pin1
LOC121137152
Tanc1
Myd88
Ccnq
Msrb2
Plekhf2
LOC121140482
Orc2
Mme
Arl4c
LOC101842180
Brms1
Kiaa0930
LOC121142583
Snapin
Dydc1
LOC121141896
Fam114a1
CUNH1orf189
Tnfrsf11a
LOC121134224
Nsmce2
LOC101838234
Ddhd1
Tcf7l1
LOC121140904
Cblb
LOC110341433
LOC110339906
LOC101832871
LOC121140425
Nxf1
LOC121138126
LOC121138488
LOC106022408
Isoc2
LOC121140039
LOC121142825
CUNH3orf20
Gtf2a2
LOC121138769
Sgtb
Rfx7
Tma16
Batf3
LOC110342506
Chpt1
Gphn
Ccn6
Faap20
Elf5
LOC121140114
Arhgef33
Pnpla3
Pttg1
Unc93b1
LOC121143495
LOC121136771
LOC121135210
Fam185a
Vcpkmt
LOC110343534
Far2
LOC121139494
Dlg1
Acly
LOC121137076
F2rl2
Hid1
Mrpl58
LOC110341300
rna-NC-013276.1:1029..1100
rna-NC-013276.1:1101..2662
rna-NC-013276.1:3760..3830
rna-NC-013276.1:3833..3901
rna-NC-013276.1:5003..5071
rna-NC-013276.1:5072..5142
rna-NC-013276.1:5174..5240
rna-NC-013276.1:11528..11594
rna-NC-013276.1:11596..11653
rna-NC-013276.1:11653..11722
rna-NC-013276.1:14052..14120
rna-NC-013276.1:15333..15399
Fgf14
Itgbl1
LOC106021890
Tmtc4
Ggact
Pcca
Clybl
Tm9sf2
LOC121139151
Ubac2
LOC121139400
Gpr183
Gpr18
Dock9
LOC121139971
Stk24
LOC106021889
Farp1
Ipo5
Rap2a
Mbnl2
Hs6st3
Uggt2
Dnajc3
Dzip1
LOC110339707
Cldn10
Abcc4
Sox21
Gpr180
Tgds
Dct
Gpc6
Gpc5
LOC101825656
Slitrk6
Spry2
Ndfip2
Rbm26
Obi1
Ednrb
Slain1
Scel
Mycbp2
Fbxl3
Cln5
Acod1
LOC121142013
Kctd12
Lmo7
Uchl3
Tbc1d4
LOC121142405
LOC106021149
Klf12
Klf5
LOC121136766
Dis3
Bora
LOC121142818
Dach1
Pcdh9
Pcdh20
Tdrd3
LOC121144413
Diaph3
Pcdh17
LOC110341028
Olfm4
Pcdh8
LOC121138758
Cnmd
Sugt1
Elf1
Trnae-uuc
Wbp4
LOC101827584
LOC101825569
Mtrf1
Naa16
Rgcc
Vwa8
LOC121143982
Dgkh
Akap11
Fam216b
Epsti1
LOC121144374
Dnajc15
Enox1
Ccdc122
Lacc1
LOC110341036
LOC110341037
LOC121132988
Serp2
Tsc22d1
LOC121134656
LOC121139120
LOC121133130
Nufip1
Gpalpp1
Gtf2f2
Tpt1
Slc25a30
Cog3
Siah3
Zc3h13
Lcp1
Lrrc63
Rubcnl
Lrch1
Esd
Htr2a
Sucla2
Nudt15
Med4
Itm2b
Rb1
Rcbtb2
Fndc3a
Gfra2
Dok2
Xpo7
Dmtn
Nudt18
Hr
Reep4
Bmp1
LOC101841070
Polr3d
Slc39a14
Ppp3cc
LOC110341043
LOC101842063
Sorbs3
Pdlim2
CUNH8orf58
Ccar2
Bin3
Egr3
Pebp4
LOC121136517
Rhobtb2
Tnfrsf10b
LOC121136705
Chmp7
R3hcc1
Loxl2
Entpd4
Slc25a37
Stc1
Adam28
LOC101838707
LOC101838445
Grk5
Prdx3
Dennd10
Eif3a
Cacul1
Fam204a
Rab11fip2
Emx2
Pdzd8
Slc18a2
Shtn1
Eno4
Gfra1
Atrnl1
Trub1
Fhip2a
Ablim1
Afap1l2
Vwa2
Tdrd1
Ccdc186
Adrb1
Nhlrc2
Dclre1a
Plekhs1
Casp7
LOC121139240
Tcf7l2
Vti1a
Zdhhc6
Acsl5
Gpam
Shoc2
Bbip1
LOC121139321
Pdcd4
LOC121139318
LOC121139319
LOC121139335
Smc3
Dusp5
Smndc1
LOC121139348
Add3
Xpnpep1
Cfap58
LOC101827448
Gsto2
LOC110341940
LOC101843100
LOC101827709
Cfap43
Sfr1
Col17a1
Slk
Stn1
Sh3pxd2a
Neurl1
Calhm2
Pdcd11
Taf5
Pcgf6
Ina
Nt5c2
Cnnm2
As3mt
Borcs7
Wbp1l
Arl3
Trim8
Sufu
Actr1a
Mfsd13a
CUNH10orf95
Cuedc2
Fbxl15
Psd
Nfkb2
Nolc1
Pprc1
Ldb1
Hps6
Armh3
Kcnip2
Oga
Npm3
Fbxw4
LOC121139804
LOC101831262
Dpcd
Poll
Btrc
Kazald1
Sfxn3
Pdzd7
Lzts2
Twnk
Mrpl43
LOC121139920
Hif1an
Ndufb8
Sec31b
LOC121139941
LOC101834849
LOC121139945
LOC110343210
LOC101835362
LOC101835628
Bloc1s2
Cwf19l1
Chuk
Erlin1
Cpn1
LOC101838167
Abcc2
Cutc
LOC101839163
Entpd7
Slc25a28
Got1
Hps1
LOC106021081
R3hcc1l
Golga7b
Zfyve27
Marveld1
Avpi1
Pi4k2a
Morn4
Ankrd2
Ubtd1
Mms19
Zdhhc16
Exosc1
Pgam1
Rrp12
Frat2
Frat1
Arhgap19
Slit1
Lcor
Pik3ap1
Dntt
Blnk
Znf518a
Ccnj
Entpd1
LOC121140037
LOC110339773
Tctn3
Aldh18a1
Sorbs1
LOC101840960
Pdlim1
Hells
Tbc1d12
Noc3l
Plce1
Slc35g1
Lgi1
LOC101831558
Rbp4
Ffar4
Myof
LOC101836237
Exoc6
LOC121140277
LOC121134273
LOC121134274
Hhex
Kif11
Ide
Marchf5
Cpeb3
Btaf1
Tnks2
LOC110340189
Ppp1r3c
Hectd2
Pcgf5
LOC121140319
Ankrd1
Rpp30
Htr7
Kif20b
Pank1
LOC121140331
LOC101843639
Ifit1
Ifit2
Lipa
Ch25h
Fas
Acta2
Stambpl1
Ankrd22
LOC101824484
Rnls
LOC106021020
Pten
Klln
Atad1
Papss2
Minpp1
LOC121135696
Sgms1
Asah2
Prkg1
LOC121135539
Cstf2t
Gldc
Uhrf2
Il33
Ermp1
Ric1
Pdcd1lg2
Cd274
Rcl1
LOC121140434
Ak3
Cdc37l1
Spata6l
Plpp6
Slc1a1
LOC121140457
Glis3
LOC101827091
LOC121140466
Rfx3
LOC121140469
Pum3
Vldlr
LOC121134299
Dmrt2
Dmrt3
LOC121140492
Kank1
Dock8
LOC121135632
LOC121135483
Cbwd1
Pgm5
Pabir1
Fxn
Tjp2
Fam189a2
Apba1
Ptar1
CUNH9orf135
Mamdc2
Smc5
Klf9
LOC110341861
Trpm3
Cemip2
LOC106022580
Abhd17b
CUNH9orf85
Gda
Zfand5
LOC101835395
LOC101822890
LOC106022034
Rorb
Carnmt1
Nmrk1
Ostf1
LOC121140706
Pcsk5
Rfk
Gcnt1
Prune2
Vps13a
LOC121140760
LOC101825095
Gnaq
Cep78
Psat1
Tle4
Lpxn
Zfp91
Cntf
LOC101831264
LOC101841659
LOC106022413
LOC101841927
LOC101831799
LOC101842193
Trnak-uuu
Gtpbp6
LOC101823323
LOC106021056
Patl1
LOC106021470
Stx3
Cblif
Ms4a3
LOC110339949
LOC101824907
Ms4a7
Ms4a1
Ms4a13
Ms4a15
Ccdc86
Prpf19
Tmem109
Tmem132a
Slc15a3
Cd6
LOC106021018
Cd5
Vps37c
Ddb1
Tkfc
LOC101841130
Tmem138
Tmem216
Cpsf7
Sdhaf2
Ppp1r32
Lrrc10b
Syt7
Dagla
LOC121140966
Myrf
Tmem258
Fen1
Fads1
Fads2
Fads3
Rab3il1
Best1
Fth1
LOC101829376
Scgb1a1
Ahnak
LOC121140988
Actr10
LOC121140890
LOC101834990
Jaml
Ptgs1
Ptpa
LOC110340232
Retn
S100a8
LOC101837127
Cx3cr1
Tp53i11
Hexb
Ctsh
Ptma
Arpc5
LOC101832408
LOC101828969
Ptpn18
LOC101828737
Atp5po
Myl6
LOC101840310
Sh3bgrl3
LOC101833293
Rps5
Rps25
LOC101831377
Jpt1
Sf3b5
Rps6
Prxl2b
LOC101831947
Hnrnpm
Emilin2
Dync1i2
Atp5mj
Atf4
Rps4x
Rpl3
Rpl23
Dnase2
Cd86
Atp5f1c
Aldoa
Tnfaip8l2
LOC106021986
Map1b
Irf9
LOC121143991
LOC121138818
Chchd2
LOC101822825
LOC101838199
LOC101822574
Smim27
Pde6g
Rpl27
Psmb8
Cxcl2
Ube2l6
LOC101834067
Rpl26
Arpc1b
Ccl5
Chga
Eif3j
LOC106021992

## Sheet: Lung macrophages
Features identified by one method	Features identified by two methods	Features identified by three methods	Features identified by four methods	Features identified by five methods
B2m	LOC101827358	LOC101833432	Rpl19	LOC121136222
Tmsb4x	LOC101826430	Mnda	Pfn1	Rpsa
Rps28	Cd74	Ly6e	Rpl11	LOC121138193
Rplp1	LOC101834868	Oaz1	Rpl3
Pgam1	LOC101842449	Rpl13	Mx1
Ddx5	LOC121141308	Actb	LOC101822587
Pgk1	Ifi35	LOC101840088	Psme1
Msn	Rpl27	Plac8	Gapdh
Ctsz	LOC101840310	Rpl9	Samhd1
S100a6	Ifi44l	Rpl38	Isg15
Ndufa4	Mx2	Ubb	LOC106021785
Ccl8	Ube2l6	Rnase6	LOC106021992
Ctsd	Apobec1	Irf9	Lgals9
Vim	LOC101834051	Nmi	Sftpc
Hp	LOC101830654	LOC101840585	LOC101838467
LOC101833744	Nt5c3a	Rps24	Rps29
Fkbp5	Irf7	LOC101838193	Fcer1g
LOC101838982	LOC101824907	Srgn
Cd81	LOC101829188	LOC101823249
S100a11	LOC121136115
LOC101831377	LOC101844930
Rps27	Irf2
Rpl34	Sp110
LOC106021809	Trex1
Uba52	LOC121144029
LOC121138852	Aicda
Rpl35a	Ifit3
Cx3cr1	LOC106021986
Naaa	Zbp1
Rps7	LOC101823081
Anxa5	Rpl15
Galnt3	Epsti1
Trpm4	Rpl10
LOC121138587	Ybx1
Dhdh	Cd9
LOC101836230	Slamf9
Ugt8	Nmt1
Rnf130	LOC121133550
LOC121133525	Xdh
Mrps36	LOC101834602
S100a10	Rps21
Lgals1	Rps2
Lair2	LOC101822825
LOC106023121	Usp18
Avil
Thbd
LOC121143204
Gpnmb
Ifngr2
Sec61b
Parp10
Cacfd1
LOC101822629
LOC121139264
LOC121143269
LOC121137982
LOC101832871
Trnav-uac
Ypel3
Patl2
Lpcat3
LOC101830303
LOC101825446
Stom
LOC101843142
Atp5f1b
Flt3
Ninj1
LOC106020992
LOC101844785
LOC121142309
LOC121136817
Hsph1
LOC121144010
Lrrc20
Gtf2e1
Actl10
Ryk
Ciita
Tp53rk
Susd6
Ifit2
LOC121141088
LOC101824821
Dynlt5
Eaf2
Fcgr4
LOC106020791
Rsad2
LOC101823068
CUNH1orf162
LOC101833858
LOC121136665
Calhm6
Ccl5
Cxcl10
LOC101836886
Eef1a1
Ifih1
LOC121136793
Rpl18
Ddx58
Ptpn18
Rps9
Vmp1
Pml
Napsa
Ubc
LOC106022329
Fam241a
Lsp1
Vcan
Tbca
LOC101838199
Arpc1b
LOC101829442
Arpc3
LOC121136904
Clic1
LOC121143419
Tpt1
LOC101840844
LOC101823002
Herc6
Cda
Actg1
Ap2b1
Tmem50a
Atp5me
Samd9
LOC101829080
Trafd1

## Sheet: Lung alveolar epithelial cell
Features identified by one method	Features identified by two methods	Features identified by three methods	Features identified by four methods	Features identified by five methods
LOC101835350	Atp5me	LOC101823249	LOC121136222	LOC121138193
Id2	Pnpla2	Tmem238	Rpl13	Rpsa
Tmsb4x	Tbca	Psme1	Rpl19
Dstn	Scgb1a1	LOC101832695	Rps9
Smap2	Fth1	Rsad2	LOC121139263
LOC101840553	Rplp1	LOC101843592	Rgcc
LOC101826766	Rpl38	Rps2	Irf9
Higd1a	LOC121136904	LOC101822587	LOC121139262
Ltc4s	LOC101841133	B2m	Isg15
LOC121137738	Mettl7a	Gss	LOC101840088
Smim3	Dusp6	Napsa	Mx1
Zfp3	Cd74	Hspa8	Rpl3
LOC121133512	Wfdc2	Vamp8	LOC121139264
LOC101824959	Rps27	Rps29	Eef1a1
LOC121133947	Sftpb	LOC110339371
Vti1a	LOC101838117	Ifit3
CUNH19orf81	Ager	Ifi35
LOC101828651	Npm1	Irf7
LOC121133918	LOC101842475	Nmi
LOC110340881	Ppib	Shisa5
Tle4	Eif1	Rtp4
Flii	Tmem243	Slfn11
LOC121139878	LOC101835362	LOC106022099
LOC121142728	LOC121141202	Ly6e
LOC121133129	Ctsh	Bst2
Uba6	LOC121133525	Psmb8
Synrg	Cebpd	Herc6
Rsrp1	Rps25	Parp14
Nipal2	LOC101832069	Cxcl10
Cd14	C3	LOC101838193
LOC110343732	LOC106022691	Tpt1
LOC101827896	Tril	SCoV2-ORF3a
Senp8	LOC121132885
LOC121142409	Tm4sf1
LOC121141908	LOC121132822
Megf8	LOC121140510
Tubal3	Gapdh
LOC101841251	Pex13
Prickle4	LOC101833153
LOC121137556	Copz2
LOC110341260	LOC110343114
LOC121141375	Clic3
LOC121134700	Hmgn1
Creb3l4	LOC101841323
Dynlt1	Ids
LOC121140900	Ankdd1b
LOC106021261	LOC121134072
LOC101841462	Pfdn4
Dcaf8	Tspo
LOC121133945	Fras1
LOC101826488	Parp9
Snrnp25	Mx2
Pfkfb3	LOC101844930
Retsat	LOC101822825
Rpl37	Xdh
Serpine2	LOC106020791
Cd36	LOC121141088
Rpl27	Ddx60
Hes1	Ube2l6
Ap2b1	LOC106021992
LOC101830959	Ddx58
Mpc1	Ifit2
LOC101829188	Usp18
LOC101823081	Rpl11
Ybx1	Sp110
Eif2ak2	Lgals9
Clta	LOC101824821
LOC110341034	Ifitm3
LOC106022651	SCoV2-UTR3
LOC121136115	LOC101831377
Gnas	LOC106023121
LOC110342683	SCoV2-orf1ab-p2
LOC121143419	LOC101825087
LOC101830303	LOC101837503
Nmt1	Wars1
Parp12	SCoV2-orf1ab-p1
Adgrf5	LOC101840310
LOC101836886	SCoV2-N
LOC101838408	LOC101824440
Nt5c3a	Rplp0
Zfp36	Rhbdl2
Tbc1d9	Dhx58
Rpl15	LOC101837226
Atp5f1b	LOC101823068
LOC101823391	LOC121140331
Eif5a	SCoV2-ORF7a
Dtx3l	SCoV2-ORF8
Sod1	SCoV2-S
Rpl7	SCoV2-M
Ran	LOC121139968
LOC101838199	Rps3a
Hsh2d	SCoV2-ORF6
Ifi44l	Ifrd1
Cmpk2	Sqstm1
LOC101834051	Thbs1
LOC101831210	Ubb
Scp2	Rps19
Ppia	LOC121133964
Lgals3bp	Rps6
Pabpc4	LOC121144029
Rnase6	Chchd2
LOC101829214	Pdk4
LOC121141308	Rpl9
Spats2l	LOC101823002
Btf3	LOC121138587
Fcgr4	Bcam
LOC106022655	Rps15a
Tkt	Eef1d
Ifi30	LOC101840585
Rps5	LOC121133057
LOC101837461	Apobec1
LOC106022166	Rpl18
LOC101833432	Psmb10
LOC121139991	Fabp5
Mitd1	Ccdc190
Rps16	Rps27a
Tnfsf10	LOC101831914
LOC101838358	Rpl7a
Junb	Rpl10
Dhrs3	Rps15
Atf4	Rpl8
Vdac2	Uba52
LOC101829442	LOC101827335
LOC101829818	Cited2
Atp1b1	Rps13
Trex1	C4a
Aldh2	Cldn7
Dnaja1	Etnk1
Stat1	LOC101832386
LOC121139299	Eif4a1
Psmb9	LOC101843868
Eny2	Rps8
Clic4	Rpl35a
Gadd45b	Fau
Tap1	Rps28
Eif4b	Sftpc
LOC121133550
Epsti1
Tnfsf13b
Rps7
Psme2
Atp6v1g1
LOC121143982
Jund
Srgap2
Gstp1
Rnf213
Jun
LOC121133290
Trim21
Rpl26
Ifih1
Heatr3
Tomm20
Ccl5
Pfn1
Sat1
Oaz1
LOC121139982
Samd9
Plin2
Atp5po
Ccrl2
LOC101826941
LOC101843888
Arf6
Irx1
LOC106021494
Psma6
LOC101828273
Mbd2
Pabpc1
Anxa4
Milr1
Xaf1
Rps23
Cfb
Ing2
LOC101837612
Ppp1r15a
Cstb
Fcf1
Klf4
Pml
Zbtb16
LOC101828355
Chchd10
Uba7
Calhm6
Sft2d1
Psma3
Cd63
Atp6v0c
Sdc2
Rbm3
Hnrnpa3
Psmc1
Rab7a
LOC106021986
Eif4a2
Vapa
Aida
Ctsd
LOC101828969
Rpl29
Nectin2
Ftl
Fam241a
Hnrnpk
Tppp3
Eif3f
Plekha7
Atp5mc2
Isg20
Per1
LOC121143624
Eif2s2
LOC101842449
LOC101823293
Zbtb32
Hnrnpa1
LOC106021437
Ndfip1
rna-NC-013276.1:5072..5142
Rpl30
Lmo2
Trafd1
Znfx1
Irf1
Map2k2
Sertad1
Erh
Hmox1
LOC121134329
Hsp90ab1
Mgst2
Rpl17
LOC101822455
Brk1
Npc2
LOC101836613
Timm13
Tlr3
LOC121140408
Ndufb8
Nampt
Rpl10a
Helz2
LOC121138339
Eef1g
Parp10
Msr1
Ogfr
Adar
Spcs1
Ndufa7
LOC121143183
Rpl4
Anp32b
LOC101844521
Atp5pd
Usp25
Rpl22
LOC101842414
Abhd5
Actn1
LOC101838853
Csnk1a1
Clec5a
Psmf1
Ccz1
Ubxn1
Art3
Tap2
Sdc4
Ctsf
Selenop
Ptma
Nsa2
Sap18
Papola
Socs2
Rpl28
rna-NC-013276.1:5003..5071
Cdv3
LOC121133963
Spint2
Acot7
Eif5
Gpx1
Stat2
Ifnl2
Siglecl1
Zbp1
Ilvbl
Srsf5
Cct5
Snx10
Ndufa3
Hnrnpab
Tra2b
Hnrnpd
Use1
Pgghg
Gja1
Atf3
Tdrd7
Eif3k
Rpl14
LOC106022816
Top1
Ncf2
Ndufb11
Atp5f1d
LOC121141330
Ptges3
Slc39a8
Azi2
LOC121138515
Snx22
LOC110339871
Avpr1b
S100a6
LOC121144010
Nfe2l1
Yy1
Hif1a
Snrpb
Atp13a4
Asah1
Dync1i2
rna-NC-013276.1:15333..15399
Ndufb1
Mme
Samd9l
Ifnl3
LOC110342990
Thbs3
Rap1a
Pim3
Rps14
Txn
Gdf15
LOC121137091
Podn
LOC121143539
Hnrnpc
Etf1
LOC101843639
Them6
Eef2
Plvap
LOC101831947
Cxcl11
Rps10
Slfn5
Stard3nl
Tcirg1
Ghitm
Pfdn6
LOC101840043
LOC101829278
Ncl
Efcab3
LOC121142672
Rpl23
Mnda
Rer1
Hint1
Zc3hav1
Anxa7
Psmb4
Rnf19b
Tubgcp5
LOC101838467
Atp6v1e1
Ier2
LOC121134709
CUNH1orf54
Rps24
Ddx52
Pum1
Snrpd2
Frg1
LOC121141461
Ost4
Ifitm2
LOC121134132
Cdc42ep5
Fosb
Rsrc2
Set
Txndc15
Rps3
Cxcl15
Ndufa8
Rnf114
Cd55
LOC101832679
Arhgap17
LOC121135084
Degs1
LOC106021111
Nlrc5
Ddx5
Psma5
LOC101826430
LOC121135107
Trir
LOC121133073
LOC110339912
Fkbp5
Kdm4a
Fos
Atp1a1
Cnmd
LOC101832408
Rps20
LOC110340984
Tmbim6
Smarca5
LOC121132843
LOC101833858
Eif3h
LOC101831404
Lemd2
Rpl27a
LOC121138458
Trim25
Cxcl16
Il1rn
Adipor2
Snrpf
LOC101840871
Ankrd13a
Smim1
Akap17a
Mdh1
LOC106021758
Unc93b1
LOC110340201
Smarca1
Cct2
Fkbp4
Ube2e3
Cd274
Nr1d2
LOC110340959
Nebl
Fdft1
Arpc1a
Cct8
Serbp1
Gan
Nmt2
Arf5
Tmem256
Aprt
Slamf9
Ubxn4
Fads2
Hnrnpm
Imp3
Tubb
LOC121142892
Rassf3
Mrpl33
Aqp1
Polr2f
Cxcl3
Glipr2
LOC121134412
LOC101840559
LOC110339485
Mocs2
Ankfy1
Hnrnpdl
Csnk2b
Tpm1
Mrfap1
Dnajc21
Snrpb2
Aqp4
Ifngr1
Ndufa13
LOC121133281
Prelid3b
Psmb6
Rps17
LOC101827917
Ssr4
Myof
Emc7
Cuta
Podxl
Micos10
Lamp2
LOC101834557
LOC110339291
Rps12
Tcf7l2
Ndufab1
Brd9
F3
Phb
LOC121143993
Taf10
CUNH15orf48
Keap1
Shisa4
Epcam
Rpl24
LOC121141951
LOC101837114
Hspa5
LOC121135664
Bcas1
Pebp1
LOC121138993
Shfl
Rab9a
LOC106022329
Ddx18
Tomm6
LOC121135108
Actg1
LOC101839900
LOC121143625
Igsf5
LOC121139348
Rpl31
LOC106021785
Eif3e
Taf1d
Atox1
Dnajc7
Lmln2
Khdrbs3
Rpl23a
LOC121140413
LOC121135368
Ppp2r3c
LOC101829957
Ist1
LOC101829080
LOC106023027
LOC101830573
Rnase1
LOC121132807
CUNH19orf53
Lrrc8c
Hnrnpu
Ncor1
Eif3i
Slc3a2
LOC106020934
LOC121138340
LOC101832417
LOC106022559
Tnxb
Atp6v1f
Rbm43
Atp6v1b2
Fut8
Mbd3
LOC110342922
Gabarapl2
Hk2
Ube2d3
Psmb2
Mif
Vcan
Rbm28
Taf4b
Cops9
Snu13
Akirin1
Camk2n1
Rps4x
LOC121138589
LOC121139460
LOC101833744
Fxr1
LOC106021590
Rpl13a
LOC101836746
LOC101833754
Ube2h
Pcyox1
Slc25a4
Arntl
LOC101825831
Nfkbia
Ube2q2
LOC121136563
Thrap3
Sult6b1
Map3k5
Mdh2
LOC121140001
LOC106020811
Hck
LOC101837265
Rpl22l1
Adam19
Swi5
Ddit3
Adamts5
Neu3
Sgk1
Spaca6
Trmt112
Phf20l1
Mtrex
LOC121139019
LOC121133282
LOC101843174
Glrx5
Atp5pb
LOC121142264
Romo1
Glul
Pcbp2
Tspan31
LOC101841714
Rassf10
Ctnnb1
Gosr2
LOC121139119
Map3k21
Rars1
Eif4h
Rpl36
Fstl5
Tmco1
LOC101834989
Ppm1l
LOC101830654
Cct6a
Lrp4
LOC101825988
Ncbp2
Psma2
Fat1
Fndc3a
LOC106022276
Ilf3
LOC101830936
LOC101836801
LOC121142723
Rdh10
Ccdc78
Pnrc2
St6galnac1
LOC121139322
Rack1
LOC101833227
M6pr
Serp1
Lurap1l
Mrpl52
Phyhipl
Snrpe
Wdr45b
Sell
Ifnar2
Ntn1
LOC101840897
Atp2b1
Ostc
Arg2
Psma4
LOC106021825
Psmd6
LOC101824907
Pcna
Ier5
Eif5b
Id3
Fam32a
Larp1
Nfix
Ndufb5
Tax1bp1
LOC106022338
Gdf3
Parp4
LOC101834602
LOC101843749
Ociad1
Rrbp1
Rsrc1
Wac
Phlda1
LOC121144047
Txndc5
LOC110340785
Ndufb3
LOC121141307
Tex10
U2af1
LOC101826240
Atp5f1c
Mafk
Calcoco2
Pde4c
Nol7
Patj
Eef1b2
Cldn5
LOC106021904
LOC121143192
Gkn2
Ripk1
Rgs10
Selenof
Supt4h1
Marcksl1
Stard10
LOC110339499
Srl
Lamtor5
Ermp1
Pitpna
Ostf1
Exoc6
LOC121136120
Chmp2b
Tmem165
Klhl32
Tectb
Sf3b5
Inpp5j
Dnajc8
Etnk2
Csf1r
Taok3
Cd24
LOC121135909
Socs3
Chmp5
B3gnt2
Fmr1
Fam13a
Mmp11
LOC110343118
LOC121143347
Rps27l
LOC121134234
Islr2
Klf13
LOC121139339
Tob1
Ccdc28b
Nwd1
Ywhaq
Pfdn5
Actrt3
Tmed10
LOC121143137
Gnl3
Zmiz1
Sptssb
Fam102b
LOC101844703
LOC121135697
LOC121137941
Trim17
Krtcap2
LOC101833293
LOC121133693
Sh3rf2
Mrpl18
Rnaset2
LOC121144486
Eif4a3
Sars1
Csrnp1
Syf2
Pygl
LOC121140764
LOC121140481
Cldn3
Epb41
Rnf138
Rbm8a
Slc16a11
Znf827
Samsn1
Rtf2
LOC110341521
Asmt
LOC121142763
LOC101834902
Dhrs11
Carmil1
Adi1
LOC121133617
Brd2
LOC101840956
LOC101839655
Stat3
Ccnd3
Tra2a
Cgas
Ciart
LOC101824914
LOC121142269
Fgr
Zfp36l1
Atp5pf
LOC101836134
Tmed2
Nfkbib
LOC106022318
Erap1
LOC121135910
LOC121141478
Cystm1
LOC101835557
LOC121142384
LOC121139834
Fmo2
Rab5c
Hes6
St13
Drap1
LOC110341716
Metap2
LOC121134263
Vps28
Fyb1
Slc16a14
Znf428
Myh3
Adm
Tut4
Ino80b
Cmtm8
Pafah1b3
LOC121140103
Ccl3
Ak8
Rab19
Lgals8
S100g
Cxcl5
Dipk1b
Lias
Rnh1
Rnf7
Fbxo24
Psmb5
Zcchc10
Gtpbp2
Psmg1
Entpd5
Txndc17
Tmem100
LOC121135347
Ybx3
LOC106022423
LOC121138218
Ly96
Oat
Smurf2
LOC121138900
LOC121141969
Clstn2
Ssr2
Acyp2
Eif4ebp2
Lexm
LOC101823549
SCoV2-E
LOC121144364
LOC101841460
Ergic2
Epas1
Serf2
Smim27
Tnfaip3
LOC121141254
Zbtb44
Sptlc2
Dek
Upk3b
Banf1
Rnasel
Hrct1
Mafb
Asdurf
LOC121143701
Ndufa12
LOC101831552
LOC101836182
LOC101838546
LOC106021478
LOC101827556
Dazap2
Fam241b
Dcaf13
Chd3
Etfb
Hmgn3
Il1b
Pim1
LOC106021588
Wdr1
Rgs4
Mesp1
Herpud1
Scamp2
Cdc5l
rna-NC-013276.1:5174..5240
Tfdp2
Stk4
Btg2
LOC121143925
LOC110341071
Baalc
Znf775
LOC121136143
Hnrnph3
Dpys
LOC101824891
LOC121136096
Isca1
LOC101826984
Cmtm4
Scand1
Phb2
Rpl18a
Polr1d
Antxr1
Smim30
Eif3a
Tmem30a
Anxa6
Dctn4
Ncf4
Enpp2
LOC121143717
Ssb
Gab2
LOC121134214
LOC121136846
Prpf4b
Trappc6a
Tex264
LOC121142913
Snx5
LOC101834868
Nfkbiz
Agr3
Chd2
Dad1
Arrdc3
Calcrl
LOC101822541
LOC121142204
LOC121136324
Begain
LOC101840750
Lypd6b
LOC121135683
Kras
Trib3
Eif3m
Alkbh7
LOC101843430
Rbbp8nl
LOC101830383
Nr4a1
Ocln
LOC106022195
Synm
Ptpn13
Tnfrsf14
Pkdcc
Nme3
LOC110341694
LOC110341223
LOC121135170
Dynlt3
Hspa9
LOC121138882
Nucb2
Paip2
Cebpb
Nrbf2
Nbeal1
Impdh2
LOC121141231
LOC121141439
Gabre
LOC121144316
Gpnmb
LOC121134079
Atp6v0a1
Ros1
Lrfn1
Hnrnpf
Rps18
Nucks1
Myo1g
LOC121141925
Kdm3b
Krt18
Gng5
Cyth1
Tcp1
LOC101834381
Ramp2
Map1lc3a
Serping1
Ythdc1
Arf1
Nop53
Slc25a5
Coq7
Kars1
Suclg1
LOC121140632
Sbk2
LOC121143609
Exd1
Tst
Cdkn1b
Znf217
LOC101824614
Plin1
LOC110340218
Kcne2
Ppa1
Larp4
LOC101833884
Bola1
Tmem123
Tinag
Ajm1
LOC121136793
Nkx2-1
Kmt2e
Ssu72
Slc35g1
Prdx3
LOC121135503
Eda2r
LOC121139122
LOC121137482
Cmtr1
Selenow
Mbd6
Tomm22
LOC121137033
Pmm2
Sdhc
Rpl36al
Ptp4a1
Mfsd12
LOC101841655
Ntm
Taldo1
Bclaf1
Scgb1c1
Rragc
Itpr2
Emc6
Sap30
Mlkl
Rnf145
G3bp2
Bhlhe41
LOC121138673
Mpc2
Pam
S100a9
Nlgn4x
Tmbim1
Mocs3
LOC110340219
Gdpd1
Snrnp70
Hebp2
Ramp1
CUNH1orf116
Max
Trim46
LOC121138459
LOC106022000
Slc11a1
Hspd1
LOC106021602
Csf3r
Phlda3
Thoc2
Hypk
Xrn1
LOC121139323
Snx3
LOC110339949
Cript
Smim11a
Celsr1
LOC121134283
Kcnj13
Dbnl
Ttc6
Echdc3
Pyroxd2
Nfil3
Ccnq
Hmgn2
LOC101835734
Bnip3l
Snx25
Blvrb
Gpr160
LOC101832879
Psmd14
Rpl32
Dnajc5
Epn3
LOC121144350
Dip2b
Tor1aip1
Cdon
Bst1
Cabp7
Pak2
LOC106022351
Eid1
Kdelr1
LOC121142261
Nr2f6
Pdcd2
LOC106022080
Plekhf1
Ndufv3
Erp29
LOC121133110
Brd1
LOC101842645
Dr1
Gpr155
LOC121142290
Epn1
Rplp2
Nfs1
LOC101826061
Psenen
Slc25a47
Tceal9
Egr1
Gps2
Npas2
Tef
Nr1d1
Kcnk1
Ebag9
Eloc
Pnrc1
Actr3
Ndufs7
LOC121134240
Ldaf1
Ell
Mtcl1
Hoga1
LOC121134162
Cyyr1
Lta4h
LOC101835121
Stip1
Ubald1
Aph1b
Trim16
Fdps
Tmem106b
Mvb12b
Ppp4c
Arpc3
Xrn2
LOC121144049
Tmem106a
Khdrbs1
Gtf2h5
Rnf34
Batf2
LOC121142180
Eif3g
LOC121144320
Armc6
Veph1
LOC106022463
Rwdd1
Csf2
LOC121136804
Dnajc17
LOC101822890
Clec1a
Cul4a
LOC121142352
Jmjd6
LOC101829423
Ier5l
Rab33a
Trim2
LOC121142042
LOC106022645
Zeb2
Spsb2
Ppm1g
Uba1
Agpat2
Ngdn
Ifnb1
Rpl6
LOC121133681
LOC121137713
LOC101830700
LOC121143543
LOC121140249
LOC101829778
Sar1a
LOC101823352
Prss36
Trak2
Rhoc
Brd4
Ackr3
LOC121141963
Zcchc2
Slc38a2
Npnt
Gtpbp4
Klf10
Lratd2
Enpp1
LOC121141517
LOC101838982
Tet1
Nnat
CUNH1orf162
LOC121137517
Edf1
LOC121142319
Apoe
Bet1
LOC121140021
Surf6
Lbhd2
Saraf
LOC106022613
Ano10
Phactr4
LOC101841355
CUNH1orf131
Sdhb
Rnf19a
LOC121141895
LOC101840410
Rpl34
Mboat7
Ndufa11
Rab14
Ikzf5
LOC101843348
Picalm
Insig2
LOC106021540
LOC110340464
Stx3
Ccnl1
Rbm17
Srrm1
LOC121136795
Il6r
Prxl2a
Snx27
Pcbp1
Gimap4
LOC121133824
Rab32
Ntrk2
LOC121142341
Phc2
Cfd
LOC121136107
Cerk
Slc15a3
LOC101830901
Lamb1
Mtdh
Hsd17b7
Epc1
Trnp1
Lbhd1
Srsf7
Dclk1
Tbc1d20
Ezr
CUNH11orf71
CUNH18orf32
Rfng
Eif3d
LOC121137890
Etfdh
Lst1
Rpl35
Crygs
Ptpn2
Ncoa4
Ggt1
LOC121138237
LOC121136579
Usf1
LOC101842686
LOC121143883
Tcf25
Sh3d21
Hspb8
N4bp1
Etaa1
LOC101826326
Pla2g7
R3hdm4
Chchd1
LOC101835002
C1galt1c1
LOC106021196
Pip4k2a
Cst6
Sowaha
Cyth4
Cd44
LOC121138136
Ndufs6
Cdc26
Aqp11
Ensa
LOC121139506
B3gnt3
Dusp14
LOC110342834

## Sheet: Lung endothelial cell
Features identified by one method	Features identified by two methods	Features identified by three methods	Features identified by four methods	Features identified by five methods
Rpl38	Nmt1	Irf9	Ifit3	LOC121136222
Pglyrp1	Klf2	LOC101822587	Mx2	LOC121138193
LOC121137942	Rpl13	LOC101844930	Isg15
Id3	Lgals3bp	LOC101832695	LOC106022099
LOC121143419	LOC101834051	Rps29	LOC106021992
LOC101822455	Rnf213	LOC101840310	Xdh
LOC101832404	LOC101840585	LOC101824821	Mx1
LOC101844787	LOC106020791	LOC101829188	Ifitm3
Hlx	LOC101823068	Samd9	LOC121139263
Sox18	Nmi	Ifi35	Ly6e
LOC101843608	Rsad2	LOC121141308	B2m
LOC121138845	LOC101837503	Parp14	Timp3
Rnf151	LOC101836886	Irf7	LOC121139262
Anapc13	Cmpk2	Bst2	Ifit2
Sft2d1	Ybx1	LOC101837226	Zbtb16
LOC101843909	LOC101824440	Slfn11	LOC101838193
Hsp90b1	Samhd1	LOC121141088	LOC101823249
Dll4	S1pr1	Ube2l6	Lcn2
Tjp1	Tmsb4x	Herc6	LOC101831377
Vim	Dynll1	Mnda
Hhex	Tspan7	Clic4
LOC101832179	LOC106021785	LOC101823002
LOC101833108	LOC101829214	Ifi44l
Pcbp3		Usp18
Nbn		Psmb8
Flot1		Apobec1
Srsf3		Wars1
Ginm1		Ddx58
Mrpl17		LOC101831921
LOC110339508		Serping1
Ca2		Lpl
Pcdh12		Cxcl10
N4bp1		Hpgd
L3mbtl3
Cdk2ap2
Nrm
Shcbp1
Rpl19
LOC110342233
LOC101828346
Nenf
Sec61a1
She
Slc29a1
Lhfpl6
Tmem209
Sod1
Sgtb
Klf4
Eif1
Tnks1bp1
CUNH1orf115
Sepsecs
LOC101844694
E2f6
Adk
Btg2
Cct5
Atxn2l
Ppp1r16b
Sptssa
Taf10
Plaur
Ppib
Mettl4
LOC121143340
Arf5
Sdhaf3
Ets1
LOC106022721
Guk1
Cdh5
Rev3l
Bcam
Ctsc
Fam135a
LOC101832069
Ost4
Rgs3
LOC121136247
Npr1
Ptn
LOC121143543
LOC121140384
LOC121137389
LOC121136846
Pdia6
Akap17a
LOC101827256
Fgd6
Znf451
Ran
CUNH7orf57
Card6
Cebpz
Sec61b
Tp53
Gabarapl2
Mta1
Il27ra
Pebp1
LOC121134701
LOC106022748
Znf787
Hnrnpa3
Nova1
LOC106022151
LOC101836237
Tamalin
LOC121140331
Ccl5
Ifih1
LOC106021986
LOC121144029
LOC106020738
Ccl7
Helz2
LOC101838199
Mettl7a
Pml
Rhoj
LOC106022651
LOC101823391
LOC101822825
LOC101840088
Depp1
Cd53
Rpgrip1l
Hsp90ab1
Shfl
Fyb1
LOC101841093
Serpinb1
LOC106022319
Rpl18
Lgals9
Rps19
LOC121138515
LOC121136904
LOC101838117
LOC101833432
Sftpb
Rplp0
Jpt1
Ifrd1
Rpl10a
Vdac2
Tppp3
LOC101830643
Igfbp7
Cd48
Ubc
Rpl35
Psmb9
Cebpd
Sp110
Aif1
Stat1
Gapdh
