# Supplementary material for: Immune responses of different COVID-19 vaccination strategies by analyzing single-cell RNA sequencing data from multiple tissues using machine learning methods
Source: Front Genet. 2023 Mar 17;14:1157305. doi: 10.3389/fgene.2023.1157305 (PMC10065150; doi:10.3389/fgene.2023.1157305)
Supplement: Supplementary file 3 [file Table9.XLSX]

## Sheet: LASSO
Rules_0	passed counts:328
node_0: feature_name=Ifit3	feature_id[1324].value > threshold=0.8958797454833984
node_826: feature_name=Ifit3	feature_id[1324].value > threshold=2.7403194904327393
node_1330: feature_name=Rpl10	feature_id[12].value <= threshold=4.226807117462158
node_1331: feature_name=LOC101843608	feature_id[190].value <= threshold=2.970085620880127
node_1332: feature_name=LOC101834602	feature_id[492].value <= threshold=3.4175922870635986
node_1333: feature_name=LOC106022200	feature_id[414].value <= threshold=0.3465735912322998
node_1334: feature_name=Tnfaip8l1	feature_id[728].value <= threshold=0.3465735912322998
node_1335: feature_name=LOC110342711	feature_id[1044].value <= threshold=0.3465735912322998
node_1336: feature_name=Tbc1d1	feature_id[519].value <= threshold=1.2424533367156982
node_1337: feature_name=Aldh3a2	feature_id[690].value <= threshold=0.8958797454833984
node_1338: feature_name=Spred3	feature_id[479].value <= threshold=0.3465735912322998
node_1339: feature_name=LOC110342734	feature_id[361].value <= threshold=0.3465735912322998
node_1340: feature_name=LOC121137320	feature_id[716].value <= threshold=0.3465735912322998
node_1341: feature_name=LOC121138862	feature_id[490].value <= threshold=0.3465735912322998
node_1342: feature_name=Cltb	feature_id[564].value <= threshold=1.2424533367156982
node_1343: feature_name=Aimp1	feature_id[450].value <= threshold=1.8688347935676575
node_1344: feature_name=Trpm4	feature_id[15].value <= threshold=1.497866153717041
node_1345: feature_name=LOC110341973	feature_id[608].value <= threshold=0.8958797454833984
node_1346: feature_name=Tut4	feature_id[796].value <= threshold=1.2424533367156982
node_1347: feature_name=Med4	feature_id[1108].value <= threshold=1.2424533367156982
node_1348: feature_name=Ftsj1	feature_id[665].value <= threshold=0.3465735912322998
node_1349: feature_name=Vegfa	feature_id[234].value <= threshold=1.6661022305488586
node_1350: feature_name=Timeless	feature_id[509].value <= threshold=0.8958797454833984
node_1351: feature_name=Mrps36	feature_id[23].value <= threshold=1.497866153717041
node_1352: feature_name=Dynlt2b	feature_id[605].value <= threshold=1.2424533367156982
node_1353: feature_name=Tcf7l2	feature_id[1177].value <= threshold=2.1383330821990967
node_1354: feature_name=LOC110343500	feature_id[197].value <= threshold=0.3465735912322998
node_1355: feature_name=Grb14	feature_id[91].value <= threshold=0.3465735912322998
Class: Non-vaccinated
Rules_1	passed counts:239
node_0: feature_name=Ifit3	feature_id[1324].value <= threshold=0.8958797454833984
node_1: feature_name=LOC121136222	feature_id[0].value <= threshold=2.7403194904327393
node_2: feature_name=LOC101834868	feature_id[4].value > threshold=3.384246587753296
node_204: feature_name=LOC121138193	feature_id[38].value <= threshold=3.4175922870635986
node_205: feature_name=Rpsa	feature_id[32].value <= threshold=2.7403194904327393
node_206: feature_name=LOC101831799	feature_id[1409].value <= threshold=2.3502402305603027
node_207: feature_name=Actb	feature_id[623].value <= threshold=4.548585891723633
node_208: feature_name=Fth1	feature_id[1450].value <= threshold=6.194403171539307
node_209: feature_name=Ppbp	feature_id[179].value <= threshold=2.0126758217811584
node_210: feature_name=Fth1	feature_id[1450].value > threshold=4.290365695953369
node_218: feature_name=Cd74	feature_id[2].value > threshold=3.701225757598877
node_226: feature_name=Olfm4	feature_id[1078].value <= threshold=2.1383330821990967
node_227: feature_name=Rpia	feature_id[230].value <= threshold=1.497866153717041
node_228: feature_name=Clta	feature_id[586].value <= threshold=2.4414010047912598
node_229: feature_name=rna-NC-013276.1:1101..2662	feature_id[1010].value <= threshold=3.3497501611709595
node_230: feature_name=LOC121140023	feature_id[225].value <= threshold=0.3465735912322998
node_231: feature_name=Cebpb	feature_id[94].value <= threshold=3.3485171794891357
node_232: feature_name=Tgfbr3	feature_id[166].value <= threshold=0.8958797454833984
node_233: feature_name=LOC121144010	feature_id[61].value <= threshold=1.7005987167358398
node_234: feature_name=Mecom	feature_id[553].value <= threshold=1.0397207736968994
node_235: feature_name=Fndc3a	feature_id[1115].value <= threshold=1.2424533367156982
Class: Attenuated vaccine + Attenuated vaccine
Rules_2	passed counts:172
node_0: feature_name=Ifit3	feature_id[1324].value > threshold=0.8958797454833984
node_826: feature_name=Ifit3	feature_id[1324].value <= threshold=2.7403194904327393
node_827: feature_name=LOC121136222	feature_id[0].value > threshold=2.4414010047912598
node_1017: feature_name=Fth1	feature_id[1450].value <= threshold=5.078289031982422
node_1018: feature_name=LOC121136222	feature_id[0].value <= threshold=3.238486170768738
node_1019: feature_name=LOC121141272	feature_id[213].value <= threshold=1.9356005191802979
node_1020: feature_name=Actb	feature_id[623].value > threshold=4.05174708366394
node_1066: feature_name=LOC101843608	feature_id[190].value <= threshold=2.1383330821990967
node_1067: feature_name=LOC101834602	feature_id[492].value <= threshold=3.9015133380889893
node_1068: feature_name=Tap1	feature_id[289].value <= threshold=1.2424533367156982
node_1069: feature_name=LOC101844785	feature_id[57].value <= threshold=0.3465735912322998
node_1070: feature_name=CUNH12orf57	feature_id[925].value <= threshold=2.0715673565864563
node_1071: feature_name=LOC121134265	feature_id[743].value <= threshold=0.3465735912322998
node_1072: feature_name=Reep4	feature_id[1121].value <= threshold=1.2424533367156982
node_1073: feature_name=Ppbp	feature_id[179].value <= threshold=2.1783543825149536
node_1074: feature_name=Tmem238	feature_id[73].value <= threshold=0.8958797454833984
Class: Non-vaccinated
Rules_3	passed counts:139
node_0: feature_name=Ifit3	feature_id[1324].value <= threshold=0.8958797454833984
node_1: feature_name=LOC121136222	feature_id[0].value > threshold=2.7403194904327393
node_399: feature_name=LOC121134329	feature_id[274].value > threshold=0.8958797454833984
node_701: feature_name=Fth1	feature_id[1450].value > threshold=5.4617087841033936
node_773: feature_name=LOC121140764	feature_id[616].value <= threshold=0.3465735912322998
node_774: feature_name=Cd74	feature_id[2].value > threshold=3.481121778488159
node_780: feature_name=Tmcc3	feature_id[912].value <= threshold=0.3465735912322998
node_781: feature_name=Zc3h13	feature_id[1102].value <= threshold=1.2424533367156982
node_782: feature_name=Itm2b	feature_id[1109].value <= threshold=4.282419919967651
node_783: feature_name=Elf1	feature_id[1079].value <= threshold=1.497866153717041
node_784: feature_name=LOC121142615	feature_id[997].value <= threshold=0.3465735912322998
node_785: feature_name=Tpi1	feature_id[775].value <= threshold=2.1383330821990967
node_786: feature_name=LOC121142828	feature_id[538].value <= threshold=0.3465735912322998
node_787: feature_name=Mrpl43	feature_id[1242].value <= threshold=1.2424533367156982
node_788: feature_name=Tmem238	feature_id[73].value <= threshold=0.8958797454833984
node_789: feature_name=Bbip1	feature_id[1184].value <= threshold=1.7776740193367004
node_790: feature_name=Gin1	feature_id[952].value <= threshold=0.8958797454833984
node_791: feature_name=Cblif	feature_id[1419].value <= threshold=0.3465735912322998
node_792: feature_name=Irf1	feature_id[165].value <= threshold=2.2499048709869385
node_793: feature_name=Rbis	feature_id[407].value <= threshold=1.589026927947998
Class: mRNA vaccine + Attenuated vaccine
Rules_4	passed counts:123
node_0: feature_name=Ifit3	feature_id[1324].value > threshold=0.8958797454833984
node_826: feature_name=Ifit3	feature_id[1324].value <= threshold=2.7403194904327393
node_827: feature_name=LOC121136222	feature_id[0].value > threshold=2.4414010047912598
node_1017: feature_name=Fth1	feature_id[1450].value > threshold=5.078289031982422
node_1173: feature_name=LOC101834868	feature_id[4].value > threshold=3.0677825212478638
node_1203: feature_name=Uba52	feature_id[6].value <= threshold=3.828405022621155
node_1204: feature_name=Anxa5	feature_id[13].value > threshold=2.1383330821990967
node_1272: feature_name=Rpl9	feature_id[327].value <= threshold=3.3497501611709595
node_1273: feature_name=Anxa1	feature_id[1384].value <= threshold=2.917405366897583
node_1274: feature_name=Gpnmb	feature_id[34].value <= threshold=2.970085620880127
node_1275: feature_name=LOC101827358	feature_id[347].value > threshold=1.8688347935676575
node_1279: feature_name=Sirt1	feature_id[97].value <= threshold=0.8958797454833984
node_1280: feature_name=Plxna4	feature_id[851].value <= threshold=0.8958797454833984
node_1281: feature_name=Slc25a37	feature_id[1145].value <= threshold=1.2424533367156982
node_1282: feature_name=LOC121138052	feature_id[272].value <= threshold=0.3465735912322998
node_1283: feature_name=LOC101841659	feature_id[264].value <= threshold=2.0126758217811584
node_1284: feature_name=LOC121141333	feature_id[778].value <= threshold=0.3465735912322998
node_1285: feature_name=Igf2bp2	feature_id[269].value <= threshold=0.8958797454833984
node_1286: feature_name=Sgms1	feature_id[1334].value <= threshold=1.2424533367156982
node_1287: feature_name=LOC101840583	feature_id[673].value <= threshold=1.35402512550354
Class: mRNA vaccine + mRNA vaccine
Rules_5	passed counts:103
node_0: feature_name=Ifit3	feature_id[1324].value <= threshold=0.8958797454833984
node_1: feature_name=LOC121136222	feature_id[0].value > threshold=2.7403194904327393
node_399: feature_name=LOC121134329	feature_id[274].value <= threshold=0.8958797454833984
node_400: feature_name=Actb	feature_id[623].value > threshold=4.15100884437561
node_534: feature_name=Anxa5	feature_id[13].value > threshold=2.86179256439209
node_666: feature_name=LOC101827358	feature_id[347].value > threshold=2.2499048709869385
node_672: feature_name=Glrx5	feature_id[133].value <= threshold=1.497866153717041
node_673: feature_name=LOC101843608	feature_id[190].value <= threshold=3.900695562362671
node_674: feature_name=Mamdc4	feature_id[624].value <= threshold=0.3465735912322998
node_675: feature_name=Marveld1	feature_id[1269].value <= threshold=0.3465735912322998
node_676: feature_name=Ostf1	feature_id[1390].value <= threshold=2.1383330821990967
node_677: feature_name=LOC121133268	feature_id[948].value <= threshold=0.3465735912322998
node_678: feature_name=LOC121139318	feature_id[1186].value <= threshold=0.3465735912322998
node_679: feature_name=Ugt8	feature_id[20].value <= threshold=0.8958797454833984
node_680: feature_name=Avpr2	feature_id[656].value <= threshold=0.3465735912322998
node_681: feature_name=Trim59	feature_id[882].value <= threshold=0.8958797454833984
node_682: feature_name=Sucla2	feature_id[1106].value <= threshold=1.35402512550354
Class: mRNA vaccine + mRNA vaccine
Rules_6	passed counts:78
node_0: feature_name=Ifit3	feature_id[1324].value > threshold=0.8958797454833984
node_826: feature_name=Ifit3	feature_id[1324].value > threshold=2.7403194904327393
node_1330: feature_name=Rpl10	feature_id[12].value <= threshold=4.226807117462158
node_1331: feature_name=LOC101843608	feature_id[190].value <= threshold=2.970085620880127
node_1332: feature_name=LOC101834602	feature_id[492].value > threshold=3.4175922870635986
node_1400: feature_name=Galnt3	feature_id[14].value <= threshold=1.2424533367156982
node_1401: feature_name=LOC101831799	feature_id[1409].value > threshold=2.0126758217811584
node_1437: feature_name=LOC121142013	feature_id[1061].value <= threshold=0.3465735912322998
node_1438: feature_name=Clta	feature_id[586].value > threshold=1.497866153717041
node_1444: feature_name=LOC101838167	feature_id[1256].value <= threshold=0.5493061542510986
node_1445: feature_name=Lrp3	feature_id[832].value <= threshold=0.3465735912322998
node_1446: feature_name=Neurl3	feature_id[196].value <= threshold=2.238668441772461
node_1447: feature_name=Exoc6	feature_id[1302].value <= threshold=1.2424533367156982
Class: Non-vaccinated
Rules_7	passed counts:74
node_0: feature_name=Ifit3	feature_id[1324].value <= threshold=0.8958797454833984
node_1: feature_name=LOC121136222	feature_id[0].value > threshold=2.7403194904327393
node_399: feature_name=LOC121134329	feature_id[274].value <= threshold=0.8958797454833984
node_400: feature_name=Actb	feature_id[623].value > threshold=4.15100884437561
node_534: feature_name=Anxa5	feature_id[13].value <= threshold=2.86179256439209
node_535: feature_name=Pgam1	feature_id[1277].value > threshold=0.3465735912322998
node_615: feature_name=Cdipt	feature_id[74].value <= threshold=0.8958797454833984
node_616: feature_name=Itm2b	feature_id[1109].value > threshold=2.5249279737472534
node_636: feature_name=Ifit2	feature_id[1325].value <= threshold=0.3465735912322998
node_637: feature_name=LOC121138769	feature_id[203].value <= threshold=0.3465735912322998
node_638: feature_name=Rpl35a	feature_id[8].value <= threshold=3.675579071044922
node_639: feature_name=Mtif3	feature_id[155].value <= threshold=0.8958797454833984
node_640: feature_name=Phyh	feature_id[915].value <= threshold=0.3465735912322998
node_641: feature_name=Ppp4r2	feature_id[260].value <= threshold=1.589026927947998
node_642: feature_name=LOC110340886	feature_id[924].value <= threshold=0.3465735912322998
Class: mRNA vaccine + mRNA vaccine
Rules_8	passed counts:65
node_0: feature_name=Ifit3	feature_id[1324].value <= threshold=0.8958797454833984
node_1: feature_name=LOC121136222	feature_id[0].value <= threshold=2.7403194904327393
node_2: feature_name=LOC101834868	feature_id[4].value <= threshold=3.384246587753296
node_3: feature_name=Actb	feature_id[623].value <= threshold=4.590043783187866
node_4: feature_name=LOC121138193	feature_id[38].value <= threshold=3.5549397468566895
node_5: feature_name=LOC121139264	feature_id[41].value <= threshold=0.8958797454833984
node_6: feature_name=Fth1	feature_id[1450].value > threshold=5.51945686340332
node_94: feature_name=Actb	feature_id[623].value > threshold=3.9607677459716797
node_104: feature_name=LOC121136222	feature_id[0].value <= threshold=2.4414010047912598
node_105: feature_name=Gnai2	feature_id[290].value > threshold=2.1383330821990967
node_115: feature_name=Cacul1	feature_id[1156].value <= threshold=1.2424533367156982
node_116: feature_name=Serping1	feature_id[768].value <= threshold=1.445185899734497
node_117: feature_name=Rpp30	feature_id[1316].value <= threshold=0.8958797454833984
node_118: feature_name=Sec61b	feature_id[36].value <= threshold=3.0177407264709473
node_119: feature_name=Smndc1	feature_id[1190].value <= threshold=0.8958797454833984
node_120: feature_name=Rom1	feature_id[1458].value <= threshold=0.8958797454833984
Class: Adenovirus vaccine + Adenovirus vaccine
Rules_9	passed counts:63
node_0: feature_name=Ifit3	feature_id[1324].value > threshold=0.8958797454833984
node_826: feature_name=Ifit3	feature_id[1324].value <= threshold=2.7403194904327393
node_827: feature_name=LOC121136222	feature_id[0].value <= threshold=2.4414010047912598
node_828: feature_name=LOC101834868	feature_id[4].value <= threshold=3.540854334831238
node_829: feature_name=Uba52	feature_id[6].value > threshold=3.1567740440368652
node_895: feature_name=Actb	feature_id[623].value > threshold=3.9981586933135986
node_907: feature_name=LOC101843608	feature_id[190].value <= threshold=2.0126758217811584
node_908: feature_name=LOC101834602	feature_id[492].value <= threshold=3.660594344139099
node_909: feature_name=Snx10	feature_id[390].value <= threshold=1.2424533367156982
node_910: feature_name=Pank1	feature_id[1318].value <= threshold=0.3465735912322998
node_911: feature_name=Olfm4	feature_id[1078].value <= threshold=2.0715673565864563
node_912: feature_name=Cx3cr1	feature_id[9].value <= threshold=1.2424533367156982
Class: Non-vaccinated
Rules_10	passed counts:57
node_0: feature_name=Ifit3	feature_id[1324].value > threshold=0.8958797454833984
node_826: feature_name=Ifit3	feature_id[1324].value <= threshold=2.7403194904327393
node_827: feature_name=LOC121136222	feature_id[0].value > threshold=2.4414010047912598
node_1017: feature_name=Fth1	feature_id[1450].value > threshold=5.078289031982422
node_1173: feature_name=LOC101834868	feature_id[4].value > threshold=3.0677825212478638
node_1203: feature_name=Uba52	feature_id[6].value <= threshold=3.828405022621155
node_1204: feature_name=Anxa5	feature_id[13].value <= threshold=2.1383330821990967
node_1205: feature_name=LOC121136222	feature_id[0].value > threshold=2.86179256439209
node_1235: feature_name=Set	feature_id[208].value <= threshold=2.1383330821990967
node_1236: feature_name=Fth1	feature_id[1450].value <= threshold=6.350009202957153
node_1237: feature_name=Bax	feature_id[180].value > threshold=0.3465735912322998
node_1243: feature_name=Slc31a2	feature_id[329].value <= threshold=0.8958797454833984
node_1244: feature_name=LOC101836694	feature_id[574].value <= threshold=0.3465735912322998
node_1245: feature_name=Nsun5	feature_id[652].value <= threshold=0.3465735912322998
node_1246: feature_name=Bbip1	feature_id[1184].value <= threshold=1.7005987167358398
node_1247: feature_name=LOC101825331	feature_id[364].value <= threshold=0.8958797454833984
node_1248: feature_name=Trnae-uuc	feature_id[1080].value <= threshold=0.3465735912322998
Class: mRNA vaccine + mRNA vaccine
Rules_11	passed counts:57
node_0: feature_name=Ifit3	feature_id[1324].value <= threshold=0.8958797454833984
node_1: feature_name=LOC121136222	feature_id[0].value > threshold=2.7403194904327393
node_399: feature_name=LOC121134329	feature_id[274].value <= threshold=0.8958797454833984
node_400: feature_name=Actb	feature_id[623].value <= threshold=4.15100884437561
node_401: feature_name=LOC121136222	feature_id[0].value > threshold=3.276966691017151
node_481: feature_name=Pgam1	feature_id[1277].value <= threshold=0.3465735912322998
node_482: feature_name=Rpsa	feature_id[32].value <= threshold=3.9796379804611206
node_483: feature_name=Rpl19	feature_id[1].value > threshold=3.384246587753296
node_489: feature_name=Pagr1	feature_id[305].value <= threshold=1.2424533367156982
node_490: feature_name=Vwa8	feature_id[1086].value <= threshold=0.3465735912322998
node_491: feature_name=Cltb	feature_id[564].value <= threshold=0.8958797454833984
node_492: feature_name=Stx18	feature_id[263].value <= threshold=0.8958797454833984
node_493: feature_name=Uba1	feature_id[517].value <= threshold=1.2424533367156982
node_494: feature_name=Uba52	feature_id[6].value <= threshold=4.1583945751190186
node_495: feature_name=Pdlim1	feature_id[1293].value <= threshold=0.3465735912322998
node_496: feature_name=Ahnak	feature_id[1452].value <= threshold=3.065613269805908
Class: mRNA vaccine + Attenuated vaccine
Rules_12	passed counts:56
node_0: feature_name=Ifit3	feature_id[1324].value <= threshold=0.8958797454833984
node_1: feature_name=LOC121136222	feature_id[0].value <= threshold=2.7403194904327393
node_2: feature_name=LOC101834868	feature_id[4].value <= threshold=3.384246587753296
node_3: feature_name=Actb	feature_id[623].value <= threshold=4.590043783187866
node_4: feature_name=LOC121138193	feature_id[38].value <= threshold=3.5549397468566895
node_5: feature_name=LOC121139264	feature_id[41].value <= threshold=0.8958797454833984
node_6: feature_name=Fth1	feature_id[1450].value <= threshold=5.51945686340332
node_7: feature_name=Rpsa	feature_id[32].value <= threshold=2.2499048709869385
node_8: feature_name=Ptar1	feature_id[1374].value <= threshold=0.3465735912322998
node_9: feature_name=Bcl2l11	feature_id[954].value <= threshold=0.3465735912322998
node_10: feature_name=Csgalnact2	feature_id[322].value <= threshold=1.8688347935676575
node_11: feature_name=Glrx5	feature_id[133].value <= threshold=1.2424533367156982
node_12: feature_name=LOC110339725	feature_id[816].value <= threshold=1.497866153717041
node_13: feature_name=Sfxn2	feature_id[1216].value <= threshold=0.3465735912322998
Class: Attenuated vaccine + Attenuated vaccine
Rules_13	passed counts:53
node_0: feature_name=Ifit3	feature_id[1324].value > threshold=0.8958797454833984
node_826: feature_name=Ifit3	feature_id[1324].value <= threshold=2.7403194904327393
node_827: feature_name=LOC121136222	feature_id[0].value > threshold=2.4414010047912598
node_1017: feature_name=Fth1	feature_id[1450].value <= threshold=5.078289031982422
node_1018: feature_name=LOC121136222	feature_id[0].value > threshold=3.238486170768738
node_1110: feature_name=LOC121134329	feature_id[274].value <= threshold=0.3465735912322998
node_1111: feature_name=Set	feature_id[208].value > threshold=0.3465735912322998
node_1121: feature_name=rna-NC-013276.1:72..1026	feature_id[1008].value <= threshold=1.7005987167358398
node_1122: feature_name=Anxa1	feature_id[1384].value <= threshold=3.59721839427948
node_1123: feature_name=Rpl10	feature_id[12].value > threshold=3.8802335262298584
node_1127: feature_name=Sorbs1	feature_id[1292].value <= threshold=0.3465735912322998
node_1128: feature_name=Slf1	feature_id[596].value <= threshold=0.3465735912322998
node_1129: feature_name=Pfn1	feature_id[24].value > threshold=2.2499048709869385
node_1131: feature_name=Atp5mk	feature_id[1208].value > threshold=0.3465735912322998
Class: mRNA vaccine + mRNA vaccine
Rules_14	passed counts:52
node_0: feature_name=Ifit3	feature_id[1324].value <= threshold=0.8958797454833984
node_1: feature_name=LOC121136222	feature_id[0].value <= threshold=2.7403194904327393
node_2: feature_name=LOC101834868	feature_id[4].value <= threshold=3.384246587753296
node_3: feature_name=Actb	feature_id[623].value <= threshold=4.590043783187866
node_4: feature_name=LOC121138193	feature_id[38].value <= threshold=3.5549397468566895
node_5: feature_name=LOC121139264	feature_id[41].value <= threshold=0.8958797454833984
node_6: feature_name=Fth1	feature_id[1450].value <= threshold=5.51945686340332
node_7: feature_name=Rpsa	feature_id[32].value > threshold=2.2499048709869385
node_33: feature_name=Tpt1	feature_id[1099].value <= threshold=3.701225757598877
node_34: feature_name=Uba52	feature_id[6].value > threshold=3.0677825212478638
node_44: feature_name=Dhx58	feature_id[515].value <= threshold=0.8958797454833984
node_45: feature_name=S100a10	feature_id[25].value <= threshold=3.3497501611709595
node_46: feature_name=Slc25a37	feature_id[1145].value <= threshold=0.3465735912322998
node_47: feature_name=Cped1	feature_id[979].value <= threshold=1.2424533367156982
node_48: feature_name=Acaca	feature_id[463].value <= threshold=0.8958797454833984
node_49: feature_name=Ddb1	feature_id[1434].value <= threshold=0.8958797454833984
Class: Adenovirus vaccine + Adenovirus vaccine
Rules_15	passed counts:48
node_0: feature_name=Ifit3	feature_id[1324].value <= threshold=0.8958797454833984
node_1: feature_name=LOC121136222	feature_id[0].value <= threshold=2.7403194904327393
node_2: feature_name=LOC101834868	feature_id[4].value <= threshold=3.384246587753296
node_3: feature_name=Actb	feature_id[623].value <= threshold=4.590043783187866
node_4: feature_name=LOC121138193	feature_id[38].value <= threshold=3.5549397468566895
node_5: feature_name=LOC121139264	feature_id[41].value > threshold=0.8958797454833984
node_135: feature_name=Acod1	feature_id[1060].value <= threshold=0.3465735912322998
node_136: feature_name=LOC101834381	feature_id[583].value <= threshold=1.2424533367156982
node_137: feature_name=LOC101827358	feature_id[347].value <= threshold=2.5249279737472534
node_138: feature_name=Tubb6	feature_id[468].value <= threshold=0.8958797454833984
node_139: feature_name=Copb2	feature_id[732].value <= threshold=1.2424533367156982
Class: Adenovirus vaccine + Adenovirus vaccine
Rules_16	passed counts:45
node_0: feature_name=Ifit3	feature_id[1324].value > threshold=0.8958797454833984
node_826: feature_name=Ifit3	feature_id[1324].value > threshold=2.7403194904327393
node_1330: feature_name=Rpl10	feature_id[12].value <= threshold=4.226807117462158
node_1331: feature_name=LOC101843608	feature_id[190].value <= threshold=2.970085620880127
node_1332: feature_name=LOC101834602	feature_id[492].value > threshold=3.4175922870635986
node_1400: feature_name=Galnt3	feature_id[14].value <= threshold=1.2424533367156982
node_1401: feature_name=LOC101831799	feature_id[1409].value <= threshold=2.0126758217811584
node_1402: feature_name=LOC101834849	feature_id[1250].value <= threshold=1.8444397449493408
node_1403: feature_name=LOC121136222	feature_id[0].value > threshold=2.0126758217811584
node_1409: feature_name=LOC101838866	feature_id[500].value <= threshold=4.4708380699157715
node_1410: feature_name=Micu3	feature_id[863].value <= threshold=0.3465735912322998
node_1411: feature_name=LOC121140764	feature_id[616].value <= threshold=0.8958797454833984
node_1412: feature_name=Frat2	feature_id[1279].value <= threshold=0.3465735912322998
node_1413: feature_name=LOC110341036	feature_id[1093].value <= threshold=0.8958797454833984
node_1414: feature_name=Trnar-acg	feature_id[88].value <= threshold=0.3465735912322998
node_1415: feature_name=Enpp6	feature_id[451].value <= threshold=0.8958797454833984
Class: Non-vaccinated
Rules_17	passed counts:45
node_0: feature_name=Ifit3	feature_id[1324].value <= threshold=0.8958797454833984
node_1: feature_name=LOC121136222	feature_id[0].value > threshold=2.7403194904327393
node_399: feature_name=LOC121134329	feature_id[274].value <= threshold=0.8958797454833984
node_400: feature_name=Actb	feature_id[623].value <= threshold=4.15100884437561
node_401: feature_name=LOC121136222	feature_id[0].value <= threshold=3.276966691017151
node_402: feature_name=LOC121139264	feature_id[41].value > threshold=0.3465735912322998
node_440: feature_name=Fth1	feature_id[1450].value <= threshold=4.620046615600586
node_441: feature_name=LOC121138193	feature_id[38].value <= threshold=3.4637789726257324
node_442: feature_name=Fpr1	feature_id[797].value <= threshold=1.2424533367156982
node_443: feature_name=Uba52	feature_id[6].value > threshold=3.2951505184173584
node_447: feature_name=Ppbp	feature_id[179].value <= threshold=0.3465735912322998
node_448: feature_name=Ostf1	feature_id[1390].value <= threshold=2.1383330821990967
node_449: feature_name=Csgalnact2	feature_id[322].value <= threshold=1.7005987167358398
node_450: feature_name=LOC101841805	feature_id[880].value > threshold=0.3465735912322998
Class: Adenovirus vaccine + Adenovirus vaccine
Rules_18	passed counts:43
node_0: feature_name=Ifit3	feature_id[1324].value > threshold=0.8958797454833984
node_826: feature_name=Ifit3	feature_id[1324].value <= threshold=2.7403194904327393
node_827: feature_name=LOC121136222	feature_id[0].value > threshold=2.4414010047912598
node_1017: feature_name=Fth1	feature_id[1450].value > threshold=5.078289031982422
node_1173: feature_name=LOC101834868	feature_id[4].value <= threshold=3.0677825212478638
node_1174: feature_name=LOC101843608	feature_id[190].value <= threshold=2.1383330821990967
node_1175: feature_name=Gpr183	feature_id[1030].value <= threshold=1.0397207736968994
node_1176: feature_name=rna-NC-013276.1:1101..2662	feature_id[1010].value <= threshold=4.1023359298706055
node_1177: feature_name=Dis3	feature_id[1070].value <= threshold=0.3465735912322998
node_1178: feature_name=Cyrib	feature_id[801].value <= threshold=1.7005987167358398
Class: Non-vaccinated
Rules_19	passed counts:43
node_0: feature_name=Ifit3	feature_id[1324].value > threshold=0.8958797454833984
node_826: feature_name=Ifit3	feature_id[1324].value <= threshold=2.7403194904327393
node_827: feature_name=LOC121136222	feature_id[0].value <= threshold=2.4414010047912598
node_828: feature_name=LOC101834868	feature_id[4].value > threshold=3.540854334831238
node_930: feature_name=Rpsa	feature_id[32].value > threshold=2.3502402305603027
node_970: feature_name=C6	feature_id[563].value <= threshold=0.3465735912322998
node_971: feature_name=Actb	feature_id[623].value > threshold=3.9796379804611206
node_983: feature_name=Syngr1	feature_id[157].value <= threshold=0.3465735912322998
node_984: feature_name=Parp16	feature_id[703].value <= threshold=0.3465735912322998
node_985: feature_name=Leo1	feature_id[219].value <= threshold=0.8958797454833984
node_986: feature_name=Med4	feature_id[1108].value <= threshold=0.8958797454833984
node_987: feature_name=Pcdh17	feature_id[1077].value <= threshold=0.3465735912322998
Class: Non-vaccinated
Rules_20	passed counts:42
node_0: feature_name=Ifit3	feature_id[1324].value > threshold=0.8958797454833984
node_826: feature_name=Ifit3	feature_id[1324].value <= threshold=2.7403194904327393
node_827: feature_name=LOC121136222	feature_id[0].value > threshold=2.4414010047912598
node_1017: feature_name=Fth1	feature_id[1450].value <= threshold=5.078289031982422
node_1018: feature_name=LOC121136222	feature_id[0].value <= threshold=3.238486170768738
node_1019: feature_name=LOC121141272	feature_id[213].value <= threshold=1.9356005191802979
node_1020: feature_name=Actb	feature_id[623].value <= threshold=4.05174708366394
node_1021: feature_name=LOC101833432	feature_id[65].value > threshold=2.4414010047912598
node_1047: feature_name=Eef1akmt3	feature_id[117].value <= threshold=0.3465735912322998
node_1048: feature_name=Gpr137	feature_id[739].value <= threshold=0.3465735912322998
node_1049: feature_name=Abca9	feature_id[192].value <= threshold=0.8958797454833984
node_1050: feature_name=Mycbp2	feature_id[1057].value <= threshold=1.7005987167358398
Class: Non-vaccinated
Rules_21	passed counts:40
node_0: feature_name=Ifit3	feature_id[1324].value <= threshold=0.8958797454833984
node_1: feature_name=LOC121136222	feature_id[0].value > threshold=2.7403194904327393
node_399: feature_name=LOC121134329	feature_id[274].value <= threshold=0.8958797454833984
node_400: feature_name=Actb	feature_id[623].value <= threshold=4.15100884437561
node_401: feature_name=LOC121136222	feature_id[0].value <= threshold=3.276966691017151
node_402: feature_name=LOC121139264	feature_id[41].value <= threshold=0.3465735912322998
node_403: feature_name=Fth1	feature_id[1450].value <= threshold=5.065749645233154
node_404: feature_name=Tpt1	feature_id[1099].value > threshold=3.5114340782165527
node_410: feature_name=Ifit2	feature_id[1325].value <= threshold=0.3465735912322998
node_411: feature_name=Scyl1	feature_id[865].value <= threshold=0.3465735912322998
node_412: feature_name=LOC101833432	feature_id[65].value <= threshold=2.858513832092285
node_413: feature_name=LOC121134224	feature_id[896].value <= threshold=0.3465735912322998
Class: Attenuated vaccine + Attenuated vaccine
Rules_22	passed counts:39
node_0: feature_name=Ifit3	feature_id[1324].value <= threshold=0.8958797454833984
node_1: feature_name=LOC121136222	feature_id[0].value > threshold=2.7403194904327393
node_399: feature_name=LOC121134329	feature_id[274].value <= threshold=0.8958797454833984
node_400: feature_name=Actb	feature_id[623].value > threshold=4.15100884437561
node_534: feature_name=Anxa5	feature_id[13].value <= threshold=2.86179256439209
node_535: feature_name=Pgam1	feature_id[1277].value <= threshold=0.3465735912322998
node_536: feature_name=Rps7	feature_id[11].value > threshold=3.384246587753296
node_582: feature_name=Eef1g	feature_id[1453].value <= threshold=1.497866153717041
node_583: feature_name=LOC101844521	feature_id[871].value <= threshold=2.1383330821990967
node_584: feature_name=Ttc38	feature_id[582].value <= threshold=0.3465735912322998
node_585: feature_name=Ndufc2	feature_id[215].value <= threshold=1.35402512550354
node_586: feature_name=LOC106020791	feature_id[1321].value <= threshold=0.8958797454833984
node_587: feature_name=Cd5	feature_id[1432].value <= threshold=0.3465735912322998
Class: mRNA vaccine + Attenuated vaccine
Rules_23	passed counts:39
node_0: feature_name=Ifit3	feature_id[1324].value <= threshold=0.8958797454833984
node_1: feature_name=LOC121136222	feature_id[0].value <= threshold=2.7403194904327393
node_2: feature_name=LOC101834868	feature_id[4].value > threshold=3.384246587753296
node_204: feature_name=LOC121138193	feature_id[38].value > threshold=3.4175922870635986
node_374: feature_name=Gpnmb	feature_id[34].value > threshold=1.0397207736968994
node_384: feature_name=Adam15	feature_id[570].value <= threshold=0.3465735912322998
node_385: feature_name=Slc31a2	feature_id[329].value <= threshold=1.2424533367156982
node_386: feature_name=Mtfmt	feature_id[983].value <= threshold=0.3465735912322998
node_387: feature_name=LOC121136222	feature_id[0].value > threshold=1.589026927947998
node_391: feature_name=Zc3h3	feature_id[139].value <= threshold=0.3465735912322998
node_392: feature_name=Acbd4	feature_id[928].value <= threshold=0.3465735912322998
Class: mRNA vaccine + Attenuated vaccine
Rules_24	passed counts:35
node_0: feature_name=Ifit3	feature_id[1324].value > threshold=0.8958797454833984
node_826: feature_name=Ifit3	feature_id[1324].value <= threshold=2.7403194904327393
node_827: feature_name=LOC121136222	feature_id[0].value > threshold=2.4414010047912598
node_1017: feature_name=Fth1	feature_id[1450].value <= threshold=5.078289031982422
node_1018: feature_name=LOC121136222	feature_id[0].value > threshold=3.238486170768738
node_1110: feature_name=LOC121134329	feature_id[274].value > threshold=0.3465735912322998
node_1148: feature_name=Epsti1	feature_id[1088].value > threshold=1.2424533367156982
node_1166: feature_name=Serinc5	feature_id[769].value <= threshold=0.3465735912322998
node_1167: feature_name=Camk2n1	feature_id[176].value <= threshold=0.3465735912322998
Class: Non-vaccinated
Rules_25	passed counts:35
node_0: feature_name=Ifit3	feature_id[1324].value > threshold=0.8958797454833984
node_826: feature_name=Ifit3	feature_id[1324].value <= threshold=2.7403194904327393
node_827: feature_name=LOC121136222	feature_id[0].value <= threshold=2.4414010047912598
node_828: feature_name=LOC101834868	feature_id[4].value > threshold=3.540854334831238
node_930: feature_name=Rpsa	feature_id[32].value <= threshold=2.3502402305603027
node_931: feature_name=Ifit3	feature_id[1324].value <= threshold=1.8688347935676575
node_932: feature_name=Gng5	feature_id[129].value <= threshold=1.7005987167358398
node_933: feature_name=Clta	feature_id[586].value <= threshold=2.0126758217811584
node_934: feature_name=LOC101831799	feature_id[1409].value > threshold=0.3465735912322998
node_936: feature_name=Nr1h4	feature_id[696].value <= threshold=0.3465735912322998
node_937: feature_name=LOC101831799	feature_id[1409].value <= threshold=2.802901029586792
Class: Attenuated vaccine + Attenuated vaccine
Rules_26	passed counts:32
node_0: feature_name=Ifit3	feature_id[1324].value <= threshold=0.8958797454833984
node_1: feature_name=LOC121136222	feature_id[0].value <= threshold=2.7403194904327393
node_2: feature_name=LOC101834868	feature_id[4].value > threshold=3.384246587753296
node_204: feature_name=LOC121138193	feature_id[38].value <= threshold=3.4175922870635986
node_205: feature_name=Rpsa	feature_id[32].value > threshold=2.7403194904327393
node_309: feature_name=Actb	feature_id[623].value > threshold=3.5114340782165527
node_313: feature_name=Galnt3	feature_id[14].value <= threshold=1.2424533367156982
node_314: feature_name=LOC101843608	feature_id[190].value <= threshold=1.2424533367156982
node_315: feature_name=Anxa1	feature_id[1384].value <= threshold=2.7403194904327393
node_316: feature_name=Eps15	feature_id[666].value > threshold=0.3465735912322998
node_332: feature_name=LOC101832004	feature_id[986].value <= threshold=0.3465735912322998
node_333: feature_name=Jak2	feature_id[1347].value <= threshold=0.8958797454833984
Class: Adenovirus vaccine + Adenovirus vaccine
Rules_27	passed counts:31
node_0: feature_name=Ifit3	feature_id[1324].value <= threshold=0.8958797454833984
node_1: feature_name=LOC121136222	feature_id[0].value <= threshold=2.7403194904327393
node_2: feature_name=LOC101834868	feature_id[4].value <= threshold=3.384246587753296
node_3: feature_name=Actb	feature_id[623].value <= threshold=4.590043783187866
node_4: feature_name=LOC121138193	feature_id[38].value <= threshold=3.5549397468566895
node_5: feature_name=LOC121139264	feature_id[41].value <= threshold=0.8958797454833984
node_6: feature_name=Fth1	feature_id[1450].value <= threshold=5.51945686340332
node_7: feature_name=Rpsa	feature_id[32].value > threshold=2.2499048709869385
node_33: feature_name=Tpt1	feature_id[1099].value > threshold=3.701225757598877
node_77: feature_name=Itm2b	feature_id[1109].value <= threshold=2.6735538244247437
node_78: feature_name=Gpnmb	feature_id[34].value <= threshold=1.2424533367156982
node_79: feature_name=Hsp90b1	feature_id[102].value <= threshold=1.8688347935676575
node_80: feature_name=Borcs7	feature_id[1214].value <= threshold=0.8958797454833984
Class: Attenuated vaccine + Attenuated vaccine
Rules_28	passed counts:30
node_0: feature_name=Ifit3	feature_id[1324].value <= threshold=0.8958797454833984
node_1: feature_name=LOC121136222	feature_id[0].value > threshold=2.7403194904327393
node_399: feature_name=LOC121134329	feature_id[274].value > threshold=0.8958797454833984
node_701: feature_name=Fth1	feature_id[1450].value <= threshold=5.4617087841033936
node_702: feature_name=Ahnak	feature_id[1452].value <= threshold=2.4414010047912598
node_703: feature_name=Pgam1	feature_id[1277].value <= threshold=0.3465735912322998
node_704: feature_name=LOC101831799	feature_id[1409].value <= threshold=2.5249279737472534
node_705: feature_name=Actb	feature_id[623].value > threshold=4.436733961105347
node_731: feature_name=Tut1	feature_id[1455].value <= threshold=0.3465735912322998
Class: mRNA vaccine + Attenuated vaccine
Rules_29	passed counts:30
node_0: feature_name=Ifit3	feature_id[1324].value <= threshold=0.8958797454833984
node_1: feature_name=LOC121136222	feature_id[0].value <= threshold=2.7403194904327393
node_2: feature_name=LOC101834868	feature_id[4].value <= threshold=3.384246587753296
node_3: feature_name=Actb	feature_id[623].value > threshold=4.590043783187866
node_177: feature_name=LOC121136222	feature_id[0].value > threshold=2.1383330821990967
node_185: feature_name=Anxa5	feature_id[13].value > threshold=3.0201274156570435
node_197: feature_name=Rnf19b	feature_id[83].value > threshold=0.3465735912322998
node_201: feature_name=Rps10	feature_id[71].value > threshold=2.4414010047912598
Class: mRNA vaccine + mRNA vaccine
Rules_30	passed counts:29
node_0: feature_name=Ifit3	feature_id[1324].value > threshold=0.8958797454833984
node_826: feature_name=Ifit3	feature_id[1324].value <= threshold=2.7403194904327393
node_827: feature_name=LOC121136222	feature_id[0].value > threshold=2.4414010047912598
node_1017: feature_name=Fth1	feature_id[1450].value <= threshold=5.078289031982422
node_1018: feature_name=LOC121136222	feature_id[0].value <= threshold=3.238486170768738
node_1019: feature_name=LOC121141272	feature_id[213].value <= threshold=1.9356005191802979
node_1020: feature_name=Actb	feature_id[623].value <= threshold=4.05174708366394
node_1021: feature_name=LOC101833432	feature_id[65].value <= threshold=2.4414010047912598
node_1022: feature_name=LOC121136222	feature_id[0].value <= threshold=2.802901029586792
node_1023: feature_name=LOC101834381	feature_id[583].value <= threshold=1.2424533367156982
node_1024: feature_name=Ms4a1	feature_id[1422].value <= threshold=0.3465735912322998
node_1025: feature_name=Dcp2	feature_id[286].value <= threshold=0.8958797454833984
node_1026: feature_name=LOC101827358	feature_id[347].value <= threshold=2.4414010047912598
Class: Adenovirus vaccine + Adenovirus vaccine
Rules_31	passed counts:26
node_0: feature_name=Ifit3	feature_id[1324].value <= threshold=0.8958797454833984
node_1: feature_name=LOC121136222	feature_id[0].value > threshold=2.7403194904327393
node_399: feature_name=LOC121134329	feature_id[274].value <= threshold=0.8958797454833984
node_400: feature_name=Actb	feature_id[623].value > threshold=4.15100884437561
node_534: feature_name=Anxa5	feature_id[13].value <= threshold=2.86179256439209
node_535: feature_name=Pgam1	feature_id[1277].value <= threshold=0.3465735912322998
node_536: feature_name=Rps7	feature_id[11].value <= threshold=3.384246587753296
node_537: feature_name=Fth1	feature_id[1450].value > threshold=4.007167816162109
node_547: feature_name=Vat1	feature_id[110].value <= threshold=1.2424533367156982
node_548: feature_name=Rpsa	feature_id[32].value > threshold=3.3497501611709595
node_564: feature_name=Gnai2	feature_id[290].value <= threshold=2.602003335952759
node_565: feature_name=Tmem81	feature_id[927].value <= threshold=0.3465735912322998
Class: mRNA vaccine + mRNA vaccine
Rules_32	passed counts:26
node_0: feature_name=Ifit3	feature_id[1324].value <= threshold=0.8958797454833984
node_1: feature_name=LOC121136222	feature_id[0].value > threshold=2.7403194904327393
node_399: feature_name=LOC121134329	feature_id[274].value <= threshold=0.8958797454833984
node_400: feature_name=Actb	feature_id[623].value <= threshold=4.15100884437561
node_401: feature_name=LOC121136222	feature_id[0].value > threshold=3.276966691017151
node_481: feature_name=Pgam1	feature_id[1277].value > threshold=0.3465735912322998
node_517: feature_name=Psma5	feature_id[506].value > threshold=0.3465735912322998
node_521: feature_name=Ube2e3	feature_id[84].value <= threshold=0.3465735912322998
node_522: feature_name=Cemip2	feature_id[1378].value <= threshold=0.3465735912322998
node_523: feature_name=LOC121136222	feature_id[0].value > threshold=3.3497501611709595
node_527: feature_name=Clta	feature_id[586].value <= threshold=2.5964784622192383
Class: mRNA vaccine + mRNA vaccine
Rules_33	passed counts:25
node_0: feature_name=Ifit3	feature_id[1324].value <= threshold=0.8958797454833984
node_1: feature_name=LOC121136222	feature_id[0].value > threshold=2.7403194904327393
node_399: feature_name=LOC121134329	feature_id[274].value > threshold=0.8958797454833984
node_701: feature_name=Fth1	feature_id[1450].value <= threshold=5.4617087841033936
node_702: feature_name=Ahnak	feature_id[1452].value <= threshold=2.4414010047912598
node_703: feature_name=Pgam1	feature_id[1277].value > threshold=0.3465735912322998
node_745: feature_name=LOC101826162	feature_id[424].value <= threshold=0.3465735912322998
node_746: feature_name=LOC101834602	feature_id[492].value > threshold=3.0816574096679688
node_750: feature_name=Lgals1	feature_id[26].value > threshold=1.1512925624847412
node_754: feature_name=Mpg	feature_id[235].value <= threshold=0.3465735912322998
node_755: feature_name=Marveld1	feature_id[1269].value <= threshold=0.8958797454833984
node_756: feature_name=Bend4	feature_id[887].value <= threshold=0.3465735912322998
Class: mRNA vaccine + mRNA vaccine
Rules_34	passed counts:24
node_0: feature_name=Ifit3	feature_id[1324].value > threshold=0.8958797454833984
node_826: feature_name=Ifit3	feature_id[1324].value <= threshold=2.7403194904327393
node_827: feature_name=LOC121136222	feature_id[0].value > threshold=2.4414010047912598
node_1017: feature_name=Fth1	feature_id[1450].value > threshold=5.078289031982422
node_1173: feature_name=LOC101834868	feature_id[4].value > threshold=3.0677825212478638
node_1203: feature_name=Uba52	feature_id[6].value <= threshold=3.828405022621155
node_1204: feature_name=Anxa5	feature_id[13].value <= threshold=2.1383330821990967
node_1205: feature_name=LOC121136222	feature_id[0].value <= threshold=2.86179256439209
node_1206: feature_name=Stx6	feature_id[738].value <= threshold=0.3465735912322998
node_1207: feature_name=LOC101834602	feature_id[492].value <= threshold=4.220803499221802
node_1208: feature_name=Sft2d3	feature_id[359].value <= threshold=0.3465735912322998
node_1209: feature_name=C6	feature_id[563].value <= threshold=1.2424533367156982
node_1210: feature_name=Tob1	feature_id[668].value <= threshold=0.8958797454833984
Class: Non-vaccinated
Rules_35	passed counts:24
node_0: feature_name=Ifit3	feature_id[1324].value > threshold=0.8958797454833984
node_826: feature_name=Ifit3	feature_id[1324].value <= threshold=2.7403194904327393
node_827: feature_name=LOC121136222	feature_id[0].value <= threshold=2.4414010047912598
node_828: feature_name=LOC101834868	feature_id[4].value <= threshold=3.540854334831238
node_829: feature_name=Uba52	feature_id[6].value <= threshold=3.1567740440368652
node_830: feature_name=Csgalnact2	feature_id[322].value <= threshold=0.8958797454833984
node_831: feature_name=Rpl35a	feature_id[8].value <= threshold=2.5249279737472534
node_832: feature_name=Casp7	feature_id[1176].value > threshold=0.3465735912322998
node_852: feature_name=LOC101832004	feature_id[986].value <= threshold=0.3465735912322998
node_853: feature_name=Polr2i	feature_id[688].value <= threshold=0.8958797454833984
Class: Non-vaccinated
Rules_36	passed counts:24
node_0: feature_name=Ifit3	feature_id[1324].value <= threshold=0.8958797454833984
node_1: feature_name=LOC121136222	feature_id[0].value > threshold=2.7403194904327393
node_399: feature_name=LOC121134329	feature_id[274].value <= threshold=0.8958797454833984
node_400: feature_name=Actb	feature_id[623].value > threshold=4.15100884437561
node_534: feature_name=Anxa5	feature_id[13].value <= threshold=2.86179256439209
node_535: feature_name=Pgam1	feature_id[1277].value > threshold=0.3465735912322998
node_615: feature_name=Cdipt	feature_id[74].value <= threshold=0.8958797454833984
node_616: feature_name=Itm2b	feature_id[1109].value <= threshold=2.5249279737472534
node_617: feature_name=LOC121136222	feature_id[0].value > threshold=3.0900083780288696
node_623: feature_name=Zfp64	feature_id[647].value <= threshold=0.3465735912322998
node_624: feature_name=Arl3	feature_id[1217].value <= threshold=0.3465735912322998
node_625: feature_name=Rom1	feature_id[1458].value <= threshold=0.3465735912322998
Class: mRNA vaccine + mRNA vaccine
Rules_37	passed counts:23
node_0: feature_name=Ifit3	feature_id[1324].value <= threshold=0.8958797454833984
node_1: feature_name=LOC121136222	feature_id[0].value > threshold=2.7403194904327393
node_399: feature_name=LOC121134329	feature_id[274].value > threshold=0.8958797454833984
node_701: feature_name=Fth1	feature_id[1450].value <= threshold=5.4617087841033936
node_702: feature_name=Ahnak	feature_id[1452].value <= threshold=2.4414010047912598
node_703: feature_name=Pgam1	feature_id[1277].value <= threshold=0.3465735912322998
node_704: feature_name=LOC101831799	feature_id[1409].value <= threshold=2.5249279737472534
node_705: feature_name=Actb	feature_id[623].value <= threshold=4.436733961105347
node_706: feature_name=Rpsa	feature_id[32].value > threshold=3.3140207529067993
node_722: feature_name=LOC101823549	feature_id[107].value <= threshold=0.3465735912322998
node_723: feature_name=Lgals1	feature_id[26].value <= threshold=3.49003803730011
node_724: feature_name=Stk24	feature_id[1034].value <= threshold=0.8958797454833984
Class: mRNA vaccine + Attenuated vaccine
Rules_38	passed counts:23
node_0: feature_name=Ifit3	feature_id[1324].value <= threshold=0.8958797454833984
node_1: feature_name=LOC121136222	feature_id[0].value > threshold=2.7403194904327393
node_399: feature_name=LOC121134329	feature_id[274].value <= threshold=0.8958797454833984
node_400: feature_name=Actb	feature_id[623].value > threshold=4.15100884437561
node_534: feature_name=Anxa5	feature_id[13].value <= threshold=2.86179256439209
node_535: feature_name=Pgam1	feature_id[1277].value <= threshold=0.3465735912322998
node_536: feature_name=Rps7	feature_id[11].value > threshold=3.384246587753296
node_582: feature_name=Eef1g	feature_id[1453].value > threshold=1.497866153717041
node_596: feature_name=Zeb2	feature_id[375].value > threshold=1.2424533367156982
node_608: feature_name=LOC106022439	feature_id[335].value <= threshold=1.497866153717041
node_609: feature_name=Rps23	feature_id[113].value > threshold=3.342305898666382
Class: mRNA vaccine + mRNA vaccine
Rules_39	passed counts:23
node_0: feature_name=Ifit3	feature_id[1324].value <= threshold=0.8958797454833984
node_1: feature_name=LOC121136222	feature_id[0].value <= threshold=2.7403194904327393
node_2: feature_name=LOC101834868	feature_id[4].value > threshold=3.384246587753296
node_204: feature_name=LOC121138193	feature_id[38].value <= threshold=3.4175922870635986
node_205: feature_name=Rpsa	feature_id[32].value > threshold=2.7403194904327393
node_309: feature_name=Actb	feature_id[623].value > threshold=3.5114340782165527
node_313: feature_name=Galnt3	feature_id[14].value <= threshold=1.2424533367156982
node_314: feature_name=LOC101843608	feature_id[190].value > threshold=1.2424533367156982
node_348: feature_name=Rps7	feature_id[11].value > threshold=2.802901029586792
node_352: feature_name=Ahnak	feature_id[1452].value <= threshold=2.561982035636902
node_353: feature_name=Actr1a	feature_id[1219].value <= threshold=0.3465735912322998
node_354: feature_name=Diaph3	feature_id[1076].value <= threshold=0.3465735912322998
node_355: feature_name=Cd28	feature_id[316].value <= threshold=0.3465735912322998
Class: Attenuated vaccine + Attenuated vaccine
Rules_40	passed counts:23
node_0: feature_name=Ifit3	feature_id[1324].value <= threshold=0.8958797454833984
node_1: feature_name=LOC121136222	feature_id[0].value <= threshold=2.7403194904327393
node_2: feature_name=LOC101834868	feature_id[4].value > threshold=3.384246587753296
node_204: feature_name=LOC121138193	feature_id[38].value <= threshold=3.4175922870635986
node_205: feature_name=Rpsa	feature_id[32].value > threshold=2.7403194904327393
node_309: feature_name=Actb	feature_id[623].value <= threshold=3.5114340782165527
node_310: feature_name=Daxx	feature_id[551].value <= threshold=0.8958797454833984
Class: Attenuated vaccine + Attenuated vaccine
Rules_41	passed counts:23
node_0: feature_name=Ifit3	feature_id[1324].value <= threshold=0.8958797454833984
node_1: feature_name=LOC121136222	feature_id[0].value <= threshold=2.7403194904327393
node_2: feature_name=LOC101834868	feature_id[4].value > threshold=3.384246587753296
node_204: feature_name=LOC121138193	feature_id[38].value <= threshold=3.4175922870635986
node_205: feature_name=Rpsa	feature_id[32].value <= threshold=2.7403194904327393
node_206: feature_name=LOC101831799	feature_id[1409].value > threshold=2.3502402305603027
node_290: feature_name=Bloc1s2	feature_id[1253].value <= threshold=0.8958797454833984
node_291: feature_name=LOC101830573	feature_id[346].value <= threshold=0.3465735912322998
node_292: feature_name=Tbc1d1	feature_id[519].value <= threshold=0.8958797454833984
node_293: feature_name=Marveld1	feature_id[1269].value <= threshold=0.3465735912322998
node_294: feature_name=Ran	feature_id[998].value <= threshold=1.497866153717041
Class: Attenuated vaccine + Attenuated vaccine
Rules_42	passed counts:21
node_0: feature_name=Ifit3	feature_id[1324].value <= threshold=0.8958797454833984
node_1: feature_name=LOC121136222	feature_id[0].value > threshold=2.7403194904327393
node_399: feature_name=LOC121134329	feature_id[274].value <= threshold=0.8958797454833984
node_400: feature_name=Actb	feature_id[623].value > threshold=4.15100884437561
node_534: feature_name=Anxa5	feature_id[13].value <= threshold=2.86179256439209
node_535: feature_name=Pgam1	feature_id[1277].value <= threshold=0.3465735912322998
node_536: feature_name=Rps7	feature_id[11].value <= threshold=3.384246587753296
node_537: feature_name=Fth1	feature_id[1450].value > threshold=4.007167816162109
node_547: feature_name=Vat1	feature_id[110].value > threshold=1.2424533367156982
node_569: feature_name=LOC101834602	feature_id[492].value > threshold=2.705823063850403
node_573: feature_name=LOC121140764	feature_id[616].value <= threshold=0.3465735912322998
node_574: feature_name=Lratd2	feature_id[960].value <= threshold=0.3465735912322998
Class: mRNA vaccine + Attenuated vaccine
Rules_43	passed counts:20
node_0: feature_name=Ifit3	feature_id[1324].value > threshold=0.8958797454833984
node_826: feature_name=Ifit3	feature_id[1324].value <= threshold=2.7403194904327393
node_827: feature_name=LOC121136222	feature_id[0].value > threshold=2.4414010047912598
node_1017: feature_name=Fth1	feature_id[1450].value > threshold=5.078289031982422
node_1173: feature_name=LOC101834868	feature_id[4].value <= threshold=3.0677825212478638
node_1174: feature_name=LOC101843608	feature_id[190].value > threshold=2.1383330821990967
node_1188: feature_name=Rpl10	feature_id[12].value <= threshold=3.839394450187683
node_1189: feature_name=Gnaq	feature_id[1400].value <= threshold=0.3465735912322998
node_1190: feature_name=Atad2b	feature_id[522].value <= threshold=0.3465735912322998
Class: mRNA vaccine + mRNA vaccine
Rules_44	passed counts:20
node_0: feature_name=Ifit3	feature_id[1324].value > threshold=0.8958797454833984
node_826: feature_name=Ifit3	feature_id[1324].value <= threshold=2.7403194904327393
node_827: feature_name=LOC121136222	feature_id[0].value <= threshold=2.4414010047912598
node_828: feature_name=LOC101834868	feature_id[4].value <= threshold=3.540854334831238
node_829: feature_name=Uba52	feature_id[6].value <= threshold=3.1567740440368652
node_830: feature_name=Csgalnact2	feature_id[322].value <= threshold=0.8958797454833984
node_831: feature_name=Rpl35a	feature_id[8].value > threshold=2.5249279737472534
node_859: feature_name=Cdc42se1	feature_id[763].value <= threshold=1.7005987167358398
node_860: feature_name=LOC121139359	feature_id[812].value <= threshold=0.3465735912322998
Class: Adenovirus vaccine + Adenovirus vaccine
Rules_45	passed counts:19
node_0: feature_name=Ifit3	feature_id[1324].value <= threshold=0.8958797454833984
node_1: feature_name=LOC121136222	feature_id[0].value > threshold=2.7403194904327393
node_399: feature_name=LOC121134329	feature_id[274].value <= threshold=0.8958797454833984
node_400: feature_name=Actb	feature_id[623].value > threshold=4.15100884437561
node_534: feature_name=Anxa5	feature_id[13].value <= threshold=2.86179256439209
node_535: feature_name=Pgam1	feature_id[1277].value <= threshold=0.3465735912322998
node_536: feature_name=Rps7	feature_id[11].value <= threshold=3.384246587753296
node_537: feature_name=Fth1	feature_id[1450].value <= threshold=4.007167816162109
node_538: feature_name=Clcn6	feature_id[617].value <= threshold=0.3465735912322998
node_539: feature_name=Cd74	feature_id[2].value <= threshold=4.57952356338501
Class: Non-vaccinated
Rules_46	passed counts:19
node_0: feature_name=Ifit3	feature_id[1324].value <= threshold=0.8958797454833984
node_1: feature_name=LOC121136222	feature_id[0].value <= threshold=2.7403194904327393
node_2: feature_name=LOC101834868	feature_id[4].value > threshold=3.384246587753296
node_204: feature_name=LOC121138193	feature_id[38].value <= threshold=3.4175922870635986
node_205: feature_name=Rpsa	feature_id[32].value > threshold=2.7403194904327393
node_309: feature_name=Actb	feature_id[623].value > threshold=3.5114340782165527
node_313: feature_name=Galnt3	feature_id[14].value <= threshold=1.2424533367156982
node_314: feature_name=LOC101843608	feature_id[190].value <= threshold=1.2424533367156982
node_315: feature_name=Anxa1	feature_id[1384].value <= threshold=2.7403194904327393
node_316: feature_name=Eps15	feature_id[666].value <= threshold=0.3465735912322998
node_317: feature_name=rna-NC-013276.1:1101..2662	feature_id[1010].value <= threshold=2.970085620880127
node_318: feature_name=LOC101825656	feature_id[1048].value <= threshold=0.3465735912322998
node_319: feature_name=Mindy3	feature_id[657].value <= threshold=0.3465735912322998
node_320: feature_name=LOC121133282	feature_id[393].value <= threshold=0.3465735912322998
Class: Adenovirus vaccine + Adenovirus vaccine
Rules_47	passed counts:19
node_0: feature_name=Ifit3	feature_id[1324].value <= threshold=0.8958797454833984
node_1: feature_name=LOC121136222	feature_id[0].value <= threshold=2.7403194904327393
node_2: feature_name=LOC101834868	feature_id[4].value > threshold=3.384246587753296
node_204: feature_name=LOC121138193	feature_id[38].value <= threshold=3.4175922870635986
node_205: feature_name=Rpsa	feature_id[32].value <= threshold=2.7403194904327393
node_206: feature_name=LOC101831799	feature_id[1409].value <= threshold=2.3502402305603027
node_207: feature_name=Actb	feature_id[623].value <= threshold=4.548585891723633
node_208: feature_name=Fth1	feature_id[1450].value <= threshold=6.194403171539307
node_209: feature_name=Ppbp	feature_id[179].value <= threshold=2.0126758217811584
node_210: feature_name=Fth1	feature_id[1450].value > threshold=4.290365695953369
node_218: feature_name=Cd74	feature_id[2].value > threshold=3.701225757598877
node_226: feature_name=Olfm4	feature_id[1078].value <= threshold=2.1383330821990967
node_227: feature_name=Rpia	feature_id[230].value <= threshold=1.497866153717041
node_228: feature_name=Clta	feature_id[586].value <= threshold=2.4414010047912598
node_229: feature_name=rna-NC-013276.1:1101..2662	feature_id[1010].value > threshold=3.3497501611709595
node_245: feature_name=Anxa5	feature_id[13].value <= threshold=2.802901029586792
node_246: feature_name=LOC101838167	feature_id[1256].value <= threshold=0.3465735912322998
Class: Attenuated vaccine + Attenuated vaccine
Rules_48	passed counts:18
node_0: feature_name=Ifit3	feature_id[1324].value > threshold=0.8958797454833984
node_826: feature_name=Ifit3	feature_id[1324].value <= threshold=2.7403194904327393
node_827: feature_name=LOC121136222	feature_id[0].value > threshold=2.4414010047912598
node_1017: feature_name=Fth1	feature_id[1450].value > threshold=5.078289031982422
node_1173: feature_name=LOC101834868	feature_id[4].value > threshold=3.0677825212478638
node_1203: feature_name=Uba52	feature_id[6].value > threshold=3.828405022621155
node_1325: feature_name=Eva1a	feature_id[173].value <= threshold=0.3465735912322998
Class: Non-vaccinated
Rules_49	passed counts:17
node_0: feature_name=Ifit3	feature_id[1324].value > threshold=0.8958797454833984
node_826: feature_name=Ifit3	feature_id[1324].value <= threshold=2.7403194904327393
node_827: feature_name=LOC121136222	feature_id[0].value > threshold=2.4414010047912598
node_1017: feature_name=Fth1	feature_id[1450].value <= threshold=5.078289031982422
node_1018: feature_name=LOC121136222	feature_id[0].value > threshold=3.238486170768738
node_1110: feature_name=LOC121134329	feature_id[274].value > threshold=0.3465735912322998
node_1148: feature_name=Epsti1	feature_id[1088].value <= threshold=1.2424533367156982
node_1149: feature_name=Uba52	feature_id[6].value <= threshold=3.9510587453842163
node_1150: feature_name=Rpl10	feature_id[12].value > threshold=4.0859410762786865
node_1156: feature_name=Rpl11	feature_id[16].value > threshold=2.9907071590423584
node_1158: feature_name=LOC101834602	feature_id[492].value <= threshold=4.262580633163452
node_1159: feature_name=LOC106022439	feature_id[335].value <= threshold=1.35402512550354
Class: mRNA vaccine + mRNA vaccine
Rules_50	passed counts:17
node_0: feature_name=Ifit3	feature_id[1324].value > threshold=0.8958797454833984
node_826: feature_name=Ifit3	feature_id[1324].value <= threshold=2.7403194904327393
node_827: feature_name=LOC121136222	feature_id[0].value > threshold=2.4414010047912598
node_1017: feature_name=Fth1	feature_id[1450].value <= threshold=5.078289031982422
node_1018: feature_name=LOC121136222	feature_id[0].value <= threshold=3.238486170768738
node_1019: feature_name=LOC121141272	feature_id[213].value > threshold=1.9356005191802979
node_1105: feature_name=Vps25	feature_id[988].value <= threshold=0.8958797454833984
Class: mRNA vaccine + Attenuated vaccine
Rules_51	passed counts:17
node_0: feature_name=Ifit3	feature_id[1324].value > threshold=0.8958797454833984
node_826: feature_name=Ifit3	feature_id[1324].value <= threshold=2.7403194904327393
node_827: feature_name=LOC121136222	feature_id[0].value <= threshold=2.4414010047912598
node_828: feature_name=LOC101834868	feature_id[4].value <= threshold=3.540854334831238
node_829: feature_name=Uba52	feature_id[6].value <= threshold=3.1567740440368652
node_830: feature_name=Csgalnact2	feature_id[322].value <= threshold=0.8958797454833984
node_831: feature_name=Rpl35a	feature_id[8].value <= threshold=2.5249279737472534
node_832: feature_name=Casp7	feature_id[1176].value <= threshold=0.3465735912322998
node_833: feature_name=Ppa2	feature_id[663].value <= threshold=0.3465735912322998
node_834: feature_name=Rpl3	feature_id[27].value <= threshold=2.1383330821990967
node_835: feature_name=Nudt7	feature_id[120].value <= threshold=0.3465735912322998
node_836: feature_name=LOC121138193	feature_id[38].value <= threshold=2.6735538244247437
Class: Adenovirus vaccine + Adenovirus vaccine
Rules_52	passed counts:16
node_0: feature_name=Ifit3	feature_id[1324].value > threshold=0.8958797454833984
node_826: feature_name=Ifit3	feature_id[1324].value > threshold=2.7403194904327393
node_1330: feature_name=Rpl10	feature_id[12].value <= threshold=4.226807117462158
node_1331: feature_name=LOC101843608	feature_id[190].value <= threshold=2.970085620880127
node_1332: feature_name=LOC101834602	feature_id[492].value <= threshold=3.4175922870635986
node_1333: feature_name=LOC106022200	feature_id[414].value <= threshold=0.3465735912322998
node_1334: feature_name=Tnfaip8l1	feature_id[728].value <= threshold=0.3465735912322998
node_1335: feature_name=LOC110342711	feature_id[1044].value <= threshold=0.3465735912322998
node_1336: feature_name=Tbc1d1	feature_id[519].value <= threshold=1.2424533367156982
node_1337: feature_name=Aldh3a2	feature_id[690].value <= threshold=0.8958797454833984
node_1338: feature_name=Spred3	feature_id[479].value <= threshold=0.3465735912322998
node_1339: feature_name=LOC110342734	feature_id[361].value <= threshold=0.3465735912322998
node_1340: feature_name=LOC121137320	feature_id[716].value <= threshold=0.3465735912322998
node_1341: feature_name=LOC121138862	feature_id[490].value <= threshold=0.3465735912322998
node_1342: feature_name=Cltb	feature_id[564].value <= threshold=1.2424533367156982
node_1343: feature_name=Aimp1	feature_id[450].value <= threshold=1.8688347935676575
node_1344: feature_name=Trpm4	feature_id[15].value <= threshold=1.497866153717041
node_1345: feature_name=LOC110341973	feature_id[608].value <= threshold=0.8958797454833984
node_1346: feature_name=Tut4	feature_id[796].value <= threshold=1.2424533367156982
node_1347: feature_name=Med4	feature_id[1108].value <= threshold=1.2424533367156982
node_1348: feature_name=Ftsj1	feature_id[665].value > threshold=0.3465735912322998
node_1372: feature_name=Rps7	feature_id[11].value > threshold=2.238668441772461
Class: Non-vaccinated
Rules_53	passed counts:16
node_0: feature_name=Ifit3	feature_id[1324].value > threshold=0.8958797454833984
node_826: feature_name=Ifit3	feature_id[1324].value <= threshold=2.7403194904327393
node_827: feature_name=LOC121136222	feature_id[0].value > threshold=2.4414010047912598
node_1017: feature_name=Fth1	feature_id[1450].value <= threshold=5.078289031982422
node_1018: feature_name=LOC121136222	feature_id[0].value <= threshold=3.238486170768738
node_1019: feature_name=LOC121141272	feature_id[213].value <= threshold=1.9356005191802979
node_1020: feature_name=Actb	feature_id[623].value <= threshold=4.05174708366394
node_1021: feature_name=LOC101833432	feature_id[65].value <= threshold=2.4414010047912598
node_1022: feature_name=LOC121136222	feature_id[0].value > threshold=2.802901029586792
node_1038: feature_name=Rpl10	feature_id[12].value <= threshold=4.13513445854187
node_1039: feature_name=Pecr	feature_id[1003].value <= threshold=0.3465735912322998
node_1040: feature_name=Gpr180	feature_id[1045].value <= threshold=0.3465735912322998
Class: Non-vaccinated
Rules_54	passed counts:16
node_0: feature_name=Ifit3	feature_id[1324].value > threshold=0.8958797454833984
node_826: feature_name=Ifit3	feature_id[1324].value <= threshold=2.7403194904327393
node_827: feature_name=LOC121136222	feature_id[0].value <= threshold=2.4414010047912598
node_828: feature_name=LOC101834868	feature_id[4].value <= threshold=3.540854334831238
node_829: feature_name=Uba52	feature_id[6].value > threshold=3.1567740440368652
node_895: feature_name=Actb	feature_id[623].value <= threshold=3.9981586933135986
node_896: feature_name=Atp5mk	feature_id[1208].value <= threshold=1.7005987167358398
node_897: feature_name=Tgm2	feature_id[240].value <= threshold=0.8958797454833984
node_898: feature_name=LOC101843608	feature_id[190].value <= threshold=2.0126758217811584
node_899: feature_name=Mtmr14	feature_id[87].value <= threshold=0.3465735912322998
Class: Adenovirus vaccine + Adenovirus vaccine
Rules_55	passed counts:15
node_0: feature_name=Ifit3	feature_id[1324].value > threshold=0.8958797454833984
node_826: feature_name=Ifit3	feature_id[1324].value <= threshold=2.7403194904327393
node_827: feature_name=LOC121136222	feature_id[0].value > threshold=2.4414010047912598
node_1017: feature_name=Fth1	feature_id[1450].value > threshold=5.078289031982422
node_1173: feature_name=LOC101834868	feature_id[4].value > threshold=3.0677825212478638
node_1203: feature_name=Uba52	feature_id[6].value <= threshold=3.828405022621155
node_1204: feature_name=Anxa5	feature_id[13].value > threshold=2.1383330821990967
node_1272: feature_name=Rpl9	feature_id[327].value <= threshold=3.3497501611709595
node_1273: feature_name=Anxa1	feature_id[1384].value > threshold=2.917405366897583
node_1303: feature_name=Cd74	feature_id[2].value <= threshold=4.068990230560303
node_1304: feature_name=Actb	feature_id[623].value <= threshold=5.065351247787476
Class: mRNA vaccine + mRNA vaccine
Rules_56	passed counts:15
node_0: feature_name=Ifit3	feature_id[1324].value > threshold=0.8958797454833984
node_826: feature_name=Ifit3	feature_id[1324].value <= threshold=2.7403194904327393
node_827: feature_name=LOC121136222	feature_id[0].value <= threshold=2.4414010047912598
node_828: feature_name=LOC101834868	feature_id[4].value > threshold=3.540854334831238
node_930: feature_name=Rpsa	feature_id[32].value <= threshold=2.3502402305603027
node_931: feature_name=Ifit3	feature_id[1324].value > threshold=1.8688347935676575
node_947: feature_name=Rpl10	feature_id[12].value > threshold=3.1132683753967285
node_957: feature_name=Acadl	feature_id[829].value <= threshold=0.3465735912322998
node_958: feature_name=Mterf1	feature_id[562].value <= threshold=0.8958797454833984
node_959: feature_name=Rpl9	feature_id[327].value <= threshold=2.98435378074646
Class: Adenovirus vaccine + Adenovirus vaccine
Rules_57	passed counts:15
node_0: feature_name=Ifit3	feature_id[1324].value <= threshold=0.8958797454833984
node_1: feature_name=LOC121136222	feature_id[0].value > threshold=2.7403194904327393
node_399: feature_name=LOC121134329	feature_id[274].value <= threshold=0.8958797454833984
node_400: feature_name=Actb	feature_id[623].value > threshold=4.15100884437561
node_534: feature_name=Anxa5	feature_id[13].value <= threshold=2.86179256439209
node_535: feature_name=Pgam1	feature_id[1277].value > threshold=0.3465735912322998
node_615: feature_name=Cdipt	feature_id[74].value <= threshold=0.8958797454833984
node_616: feature_name=Itm2b	feature_id[1109].value > threshold=2.5249279737472534
node_636: feature_name=Ifit2	feature_id[1325].value > threshold=0.3465735912322998
node_654: feature_name=Anxa1	feature_id[1384].value <= threshold=2.6735538244247437
node_655: feature_name=Dcp2	feature_id[286].value <= threshold=0.8958797454833984
Class: mRNA vaccine + mRNA vaccine
Rules_58	passed counts:14
node_0: feature_name=Ifit3	feature_id[1324].value <= threshold=0.8958797454833984
node_1: feature_name=LOC121136222	feature_id[0].value > threshold=2.7403194904327393
node_399: feature_name=LOC121134329	feature_id[274].value > threshold=0.8958797454833984
node_701: feature_name=Fth1	feature_id[1450].value <= threshold=5.4617087841033936
node_702: feature_name=Ahnak	feature_id[1452].value > threshold=2.4414010047912598
node_762: feature_name=LOC101827358	feature_id[347].value > threshold=2.4414010047912598
node_770: feature_name=LOC121138193	feature_id[38].value > threshold=0.5493061542510986
Class: Non-vaccinated
Rules_59	passed counts:14
node_0: feature_name=Ifit3	feature_id[1324].value <= threshold=0.8958797454833984
node_1: feature_name=LOC121136222	feature_id[0].value > threshold=2.7403194904327393
node_399: feature_name=LOC121134329	feature_id[274].value <= threshold=0.8958797454833984
node_400: feature_name=Actb	feature_id[623].value > threshold=4.15100884437561
node_534: feature_name=Anxa5	feature_id[13].value <= threshold=2.86179256439209
node_535: feature_name=Pgam1	feature_id[1277].value <= threshold=0.3465735912322998
node_536: feature_name=Rps7	feature_id[11].value > threshold=3.384246587753296
node_582: feature_name=Eef1g	feature_id[1453].value > threshold=1.497866153717041
node_596: feature_name=Zeb2	feature_id[375].value <= threshold=1.2424533367156982
node_597: feature_name=LOC106022439	feature_id[335].value > threshold=0.3465735912322998
Class: mRNA vaccine + Attenuated vaccine
Rules_60	passed counts:14
node_0: feature_name=Ifit3	feature_id[1324].value <= threshold=0.8958797454833984
node_1: feature_name=LOC121136222	feature_id[0].value <= threshold=2.7403194904327393
node_2: feature_name=LOC101834868	feature_id[4].value <= threshold=3.384246587753296
node_3: feature_name=Actb	feature_id[623].value <= threshold=4.590043783187866
node_4: feature_name=LOC121138193	feature_id[38].value <= threshold=3.5549397468566895
node_5: feature_name=LOC121139264	feature_id[41].value <= threshold=0.8958797454833984
node_6: feature_name=Fth1	feature_id[1450].value <= threshold=5.51945686340332
node_7: feature_name=Rpsa	feature_id[32].value > threshold=2.2499048709869385
node_33: feature_name=Tpt1	feature_id[1099].value <= threshold=3.701225757598877
node_34: feature_name=Uba52	feature_id[6].value <= threshold=3.0677825212478638
node_35: feature_name=C6	feature_id[563].value <= threshold=0.8958797454833984
node_36: feature_name=LOC101839163	feature_id[1259].value <= threshold=0.3465735912322998
Class: Attenuated vaccine + Attenuated vaccine
Rules_61	passed counts:13
node_0: feature_name=Ifit3	feature_id[1324].value > threshold=0.8958797454833984
node_826: feature_name=Ifit3	feature_id[1324].value <= threshold=2.7403194904327393
node_827: feature_name=LOC121136222	feature_id[0].value > threshold=2.4414010047912598
node_1017: feature_name=Fth1	feature_id[1450].value <= threshold=5.078289031982422
node_1018: feature_name=LOC121136222	feature_id[0].value > threshold=3.238486170768738
node_1110: feature_name=LOC121134329	feature_id[274].value <= threshold=0.3465735912322998
node_1111: feature_name=Set	feature_id[208].value > threshold=0.3465735912322998
node_1121: feature_name=rna-NC-013276.1:72..1026	feature_id[1008].value > threshold=1.7005987167358398
node_1141: feature_name=Ahnak	feature_id[1452].value > threshold=2.1383330821990967
node_1143: feature_name=Uba52	feature_id[6].value > threshold=3.59721839427948
Class: Non-vaccinated
Rules_62	passed counts:12
node_0: feature_name=Ifit3	feature_id[1324].value > threshold=0.8958797454833984
node_826: feature_name=Ifit3	feature_id[1324].value <= threshold=2.7403194904327393
node_827: feature_name=LOC121136222	feature_id[0].value > threshold=2.4414010047912598
node_1017: feature_name=Fth1	feature_id[1450].value > threshold=5.078289031982422
node_1173: feature_name=LOC101834868	feature_id[4].value > threshold=3.0677825212478638
node_1203: feature_name=Uba52	feature_id[6].value <= threshold=3.828405022621155
node_1204: feature_name=Anxa5	feature_id[13].value > threshold=2.1383330821990967
node_1272: feature_name=Rpl9	feature_id[327].value <= threshold=3.3497501611709595
node_1273: feature_name=Anxa1	feature_id[1384].value > threshold=2.917405366897583
node_1303: feature_name=Cd74	feature_id[2].value > threshold=4.068990230560303
node_1307: feature_name=Naaa	feature_id[10].value > threshold=0.3465735912322998
node_1313: feature_name=Acod1	feature_id[1060].value <= threshold=0.3465735912322998
Class: mRNA vaccine + Attenuated vaccine
Rules_63	passed counts:12
node_0: feature_name=Ifit3	feature_id[1324].value > threshold=0.8958797454833984
node_826: feature_name=Ifit3	feature_id[1324].value <= threshold=2.7403194904327393
node_827: feature_name=LOC121136222	feature_id[0].value > threshold=2.4414010047912598
node_1017: feature_name=Fth1	feature_id[1450].value <= threshold=5.078289031982422
node_1018: feature_name=LOC121136222	feature_id[0].value > threshold=3.238486170768738
node_1110: feature_name=LOC121134329	feature_id[274].value > threshold=0.3465735912322998
node_1148: feature_name=Epsti1	feature_id[1088].value <= threshold=1.2424533367156982
node_1149: feature_name=Uba52	feature_id[6].value > threshold=3.9510587453842163
Class: Non-vaccinated
Rules_64	passed counts:12
node_0: feature_name=Ifit3	feature_id[1324].value <= threshold=0.8958797454833984
node_1: feature_name=LOC121136222	feature_id[0].value > threshold=2.7403194904327393
node_399: feature_name=LOC121134329	feature_id[274].value > threshold=0.8958797454833984
node_701: feature_name=Fth1	feature_id[1450].value <= threshold=5.4617087841033936
node_702: feature_name=Ahnak	feature_id[1452].value <= threshold=2.4414010047912598
node_703: feature_name=Pgam1	feature_id[1277].value <= threshold=0.3465735912322998
node_704: feature_name=LOC101831799	feature_id[1409].value <= threshold=2.5249279737472534
node_705: feature_name=Actb	feature_id[623].value <= threshold=4.436733961105347
node_706: feature_name=Rpsa	feature_id[32].value <= threshold=3.3140207529067993
node_707: feature_name=LOC121138193	feature_id[38].value > threshold=2.7403194904327393
node_713: feature_name=Fdps	feature_id[411].value <= threshold=0.8958797454833984
node_714: feature_name=Rpl10	feature_id[12].value > threshold=3.494667649269104
node_718: feature_name=LOC121139361	feature_id[1194].value <= threshold=0.3465735912322998
Class: mRNA vaccine + mRNA vaccine
Rules_65	passed counts:12
node_0: feature_name=Ifit3	feature_id[1324].value <= threshold=0.8958797454833984
node_1: feature_name=LOC121136222	feature_id[0].value <= threshold=2.7403194904327393
node_2: feature_name=LOC101834868	feature_id[4].value > threshold=3.384246587753296
node_204: feature_name=LOC121138193	feature_id[38].value <= threshold=3.4175922870635986
node_205: feature_name=Rpsa	feature_id[32].value > threshold=2.7403194904327393
node_309: feature_name=Actb	feature_id[623].value > threshold=3.5114340782165527
node_313: feature_name=Galnt3	feature_id[14].value <= threshold=1.2424533367156982
node_314: feature_name=LOC101843608	feature_id[190].value > threshold=1.2424533367156982
node_348: feature_name=Rps7	feature_id[11].value <= threshold=2.802901029586792
node_349: feature_name=Ffar4	feature_id[1300].value <= threshold=0.3465735912322998
Class: Adenovirus vaccine + Adenovirus vaccine
Rules_66	passed counts:12
node_0: feature_name=Ifit3	feature_id[1324].value <= threshold=0.8958797454833984
node_1: feature_name=LOC121136222	feature_id[0].value <= threshold=2.7403194904327393
node_2: feature_name=LOC101834868	feature_id[4].value > threshold=3.384246587753296
node_204: feature_name=LOC121138193	feature_id[38].value <= threshold=3.4175922870635986
node_205: feature_name=Rpsa	feature_id[32].value > threshold=2.7403194904327393
node_309: feature_name=Actb	feature_id[623].value > threshold=3.5114340782165527
node_313: feature_name=Galnt3	feature_id[14].value <= threshold=1.2424533367156982
node_314: feature_name=LOC101843608	feature_id[190].value <= threshold=1.2424533367156982
node_315: feature_name=Anxa1	feature_id[1384].value <= threshold=2.7403194904327393
node_316: feature_name=Eps15	feature_id[666].value <= threshold=0.3465735912322998
node_317: feature_name=rna-NC-013276.1:1101..2662	feature_id[1010].value > threshold=2.970085620880127
node_327: feature_name=Ndufc2	feature_id[215].value <= threshold=0.8958797454833984
Class: Attenuated vaccine + Attenuated vaccine
Rules_67	passed counts:12
node_0: feature_name=Ifit3	feature_id[1324].value <= threshold=0.8958797454833984
node_1: feature_name=LOC121136222	feature_id[0].value <= threshold=2.7403194904327393
node_2: feature_name=LOC101834868	feature_id[4].value > threshold=3.384246587753296
node_204: feature_name=LOC121138193	feature_id[38].value <= threshold=3.4175922870635986
node_205: feature_name=Rpsa	feature_id[32].value <= threshold=2.7403194904327393
node_206: feature_name=LOC101831799	feature_id[1409].value > threshold=2.3502402305603027
node_290: feature_name=Bloc1s2	feature_id[1253].value > threshold=0.8958797454833984
node_306: feature_name=Vat1	feature_id[110].value <= threshold=1.9944920539855957
Class: Adenovirus vaccine + Adenovirus vaccine
Rules_68	passed counts:12
node_0: feature_name=Ifit3	feature_id[1324].value <= threshold=0.8958797454833984
node_1: feature_name=LOC121136222	feature_id[0].value <= threshold=2.7403194904327393
node_2: feature_name=LOC101834868	feature_id[4].value <= threshold=3.384246587753296
node_3: feature_name=Actb	feature_id[623].value <= threshold=4.590043783187866
node_4: feature_name=LOC121138193	feature_id[38].value <= threshold=3.5549397468566895
node_5: feature_name=LOC121139264	feature_id[41].value <= threshold=0.8958797454833984
node_6: feature_name=Fth1	feature_id[1450].value > threshold=5.51945686340332
node_94: feature_name=Actb	feature_id[623].value > threshold=3.9607677459716797
node_104: feature_name=LOC121136222	feature_id[0].value <= threshold=2.4414010047912598
node_105: feature_name=Gnai2	feature_id[290].value <= threshold=2.1383330821990967
node_106: feature_name=Mbnl2	feature_id[1039].value > threshold=0.3465735912322998
node_108: feature_name=LOC110339725	feature_id[816].value > threshold=0.3465735912322998
node_112: feature_name=Wbp1l	feature_id[1215].value <= threshold=0.3465735912322998
Class: Adenovirus vaccine + Adenovirus vaccine
Rules_69	passed counts:11
node_0: feature_name=Ifit3	feature_id[1324].value > threshold=0.8958797454833984
node_826: feature_name=Ifit3	feature_id[1324].value > threshold=2.7403194904327393
node_1330: feature_name=Rpl10	feature_id[12].value <= threshold=4.226807117462158
node_1331: feature_name=LOC101843608	feature_id[190].value > threshold=2.970085620880127
node_1461: feature_name=Pfn1	feature_id[24].value > threshold=2.770631790161133
node_1463: feature_name=Fndc3a	feature_id[1115].value > threshold=0.3465735912322998
Class: mRNA vaccine + mRNA vaccine
Rules_70	passed counts:11
node_0: feature_name=Ifit3	feature_id[1324].value <= threshold=0.8958797454833984
node_1: feature_name=LOC121136222	feature_id[0].value > threshold=2.7403194904327393
node_399: feature_name=LOC121134329	feature_id[274].value > threshold=0.8958797454833984
node_701: feature_name=Fth1	feature_id[1450].value <= threshold=5.4617087841033936
node_702: feature_name=Ahnak	feature_id[1452].value <= threshold=2.4414010047912598
node_703: feature_name=Pgam1	feature_id[1277].value <= threshold=0.3465735912322998
node_704: feature_name=LOC101831799	feature_id[1409].value > threshold=2.5249279737472534
node_736: feature_name=LOC101838866	feature_id[500].value <= threshold=1.589026927947998
node_737: feature_name=Sfxn3	feature_id[1240].value <= threshold=0.3465735912322998
Class: mRNA vaccine + mRNA vaccine
Rules_71	passed counts:11
node_0: feature_name=Ifit3	feature_id[1324].value <= threshold=0.8958797454833984
node_1: feature_name=LOC121136222	feature_id[0].value <= threshold=2.7403194904327393
node_2: feature_name=LOC101834868	feature_id[4].value > threshold=3.384246587753296
node_204: feature_name=LOC121138193	feature_id[38].value > threshold=3.4175922870635986
node_374: feature_name=Gpnmb	feature_id[34].value <= threshold=1.0397207736968994
node_375: feature_name=Tmem258	feature_id[1444].value <= threshold=0.8958797454833984
node_376: feature_name=LOC101830573	feature_id[346].value <= threshold=0.3465735912322998
Class: Adenovirus vaccine + Adenovirus vaccine
Rules_72	passed counts:11
node_0: feature_name=Ifit3	feature_id[1324].value <= threshold=0.8958797454833984
node_1: feature_name=LOC121136222	feature_id[0].value <= threshold=2.7403194904327393
node_2: feature_name=LOC101834868	feature_id[4].value > threshold=3.384246587753296
node_204: feature_name=LOC121138193	feature_id[38].value <= threshold=3.4175922870635986
node_205: feature_name=Rpsa	feature_id[32].value > threshold=2.7403194904327393
node_309: feature_name=Actb	feature_id[623].value > threshold=3.5114340782165527
node_313: feature_name=Galnt3	feature_id[14].value > threshold=1.2424533367156982
node_369: feature_name=Rpl11	feature_id[16].value > threshold=2.4414010047912598
Class: mRNA vaccine + Attenuated vaccine
Rules_73	passed counts:11
node_0: feature_name=Ifit3	feature_id[1324].value <= threshold=0.8958797454833984
node_1: feature_name=LOC121136222	feature_id[0].value <= threshold=2.7403194904327393
node_2: feature_name=LOC101834868	feature_id[4].value <= threshold=3.384246587753296
node_3: feature_name=Actb	feature_id[623].value > threshold=4.590043783187866
node_177: feature_name=LOC121136222	feature_id[0].value > threshold=2.1383330821990967
node_185: feature_name=Anxa5	feature_id[13].value <= threshold=3.0201274156570435
node_186: feature_name=LOC101833227	feature_id[857].value <= threshold=0.3465735912322998
node_187: feature_name=Epsti1	feature_id[1088].value <= threshold=1.2424533367156982
node_188: feature_name=Dcp2	feature_id[286].value <= threshold=0.3465735912322998
node_189: feature_name=Ubl5	feature_id[295].value <= threshold=1.8688347935676575
Class: mRNA vaccine + Attenuated vaccine
Rules_74	passed counts:11
node_0: feature_name=Ifit3	feature_id[1324].value <= threshold=0.8958797454833984
node_1: feature_name=LOC121136222	feature_id[0].value <= threshold=2.7403194904327393
node_2: feature_name=LOC101834868	feature_id[4].value <= threshold=3.384246587753296
node_3: feature_name=Actb	feature_id[623].value <= threshold=4.590043783187866
node_4: feature_name=LOC121138193	feature_id[38].value > threshold=3.5549397468566895
node_160: feature_name=Ostf1	feature_id[1390].value > threshold=1.497866153717041
node_172: feature_name=Irf5	feature_id[330].value > threshold=0.3465735912322998
node_174: feature_name=Atrnl1	feature_id[1165].value <= threshold=0.3465735912322998
Class: mRNA vaccine + mRNA vaccine
Rules_75	passed counts:11
node_0: feature_name=Ifit3	feature_id[1324].value <= threshold=0.8958797454833984
node_1: feature_name=LOC121136222	feature_id[0].value <= threshold=2.7403194904327393
node_2: feature_name=LOC101834868	feature_id[4].value <= threshold=3.384246587753296
node_3: feature_name=Actb	feature_id[623].value <= threshold=4.590043783187866
node_4: feature_name=LOC121138193	feature_id[38].value <= threshold=3.5549397468566895
node_5: feature_name=LOC121139264	feature_id[41].value <= threshold=0.8958797454833984
node_6: feature_name=Fth1	feature_id[1450].value > threshold=5.51945686340332
node_94: feature_name=Actb	feature_id[623].value <= threshold=3.9607677459716797
node_95: feature_name=Rps10	feature_id[71].value <= threshold=2.8314802646636963
node_96: feature_name=Nab1	feature_id[621].value <= threshold=0.3465735912322998
Class: Attenuated vaccine + Attenuated vaccine
Rules_76	passed counts:10
node_0: feature_name=Ifit3	feature_id[1324].value > threshold=0.8958797454833984
node_826: feature_name=Ifit3	feature_id[1324].value > threshold=2.7403194904327393
node_1330: feature_name=Rpl10	feature_id[12].value <= threshold=4.226807117462158
node_1331: feature_name=LOC101843608	feature_id[190].value <= threshold=2.970085620880127
node_1332: feature_name=LOC101834602	feature_id[492].value > threshold=3.4175922870635986
node_1400: feature_name=Galnt3	feature_id[14].value > threshold=1.2424533367156982
node_1454: feature_name=Bax	feature_id[180].value > threshold=1.2424533367156982
node_1456: feature_name=Pdcd11	feature_id[1207].value <= threshold=0.3465735912322998
node_1457: feature_name=Tmtc4	feature_id[1023].value <= threshold=0.3465735912322998
Class: mRNA vaccine + mRNA vaccine
Rules_77	passed counts:10
node_0: feature_name=Ifit3	feature_id[1324].value > threshold=0.8958797454833984
node_826: feature_name=Ifit3	feature_id[1324].value <= threshold=2.7403194904327393
node_827: feature_name=LOC121136222	feature_id[0].value > threshold=2.4414010047912598
node_1017: feature_name=Fth1	feature_id[1450].value > threshold=5.078289031982422
node_1173: feature_name=LOC101834868	feature_id[4].value > threshold=3.0677825212478638
node_1203: feature_name=Uba52	feature_id[6].value <= threshold=3.828405022621155
node_1204: feature_name=Anxa5	feature_id[13].value > threshold=2.1383330821990967
node_1272: feature_name=Rpl9	feature_id[327].value > threshold=3.3497501611709595
node_1316: feature_name=Itm2b	feature_id[1109].value > threshold=2.4337671995162964
node_1320: feature_name=Chsy1	feature_id[866].value <= threshold=0.8958797454833984
node_1321: feature_name=Ostf1	feature_id[1390].value > threshold=1.2424533367156982
Class: Non-vaccinated
Rules_78	passed counts:10
node_0: feature_name=Ifit3	feature_id[1324].value > threshold=0.8958797454833984
node_826: feature_name=Ifit3	feature_id[1324].value <= threshold=2.7403194904327393
node_827: feature_name=LOC121136222	feature_id[0].value > threshold=2.4414010047912598
node_1017: feature_name=Fth1	feature_id[1450].value > threshold=5.078289031982422
node_1173: feature_name=LOC101834868	feature_id[4].value <= threshold=3.0677825212478638
node_1174: feature_name=LOC101843608	feature_id[190].value > threshold=2.1383330821990967
node_1188: feature_name=Rpl10	feature_id[12].value > threshold=3.839394450187683
Class: Non-vaccinated
Rules_79	passed counts:10
node_0: feature_name=Ifit3	feature_id[1324].value > threshold=0.8958797454833984
node_826: feature_name=Ifit3	feature_id[1324].value <= threshold=2.7403194904327393
node_827: feature_name=LOC121136222	feature_id[0].value > threshold=2.4414010047912598
node_1017: feature_name=Fth1	feature_id[1450].value <= threshold=5.078289031982422
node_1018: feature_name=LOC121136222	feature_id[0].value > threshold=3.238486170768738
node_1110: feature_name=LOC121134329	feature_id[274].value <= threshold=0.3465735912322998
node_1111: feature_name=Set	feature_id[208].value <= threshold=0.3465735912322998
node_1112: feature_name=rna-NC-013276.1:72..1026	feature_id[1008].value <= threshold=1.497866153717041
node_1113: feature_name=Aph1a	feature_id[804].value <= threshold=1.0397207736968994
Class: Non-vaccinated
Rules_80	passed counts:10
node_0: feature_name=Ifit3	feature_id[1324].value > threshold=0.8958797454833984
node_826: feature_name=Ifit3	feature_id[1324].value <= threshold=2.7403194904327393
node_827: feature_name=LOC121136222	feature_id[0].value <= threshold=2.4414010047912598
node_828: feature_name=LOC101834868	feature_id[4].value > threshold=3.540854334831238
node_930: feature_name=Rpsa	feature_id[32].value > threshold=2.3502402305603027
node_970: feature_name=C6	feature_id[563].value <= threshold=0.3465735912322998
node_971: feature_name=Actb	feature_id[623].value <= threshold=3.9796379804611206
node_972: feature_name=rna-NC-013276.1:1101..2662	feature_id[1010].value <= threshold=2.1383330821990967
Class: Attenuated vaccine + Attenuated vaccine
Rules_81	passed counts:10
node_0: feature_name=Ifit3	feature_id[1324].value > threshold=0.8958797454833984
node_826: feature_name=Ifit3	feature_id[1324].value <= threshold=2.7403194904327393
node_827: feature_name=LOC121136222	feature_id[0].value <= threshold=2.4414010047912598
node_828: feature_name=LOC101834868	feature_id[4].value > threshold=3.540854334831238
node_930: feature_name=Rpsa	feature_id[32].value <= threshold=2.3502402305603027
node_931: feature_name=Ifit3	feature_id[1324].value > threshold=1.8688347935676575
node_947: feature_name=Rpl10	feature_id[12].value <= threshold=3.1132683753967285
node_948: feature_name=Ypel3	feature_id[46].value <= threshold=0.3465735912322998
Class: Attenuated vaccine + Attenuated vaccine
Rules_82	passed counts:10
node_0: feature_name=Ifit3	feature_id[1324].value > threshold=0.8958797454833984
node_826: feature_name=Ifit3	feature_id[1324].value <= threshold=2.7403194904327393
node_827: feature_name=LOC121136222	feature_id[0].value <= threshold=2.4414010047912598
node_828: feature_name=LOC101834868	feature_id[4].value <= threshold=3.540854334831238
node_829: feature_name=Uba52	feature_id[6].value <= threshold=3.1567740440368652
node_830: feature_name=Csgalnact2	feature_id[322].value <= threshold=0.8958797454833984
node_831: feature_name=Rpl35a	feature_id[8].value <= threshold=2.5249279737472534
node_832: feature_name=Casp7	feature_id[1176].value <= threshold=0.3465735912322998
node_833: feature_name=Ppa2	feature_id[663].value <= threshold=0.3465735912322998
node_834: feature_name=Rpl3	feature_id[27].value > threshold=2.1383330821990967
node_840: feature_name=Mindy3	feature_id[657].value <= threshold=0.3465735912322998
node_841: feature_name=Rnf8	feature_id[256].value <= threshold=0.3465735912322998
node_842: feature_name=Mmp14	feature_id[984].value <= threshold=1.2424533367156982
node_843: feature_name=Stx3	feature_id[1417].value <= threshold=1.2424533367156982
Class: Non-vaccinated
Rules_83	passed counts:10
node_0: feature_name=Ifit3	feature_id[1324].value <= threshold=0.8958797454833984
node_1: feature_name=LOC121136222	feature_id[0].value > threshold=2.7403194904327393
node_399: feature_name=LOC121134329	feature_id[274].value > threshold=0.8958797454833984
node_701: feature_name=Fth1	feature_id[1450].value > threshold=5.4617087841033936
node_773: feature_name=LOC121140764	feature_id[616].value > threshold=0.3465735912322998
node_817: feature_name=LOC101837612	feature_id[974].value > threshold=2.0126758217811584
node_823: feature_name=Tmcc1	feature_id[905].value <= threshold=0.3465735912322998
Class: mRNA vaccine + mRNA vaccine
Rules_84	passed counts:10
node_0: feature_name=Ifit3	feature_id[1324].value <= threshold=0.8958797454833984
node_1: feature_name=LOC121136222	feature_id[0].value > threshold=2.7403194904327393
node_399: feature_name=LOC121134329	feature_id[274].value <= threshold=0.8958797454833984
node_400: feature_name=Actb	feature_id[623].value > threshold=4.15100884437561
node_534: feature_name=Anxa5	feature_id[13].value <= threshold=2.86179256439209
node_535: feature_name=Pgam1	feature_id[1277].value <= threshold=0.3465735912322998
node_536: feature_name=Rps7	feature_id[11].value > threshold=3.384246587753296
node_582: feature_name=Eef1g	feature_id[1453].value > threshold=1.497866153717041
node_596: feature_name=Zeb2	feature_id[375].value <= threshold=1.2424533367156982
node_597: feature_name=LOC106022439	feature_id[335].value <= threshold=0.3465735912322998
node_598: feature_name=Ppa2	feature_id[663].value <= threshold=0.3465735912322998
node_599: feature_name=Dok2	feature_id[1116].value > threshold=0.3465735912322998
node_603: feature_name=Ldb1	feature_id[1230].value <= threshold=0.3465735912322998
Class: mRNA vaccine + mRNA vaccine
Rules_85	passed counts:10
node_0: feature_name=Ifit3	feature_id[1324].value <= threshold=0.8958797454833984
node_1: feature_name=LOC121136222	feature_id[0].value <= threshold=2.7403194904327393
node_2: feature_name=LOC101834868	feature_id[4].value <= threshold=3.384246587753296
node_3: feature_name=Actb	feature_id[623].value > threshold=4.590043783187866
node_177: feature_name=LOC121136222	feature_id[0].value <= threshold=2.1383330821990967
node_178: feature_name=Fth1	feature_id[1450].value > threshold=5.3180718421936035
node_182: feature_name=Rnf130	feature_id[21].value <= threshold=2.0126758217811584
Class: Adenovirus vaccine + Adenovirus vaccine
Rules_86	passed counts:10
node_0: feature_name=Ifit3	feature_id[1324].value <= threshold=0.8958797454833984
node_1: feature_name=LOC121136222	feature_id[0].value <= threshold=2.7403194904327393
node_2: feature_name=LOC101834868	feature_id[4].value <= threshold=3.384246587753296
node_3: feature_name=Actb	feature_id[623].value <= threshold=4.590043783187866
node_4: feature_name=LOC121138193	feature_id[38].value <= threshold=3.5549397468566895
node_5: feature_name=LOC121139264	feature_id[41].value <= threshold=0.8958797454833984
node_6: feature_name=Fth1	feature_id[1450].value <= threshold=5.51945686340332
node_7: feature_name=Rpsa	feature_id[32].value > threshold=2.2499048709869385
node_33: feature_name=Tpt1	feature_id[1099].value <= threshold=3.701225757598877
node_34: feature_name=Uba52	feature_id[6].value > threshold=3.0677825212478638
node_44: feature_name=Dhx58	feature_id[515].value <= threshold=0.8958797454833984
node_45: feature_name=S100a10	feature_id[25].value <= threshold=3.3497501611709595
node_46: feature_name=Slc25a37	feature_id[1145].value > threshold=0.3465735912322998
node_58: feature_name=Mitf	feature_id[482].value > threshold=0.3465735912322998
node_64: feature_name=Actb	feature_id[623].value <= threshold=4.485533714294434
Class: Adenovirus vaccine + Adenovirus vaccine
Rules_87	passed counts:10
node_0: feature_name=Ifit3	feature_id[1324].value <= threshold=0.8958797454833984
node_1: feature_name=LOC121136222	feature_id[0].value <= threshold=2.7403194904327393
node_2: feature_name=LOC101834868	feature_id[4].value <= threshold=3.384246587753296
node_3: feature_name=Actb	feature_id[623].value <= threshold=4.590043783187866
node_4: feature_name=LOC121138193	feature_id[38].value <= threshold=3.5549397468566895
node_5: feature_name=LOC121139264	feature_id[41].value <= threshold=0.8958797454833984
node_6: feature_name=Fth1	feature_id[1450].value <= threshold=5.51945686340332
node_7: feature_name=Rpsa	feature_id[32].value > threshold=2.2499048709869385
node_33: feature_name=Tpt1	feature_id[1099].value <= threshold=3.701225757598877
node_34: feature_name=Uba52	feature_id[6].value > threshold=3.0677825212478638
node_44: feature_name=Dhx58	feature_id[515].value <= threshold=0.8958797454833984
node_45: feature_name=S100a10	feature_id[25].value <= threshold=3.3497501611709595
node_46: feature_name=Slc25a37	feature_id[1145].value > threshold=0.3465735912322998
node_58: feature_name=Mitf	feature_id[482].value <= threshold=0.3465735912322998
node_59: feature_name=LOC101841805	feature_id[880].value <= threshold=1.497866153717041
node_60: feature_name=Bloc1s2	feature_id[1253].value <= threshold=0.8958797454833984
Class: Attenuated vaccine + Attenuated vaccine
Rules_88	passed counts:10
node_0: feature_name=Ifit3	feature_id[1324].value <= threshold=0.8958797454833984
node_1: feature_name=LOC121136222	feature_id[0].value <= threshold=2.7403194904327393
node_2: feature_name=LOC101834868	feature_id[4].value <= threshold=3.384246587753296
node_3: feature_name=Actb	feature_id[623].value <= threshold=4.590043783187866
node_4: feature_name=LOC121138193	feature_id[38].value <= threshold=3.5549397468566895
node_5: feature_name=LOC121139264	feature_id[41].value <= threshold=0.8958797454833984
node_6: feature_name=Fth1	feature_id[1450].value <= threshold=5.51945686340332
node_7: feature_name=Rpsa	feature_id[32].value <= threshold=2.2499048709869385
node_8: feature_name=Ptar1	feature_id[1374].value > threshold=0.3465735912322998
node_30: feature_name=Slc25a1	feature_id[216].value <= threshold=0.3465735912322998
Class: Adenovirus vaccine + Adenovirus vaccine
Rules_89	passed counts:9
node_0: feature_name=Ifit3	feature_id[1324].value > threshold=0.8958797454833984
node_826: feature_name=Ifit3	feature_id[1324].value <= threshold=2.7403194904327393
node_827: feature_name=LOC121136222	feature_id[0].value > threshold=2.4414010047912598
node_1017: feature_name=Fth1	feature_id[1450].value > threshold=5.078289031982422
node_1173: feature_name=LOC101834868	feature_id[4].value > threshold=3.0677825212478638
node_1203: feature_name=Uba52	feature_id[6].value <= threshold=3.828405022621155
node_1204: feature_name=Anxa5	feature_id[13].value <= threshold=2.1383330821990967
node_1205: feature_name=LOC121136222	feature_id[0].value <= threshold=2.86179256439209
node_1206: feature_name=Stx6	feature_id[738].value > threshold=0.3465735912322998
node_1224: feature_name=Rpsa	feature_id[32].value <= threshold=2.5249279737472534
node_1225: feature_name=Gtf2e1	feature_id[63].value <= threshold=0.3465735912322998
Class: Adenovirus vaccine + Adenovirus vaccine
Rules_90	passed counts:9
node_0: feature_name=Ifit3	feature_id[1324].value > threshold=0.8958797454833984
node_826: feature_name=Ifit3	feature_id[1324].value <= threshold=2.7403194904327393
node_827: feature_name=LOC121136222	feature_id[0].value <= threshold=2.4414010047912598
node_828: feature_name=LOC101834868	feature_id[4].value > threshold=3.540854334831238
node_930: feature_name=Rpsa	feature_id[32].value > threshold=2.3502402305603027
node_970: feature_name=C6	feature_id[563].value <= threshold=0.3465735912322998
node_971: feature_name=Actb	feature_id[623].value <= threshold=3.9796379804611206
node_972: feature_name=rna-NC-013276.1:1101..2662	feature_id[1010].value > threshold=2.1383330821990967
node_974: feature_name=Rab3gap1	feature_id[679].value <= threshold=0.3465735912322998
node_975: feature_name=Fth1	feature_id[1450].value <= threshold=5.4003589153289795
node_976: feature_name=CUNH12orf57	feature_id[925].value <= threshold=1.7776740193367004
Class: Adenovirus vaccine + Adenovirus vaccine
Rules_91	passed counts:9
node_0: feature_name=Ifit3	feature_id[1324].value <= threshold=0.8958797454833984
node_1: feature_name=LOC121136222	feature_id[0].value > threshold=2.7403194904327393
node_399: feature_name=LOC121134329	feature_id[274].value > threshold=0.8958797454833984
node_701: feature_name=Fth1	feature_id[1450].value > threshold=5.4617087841033936
node_773: feature_name=LOC121140764	feature_id[616].value > threshold=0.3465735912322998
node_817: feature_name=LOC101837612	feature_id[974].value <= threshold=2.0126758217811584
node_818: feature_name=Tubb6	feature_id[468].value <= threshold=1.2424533367156982
Class: mRNA vaccine + Attenuated vaccine
Rules_92	passed counts:9
node_0: feature_name=Ifit3	feature_id[1324].value <= threshold=0.8958797454833984
node_1: feature_name=LOC121136222	feature_id[0].value > threshold=2.7403194904327393
node_399: feature_name=LOC121134329	feature_id[274].value <= threshold=0.8958797454833984
node_400: feature_name=Actb	feature_id[623].value > threshold=4.15100884437561
node_534: feature_name=Anxa5	feature_id[13].value <= threshold=2.86179256439209
node_535: feature_name=Pgam1	feature_id[1277].value > threshold=0.3465735912322998
node_615: feature_name=Cdipt	feature_id[74].value <= threshold=0.8958797454833984
node_616: feature_name=Itm2b	feature_id[1109].value > threshold=2.5249279737472534
node_636: feature_name=Ifit2	feature_id[1325].value > threshold=0.3465735912322998
node_654: feature_name=Anxa1	feature_id[1384].value > threshold=2.6735538244247437
node_660: feature_name=Eif3a	feature_id[1154].value > threshold=0.3465735912322998
Class: Non-vaccinated
Rules_93	passed counts:9
node_0: feature_name=Ifit3	feature_id[1324].value <= threshold=0.8958797454833984
node_1: feature_name=LOC121136222	feature_id[0].value <= threshold=2.7403194904327393
node_2: feature_name=LOC101834868	feature_id[4].value > threshold=3.384246587753296
node_204: feature_name=LOC121138193	feature_id[38].value <= threshold=3.4175922870635986
node_205: feature_name=Rpsa	feature_id[32].value <= threshold=2.7403194904327393
node_206: feature_name=LOC101831799	feature_id[1409].value <= threshold=2.3502402305603027
node_207: feature_name=Actb	feature_id[623].value <= threshold=4.548585891723633
node_208: feature_name=Fth1	feature_id[1450].value <= threshold=6.194403171539307
node_209: feature_name=Ppbp	feature_id[179].value <= threshold=2.0126758217811584
node_210: feature_name=Fth1	feature_id[1450].value > threshold=4.290365695953369
node_218: feature_name=Cd74	feature_id[2].value <= threshold=3.701225757598877
node_219: feature_name=LOC101833432	feature_id[65].value <= threshold=2.0126758217811584
Class: Attenuated vaccine + Attenuated vaccine
Rules_94	passed counts:8
node_0: feature_name=Ifit3	feature_id[1324].value > threshold=0.8958797454833984
node_826: feature_name=Ifit3	feature_id[1324].value > threshold=2.7403194904327393
node_1330: feature_name=Rpl10	feature_id[12].value > threshold=4.226807117462158
node_1466: feature_name=Uba52	feature_id[6].value <= threshold=3.6632328033447266
Class: mRNA vaccine + mRNA vaccine
Rules_95	passed counts:8
node_0: feature_name=Ifit3	feature_id[1324].value > threshold=0.8958797454833984
node_826: feature_name=Ifit3	feature_id[1324].value > threshold=2.7403194904327393
node_1330: feature_name=Rpl10	feature_id[12].value <= threshold=4.226807117462158
node_1331: feature_name=LOC101843608	feature_id[190].value > threshold=2.970085620880127
node_1461: feature_name=Pfn1	feature_id[24].value <= threshold=2.770631790161133
Class: Non-vaccinated
Rules_96	passed counts:8
node_0: feature_name=Ifit3	feature_id[1324].value > threshold=0.8958797454833984
node_826: feature_name=Ifit3	feature_id[1324].value > threshold=2.7403194904327393
node_1330: feature_name=Rpl10	feature_id[12].value <= threshold=4.226807117462158
node_1331: feature_name=LOC101843608	feature_id[190].value <= threshold=2.970085620880127
node_1332: feature_name=LOC101834602	feature_id[492].value > threshold=3.4175922870635986
node_1400: feature_name=Galnt3	feature_id[14].value <= threshold=1.2424533367156982
node_1401: feature_name=LOC101831799	feature_id[1409].value <= threshold=2.0126758217811584
node_1402: feature_name=LOC101834849	feature_id[1250].value <= threshold=1.8444397449493408
node_1403: feature_name=LOC121136222	feature_id[0].value <= threshold=2.0126758217811584
node_1404: feature_name=Ctdnep1	feature_id[145].value <= threshold=0.3465735912322998
Class: Adenovirus vaccine + Adenovirus vaccine
Rules_97	passed counts:8
node_0: feature_name=Ifit3	feature_id[1324].value > threshold=0.8958797454833984
node_826: feature_name=Ifit3	feature_id[1324].value <= threshold=2.7403194904327393
node_827: feature_name=LOC121136222	feature_id[0].value > threshold=2.4414010047912598
node_1017: feature_name=Fth1	feature_id[1450].value > threshold=5.078289031982422
node_1173: feature_name=LOC101834868	feature_id[4].value > threshold=3.0677825212478638
node_1203: feature_name=Uba52	feature_id[6].value <= threshold=3.828405022621155
node_1204: feature_name=Anxa5	feature_id[13].value <= threshold=2.1383330821990967
node_1205: feature_name=LOC121136222	feature_id[0].value > threshold=2.86179256439209
node_1235: feature_name=Set	feature_id[208].value > threshold=2.1383330821990967
node_1267: feature_name=Atp5mk	feature_id[1208].value <= threshold=2.0715673565864563
Class: Non-vaccinated
Rules_98	passed counts:8
node_0: feature_name=Ifit3	feature_id[1324].value > threshold=0.8958797454833984
node_826: feature_name=Ifit3	feature_id[1324].value <= threshold=2.7403194904327393
node_827: feature_name=LOC121136222	feature_id[0].value <= threshold=2.4414010047912598
node_828: feature_name=LOC101834868	feature_id[4].value > threshold=3.540854334831238
node_930: feature_name=Rpsa	feature_id[32].value > threshold=2.3502402305603027
node_970: feature_name=C6	feature_id[563].value > threshold=0.3465735912322998
node_1004: feature_name=Anxa1	feature_id[1384].value <= threshold=2.602003335952759
node_1005: feature_name=LOC101834849	feature_id[1250].value <= threshold=1.7005987167358398
node_1006: feature_name=Kctd12	feature_id[1062].value <= threshold=0.8958797454833984
node_1007: feature_name=Gnb4	feature_id[315].value <= threshold=0.8958797454833984
Class: Adenovirus vaccine + Adenovirus vaccine
Rules_99	passed counts:8
node_0: feature_name=Ifit3	feature_id[1324].value > threshold=0.8958797454833984
node_826: feature_name=Ifit3	feature_id[1324].value <= threshold=2.7403194904327393
node_827: feature_name=LOC121136222	feature_id[0].value <= threshold=2.4414010047912598
node_828: feature_name=LOC101834868	feature_id[4].value > threshold=3.540854334831238
node_930: feature_name=Rpsa	feature_id[32].value <= threshold=2.3502402305603027
node_931: feature_name=Ifit3	feature_id[1324].value > threshold=1.8688347935676575
node_947: feature_name=Rpl10	feature_id[12].value > threshold=3.1132683753967285
node_957: feature_name=Acadl	feature_id[829].value > threshold=0.3465735912322998
node_963: feature_name=LOC101834849	feature_id[1250].value <= threshold=0.3465735912322998
Class: Non-vaccinated
Rules_100	passed counts:8
node_0: feature_name=Ifit3	feature_id[1324].value > threshold=0.8958797454833984
node_826: feature_name=Ifit3	feature_id[1324].value <= threshold=2.7403194904327393
node_827: feature_name=LOC121136222	feature_id[0].value <= threshold=2.4414010047912598
node_828: feature_name=LOC101834868	feature_id[4].value > threshold=3.540854334831238
node_930: feature_name=Rpsa	feature_id[32].value <= threshold=2.3502402305603027
node_931: feature_name=Ifit3	feature_id[1324].value <= threshold=1.8688347935676575
node_932: feature_name=Gng5	feature_id[129].value > threshold=1.7005987167358398
node_944: feature_name=Rgcc	feature_id[966].value <= threshold=1.445185899734497
Class: Adenovirus vaccine + Adenovirus vaccine
Rules_101	passed counts:8
node_0: feature_name=Ifit3	feature_id[1324].value > threshold=0.8958797454833984
node_826: feature_name=Ifit3	feature_id[1324].value <= threshold=2.7403194904327393
node_827: feature_name=LOC121136222	feature_id[0].value <= threshold=2.4414010047912598
node_828: feature_name=LOC101834868	feature_id[4].value <= threshold=3.540854334831238
node_829: feature_name=Uba52	feature_id[6].value > threshold=3.1567740440368652
node_895: feature_name=Actb	feature_id[623].value <= threshold=3.9981586933135986
node_896: feature_name=Atp5mk	feature_id[1208].value > threshold=1.7005987167358398
Class: Non-vaccinated
Rules_102	passed counts:8
node_0: feature_name=Ifit3	feature_id[1324].value > threshold=0.8958797454833984
node_826: feature_name=Ifit3	feature_id[1324].value <= threshold=2.7403194904327393
node_827: feature_name=LOC121136222	feature_id[0].value <= threshold=2.4414010047912598
node_828: feature_name=LOC101834868	feature_id[4].value <= threshold=3.540854334831238
node_829: feature_name=Uba52	feature_id[6].value <= threshold=3.1567740440368652
node_830: feature_name=Csgalnact2	feature_id[322].value <= threshold=0.8958797454833984
node_831: feature_name=Rpl35a	feature_id[8].value <= threshold=2.5249279737472534
node_832: feature_name=Casp7	feature_id[1176].value <= threshold=0.3465735912322998
node_833: feature_name=Ppa2	feature_id[663].value > threshold=0.3465735912322998
Class: Non-vaccinated
Rules_103	passed counts:8
node_0: feature_name=Ifit3	feature_id[1324].value <= threshold=0.8958797454833984
node_1: feature_name=LOC121136222	feature_id[0].value > threshold=2.7403194904327393
node_399: feature_name=LOC121134329	feature_id[274].value <= threshold=0.8958797454833984
node_400: feature_name=Actb	feature_id[623].value <= threshold=4.15100884437561
node_401: feature_name=LOC121136222	feature_id[0].value <= threshold=3.276966691017151
node_402: feature_name=LOC121139264	feature_id[41].value <= threshold=0.3465735912322998
node_403: feature_name=Fth1	feature_id[1450].value > threshold=5.065749645233154
node_437: feature_name=Sirpa	feature_id[697].value <= threshold=1.497866153717041
Class: mRNA vaccine + mRNA vaccine
Rules_104	passed counts:8
node_0: feature_name=Ifit3	feature_id[1324].value <= threshold=0.8958797454833984
node_1: feature_name=LOC121136222	feature_id[0].value <= threshold=2.7403194904327393
node_2: feature_name=LOC101834868	feature_id[4].value > threshold=3.384246587753296
node_204: feature_name=LOC121138193	feature_id[38].value <= threshold=3.4175922870635986
node_205: feature_name=Rpsa	feature_id[32].value <= threshold=2.7403194904327393
node_206: feature_name=LOC101831799	feature_id[1409].value <= threshold=2.3502402305603027
node_207: feature_name=Actb	feature_id[623].value <= threshold=4.548585891723633
node_208: feature_name=Fth1	feature_id[1450].value <= threshold=6.194403171539307
node_209: feature_name=Ppbp	feature_id[179].value <= threshold=2.0126758217811584
node_210: feature_name=Fth1	feature_id[1450].value <= threshold=4.290365695953369
node_211: feature_name=LOC121138193	feature_id[38].value <= threshold=2.8314802646636963
node_212: feature_name=LOC101830303	feature_id[49].value <= threshold=1.2424533367156982
Class: Attenuated vaccine + Attenuated vaccine
Rules_105	passed counts:8
node_0: feature_name=Ifit3	feature_id[1324].value <= threshold=0.8958797454833984
node_1: feature_name=LOC121136222	feature_id[0].value <= threshold=2.7403194904327393
node_2: feature_name=LOC101834868	feature_id[4].value <= threshold=3.384246587753296
node_3: feature_name=Actb	feature_id[623].value <= threshold=4.590043783187866
node_4: feature_name=LOC121138193	feature_id[38].value <= threshold=3.5549397468566895
node_5: feature_name=LOC121139264	feature_id[41].value <= threshold=0.8958797454833984
node_6: feature_name=Fth1	feature_id[1450].value > threshold=5.51945686340332
node_94: feature_name=Actb	feature_id[623].value > threshold=3.9607677459716797
node_104: feature_name=LOC121136222	feature_id[0].value <= threshold=2.4414010047912598
node_105: feature_name=Gnai2	feature_id[290].value <= threshold=2.1383330821990967
node_106: feature_name=Mbnl2	feature_id[1039].value <= threshold=0.3465735912322998
Class: Attenuated vaccine + Attenuated vaccine
Rules_106	passed counts:8
node_0: feature_name=Ifit3	feature_id[1324].value <= threshold=0.8958797454833984
node_1: feature_name=LOC121136222	feature_id[0].value <= threshold=2.7403194904327393
node_2: feature_name=LOC101834868	feature_id[4].value <= threshold=3.384246587753296
node_3: feature_name=Actb	feature_id[623].value <= threshold=4.590043783187866
node_4: feature_name=LOC121138193	feature_id[38].value <= threshold=3.5549397468566895
node_5: feature_name=LOC121139264	feature_id[41].value <= threshold=0.8958797454833984
node_6: feature_name=Fth1	feature_id[1450].value <= threshold=5.51945686340332
node_7: feature_name=Rpsa	feature_id[32].value > threshold=2.2499048709869385
node_33: feature_name=Tpt1	feature_id[1099].value > threshold=3.701225757598877
node_77: feature_name=Itm2b	feature_id[1109].value > threshold=2.6735538244247437
node_91: feature_name=Ldhal6b	feature_id[726].value <= threshold=0.3465735912322998
Class: Adenovirus vaccine + Adenovirus vaccine
Rules_107	passed counts:8
node_0: feature_name=Ifit3	feature_id[1324].value <= threshold=0.8958797454833984
node_1: feature_name=LOC121136222	feature_id[0].value <= threshold=2.7403194904327393
node_2: feature_name=LOC101834868	feature_id[4].value <= threshold=3.384246587753296
node_3: feature_name=Actb	feature_id[623].value <= threshold=4.590043783187866
node_4: feature_name=LOC121138193	feature_id[38].value <= threshold=3.5549397468566895
node_5: feature_name=LOC121139264	feature_id[41].value <= threshold=0.8958797454833984
node_6: feature_name=Fth1	feature_id[1450].value <= threshold=5.51945686340332
node_7: feature_name=Rpsa	feature_id[32].value > threshold=2.2499048709869385
node_33: feature_name=Tpt1	feature_id[1099].value > threshold=3.701225757598877
node_77: feature_name=Itm2b	feature_id[1109].value <= threshold=2.6735538244247437
node_78: feature_name=Gpnmb	feature_id[34].value > threshold=1.2424533367156982
node_86: feature_name=Tpt1	feature_id[1099].value <= threshold=3.9019216299057007
node_87: feature_name=LOC121143883	feature_id[194].value <= threshold=0.3465735912322998
Class: Adenovirus vaccine + Adenovirus vaccine
Rules_108	passed counts:8
node_0: feature_name=Ifit3	feature_id[1324].value <= threshold=0.8958797454833984
node_1: feature_name=LOC121136222	feature_id[0].value <= threshold=2.7403194904327393
node_2: feature_name=LOC101834868	feature_id[4].value <= threshold=3.384246587753296
node_3: feature_name=Actb	feature_id[623].value <= threshold=4.590043783187866
node_4: feature_name=LOC121138193	feature_id[38].value <= threshold=3.5549397468566895
node_5: feature_name=LOC121139264	feature_id[41].value <= threshold=0.8958797454833984
node_6: feature_name=Fth1	feature_id[1450].value <= threshold=5.51945686340332
node_7: feature_name=Rpsa	feature_id[32].value > threshold=2.2499048709869385
node_33: feature_name=Tpt1	feature_id[1099].value <= threshold=3.701225757598877
node_34: feature_name=Uba52	feature_id[6].value <= threshold=3.0677825212478638
node_35: feature_name=C6	feature_id[563].value > threshold=0.8958797454833984
node_41: feature_name=Itm2b	feature_id[1109].value <= threshold=3.8823602199554443
Class: Adenovirus vaccine + Adenovirus vaccine
Rules_109	passed counts:8
node_0: feature_name=Ifit3	feature_id[1324].value <= threshold=0.8958797454833984
node_1: feature_name=LOC121136222	feature_id[0].value <= threshold=2.7403194904327393
node_2: feature_name=LOC101834868	feature_id[4].value <= threshold=3.384246587753296
node_3: feature_name=Actb	feature_id[623].value <= threshold=4.590043783187866
node_4: feature_name=LOC121138193	feature_id[38].value <= threshold=3.5549397468566895
node_5: feature_name=LOC121139264	feature_id[41].value <= threshold=0.8958797454833984
node_6: feature_name=Fth1	feature_id[1450].value <= threshold=5.51945686340332
node_7: feature_name=Rpsa	feature_id[32].value <= threshold=2.2499048709869385
node_8: feature_name=Ptar1	feature_id[1374].value <= threshold=0.3465735912322998
node_9: feature_name=Bcl2l11	feature_id[954].value > threshold=0.3465735912322998
node_25: feature_name=Cct5	feature_id[115].value > threshold=0.8958797454833984
Class: Adenovirus vaccine + Adenovirus vaccine
Rules_110	passed counts:7
node_0: feature_name=Ifit3	feature_id[1324].value > threshold=0.8958797454833984
node_826: feature_name=Ifit3	feature_id[1324].value <= threshold=2.7403194904327393
node_827: feature_name=LOC121136222	feature_id[0].value > threshold=2.4414010047912598
node_1017: feature_name=Fth1	feature_id[1450].value <= threshold=5.078289031982422
node_1018: feature_name=LOC121136222	feature_id[0].value > threshold=3.238486170768738
node_1110: feature_name=LOC121134329	feature_id[274].value > threshold=0.3465735912322998
node_1148: feature_name=Epsti1	feature_id[1088].value <= threshold=1.2424533367156982
node_1149: feature_name=Uba52	feature_id[6].value <= threshold=3.9510587453842163
node_1150: feature_name=Rpl10	feature_id[12].value <= threshold=4.0859410762786865
node_1151: feature_name=Rps10	feature_id[71].value > threshold=3.3140207529067993
Class: Non-vaccinated
Rules_111	passed counts:7
node_0: feature_name=Ifit3	feature_id[1324].value > threshold=0.8958797454833984
node_826: feature_name=Ifit3	feature_id[1324].value <= threshold=2.7403194904327393
node_827: feature_name=LOC121136222	feature_id[0].value > threshold=2.4414010047912598
node_1017: feature_name=Fth1	feature_id[1450].value <= threshold=5.078289031982422
node_1018: feature_name=LOC121136222	feature_id[0].value <= threshold=3.238486170768738
node_1019: feature_name=LOC121141272	feature_id[213].value <= threshold=1.9356005191802979
node_1020: feature_name=Actb	feature_id[623].value > threshold=4.05174708366394
node_1066: feature_name=LOC101843608	feature_id[190].value <= threshold=2.1383330821990967
node_1067: feature_name=LOC101834602	feature_id[492].value > threshold=3.9015133380889893
node_1089: feature_name=Gnai2	feature_id[290].value > threshold=1.8688347935676575
node_1095: feature_name=Rock1	feature_id[149].value <= threshold=1.35402512550354
Class: mRNA vaccine + mRNA vaccine
Rules_112	passed counts:7
node_0: feature_name=Ifit3	feature_id[1324].value > threshold=0.8958797454833984
node_826: feature_name=Ifit3	feature_id[1324].value <= threshold=2.7403194904327393
node_827: feature_name=LOC121136222	feature_id[0].value > threshold=2.4414010047912598
node_1017: feature_name=Fth1	feature_id[1450].value <= threshold=5.078289031982422
node_1018: feature_name=LOC121136222	feature_id[0].value <= threshold=3.238486170768738
node_1019: feature_name=LOC121141272	feature_id[213].value <= threshold=1.9356005191802979
node_1020: feature_name=Actb	feature_id[623].value > threshold=4.05174708366394
node_1066: feature_name=LOC101843608	feature_id[190].value <= threshold=2.1383330821990967
node_1067: feature_name=LOC101834602	feature_id[492].value > threshold=3.9015133380889893
node_1089: feature_name=Gnai2	feature_id[290].value <= threshold=1.8688347935676575
node_1090: feature_name=Rpl11	feature_id[16].value > threshold=2.86179256439209
Class: Non-vaccinated
Rules_113	passed counts:7
node_0: feature_name=Ifit3	feature_id[1324].value > threshold=0.8958797454833984
node_826: feature_name=Ifit3	feature_id[1324].value <= threshold=2.7403194904327393
node_827: feature_name=LOC121136222	feature_id[0].value > threshold=2.4414010047912598
node_1017: feature_name=Fth1	feature_id[1450].value <= threshold=5.078289031982422
node_1018: feature_name=LOC121136222	feature_id[0].value <= threshold=3.238486170768738
node_1019: feature_name=LOC121141272	feature_id[213].value <= threshold=1.9356005191802979
node_1020: feature_name=Actb	feature_id[623].value <= threshold=4.05174708366394
node_1021: feature_name=LOC101833432	feature_id[65].value <= threshold=2.4414010047912598
node_1022: feature_name=LOC121136222	feature_id[0].value <= threshold=2.802901029586792
node_1023: feature_name=LOC101834381	feature_id[583].value > threshold=1.2424533367156982
node_1033: feature_name=rna-NC-013276.1:1101..2662	feature_id[1010].value > threshold=2.858513832092285
Class: Non-vaccinated
Rules_114	passed counts:7
node_0: feature_name=Ifit3	feature_id[1324].value > threshold=0.8958797454833984
node_826: feature_name=Ifit3	feature_id[1324].value <= threshold=2.7403194904327393
node_827: feature_name=LOC121136222	feature_id[0].value <= threshold=2.4414010047912598
node_828: feature_name=LOC101834868	feature_id[4].value > threshold=3.540854334831238
node_930: feature_name=Rpsa	feature_id[32].value > threshold=2.3502402305603027
node_970: feature_name=C6	feature_id[563].value > threshold=0.3465735912322998
node_1004: feature_name=Anxa1	feature_id[1384].value > threshold=2.602003335952759
node_1014: feature_name=Rpl10	feature_id[12].value > threshold=3.1345481872558594
Class: mRNA vaccine + Attenuated vaccine
Rules_115	passed counts:7
node_0: feature_name=Ifit3	feature_id[1324].value > threshold=0.8958797454833984
node_826: feature_name=Ifit3	feature_id[1324].value <= threshold=2.7403194904327393
node_827: feature_name=LOC121136222	feature_id[0].value <= threshold=2.4414010047912598
node_828: feature_name=LOC101834868	feature_id[4].value <= threshold=3.540854334831238
node_829: feature_name=Uba52	feature_id[6].value <= threshold=3.1567740440368652
node_830: feature_name=Csgalnact2	feature_id[322].value > threshold=0.8958797454833984
node_870: feature_name=Pfn1	feature_id[24].value > threshold=3.0677825212478638
node_882: feature_name=Cdc42bpb	feature_id[783].value > threshold=0.3465735912322998
node_890: feature_name=Zfyve27	feature_id[1268].value <= threshold=0.3465735912322998
Class: mRNA vaccine + mRNA vaccine
Rules_116	passed counts:7
node_0: feature_name=Ifit3	feature_id[1324].value > threshold=0.8958797454833984
node_826: feature_name=Ifit3	feature_id[1324].value <= threshold=2.7403194904327393
node_827: feature_name=LOC121136222	feature_id[0].value <= threshold=2.4414010047912598
node_828: feature_name=LOC101834868	feature_id[4].value <= threshold=3.540854334831238
node_829: feature_name=Uba52	feature_id[6].value <= threshold=3.1567740440368652
node_830: feature_name=Csgalnact2	feature_id[322].value > threshold=0.8958797454833984
node_870: feature_name=Pfn1	feature_id[24].value <= threshold=3.0677825212478638
node_871: feature_name=Rpl11	feature_id[16].value <= threshold=2.2499048709869385
Class: Attenuated vaccine + Attenuated vaccine
Rules_117	passed counts:7
node_0: feature_name=Ifit3	feature_id[1324].value <= threshold=0.8958797454833984
node_1: feature_name=LOC121136222	feature_id[0].value > threshold=2.7403194904327393
node_399: feature_name=LOC121134329	feature_id[274].value > threshold=0.8958797454833984
node_701: feature_name=Fth1	feature_id[1450].value <= threshold=5.4617087841033936
node_702: feature_name=Ahnak	feature_id[1452].value > threshold=2.4414010047912598
node_762: feature_name=LOC101827358	feature_id[347].value <= threshold=2.4414010047912598
node_763: feature_name=LOC121138193	feature_id[38].value > threshold=3.0129330158233643
node_767: feature_name=Npl	feature_id[939].value <= threshold=0.3465735912322998
Class: mRNA vaccine + mRNA vaccine
Rules_118	passed counts:7
node_0: feature_name=Ifit3	feature_id[1324].value <= threshold=0.8958797454833984
node_1: feature_name=LOC121136222	feature_id[0].value > threshold=2.7403194904327393
node_399: feature_name=LOC121134329	feature_id[274].value <= threshold=0.8958797454833984
node_400: feature_name=Actb	feature_id[623].value > threshold=4.15100884437561
node_534: feature_name=Anxa5	feature_id[13].value <= threshold=2.86179256439209
node_535: feature_name=Pgam1	feature_id[1277].value <= threshold=0.3465735912322998
node_536: feature_name=Rps7	feature_id[11].value > threshold=3.384246587753296
node_582: feature_name=Eef1g	feature_id[1453].value > threshold=1.497866153717041
node_596: feature_name=Zeb2	feature_id[375].value <= threshold=1.2424533367156982
node_597: feature_name=LOC106022439	feature_id[335].value <= threshold=0.3465735912322998
node_598: feature_name=Ppa2	feature_id[663].value > threshold=0.3465735912322998
Class: mRNA vaccine + Attenuated vaccine
Rules_119	passed counts:7
node_0: feature_name=Ifit3	feature_id[1324].value <= threshold=0.8958797454833984
node_1: feature_name=LOC121136222	feature_id[0].value > threshold=2.7403194904327393
node_399: feature_name=LOC121134329	feature_id[274].value <= threshold=0.8958797454833984
node_400: feature_name=Actb	feature_id[623].value > threshold=4.15100884437561
node_534: feature_name=Anxa5	feature_id[13].value <= threshold=2.86179256439209
node_535: feature_name=Pgam1	feature_id[1277].value <= threshold=0.3465735912322998
node_536: feature_name=Rps7	feature_id[11].value <= threshold=3.384246587753296
node_537: feature_name=Fth1	feature_id[1450].value > threshold=4.007167816162109
node_547: feature_name=Vat1	feature_id[110].value <= threshold=1.2424533367156982
node_548: feature_name=Rpsa	feature_id[32].value <= threshold=3.3497501611709595
node_549: feature_name=Ifit2	feature_id[1325].value <= threshold=0.3465735912322998
node_550: feature_name=Ahnak	feature_id[1452].value > threshold=1.497866153717041
node_558: feature_name=LOC101834602	feature_id[492].value > threshold=2.456327438354492
Class: mRNA vaccine + mRNA vaccine
Rules_120	passed counts:7
node_0: feature_name=Ifit3	feature_id[1324].value <= threshold=0.8958797454833984
node_1: feature_name=LOC121136222	feature_id[0].value > threshold=2.7403194904327393
node_399: feature_name=LOC121134329	feature_id[274].value <= threshold=0.8958797454833984
node_400: feature_name=Actb	feature_id[623].value <= threshold=4.15100884437561
node_401: feature_name=LOC121136222	feature_id[0].value > threshold=3.276966691017151
node_481: feature_name=Pgam1	feature_id[1277].value <= threshold=0.3465735912322998
node_482: feature_name=Rpsa	feature_id[32].value > threshold=3.9796379804611206
Class: mRNA vaccine + mRNA vaccine
Rules_121	passed counts:7
node_0: feature_name=Ifit3	feature_id[1324].value <= threshold=0.8958797454833984
node_1: feature_name=LOC121136222	feature_id[0].value > threshold=2.7403194904327393
node_399: feature_name=LOC121134329	feature_id[274].value <= threshold=0.8958797454833984
node_400: feature_name=Actb	feature_id[623].value <= threshold=4.15100884437561
node_401: feature_name=LOC121136222	feature_id[0].value <= threshold=3.276966691017151
node_402: feature_name=LOC121139264	feature_id[41].value > threshold=0.3465735912322998
node_440: feature_name=Fth1	feature_id[1450].value > threshold=4.620046615600586
node_470: feature_name=LOC101834868	feature_id[4].value <= threshold=3.5686391592025757
node_471: feature_name=Kdm6b	feature_id[788].value > threshold=0.3465735912322998
node_473: feature_name=Cstf2t	feature_id[1339].value <= threshold=0.3465735912322998
Class: Non-vaccinated
Rules_122	passed counts:7
node_0: feature_name=Ifit3	feature_id[1324].value <= threshold=0.8958797454833984
node_1: feature_name=LOC121136222	feature_id[0].value > threshold=2.7403194904327393
node_399: feature_name=LOC121134329	feature_id[274].value <= threshold=0.8958797454833984
node_400: feature_name=Actb	feature_id[623].value <= threshold=4.15100884437561
node_401: feature_name=LOC121136222	feature_id[0].value <= threshold=3.276966691017151
node_402: feature_name=LOC121139264	feature_id[41].value <= threshold=0.3465735912322998
node_403: feature_name=Fth1	feature_id[1450].value <= threshold=5.065749645233154
node_404: feature_name=Tpt1	feature_id[1099].value > threshold=3.5114340782165527
node_410: feature_name=Ifit2	feature_id[1325].value > threshold=0.3465735912322998
node_430: feature_name=Mefv	feature_id[92].value > threshold=0.3465735912322998
Class: Non-vaccinated
Rules_123	passed counts:7
node_0: feature_name=Ifit3	feature_id[1324].value <= threshold=0.8958797454833984
node_1: feature_name=LOC121136222	feature_id[0].value > threshold=2.7403194904327393
node_399: feature_name=LOC121134329	feature_id[274].value <= threshold=0.8958797454833984
node_400: feature_name=Actb	feature_id[623].value <= threshold=4.15100884437561
node_401: feature_name=LOC121136222	feature_id[0].value <= threshold=3.276966691017151
node_402: feature_name=LOC121139264	feature_id[41].value <= threshold=0.3465735912322998
node_403: feature_name=Fth1	feature_id[1450].value <= threshold=5.065749645233154
node_404: feature_name=Tpt1	feature_id[1099].value <= threshold=3.5114340782165527
node_405: feature_name=C9orf72	feature_id[95].value <= threshold=0.3465735912322998
Class: Adenovirus vaccine + Adenovirus vaccine
Rules_124	passed counts:7
node_0: feature_name=Ifit3	feature_id[1324].value <= threshold=0.8958797454833984
node_1: feature_name=LOC121136222	feature_id[0].value <= threshold=2.7403194904327393
node_2: feature_name=LOC101834868	feature_id[4].value > threshold=3.384246587753296
node_204: feature_name=LOC121138193	feature_id[38].value <= threshold=3.4175922870635986
node_205: feature_name=Rpsa	feature_id[32].value <= threshold=2.7403194904327393
node_206: feature_name=LOC101831799	feature_id[1409].value <= threshold=2.3502402305603027
node_207: feature_name=Actb	feature_id[623].value <= threshold=4.548585891723633
node_208: feature_name=Fth1	feature_id[1450].value <= threshold=6.194403171539307
node_209: feature_name=Ppbp	feature_id[179].value <= threshold=2.0126758217811584
node_210: feature_name=Fth1	feature_id[1450].value > threshold=4.290365695953369
node_218: feature_name=Cd74	feature_id[2].value <= threshold=3.701225757598877
node_219: feature_name=LOC101833432	feature_id[65].value > threshold=2.0126758217811584
node_221: feature_name=Mrps36	feature_id[23].value <= threshold=0.8958797454833984
node_222: feature_name=Galnt3	feature_id[14].value <= threshold=2.09482741355896
Class: Adenovirus vaccine + Adenovirus vaccine
Rules_125	passed counts:7
node_0: feature_name=Ifit3	feature_id[1324].value <= threshold=0.8958797454833984
node_1: feature_name=LOC121136222	feature_id[0].value <= threshold=2.7403194904327393
node_2: feature_name=LOC101834868	feature_id[4].value <= threshold=3.384246587753296
node_3: feature_name=Actb	feature_id[623].value <= threshold=4.590043783187866
node_4: feature_name=LOC121138193	feature_id[38].value <= threshold=3.5549397468566895
node_5: feature_name=LOC121139264	feature_id[41].value > threshold=0.8958797454833984
node_135: feature_name=Acod1	feature_id[1060].value > threshold=0.3465735912322998
node_155: feature_name=Mgat1	feature_id[302].value > threshold=0.3465735912322998
Class: Non-vaccinated
Rules_126	passed counts:7
node_0: feature_name=Ifit3	feature_id[1324].value <= threshold=0.8958797454833984
node_1: feature_name=LOC121136222	feature_id[0].value <= threshold=2.7403194904327393
node_2: feature_name=LOC101834868	feature_id[4].value <= threshold=3.384246587753296
node_3: feature_name=Actb	feature_id[623].value <= threshold=4.590043783187866
node_4: feature_name=LOC121138193	feature_id[38].value <= threshold=3.5549397468566895
node_5: feature_name=LOC121139264	feature_id[41].value > threshold=0.8958797454833984
node_135: feature_name=Acod1	feature_id[1060].value <= threshold=0.3465735912322998
node_136: feature_name=LOC101834381	feature_id[583].value > threshold=1.2424533367156982
node_152: feature_name=Rpl30	feature_id[111].value > threshold=2.970085620880127
Class: Non-vaccinated
Rules_127	passed counts:7
node_0: feature_name=Ifit3	feature_id[1324].value <= threshold=0.8958797454833984
node_1: feature_name=LOC121136222	feature_id[0].value <= threshold=2.7403194904327393
node_2: feature_name=LOC101834868	feature_id[4].value <= threshold=3.384246587753296
node_3: feature_name=Actb	feature_id[623].value <= threshold=4.590043783187866
node_4: feature_name=LOC121138193	feature_id[38].value <= threshold=3.5549397468566895
node_5: feature_name=LOC121139264	feature_id[41].value > threshold=0.8958797454833984
node_135: feature_name=Acod1	feature_id[1060].value <= threshold=0.3465735912322998
node_136: feature_name=LOC101834381	feature_id[583].value <= threshold=1.2424533367156982
node_137: feature_name=LOC101827358	feature_id[347].value > threshold=2.5249279737472534
node_143: feature_name=Rpl3	feature_id[27].value <= threshold=2.7403194904327393
node_144: feature_name=LOC106020791	feature_id[1321].value <= threshold=0.3465735912322998
Class: Adenovirus vaccine + Adenovirus vaccine
Rules_128	passed counts:7
node_0: feature_name=Ifit3	feature_id[1324].value <= threshold=0.8958797454833984
node_1: feature_name=LOC121136222	feature_id[0].value <= threshold=2.7403194904327393
node_2: feature_name=LOC101834868	feature_id[4].value <= threshold=3.384246587753296
node_3: feature_name=Actb	feature_id[623].value <= threshold=4.590043783187866
node_4: feature_name=LOC121138193	feature_id[38].value <= threshold=3.5549397468566895
node_5: feature_name=LOC121139264	feature_id[41].value <= threshold=0.8958797454833984
node_6: feature_name=Fth1	feature_id[1450].value <= threshold=5.51945686340332
node_7: feature_name=Rpsa	feature_id[32].value > threshold=2.2499048709869385
node_33: feature_name=Tpt1	feature_id[1099].value > threshold=3.701225757598877
node_77: feature_name=Itm2b	feature_id[1109].value <= threshold=2.6735538244247437
node_78: feature_name=Gpnmb	feature_id[34].value > threshold=1.2424533367156982
node_86: feature_name=Tpt1	feature_id[1099].value > threshold=3.9019216299057007
Class: Attenuated vaccine + Attenuated vaccine
Rules_129	passed counts:7
node_0: feature_name=Ifit3	feature_id[1324].value <= threshold=0.8958797454833984
node_1: feature_name=LOC121136222	feature_id[0].value <= threshold=2.7403194904327393
node_2: feature_name=LOC101834868	feature_id[4].value <= threshold=3.384246587753296
node_3: feature_name=Actb	feature_id[623].value <= threshold=4.590043783187866
node_4: feature_name=LOC121138193	feature_id[38].value <= threshold=3.5549397468566895
node_5: feature_name=LOC121139264	feature_id[41].value <= threshold=0.8958797454833984
node_6: feature_name=Fth1	feature_id[1450].value <= threshold=5.51945686340332
node_7: feature_name=Rpsa	feature_id[32].value <= threshold=2.2499048709869385
node_8: feature_name=Ptar1	feature_id[1374].value <= threshold=0.3465735912322998
node_9: feature_name=Bcl2l11	feature_id[954].value > threshold=0.3465735912322998
node_25: feature_name=Cct5	feature_id[115].value <= threshold=0.8958797454833984
node_26: feature_name=Blnk	feature_id[1285].value <= threshold=0.3465735912322998
Class: Attenuated vaccine + Attenuated vaccine
Rules_130	passed counts:6
node_0: feature_name=Ifit3	feature_id[1324].value > threshold=0.8958797454833984
node_826: feature_name=Ifit3	feature_id[1324].value <= threshold=2.7403194904327393
node_827: feature_name=LOC121136222	feature_id[0].value > threshold=2.4414010047912598
node_1017: feature_name=Fth1	feature_id[1450].value > threshold=5.078289031982422
node_1173: feature_name=LOC101834868	feature_id[4].value > threshold=3.0677825212478638
node_1203: feature_name=Uba52	feature_id[6].value <= threshold=3.828405022621155
node_1204: feature_name=Anxa5	feature_id[13].value <= threshold=2.1383330821990967
node_1205: feature_name=LOC121136222	feature_id[0].value > threshold=2.86179256439209
node_1235: feature_name=Set	feature_id[208].value <= threshold=2.1383330821990967
node_1236: feature_name=Fth1	feature_id[1450].value > threshold=6.350009202957153
node_1264: feature_name=Tpt1	feature_id[1099].value > threshold=3.4011974334716797
Class: Non-vaccinated
Rules_131	passed counts:6
node_0: feature_name=Ifit3	feature_id[1324].value > threshold=0.8958797454833984
node_826: feature_name=Ifit3	feature_id[1324].value <= threshold=2.7403194904327393
node_827: feature_name=LOC121136222	feature_id[0].value > threshold=2.4414010047912598
node_1017: feature_name=Fth1	feature_id[1450].value > threshold=5.078289031982422
node_1173: feature_name=LOC101834868	feature_id[4].value > threshold=3.0677825212478638
node_1203: feature_name=Uba52	feature_id[6].value <= threshold=3.828405022621155
node_1204: feature_name=Anxa5	feature_id[13].value <= threshold=2.1383330821990967
node_1205: feature_name=LOC121136222	feature_id[0].value <= threshold=2.86179256439209
node_1206: feature_name=Stx6	feature_id[738].value > threshold=0.3465735912322998
node_1224: feature_name=Rpsa	feature_id[32].value > threshold=2.5249279737472534
node_1230: feature_name=Actb	feature_id[623].value <= threshold=4.0602943897247314
node_1231: feature_name=LOC101827358	feature_id[347].value <= threshold=2.1910133361816406
Class: Attenuated vaccine + Attenuated vaccine
Rules_132	passed counts:6
node_0: feature_name=Ifit3	feature_id[1324].value > threshold=0.8958797454833984
node_826: feature_name=Ifit3	feature_id[1324].value <= threshold=2.7403194904327393
node_827: feature_name=LOC121136222	feature_id[0].value > threshold=2.4414010047912598
node_1017: feature_name=Fth1	feature_id[1450].value > threshold=5.078289031982422
node_1173: feature_name=LOC101834868	feature_id[4].value > threshold=3.0677825212478638
node_1203: feature_name=Uba52	feature_id[6].value <= threshold=3.828405022621155
node_1204: feature_name=Anxa5	feature_id[13].value <= threshold=2.1383330821990967
node_1205: feature_name=LOC121136222	feature_id[0].value <= threshold=2.86179256439209
node_1206: feature_name=Stx6	feature_id[738].value <= threshold=0.3465735912322998
node_1207: feature_name=LOC101834602	feature_id[492].value > threshold=4.220803499221802
node_1217: feature_name=Plekha3	feature_id[287].value <= threshold=0.3465735912322998
node_1218: feature_name=Arhgap25	feature_id[435].value > threshold=0.3465735912322998
Class: mRNA vaccine + mRNA vaccine
Rules_133	passed counts:6
node_0: feature_name=Ifit3	feature_id[1324].value > threshold=0.8958797454833984
node_826: feature_name=Ifit3	feature_id[1324].value <= threshold=2.7403194904327393
node_827: feature_name=LOC121136222	feature_id[0].value > threshold=2.4414010047912598
node_1017: feature_name=Fth1	feature_id[1450].value <= threshold=5.078289031982422
node_1018: feature_name=LOC121136222	feature_id[0].value > threshold=3.238486170768738
node_1110: feature_name=LOC121134329	feature_id[274].value <= threshold=0.3465735912322998
node_1111: feature_name=Set	feature_id[208].value > threshold=0.3465735912322998
node_1121: feature_name=rna-NC-013276.1:72..1026	feature_id[1008].value > threshold=1.7005987167358398
node_1141: feature_name=Ahnak	feature_id[1452].value <= threshold=2.1383330821990967
Class: mRNA vaccine + mRNA vaccine
Rules_134	passed counts:6
node_0: feature_name=Ifit3	feature_id[1324].value > threshold=0.8958797454833984
node_826: feature_name=Ifit3	feature_id[1324].value <= threshold=2.7403194904327393
node_827: feature_name=LOC121136222	feature_id[0].value > threshold=2.4414010047912598
node_1017: feature_name=Fth1	feature_id[1450].value <= threshold=5.078289031982422
node_1018: feature_name=LOC121136222	feature_id[0].value <= threshold=3.238486170768738
node_1019: feature_name=LOC121141272	feature_id[213].value <= threshold=1.9356005191802979
node_1020: feature_name=Actb	feature_id[623].value > threshold=4.05174708366394
node_1066: feature_name=LOC101843608	feature_id[190].value > threshold=2.1383330821990967
node_1098: feature_name=Csgalnact2	feature_id[322].value > threshold=0.3465735912322998
node_1100: feature_name=CUNH12orf57	feature_id[925].value > threshold=1.2424533367156982
Class: mRNA vaccine + mRNA vaccine
Rules_135	passed counts:6
node_0: feature_name=Ifit3	feature_id[1324].value > threshold=0.8958797454833984
node_826: feature_name=Ifit3	feature_id[1324].value <= threshold=2.7403194904327393
node_827: feature_name=LOC121136222	feature_id[0].value <= threshold=2.4414010047912598
node_828: feature_name=LOC101834868	feature_id[4].value <= threshold=3.540854334831238
node_829: feature_name=Uba52	feature_id[6].value <= threshold=3.1567740440368652
node_830: feature_name=Csgalnact2	feature_id[322].value > threshold=0.8958797454833984
node_870: feature_name=Pfn1	feature_id[24].value <= threshold=3.0677825212478638
node_871: feature_name=Rpl11	feature_id[16].value > threshold=2.2499048709869385
node_873: feature_name=Nek7	feature_id[680].value <= threshold=0.3465735912322998
node_874: feature_name=Ube2n	feature_id[349].value <= threshold=0.8958797454833984
Class: Adenovirus vaccine + Adenovirus vaccine
Rules_136	passed counts:6
node_0: feature_name=Ifit3	feature_id[1324].value <= threshold=0.8958797454833984
node_1: feature_name=LOC121136222	feature_id[0].value > threshold=2.7403194904327393
node_399: feature_name=LOC121134329	feature_id[274].value <= threshold=0.8958797454833984
node_400: feature_name=Actb	feature_id[623].value > threshold=4.15100884437561
node_534: feature_name=Anxa5	feature_id[13].value <= threshold=2.86179256439209
node_535: feature_name=Pgam1	feature_id[1277].value > threshold=0.3465735912322998
node_615: feature_name=Cdipt	feature_id[74].value <= threshold=0.8958797454833984
node_616: feature_name=Itm2b	feature_id[1109].value <= threshold=2.5249279737472534
node_617: feature_name=LOC121136222	feature_id[0].value > threshold=3.0900083780288696
node_623: feature_name=Zfp64	feature_id[647].value <= threshold=0.3465735912322998
node_624: feature_name=Arl3	feature_id[1217].value > threshold=0.3465735912322998
node_630: feature_name=Snx10	feature_id[390].value <= threshold=0.3465735912322998
Class: mRNA vaccine + Attenuated vaccine
Rules_137	passed counts:6
node_0: feature_name=Ifit3	feature_id[1324].value <= threshold=0.8958797454833984
node_1: feature_name=LOC121136222	feature_id[0].value > threshold=2.7403194904327393
node_399: feature_name=LOC121134329	feature_id[274].value <= threshold=0.8958797454833984
node_400: feature_name=Actb	feature_id[623].value > threshold=4.15100884437561
node_534: feature_name=Anxa5	feature_id[13].value <= threshold=2.86179256439209
node_535: feature_name=Pgam1	feature_id[1277].value > threshold=0.3465735912322998
node_615: feature_name=Cdipt	feature_id[74].value <= threshold=0.8958797454833984
node_616: feature_name=Itm2b	feature_id[1109].value <= threshold=2.5249279737472534
node_617: feature_name=LOC121136222	feature_id[0].value <= threshold=3.0900083780288696
node_618: feature_name=Tut4	feature_id[796].value <= threshold=0.3465735912322998
Class: Adenovirus vaccine + Adenovirus vaccine
Rules_138	passed counts:6
node_0: feature_name=Ifit3	feature_id[1324].value <= threshold=0.8958797454833984
node_1: feature_name=LOC121136222	feature_id[0].value > threshold=2.7403194904327393
node_399: feature_name=LOC121134329	feature_id[274].value <= threshold=0.8958797454833984
node_400: feature_name=Actb	feature_id[623].value > threshold=4.15100884437561
node_534: feature_name=Anxa5	feature_id[13].value <= threshold=2.86179256439209
node_535: feature_name=Pgam1	feature_id[1277].value <= threshold=0.3465735912322998
node_536: feature_name=Rps7	feature_id[11].value <= threshold=3.384246587753296
node_537: feature_name=Fth1	feature_id[1450].value > threshold=4.007167816162109
node_547: feature_name=Vat1	feature_id[110].value > threshold=1.2424533367156982
node_569: feature_name=LOC101834602	feature_id[492].value <= threshold=2.705823063850403
node_570: feature_name=Rgcc	feature_id[966].value <= threshold=1.8688347935676575
Class: mRNA vaccine + mRNA vaccine
Rules_139	passed counts:6
node_0: feature_name=Ifit3	feature_id[1324].value <= threshold=0.8958797454833984
node_1: feature_name=LOC121136222	feature_id[0].value > threshold=2.7403194904327393
node_399: feature_name=LOC121134329	feature_id[274].value <= threshold=0.8958797454833984
node_400: feature_name=Actb	feature_id[623].value > threshold=4.15100884437561
node_534: feature_name=Anxa5	feature_id[13].value <= threshold=2.86179256439209
node_535: feature_name=Pgam1	feature_id[1277].value <= threshold=0.3465735912322998
node_536: feature_name=Rps7	feature_id[11].value <= threshold=3.384246587753296
node_537: feature_name=Fth1	feature_id[1450].value > threshold=4.007167816162109
node_547: feature_name=Vat1	feature_id[110].value <= threshold=1.2424533367156982
node_548: feature_name=Rpsa	feature_id[32].value <= threshold=3.3497501611709595
node_549: feature_name=Ifit2	feature_id[1325].value > threshold=0.3465735912322998
Class: Non-vaccinated
Rules_140	passed counts:6
node_0: feature_name=Ifit3	feature_id[1324].value <= threshold=0.8958797454833984
node_1: feature_name=LOC121136222	feature_id[0].value > threshold=2.7403194904327393
node_399: feature_name=LOC121134329	feature_id[274].value <= threshold=0.8958797454833984
node_400: feature_name=Actb	feature_id[623].value <= threshold=4.15100884437561
node_401: feature_name=LOC121136222	feature_id[0].value > threshold=3.276966691017151
node_481: feature_name=Pgam1	feature_id[1277].value > threshold=0.3465735912322998
node_517: feature_name=Psma5	feature_id[506].value <= threshold=0.3465735912322998
node_518: feature_name=Tsen2	feature_id[161].value <= threshold=0.3465735912322998
Class: mRNA vaccine + Attenuated vaccine
Rules_141	passed counts:6
node_0: feature_name=Ifit3	feature_id[1324].value <= threshold=0.8958797454833984
node_1: feature_name=LOC121136222	feature_id[0].value > threshold=2.7403194904327393
node_399: feature_name=LOC121134329	feature_id[274].value <= threshold=0.8958797454833984
node_400: feature_name=Actb	feature_id[623].value <= threshold=4.15100884437561
node_401: feature_name=LOC121136222	feature_id[0].value > threshold=3.276966691017151
node_481: feature_name=Pgam1	feature_id[1277].value <= threshold=0.3465735912322998
node_482: feature_name=Rpsa	feature_id[32].value <= threshold=3.9796379804611206
node_483: feature_name=Rpl19	feature_id[1].value > threshold=3.384246587753296
node_489: feature_name=Pagr1	feature_id[305].value > threshold=1.2424533367156982
node_511: feature_name=Sgk1	feature_id[862].value <= threshold=0.8958797454833984
Class: mRNA vaccine + mRNA vaccine
Rules_142	passed counts:6
node_0: feature_name=Ifit3	feature_id[1324].value <= threshold=0.8958797454833984
node_1: feature_name=LOC121136222	feature_id[0].value > threshold=2.7403194904327393
node_399: feature_name=LOC121134329	feature_id[274].value <= threshold=0.8958797454833984
node_400: feature_name=Actb	feature_id[623].value <= threshold=4.15100884437561
node_401: feature_name=LOC121136222	feature_id[0].value > threshold=3.276966691017151
node_481: feature_name=Pgam1	feature_id[1277].value <= threshold=0.3465735912322998
node_482: feature_name=Rpsa	feature_id[32].value <= threshold=3.9796379804611206
node_483: feature_name=Rpl19	feature_id[1].value <= threshold=3.384246587753296
node_484: feature_name=Cd74	feature_id[2].value <= threshold=4.317754745483398
Class: Non-vaccinated
Rules_143	passed counts:6
node_0: feature_name=Ifit3	feature_id[1324].value <= threshold=0.8958797454833984
node_1: feature_name=LOC121136222	feature_id[0].value <= threshold=2.7403194904327393
node_2: feature_name=LOC101834868	feature_id[4].value > threshold=3.384246587753296
node_204: feature_name=LOC121138193	feature_id[38].value <= threshold=3.4175922870635986
node_205: feature_name=Rpsa	feature_id[32].value <= threshold=2.7403194904327393
node_206: feature_name=LOC101831799	feature_id[1409].value > threshold=2.3502402305603027
node_290: feature_name=Bloc1s2	feature_id[1253].value <= threshold=0.8958797454833984
node_291: feature_name=LOC101830573	feature_id[346].value > threshold=0.3465735912322998
node_301: feature_name=Akap6	feature_id[446].value <= threshold=0.3465735912322998
Class: Adenovirus vaccine + Adenovirus vaccine
Rules_144	passed counts:6
node_0: feature_name=Ifit3	feature_id[1324].value <= threshold=0.8958797454833984
node_1: feature_name=LOC121136222	feature_id[0].value <= threshold=2.7403194904327393
node_2: feature_name=LOC101834868	feature_id[4].value > threshold=3.384246587753296
node_204: feature_name=LOC121138193	feature_id[38].value <= threshold=3.4175922870635986
node_205: feature_name=Rpsa	feature_id[32].value <= threshold=2.7403194904327393
node_206: feature_name=LOC101831799	feature_id[1409].value <= threshold=2.3502402305603027
node_207: feature_name=Actb	feature_id[623].value > threshold=4.548585891723633
node_281: feature_name=Anxa1	feature_id[1384].value > threshold=2.802901029586792
Class: mRNA vaccine + Attenuated vaccine
Rules_145	passed counts:6
node_0: feature_name=Ifit3	feature_id[1324].value <= threshold=0.8958797454833984
node_1: feature_name=LOC121136222	feature_id[0].value <= threshold=2.7403194904327393
node_2: feature_name=LOC101834868	feature_id[4].value <= threshold=3.384246587753296
node_3: feature_name=Actb	feature_id[623].value <= threshold=4.590043783187866
node_4: feature_name=LOC121138193	feature_id[38].value > threshold=3.5549397468566895
node_160: feature_name=Ostf1	feature_id[1390].value <= threshold=1.497866153717041
node_161: feature_name=LOC110339725	feature_id[816].value <= threshold=0.3465735912322998
node_162: feature_name=LOC101827358	feature_id[347].value <= threshold=2.5964784622192383
Class: Non-vaccinated
Rules_146	passed counts:6
node_0: feature_name=Ifit3	feature_id[1324].value <= threshold=0.8958797454833984
node_1: feature_name=LOC121136222	feature_id[0].value <= threshold=2.7403194904327393
node_2: feature_name=LOC101834868	feature_id[4].value <= threshold=3.384246587753296
node_3: feature_name=Actb	feature_id[623].value <= threshold=4.590043783187866
node_4: feature_name=LOC121138193	feature_id[38].value <= threshold=3.5549397468566895
node_5: feature_name=LOC121139264	feature_id[41].value <= threshold=0.8958797454833984
node_6: feature_name=Fth1	feature_id[1450].value > threshold=5.51945686340332
node_94: feature_name=Actb	feature_id[623].value > threshold=3.9607677459716797
node_104: feature_name=LOC121136222	feature_id[0].value > threshold=2.4414010047912598
node_130: feature_name=Dok2	feature_id[1116].value > threshold=0.3465735912322998
node_132: feature_name=Sirt1	feature_id[97].value <= threshold=0.3465735912322998
Class: mRNA vaccine + mRNA vaccine
Rules_147	passed counts:6
node_0: feature_name=Ifit3	feature_id[1324].value <= threshold=0.8958797454833984
node_1: feature_name=LOC121136222	feature_id[0].value <= threshold=2.7403194904327393
node_2: feature_name=LOC101834868	feature_id[4].value <= threshold=3.384246587753296
node_3: feature_name=Actb	feature_id[623].value <= threshold=4.590043783187866
node_4: feature_name=LOC121138193	feature_id[38].value <= threshold=3.5549397468566895
node_5: feature_name=LOC121139264	feature_id[41].value <= threshold=0.8958797454833984
node_6: feature_name=Fth1	feature_id[1450].value <= threshold=5.51945686340332
node_7: feature_name=Rpsa	feature_id[32].value > threshold=2.2499048709869385
node_33: feature_name=Tpt1	feature_id[1099].value <= threshold=3.701225757598877
node_34: feature_name=Uba52	feature_id[6].value > threshold=3.0677825212478638
node_44: feature_name=Dhx58	feature_id[515].value <= threshold=0.8958797454833984
node_45: feature_name=S100a10	feature_id[25].value > threshold=3.3497501611709595
node_69: feature_name=Cdc42se1	feature_id[763].value > threshold=0.8958797454833984
node_71: feature_name=LOC121139264	feature_id[41].value > threshold=0.3465735912322998
Class: Non-vaccinated
Rules_148	passed counts:5
node_0: feature_name=Ifit3	feature_id[1324].value > threshold=0.8958797454833984
node_826: feature_name=Ifit3	feature_id[1324].value > threshold=2.7403194904327393
node_1330: feature_name=Rpl10	feature_id[12].value > threshold=4.226807117462158
node_1466: feature_name=Uba52	feature_id[6].value > threshold=3.6632328033447266
node_1468: feature_name=Clta	feature_id[586].value > threshold=1.2424533367156982
Class: Non-vaccinated
Rules_149	passed counts:5
node_0: feature_name=Ifit3	feature_id[1324].value > threshold=0.8958797454833984
node_826: feature_name=Ifit3	feature_id[1324].value > threshold=2.7403194904327393
node_1330: feature_name=Rpl10	feature_id[12].value <= threshold=4.226807117462158
node_1331: feature_name=LOC101843608	feature_id[190].value <= threshold=2.970085620880127
node_1332: feature_name=LOC101834602	feature_id[492].value > threshold=3.4175922870635986
node_1400: feature_name=Galnt3	feature_id[14].value <= threshold=1.2424533367156982
node_1401: feature_name=LOC101831799	feature_id[1409].value <= threshold=2.0126758217811584
node_1402: feature_name=LOC101834849	feature_id[1250].value > threshold=1.8444397449493408
node_1434: feature_name=Chmp7	feature_id[1141].value <= threshold=0.3465735912322998
Class: mRNA vaccine + mRNA vaccine
Rules_150	passed counts:5
node_0: feature_name=Ifit3	feature_id[1324].value > threshold=0.8958797454833984
node_826: feature_name=Ifit3	feature_id[1324].value > threshold=2.7403194904327393
node_1330: feature_name=Rpl10	feature_id[12].value <= threshold=4.226807117462158
node_1331: feature_name=LOC101843608	feature_id[190].value <= threshold=2.970085620880127
node_1332: feature_name=LOC101834602	feature_id[492].value <= threshold=3.4175922870635986
node_1333: feature_name=LOC106022200	feature_id[414].value <= threshold=0.3465735912322998
node_1334: feature_name=Tnfaip8l1	feature_id[728].value <= threshold=0.3465735912322998
node_1335: feature_name=LOC110342711	feature_id[1044].value <= threshold=0.3465735912322998
node_1336: feature_name=Tbc1d1	feature_id[519].value <= threshold=1.2424533367156982
node_1337: feature_name=Aldh3a2	feature_id[690].value <= threshold=0.8958797454833984
node_1338: feature_name=Spred3	feature_id[479].value <= threshold=0.3465735912322998
node_1339: feature_name=LOC110342734	feature_id[361].value <= threshold=0.3465735912322998
node_1340: feature_name=LOC121137320	feature_id[716].value <= threshold=0.3465735912322998
node_1341: feature_name=LOC121138862	feature_id[490].value <= threshold=0.3465735912322998
node_1342: feature_name=Cltb	feature_id[564].value <= threshold=1.2424533367156982
node_1343: feature_name=Aimp1	feature_id[450].value <= threshold=1.8688347935676575
node_1344: feature_name=Trpm4	feature_id[15].value <= threshold=1.497866153717041
node_1345: feature_name=LOC110341973	feature_id[608].value <= threshold=0.8958797454833984
node_1346: feature_name=Tut4	feature_id[796].value <= threshold=1.2424533367156982
node_1347: feature_name=Med4	feature_id[1108].value <= threshold=1.2424533367156982
node_1348: feature_name=Ftsj1	feature_id[665].value > threshold=0.3465735912322998
node_1372: feature_name=Rps7	feature_id[11].value <= threshold=2.238668441772461
Class: Adenovirus vaccine + Adenovirus vaccine
Rules_151	passed counts:5
node_0: feature_name=Ifit3	feature_id[1324].value > threshold=0.8958797454833984
node_826: feature_name=Ifit3	feature_id[1324].value <= threshold=2.7403194904327393
node_827: feature_name=LOC121136222	feature_id[0].value > threshold=2.4414010047912598
node_1017: feature_name=Fth1	feature_id[1450].value > threshold=5.078289031982422
node_1173: feature_name=LOC101834868	feature_id[4].value > threshold=3.0677825212478638
node_1203: feature_name=Uba52	feature_id[6].value <= threshold=3.828405022621155
node_1204: feature_name=Anxa5	feature_id[13].value <= threshold=2.1383330821990967
node_1205: feature_name=LOC121136222	feature_id[0].value > threshold=2.86179256439209
node_1235: feature_name=Set	feature_id[208].value <= threshold=2.1383330821990967
node_1236: feature_name=Fth1	feature_id[1450].value <= threshold=6.350009202957153
node_1237: feature_name=Bax	feature_id[180].value <= threshold=0.3465735912322998
node_1238: feature_name=Glrx5	feature_id[133].value <= threshold=0.8958797454833984
node_1239: feature_name=Rps23	feature_id[113].value > threshold=3.380786418914795
Class: mRNA vaccine + Attenuated vaccine
Rules_152	passed counts:5
[truncated: 8,110 more rows]

## Sheet: LightGBM
Rules_0	passed counts:413
node_0: feature_name=Mx1	feature_id[9].value > threshold=1.7005987167358398
node_744: feature_name=Psme1	feature_id[12].value > threshold=2.2499048709869385
node_964: feature_name=Mnda	feature_id[5].value > threshold=3.59721839427948
node_1154: feature_name=Rps24	feature_id[65].value > threshold=3.1132683753967285
node_1160: feature_name=LOC101823249	feature_id[2].value > threshold=2.4414010047912598
node_1164: feature_name=Plac8	feature_id[17].value <= threshold=5.241733074188232
node_1165: feature_name=Mx2	feature_id[82].value <= threshold=3.5831329822540283
node_1166: feature_name=LOC101834602	feature_id[41].value <= threshold=4.798888683319092
node_1167: feature_name=Tpt1	feature_id[70].value > threshold=2.6735538244247437
node_1175: feature_name=LOC101827358	feature_id[57].value > threshold=0.5493061542510986
node_1177: feature_name=Actb	feature_id[22].value <= threshold=5.337526559829712
node_1178: feature_name=Tmsb4x	feature_id[13].value > threshold=4.094205617904663
node_1186: feature_name=rna-NC-013276.1:1101..2662	feature_id[77].value <= threshold=4.709570646286011
node_1187: feature_name=LOC101840088	feature_id[53].value > threshold=2.297559976577759
node_1191: feature_name=Arpc1b	feature_id[94].value > threshold=1.497866153717041
node_1195: feature_name=Rpl10	feature_id[68].value <= threshold=4.6586997509002686
node_1196: feature_name=LOC101843608	feature_id[79].value <= threshold=3.3726181983947754
node_1197: feature_name=Anxa1	feature_id[61].value <= threshold=3.881510615348816
node_1198: feature_name=LOC101834868	feature_id[19].value <= threshold=4.6298508644104
node_1199: feature_name=LOC101822587	feature_id[16].value > threshold=1.8688347935676575
node_1203: feature_name=Rps21	feature_id[45].value > threshold=2.0126758217811584
node_1207: feature_name=Mx1	feature_id[9].value <= threshold=3.7954261302948
node_1208: feature_name=LOC121138193	feature_id[11].value <= threshold=4.100967168807983
node_1209: feature_name=Rpsa	feature_id[14].value > threshold=1.497866153717041
node_1213: feature_name=S100a11	feature_id[50].value > threshold=2.602003335952759
node_1217: feature_name=Cd9	feature_id[52].value <= threshold=3.7609297037124634
node_1218: feature_name=Rpl38	feature_id[8].value > threshold=2.6735538244247437
node_1222: feature_name=LOC101840088	feature_id[53].value > threshold=2.602003335952759
Class: Non-vaccinated
Rules_1	passed counts:266
node_0: feature_name=Mx1	feature_id[9].value <= threshold=1.7005987167358398
node_1: feature_name=LOC121136222	feature_id[0].value <= threshold=2.602003335952759
node_2: feature_name=LOC101823249	feature_id[2].value > threshold=2.917405366897583
node_152: feature_name=LOC101838467	feature_id[1].value <= threshold=4.639559984207153
node_153: feature_name=LOC121138193	feature_id[11].value <= threshold=3.449861526489258
node_154: feature_name=Ctsd	feature_id[38].value <= threshold=3.198464870452881
node_155: feature_name=LOC101822587	feature_id[16].value <= threshold=2.7403194904327393
node_156: feature_name=LOC101833432	feature_id[62].value <= threshold=2.2499048709869385
node_157: feature_name=Slamf9	feature_id[56].value <= threshold=2.3502402305603027
node_158: feature_name=Eef1a1	feature_id[92].value <= threshold=3.7256208658218384
node_159: feature_name=Cd74	feature_id[10].value <= threshold=5.29543399810791
node_160: feature_name=Actb	feature_id[22].value <= threshold=4.677479982376099
node_161: feature_name=rna-NC-013276.1:1101..2662	feature_id[77].value <= threshold=4.098494052886963
node_162: feature_name=Fcer1g	feature_id[25].value <= threshold=3.6505738496780396
node_163: feature_name=Cd74	feature_id[10].value > threshold=3.449861526489258
node_171: feature_name=Rps21	feature_id[45].value > threshold=1.7776740193367004
node_173: feature_name=LOC101838982	feature_id[47].value <= threshold=4.072339653968811
node_174: feature_name=S100a11	feature_id[50].value > threshold=1.497866153717041
node_178: feature_name=LOC121138193	feature_id[11].value <= threshold=3.3140207529067993
Class: Attenuated vaccine + Attenuated vaccine
Rules_2	passed counts:166
node_0: feature_name=Mx1	feature_id[9].value <= threshold=1.7005987167358398
node_1: feature_name=LOC121136222	feature_id[0].value > threshold=2.602003335952759
node_365: feature_name=Rpl38	feature_id[8].value <= threshold=3.839394450187683
node_366: feature_name=Ly6e	feature_id[7].value <= threshold=1.8688347935676575
node_367: feature_name=Cd9	feature_id[52].value <= threshold=3.540854334831238
node_368: feature_name=Pgam1	feature_id[24].value <= threshold=0.3465735912322998
node_369: feature_name=LOC101822587	feature_id[16].value <= threshold=2.5249279737472534
node_370: feature_name=Cd74	feature_id[10].value > threshold=3.8176519870758057
node_398: feature_name=LOC121136115	feature_id[90].value <= threshold=0.8958797454833984
node_399: feature_name=LOC106021992	feature_id[15].value <= threshold=2.0126758217811584
node_400: feature_name=Sftpc	feature_id[27].value <= threshold=1.8688347935676575
node_401: feature_name=Cd81	feature_id[49].value <= threshold=2.1383330821990967
node_402: feature_name=Anxa1	feature_id[61].value > threshold=1.8688347935676575
node_432: feature_name=Selenop	feature_id[63].value <= threshold=3.4801738262176514
node_433: feature_name=Rpsa	feature_id[14].value > threshold=2.5249279737472534
Class: mRNA vaccine + Attenuated vaccine
Rules_3	passed counts:148
node_0: feature_name=Mx1	feature_id[9].value > threshold=1.7005987167358398
node_744: feature_name=Psme1	feature_id[12].value > threshold=2.2499048709869385
node_964: feature_name=Mnda	feature_id[5].value <= threshold=3.59721839427948
node_965: feature_name=Rps29	feature_id[3].value > threshold=3.9981586933135986
node_1073: feature_name=Plac8	feature_id[17].value > threshold=3.384246587753296
node_1109: feature_name=Isg15	feature_id[6].value > threshold=1.497866153717041
node_1115: feature_name=Rps29	feature_id[3].value > threshold=4.324110746383667
node_1149: feature_name=Rpsa	feature_id[14].value > threshold=2.2499048709869385
node_1151: feature_name=Hsp90ab1	feature_id[91].value <= threshold=3.3667010068893433
Class: Non-vaccinated
Rules_4	passed counts:124
node_0: feature_name=Mx1	feature_id[9].value <= threshold=1.7005987167358398
node_1: feature_name=LOC121136222	feature_id[0].value > threshold=2.602003335952759
node_365: feature_name=Rpl38	feature_id[8].value <= threshold=3.839394450187683
node_366: feature_name=Ly6e	feature_id[7].value > threshold=1.8688347935676575
node_592: feature_name=Rnaset2	feature_id[87].value > threshold=1.497866153717041
node_624: feature_name=LOC101838467	feature_id[1].value > threshold=3.17718505859375
node_646: feature_name=Isg15	feature_id[6].value <= threshold=2.4414010047912598
node_647: feature_name=Rps27	feature_id[58].value > threshold=2.2499048709869385
node_649: feature_name=Apoe	feature_id[95].value <= threshold=5.922716379165649
node_650: feature_name=LOC101834868	feature_id[19].value > threshold=2.6735538244247437
node_656: feature_name=Lgals9	feature_id[48].value <= threshold=2.1719027161598206
node_657: feature_name=Cd74	feature_id[10].value <= threshold=5.725056886672974
node_658: feature_name=Tmsb4x	feature_id[13].value <= threshold=5.607030630111694
node_659: feature_name=Tmsb4x	feature_id[13].value > threshold=4.1266138553619385
Class: mRNA vaccine + mRNA vaccine
Rules_5	passed counts:116
node_0: feature_name=Mx1	feature_id[9].value <= threshold=1.7005987167358398
node_1: feature_name=LOC121136222	feature_id[0].value > threshold=2.602003335952759
node_365: feature_name=Rpl38	feature_id[8].value <= threshold=3.839394450187683
node_366: feature_name=Ly6e	feature_id[7].value <= threshold=1.8688347935676575
node_367: feature_name=Cd9	feature_id[52].value > threshold=3.540854334831238
node_551: feature_name=LOC101823249	feature_id[2].value <= threshold=3.6762205362319946
node_552: feature_name=Tmsb10	feature_id[86].value > threshold=2.802901029586792
node_564: feature_name=Fcer1g	feature_id[25].value <= threshold=3.870983839035034
node_565: feature_name=Gstp1	feature_id[76].value > threshold=2.1383330821990967
node_571: feature_name=LOC101822555	feature_id[99].value > threshold=2.799211025238037
node_573: feature_name=LOC101840088	feature_id[53].value > threshold=1.8688347935676575
node_575: feature_name=Lamp1	feature_id[88].value > threshold=1.497866153717041
Class: mRNA vaccine + mRNA vaccine
Rules_6	passed counts:99
node_0: feature_name=Mx1	feature_id[9].value <= threshold=1.7005987167358398
node_1: feature_name=LOC121136222	feature_id[0].value > threshold=2.602003335952759
node_365: feature_name=Rpl38	feature_id[8].value > threshold=3.839394450187683
node_683: feature_name=LOC121136222	feature_id[0].value <= threshold=3.3140207529067993
node_684: feature_name=LOC101838467	feature_id[1].value > threshold=0.8958797454833984
node_692: feature_name=S100a11	feature_id[50].value <= threshold=3.449861526489258
node_693: feature_name=Mx2	feature_id[82].value <= threshold=1.8688347935676575
node_694: feature_name=Lsp1	feature_id[75].value > threshold=0.3465735912322998
node_702: feature_name=B2m	feature_id[4].value > threshold=2.0126758217811584
node_706: feature_name=Ctsh	feature_id[84].value <= threshold=2.3502402305603027
node_707: feature_name=Cd9	feature_id[52].value <= threshold=1.7005987167358398
Class: Adenovirus vaccine + Adenovirus vaccine
Rules_7	passed counts:98
node_0: feature_name=Mx1	feature_id[9].value <= threshold=1.7005987167358398
node_1: feature_name=LOC121136222	feature_id[0].value <= threshold=2.602003335952759
node_2: feature_name=LOC101823249	feature_id[2].value <= threshold=2.917405366897583
node_3: feature_name=Ly6e	feature_id[7].value > threshold=0.8958797454833984
node_89: feature_name=Rps28	feature_id[18].value > threshold=2.970085620880127
node_101: feature_name=Isg15	feature_id[6].value <= threshold=2.3502402305603027
node_102: feature_name=Actb	feature_id[22].value > threshold=3.5114340782165527
node_106: feature_name=Samhd1	feature_id[44].value <= threshold=2.5249279737472534
node_107: feature_name=LOC101833744	feature_id[42].value > threshold=0.8958797454833984
node_125: feature_name=LOC101834868	feature_id[19].value > threshold=0.8958797454833984
node_129: feature_name=Oaz1	feature_id[21].value <= threshold=2.943052053451538
node_130: feature_name=Ybx1	feature_id[29].value <= threshold=3.1745694875717163
node_131: feature_name=Rplp1	feature_id[23].value > threshold=3.215665578842163
node_133: feature_name=Msn	feature_id[32].value <= threshold=2.7403194904327393
node_134: feature_name=Apoe	feature_id[95].value <= threshold=4.007498502731323
node_135: feature_name=LOC101840088	feature_id[53].value > threshold=1.497866153717041
Class: Adenovirus vaccine + Adenovirus vaccine
Rules_8	passed counts:88
node_0: feature_name=Mx1	feature_id[9].value <= threshold=1.7005987167358398
node_1: feature_name=LOC121136222	feature_id[0].value <= threshold=2.602003335952759
node_2: feature_name=LOC101823249	feature_id[2].value <= threshold=2.917405366897583
node_3: feature_name=Ly6e	feature_id[7].value <= threshold=0.8958797454833984
node_4: feature_name=Lamp1	feature_id[88].value <= threshold=1.8688347935676575
node_5: feature_name=LOC101838467	feature_id[1].value <= threshold=0.8958797454833984
node_6: feature_name=St13	feature_id[81].value <= threshold=2.0126758217811584
node_7: feature_name=Ctsh	feature_id[84].value <= threshold=2.4414010047912598
node_8: feature_name=LOC101829167	feature_id[80].value > threshold=2.2499048709869385
Class: Attenuated vaccine + Attenuated vaccine
Rules_9	passed counts:76
node_0: feature_name=Mx1	feature_id[9].value > threshold=1.7005987167358398
node_744: feature_name=Psme1	feature_id[12].value <= threshold=2.2499048709869385
node_745: feature_name=LOC121136222	feature_id[0].value <= threshold=3.0677825212478638
node_746: feature_name=Rpl38	feature_id[8].value > threshold=3.238486170768738
node_804: feature_name=LOC101823249	feature_id[2].value > threshold=2.7403194904327393
node_828: feature_name=Rplp1	feature_id[23].value > threshold=3.881510615348816
node_858: feature_name=Actb	feature_id[22].value > threshold=3.941534638404846
node_870: feature_name=Rps29	feature_id[3].value > threshold=3.921924352645874
node_882: feature_name=Rnaset2	feature_id[87].value > threshold=0.3465735912322998
Class: Non-vaccinated
Rules_10	passed counts:73
node_0: feature_name=Mx1	feature_id[9].value > threshold=1.7005987167358398
node_744: feature_name=Psme1	feature_id[12].value > threshold=2.2499048709869385
node_964: feature_name=Mnda	feature_id[5].value <= threshold=3.59721839427948
node_965: feature_name=Rps29	feature_id[3].value > threshold=3.9981586933135986
node_1073: feature_name=Plac8	feature_id[17].value > threshold=3.384246587753296
node_1109: feature_name=Isg15	feature_id[6].value > threshold=1.497866153717041
node_1115: feature_name=Rps29	feature_id[3].value <= threshold=4.324110746383667
node_1116: feature_name=Gapdh	feature_id[35].value > threshold=0.8958797454833984
node_1122: feature_name=Rps29	feature_id[3].value <= threshold=4.310776710510254
node_1123: feature_name=Ccl8	feature_id[37].value <= threshold=5.006350517272949
node_1124: feature_name=LOC101838467	feature_id[1].value > threshold=4.2553863525390625
node_1134: feature_name=Cd74	feature_id[10].value <= threshold=5.172159910202026
node_1135: feature_name=Apoe	feature_id[95].value <= threshold=3.701225757598877
node_1136: feature_name=Gapdh	feature_id[35].value > threshold=1.2424533367156982
Class: Non-vaccinated
Rules_11	passed counts:73
node_0: feature_name=Mx1	feature_id[9].value <= threshold=1.7005987167358398
node_1: feature_name=LOC121136222	feature_id[0].value <= threshold=2.602003335952759
node_2: feature_name=LOC101823249	feature_id[2].value <= threshold=2.917405366897583
node_3: feature_name=Ly6e	feature_id[7].value <= threshold=0.8958797454833984
node_4: feature_name=Lamp1	feature_id[88].value > threshold=1.8688347935676575
node_46: feature_name=Rps29	feature_id[3].value > threshold=3.7494349479675293
node_62: feature_name=Cd44	feature_id[85].value > threshold=2.1383330821990967
node_70: feature_name=Tmsb4x	feature_id[13].value <= threshold=5.510329961776733
node_71: feature_name=Psme1	feature_id[12].value > threshold=0.3465735912322998
node_73: feature_name=Lamp1	feature_id[88].value <= threshold=2.602003335952759
node_74: feature_name=LOC101834868	feature_id[19].value <= threshold=3.478272795677185
node_75: feature_name=B2m	feature_id[4].value > threshold=2.770631790161133
node_77: feature_name=LOC101826430	feature_id[55].value > threshold=0.8958797454833984
Class: Adenovirus vaccine + Adenovirus vaccine
Rules_12	passed counts:71
node_0: feature_name=Mx1	feature_id[9].value <= threshold=1.7005987167358398
node_1: feature_name=LOC121136222	feature_id[0].value > threshold=2.602003335952759
node_365: feature_name=Rpl38	feature_id[8].value > threshold=3.839394450187683
node_683: feature_name=LOC121136222	feature_id[0].value <= threshold=3.3140207529067993
node_684: feature_name=LOC101838467	feature_id[1].value <= threshold=0.8958797454833984
node_685: feature_name=Pgk1	feature_id[31].value <= threshold=2.561982035636902
node_686: feature_name=Ly6e	feature_id[7].value <= threshold=1.7005987167358398
node_687: feature_name=LOC101833432	feature_id[62].value <= threshold=2.802901029586792
Class: Attenuated vaccine + Attenuated vaccine
Rules_13	passed counts:66
node_0: feature_name=Mx1	feature_id[9].value > threshold=1.7005987167358398
node_744: feature_name=Psme1	feature_id[12].value > threshold=2.2499048709869385
node_964: feature_name=Mnda	feature_id[5].value <= threshold=3.59721839427948
node_965: feature_name=Rps29	feature_id[3].value <= threshold=3.9981586933135986
node_966: feature_name=LOC121136222	feature_id[0].value > threshold=2.2499048709869385
node_1002: feature_name=Ctsz	feature_id[33].value > threshold=2.6735538244247437
node_1038: feature_name=Rplp1	feature_id[23].value <= threshold=4.0514445304870605
node_1039: feature_name=LOC101826430	feature_id[55].value <= threshold=3.0177407264709473
node_1040: feature_name=B2m	feature_id[4].value <= threshold=4.867416143417358
node_1041: feature_name=LOC101838467	feature_id[1].value > threshold=3.3277201652526855
node_1045: feature_name=Eef1a1	feature_id[92].value > threshold=2.917405366897583
node_1051: feature_name=Ly6e	feature_id[7].value <= threshold=3.198464870452881
node_1052: feature_name=LOC101833744	feature_id[42].value <= threshold=2.297559976577759
node_1053: feature_name=S100a11	feature_id[50].value <= threshold=4.310776710510254
Class: mRNA vaccine + mRNA vaccine
Rules_14	passed counts:65
node_0: feature_name=Mx1	feature_id[9].value > threshold=1.7005987167358398
node_744: feature_name=Psme1	feature_id[12].value <= threshold=2.2499048709869385
node_745: feature_name=LOC121136222	feature_id[0].value > threshold=3.0677825212478638
node_885: feature_name=LOC101823249	feature_id[2].value <= threshold=2.970085620880127
node_886: feature_name=LOC101838467	feature_id[1].value > threshold=2.0126758217811584
node_894: feature_name=LOC101828355	feature_id[98].value > threshold=2.4414010047912598
node_908: feature_name=LOC121136222	feature_id[0].value > threshold=3.17718505859375
node_914: feature_name=B2m	feature_id[4].value <= threshold=3.772694945335388
node_915: feature_name=Plac8	feature_id[17].value > threshold=2.7403194904327393
Class: mRNA vaccine + mRNA vaccine
Rules_15	passed counts:60
node_0: feature_name=Mx1	feature_id[9].value > threshold=1.7005987167358398
node_744: feature_name=Psme1	feature_id[12].value > threshold=2.2499048709869385
node_964: feature_name=Mnda	feature_id[5].value <= threshold=3.59721839427948
node_965: feature_name=Rps29	feature_id[3].value <= threshold=3.9981586933135986
node_966: feature_name=LOC121136222	feature_id[0].value > threshold=2.2499048709869385
node_1002: feature_name=Ctsz	feature_id[33].value <= threshold=2.6735538244247437
node_1003: feature_name=Rpl24	feature_id[67].value <= threshold=3.59721839427948
node_1004: feature_name=LOC101834868	feature_id[19].value <= threshold=3.59721839427948
node_1005: feature_name=rna-NC-013276.1:1101..2662	feature_id[77].value <= threshold=3.8593428134918213
node_1006: feature_name=Rpl19	feature_id[46].value <= threshold=3.68856680393219
node_1007: feature_name=Sftpc	feature_id[27].value <= threshold=3.458852767944336
node_1008: feature_name=LOC101840088	feature_id[53].value <= threshold=3.9686872959136963
Class: Non-vaccinated
Rules_16	passed counts:59
node_0: feature_name=Mx1	feature_id[9].value <= threshold=1.7005987167358398
node_1: feature_name=LOC121136222	feature_id[0].value > threshold=2.602003335952759
node_365: feature_name=Rpl38	feature_id[8].value <= threshold=3.839394450187683
node_366: feature_name=Ly6e	feature_id[7].value <= threshold=1.8688347935676575
node_367: feature_name=Cd9	feature_id[52].value <= threshold=3.540854334831238
node_368: feature_name=Pgam1	feature_id[24].value <= threshold=0.3465735912322998
node_369: feature_name=LOC101822587	feature_id[16].value <= threshold=2.5249279737472534
node_370: feature_name=Cd74	feature_id[10].value > threshold=3.8176519870758057
node_398: feature_name=LOC121136115	feature_id[90].value <= threshold=0.8958797454833984
node_399: feature_name=LOC106021992	feature_id[15].value <= threshold=2.0126758217811584
node_400: feature_name=Sftpc	feature_id[27].value <= threshold=1.8688347935676575
node_401: feature_name=Cd81	feature_id[49].value <= threshold=2.1383330821990967
node_402: feature_name=Anxa1	feature_id[61].value <= threshold=1.8688347935676575
node_403: feature_name=LOC101827358	feature_id[57].value <= threshold=2.5249279737472534
node_404: feature_name=Hsp90ab1	feature_id[91].value <= threshold=3.0900083780288696
node_405: feature_name=Mx1	feature_id[9].value <= threshold=1.2424533367156982
node_406: feature_name=Slamf9	feature_id[56].value <= threshold=1.7005987167358398
node_407: feature_name=St13	feature_id[81].value <= threshold=2.1383330821990967
node_408: feature_name=Vim	feature_id[39].value <= threshold=4.1663947105407715
node_409: feature_name=LOC101828355	feature_id[98].value <= threshold=5.226454257965088
node_410: feature_name=rna-NC-013276.1:1101..2662	feature_id[77].value <= threshold=4.187814712524414
node_411: feature_name=Rpl9	feature_id[51].value > threshold=2.917405366897583
Class: mRNA vaccine + Attenuated vaccine
Rules_17	passed counts:58
node_0: feature_name=Mx1	feature_id[9].value > threshold=1.7005987167358398
node_744: feature_name=Psme1	feature_id[12].value <= threshold=2.2499048709869385
node_745: feature_name=LOC121136222	feature_id[0].value <= threshold=3.0677825212478638
node_746: feature_name=Rpl38	feature_id[8].value > threshold=3.238486170768738
node_804: feature_name=LOC101823249	feature_id[2].value <= threshold=2.7403194904327393
node_805: feature_name=S100a11	feature_id[50].value <= threshold=3.3140207529067993
node_806: feature_name=LOC106021785	feature_id[26].value <= threshold=3.0177407264709473
node_807: feature_name=Samhd1	feature_id[44].value <= threshold=2.9944807291030884
node_808: feature_name=Gstp1	feature_id[76].value > threshold=1.7776740193367004
node_810: feature_name=Plac8	feature_id[17].value <= threshold=4.459325075149536
node_811: feature_name=Ctsh	feature_id[84].value <= threshold=2.636499762535095
node_812: feature_name=Rplp1	feature_id[23].value > threshold=3.59721839427948
node_814: feature_name=LOC101823249	feature_id[2].value > threshold=0.3465735912322998
Class: Adenovirus vaccine + Adenovirus vaccine
Rules_18	passed counts:45
node_0: feature_name=Mx1	feature_id[9].value <= threshold=1.7005987167358398
node_1: feature_name=LOC121136222	feature_id[0].value <= threshold=2.602003335952759
node_2: feature_name=LOC101823249	feature_id[2].value > threshold=2.917405366897583
node_152: feature_name=LOC101838467	feature_id[1].value <= threshold=4.639559984207153
node_153: feature_name=LOC121138193	feature_id[11].value <= threshold=3.449861526489258
node_154: feature_name=Ctsd	feature_id[38].value <= threshold=3.198464870452881
node_155: feature_name=LOC101822587	feature_id[16].value <= threshold=2.7403194904327393
node_156: feature_name=LOC101833432	feature_id[62].value <= threshold=2.2499048709869385
node_157: feature_name=Slamf9	feature_id[56].value <= threshold=2.3502402305603027
node_158: feature_name=Eef1a1	feature_id[92].value > threshold=3.7256208658218384
node_202: feature_name=Rps27	feature_id[58].value > threshold=3.0677825212478638
node_210: feature_name=S100a11	feature_id[50].value <= threshold=3.569433569908142
node_211: feature_name=Psme1	feature_id[12].value > threshold=0.8958797454833984
node_213: feature_name=Rbm3	feature_id[78].value <= threshold=1.589026927947998
Class: Attenuated vaccine + Attenuated vaccine
Rules_19	passed counts:43
node_0: feature_name=Mx1	feature_id[9].value > threshold=1.7005987167358398
node_744: feature_name=Psme1	feature_id[12].value <= threshold=2.2499048709869385
node_745: feature_name=LOC121136222	feature_id[0].value <= threshold=3.0677825212478638
node_746: feature_name=Rpl38	feature_id[8].value <= threshold=3.238486170768738
node_747: feature_name=Pfn1	feature_id[60].value <= threshold=3.238486170768738
node_748: feature_name=LOC121141272	feature_id[73].value <= threshold=1.445185899734497
node_749: feature_name=B2m	feature_id[4].value <= threshold=4.282419919967651
node_750: feature_name=Rpl10	feature_id[68].value <= threshold=4.059103488922119
node_751: feature_name=Clta	feature_id[93].value <= threshold=2.5249279737472534
node_752: feature_name=Rps21	feature_id[45].value <= threshold=3.384246587753296
node_753: feature_name=LOC121139264	feature_id[89].value <= threshold=1.7005987167358398
node_754: feature_name=LOC101829167	feature_id[80].value <= threshold=3.771106719970703
node_755: feature_name=Cd9	feature_id[52].value <= threshold=3.737669587135315
node_756: feature_name=Lgals9	feature_id[48].value <= threshold=1.8688347935676575
Class: Non-vaccinated
Rules_20	passed counts:42
node_0: feature_name=Mx1	feature_id[9].value <= threshold=1.7005987167358398
node_1: feature_name=LOC121136222	feature_id[0].value > threshold=2.602003335952759
node_365: feature_name=Rpl38	feature_id[8].value <= threshold=3.839394450187683
node_366: feature_name=Ly6e	feature_id[7].value <= threshold=1.8688347935676575
node_367: feature_name=Cd9	feature_id[52].value <= threshold=3.540854334831238
node_368: feature_name=Pgam1	feature_id[24].value > threshold=0.3465735912322998
node_502: feature_name=LOC121136222	feature_id[0].value > threshold=3.0201274156570435
node_520: feature_name=S100a11	feature_id[50].value > threshold=3.1132683753967285
node_540: feature_name=Tmsb4x	feature_id[13].value <= threshold=5.572088956832886
node_541: feature_name=LOC101838982	feature_id[47].value <= threshold=1.732867956161499
node_542: feature_name=Vim	feature_id[39].value > threshold=3.293085813522339
Class: mRNA vaccine + mRNA vaccine
Rules_21	passed counts:37
node_0: feature_name=Mx1	feature_id[9].value <= threshold=1.7005987167358398
node_1: feature_name=LOC121136222	feature_id[0].value <= threshold=2.602003335952759
node_2: feature_name=LOC101823249	feature_id[2].value <= threshold=2.917405366897583
node_3: feature_name=Ly6e	feature_id[7].value > threshold=0.8958797454833984
node_89: feature_name=Rps28	feature_id[18].value > threshold=2.970085620880127
node_101: feature_name=Isg15	feature_id[6].value <= threshold=2.3502402305603027
node_102: feature_name=Actb	feature_id[22].value > threshold=3.5114340782165527
node_106: feature_name=Samhd1	feature_id[44].value <= threshold=2.5249279737472534
node_107: feature_name=LOC101833744	feature_id[42].value <= threshold=0.8958797454833984
node_108: feature_name=Ccl8	feature_id[37].value <= threshold=3.7256208658218384
node_109: feature_name=LOC101838982	feature_id[47].value <= threshold=1.9944920539855957
node_110: feature_name=LOC101823249	feature_id[2].value > threshold=1.497866153717041
node_114: feature_name=Fcer1g	feature_id[25].value > threshold=1.3862943649291992
node_116: feature_name=Ptma	feature_id[97].value > threshold=1.7005987167358398
node_118: feature_name=Rpl13	feature_id[20].value > threshold=1.8688347935676575
Class: Adenovirus vaccine + Adenovirus vaccine
Rules_22	passed counts:34
node_0: feature_name=Mx1	feature_id[9].value > threshold=1.7005987167358398
node_744: feature_name=Psme1	feature_id[12].value <= threshold=2.2499048709869385
node_745: feature_name=LOC121136222	feature_id[0].value <= threshold=3.0677825212478638
node_746: feature_name=Rpl38	feature_id[8].value <= threshold=3.238486170768738
node_747: feature_name=Pfn1	feature_id[60].value > threshold=3.238486170768738
node_789: feature_name=Tpt1	feature_id[70].value <= threshold=3.9300925731658936
node_790: feature_name=Ly6e	feature_id[7].value > threshold=2.0126758217811584
node_796: feature_name=Rpl19	feature_id[46].value > threshold=2.6735538244247437
node_798: feature_name=Sftpc	feature_id[27].value > threshold=0.3465735912322998
Class: mRNA vaccine + mRNA vaccine
Rules_23	passed counts:33
node_0: feature_name=Mx1	feature_id[9].value <= threshold=1.7005987167358398
node_1: feature_name=LOC121136222	feature_id[0].value <= threshold=2.602003335952759
node_2: feature_name=LOC101823249	feature_id[2].value > threshold=2.917405366897583
node_152: feature_name=LOC101838467	feature_id[1].value <= threshold=4.639559984207153
node_153: feature_name=LOC121138193	feature_id[11].value <= threshold=3.449861526489258
node_154: feature_name=Ctsd	feature_id[38].value <= threshold=3.198464870452881
node_155: feature_name=LOC101822587	feature_id[16].value <= threshold=2.7403194904327393
node_156: feature_name=LOC101833432	feature_id[62].value > threshold=2.2499048709869385
node_228: feature_name=Ybx1	feature_id[29].value <= threshold=2.970085620880127
node_229: feature_name=LOC101823249	feature_id[2].value > threshold=3.4175922870635986
node_245: feature_name=Cd9	feature_id[52].value <= threshold=3.540013313293457
node_246: feature_name=Oaz1	feature_id[21].value <= threshold=2.4414010047912598
node_247: feature_name=Rpl38	feature_id[8].value > threshold=2.5529727935791016
Class: Attenuated vaccine + Attenuated vaccine
Rules_24	passed counts:32
node_0: feature_name=Mx1	feature_id[9].value <= threshold=1.7005987167358398
node_1: feature_name=LOC121136222	feature_id[0].value <= threshold=2.602003335952759
node_2: feature_name=LOC101823249	feature_id[2].value > threshold=2.917405366897583
node_152: feature_name=LOC101838467	feature_id[1].value <= threshold=4.639559984207153
node_153: feature_name=LOC121138193	feature_id[11].value > threshold=3.449861526489258
node_299: feature_name=LOC101827358	feature_id[57].value > threshold=2.1383330821990967
node_313: feature_name=Rps21	feature_id[45].value <= threshold=3.3140207529067993
node_314: feature_name=Rpl13	feature_id[20].value <= threshold=3.0201274156570435
node_315: feature_name=LOC110340162	feature_id[83].value <= threshold=1.2424533367156982
Class: mRNA vaccine + Attenuated vaccine
Rules_25	passed counts:31
node_0: feature_name=Mx1	feature_id[9].value <= threshold=1.7005987167358398
node_1: feature_name=LOC121136222	feature_id[0].value > threshold=2.602003335952759
node_365: feature_name=Rpl38	feature_id[8].value <= threshold=3.839394450187683
node_366: feature_name=Ly6e	feature_id[7].value > threshold=1.8688347935676575
node_592: feature_name=Rnaset2	feature_id[87].value <= threshold=1.497866153717041
node_593: feature_name=Mx1	feature_id[9].value > threshold=0.3465735912322998
node_601: feature_name=Fth1	feature_id[66].value > threshold=4.283562898635864
node_605: feature_name=Rplp1	feature_id[23].value <= threshold=4.117415189743042
node_606: feature_name=Rpl13	feature_id[20].value > threshold=2.4414010047912598
node_610: feature_name=Rps29	feature_id[3].value <= threshold=4.195588111877441
node_611: feature_name=Cd44	feature_id[85].value <= threshold=2.970085620880127
Class: mRNA vaccine + mRNA vaccine
Rules_26	passed counts:29
node_0: feature_name=Mx1	feature_id[9].value <= threshold=1.7005987167358398
node_1: feature_name=LOC121136222	feature_id[0].value > threshold=2.602003335952759
node_365: feature_name=Rpl38	feature_id[8].value <= threshold=3.839394450187683
node_366: feature_name=Ly6e	feature_id[7].value <= threshold=1.8688347935676575
node_367: feature_name=Cd9	feature_id[52].value <= threshold=3.540854334831238
node_368: feature_name=Pgam1	feature_id[24].value <= threshold=0.3465735912322998
node_369: feature_name=LOC101822587	feature_id[16].value <= threshold=2.5249279737472534
node_370: feature_name=Cd74	feature_id[10].value <= threshold=3.8176519870758057
node_371: feature_name=Ctsd	feature_id[38].value <= threshold=3.1132683753967285
node_372: feature_name=Tmsb4x	feature_id[13].value > threshold=3.828405022621155
node_378: feature_name=Msn	feature_id[32].value <= threshold=2.4814223051071167
node_379: feature_name=St13	feature_id[81].value <= threshold=2.0715673565864563
node_380: feature_name=Selenop	feature_id[63].value <= threshold=2.1383330821990967
node_381: feature_name=Fth1	feature_id[66].value > threshold=3.574958324432373
node_385: feature_name=Tmsb4x	feature_id[13].value <= threshold=5.389061450958252
Class: mRNA vaccine + Attenuated vaccine
Rules_27	passed counts:28
node_0: feature_name=Mx1	feature_id[9].value > threshold=1.7005987167358398
node_744: feature_name=Psme1	feature_id[12].value <= threshold=2.2499048709869385
node_745: feature_name=LOC121136222	feature_id[0].value > threshold=3.0677825212478638
node_885: feature_name=LOC101823249	feature_id[2].value > threshold=2.970085620880127
node_921: feature_name=Mnda	feature_id[5].value > threshold=3.0677825212478638
node_937: feature_name=Rps21	feature_id[45].value > threshold=3.449861526489258
node_959: feature_name=LOC106021785	feature_id[26].value > threshold=2.561982035636902
Class: Non-vaccinated
Rules_28	passed counts:27
node_0: feature_name=Mx1	feature_id[9].value > threshold=1.7005987167358398
node_744: feature_name=Psme1	feature_id[12].value > threshold=2.2499048709869385
node_964: feature_name=Mnda	feature_id[5].value <= threshold=3.59721839427948
node_965: feature_name=Rps29	feature_id[3].value > threshold=3.9981586933135986
node_1073: feature_name=Plac8	feature_id[17].value <= threshold=3.384246587753296
node_1074: feature_name=LOC121136222	feature_id[0].value <= threshold=3.2291691303253174
node_1075: feature_name=St13	feature_id[81].value > threshold=1.2424533367156982
node_1079: feature_name=Rpl10	feature_id[68].value > threshold=3.065613269805908
node_1083: feature_name=LOC101829167	feature_id[80].value > threshold=1.8688347935676575
node_1087: feature_name=LOC106021992	feature_id[15].value > threshold=2.0126758217811584
node_1093: feature_name=Mx2	feature_id[82].value <= threshold=2.636499762535095
node_1094: feature_name=LOC101834868	feature_id[19].value > threshold=1.7005987167358398
Class: Non-vaccinated
Rules_29	passed counts:27
node_0: feature_name=Mx1	feature_id[9].value > threshold=1.7005987167358398
node_744: feature_name=Psme1	feature_id[12].value <= threshold=2.2499048709869385
node_745: feature_name=LOC121136222	feature_id[0].value <= threshold=3.0677825212478638
node_746: feature_name=Rpl38	feature_id[8].value > threshold=3.238486170768738
node_804: feature_name=LOC101823249	feature_id[2].value > threshold=2.7403194904327393
node_828: feature_name=Rplp1	feature_id[23].value <= threshold=3.881510615348816
node_829: feature_name=Mx1	feature_id[9].value <= threshold=2.6735538244247437
node_830: feature_name=LOC110340162	feature_id[83].value <= threshold=0.8958797454833984
node_831: feature_name=Ddx5	feature_id[30].value > threshold=1.7005987167358398
node_833: feature_name=LOC101833432	feature_id[62].value <= threshold=2.4414010047912598
node_834: feature_name=Fcer1g	feature_id[25].value > threshold=2.5964784622192383
Class: Adenovirus vaccine + Adenovirus vaccine
Rules_30	passed counts:27
node_0: feature_name=Mx1	feature_id[9].value <= threshold=1.7005987167358398
node_1: feature_name=LOC121136222	feature_id[0].value > threshold=2.602003335952759
node_365: feature_name=Rpl38	feature_id[8].value <= threshold=3.839394450187683
node_366: feature_name=Ly6e	feature_id[7].value > threshold=1.8688347935676575
node_592: feature_name=Rnaset2	feature_id[87].value > threshold=1.497866153717041
node_624: feature_name=LOC101838467	feature_id[1].value > threshold=3.17718505859375
node_646: feature_name=Isg15	feature_id[6].value > threshold=2.4414010047912598
node_670: feature_name=LOC101833744	feature_id[42].value <= threshold=1.8688347935676575
node_671: feature_name=LOC101834602	feature_id[41].value > threshold=2.802901029586792
node_677: feature_name=LOC110340162	feature_id[83].value <= threshold=1.7776740193367004
Class: mRNA vaccine + mRNA vaccine
Rules_31	passed counts:27
node_0: feature_name=Mx1	feature_id[9].value <= threshold=1.7005987167358398
node_1: feature_name=LOC121136222	feature_id[0].value > threshold=2.602003335952759
node_365: feature_name=Rpl38	feature_id[8].value <= threshold=3.839394450187683
node_366: feature_name=Ly6e	feature_id[7].value <= threshold=1.8688347935676575
node_367: feature_name=Cd9	feature_id[52].value > threshold=3.540854334831238
node_551: feature_name=LOC101823249	feature_id[2].value > threshold=3.6762205362319946
node_579: feature_name=Anxa1	feature_id[61].value > threshold=2.6735538244247437
node_585: feature_name=Pgam1	feature_id[24].value <= threshold=0.3465735912322998
node_586: feature_name=LOC121136222	feature_id[0].value <= threshold=3.1132683753967285
Class: mRNA vaccine + Attenuated vaccine
Rules_32	passed counts:27
node_0: feature_name=Mx1	feature_id[9].value <= threshold=1.7005987167358398
node_1: feature_name=LOC121136222	feature_id[0].value <= threshold=2.602003335952759
node_2: feature_name=LOC101823249	feature_id[2].value > threshold=2.917405366897583
node_152: feature_name=LOC101838467	feature_id[1].value > threshold=4.639559984207153
node_328: feature_name=Cd9	feature_id[52].value <= threshold=3.0900083780288696
node_329: feature_name=Rpl24	feature_id[67].value <= threshold=3.198464870452881
node_330: feature_name=LOC101838467	feature_id[1].value <= threshold=6.228353261947632
node_331: feature_name=Tmsb10	feature_id[86].value <= threshold=3.1345481872558594
node_332: feature_name=Rbm3	feature_id[78].value > threshold=0.8958797454833984
node_340: feature_name=LOC101822555	feature_id[99].value <= threshold=3.675579071044922
node_341: feature_name=Rpl38	feature_id[8].value > threshold=2.567899227142334
node_343: feature_name=Lgals9	feature_id[48].value <= threshold=1.7005987167358398
Class: Adenovirus vaccine + Adenovirus vaccine
Rules_33	passed counts:26
node_0: feature_name=Mx1	feature_id[9].value > threshold=1.7005987167358398
node_744: feature_name=Psme1	feature_id[12].value <= threshold=2.2499048709869385
node_745: feature_name=LOC121136222	feature_id[0].value > threshold=3.0677825212478638
node_885: feature_name=LOC101823249	feature_id[2].value > threshold=2.970085620880127
node_921: feature_name=Mnda	feature_id[5].value <= threshold=3.0677825212478638
node_922: feature_name=Anxa1	feature_id[61].value <= threshold=2.4414010047912598
node_923: feature_name=Rpl9	feature_id[51].value <= threshold=3.449861526489258
node_924: feature_name=LOC101827358	feature_id[57].value <= threshold=2.8888261318206787
Class: mRNA vaccine + mRNA vaccine
Rules_34	passed counts:24
node_0: feature_name=Mx1	feature_id[9].value <= threshold=1.7005987167358398
node_1: feature_name=LOC121136222	feature_id[0].value > threshold=2.602003335952759
node_365: feature_name=Rpl38	feature_id[8].value > threshold=3.839394450187683
node_683: feature_name=LOC121136222	feature_id[0].value > threshold=3.3140207529067993
node_723: feature_name=Pgk1	feature_id[31].value > threshold=2.5249279737472534
node_737: feature_name=B2m	feature_id[4].value <= threshold=3.494667649269104
node_738: feature_name=S100a6	feature_id[34].value > threshold=2.8841605186462402
Class: mRNA vaccine + mRNA vaccine
Rules_35	passed counts:24
node_0: feature_name=Mx1	feature_id[9].value <= threshold=1.7005987167358398
node_1: feature_name=LOC121136222	feature_id[0].value > threshold=2.602003335952759
node_365: feature_name=Rpl38	feature_id[8].value <= threshold=3.839394450187683
node_366: feature_name=Ly6e	feature_id[7].value > threshold=1.8688347935676575
node_592: feature_name=Rnaset2	feature_id[87].value <= threshold=1.497866153717041
node_593: feature_name=Mx1	feature_id[9].value <= threshold=0.3465735912322998
node_594: feature_name=LOC101823249	feature_id[2].value > threshold=2.6735538244247437
node_596: feature_name=Isg15	feature_id[6].value <= threshold=2.0471723079681396
Class: mRNA vaccine + Attenuated vaccine
Rules_36	passed counts:23
node_0: feature_name=Mx1	feature_id[9].value > threshold=1.7005987167358398
node_744: feature_name=Psme1	feature_id[12].value > threshold=2.2499048709869385
node_964: feature_name=Mnda	feature_id[5].value <= threshold=3.59721839427948
node_965: feature_name=Rps29	feature_id[3].value <= threshold=3.9981586933135986
node_966: feature_name=LOC121136222	feature_id[0].value <= threshold=2.2499048709869385
node_967: feature_name=LOC110340162	feature_id[83].value > threshold=0.3465735912322998
node_989: feature_name=LOC101843608	feature_id[79].value <= threshold=2.1910133361816406
node_990: feature_name=LOC101840088	feature_id[53].value > threshold=2.4414010047912598
node_992: feature_name=Ccl8	feature_id[37].value <= threshold=4.803987503051758
node_993: feature_name=Ctsd	feature_id[38].value > threshold=0.5493061542510986
Class: Non-vaccinated
Rules_37	passed counts:23
node_0: feature_name=Mx1	feature_id[9].value <= threshold=1.7005987167358398
node_1: feature_name=LOC121136222	feature_id[0].value <= threshold=2.602003335952759
node_2: feature_name=LOC101823249	feature_id[2].value <= threshold=2.917405366897583
node_3: feature_name=Ly6e	feature_id[7].value <= threshold=0.8958797454833984
node_4: feature_name=Lamp1	feature_id[88].value <= threshold=1.8688347935676575
node_5: feature_name=LOC101838467	feature_id[1].value > threshold=0.8958797454833984
node_33: feature_name=Actb	feature_id[22].value > threshold=3.59721839427948
node_37: feature_name=LOC101828355	feature_id[98].value > threshold=0.6931471824645996
node_39: feature_name=Gapdh	feature_id[35].value <= threshold=2.238668441772461
node_40: feature_name=LOC101833744	feature_id[42].value <= threshold=2.297559976577759
Class: Adenovirus vaccine + Adenovirus vaccine
Rules_38	passed counts:22
node_0: feature_name=Mx1	feature_id[9].value > threshold=1.7005987167358398
node_744: feature_name=Psme1	feature_id[12].value > threshold=2.2499048709869385
node_964: feature_name=Mnda	feature_id[5].value > threshold=3.59721839427948
node_1154: feature_name=Rps24	feature_id[65].value > threshold=3.1132683753967285
node_1160: feature_name=LOC101823249	feature_id[2].value > threshold=2.4414010047912598
node_1164: feature_name=Plac8	feature_id[17].value <= threshold=5.241733074188232
node_1165: feature_name=Mx2	feature_id[82].value <= threshold=3.5831329822540283
node_1166: feature_name=LOC101834602	feature_id[41].value <= threshold=4.798888683319092
node_1167: feature_name=Tpt1	feature_id[70].value <= threshold=2.6735538244247437
node_1168: feature_name=LOC101838982	feature_id[47].value > threshold=0.3465735912322998
node_1172: feature_name=Slamf9	feature_id[56].value > threshold=2.6735538244247437
Class: Non-vaccinated
Rules_39	passed counts:22
node_0: feature_name=Mx1	feature_id[9].value > threshold=1.7005987167358398
node_744: feature_name=Psme1	feature_id[12].value > threshold=2.2499048709869385
node_964: feature_name=Mnda	feature_id[5].value <= threshold=3.59721839427948
node_965: feature_name=Rps29	feature_id[3].value <= threshold=3.9981586933135986
node_966: feature_name=LOC121136222	feature_id[0].value <= threshold=2.2499048709869385
node_967: feature_name=LOC110340162	feature_id[83].value <= threshold=0.3465735912322998
node_968: feature_name=Rps29	feature_id[3].value > threshold=3.701225757598877
node_984: feature_name=Ubb	feature_id[28].value <= threshold=2.970085620880127
node_985: feature_name=Vim	feature_id[39].value <= threshold=3.596467137336731
Class: Adenovirus vaccine + Adenovirus vaccine
Rules_40	passed counts:21
node_0: feature_name=Mx1	feature_id[9].value <= threshold=1.7005987167358398
node_1: feature_name=LOC121136222	feature_id[0].value > threshold=2.602003335952759
node_365: feature_name=Rpl38	feature_id[8].value <= threshold=3.839394450187683
node_366: feature_name=Ly6e	feature_id[7].value > threshold=1.8688347935676575
node_592: feature_name=Rnaset2	feature_id[87].value > threshold=1.497866153717041
node_624: feature_name=LOC101838467	feature_id[1].value <= threshold=3.17718505859375
node_625: feature_name=Pkm	feature_id[69].value > threshold=1.497866153717041
node_639: feature_name=LOC121138193	feature_id[11].value <= threshold=3.6697689294815063
node_640: feature_name=Tmsb4x	feature_id[13].value > threshold=4.133596181869507
Class: mRNA vaccine + mRNA vaccine
Rules_41	passed counts:21
node_0: feature_name=Mx1	feature_id[9].value <= threshold=1.7005987167358398
node_1: feature_name=LOC121136222	feature_id[0].value > threshold=2.602003335952759
node_365: feature_name=Rpl38	feature_id[8].value <= threshold=3.839394450187683
node_366: feature_name=Ly6e	feature_id[7].value <= threshold=1.8688347935676575
node_367: feature_name=Cd9	feature_id[52].value <= threshold=3.540854334831238
node_368: feature_name=Pgam1	feature_id[24].value > threshold=0.3465735912322998
node_502: feature_name=LOC121136222	feature_id[0].value > threshold=3.0201274156570435
node_520: feature_name=S100a11	feature_id[50].value <= threshold=3.1132683753967285
node_521: feature_name=Srsf5	feature_id[71].value > threshold=1.2424533367156982
node_533: feature_name=Ybx1	feature_id[29].value > threshold=1.2424533367156982
node_535: feature_name=Rpl13	feature_id[20].value <= threshold=3.921924352645874
node_536: feature_name=Hsp90ab1	feature_id[91].value > threshold=2.0126758217811584
Class: mRNA vaccine + mRNA vaccine
Rules_42	passed counts:20
node_0: feature_name=Mx1	feature_id[9].value > threshold=1.7005987167358398
node_744: feature_name=Psme1	feature_id[12].value > threshold=2.2499048709869385
node_964: feature_name=Mnda	feature_id[5].value <= threshold=3.59721839427948
node_965: feature_name=Rps29	feature_id[3].value <= threshold=3.9981586933135986
node_966: feature_name=LOC121136222	feature_id[0].value > threshold=2.2499048709869385
node_1002: feature_name=Ctsz	feature_id[33].value <= threshold=2.6735538244247437
node_1003: feature_name=Rpl24	feature_id[67].value <= threshold=3.59721839427948
node_1004: feature_name=LOC101834868	feature_id[19].value > threshold=3.59721839427948
node_1016: feature_name=Actb	feature_id[22].value <= threshold=4.436733961105347
node_1017: feature_name=Cd74	feature_id[10].value <= threshold=4.803987503051758
node_1018: feature_name=Ndufa4	feature_id[36].value <= threshold=2.2821741104125977
Class: Non-vaccinated
Rules_43	passed counts:20
node_0: feature_name=Mx1	feature_id[9].value <= threshold=1.7005987167358398
node_1: feature_name=LOC121136222	feature_id[0].value > threshold=2.602003335952759
node_365: feature_name=Rpl38	feature_id[8].value <= threshold=3.839394450187683
node_366: feature_name=Ly6e	feature_id[7].value <= threshold=1.8688347935676575
node_367: feature_name=Cd9	feature_id[52].value <= threshold=3.540854334831238
node_368: feature_name=Pgam1	feature_id[24].value > threshold=0.3465735912322998
node_502: feature_name=LOC121136222	feature_id[0].value > threshold=3.0201274156570435
node_520: feature_name=S100a11	feature_id[50].value <= threshold=3.1132683753967285
node_521: feature_name=Srsf5	feature_id[71].value <= threshold=1.2424533367156982
node_522: feature_name=LOC101843608	feature_id[79].value > threshold=0.8958797454833984
node_530: feature_name=Hsp90ab1	feature_id[91].value <= threshold=3.1345481872558594
Class: mRNA vaccine + Attenuated vaccine
Rules_44	passed counts:20
node_0: feature_name=Mx1	feature_id[9].value <= threshold=1.7005987167358398
node_1: feature_name=LOC121136222	feature_id[0].value > threshold=2.602003335952759
node_365: feature_name=Rpl38	feature_id[8].value <= threshold=3.839394450187683
node_366: feature_name=Ly6e	feature_id[7].value <= threshold=1.8688347935676575
node_367: feature_name=Cd9	feature_id[52].value <= threshold=3.540854334831238
node_368: feature_name=Pgam1	feature_id[24].value <= threshold=0.3465735912322998
node_369: feature_name=LOC101822587	feature_id[16].value > threshold=2.5249279737472534
node_473: feature_name=Rpl9	feature_id[51].value > threshold=3.0677825212478638
node_487: feature_name=Hsp90ab1	feature_id[91].value <= threshold=2.602003335952759
node_488: feature_name=LOC121136222	feature_id[0].value > threshold=3.034212827682495
node_492: feature_name=Isg15	feature_id[6].value <= threshold=1.589026927947998
Class: mRNA vaccine + Attenuated vaccine
Rules_45	passed counts:20
node_0: feature_name=Mx1	feature_id[9].value <= threshold=1.7005987167358398
node_1: feature_name=LOC121136222	feature_id[0].value <= threshold=2.602003335952759
node_2: feature_name=LOC101823249	feature_id[2].value > threshold=2.917405366897583
node_152: feature_name=LOC101838467	feature_id[1].value <= threshold=4.639559984207153
node_153: feature_name=LOC121138193	feature_id[11].value <= threshold=3.449861526489258
node_154: feature_name=Ctsd	feature_id[38].value <= threshold=3.198464870452881
node_155: feature_name=LOC101822587	feature_id[16].value <= threshold=2.7403194904327393
node_156: feature_name=LOC101833432	feature_id[62].value > threshold=2.2499048709869385
node_228: feature_name=Ybx1	feature_id[29].value <= threshold=2.970085620880127
node_229: feature_name=LOC101823249	feature_id[2].value <= threshold=3.4175922870635986
node_230: feature_name=Rpl24	feature_id[67].value > threshold=2.7403194904327393
node_236: feature_name=Cd81	feature_id[49].value > threshold=0.3465735912322998
node_238: feature_name=Ddx5	feature_id[30].value > threshold=1.7005987167358398
node_242: feature_name=LOC106021785	feature_id[26].value <= threshold=2.3502402305603027
Class: Adenovirus vaccine + Adenovirus vaccine
Rules_46	passed counts:19
node_0: feature_name=Mx1	feature_id[9].value > threshold=1.7005987167358398
node_744: feature_name=Psme1	feature_id[12].value <= threshold=2.2499048709869385
node_745: feature_name=LOC121136222	feature_id[0].value > threshold=3.0677825212478638
node_885: feature_name=LOC101823249	feature_id[2].value > threshold=2.970085620880127
node_921: feature_name=Mnda	feature_id[5].value > threshold=3.0677825212478638
node_937: feature_name=Rps21	feature_id[45].value <= threshold=3.449861526489258
node_938: feature_name=Hsp90ab1	feature_id[91].value <= threshold=2.4414010047912598
node_939: feature_name=Clta	feature_id[93].value <= threshold=2.1383330821990967
node_940: feature_name=Ndufa4	feature_id[36].value > threshold=0.8958797454833984
node_942: feature_name=LOC106021785	feature_id[26].value <= threshold=3.8039389848709106
Class: Non-vaccinated
Rules_47	passed counts:18
node_0: feature_name=Mx1	feature_id[9].value <= threshold=1.7005987167358398
node_1: feature_name=LOC121136222	feature_id[0].value <= threshold=2.602003335952759
node_2: feature_name=LOC101823249	feature_id[2].value > threshold=2.917405366897583
node_152: feature_name=LOC101838467	feature_id[1].value <= threshold=4.639559984207153
node_153: feature_name=LOC121138193	feature_id[11].value <= threshold=3.449861526489258
node_154: feature_name=Ctsd	feature_id[38].value > threshold=3.198464870452881
node_272: feature_name=Rpsa	feature_id[14].value <= threshold=2.5249279737472534
node_273: feature_name=LOC101823249	feature_id[2].value <= threshold=3.5686391592025757
node_274: feature_name=Cd74	feature_id[10].value <= threshold=4.06811261177063
node_275: feature_name=S100a6	feature_id[34].value <= threshold=3.8823602199554443
Class: Adenovirus vaccine + Adenovirus vaccine
Rules_48	passed counts:17
node_0: feature_name=Mx1	feature_id[9].value > threshold=1.7005987167358398
node_744: feature_name=Psme1	feature_id[12].value > threshold=2.2499048709869385
node_964: feature_name=Mnda	feature_id[5].value <= threshold=3.59721839427948
node_965: feature_name=Rps29	feature_id[3].value <= threshold=3.9981586933135986
node_966: feature_name=LOC121136222	feature_id[0].value > threshold=2.2499048709869385
node_1002: feature_name=Ctsz	feature_id[33].value > threshold=2.6735538244247437
node_1038: feature_name=Rplp1	feature_id[23].value > threshold=4.0514445304870605
node_1062: feature_name=Cd81	feature_id[49].value <= threshold=2.0126758217811584
node_1063: feature_name=S100a6	feature_id[34].value > threshold=1.2424533367156982
node_1069: feature_name=Gapdh	feature_id[35].value > threshold=1.497866153717041
Class: Non-vaccinated
Rules_49	passed counts:17
node_0: feature_name=Mx1	feature_id[9].value > threshold=1.7005987167358398
node_744: feature_name=Psme1	feature_id[12].value <= threshold=2.2499048709869385
node_745: feature_name=LOC121136222	feature_id[0].value <= threshold=3.0677825212478638
node_746: feature_name=Rpl38	feature_id[8].value > threshold=3.238486170768738
node_804: feature_name=LOC101823249	feature_id[2].value > threshold=2.7403194904327393
node_828: feature_name=Rplp1	feature_id[23].value <= threshold=3.881510615348816
node_829: feature_name=Mx1	feature_id[9].value > threshold=2.6735538244247437
node_847: feature_name=LOC106021992	feature_id[15].value > threshold=2.2499048709869385
node_853: feature_name=LOC101822555	feature_id[99].value > threshold=2.636499762535095
Class: Non-vaccinated
Rules_50	passed counts:16
node_0: feature_name=Mx1	feature_id[9].value > threshold=1.7005987167358398
node_744: feature_name=Psme1	feature_id[12].value <= threshold=2.2499048709869385
node_745: feature_name=LOC121136222	feature_id[0].value <= threshold=3.0677825212478638
node_746: feature_name=Rpl38	feature_id[8].value > threshold=3.238486170768738
node_804: feature_name=LOC101823249	feature_id[2].value <= threshold=2.7403194904327393
node_805: feature_name=S100a11	feature_id[50].value > threshold=3.3140207529067993
node_821: feature_name=Gapdh	feature_id[35].value > threshold=0.8958797454833984
node_823: feature_name=LOC106021785	feature_id[26].value > threshold=2.1383330821990967
node_825: feature_name=LOC101843608	feature_id[79].value <= threshold=3.308701515197754
Class: Non-vaccinated
Rules_51	passed counts:16
node_0: feature_name=Mx1	feature_id[9].value <= threshold=1.7005987167358398
node_1: feature_name=LOC121136222	feature_id[0].value > threshold=2.602003335952759
node_365: feature_name=Rpl38	feature_id[8].value > threshold=3.839394450187683
node_683: feature_name=LOC121136222	feature_id[0].value > threshold=3.3140207529067993
node_723: feature_name=Pgk1	feature_id[31].value <= threshold=2.5249279737472534
node_724: feature_name=Mnda	feature_id[5].value <= threshold=2.2499048709869385
Class: mRNA vaccine + Attenuated vaccine
Rules_52	passed counts:15
node_0: feature_name=Mx1	feature_id[9].value <= threshold=1.7005987167358398
node_1: feature_name=LOC121136222	feature_id[0].value > threshold=2.602003335952759
node_365: feature_name=Rpl38	feature_id[8].value > threshold=3.839394450187683
node_683: feature_name=LOC121136222	feature_id[0].value <= threshold=3.3140207529067993
node_684: feature_name=LOC101838467	feature_id[1].value > threshold=0.8958797454833984
node_692: feature_name=S100a11	feature_id[50].value > threshold=3.449861526489258
node_716: feature_name=Rpl38	feature_id[8].value > threshold=3.881510615348816
node_720: feature_name=Ccl8	feature_id[37].value <= threshold=3.7461016178131104
Class: Non-vaccinated
Rules_53	passed counts:15
node_0: feature_name=Mx1	feature_id[9].value <= threshold=1.7005987167358398
node_1: feature_name=LOC121136222	feature_id[0].value > threshold=2.602003335952759
node_365: feature_name=Rpl38	feature_id[8].value <= threshold=3.839394450187683
node_366: feature_name=Ly6e	feature_id[7].value > threshold=1.8688347935676575
node_592: feature_name=Rnaset2	feature_id[87].value > threshold=1.497866153717041
node_624: feature_name=LOC101838467	feature_id[1].value <= threshold=3.17718505859375
node_625: feature_name=Pkm	feature_id[69].value <= threshold=1.497866153717041
node_626: feature_name=Rpl24	feature_id[67].value > threshold=3.624251961708069
node_636: feature_name=Lgals9	feature_id[48].value <= threshold=1.497866153717041
Class: mRNA vaccine + Attenuated vaccine
Rules_54	passed counts:15
node_0: feature_name=Mx1	feature_id[9].value <= threshold=1.7005987167358398
node_1: feature_name=LOC121136222	feature_id[0].value > threshold=2.602003335952759
node_365: feature_name=Rpl38	feature_id[8].value <= threshold=3.839394450187683
node_366: feature_name=Ly6e	feature_id[7].value <= threshold=1.8688347935676575
node_367: feature_name=Cd9	feature_id[52].value > threshold=3.540854334831238
node_551: feature_name=LOC101823249	feature_id[2].value <= threshold=3.6762205362319946
node_552: feature_name=Tmsb10	feature_id[86].value <= threshold=2.802901029586792
node_553: feature_name=Msn	feature_id[32].value > threshold=2.4414010047912598
node_561: feature_name=Tpt1	feature_id[70].value > threshold=3.0900083780288696
Class: mRNA vaccine + mRNA vaccine
Rules_55	passed counts:15
node_0: feature_name=Mx1	feature_id[9].value <= threshold=1.7005987167358398
node_1: feature_name=LOC121136222	feature_id[0].value <= threshold=2.602003335952759
node_2: feature_name=LOC101823249	feature_id[2].value > threshold=2.917405366897583
node_152: feature_name=LOC101838467	feature_id[1].value > threshold=4.639559984207153
node_328: feature_name=Cd9	feature_id[52].value <= threshold=3.0900083780288696
node_329: feature_name=Rpl24	feature_id[67].value > threshold=3.198464870452881
node_357: feature_name=Fcer1g	feature_id[25].value > threshold=3.1132683753967285
Class: Non-vaccinated
Rules_56	passed counts:15
node_0: feature_name=Mx1	feature_id[9].value <= threshold=1.7005987167358398
node_1: feature_name=LOC121136222	feature_id[0].value <= threshold=2.602003335952759
node_2: feature_name=LOC101823249	feature_id[2].value <= threshold=2.917405366897583
node_3: feature_name=Ly6e	feature_id[7].value <= threshold=0.8958797454833984
node_4: feature_name=Lamp1	feature_id[88].value > threshold=1.8688347935676575
node_46: feature_name=Rps29	feature_id[3].value <= threshold=3.7494349479675293
node_47: feature_name=LOC121136222	feature_id[0].value <= threshold=2.2499048709869385
node_48: feature_name=Fth1	feature_id[66].value <= threshold=5.598312139511108
node_49: feature_name=Cd74	feature_id[10].value <= threshold=3.465247392654419
node_50: feature_name=Cd44	feature_id[85].value <= threshold=3.0433874130249023
Class: Attenuated vaccine + Attenuated vaccine
Rules_57	passed counts:14
node_0: feature_name=Mx1	feature_id[9].value > threshold=1.7005987167358398
node_744: feature_name=Psme1	feature_id[12].value > threshold=2.2499048709869385
node_964: feature_name=Mnda	feature_id[5].value > threshold=3.59721839427948
node_1154: feature_name=Rps24	feature_id[65].value > threshold=3.1132683753967285
node_1160: feature_name=LOC101823249	feature_id[2].value > threshold=2.4414010047912598
node_1164: feature_name=Plac8	feature_id[17].value <= threshold=5.241733074188232
node_1165: feature_name=Mx2	feature_id[82].value <= threshold=3.5831329822540283
node_1166: feature_name=LOC101834602	feature_id[41].value <= threshold=4.798888683319092
node_1167: feature_name=Tpt1	feature_id[70].value > threshold=2.6735538244247437
node_1175: feature_name=LOC101827358	feature_id[57].value > threshold=0.5493061542510986
node_1177: feature_name=Actb	feature_id[22].value <= threshold=5.337526559829712
node_1178: feature_name=Tmsb4x	feature_id[13].value > threshold=4.094205617904663
node_1186: feature_name=rna-NC-013276.1:1101..2662	feature_id[77].value <= threshold=4.709570646286011
node_1187: feature_name=LOC101840088	feature_id[53].value > threshold=2.297559976577759
node_1191: feature_name=Arpc1b	feature_id[94].value > threshold=1.497866153717041
node_1195: feature_name=Rpl10	feature_id[68].value <= threshold=4.6586997509002686
node_1196: feature_name=LOC101843608	feature_id[79].value <= threshold=3.3726181983947754
node_1197: feature_name=Anxa1	feature_id[61].value <= threshold=3.881510615348816
node_1198: feature_name=LOC101834868	feature_id[19].value <= threshold=4.6298508644104
node_1199: feature_name=LOC101822587	feature_id[16].value > threshold=1.8688347935676575
node_1203: feature_name=Rps21	feature_id[45].value > threshold=2.0126758217811584
node_1207: feature_name=Mx1	feature_id[9].value <= threshold=3.7954261302948
node_1208: feature_name=LOC121138193	feature_id[11].value <= threshold=4.100967168807983
node_1209: feature_name=Rpsa	feature_id[14].value > threshold=1.497866153717041
node_1213: feature_name=S100a11	feature_id[50].value > threshold=2.602003335952759
node_1217: feature_name=Cd9	feature_id[52].value <= threshold=3.7609297037124634
node_1218: feature_name=Rpl38	feature_id[8].value > threshold=2.6735538244247437
node_1222: feature_name=LOC101840088	feature_id[53].value <= threshold=2.602003335952759
node_1223: feature_name=SCoV2-UTR3	feature_id[64].value <= threshold=0.3465735912322998
Class: Non-vaccinated
Rules_58	passed counts:14
node_0: feature_name=Mx1	feature_id[9].value > threshold=1.7005987167358398
node_744: feature_name=Psme1	feature_id[12].value > threshold=2.2499048709869385
node_964: feature_name=Mnda	feature_id[5].value <= threshold=3.59721839427948
node_965: feature_name=Rps29	feature_id[3].value <= threshold=3.9981586933135986
node_966: feature_name=LOC121136222	feature_id[0].value <= threshold=2.2499048709869385
node_967: feature_name=LOC110340162	feature_id[83].value <= threshold=0.3465735912322998
node_968: feature_name=Rps29	feature_id[3].value <= threshold=3.701225757598877
node_969: feature_name=Rpl13	feature_id[20].value <= threshold=2.4414010047912598
node_970: feature_name=LOC121136115	feature_id[90].value <= threshold=0.3465735912322998
node_971: feature_name=Apoe	feature_id[95].value <= threshold=3.1132683753967285
Class: Non-vaccinated
Rules_59	passed counts:14
node_0: feature_name=Mx1	feature_id[9].value <= threshold=1.7005987167358398
node_1: feature_name=LOC121136222	feature_id[0].value <= threshold=2.602003335952759
node_2: feature_name=LOC101823249	feature_id[2].value <= threshold=2.917405366897583
node_3: feature_name=Ly6e	feature_id[7].value <= threshold=0.8958797454833984
node_4: feature_name=Lamp1	feature_id[88].value > threshold=1.8688347935676575
node_46: feature_name=Rps29	feature_id[3].value <= threshold=3.7494349479675293
node_47: feature_name=LOC121136222	feature_id[0].value <= threshold=2.2499048709869385
node_48: feature_name=Fth1	feature_id[66].value > threshold=5.598312139511108
Class: Adenovirus vaccine + Adenovirus vaccine
Rules_60	passed counts:14
node_0: feature_name=Mx1	feature_id[9].value <= threshold=1.7005987167358398
node_1: feature_name=LOC121136222	feature_id[0].value <= threshold=2.602003335952759
node_2: feature_name=LOC101823249	feature_id[2].value <= threshold=2.917405366897583
node_3: feature_name=Ly6e	feature_id[7].value <= threshold=0.8958797454833984
node_4: feature_name=Lamp1	feature_id[88].value <= threshold=1.8688347935676575
node_5: feature_name=LOC101838467	feature_id[1].value <= threshold=0.8958797454833984
node_6: feature_name=St13	feature_id[81].value > threshold=2.0126758217811584
node_20: feature_name=B2m	feature_id[4].value > threshold=3.384246587753296
node_22: feature_name=Ptma	feature_id[97].value > threshold=2.0126758217811584
node_28: feature_name=Rps28	feature_id[18].value > threshold=2.9540414810180664
node_30: feature_name=Cd81	feature_id[49].value > threshold=0.8958797454833984
Class: Adenovirus vaccine + Adenovirus vaccine
Rules_61	passed counts:13
node_0: feature_name=Mx1	feature_id[9].value > threshold=1.7005987167358398
node_744: feature_name=Psme1	feature_id[12].value > threshold=2.2499048709869385
node_964: feature_name=Mnda	feature_id[5].value > threshold=3.59721839427948
node_1154: feature_name=Rps24	feature_id[65].value > threshold=3.1132683753967285
node_1160: feature_name=LOC101823249	feature_id[2].value > threshold=2.4414010047912598
node_1164: feature_name=Plac8	feature_id[17].value <= threshold=5.241733074188232
node_1165: feature_name=Mx2	feature_id[82].value <= threshold=3.5831329822540283
node_1166: feature_name=LOC101834602	feature_id[41].value <= threshold=4.798888683319092
node_1167: feature_name=Tpt1	feature_id[70].value > threshold=2.6735538244247437
node_1175: feature_name=LOC101827358	feature_id[57].value > threshold=0.5493061542510986
node_1177: feature_name=Actb	feature_id[22].value <= threshold=5.337526559829712
node_1178: feature_name=Tmsb4x	feature_id[13].value > threshold=4.094205617904663
node_1186: feature_name=rna-NC-013276.1:1101..2662	feature_id[77].value <= threshold=4.709570646286011
node_1187: feature_name=LOC101840088	feature_id[53].value > threshold=2.297559976577759
node_1191: feature_name=Arpc1b	feature_id[94].value > threshold=1.497866153717041
node_1195: feature_name=Rpl10	feature_id[68].value <= threshold=4.6586997509002686
node_1196: feature_name=LOC101843608	feature_id[79].value <= threshold=3.3726181983947754
node_1197: feature_name=Anxa1	feature_id[61].value <= threshold=3.881510615348816
node_1198: feature_name=LOC101834868	feature_id[19].value <= threshold=4.6298508644104
node_1199: feature_name=LOC101822587	feature_id[16].value > threshold=1.8688347935676575
node_1203: feature_name=Rps21	feature_id[45].value > threshold=2.0126758217811584
node_1207: feature_name=Mx1	feature_id[9].value <= threshold=3.7954261302948
node_1208: feature_name=LOC121138193	feature_id[11].value <= threshold=4.100967168807983
node_1209: feature_name=Rpsa	feature_id[14].value > threshold=1.497866153717041
node_1213: feature_name=S100a11	feature_id[50].value > threshold=2.602003335952759
node_1217: feature_name=Cd9	feature_id[52].value <= threshold=3.7609297037124634
node_1218: feature_name=Rpl38	feature_id[8].value <= threshold=2.6735538244247437
node_1219: feature_name=Rpl9	feature_id[51].value <= threshold=2.943052053451538
Class: Non-vaccinated
Rules_62	passed counts:13
node_0: feature_name=Mx1	feature_id[9].value <= threshold=1.7005987167358398
node_1: feature_name=LOC121136222	feature_id[0].value > threshold=2.602003335952759
node_365: feature_name=Rpl38	feature_id[8].value <= threshold=3.839394450187683
node_366: feature_name=Ly6e	feature_id[7].value > threshold=1.8688347935676575
node_592: feature_name=Rnaset2	feature_id[87].value > threshold=1.497866153717041
node_624: feature_name=LOC101838467	feature_id[1].value <= threshold=3.17718505859375
node_625: feature_name=Pkm	feature_id[69].value <= threshold=1.497866153717041
node_626: feature_name=Rpl24	feature_id[67].value <= threshold=3.624251961708069
node_627: feature_name=S100a11	feature_id[50].value > threshold=2.914472818374634
node_629: feature_name=Ctsd	feature_id[38].value <= threshold=3.276966691017151
Class: mRNA vaccine + mRNA vaccine
Rules_63	passed counts:13
node_0: feature_name=Mx1	feature_id[9].value <= threshold=1.7005987167358398
node_1: feature_name=LOC121136222	feature_id[0].value <= threshold=2.602003335952759
node_2: feature_name=LOC101823249	feature_id[2].value <= threshold=2.917405366897583
node_3: feature_name=Ly6e	feature_id[7].value <= threshold=0.8958797454833984
node_4: feature_name=Lamp1	feature_id[88].value > threshold=1.8688347935676575
node_46: feature_name=Rps29	feature_id[3].value <= threshold=3.7494349479675293
node_47: feature_name=LOC121136222	feature_id[0].value > threshold=2.2499048709869385
node_57: feature_name=LOC101838982	feature_id[47].value <= threshold=1.2424533367156982
node_58: feature_name=Vcan	feature_id[96].value <= threshold=0.3465735912322998
Class: mRNA vaccine + mRNA vaccine
Rules_64	passed counts:12
node_0: feature_name=Mx1	feature_id[9].value > threshold=1.7005987167358398
node_744: feature_name=Psme1	feature_id[12].value > threshold=2.2499048709869385
node_964: feature_name=Mnda	feature_id[5].value > threshold=3.59721839427948
node_1154: feature_name=Rps24	feature_id[65].value > threshold=3.1132683753967285
node_1160: feature_name=LOC101823249	feature_id[2].value > threshold=2.4414010047912598
node_1164: feature_name=Plac8	feature_id[17].value <= threshold=5.241733074188232
node_1165: feature_name=Mx2	feature_id[82].value <= threshold=3.5831329822540283
node_1166: feature_name=LOC101834602	feature_id[41].value <= threshold=4.798888683319092
node_1167: feature_name=Tpt1	feature_id[70].value > threshold=2.6735538244247437
node_1175: feature_name=LOC101827358	feature_id[57].value > threshold=0.5493061542510986
node_1177: feature_name=Actb	feature_id[22].value <= threshold=5.337526559829712
node_1178: feature_name=Tmsb4x	feature_id[13].value <= threshold=4.094205617904663
node_1179: feature_name=Lgals9	feature_id[48].value > threshold=0.8958797454833984
node_1183: feature_name=Ly6e	feature_id[7].value <= threshold=3.145784616470337
Class: Non-vaccinated
Rules_65	passed counts:12
node_0: feature_name=Mx1	feature_id[9].value > threshold=1.7005987167358398
node_744: feature_name=Psme1	feature_id[12].value > threshold=2.2499048709869385
node_964: feature_name=Mnda	feature_id[5].value <= threshold=3.59721839427948
node_965: feature_name=Rps29	feature_id[3].value <= threshold=3.9981586933135986
node_966: feature_name=LOC121136222	feature_id[0].value > threshold=2.2499048709869385
node_1002: feature_name=Ctsz	feature_id[33].value <= threshold=2.6735538244247437
node_1003: feature_name=Rpl24	feature_id[67].value <= threshold=3.59721839427948
node_1004: feature_name=LOC101834868	feature_id[19].value > threshold=3.59721839427948
node_1016: feature_name=Actb	feature_id[22].value > threshold=4.436733961105347
node_1024: feature_name=Vim	feature_id[39].value > threshold=2.8888261318206787
node_1030: feature_name=Ctsz	feature_id[33].value > threshold=2.0715673565864563
Class: mRNA vaccine + mRNA vaccine
Rules_66	passed counts:12
node_0: feature_name=Mx1	feature_id[9].value <= threshold=1.7005987167358398
node_1: feature_name=LOC121136222	feature_id[0].value > threshold=2.602003335952759
node_365: feature_name=Rpl38	feature_id[8].value > threshold=3.839394450187683
node_683: feature_name=LOC121136222	feature_id[0].value > threshold=3.3140207529067993
node_723: feature_name=Pgk1	feature_id[31].value <= threshold=2.5249279737472534
node_724: feature_name=Mnda	feature_id[5].value > threshold=2.2499048709869385
node_726: feature_name=Rps2	feature_id[59].value <= threshold=3.4960482120513916
node_727: feature_name=LOC106021992	feature_id[15].value <= threshold=2.1383330821990967
node_728: feature_name=Pgam1	feature_id[24].value <= threshold=0.8958797454833984
Class: mRNA vaccine + Attenuated vaccine
Rules_67	passed counts:12
node_0: feature_name=Mx1	feature_id[9].value <= threshold=1.7005987167358398
node_1: feature_name=LOC121136222	feature_id[0].value > threshold=2.602003335952759
node_365: feature_name=Rpl38	feature_id[8].value <= threshold=3.839394450187683
node_366: feature_name=Ly6e	feature_id[7].value <= threshold=1.8688347935676575
node_367: feature_name=Cd9	feature_id[52].value > threshold=3.540854334831238
node_551: feature_name=LOC101823249	feature_id[2].value <= threshold=3.6762205362319946
node_552: feature_name=Tmsb10	feature_id[86].value <= threshold=2.802901029586792
node_553: feature_name=Msn	feature_id[32].value <= threshold=2.4414010047912598
node_554: feature_name=Mnda	feature_id[5].value <= threshold=1.589026927947998
Class: mRNA vaccine + Attenuated vaccine
Rules_68	passed counts:12
node_0: feature_name=Mx1	feature_id[9].value <= threshold=1.7005987167358398
node_1: feature_name=LOC121136222	feature_id[0].value <= threshold=2.602003335952759
node_2: feature_name=LOC101823249	feature_id[2].value > threshold=2.917405366897583
node_152: feature_name=LOC101838467	feature_id[1].value <= threshold=4.639559984207153
node_153: feature_name=LOC121138193	feature_id[11].value <= threshold=3.449861526489258
node_154: feature_name=Ctsd	feature_id[38].value <= threshold=3.198464870452881
node_155: feature_name=LOC101822587	feature_id[16].value <= threshold=2.7403194904327393
node_156: feature_name=LOC101833432	feature_id[62].value > threshold=2.2499048709869385
node_228: feature_name=Ybx1	feature_id[29].value <= threshold=2.970085620880127
node_229: feature_name=LOC101823249	feature_id[2].value <= threshold=3.4175922870635986
node_230: feature_name=Rpl24	feature_id[67].value <= threshold=2.7403194904327393
node_231: feature_name=Oaz1	feature_id[21].value <= threshold=2.5249279737472534
node_232: feature_name=LOC101840088	feature_id[53].value > threshold=1.7005987167358398
Class: Attenuated vaccine + Attenuated vaccine
Rules_69	passed counts:11
node_0: feature_name=Mx1	feature_id[9].value > threshold=1.7005987167358398
node_744: feature_name=Psme1	feature_id[12].value <= threshold=2.2499048709869385
node_745: feature_name=LOC121136222	feature_id[0].value > threshold=3.0677825212478638
node_885: feature_name=LOC101823249	feature_id[2].value > threshold=2.970085620880127
node_921: feature_name=Mnda	feature_id[5].value > threshold=3.0677825212478638
node_937: feature_name=Rps21	feature_id[45].value <= threshold=3.449861526489258
node_938: feature_name=Hsp90ab1	feature_id[91].value > threshold=2.4414010047912598
node_950: feature_name=Gstp1	feature_id[76].value <= threshold=2.6735538244247437
Class: mRNA vaccine + mRNA vaccine
Rules_70	passed counts:11
node_0: feature_name=Mx1	feature_id[9].value <= threshold=1.7005987167358398
node_1: feature_name=LOC121136222	feature_id[0].value > threshold=2.602003335952759
node_365: feature_name=Rpl38	feature_id[8].value <= threshold=3.839394450187683
node_366: feature_name=Ly6e	feature_id[7].value > threshold=1.8688347935676575
node_592: feature_name=Rnaset2	feature_id[87].value <= threshold=1.497866153717041
node_593: feature_name=Mx1	feature_id[9].value > threshold=0.3465735912322998
node_601: feature_name=Fth1	feature_id[66].value > threshold=4.283562898635864
node_605: feature_name=Rplp1	feature_id[23].value > threshold=4.117415189743042
node_615: feature_name=Tmsb10	feature_id[86].value > threshold=2.6735538244247437
node_617: feature_name=Ddx5	feature_id[30].value <= threshold=2.1383330821990967
node_618: feature_name=LOC101833432	feature_id[62].value <= threshold=2.826244592666626
Class: mRNA vaccine + Attenuated vaccine
Rules_71	passed counts:11
node_0: feature_name=Mx1	feature_id[9].value <= threshold=1.7005987167358398
node_1: feature_name=LOC121136222	feature_id[0].value > threshold=2.602003335952759
node_365: feature_name=Rpl38	feature_id[8].value <= threshold=3.839394450187683
node_366: feature_name=Ly6e	feature_id[7].value <= threshold=1.8688347935676575
node_367: feature_name=Cd9	feature_id[52].value <= threshold=3.540854334831238
node_368: feature_name=Pgam1	feature_id[24].value <= threshold=0.3465735912322998
node_369: feature_name=LOC101822587	feature_id[16].value > threshold=2.5249279737472534
node_473: feature_name=Rpl9	feature_id[51].value > threshold=3.0677825212478638
node_487: feature_name=Hsp90ab1	feature_id[91].value > threshold=2.602003335952759
node_497: feature_name=LOC101833432	feature_id[62].value > threshold=2.4814223051071167
Class: mRNA vaccine + mRNA vaccine
Rules_72	passed counts:11
node_0: feature_name=Mx1	feature_id[9].value <= threshold=1.7005987167358398
node_1: feature_name=LOC121136222	feature_id[0].value > threshold=2.602003335952759
node_365: feature_name=Rpl38	feature_id[8].value <= threshold=3.839394450187683
node_366: feature_name=Ly6e	feature_id[7].value <= threshold=1.8688347935676575
node_367: feature_name=Cd9	feature_id[52].value <= threshold=3.540854334831238
node_368: feature_name=Pgam1	feature_id[24].value <= threshold=0.3465735912322998
node_369: feature_name=LOC101822587	feature_id[16].value <= threshold=2.5249279737472534
node_370: feature_name=Cd74	feature_id[10].value > threshold=3.8176519870758057
node_398: feature_name=LOC121136115	feature_id[90].value <= threshold=0.8958797454833984
node_399: feature_name=LOC106021992	feature_id[15].value <= threshold=2.0126758217811584
node_400: feature_name=Sftpc	feature_id[27].value <= threshold=1.8688347935676575
node_401: feature_name=Cd81	feature_id[49].value > threshold=2.1383330821990967
node_439: feature_name=Plac8	feature_id[17].value > threshold=0.3465735912322998
node_445: feature_name=Ubb	feature_id[28].value > threshold=1.8688347935676575
Class: mRNA vaccine + Attenuated vaccine
Rules_73	passed counts:11
node_0: feature_name=Mx1	feature_id[9].value <= threshold=1.7005987167358398
node_1: feature_name=LOC121136222	feature_id[0].value <= threshold=2.602003335952759
node_2: feature_name=LOC101823249	feature_id[2].value > threshold=2.917405366897583
node_152: feature_name=LOC101838467	feature_id[1].value > threshold=4.639559984207153
node_328: feature_name=Cd9	feature_id[52].value > threshold=3.0900083780288696
Class: mRNA vaccine + mRNA vaccine
Rules_74	passed counts:11
node_0: feature_name=Mx1	feature_id[9].value <= threshold=1.7005987167358398
node_1: feature_name=LOC121136222	feature_id[0].value <= threshold=2.602003335952759
node_2: feature_name=LOC101823249	feature_id[2].value > threshold=2.917405366897583
node_152: feature_name=LOC101838467	feature_id[1].value <= threshold=4.639559984207153
node_153: feature_name=LOC121138193	feature_id[11].value <= threshold=3.449861526489258
node_154: feature_name=Ctsd	feature_id[38].value <= threshold=3.198464870452881
node_155: feature_name=LOC101822587	feature_id[16].value > threshold=2.7403194904327393
node_261: feature_name=Msn	feature_id[32].value > threshold=1.7005987167358398
node_269: feature_name=Vcan	feature_id[96].value <= threshold=1.8688348531723022
Class: Adenovirus vaccine + Adenovirus vaccine
Rules_75	passed counts:11
node_0: feature_name=Mx1	feature_id[9].value <= threshold=1.7005987167358398
node_1: feature_name=LOC121136222	feature_id[0].value <= threshold=2.602003335952759
node_2: feature_name=LOC101823249	feature_id[2].value > threshold=2.917405366897583
node_152: feature_name=LOC101838467	feature_id[1].value <= threshold=4.639559984207153
node_153: feature_name=LOC121138193	feature_id[11].value <= threshold=3.449861526489258
node_154: feature_name=Ctsd	feature_id[38].value <= threshold=3.198464870452881
node_155: feature_name=LOC101822587	feature_id[16].value <= threshold=2.7403194904327393
node_156: feature_name=LOC101833432	feature_id[62].value <= threshold=2.2499048709869385
node_157: feature_name=Slamf9	feature_id[56].value <= threshold=2.3502402305603027
node_158: feature_name=Eef1a1	feature_id[92].value <= threshold=3.7256208658218384
node_159: feature_name=Cd74	feature_id[10].value <= threshold=5.29543399810791
node_160: feature_name=Actb	feature_id[22].value <= threshold=4.677479982376099
node_161: feature_name=rna-NC-013276.1:1101..2662	feature_id[77].value <= threshold=4.098494052886963
node_162: feature_name=Fcer1g	feature_id[25].value <= threshold=3.6505738496780396
node_163: feature_name=Cd74	feature_id[10].value <= threshold=3.449861526489258
node_164: feature_name=Fth1	feature_id[66].value <= threshold=5.599778175354004
node_165: feature_name=Tmsb10	feature_id[86].value > threshold=2.3502402305603027
Class: Attenuated vaccine + Attenuated vaccine
Rules_76	passed counts:11
node_0: feature_name=Mx1	feature_id[9].value <= threshold=1.7005987167358398
node_1: feature_name=LOC121136222	feature_id[0].value <= threshold=2.602003335952759
node_2: feature_name=LOC101823249	feature_id[2].value <= threshold=2.917405366897583
node_3: feature_name=Ly6e	feature_id[7].value <= threshold=0.8958797454833984
node_4: feature_name=Lamp1	feature_id[88].value <= threshold=1.8688347935676575
node_5: feature_name=LOC101838467	feature_id[1].value <= threshold=0.8958797454833984
node_6: feature_name=St13	feature_id[81].value <= threshold=2.0126758217811584
node_7: feature_name=Ctsh	feature_id[84].value <= threshold=2.4414010047912598
node_8: feature_name=LOC101829167	feature_id[80].value <= threshold=2.2499048709869385
node_9: feature_name=Rpl19	feature_id[46].value <= threshold=3.0433874130249023
node_10: feature_name=Rpl10	feature_id[68].value <= threshold=3.5259279012680054
Class: Attenuated vaccine + Attenuated vaccine
Rules_77	passed counts:10
node_0: feature_name=Mx1	feature_id[9].value > threshold=1.7005987167358398
node_744: feature_name=Psme1	feature_id[12].value > threshold=2.2499048709869385
node_964: feature_name=Mnda	feature_id[5].value <= threshold=3.59721839427948
node_965: feature_name=Rps29	feature_id[3].value <= threshold=3.9981586933135986
node_966: feature_name=LOC121136222	feature_id[0].value > threshold=2.2499048709869385
node_1002: feature_name=Ctsz	feature_id[33].value <= threshold=2.6735538244247437
node_1003: feature_name=Rpl24	feature_id[67].value > threshold=3.59721839427948
node_1033: feature_name=Ddx5	feature_id[30].value > threshold=1.8688347935676575
Class: mRNA vaccine + mRNA vaccine
Rules_78	passed counts:10
node_0: feature_name=Mx1	feature_id[9].value > threshold=1.7005987167358398
node_744: feature_name=Psme1	feature_id[12].value <= threshold=2.2499048709869385
node_745: feature_name=LOC121136222	feature_id[0].value > threshold=3.0677825212478638
node_885: feature_name=LOC101823249	feature_id[2].value > threshold=2.970085620880127
node_921: feature_name=Mnda	feature_id[5].value <= threshold=3.0677825212478638
node_922: feature_name=Anxa1	feature_id[61].value > threshold=2.4414010047912598
node_930: feature_name=Eef1a1	feature_id[92].value <= threshold=4.059848070144653
node_931: feature_name=Clta	feature_id[93].value > threshold=1.0397207736968994
node_933: feature_name=Sftpc	feature_id[27].value > threshold=0.3465735912322998
Class: Non-vaccinated
Rules_79	passed counts:10
node_0: feature_name=Mx1	feature_id[9].value > threshold=1.7005987167358398
node_744: feature_name=Psme1	feature_id[12].value <= threshold=2.2499048709869385
node_745: feature_name=LOC121136222	feature_id[0].value <= threshold=3.0677825212478638
node_746: feature_name=Rpl38	feature_id[8].value > threshold=3.238486170768738
node_804: feature_name=LOC101823249	feature_id[2].value > threshold=2.7403194904327393
node_828: feature_name=Rplp1	feature_id[23].value > threshold=3.881510615348816
node_858: feature_name=Actb	feature_id[22].value <= threshold=3.941534638404846
node_859: feature_name=Isg15	feature_id[6].value > threshold=2.2499048709869385
node_861: feature_name=Ddx5	feature_id[30].value > threshold=1.8688347935676575
node_863: feature_name=Actb	feature_id[22].value <= threshold=3.828405022621155
Class: Non-vaccinated
Rules_80	passed counts:10
node_0: feature_name=Mx1	feature_id[9].value > threshold=1.7005987167358398
node_744: feature_name=Psme1	feature_id[12].value <= threshold=2.2499048709869385
node_745: feature_name=LOC121136222	feature_id[0].value <= threshold=3.0677825212478638
node_746: feature_name=Rpl38	feature_id[8].value <= threshold=3.238486170768738
node_747: feature_name=Pfn1	feature_id[60].value <= threshold=3.238486170768738
node_748: feature_name=LOC121141272	feature_id[73].value > threshold=1.445185899734497
Class: mRNA vaccine + Attenuated vaccine
Rules_81	passed counts:10
node_0: feature_name=Mx1	feature_id[9].value > threshold=1.7005987167358398
node_744: feature_name=Psme1	feature_id[12].value <= threshold=2.2499048709869385
node_745: feature_name=LOC121136222	feature_id[0].value <= threshold=3.0677825212478638
node_746: feature_name=Rpl38	feature_id[8].value <= threshold=3.238486170768738
node_747: feature_name=Pfn1	feature_id[60].value <= threshold=3.238486170768738
node_748: feature_name=LOC121141272	feature_id[73].value <= threshold=1.445185899734497
node_749: feature_name=B2m	feature_id[4].value > threshold=4.282419919967651
node_777: feature_name=Rpl13	feature_id[20].value > threshold=2.3410656452178955
node_783: feature_name=LOC101838467	feature_id[1].value > threshold=2.8314802646636963
node_785: feature_name=Gstp1	feature_id[76].value > threshold=0.8958797454833984
Class: mRNA vaccine + mRNA vaccine
Rules_82	passed counts:10
node_0: feature_name=Mx1	feature_id[9].value <= threshold=1.7005987167358398
node_1: feature_name=LOC121136222	feature_id[0].value > threshold=2.602003335952759
node_365: feature_name=Rpl38	feature_id[8].value <= threshold=3.839394450187683
node_366: feature_name=Ly6e	feature_id[7].value > threshold=1.8688347935676575
node_592: feature_name=Rnaset2	feature_id[87].value > threshold=1.497866153717041
node_624: feature_name=LOC101838467	feature_id[1].value > threshold=3.17718505859375
node_646: feature_name=Isg15	feature_id[6].value > threshold=2.4414010047912598
node_670: feature_name=LOC101833744	feature_id[42].value > threshold=1.8688347935676575
node_680: feature_name=Gapdh	feature_id[35].value > threshold=1.445185899734497
Class: Non-vaccinated
Rules_83	passed counts:10
node_0: feature_name=Mx1	feature_id[9].value <= threshold=1.7005987167358398
node_1: feature_name=LOC121136222	feature_id[0].value > threshold=2.602003335952759
node_365: feature_name=Rpl38	feature_id[8].value <= threshold=3.839394450187683
node_366: feature_name=Ly6e	feature_id[7].value <= threshold=1.8688347935676575
node_367: feature_name=Cd9	feature_id[52].value <= threshold=3.540854334831238
node_368: feature_name=Pgam1	feature_id[24].value > threshold=0.3465735912322998
node_502: feature_name=LOC121136222	feature_id[0].value > threshold=3.0201274156570435
node_520: feature_name=S100a11	feature_id[50].value <= threshold=3.1132683753967285
node_521: feature_name=Srsf5	feature_id[71].value <= threshold=1.2424533367156982
node_522: feature_name=LOC101843608	feature_id[79].value <= threshold=0.8958797454833984
node_523: feature_name=Ly6e	feature_id[7].value > threshold=1.2424533367156982
node_527: feature_name=Mx2	feature_id[82].value <= threshold=1.6661022305488586
Class: mRNA vaccine + mRNA vaccine
Rules_84	passed counts:10
node_0: feature_name=Mx1	feature_id[9].value <= threshold=1.7005987167358398
node_1: feature_name=LOC121136222	feature_id[0].value > threshold=2.602003335952759
node_365: feature_name=Rpl38	feature_id[8].value <= threshold=3.839394450187683
node_366: feature_name=Ly6e	feature_id[7].value <= threshold=1.8688347935676575
node_367: feature_name=Cd9	feature_id[52].value <= threshold=3.540854334831238
node_368: feature_name=Pgam1	feature_id[24].value > threshold=0.3465735912322998
node_502: feature_name=LOC121136222	feature_id[0].value <= threshold=3.0201274156570435
node_503: feature_name=B2m	feature_id[4].value > threshold=3.8810852766036987
node_515: feature_name=Oaz1	feature_id[21].value <= threshold=2.5249279737472534
Class: mRNA vaccine + Attenuated vaccine
Rules_85	passed counts:10
node_0: feature_name=Mx1	feature_id[9].value <= threshold=1.7005987167358398
node_1: feature_name=LOC121136222	feature_id[0].value > threshold=2.602003335952759
node_365: feature_name=Rpl38	feature_id[8].value <= threshold=3.839394450187683
node_366: feature_name=Ly6e	feature_id[7].value <= threshold=1.8688347935676575
node_367: feature_name=Cd9	feature_id[52].value <= threshold=3.540854334831238
node_368: feature_name=Pgam1	feature_id[24].value > threshold=0.3465735912322998
node_502: feature_name=LOC121136222	feature_id[0].value <= threshold=3.0201274156570435
node_503: feature_name=B2m	feature_id[4].value <= threshold=3.8810852766036987
node_504: feature_name=Mnda	feature_id[5].value <= threshold=2.5249279737472534
node_505: feature_name=Anxa1	feature_id[61].value <= threshold=2.6735538244247437
Class: Attenuated vaccine + Attenuated vaccine
Rules_86	passed counts:10
node_0: feature_name=Mx1	feature_id[9].value <= threshold=1.7005987167358398
node_1: feature_name=LOC121136222	feature_id[0].value > threshold=2.602003335952759
node_365: feature_name=Rpl38	feature_id[8].value <= threshold=3.839394450187683
node_366: feature_name=Ly6e	feature_id[7].value <= threshold=1.8688347935676575
node_367: feature_name=Cd9	feature_id[52].value <= threshold=3.540854334831238
node_368: feature_name=Pgam1	feature_id[24].value <= threshold=0.3465735912322998
node_369: feature_name=LOC101822587	feature_id[16].value <= threshold=2.5249279737472534
node_370: feature_name=Cd74	feature_id[10].value > threshold=3.8176519870758057
node_398: feature_name=LOC121136115	feature_id[90].value <= threshold=0.8958797454833984
node_399: feature_name=LOC106021992	feature_id[15].value <= threshold=2.0126758217811584
node_400: feature_name=Sftpc	feature_id[27].value > threshold=1.8688347935676575
node_448: feature_name=Rpl19	feature_id[46].value > threshold=3.17718505859375
node_452: feature_name=Sftpc	feature_id[27].value <= threshold=2.3810869455337524
node_453: feature_name=LOC121136115	feature_id[90].value <= threshold=0.3465735912322998
Class: mRNA vaccine + Attenuated vaccine
Rules_87	passed counts:9
node_0: feature_name=Mx1	feature_id[9].value > threshold=1.7005987167358398
node_744: feature_name=Psme1	feature_id[12].value > threshold=2.2499048709869385
node_964: feature_name=Mnda	feature_id[5].value > threshold=3.59721839427948
node_1154: feature_name=Rps24	feature_id[65].value <= threshold=3.1132683753967285
node_1155: feature_name=LOC101823249	feature_id[2].value > threshold=3.849921226501465
Class: Non-vaccinated
Rules_88	passed counts:9
node_0: feature_name=Mx1	feature_id[9].value > threshold=1.7005987167358398
node_744: feature_name=Psme1	feature_id[12].value > threshold=2.2499048709869385
node_964: feature_name=Mnda	feature_id[5].value > threshold=3.59721839427948
node_1154: feature_name=Rps24	feature_id[65].value <= threshold=3.1132683753967285
node_1155: feature_name=LOC101823249	feature_id[2].value <= threshold=3.849921226501465
node_1156: feature_name=Srsf5	feature_id[71].value <= threshold=1.7776740193367004
Class: Adenovirus vaccine + Adenovirus vaccine
Rules_89	passed counts:9
node_0: feature_name=Mx1	feature_id[9].value > threshold=1.7005987167358398
node_744: feature_name=Psme1	feature_id[12].value > threshold=2.2499048709869385
node_964: feature_name=Mnda	feature_id[5].value <= threshold=3.59721839427948
node_965: feature_name=Rps29	feature_id[3].value > threshold=3.9981586933135986
node_1073: feature_name=Plac8	feature_id[17].value > threshold=3.384246587753296
node_1109: feature_name=Isg15	feature_id[6].value > threshold=1.497866153717041
node_1115: feature_name=Rps29	feature_id[3].value <= threshold=4.324110746383667
node_1116: feature_name=Gapdh	feature_id[35].value > threshold=0.8958797454833984
node_1122: feature_name=Rps29	feature_id[3].value <= threshold=4.310776710510254
node_1123: feature_name=Ccl8	feature_id[37].value <= threshold=5.006350517272949
node_1124: feature_name=LOC101838467	feature_id[1].value <= threshold=4.2553863525390625
node_1125: feature_name=Msn	feature_id[32].value > threshold=1.8688347935676575
node_1131: feature_name=LOC101827358	feature_id[57].value > threshold=1.5222612023353577
Class: Non-vaccinated
Rules_90	passed counts:9
node_0: feature_name=Mx1	feature_id[9].value <= threshold=1.7005987167358398
node_1: feature_name=LOC121136222	feature_id[0].value > threshold=2.602003335952759
node_365: feature_name=Rpl38	feature_id[8].value <= threshold=3.839394450187683
node_366: feature_name=Ly6e	feature_id[7].value > threshold=1.8688347935676575
node_592: feature_name=Rnaset2	feature_id[87].value <= threshold=1.497866153717041
node_593: feature_name=Mx1	feature_id[9].value > threshold=0.3465735912322998
node_601: feature_name=Fth1	feature_id[66].value <= threshold=4.283562898635864
node_602: feature_name=Mx1	feature_id[9].value > threshold=1.0397207736968994
Class: Non-vaccinated
Rules_91	passed counts:9
node_0: feature_name=Mx1	feature_id[9].value <= threshold=1.7005987167358398
node_1: feature_name=LOC121136222	feature_id[0].value > threshold=2.602003335952759
node_365: feature_name=Rpl38	feature_id[8].value <= threshold=3.839394450187683
node_366: feature_name=Ly6e	feature_id[7].value <= threshold=1.8688347935676575
node_367: feature_name=Cd9	feature_id[52].value <= threshold=3.540854334831238
node_368: feature_name=Pgam1	feature_id[24].value <= threshold=0.3465735912322998
node_369: feature_name=LOC101822587	feature_id[16].value > threshold=2.5249279737472534
node_473: feature_name=Rpl9	feature_id[51].value <= threshold=3.0677825212478638
node_474: feature_name=Rps29	feature_id[3].value <= threshold=4.0428972244262695
node_475: feature_name=Ubb	feature_id[28].value <= threshold=2.4814223051071167
node_476: feature_name=Isg15	feature_id[6].value > threshold=0.5493061542510986
node_478: feature_name=Eef1a1	feature_id[92].value > threshold=3.4613219499588013
Class: mRNA vaccine + mRNA vaccine
Rules_92	passed counts:9
node_0: feature_name=Mx1	feature_id[9].value <= threshold=1.7005987167358398
node_1: feature_name=LOC121136222	feature_id[0].value > threshold=2.602003335952759
node_365: feature_name=Rpl38	feature_id[8].value <= threshold=3.839394450187683
node_366: feature_name=Ly6e	feature_id[7].value <= threshold=1.8688347935676575
node_367: feature_name=Cd9	feature_id[52].value <= threshold=3.540854334831238
node_368: feature_name=Pgam1	feature_id[24].value <= threshold=0.3465735912322998
node_369: feature_name=LOC101822587	feature_id[16].value <= threshold=2.5249279737472534
node_370: feature_name=Cd74	feature_id[10].value > threshold=3.8176519870758057
node_398: feature_name=LOC121136115	feature_id[90].value <= threshold=0.8958797454833984
node_399: feature_name=LOC106021992	feature_id[15].value > threshold=2.0126758217811584
node_457: feature_name=LOC101833432	feature_id[62].value <= threshold=2.4414010047912598
node_458: feature_name=Tmsb4x	feature_id[13].value > threshold=4.56888484954834
Class: mRNA vaccine + Attenuated vaccine
Rules_93	passed counts:9
node_0: feature_name=Mx1	feature_id[9].value <= threshold=1.7005987167358398
node_1: feature_name=LOC121136222	feature_id[0].value > threshold=2.602003335952759
node_365: feature_name=Rpl38	feature_id[8].value <= threshold=3.839394450187683
node_366: feature_name=Ly6e	feature_id[7].value <= threshold=1.8688347935676575
node_367: feature_name=Cd9	feature_id[52].value <= threshold=3.540854334831238
node_368: feature_name=Pgam1	feature_id[24].value <= threshold=0.3465735912322998
node_369: feature_name=LOC101822587	feature_id[16].value <= threshold=2.5249279737472534
node_370: feature_name=Cd74	feature_id[10].value <= threshold=3.8176519870758057
node_371: feature_name=Ctsd	feature_id[38].value > threshold=3.1132683753967285
Class: mRNA vaccine + mRNA vaccine
Rules_94	passed counts:9
node_0: feature_name=Mx1	feature_id[9].value <= threshold=1.7005987167358398
node_1: feature_name=LOC121136222	feature_id[0].value <= threshold=2.602003335952759
node_2: feature_name=LOC101823249	feature_id[2].value > threshold=2.917405366897583
node_152: feature_name=LOC101838467	feature_id[1].value <= threshold=4.639559984207153
node_153: feature_name=LOC121138193	feature_id[11].value <= threshold=3.449861526489258
node_154: feature_name=Ctsd	feature_id[38].value > threshold=3.198464870452881
node_272: feature_name=Rpsa	feature_id[14].value > threshold=2.5249279737472534
node_288: feature_name=Cd81	feature_id[49].value <= threshold=1.8688347935676575
node_289: feature_name=S100a6	feature_id[34].value <= threshold=3.3040002584457397
Class: mRNA vaccine + Attenuated vaccine
Rules_95	passed counts:9
node_0: feature_name=Mx1	feature_id[9].value <= threshold=1.7005987167358398
node_1: feature_name=LOC121136222	feature_id[0].value <= threshold=2.602003335952759
node_2: feature_name=LOC101823249	feature_id[2].value > threshold=2.917405366897583
node_152: feature_name=LOC101838467	feature_id[1].value <= threshold=4.639559984207153
node_153: feature_name=LOC121138193	feature_id[11].value <= threshold=3.449861526489258
node_154: feature_name=Ctsd	feature_id[38].value <= threshold=3.198464870452881
node_155: feature_name=LOC101822587	feature_id[16].value <= threshold=2.7403194904327393
node_156: feature_name=LOC101833432	feature_id[62].value <= threshold=2.2499048709869385
node_157: feature_name=Slamf9	feature_id[56].value <= threshold=2.3502402305603027
node_158: feature_name=Eef1a1	feature_id[92].value <= threshold=3.7256208658218384
node_159: feature_name=Cd74	feature_id[10].value <= threshold=5.29543399810791
node_160: feature_name=Actb	feature_id[22].value <= threshold=4.677479982376099
node_161: feature_name=rna-NC-013276.1:1101..2662	feature_id[77].value <= threshold=4.098494052886963
node_162: feature_name=Fcer1g	feature_id[25].value <= threshold=3.6505738496780396
node_163: feature_name=Cd74	feature_id[10].value > threshold=3.449861526489258
node_171: feature_name=Rps21	feature_id[45].value > threshold=1.7776740193367004
node_173: feature_name=LOC101838982	feature_id[47].value <= threshold=4.072339653968811
node_174: feature_name=S100a11	feature_id[50].value > threshold=1.497866153717041
node_178: feature_name=LOC121138193	feature_id[11].value > threshold=3.3140207529067993
node_180: feature_name=Rps28	feature_id[18].value <= threshold=3.449861526489258
Class: Attenuated vaccine + Attenuated vaccine
Rules_96	passed counts:8
node_0: feature_name=Mx1	feature_id[9].value > threshold=1.7005987167358398
node_744: feature_name=Psme1	feature_id[12].value > threshold=2.2499048709869385
node_964: feature_name=Mnda	feature_id[5].value > threshold=3.59721839427948
node_1154: feature_name=Rps24	feature_id[65].value > threshold=3.1132683753967285
node_1160: feature_name=LOC101823249	feature_id[2].value > threshold=2.4414010047912598
node_1164: feature_name=Plac8	feature_id[17].value <= threshold=5.241733074188232
node_1165: feature_name=Mx2	feature_id[82].value <= threshold=3.5831329822540283
node_1166: feature_name=LOC101834602	feature_id[41].value <= threshold=4.798888683319092
node_1167: feature_name=Tpt1	feature_id[70].value > threshold=2.6735538244247437
node_1175: feature_name=LOC101827358	feature_id[57].value > threshold=0.5493061542510986
node_1177: feature_name=Actb	feature_id[22].value <= threshold=5.337526559829712
node_1178: feature_name=Tmsb4x	feature_id[13].value > threshold=4.094205617904663
node_1186: feature_name=rna-NC-013276.1:1101..2662	feature_id[77].value <= threshold=4.709570646286011
node_1187: feature_name=LOC101840088	feature_id[53].value > threshold=2.297559976577759
node_1191: feature_name=Arpc1b	feature_id[94].value > threshold=1.497866153717041
node_1195: feature_name=Rpl10	feature_id[68].value <= threshold=4.6586997509002686
node_1196: feature_name=LOC101843608	feature_id[79].value <= threshold=3.3726181983947754
node_1197: feature_name=Anxa1	feature_id[61].value <= threshold=3.881510615348816
node_1198: feature_name=LOC101834868	feature_id[19].value <= threshold=4.6298508644104
node_1199: feature_name=LOC101822587	feature_id[16].value > threshold=1.8688347935676575
node_1203: feature_name=Rps21	feature_id[45].value > threshold=2.0126758217811584
node_1207: feature_name=Mx1	feature_id[9].value <= threshold=3.7954261302948
node_1208: feature_name=LOC121138193	feature_id[11].value <= threshold=4.100967168807983
node_1209: feature_name=Rpsa	feature_id[14].value > threshold=1.497866153717041
node_1213: feature_name=S100a11	feature_id[50].value > threshold=2.602003335952759
node_1217: feature_name=Cd9	feature_id[52].value > threshold=3.7609297037124634
node_1227: feature_name=Cd81	feature_id[49].value > threshold=1.7005987167358398
Class: Non-vaccinated
Rules_97	passed counts:8
node_0: feature_name=Mx1	feature_id[9].value > threshold=1.7005987167358398
node_744: feature_name=Psme1	feature_id[12].value > threshold=2.2499048709869385
node_964: feature_name=Mnda	feature_id[5].value <= threshold=3.59721839427948
node_965: feature_name=Rps29	feature_id[3].value > threshold=3.9981586933135986
node_1073: feature_name=Plac8	feature_id[17].value <= threshold=3.384246587753296
node_1074: feature_name=LOC121136222	feature_id[0].value <= threshold=3.2291691303253174
node_1075: feature_name=St13	feature_id[81].value <= threshold=1.2424533367156982
node_1076: feature_name=Lsp1	feature_id[75].value <= threshold=2.0126758217811584
Class: Adenovirus vaccine + Adenovirus vaccine
Rules_98	passed counts:8
node_0: feature_name=Mx1	feature_id[9].value > threshold=1.7005987167358398
node_744: feature_name=Psme1	feature_id[12].value <= threshold=2.2499048709869385
node_745: feature_name=LOC121136222	feature_id[0].value > threshold=3.0677825212478638
node_885: feature_name=LOC101823249	feature_id[2].value <= threshold=2.970085620880127
node_886: feature_name=LOC101838467	feature_id[1].value > threshold=2.0126758217811584
node_894: feature_name=LOC101828355	feature_id[98].value <= threshold=2.4414010047912598
node_895: feature_name=Ly6e	feature_id[7].value <= threshold=2.3502402305603027
node_896: feature_name=LOC106021785	feature_id[26].value > threshold=2.4414010047912598
node_904: feature_name=S100a11	feature_id[50].value > threshold=3.154959201812744
Class: Non-vaccinated
Rules_99	passed counts:8
node_0: feature_name=Mx1	feature_id[9].value > threshold=1.7005987167358398
node_744: feature_name=Psme1	feature_id[12].value <= threshold=2.2499048709869385
node_745: feature_name=LOC121136222	feature_id[0].value <= threshold=3.0677825212478638
node_746: feature_name=Rpl38	feature_id[8].value > threshold=3.238486170768738
node_804: feature_name=LOC101823249	feature_id[2].value > threshold=2.7403194904327393
node_828: feature_name=Rplp1	feature_id[23].value > threshold=3.881510615348816
node_858: feature_name=Actb	feature_id[22].value > threshold=3.941534638404846
node_870: feature_name=Rps29	feature_id[3].value <= threshold=3.921924352645874
node_871: feature_name=rna-NC-013276.1:1101..2662	feature_id[77].value > threshold=3.1132683753967285
node_879: feature_name=LOC101833432	feature_id[62].value > threshold=1.9356005191802979
Class: Non-vaccinated
Rules_100	passed counts:8
node_0: feature_name=Mx1	feature_id[9].value <= threshold=1.7005987167358398
node_1: feature_name=LOC121136222	feature_id[0].value > threshold=2.602003335952759
node_365: feature_name=Rpl38	feature_id[8].value > threshold=3.839394450187683
node_683: feature_name=LOC121136222	feature_id[0].value > threshold=3.3140207529067993
node_723: feature_name=Pgk1	feature_id[31].value <= threshold=2.5249279737472534
node_724: feature_name=Mnda	feature_id[5].value > threshold=2.2499048709869385
node_726: feature_name=Rps2	feature_id[59].value > threshold=3.4960482120513916
Class: mRNA vaccine + mRNA vaccine
Rules_101	passed counts:8
node_0: feature_name=Mx1	feature_id[9].value <= threshold=1.7005987167358398
node_1: feature_name=LOC121136222	feature_id[0].value > threshold=2.602003335952759
node_365: feature_name=Rpl38	feature_id[8].value <= threshold=3.839394450187683
node_366: feature_name=Ly6e	feature_id[7].value <= threshold=1.8688347935676575
node_367: feature_name=Cd9	feature_id[52].value <= threshold=3.540854334831238
node_368: feature_name=Pgam1	feature_id[24].value <= threshold=0.3465735912322998
node_369: feature_name=LOC101822587	feature_id[16].value > threshold=2.5249279737472534
node_473: feature_name=Rpl9	feature_id[51].value <= threshold=3.0677825212478638
node_474: feature_name=Rps29	feature_id[3].value > threshold=4.0428972244262695
node_484: feature_name=Actb	feature_id[22].value <= threshold=4.1739137172698975
Class: Adenovirus vaccine + Adenovirus vaccine
Rules_102	passed counts:8
node_0: feature_name=Mx1	feature_id[9].value <= threshold=1.7005987167358398
node_1: feature_name=LOC121136222	feature_id[0].value > threshold=2.602003335952759
node_365: feature_name=Rpl38	feature_id[8].value <= threshold=3.839394450187683
node_366: feature_name=Ly6e	feature_id[7].value <= threshold=1.8688347935676575
node_367: feature_name=Cd9	feature_id[52].value <= threshold=3.540854334831238
node_368: feature_name=Pgam1	feature_id[24].value <= threshold=0.3465735912322998
node_369: feature_name=LOC101822587	feature_id[16].value <= threshold=2.5249279737472534
node_370: feature_name=Cd74	feature_id[10].value > threshold=3.8176519870758057
node_398: feature_name=LOC121136115	feature_id[90].value <= threshold=0.8958797454833984
node_399: feature_name=LOC106021992	feature_id[15].value > threshold=2.0126758217811584
node_457: feature_name=LOC101833432	feature_id[62].value > threshold=2.4414010047912598
node_463: feature_name=Actb	feature_id[22].value <= threshold=4.56429386138916
Class: mRNA vaccine + mRNA vaccine
Rules_103	passed counts:8
node_0: feature_name=Mx1	feature_id[9].value <= threshold=1.7005987167358398
node_1: feature_name=LOC121136222	feature_id[0].value <= threshold=2.602003335952759
node_2: feature_name=LOC101823249	feature_id[2].value > threshold=2.917405366897583
node_152: feature_name=LOC101838467	feature_id[1].value <= threshold=4.639559984207153
node_153: feature_name=LOC121138193	feature_id[11].value <= threshold=3.449861526489258
node_154: feature_name=Ctsd	feature_id[38].value > threshold=3.198464870452881
node_272: feature_name=Rpsa	feature_id[14].value <= threshold=2.5249279737472534
node_273: feature_name=LOC101823249	feature_id[2].value > threshold=3.5686391592025757
node_283: feature_name=Cd74	feature_id[10].value > threshold=3.6105525493621826
Class: Attenuated vaccine + Attenuated vaccine
Rules_104	passed counts:8
node_0: feature_name=Mx1	feature_id[9].value <= threshold=1.7005987167358398
node_1: feature_name=LOC121136222	feature_id[0].value <= threshold=2.602003335952759
node_2: feature_name=LOC101823249	feature_id[2].value > threshold=2.917405366897583
node_152: feature_name=LOC101838467	feature_id[1].value <= threshold=4.639559984207153
node_153: feature_name=LOC121138193	feature_id[11].value <= threshold=3.449861526489258
node_154: feature_name=Ctsd	feature_id[38].value <= threshold=3.198464870452881
node_155: feature_name=LOC101822587	feature_id[16].value <= threshold=2.7403194904327393
node_156: feature_name=LOC101833432	feature_id[62].value > threshold=2.2499048709869385
node_228: feature_name=Ybx1	feature_id[29].value > threshold=2.970085620880127
node_256: feature_name=Ccl8	feature_id[37].value <= threshold=2.970085620880127
Class: mRNA vaccine + Attenuated vaccine
Rules_105	passed counts:8
node_0: feature_name=Mx1	feature_id[9].value <= threshold=1.7005987167358398
node_1: feature_name=LOC121136222	feature_id[0].value <= threshold=2.602003335952759
node_2: feature_name=LOC101823249	feature_id[2].value > threshold=2.917405366897583
node_152: feature_name=LOC101838467	feature_id[1].value <= threshold=4.639559984207153
node_153: feature_name=LOC121138193	feature_id[11].value <= threshold=3.449861526489258
node_154: feature_name=Ctsd	feature_id[38].value <= threshold=3.198464870452881
node_155: feature_name=LOC101822587	feature_id[16].value <= threshold=2.7403194904327393
node_156: feature_name=LOC101833432	feature_id[62].value <= threshold=2.2499048709869385
node_157: feature_name=Slamf9	feature_id[56].value <= threshold=2.3502402305603027
node_158: feature_name=Eef1a1	feature_id[92].value > threshold=3.7256208658218384
node_202: feature_name=Rps27	feature_id[58].value <= threshold=3.0677825212478638
node_203: feature_name=Anxa1	feature_id[61].value <= threshold=2.699081301689148
Class: Adenovirus vaccine + Adenovirus vaccine
Rules_106	passed counts:8
node_0: feature_name=Mx1	feature_id[9].value <= threshold=1.7005987167358398
node_1: feature_name=LOC121136222	feature_id[0].value <= threshold=2.602003335952759
node_2: feature_name=LOC101823249	feature_id[2].value <= threshold=2.917405366897583
node_3: feature_name=Ly6e	feature_id[7].value > threshold=0.8958797454833984
node_89: feature_name=Rps28	feature_id[18].value > threshold=2.970085620880127
node_101: feature_name=Isg15	feature_id[6].value > threshold=2.3502402305603027
node_149: feature_name=Tpt1	feature_id[70].value > threshold=3.3497501611709595
Class: Non-vaccinated
Rules_107	passed counts:7
node_0: feature_name=Mx1	feature_id[9].value > threshold=1.7005987167358398
node_744: feature_name=Psme1	feature_id[12].value > threshold=2.2499048709869385
node_964: feature_name=Mnda	feature_id[5].value <= threshold=3.59721839427948
node_965: feature_name=Rps29	feature_id[3].value > threshold=3.9981586933135986
node_1073: feature_name=Plac8	feature_id[17].value <= threshold=3.384246587753296
node_1074: feature_name=LOC121136222	feature_id[0].value > threshold=3.2291691303253174
node_1102: feature_name=St13	feature_id[81].value <= threshold=1.497866153717041
node_1103: feature_name=Fkbp5	feature_id[43].value <= threshold=0.3465735912322998
Class: mRNA vaccine + mRNA vaccine
Rules_108	passed counts:7
node_0: feature_name=Mx1	feature_id[9].value > threshold=1.7005987167358398
node_744: feature_name=Psme1	feature_id[12].value <= threshold=2.2499048709869385
node_745: feature_name=LOC121136222	feature_id[0].value > threshold=3.0677825212478638
node_885: feature_name=LOC101823249	feature_id[2].value > threshold=2.970085620880127
node_921: feature_name=Mnda	feature_id[5].value > threshold=3.0677825212478638
node_937: feature_name=Rps21	feature_id[45].value <= threshold=3.449861526489258
node_938: feature_name=Hsp90ab1	feature_id[91].value > threshold=2.4414010047912598
node_950: feature_name=Gstp1	feature_id[76].value > threshold=2.6735538244247437
node_952: feature_name=Rps27	feature_id[58].value <= threshold=3.238486170768738
node_953: feature_name=Rps2	feature_id[59].value > threshold=2.7361353635787964
Class: Non-vaccinated
Rules_109	passed counts:7
node_0: feature_name=Mx1	feature_id[9].value > threshold=1.7005987167358398
node_744: feature_name=Psme1	feature_id[12].value <= threshold=2.2499048709869385
node_745: feature_name=LOC121136222	feature_id[0].value > threshold=3.0677825212478638
node_885: feature_name=LOC101823249	feature_id[2].value <= threshold=2.970085620880127
node_886: feature_name=LOC101838467	feature_id[1].value > threshold=2.0126758217811584
node_894: feature_name=LOC101828355	feature_id[98].value <= threshold=2.4414010047912598
node_895: feature_name=Ly6e	feature_id[7].value > threshold=2.3502402305603027
Class: mRNA vaccine + mRNA vaccine
Rules_110	passed counts:7
node_0: feature_name=Mx1	feature_id[9].value > threshold=1.7005987167358398
node_744: feature_name=Psme1	feature_id[12].value <= threshold=2.2499048709869385
node_745: feature_name=LOC121136222	feature_id[0].value > threshold=3.0677825212478638
node_885: feature_name=LOC101823249	feature_id[2].value <= threshold=2.970085620880127
node_886: feature_name=LOC101838467	feature_id[1].value <= threshold=2.0126758217811584
node_887: feature_name=Pkm	feature_id[69].value <= threshold=1.2424533367156982
Class: mRNA vaccine + Attenuated vaccine
Rules_111	passed counts:7
node_0: feature_name=Mx1	feature_id[9].value > threshold=1.7005987167358398
node_744: feature_name=Psme1	feature_id[12].value <= threshold=2.2499048709869385
node_745: feature_name=LOC121136222	feature_id[0].value <= threshold=3.0677825212478638
node_746: feature_name=Rpl38	feature_id[8].value > threshold=3.238486170768738
node_804: feature_name=LOC101823249	feature_id[2].value > threshold=2.7403194904327393
node_828: feature_name=Rplp1	feature_id[23].value > threshold=3.881510615348816
node_858: feature_name=Actb	feature_id[22].value <= threshold=3.941534638404846
node_859: feature_name=Isg15	feature_id[6].value <= threshold=2.2499048709869385
Class: Adenovirus vaccine + Adenovirus vaccine
Rules_112	passed counts:7
node_0: feature_name=Mx1	feature_id[9].value > threshold=1.7005987167358398
node_744: feature_name=Psme1	feature_id[12].value <= threshold=2.2499048709869385
node_745: feature_name=LOC121136222	feature_id[0].value <= threshold=3.0677825212478638
node_746: feature_name=Rpl38	feature_id[8].value > threshold=3.238486170768738
node_804: feature_name=LOC101823249	feature_id[2].value > threshold=2.7403194904327393
node_828: feature_name=Rplp1	feature_id[23].value <= threshold=3.881510615348816
node_829: feature_name=Mx1	feature_id[9].value <= threshold=2.6735538244247437
node_830: feature_name=LOC110340162	feature_id[83].value > threshold=0.8958797454833984
node_840: feature_name=Cd44	feature_id[85].value <= threshold=1.2424533367156982
Class: Non-vaccinated
Rules_113	passed counts:7
node_0: feature_name=Mx1	feature_id[9].value <= threshold=1.7005987167358398
node_1: feature_name=LOC121136222	feature_id[0].value > threshold=2.602003335952759
node_365: feature_name=Rpl38	feature_id[8].value <= threshold=3.839394450187683
node_366: feature_name=Ly6e	feature_id[7].value <= threshold=1.8688347935676575
node_367: feature_name=Cd9	feature_id[52].value > threshold=3.540854334831238
node_551: feature_name=LOC101823249	feature_id[2].value > threshold=3.6762205362319946
node_579: feature_name=Anxa1	feature_id[61].value <= threshold=2.6735538244247437
node_580: feature_name=Lsp1	feature_id[75].value > threshold=1.2424533367156982
node_582: feature_name=LOC101840088	feature_id[53].value > threshold=2.1910133361816406
Class: mRNA vaccine + mRNA vaccine
Rules_114	passed counts:7
node_0: feature_name=Mx1	feature_id[9].value <= threshold=1.7005987167358398
node_1: feature_name=LOC121136222	feature_id[0].value > threshold=2.602003335952759
node_365: feature_name=Rpl38	feature_id[8].value <= threshold=3.839394450187683
node_366: feature_name=Ly6e	feature_id[7].value <= threshold=1.8688347935676575
node_367: feature_name=Cd9	feature_id[52].value > threshold=3.540854334831238
node_551: feature_name=LOC101823249	feature_id[2].value <= threshold=3.6762205362319946
node_552: feature_name=Tmsb10	feature_id[86].value <= threshold=2.802901029586792
node_553: feature_name=Msn	feature_id[32].value <= threshold=2.4414010047912598
node_554: feature_name=Mnda	feature_id[5].value > threshold=1.589026927947998
node_556: feature_name=Ctsz	feature_id[33].value > threshold=2.7403194904327393
Class: mRNA vaccine + mRNA vaccine
Rules_115	passed counts:7
node_0: feature_name=Mx1	feature_id[9].value <= threshold=1.7005987167358398
node_1: feature_name=LOC121136222	feature_id[0].value > threshold=2.602003335952759
node_365: feature_name=Rpl38	feature_id[8].value <= threshold=3.839394450187683
node_366: feature_name=Ly6e	feature_id[7].value <= threshold=1.8688347935676575
node_367: feature_name=Cd9	feature_id[52].value <= threshold=3.540854334831238
node_368: feature_name=Pgam1	feature_id[24].value > threshold=0.3465735912322998
node_502: feature_name=LOC121136222	feature_id[0].value > threshold=3.0201274156570435
node_520: feature_name=S100a11	feature_id[50].value <= threshold=3.1132683753967285
node_521: feature_name=Srsf5	feature_id[71].value <= threshold=1.2424533367156982
node_522: feature_name=LOC101843608	feature_id[79].value <= threshold=0.8958797454833984
node_523: feature_name=Ly6e	feature_id[7].value <= threshold=1.2424533367156982
node_524: feature_name=Ubb	feature_id[28].value <= threshold=2.5249279737472534
Class: mRNA vaccine + Attenuated vaccine
Rules_116	passed counts:7
node_0: feature_name=Mx1	feature_id[9].value <= threshold=1.7005987167358398
node_1: feature_name=LOC121136222	feature_id[0].value > threshold=2.602003335952759
node_365: feature_name=Rpl38	feature_id[8].value <= threshold=3.839394450187683
node_366: feature_name=Ly6e	feature_id[7].value <= threshold=1.8688347935676575
node_367: feature_name=Cd9	feature_id[52].value <= threshold=3.540854334831238
node_368: feature_name=Pgam1	feature_id[24].value <= threshold=0.3465735912322998
node_369: feature_name=LOC101822587	feature_id[16].value > threshold=2.5249279737472534
node_473: feature_name=Rpl9	feature_id[51].value <= threshold=3.0677825212478638
node_474: feature_name=Rps29	feature_id[3].value <= threshold=4.0428972244262695
node_475: feature_name=Ubb	feature_id[28].value > threshold=2.4814223051071167
node_481: feature_name=S100a6	feature_id[34].value <= threshold=3.3497501611709595
Class: Non-vaccinated
Rules_117	passed counts:7
node_0: feature_name=Mx1	feature_id[9].value <= threshold=1.7005987167358398
node_1: feature_name=LOC121136222	feature_id[0].value <= threshold=2.602003335952759
node_2: feature_name=LOC101823249	feature_id[2].value > threshold=2.917405366897583
node_152: feature_name=LOC101838467	feature_id[1].value <= threshold=4.639559984207153
node_153: feature_name=LOC121138193	feature_id[11].value > threshold=3.449861526489258
node_299: feature_name=LOC101827358	feature_id[57].value <= threshold=2.1383330821990967
node_300: feature_name=Rps24	feature_id[65].value <= threshold=3.6361992359161377
node_301: feature_name=Cd74	feature_id[10].value > threshold=3.9482762813568115
node_307: feature_name=Ybx1	feature_id[29].value <= threshold=2.445174515247345
node_308: feature_name=Plac8	feature_id[17].value <= threshold=1.445185899734497
Class: Attenuated vaccine + Attenuated vaccine
Rules_118	passed counts:7
node_0: feature_name=Mx1	feature_id[9].value <= threshold=1.7005987167358398
node_1: feature_name=LOC121136222	feature_id[0].value <= threshold=2.602003335952759
node_2: feature_name=LOC101823249	feature_id[2].value <= threshold=2.917405366897583
node_3: feature_name=Ly6e	feature_id[7].value > threshold=0.8958797454833984
node_89: feature_name=Rps28	feature_id[18].value <= threshold=2.970085620880127
node_90: feature_name=Pfn1	feature_id[60].value > threshold=3.331566333770752
Class: mRNA vaccine + mRNA vaccine
Rules_119	passed counts:7
node_0: feature_name=Mx1	feature_id[9].value <= threshold=1.7005987167358398
node_1: feature_name=LOC121136222	feature_id[0].value <= threshold=2.602003335952759
node_2: feature_name=LOC101823249	feature_id[2].value <= threshold=2.917405366897583
node_3: feature_name=Ly6e	feature_id[7].value <= threshold=0.8958797454833984
node_4: feature_name=Lamp1	feature_id[88].value > threshold=1.8688347935676575
node_46: feature_name=Rps29	feature_id[3].value <= threshold=3.7494349479675293
node_47: feature_name=LOC121136222	feature_id[0].value <= threshold=2.2499048709869385
node_48: feature_name=Fth1	feature_id[66].value <= threshold=5.598312139511108
node_49: feature_name=Cd74	feature_id[10].value > threshold=3.465247392654419
node_53: feature_name=LOC101822555	feature_id[99].value <= threshold=4.150760889053345
Class: Adenovirus vaccine + Adenovirus vaccine
Rules_120	passed counts:6
node_0: feature_name=Mx1	feature_id[9].value > threshold=1.7005987167358398
node_744: feature_name=Psme1	feature_id[12].value > threshold=2.2499048709869385
node_964: feature_name=Mnda	feature_id[5].value > threshold=3.59721839427948
node_1154: feature_name=Rps24	feature_id[65].value > threshold=3.1132683753967285
node_1160: feature_name=LOC101823249	feature_id[2].value > threshold=2.4414010047912598
node_1164: feature_name=Plac8	feature_id[17].value <= threshold=5.241733074188232
node_1165: feature_name=Mx2	feature_id[82].value <= threshold=3.5831329822540283
node_1166: feature_name=LOC101834602	feature_id[41].value <= threshold=4.798888683319092
node_1167: feature_name=Tpt1	feature_id[70].value > threshold=2.6735538244247437
node_1175: feature_name=LOC101827358	feature_id[57].value > threshold=0.5493061542510986
node_1177: feature_name=Actb	feature_id[22].value <= threshold=5.337526559829712
node_1178: feature_name=Tmsb4x	feature_id[13].value > threshold=4.094205617904663
node_1186: feature_name=rna-NC-013276.1:1101..2662	feature_id[77].value <= threshold=4.709570646286011
node_1187: feature_name=LOC101840088	feature_id[53].value > threshold=2.297559976577759
node_1191: feature_name=Arpc1b	feature_id[94].value > threshold=1.497866153717041
node_1195: feature_name=Rpl10	feature_id[68].value <= threshold=4.6586997509002686
node_1196: feature_name=LOC101843608	feature_id[79].value <= threshold=3.3726181983947754
node_1197: feature_name=Anxa1	feature_id[61].value <= threshold=3.881510615348816
node_1198: feature_name=LOC101834868	feature_id[19].value > threshold=4.6298508644104
node_1236: feature_name=Actb	feature_id[22].value <= threshold=4.6864848136901855
Class: Non-vaccinated
Rules_121	passed counts:6
node_0: feature_name=Mx1	feature_id[9].value > threshold=1.7005987167358398
node_744: feature_name=Psme1	feature_id[12].value > threshold=2.2499048709869385
node_964: feature_name=Mnda	feature_id[5].value > threshold=3.59721839427948
node_1154: feature_name=Rps24	feature_id[65].value > threshold=3.1132683753967285
node_1160: feature_name=LOC101823249	feature_id[2].value > threshold=2.4414010047912598
node_1164: feature_name=Plac8	feature_id[17].value <= threshold=5.241733074188232
node_1165: feature_name=Mx2	feature_id[82].value <= threshold=3.5831329822540283
node_1166: feature_name=LOC101834602	feature_id[41].value <= threshold=4.798888683319092
node_1167: feature_name=Tpt1	feature_id[70].value > threshold=2.6735538244247437
node_1175: feature_name=LOC101827358	feature_id[57].value > threshold=0.5493061542510986
node_1177: feature_name=Actb	feature_id[22].value <= threshold=5.337526559829712
node_1178: feature_name=Tmsb4x	feature_id[13].value > threshold=4.094205617904663
node_1186: feature_name=rna-NC-013276.1:1101..2662	feature_id[77].value <= threshold=4.709570646286011
node_1187: feature_name=LOC101840088	feature_id[53].value > threshold=2.297559976577759
node_1191: feature_name=Arpc1b	feature_id[94].value > threshold=1.497866153717041
node_1195: feature_name=Rpl10	feature_id[68].value <= threshold=4.6586997509002686
node_1196: feature_name=LOC101843608	feature_id[79].value <= threshold=3.3726181983947754
node_1197: feature_name=Anxa1	feature_id[61].value <= threshold=3.881510615348816
node_1198: feature_name=LOC101834868	feature_id[19].value <= threshold=4.6298508644104
node_1199: feature_name=LOC101822587	feature_id[16].value > threshold=1.8688347935676575
node_1203: feature_name=Rps21	feature_id[45].value > threshold=2.0126758217811584
node_1207: feature_name=Mx1	feature_id[9].value <= threshold=3.7954261302948
node_1208: feature_name=LOC121138193	feature_id[11].value <= threshold=4.100967168807983
node_1209: feature_name=Rpsa	feature_id[14].value > threshold=1.497866153717041
node_1213: feature_name=S100a11	feature_id[50].value <= threshold=2.602003335952759
node_1214: feature_name=LOC101834602	feature_id[41].value > threshold=1.9944920539855957
Class: Non-vaccinated
Rules_122	passed counts:6
node_0: feature_name=Mx1	feature_id[9].value > threshold=1.7005987167358398
node_744: feature_name=Psme1	feature_id[12].value > threshold=2.2499048709869385
node_964: feature_name=Mnda	feature_id[5].value <= threshold=3.59721839427948
node_965: feature_name=Rps29	feature_id[3].value > threshold=3.9981586933135986
node_1073: feature_name=Plac8	feature_id[17].value > threshold=3.384246587753296
node_1109: feature_name=Isg15	feature_id[6].value > threshold=1.497866153717041
node_1115: feature_name=Rps29	feature_id[3].value <= threshold=4.324110746383667
node_1116: feature_name=Gapdh	feature_id[35].value > threshold=0.8958797454833984
node_1122: feature_name=Rps29	feature_id[3].value <= threshold=4.310776710510254
node_1123: feature_name=Ccl8	feature_id[37].value <= threshold=5.006350517272949
node_1124: feature_name=LOC101838467	feature_id[1].value > threshold=4.2553863525390625
node_1134: feature_name=Cd74	feature_id[10].value <= threshold=5.172159910202026
node_1135: feature_name=Apoe	feature_id[95].value <= threshold=3.701225757598877
node_1136: feature_name=Gapdh	feature_id[35].value <= threshold=1.2424533367156982
node_1137: feature_name=Fcer1g	feature_id[25].value > threshold=3.4478412866592407
Class: Non-vaccinated
Rules_123	passed counts:6
node_0: feature_name=Mx1	feature_id[9].value > threshold=1.7005987167358398
node_744: feature_name=Psme1	feature_id[12].value <= threshold=2.2499048709869385
node_745: feature_name=LOC121136222	feature_id[0].value > threshold=3.0677825212478638
node_885: feature_name=LOC101823249	feature_id[2].value > threshold=2.970085620880127
node_921: feature_name=Mnda	feature_id[5].value > threshold=3.0677825212478638
node_937: feature_name=Rps21	feature_id[45].value <= threshold=3.449861526489258
node_938: feature_name=Hsp90ab1	feature_id[91].value > threshold=2.4414010047912598
node_950: feature_name=Gstp1	feature_id[76].value > threshold=2.6735538244247437
node_952: feature_name=Rps27	feature_id[58].value > threshold=3.238486170768738
node_956: feature_name=Sell	feature_id[74].value <= threshold=2.705823063850403
Class: mRNA vaccine + mRNA vaccine
Rules_124	passed counts:6
node_0: feature_name=Mx1	feature_id[9].value > threshold=1.7005987167358398
node_744: feature_name=Psme1	feature_id[12].value <= threshold=2.2499048709869385
node_745: feature_name=LOC121136222	feature_id[0].value > threshold=3.0677825212478638
node_885: feature_name=LOC101823249	feature_id[2].value <= threshold=2.970085620880127
node_886: feature_name=LOC101838467	feature_id[1].value <= threshold=2.0126758217811584
node_887: feature_name=Pkm	feature_id[69].value > threshold=1.2424533367156982
node_889: feature_name=Tmsb10	feature_id[86].value > threshold=3.0201274156570435
Class: mRNA vaccine + mRNA vaccine
Rules_125	passed counts:6
node_0: feature_name=Mx1	feature_id[9].value > threshold=1.7005987167358398
node_744: feature_name=Psme1	feature_id[12].value <= threshold=2.2499048709869385
node_745: feature_name=LOC121136222	feature_id[0].value <= threshold=3.0677825212478638
node_746: feature_name=Rpl38	feature_id[8].value > threshold=3.238486170768738
node_804: feature_name=LOC101823249	feature_id[2].value <= threshold=2.7403194904327393
node_805: feature_name=S100a11	feature_id[50].value > threshold=3.3140207529067993
node_821: feature_name=Gapdh	feature_id[35].value <= threshold=0.8958797454833984
Class: Adenovirus vaccine + Adenovirus vaccine
Rules_126	passed counts:6
node_0: feature_name=Mx1	feature_id[9].value <= threshold=1.7005987167358398
node_1: feature_name=LOC121136222	feature_id[0].value > threshold=2.602003335952759
node_365: feature_name=Rpl38	feature_id[8].value > threshold=3.839394450187683
node_683: feature_name=LOC121136222	feature_id[0].value <= threshold=3.3140207529067993
node_684: feature_name=LOC101838467	feature_id[1].value > threshold=0.8958797454833984
node_692: feature_name=S100a11	feature_id[50].value <= threshold=3.449861526489258
node_693: feature_name=Mx2	feature_id[82].value > threshold=1.8688347935676575
node_713: feature_name=Psme1	feature_id[12].value > threshold=1.9356005191802979
Class: Non-vaccinated
Rules_127	passed counts:6
node_0: feature_name=Mx1	feature_id[9].value <= threshold=1.7005987167358398
node_1: feature_name=LOC121136222	feature_id[0].value > threshold=2.602003335952759
node_365: feature_name=Rpl38	feature_id[8].value > threshold=3.839394450187683
node_683: feature_name=LOC121136222	feature_id[0].value <= threshold=3.3140207529067993
node_684: feature_name=LOC101838467	feature_id[1].value > threshold=0.8958797454833984
node_692: feature_name=S100a11	feature_id[50].value <= threshold=3.449861526489258
node_693: feature_name=Mx2	feature_id[82].value <= threshold=1.8688347935676575
node_694: feature_name=Lsp1	feature_id[75].value > threshold=0.3465735912322998
node_702: feature_name=B2m	feature_id[4].value <= threshold=2.0126758217811584
node_703: feature_name=Pgk1	feature_id[31].value > threshold=2.1383330821990967
Class: Adenovirus vaccine + Adenovirus vaccine
Rules_128	passed counts:6
node_0: feature_name=Mx1	feature_id[9].value <= threshold=1.7005987167358398
node_1: feature_name=LOC121136222	feature_id[0].value > threshold=2.602003335952759
node_365: feature_name=Rpl38	feature_id[8].value > threshold=3.839394450187683
node_683: feature_name=LOC121136222	feature_id[0].value <= threshold=3.3140207529067993
node_684: feature_name=LOC101838467	feature_id[1].value > threshold=0.8958797454833984
node_692: feature_name=S100a11	feature_id[50].value <= threshold=3.449861526489258
node_693: feature_name=Mx2	feature_id[82].value <= threshold=1.8688347935676575
node_694: feature_name=Lsp1	feature_id[75].value <= threshold=0.3465735912322998
node_695: feature_name=LOC101822587	feature_id[16].value <= threshold=2.1383330821990967
node_696: feature_name=Rps24	feature_id[65].value <= threshold=3.9404021501541138
Class: Attenuated vaccine + Attenuated vaccine
Rules_129	passed counts:6
node_0: feature_name=Mx1	feature_id[9].value <= threshold=1.7005987167358398
node_1: feature_name=LOC121136222	feature_id[0].value > threshold=2.602003335952759
node_365: feature_name=Rpl38	feature_id[8].value <= threshold=3.839394450187683
node_366: feature_name=Ly6e	feature_id[7].value > threshold=1.8688347935676575
node_592: feature_name=Rnaset2	feature_id[87].value <= threshold=1.497866153717041
node_593: feature_name=Mx1	feature_id[9].value > threshold=0.3465735912322998
node_601: feature_name=Fth1	feature_id[66].value > threshold=4.283562898635864
node_605: feature_name=Rplp1	feature_id[23].value > threshold=4.117415189743042
node_615: feature_name=Tmsb10	feature_id[86].value <= threshold=2.6735538244247437
Class: mRNA vaccine + mRNA vaccine
Rules_130	passed counts:6
node_0: feature_name=Mx1	feature_id[9].value <= threshold=1.7005987167358398
node_1: feature_name=LOC121136222	feature_id[0].value > threshold=2.602003335952759
node_365: feature_name=Rpl38	feature_id[8].value <= threshold=3.839394450187683
node_366: feature_name=Ly6e	feature_id[7].value <= threshold=1.8688347935676575
node_367: feature_name=Cd9	feature_id[52].value <= threshold=3.540854334831238
node_368: feature_name=Pgam1	feature_id[24].value > threshold=0.3465735912322998
node_502: feature_name=LOC121136222	feature_id[0].value <= threshold=3.0201274156570435
node_503: feature_name=B2m	feature_id[4].value <= threshold=3.8810852766036987
node_504: feature_name=Mnda	feature_id[5].value > threshold=2.5249279737472534
node_510: feature_name=LOC106021992	feature_id[15].value > threshold=0.3465735912322998
Class: Adenovirus vaccine + Adenovirus vaccine
Rules_131	passed counts:6
node_0: feature_name=Mx1	feature_id[9].value <= threshold=1.7005987167358398
node_1: feature_name=LOC121136222	feature_id[0].value > threshold=2.602003335952759
node_365: feature_name=Rpl38	feature_id[8].value <= threshold=3.839394450187683
node_366: feature_name=Ly6e	feature_id[7].value <= threshold=1.8688347935676575
node_367: feature_name=Cd9	feature_id[52].value <= threshold=3.540854334831238
node_368: feature_name=Pgam1	feature_id[24].value <= threshold=0.3465735912322998
node_369: feature_name=LOC101822587	feature_id[16].value > threshold=2.5249279737472534
node_473: feature_name=Rpl9	feature_id[51].value > threshold=3.0677825212478638
node_487: feature_name=Hsp90ab1	feature_id[91].value > threshold=2.602003335952759
node_497: feature_name=LOC101833432	feature_id[62].value <= threshold=2.4814223051071167
node_498: feature_name=Tmsb10	feature_id[86].value <= threshold=3.034212827682495
Class: mRNA vaccine + Attenuated vaccine
Rules_132	passed counts:6
node_0: feature_name=Mx1	feature_id[9].value <= threshold=1.7005987167358398
node_1: feature_name=LOC121136222	feature_id[0].value <= threshold=2.602003335952759
node_2: feature_name=LOC101823249	feature_id[2].value > threshold=2.917405366897583
node_152: feature_name=LOC101838467	feature_id[1].value <= threshold=4.639559984207153
node_153: feature_name=LOC121138193	feature_id[11].value > threshold=3.449861526489258
node_299: feature_name=LOC101827358	feature_id[57].value > threshold=2.1383330821990967
node_313: feature_name=Rps21	feature_id[45].value > threshold=3.3140207529067993
node_321: feature_name=Ctsd	feature_id[38].value > threshold=3.0433874130249023
Class: mRNA vaccine + mRNA vaccine
Rules_133	passed counts:6
node_0: feature_name=Mx1	feature_id[9].value <= threshold=1.7005987167358398
node_1: feature_name=LOC121136222	feature_id[0].value <= threshold=2.602003335952759
node_2: feature_name=LOC101823249	feature_id[2].value > threshold=2.917405366897583
node_152: feature_name=LOC101838467	feature_id[1].value <= threshold=4.639559984207153
node_153: feature_name=LOC121138193	feature_id[11].value <= threshold=3.449861526489258
node_154: feature_name=Ctsd	feature_id[38].value > threshold=3.198464870452881
node_272: feature_name=Rpsa	feature_id[14].value > threshold=2.5249279737472534
node_288: feature_name=Cd81	feature_id[49].value > threshold=1.8688347935676575
node_292: feature_name=Tpt1	feature_id[70].value > threshold=3.0433874130249023
Class: mRNA vaccine + mRNA vaccine
Rules_134	passed counts:6
node_0: feature_name=Mx1	feature_id[9].value <= threshold=1.7005987167358398
node_1: feature_name=LOC121136222	feature_id[0].value <= threshold=2.602003335952759
node_2: feature_name=LOC101823249	feature_id[2].value > threshold=2.917405366897583
node_152: feature_name=LOC101838467	feature_id[1].value <= threshold=4.639559984207153
node_153: feature_name=LOC121138193	feature_id[11].value <= threshold=3.449861526489258
node_154: feature_name=Ctsd	feature_id[38].value <= threshold=3.198464870452881
node_155: feature_name=LOC101822587	feature_id[16].value <= threshold=2.7403194904327393
node_156: feature_name=LOC101833432	feature_id[62].value <= threshold=2.2499048709869385
node_157: feature_name=Slamf9	feature_id[56].value <= threshold=2.3502402305603027
node_158: feature_name=Eef1a1	feature_id[92].value <= threshold=3.7256208658218384
node_159: feature_name=Cd74	feature_id[10].value <= threshold=5.29543399810791
node_160: feature_name=Actb	feature_id[22].value <= threshold=4.677479982376099
node_161: feature_name=rna-NC-013276.1:1101..2662	feature_id[77].value <= threshold=4.098494052886963
node_162: feature_name=Fcer1g	feature_id[25].value > threshold=3.6505738496780396
node_186: feature_name=Hp	feature_id[40].value > threshold=0.6931471824645996
Class: Attenuated vaccine + Attenuated vaccine
Rules_135	passed counts:6
node_0: feature_name=Mx1	feature_id[9].value <= threshold=1.7005987167358398
node_1: feature_name=LOC121136222	feature_id[0].value <= threshold=2.602003335952759
node_2: feature_name=LOC101823249	feature_id[2].value <= threshold=2.917405366897583
node_3: feature_name=Ly6e	feature_id[7].value <= threshold=0.8958797454833984
node_4: feature_name=Lamp1	feature_id[88].value > threshold=1.8688347935676575
node_46: feature_name=Rps29	feature_id[3].value > threshold=3.7494349479675293
node_62: feature_name=Cd44	feature_id[85].value <= threshold=2.1383330821990967
node_63: feature_name=Rnaset2	feature_id[87].value <= threshold=1.2424533367156982
node_64: feature_name=Lsp1	feature_id[75].value <= threshold=2.1383330821990967
Class: Attenuated vaccine + Attenuated vaccine
Rules_136	passed counts:6
node_0: feature_name=Mx1	feature_id[9].value <= threshold=1.7005987167358398
node_1: feature_name=LOC121136222	feature_id[0].value <= threshold=2.602003335952759
node_2: feature_name=LOC101823249	feature_id[2].value <= threshold=2.917405366897583
node_3: feature_name=Ly6e	feature_id[7].value <= threshold=0.8958797454833984
node_4: feature_name=Lamp1	feature_id[88].value <= threshold=1.8688347935676575
node_5: feature_name=LOC101838467	feature_id[1].value > threshold=0.8958797454833984
node_33: feature_name=Actb	feature_id[22].value <= threshold=3.59721839427948
node_34: feature_name=Pfn1	feature_id[60].value <= threshold=2.5249279737472534
Class: Attenuated vaccine + Attenuated vaccine
Rules_137	passed counts:5
node_0: feature_name=Mx1	feature_id[9].value > threshold=1.7005987167358398
node_744: feature_name=Psme1	feature_id[12].value > threshold=2.2499048709869385
node_964: feature_name=Mnda	feature_id[5].value > threshold=3.59721839427948
node_1154: feature_name=Rps24	feature_id[65].value > threshold=3.1132683753967285
node_1160: feature_name=LOC101823249	feature_id[2].value > threshold=2.4414010047912598
node_1164: feature_name=Plac8	feature_id[17].value <= threshold=5.241733074188232
node_1165: feature_name=Mx2	feature_id[82].value <= threshold=3.5831329822540283
node_1166: feature_name=LOC101834602	feature_id[41].value <= threshold=4.798888683319092
node_1167: feature_name=Tpt1	feature_id[70].value <= threshold=2.6735538244247437
node_1168: feature_name=LOC101838982	feature_id[47].value <= threshold=0.3465735912322998
node_1169: feature_name=Ctsz	feature_id[33].value <= threshold=2.561982035636902
Class: Adenovirus vaccine + Adenovirus vaccine
Rules_138	passed counts:5
node_0: feature_name=Mx1	feature_id[9].value > threshold=1.7005987167358398
node_744: feature_name=Psme1	feature_id[12].value > threshold=2.2499048709869385
node_964: feature_name=Mnda	feature_id[5].value > threshold=3.59721839427948
node_1154: feature_name=Rps24	feature_id[65].value > threshold=3.1132683753967285
node_1160: feature_name=LOC101823249	feature_id[2].value <= threshold=2.4414010047912598
node_1161: feature_name=Gapdh	feature_id[35].value <= threshold=1.7005987167358398
Class: Adenovirus vaccine + Adenovirus vaccine
Rules_139	passed counts:5
node_0: feature_name=Mx1	feature_id[9].value > threshold=1.7005987167358398
node_744: feature_name=Psme1	feature_id[12].value > threshold=2.2499048709869385
node_964: feature_name=Mnda	feature_id[5].value <= threshold=3.59721839427948
node_965: feature_name=Rps29	feature_id[3].value <= threshold=3.9981586933135986
node_966: feature_name=LOC121136222	feature_id[0].value > threshold=2.2499048709869385
node_1002: feature_name=Ctsz	feature_id[33].value <= threshold=2.6735538244247437
node_1003: feature_name=Rpl24	feature_id[67].value <= threshold=3.59721839427948
node_1004: feature_name=LOC101834868	feature_id[19].value > threshold=3.59721839427948
node_1016: feature_name=Actb	feature_id[22].value <= threshold=4.436733961105347
node_1017: feature_name=Cd74	feature_id[10].value > threshold=4.803987503051758
node_1021: feature_name=S100a11	feature_id[50].value <= threshold=3.0201274156570435
Class: mRNA vaccine + mRNA vaccine
Rules_140	passed counts:5
node_0: feature_name=Mx1	feature_id[9].value > threshold=1.7005987167358398
node_744: feature_name=Psme1	feature_id[12].value <= threshold=2.2499048709869385
node_745: feature_name=LOC121136222	feature_id[0].value > threshold=3.0677825212478638
node_885: feature_name=LOC101823249	feature_id[2].value > threshold=2.970085620880127
node_921: feature_name=Mnda	feature_id[5].value > threshold=3.0677825212478638
node_937: feature_name=Rps21	feature_id[45].value <= threshold=3.449861526489258
node_938: feature_name=Hsp90ab1	feature_id[91].value <= threshold=2.4414010047912598
node_939: feature_name=Clta	feature_id[93].value > threshold=2.1383330821990967
node_945: feature_name=S100a6	feature_id[34].value > threshold=3.17718505859375
node_947: feature_name=LOC106021785	feature_id[26].value > threshold=2.2154083847999573
Class: Non-vaccinated
Rules_141	passed counts:5
node_0: feature_name=Mx1	feature_id[9].value > threshold=1.7005987167358398
node_744: feature_name=Psme1	feature_id[12].value <= threshold=2.2499048709869385
node_745: feature_name=LOC121136222	feature_id[0].value > threshold=3.0677825212478638
node_885: feature_name=LOC101823249	feature_id[2].value > threshold=2.970085620880127
node_921: feature_name=Mnda	feature_id[5].value > threshold=3.0677825212478638
node_937: feature_name=Rps21	feature_id[45].value <= threshold=3.449861526489258
node_938: feature_name=Hsp90ab1	feature_id[91].value <= threshold=2.4414010047912598
node_939: feature_name=Clta	feature_id[93].value > threshold=2.1383330821990967
node_945: feature_name=S100a6	feature_id[34].value <= threshold=3.17718505859375
Class: mRNA vaccine + mRNA vaccine
Rules_142	passed counts:5
node_0: feature_name=Mx1	feature_id[9].value > threshold=1.7005987167358398
node_744: feature_name=Psme1	feature_id[12].value <= threshold=2.2499048709869385
node_745: feature_name=LOC121136222	feature_id[0].value <= threshold=3.0677825212478638
node_746: feature_name=Rpl38	feature_id[8].value > threshold=3.238486170768738
node_804: feature_name=LOC101823249	feature_id[2].value > threshold=2.7403194904327393
node_828: feature_name=Rplp1	feature_id[23].value > threshold=3.881510615348816
node_858: feature_name=Actb	feature_id[22].value > threshold=3.941534638404846
node_870: feature_name=Rps29	feature_id[3].value <= threshold=3.921924352645874
node_871: feature_name=rna-NC-013276.1:1101..2662	feature_id[77].value <= threshold=3.1132683753967285
node_872: feature_name=Rpl10	feature_id[68].value > threshold=3.7839313745498657
Class: mRNA vaccine + mRNA vaccine
Rules_143	passed counts:5
node_0: feature_name=Mx1	feature_id[9].value > threshold=1.7005987167358398
node_744: feature_name=Psme1	feature_id[12].value <= threshold=2.2499048709869385
node_745: feature_name=LOC121136222	feature_id[0].value <= threshold=3.0677825212478638
node_746: feature_name=Rpl38	feature_id[8].value > threshold=3.238486170768738
node_804: feature_name=LOC101823249	feature_id[2].value > threshold=2.7403194904327393
node_828: feature_name=Rplp1	feature_id[23].value > threshold=3.881510615348816
node_858: feature_name=Actb	feature_id[22].value <= threshold=3.941534638404846
node_859: feature_name=Isg15	feature_id[6].value > threshold=2.2499048709869385
node_861: feature_name=Ddx5	feature_id[30].value <= threshold=1.8688347935676575
Class: Attenuated vaccine + Attenuated vaccine
Rules_144	passed counts:5
node_0: feature_name=Mx1	feature_id[9].value > threshold=1.7005987167358398
node_744: feature_name=Psme1	feature_id[12].value <= threshold=2.2499048709869385
node_745: feature_name=LOC121136222	feature_id[0].value <= threshold=3.0677825212478638
node_746: feature_name=Rpl38	feature_id[8].value <= threshold=3.238486170768738
node_747: feature_name=Pfn1	feature_id[60].value > threshold=3.238486170768738
node_789: feature_name=Tpt1	feature_id[70].value <= threshold=3.9300925731658936
node_790: feature_name=Ly6e	feature_id[7].value <= threshold=2.0126758217811584
node_791: feature_name=LOC110340162	feature_id[83].value <= threshold=0.3465735912322998
node_792: feature_name=S100a11	feature_id[50].value <= threshold=3.960041642189026
Class: mRNA vaccine + Attenuated vaccine
Rules_145	passed counts:5
node_0: feature_name=Mx1	feature_id[9].value <= threshold=1.7005987167358398
node_1: feature_name=LOC121136222	feature_id[0].value > threshold=2.602003335952759
node_365: feature_name=Rpl38	feature_id[8].value > threshold=3.839394450187683
node_683: feature_name=LOC121136222	feature_id[0].value > threshold=3.3140207529067993
node_723: feature_name=Pgk1	feature_id[31].value <= threshold=2.5249279737472534
node_724: feature_name=Mnda	feature_id[5].value > threshold=2.2499048709869385
node_726: feature_name=Rps2	feature_id[59].value <= threshold=3.4960482120513916
node_727: feature_name=LOC106021992	feature_id[15].value > threshold=2.1383330821990967
node_733: feature_name=B2m	feature_id[4].value <= threshold=3.494667649269104
Class: mRNA vaccine + mRNA vaccine
Rules_146	passed counts:5
node_0: feature_name=Mx1	feature_id[9].value <= threshold=1.7005987167358398
node_1: feature_name=LOC121136222	feature_id[0].value > threshold=2.602003335952759
node_365: feature_name=Rpl38	feature_id[8].value > threshold=3.839394450187683
node_683: feature_name=LOC121136222	feature_id[0].value <= threshold=3.3140207529067993
node_684: feature_name=LOC101838467	feature_id[1].value > threshold=0.8958797454833984
node_692: feature_name=S100a11	feature_id[50].value <= threshold=3.449861526489258
node_693: feature_name=Mx2	feature_id[82].value <= threshold=1.8688347935676575
node_694: feature_name=Lsp1	feature_id[75].value <= threshold=0.3465735912322998
node_695: feature_name=LOC101822587	feature_id[16].value > threshold=2.1383330821990967
node_699: feature_name=Eef1a1	feature_id[92].value <= threshold=4.1488964557647705
Class: Adenovirus vaccine + Adenovirus vaccine
Rules_147	passed counts:5
node_0: feature_name=Mx1	feature_id[9].value <= threshold=1.7005987167358398
node_1: feature_name=LOC121136222	feature_id[0].value > threshold=2.602003335952759
node_365: feature_name=Rpl38	feature_id[8].value <= threshold=3.839394450187683
node_366: feature_name=Ly6e	feature_id[7].value > threshold=1.8688347935676575
node_592: feature_name=Rnaset2	feature_id[87].value > threshold=1.497866153717041
node_624: feature_name=LOC101838467	feature_id[1].value > threshold=3.17718505859375
node_646: feature_name=Isg15	feature_id[6].value > threshold=2.4414010047912598
node_670: feature_name=LOC101833744	feature_id[42].value <= threshold=1.8688347935676575
node_671: feature_name=LOC101834602	feature_id[41].value <= threshold=2.802901029586792
node_672: feature_name=LOC101834868	feature_id[19].value > threshold=2.4337671995162964
Class: Non-vaccinated
Rules_148	passed counts:5
node_0: feature_name=Mx1	feature_id[9].value <= threshold=1.7005987167358398
node_1: feature_name=LOC121136222	feature_id[0].value > threshold=2.602003335952759
node_365: feature_name=Rpl38	feature_id[8].value <= threshold=3.839394450187683
node_366: feature_name=Ly6e	feature_id[7].value > threshold=1.8688347935676575
node_592: feature_name=Rnaset2	feature_id[87].value <= threshold=1.497866153717041
node_593: feature_name=Mx1	feature_id[9].value > threshold=0.3465735912322998
node_601: feature_name=Fth1	feature_id[66].value > threshold=4.283562898635864
node_605: feature_name=Rplp1	feature_id[23].value > threshold=4.117415189743042
node_615: feature_name=Tmsb10	feature_id[86].value > threshold=2.6735538244247437
node_617: feature_name=Ddx5	feature_id[30].value > threshold=2.1383330821990967
node_621: feature_name=Fcer1g	feature_id[25].value <= threshold=3.433466672897339
Class: mRNA vaccine + mRNA vaccine
Rules_149	passed counts:5
node_0: feature_name=Mx1	feature_id[9].value <= threshold=1.7005987167358398
node_1: feature_name=LOC121136222	feature_id[0].value > threshold=2.602003335952759
node_365: feature_name=Rpl38	feature_id[8].value <= threshold=3.839394450187683
node_366: feature_name=Ly6e	feature_id[7].value <= threshold=1.8688347935676575
node_367: feature_name=Cd9	feature_id[52].value <= threshold=3.540854334831238
node_368: feature_name=Pgam1	feature_id[24].value <= threshold=0.3465735912322998
node_369: feature_name=LOC101822587	feature_id[16].value <= threshold=2.5249279737472534
node_370: feature_name=Cd74	feature_id[10].value > threshold=3.8176519870758057
node_398: feature_name=LOC121136115	feature_id[90].value <= threshold=0.8958797454833984
node_399: feature_name=LOC106021992	feature_id[15].value <= threshold=2.0126758217811584
node_400: feature_name=Sftpc	feature_id[27].value > threshold=1.8688347935676575
node_448: feature_name=Rpl19	feature_id[46].value <= threshold=3.17718505859375
node_449: feature_name=Lsp1	feature_id[75].value <= threshold=1.6661022305488586
Class: Attenuated vaccine + Attenuated vaccine
Rules_150	passed counts:5
node_0: feature_name=Mx1	feature_id[9].value <= threshold=1.7005987167358398
node_1: feature_name=LOC121136222	feature_id[0].value > threshold=2.602003335952759
node_365: feature_name=Rpl38	feature_id[8].value <= threshold=3.839394450187683
node_366: feature_name=Ly6e	feature_id[7].value <= threshold=1.8688347935676575
node_367: feature_name=Cd9	feature_id[52].value <= threshold=3.540854334831238
node_368: feature_name=Pgam1	feature_id[24].value <= threshold=0.3465735912322998
node_369: feature_name=LOC101822587	feature_id[16].value <= threshold=2.5249279737472534
node_370: feature_name=Cd74	feature_id[10].value > threshold=3.8176519870758057
node_398: feature_name=LOC121136115	feature_id[90].value <= threshold=0.8958797454833984
node_399: feature_name=LOC106021992	feature_id[15].value <= threshold=2.0126758217811584
node_400: feature_name=Sftpc	feature_id[27].value <= threshold=1.8688347935676575
node_401: feature_name=Cd81	feature_id[49].value > threshold=2.1383330821990967
node_439: feature_name=Plac8	feature_id[17].value <= threshold=0.3465735912322998
node_440: feature_name=Cd44	feature_id[85].value > threshold=2.2499048709869385
Class: mRNA vaccine + mRNA vaccine
Rules_151	passed counts:5
node_0: feature_name=Mx1	feature_id[9].value <= threshold=1.7005987167358398
node_1: feature_name=LOC121136222	feature_id[0].value <= threshold=2.602003335952759
node_2: feature_name=LOC101823249	feature_id[2].value > threshold=2.917405366897583
node_152: feature_name=LOC101838467	feature_id[1].value > threshold=4.639559984207153
node_328: feature_name=Cd9	feature_id[52].value <= threshold=3.0900083780288696
node_329: feature_name=Rpl24	feature_id[67].value > threshold=3.198464870452881
node_357: feature_name=Fcer1g	feature_id[25].value <= threshold=3.1132683753967285
node_358: feature_name=Rbm3	feature_id[78].value > threshold=1.497866153717041
node_360: feature_name=Rpl19	feature_id[46].value <= threshold=3.289625644683838
Class: Non-vaccinated
Rules_152	passed counts:5
node_0: feature_name=Mx1	feature_id[9].value <= threshold=1.7005987167358398
node_1: feature_name=LOC121136222	feature_id[0].value <= threshold=2.602003335952759
node_2: feature_name=LOC101823249	feature_id[2].value > threshold=2.917405366897583
node_152: feature_name=LOC101838467	feature_id[1].value > threshold=4.639559984207153
node_328: feature_name=Cd9	feature_id[52].value <= threshold=3.0900083780288696
node_329: feature_name=Rpl24	feature_id[67].value > threshold=3.198464870452881
node_357: feature_name=Fcer1g	feature_id[25].value <= threshold=3.1132683753967285
node_358: feature_name=Rbm3	feature_id[78].value <= threshold=1.497866153717041
Class: Adenovirus vaccine + Adenovirus vaccine
Rules_153	passed counts:5
node_0: feature_name=Mx1	feature_id[9].value <= threshold=1.7005987167358398
node_1: feature_name=LOC121136222	feature_id[0].value <= threshold=2.602003335952759
node_2: feature_name=LOC101823249	feature_id[2].value > threshold=2.917405366897583
node_152: feature_name=LOC101838467	feature_id[1].value > threshold=4.639559984207153
node_328: feature_name=Cd9	feature_id[52].value <= threshold=3.0900083780288696
node_329: feature_name=Rpl24	feature_id[67].value <= threshold=3.198464870452881
node_330: feature_name=LOC101838467	feature_id[1].value > threshold=6.228353261947632
Class: Non-vaccinated
Rules_154	passed counts:5
node_0: feature_name=Mx1	feature_id[9].value <= threshold=1.7005987167358398
node_1: feature_name=LOC121136222	feature_id[0].value <= threshold=2.602003335952759
node_2: feature_name=LOC101823249	feature_id[2].value > threshold=2.917405366897583
node_152: feature_name=LOC101838467	feature_id[1].value > threshold=4.639559984207153
node_328: feature_name=Cd9	feature_id[52].value <= threshold=3.0900083780288696
node_329: feature_name=Rpl24	feature_id[67].value <= threshold=3.198464870452881
node_330: feature_name=LOC101838467	feature_id[1].value <= threshold=6.228353261947632
node_331: feature_name=Tmsb10	feature_id[86].value > threshold=3.1345481872558594
node_353: feature_name=LOC121139264	feature_id[89].value <= threshold=1.9033312797546387
Class: Non-vaccinated
Rules_155	passed counts:5
node_0: feature_name=Mx1	feature_id[9].value <= threshold=1.7005987167358398
[truncated: 6,553 more rows]

## Sheet: MCFS
Rules_0	passed counts:415
node_0: feature_name=Mx1	feature_id[0].value > threshold=1.7005987167358398
node_786: feature_name=Psme1	feature_id[10].value > threshold=2.2499048709869385
node_1028: feature_name=Mnda	feature_id[2].value > threshold=3.59721839427948
node_1206: feature_name=Rps24	feature_id[71].value > threshold=3.1132683753967285
node_1212: feature_name=LOC101823249	feature_id[69].value > threshold=2.4414010047912598
node_1216: feature_name=Plac8	feature_id[22].value <= threshold=5.241733074188232
node_1217: feature_name=Mx2	feature_id[8].value <= threshold=3.5831329822540283
node_1218: feature_name=LOC110339871	feature_id[176].value <= threshold=3.860230803489685
node_1219: feature_name=Tpt1	feature_id[97].value > threshold=2.6735538244247437
node_1229: feature_name=LOC101823002	feature_id[121].value <= threshold=2.9085556268692017
node_1230: feature_name=Actb	feature_id[67].value <= threshold=5.337526559829712
node_1231: feature_name=Ifit3	feature_id[11].value <= threshold=4.118210315704346
node_1232: feature_name=Xdh	feature_id[111].value <= threshold=2.917405366897583
node_1233: feature_name=Rpl30	feature_id[172].value > threshold=1.589026927947998
node_1235: feature_name=Arpc3	feature_id[126].value > threshold=1.2424533367156982
node_1237: feature_name=LOC101827358	feature_id[130].value > threshold=0.5493061542510986
node_1239: feature_name=Arpc1b	feature_id[95].value > threshold=1.8688347935676575
node_1245: feature_name=LOC101840088	feature_id[40].value > threshold=2.297559976577759
node_1249: feature_name=Rpl10	feature_id[76].value <= threshold=4.6586997509002686
node_1250: feature_name=LOC101822587	feature_id[7].value > threshold=1.8688347935676575
node_1254: feature_name=Rps7	feature_id[110].value > threshold=1.7005987167358398
node_1258: feature_name=Parp14	feature_id[117].value <= threshold=2.802901029586792
node_1259: feature_name=Jpt1	feature_id[175].value <= threshold=2.602003335952759
node_1260: feature_name=Bst2	feature_id[109].value <= threshold=3.1132683753967285
node_1261: feature_name=LOC121138193	feature_id[42].value <= threshold=4.100967168807983
node_1262: feature_name=LOC101834051	feature_id[37].value <= threshold=2.2499048709869385
node_1263: feature_name=Cd9	feature_id[87].value <= threshold=3.7609297037124634
node_1264: feature_name=LOC101840088	feature_id[40].value > threshold=2.602003335952759
Class: Non-vaccinated
Rules_1	passed counts:206
node_0: feature_name=Mx1	feature_id[0].value <= threshold=1.7005987167358398
node_1: feature_name=LOC121136222	feature_id[4].value <= threshold=2.602003335952759
node_2: feature_name=LOC101823249	feature_id[69].value > threshold=2.917405366897583
node_144: feature_name=LOC101838467	feature_id[9].value <= threshold=4.639559984207153
node_145: feature_name=LOC121138193	feature_id[42].value <= threshold=3.449861526489258
node_146: feature_name=Fcer1g	feature_id[62].value <= threshold=3.3140207529067993
node_147: feature_name=LOC101823249	feature_id[69].value > threshold=3.5114340782165527
node_209: feature_name=Ubb	feature_id[91].value <= threshold=2.86179256439209
node_210: feature_name=Actb	feature_id[67].value <= threshold=4.731793165206909
node_211: feature_name=Ifitm3	feature_id[118].value <= threshold=0.8958797454833984
node_212: feature_name=Tmem50a	feature_id[132].value <= threshold=2.297559976577759
node_213: feature_name=Oaz1	feature_id[47].value <= threshold=2.4414010047912598
node_214: feature_name=Rpl38	feature_id[88].value > threshold=2.4414010047912598
node_218: feature_name=LOC110339871	feature_id[176].value > threshold=0.3465735912322998
node_222: feature_name=Psme1	feature_id[10].value > threshold=0.8958797454833984
Class: Attenuated vaccine + Attenuated vaccine
Rules_2	passed counts:148
node_0: feature_name=Mx1	feature_id[0].value > threshold=1.7005987167358398
node_786: feature_name=Psme1	feature_id[10].value > threshold=2.2499048709869385
node_1028: feature_name=Mnda	feature_id[2].value <= threshold=3.59721839427948
node_1029: feature_name=Rps29	feature_id[72].value > threshold=3.9981586933135986
node_1135: feature_name=Plac8	feature_id[22].value > threshold=3.384246587753296
node_1165: feature_name=Isg15	feature_id[1].value > threshold=1.497866153717041
node_1171: feature_name=Rps29	feature_id[72].value > threshold=4.324110746383667
node_1201: feature_name=Pfn1	feature_id[66].value <= threshold=3.567046880722046
node_1202: feature_name=Apoe	feature_id[131].value <= threshold=5.395771741867065
Class: Non-vaccinated
Rules_3	passed counts:121
node_0: feature_name=Mx1	feature_id[0].value <= threshold=1.7005987167358398
node_1: feature_name=LOC121136222	feature_id[4].value > threshold=2.602003335952759
node_355: feature_name=Rpl38	feature_id[88].value <= threshold=3.839394450187683
node_356: feature_name=Ly6e	feature_id[5].value <= threshold=1.8688347935676575
node_357: feature_name=Cd9	feature_id[87].value <= threshold=3.540854334831238
node_358: feature_name=LOC101822587	feature_id[7].value <= threshold=2.3502402305603027
node_359: feature_name=LOC121136904	feature_id[102].value <= threshold=1.2424533367156982
node_360: feature_name=LOC110339871	feature_id[176].value > threshold=0.8958797454833984
node_378: feature_name=LOC101838467	feature_id[9].value <= threshold=4.709367990493774
node_379: feature_name=LOC121136115	feature_id[89].value <= threshold=0.8958797454833984
node_380: feature_name=LOC101823249	feature_id[69].value <= threshold=3.624251961708069
node_381: feature_name=Anxa5	feature_id[136].value <= threshold=3.0201274156570435
node_382: feature_name=Cd9	feature_id[87].value <= threshold=3.449861526489258
node_383: feature_name=Rpsa	feature_id[19].value > threshold=2.5249279737472534
node_389: feature_name=Ly6e	feature_id[5].value <= threshold=1.497866153717041
node_390: feature_name=Pgk1	feature_id[153].value <= threshold=2.970085620880127
node_391: feature_name=Mx1	feature_id[0].value <= threshold=1.2424533367156982
node_392: feature_name=Tmem50a	feature_id[132].value <= threshold=1.7005987167358398
node_393: feature_name=Nmi	feature_id[31].value <= threshold=1.497866153717041
node_394: feature_name=Cda	feature_id[113].value <= threshold=0.8958797454833984
node_395: feature_name=B2m	feature_id[90].value > threshold=1.2424533367156982
node_397: feature_name=Fcgr4	feature_id[45].value <= threshold=2.3937458992004395
node_398: feature_name=Rpl3	feature_id[60].value > threshold=2.561982035636902
node_400: feature_name=B2m	feature_id[90].value <= threshold=4.438202381134033
node_401: feature_name=Rnase6	feature_id[23].value <= threshold=1.497866153717041
node_402: feature_name=Rpl15	feature_id[43].value <= threshold=4.134878396987915
node_403: feature_name=Tpt1	feature_id[97].value <= threshold=4.375737190246582
node_404: feature_name=LOC101827358	feature_id[130].value <= threshold=2.561982035636902
node_405: feature_name=LOC101823249	feature_id[69].value <= threshold=3.59721839427948
node_406: feature_name=Sftpc	feature_id[39].value <= threshold=1.8688347935676575
Class: mRNA vaccine + Attenuated vaccine
Rules_4	passed counts:117
node_0: feature_name=Mx1	feature_id[0].value <= threshold=1.7005987167358398
node_1: feature_name=LOC121136222	feature_id[4].value > threshold=2.602003335952759
node_355: feature_name=Rpl38	feature_id[88].value <= threshold=3.839394450187683
node_356: feature_name=Ly6e	feature_id[5].value <= threshold=1.8688347935676575
node_357: feature_name=Cd9	feature_id[87].value > threshold=3.540854334831238
node_571: feature_name=LOC101823249	feature_id[69].value <= threshold=3.6762205362319946
node_572: feature_name=Fcer1g	feature_id[62].value <= threshold=3.870983839035034
node_573: feature_name=Rps16	feature_id[159].value > threshold=2.6735538244247437
node_583: feature_name=LOC101840088	feature_id[40].value > threshold=1.8688347935676575
node_585: feature_name=Ybx1	feature_id[83].value > threshold=2.6735538244247437
node_591: feature_name=Il17ra	feature_id[168].value <= threshold=2.3937458992004395
node_592: feature_name=Rps14	feature_id[114].value > threshold=2.602003335952759
node_594: feature_name=Apoe	feature_id[131].value <= threshold=0.8958797454833984
node_595: feature_name=B2m	feature_id[90].value > threshold=3.4175922870635986
Class: mRNA vaccine + mRNA vaccine
Rules_5	passed counts:110
node_0: feature_name=Mx1	feature_id[0].value <= threshold=1.7005987167358398
node_1: feature_name=LOC121136222	feature_id[4].value > threshold=2.602003335952759
node_355: feature_name=Rpl38	feature_id[88].value <= threshold=3.839394450187683
node_356: feature_name=Ly6e	feature_id[5].value > threshold=1.8688347935676575
node_616: feature_name=LOC101838467	feature_id[9].value > threshold=4.143008708953857
node_676: feature_name=Isg15	feature_id[1].value <= threshold=2.4414010047912598
node_677: feature_name=Oaz1	feature_id[47].value > threshold=2.0126758217811584
node_681: feature_name=Rps14	feature_id[114].value > threshold=2.5249279737472534
node_683: feature_name=Ybx1	feature_id[83].value <= threshold=3.2951505184173584
node_684: feature_name=Rps29	feature_id[72].value <= threshold=4.488573312759399
node_685: feature_name=Rpl19	feature_id[34].value <= threshold=3.860674262046814
node_686: feature_name=Herc6	feature_id[104].value <= threshold=1.2424533367156982
node_687: feature_name=Arpc3	feature_id[126].value <= threshold=3.0677825212478638
Class: mRNA vaccine + mRNA vaccine
Rules_6	passed counts:107
node_0: feature_name=Mx1	feature_id[0].value <= threshold=1.7005987167358398
node_1: feature_name=LOC121136222	feature_id[4].value <= threshold=2.602003335952759
node_2: feature_name=LOC101823249	feature_id[69].value > threshold=2.917405366897583
node_144: feature_name=LOC101838467	feature_id[9].value <= threshold=4.639559984207153
node_145: feature_name=LOC121138193	feature_id[42].value <= threshold=3.449861526489258
node_146: feature_name=Fcer1g	feature_id[62].value <= threshold=3.3140207529067993
node_147: feature_name=LOC101823249	feature_id[69].value <= threshold=3.5114340782165527
node_148: feature_name=Lgals9	feature_id[28].value <= threshold=0.8958797454833984
node_149: feature_name=Ybx1	feature_id[83].value <= threshold=2.6735538244247437
node_150: feature_name=Irf2	feature_id[82].value <= threshold=1.2424533367156982
node_151: feature_name=Nmt1	feature_id[94].value <= threshold=1.8688347935676575
node_152: feature_name=Oaz1	feature_id[47].value <= threshold=2.5249279737472534
node_153: feature_name=LOC101822587	feature_id[7].value <= threshold=2.98435378074646
node_154: feature_name=LOC106022319	feature_id[100].value <= threshold=2.1383330821990967
node_155: feature_name=C4a	feature_id[164].value <= threshold=1.497866153717041
node_156: feature_name=Ube2l6	feature_id[29].value <= threshold=0.8958797454833984
node_157: feature_name=Rps28	feature_id[122].value <= threshold=4.0773937702178955
Class: Attenuated vaccine + Attenuated vaccine
Rules_7	passed counts:102
node_0: feature_name=Mx1	feature_id[0].value <= threshold=1.7005987167358398
node_1: feature_name=LOC121136222	feature_id[4].value <= threshold=2.602003335952759
node_2: feature_name=LOC101823249	feature_id[69].value <= threshold=2.917405366897583
node_3: feature_name=Ly6e	feature_id[5].value > threshold=0.8958797454833984
node_93: feature_name=Rps28	feature_id[122].value > threshold=2.970085620880127
node_103: feature_name=Isg15	feature_id[1].value <= threshold=2.3502402305603027
node_104: feature_name=LOC101824821	feature_id[35].value <= threshold=2.1383330821990967
node_105: feature_name=Samhd1	feature_id[12].value <= threshold=2.5249279737472534
node_106: feature_name=LOC101838467	feature_id[9].value > threshold=0.8958797454833984
node_122: feature_name=Actg1	feature_id[120].value <= threshold=3.3140207529067993
node_123: feature_name=Rpl10	feature_id[76].value > threshold=2.8173948526382446
node_125: feature_name=LOC110340613	feature_id[167].value <= threshold=1.7776740193367004
node_126: feature_name=Apoe	feature_id[131].value <= threshold=4.477272272109985
Class: Adenovirus vaccine + Adenovirus vaccine
Rules_8	passed counts:98
node_0: feature_name=Mx1	feature_id[0].value <= threshold=1.7005987167358398
node_1: feature_name=LOC121136222	feature_id[4].value > threshold=2.602003335952759
node_355: feature_name=Rpl38	feature_id[88].value > threshold=3.839394450187683
node_719: feature_name=LOC121136222	feature_id[4].value <= threshold=3.3140207529067993
node_720: feature_name=LOC101838467	feature_id[9].value > threshold=0.8958797454833984
node_728: feature_name=LOC101838467	feature_id[9].value <= threshold=4.84406304359436
node_729: feature_name=Pgk1	feature_id[153].value <= threshold=2.86179256439209
node_730: feature_name=Pgk1	feature_id[153].value > threshold=0.8958797454833984
node_736: feature_name=Arpc3	feature_id[126].value > threshold=1.497866153717041
node_738: feature_name=Rpl10	feature_id[76].value <= threshold=4.4005842208862305
node_739: feature_name=Cd9	feature_id[87].value <= threshold=1.7005987167358398
node_740: feature_name=Fcer1g	feature_id[62].value > threshold=1.7776740193367004
node_742: feature_name=Slfn5	feature_id[101].value <= threshold=1.8688347935676575
node_743: feature_name=LOC101827358	feature_id[130].value <= threshold=2.4414010047912598
Class: Adenovirus vaccine + Adenovirus vaccine
Rules_9	passed counts:98
node_0: feature_name=Mx1	feature_id[0].value <= threshold=1.7005987167358398
node_1: feature_name=LOC121136222	feature_id[4].value > threshold=2.602003335952759
node_355: feature_name=Rpl38	feature_id[88].value <= threshold=3.839394450187683
node_356: feature_name=Ly6e	feature_id[5].value <= threshold=1.8688347935676575
node_357: feature_name=Cd9	feature_id[87].value <= threshold=3.540854334831238
node_358: feature_name=LOC101822587	feature_id[7].value <= threshold=2.3502402305603027
node_359: feature_name=LOC121136904	feature_id[102].value <= threshold=1.2424533367156982
node_360: feature_name=LOC110339871	feature_id[176].value > threshold=0.8958797454833984
node_378: feature_name=LOC101838467	feature_id[9].value <= threshold=4.709367990493774
node_379: feature_name=LOC121136115	feature_id[89].value <= threshold=0.8958797454833984
node_380: feature_name=LOC101823249	feature_id[69].value > threshold=3.624251961708069
node_462: feature_name=LOC101830654	feature_id[63].value <= threshold=2.561982035636902
node_463: feature_name=LOC101840088	feature_id[40].value <= threshold=3.1132683753967285
node_464: feature_name=Arpc1b	feature_id[95].value > threshold=1.497866153717041
node_466: feature_name=Rpl26	feature_id[147].value > threshold=2.636499762535095
Class: mRNA vaccine + Attenuated vaccine
Rules_10	passed counts:93
node_0: feature_name=Mx1	feature_id[0].value > threshold=1.7005987167358398
node_786: feature_name=Psme1	feature_id[10].value <= threshold=2.2499048709869385
node_787: feature_name=LOC121136222	feature_id[4].value <= threshold=3.0677825212478638
node_788: feature_name=Rpl38	feature_id[88].value > threshold=3.238486170768738
node_848: feature_name=LOC101823249	feature_id[69].value > threshold=2.7403194904327393
node_878: feature_name=Oaz1	feature_id[47].value > threshold=2.0126758217811584
node_902: feature_name=LOC106021992	feature_id[6].value > threshold=2.0126758217811584
node_918: feature_name=Psme1	feature_id[10].value > threshold=1.497866153717041
node_922: feature_name=Rps9	feature_id[123].value > threshold=2.4414010047912598
node_924: feature_name=Rps4x	feature_id[177].value > threshold=2.3502402305603027
node_928: feature_name=Epsti1	feature_id[73].value > threshold=0.3465735912322998
node_934: feature_name=Rpl10	feature_id[76].value <= threshold=4.60155725479126
node_935: feature_name=Psmb8	feature_id[115].value > threshold=0.3465735912322998
node_937: feature_name=Clic1	feature_id[160].value > threshold=0.3465735912322998
node_939: feature_name=Apoe	feature_id[131].value <= threshold=2.1383330821990967
node_940: feature_name=Rpl13	feature_id[20].value > threshold=1.8688347935676575
node_944: feature_name=Sftpc	feature_id[39].value <= threshold=3.1132683753967285
Class: Non-vaccinated
Rules_11	passed counts:85
node_0: feature_name=Mx1	feature_id[0].value <= threshold=1.7005987167358398
node_1: feature_name=LOC121136222	feature_id[4].value <= threshold=2.602003335952759
node_2: feature_name=LOC101823249	feature_id[69].value <= threshold=2.917405366897583
node_3: feature_name=Ly6e	feature_id[5].value <= threshold=0.8958797454833984
node_4: feature_name=Cd9	feature_id[87].value <= threshold=2.2499048709869385
node_5: feature_name=LOC101838467	feature_id[9].value <= threshold=0.8958797454833984
node_6: feature_name=Pml	feature_id[143].value <= threshold=0.8958797454833984
node_7: feature_name=Gapdh	feature_id[65].value <= threshold=2.297559976577759
node_8: feature_name=Tpt1	feature_id[97].value <= threshold=4.05174708366394
Class: Attenuated vaccine + Attenuated vaccine
Rules_12	passed counts:74
node_0: feature_name=Mx1	feature_id[0].value > threshold=1.7005987167358398
node_786: feature_name=Psme1	feature_id[10].value > threshold=2.2499048709869385
node_1028: feature_name=Mnda	feature_id[2].value <= threshold=3.59721839427948
node_1029: feature_name=Rps29	feature_id[72].value <= threshold=3.9981586933135986
node_1030: feature_name=LOC121136222	feature_id[4].value > threshold=2.2499048709869385
node_1062: feature_name=Anxa5	feature_id[136].value <= threshold=2.0126758217811584
node_1063: feature_name=Apoe	feature_id[131].value <= threshold=4.309694528579712
node_1064: feature_name=LOC101844787	feature_id[165].value <= threshold=2.0126758217811584
node_1065: feature_name=Eef1a1	feature_id[85].value <= threshold=4.323935270309448
node_1066: feature_name=LOC101833432	feature_id[80].value <= threshold=2.970085620880127
node_1067: feature_name=LOC110339871	feature_id[176].value <= threshold=3.5549397468566895
node_1068: feature_name=LOC106021785	feature_id[3].value <= threshold=3.7351120710372925
node_1069: feature_name=Actb	feature_id[67].value <= threshold=4.749261140823364
node_1070: feature_name=Milr1	feature_id[178].value <= threshold=2.5529727935791016
node_1071: feature_name=LOC101825087	feature_id[92].value <= threshold=2.297559976577759
node_1072: feature_name=LOC101834051	feature_id[37].value <= threshold=2.3810869455337524
node_1073: feature_name=Actg1	feature_id[120].value > threshold=1.497866153717041
node_1075: feature_name=Sp110	feature_id[51].value <= threshold=2.4526374340057373
node_1076: feature_name=Mnda	feature_id[2].value > threshold=2.6287477016448975
Class: Non-vaccinated
Rules_13	passed counts:71
node_0: feature_name=Mx1	feature_id[0].value <= threshold=1.7005987167358398
node_1: feature_name=LOC121136222	feature_id[4].value > threshold=2.602003335952759
node_355: feature_name=Rpl38	feature_id[88].value > threshold=3.839394450187683
node_719: feature_name=LOC121136222	feature_id[4].value <= threshold=3.3140207529067993
node_720: feature_name=LOC101838467	feature_id[9].value <= threshold=0.8958797454833984
node_721: feature_name=Pgk1	feature_id[153].value <= threshold=2.561982035636902
node_722: feature_name=Ly6e	feature_id[5].value <= threshold=1.7005987167358398
node_723: feature_name=Actb	feature_id[67].value <= threshold=4.323935270309448
Class: Attenuated vaccine + Attenuated vaccine
Rules_14	passed counts:70
node_0: feature_name=Mx1	feature_id[0].value > threshold=1.7005987167358398
node_786: feature_name=Psme1	feature_id[10].value > threshold=2.2499048709869385
node_1028: feature_name=Mnda	feature_id[2].value <= threshold=3.59721839427948
node_1029: feature_name=Rps29	feature_id[72].value > threshold=3.9981586933135986
node_1135: feature_name=Plac8	feature_id[22].value > threshold=3.384246587753296
node_1165: feature_name=Isg15	feature_id[1].value > threshold=1.497866153717041
node_1171: feature_name=Rps29	feature_id[72].value <= threshold=4.324110746383667
node_1172: feature_name=Gapdh	feature_id[65].value > threshold=0.8958797454833984
node_1178: feature_name=Rps29	feature_id[72].value <= threshold=4.310776710510254
node_1179: feature_name=Il17ra	feature_id[168].value > threshold=0.3465735912322998
node_1187: feature_name=Slfn5	feature_id[101].value <= threshold=2.2499048709869385
node_1188: feature_name=Arpc3	feature_id[126].value > threshold=1.589026927947998
node_1190: feature_name=LOC101823249	feature_id[69].value > threshold=2.3502402305603027
node_1192: feature_name=Apoe	feature_id[131].value <= threshold=3.573779582977295
node_1193: feature_name=C4a	feature_id[164].value <= threshold=2.0126758217811584
Class: Non-vaccinated
Rules_15	passed counts:63
node_0: feature_name=Mx1	feature_id[0].value > threshold=1.7005987167358398
node_786: feature_name=Psme1	feature_id[10].value <= threshold=2.2499048709869385
node_787: feature_name=LOC121136222	feature_id[4].value > threshold=3.0677825212478638
node_955: feature_name=LOC101823249	feature_id[69].value <= threshold=2.970085620880127
node_956: feature_name=LOC101838467	feature_id[9].value > threshold=2.0126758217811584
node_964: feature_name=Rps28	feature_id[122].value <= threshold=3.977537155151367
node_965: feature_name=LOC101844787	feature_id[165].value > threshold=0.3465735912322998
node_967: feature_name=B2m	feature_id[90].value <= threshold=3.772694945335388
node_968: feature_name=Xdh	feature_id[111].value <= threshold=2.3937458992004395
node_969: feature_name=Rplp0	feature_id[96].value > threshold=4.102609157562256
node_979: feature_name=LOC101823081	feature_id[78].value <= threshold=1.2424533367156982
Class: mRNA vaccine + mRNA vaccine
Rules_16	passed counts:62
node_0: feature_name=Mx1	feature_id[0].value > threshold=1.7005987167358398
node_786: feature_name=Psme1	feature_id[10].value > threshold=2.2499048709869385
node_1028: feature_name=Mnda	feature_id[2].value <= threshold=3.59721839427948
node_1029: feature_name=Rps29	feature_id[72].value <= threshold=3.9981586933135986
node_1030: feature_name=LOC121136222	feature_id[4].value > threshold=2.2499048709869385
node_1062: feature_name=Anxa5	feature_id[136].value > threshold=2.0126758217811584
node_1102: feature_name=Irf2	feature_id[82].value <= threshold=1.2424533367156982
node_1103: feature_name=LOC101838467	feature_id[9].value > threshold=3.5831329822540283
node_1107: feature_name=Pfn1	feature_id[66].value > threshold=2.6735538244247437
node_1111: feature_name=Rpl30	feature_id[172].value > threshold=2.4414010047912598
node_1113: feature_name=Anxa5	feature_id[136].value <= threshold=3.1934397220611572
node_1114: feature_name=Ubb	feature_id[91].value <= threshold=3.5831329822540283
node_1115: feature_name=LOC101840088	feature_id[40].value > threshold=2.3502402305603027
Class: mRNA vaccine + mRNA vaccine
Rules_17	passed counts:57
node_0: feature_name=Mx1	feature_id[0].value <= threshold=1.7005987167358398
node_1: feature_name=LOC121136222	feature_id[4].value <= threshold=2.602003335952759
node_2: feature_name=LOC101823249	feature_id[69].value <= threshold=2.917405366897583
node_3: feature_name=Ly6e	feature_id[5].value <= threshold=0.8958797454833984
node_4: feature_name=Cd9	feature_id[87].value > threshold=2.2499048709869385
node_28: feature_name=Rps28	feature_id[122].value > threshold=3.1132683753967285
node_42: feature_name=Rpl38	feature_id[88].value > threshold=3.449861526489258
node_76: feature_name=Arpc3	feature_id[126].value > threshold=1.8688347935676575
node_82: feature_name=Ifit3	feature_id[11].value <= threshold=0.5493061542510986
node_83: feature_name=Rpl30	feature_id[172].value > threshold=2.3502402305603027
node_85: feature_name=LOC101840088	feature_id[40].value > threshold=1.497866153717041
node_87: feature_name=Mnda	feature_id[2].value > threshold=0.3465735912322998
node_89: feature_name=LOC110339871	feature_id[176].value <= threshold=2.0126758217811584
Class: Adenovirus vaccine + Adenovirus vaccine
Rules_18	passed counts:55
node_0: feature_name=Mx1	feature_id[0].value <= threshold=1.7005987167358398
node_1: feature_name=LOC121136222	feature_id[4].value > threshold=2.602003335952759
node_355: feature_name=Rpl38	feature_id[88].value <= threshold=3.839394450187683
node_356: feature_name=Ly6e	feature_id[5].value > threshold=1.8688347935676575
node_616: feature_name=LOC101838467	feature_id[9].value <= threshold=4.143008708953857
node_617: feature_name=LOC101823249	feature_id[69].value <= threshold=3.9510587453842163
node_618: feature_name=LOC121136793	feature_id[127].value > threshold=0.3465735912322998
node_644: feature_name=B2m	feature_id[90].value <= threshold=4.375737190246582
node_645: feature_name=Anxa5	feature_id[136].value > threshold=1.497866153717041
node_655: feature_name=Tmem50a	feature_id[132].value > threshold=0.3465735912322998
node_659: feature_name=Rps15a	feature_id[139].value <= threshold=3.7494349479675293
node_660: feature_name=Rps4x	feature_id[177].value > threshold=2.699081301689148
Class: mRNA vaccine + mRNA vaccine
Rules_19	passed counts:54
node_0: feature_name=Mx1	feature_id[0].value > threshold=1.7005987167358398
node_786: feature_name=Psme1	feature_id[10].value <= threshold=2.2499048709869385
node_787: feature_name=LOC121136222	feature_id[4].value <= threshold=3.0677825212478638
node_788: feature_name=Rpl38	feature_id[88].value > threshold=3.238486170768738
node_848: feature_name=LOC101823249	feature_id[69].value <= threshold=2.7403194904327393
node_849: feature_name=Mnda	feature_id[2].value <= threshold=3.238486170768738
node_850: feature_name=Rps24	feature_id[71].value <= threshold=4.189540147781372
node_851: feature_name=Rps28	feature_id[122].value > threshold=3.0177407264709473
node_855: feature_name=Samhd1	feature_id[12].value <= threshold=2.86179256439209
node_856: feature_name=LOC101823249	feature_id[69].value > threshold=0.3465735912322998
node_858: feature_name=Calhm6	feature_id[61].value <= threshold=2.602003335952759
node_859: feature_name=Rpl3	feature_id[60].value > threshold=2.2499048709869385
Class: Adenovirus vaccine + Adenovirus vaccine
Rules_20	passed counts:44
node_0: feature_name=Mx1	feature_id[0].value <= threshold=1.7005987167358398
node_1: feature_name=LOC121136222	feature_id[4].value > threshold=2.602003335952759
node_355: feature_name=Rpl38	feature_id[88].value <= threshold=3.839394450187683
node_356: feature_name=Ly6e	feature_id[5].value <= threshold=1.8688347935676575
node_357: feature_name=Cd9	feature_id[87].value <= threshold=3.540854334831238
node_358: feature_name=LOC101822587	feature_id[7].value > threshold=2.3502402305603027
node_492: feature_name=Pgk1	feature_id[153].value <= threshold=2.1383330821990967
node_493: feature_name=LOC121136222	feature_id[4].value > threshold=3.276966691017151
node_527: feature_name=Pfn1	feature_id[66].value <= threshold=3.6632328033447266
node_528: feature_name=Atp5me	feature_id[173].value <= threshold=1.497866153717041
node_529: feature_name=Samhd1	feature_id[12].value <= threshold=1.497866153717041
node_530: feature_name=Pml	feature_id[143].value <= threshold=0.8958797454833984
node_531: feature_name=LOC101823081	feature_id[78].value <= threshold=1.2424533367156982
Class: mRNA vaccine + Attenuated vaccine
Rules_21	passed counts:43
node_0: feature_name=Mx1	feature_id[0].value <= threshold=1.7005987167358398
node_1: feature_name=LOC121136222	feature_id[4].value > threshold=2.602003335952759
node_355: feature_name=Rpl38	feature_id[88].value <= threshold=3.839394450187683
node_356: feature_name=Ly6e	feature_id[5].value <= threshold=1.8688347935676575
node_357: feature_name=Cd9	feature_id[87].value <= threshold=3.540854334831238
node_358: feature_name=LOC101822587	feature_id[7].value > threshold=2.3502402305603027
node_492: feature_name=Pgk1	feature_id[153].value > threshold=2.1383330821990967
node_546: feature_name=LOC101838467	feature_id[9].value > threshold=1.497866153717041
node_558: feature_name=LOC121136222	feature_id[4].value > threshold=3.238486170768738
node_566: feature_name=Actb	feature_id[67].value <= threshold=4.807435989379883
node_567: feature_name=Rplp0	feature_id[96].value > threshold=3.8802335262298584
Class: mRNA vaccine + mRNA vaccine
Rules_22	passed counts:36
node_0: feature_name=Mx1	feature_id[0].value > threshold=1.7005987167358398
node_786: feature_name=Psme1	feature_id[10].value <= threshold=2.2499048709869385
node_787: feature_name=LOC121136222	feature_id[4].value <= threshold=3.0677825212478638
node_788: feature_name=Rpl38	feature_id[88].value <= threshold=3.238486170768738
node_789: feature_name=Pfn1	feature_id[66].value <= threshold=3.238486170768738
node_790: feature_name=Sftpc	feature_id[39].value <= threshold=3.5114340782165527
node_791: feature_name=B2m	feature_id[90].value <= threshold=4.282419919967651
node_792: feature_name=Rpl10	feature_id[76].value <= threshold=4.059103488922119
node_793: feature_name=LOC101836886	feature_id[84].value <= threshold=2.0715673565864563
node_794: feature_name=Plac8	feature_id[22].value > threshold=1.7776740193367004
node_806: feature_name=LOC101838358	feature_id[161].value <= threshold=0.3465735912322998
node_807: feature_name=Psmb8	feature_id[115].value <= threshold=2.4814223051071167
node_808: feature_name=LOC101837226	feature_id[149].value <= threshold=2.561982035636902
Class: Non-vaccinated
Rules_23	passed counts:34
node_0: feature_name=Mx1	feature_id[0].value > threshold=1.7005987167358398
node_786: feature_name=Psme1	feature_id[10].value <= threshold=2.2499048709869385
node_787: feature_name=LOC121136222	feature_id[4].value > threshold=3.0677825212478638
node_955: feature_name=LOC101823249	feature_id[69].value > threshold=2.970085620880127
node_989: feature_name=Mnda	feature_id[2].value > threshold=3.0677825212478638
node_1003: feature_name=Rpl38	feature_id[88].value > threshold=3.569433569908142
node_1021: feature_name=Epsti1	feature_id[73].value <= threshold=2.3502402305603027
node_1022: feature_name=LOC106021785	feature_id[3].value > threshold=2.1242476105690002
node_1024: feature_name=Srgn	feature_id[41].value > threshold=0.3465735912322998
Class: Non-vaccinated
Rules_24	passed counts:34
node_0: feature_name=Mx1	feature_id[0].value <= threshold=1.7005987167358398
node_1: feature_name=LOC121136222	feature_id[4].value <= threshold=2.602003335952759
node_2: feature_name=LOC101823249	feature_id[69].value > threshold=2.917405366897583
node_144: feature_name=LOC101838467	feature_id[9].value <= threshold=4.639559984207153
node_145: feature_name=LOC121138193	feature_id[42].value <= threshold=3.449861526489258
node_146: feature_name=Fcer1g	feature_id[62].value > threshold=3.3140207529067993
node_244: feature_name=LOC121136222	feature_id[4].value <= threshold=2.2499048709869385
node_245: feature_name=LOC101840088	feature_id[40].value <= threshold=2.4414010047912598
node_246: feature_name=Anxa5	feature_id[136].value <= threshold=2.86179256439209
node_247: feature_name=Rps2	feature_id[105].value <= threshold=3.1132683753967285
node_248: feature_name=Rpl29	feature_id[152].value > threshold=1.8688347935676575
node_252: feature_name=Eef1a1	feature_id[85].value <= threshold=3.7673813104629517
Class: Attenuated vaccine + Attenuated vaccine
Rules_25	passed counts:30
node_0: feature_name=Mx1	feature_id[0].value <= threshold=1.7005987167358398
node_1: feature_name=LOC121136222	feature_id[4].value <= threshold=2.602003335952759
node_2: feature_name=LOC101823249	feature_id[69].value > threshold=2.917405366897583
node_144: feature_name=LOC101838467	feature_id[9].value <= threshold=4.639559984207153
node_145: feature_name=LOC121138193	feature_id[42].value > threshold=3.449861526489258
node_293: feature_name=LOC106022319	feature_id[100].value > threshold=1.2424533367156982
node_307: feature_name=LOC101823249	feature_id[69].value > threshold=3.384246587753296
node_311: feature_name=Pfn1	feature_id[66].value > threshold=2.7361353635787964
node_315: feature_name=SCoV2-UTR3	feature_id[112].value <= threshold=0.3465735912322998
node_316: feature_name=Xdh	feature_id[111].value <= threshold=2.0126758217811584
Class: mRNA vaccine + Attenuated vaccine
Rules_26	passed counts:29
node_0: feature_name=Mx1	feature_id[0].value <= threshold=1.7005987167358398
node_1: feature_name=LOC121136222	feature_id[4].value > threshold=2.602003335952759
node_355: feature_name=Rpl38	feature_id[88].value <= threshold=3.839394450187683
node_356: feature_name=Ly6e	feature_id[5].value <= threshold=1.8688347935676575
node_357: feature_name=Cd9	feature_id[87].value > threshold=3.540854334831238
node_571: feature_name=LOC101823249	feature_id[69].value > threshold=3.6762205362319946
node_603: feature_name=Clic1	feature_id[160].value <= threshold=2.2499048709869385
node_604: feature_name=LOC121136222	feature_id[4].value <= threshold=3.1132683753967285
node_605: feature_name=Actg1	feature_id[120].value <= threshold=3.8575618267059326
node_606: feature_name=Isg15	feature_id[1].value <= threshold=2.1719027161598206
Class: mRNA vaccine + Attenuated vaccine
Rules_27	passed counts:29
node_0: feature_name=Mx1	feature_id[0].value <= threshold=1.7005987167358398
node_1: feature_name=LOC121136222	feature_id[4].value <= threshold=2.602003335952759
node_2: feature_name=LOC101823249	feature_id[69].value > threshold=2.917405366897583
node_144: feature_name=LOC101838467	feature_id[9].value > threshold=4.639559984207153
node_320: feature_name=Cd9	feature_id[87].value <= threshold=3.0900083780288696
node_321: feature_name=Rps14	feature_id[114].value <= threshold=3.0201274156570435
node_322: feature_name=LOC101838467	feature_id[9].value <= threshold=6.228353261947632
node_323: feature_name=Rpl13	feature_id[20].value <= threshold=2.5249279737472534
node_324: feature_name=Rps29	feature_id[72].value > threshold=2.917405366897583
node_326: feature_name=Rps24	feature_id[71].value > threshold=2.86179256439209
node_330: feature_name=LOC101838193	feature_id[26].value > threshold=0.8958797454833984
node_336: feature_name=Pgk1	feature_id[153].value <= threshold=2.0126758217811584
Class: Adenovirus vaccine + Adenovirus vaccine
Rules_28	passed counts:29
node_0: feature_name=Mx1	feature_id[0].value <= threshold=1.7005987167358398
node_1: feature_name=LOC121136222	feature_id[4].value <= threshold=2.602003335952759
node_2: feature_name=LOC101823249	feature_id[69].value <= threshold=2.917405366897583
node_3: feature_name=Ly6e	feature_id[5].value > threshold=0.8958797454833984
node_93: feature_name=Rps28	feature_id[122].value > threshold=2.970085620880127
node_103: feature_name=Isg15	feature_id[1].value <= threshold=2.3502402305603027
node_104: feature_name=LOC101824821	feature_id[35].value <= threshold=2.1383330821990967
node_105: feature_name=Samhd1	feature_id[12].value <= threshold=2.5249279737472534
node_106: feature_name=LOC101838467	feature_id[9].value <= threshold=0.8958797454833984
node_107: feature_name=B2m	feature_id[90].value > threshold=3.4143561124801636
node_113: feature_name=Rpl13	feature_id[20].value > threshold=1.8688347935676575
node_117: feature_name=Rpl30	feature_id[172].value <= threshold=3.0677825212478638
Class: Adenovirus vaccine + Adenovirus vaccine
Rules_29	passed counts:29
node_0: feature_name=Mx1	feature_id[0].value <= threshold=1.7005987167358398
node_1: feature_name=LOC121136222	feature_id[4].value <= threshold=2.602003335952759
node_2: feature_name=LOC101823249	feature_id[69].value <= threshold=2.917405366897583
node_3: feature_name=Ly6e	feature_id[5].value <= threshold=0.8958797454833984
node_4: feature_name=Cd9	feature_id[87].value > threshold=2.2499048709869385
node_28: feature_name=Rps28	feature_id[122].value > threshold=3.1132683753967285
node_42: feature_name=Rpl38	feature_id[88].value <= threshold=3.449861526489258
node_43: feature_name=Nmt1	feature_id[94].value > threshold=0.8958797454833984
node_49: feature_name=Rrbp1	feature_id[146].value > threshold=0.8958797454833984
node_61: feature_name=LOC101824821	feature_id[35].value <= threshold=1.0397207736968994
node_62: feature_name=Rps15a	feature_id[139].value <= threshold=3.1345481872558594
node_63: feature_name=Rplp0	feature_id[96].value > threshold=2.7403194904327393
node_65: feature_name=LOC106022319	feature_id[100].value > threshold=1.2424533367156982
Class: Adenovirus vaccine + Adenovirus vaccine
Rules_30	passed counts:28
node_0: feature_name=Mx1	feature_id[0].value > threshold=1.7005987167358398
node_786: feature_name=Psme1	feature_id[10].value > threshold=2.2499048709869385
node_1028: feature_name=Mnda	feature_id[2].value > threshold=3.59721839427948
node_1206: feature_name=Rps24	feature_id[71].value > threshold=3.1132683753967285
node_1212: feature_name=LOC101823249	feature_id[69].value > threshold=2.4414010047912598
node_1216: feature_name=Plac8	feature_id[22].value <= threshold=5.241733074188232
node_1217: feature_name=Mx2	feature_id[8].value <= threshold=3.5831329822540283
node_1218: feature_name=LOC110339871	feature_id[176].value <= threshold=3.860230803489685
node_1219: feature_name=Tpt1	feature_id[97].value > threshold=2.6735538244247437
node_1229: feature_name=LOC101823002	feature_id[121].value <= threshold=2.9085556268692017
node_1230: feature_name=Actb	feature_id[67].value <= threshold=5.337526559829712
node_1231: feature_name=Ifit3	feature_id[11].value <= threshold=4.118210315704346
node_1232: feature_name=Xdh	feature_id[111].value <= threshold=2.917405366897583
node_1233: feature_name=Rpl30	feature_id[172].value > threshold=1.589026927947998
node_1235: feature_name=Arpc3	feature_id[126].value > threshold=1.2424533367156982
node_1237: feature_name=LOC101827358	feature_id[130].value > threshold=0.5493061542510986
node_1239: feature_name=Arpc1b	feature_id[95].value > threshold=1.8688347935676575
node_1245: feature_name=LOC101840088	feature_id[40].value > threshold=2.297559976577759
node_1249: feature_name=Rpl10	feature_id[76].value <= threshold=4.6586997509002686
node_1250: feature_name=LOC101822587	feature_id[7].value > threshold=1.8688347935676575
node_1254: feature_name=Rps7	feature_id[110].value > threshold=1.7005987167358398
node_1258: feature_name=Parp14	feature_id[117].value <= threshold=2.802901029586792
node_1259: feature_name=Jpt1	feature_id[175].value <= threshold=2.602003335952759
node_1260: feature_name=Bst2	feature_id[109].value <= threshold=3.1132683753967285
node_1261: feature_name=LOC121138193	feature_id[42].value <= threshold=4.100967168807983
node_1262: feature_name=LOC101834051	feature_id[37].value > threshold=2.2499048709869385
node_1272: feature_name=LOC121141308	feature_id[18].value > threshold=1.2424533367156982
node_1274: feature_name=Rpl9	feature_id[70].value > threshold=1.9356005191802979
Class: Non-vaccinated
Rules_31	passed counts:28
node_0: feature_name=Mx1	feature_id[0].value <= threshold=1.7005987167358398
node_1: feature_name=LOC121136222	feature_id[4].value > threshold=2.602003335952759
node_355: feature_name=Rpl38	feature_id[88].value <= threshold=3.839394450187683
node_356: feature_name=Ly6e	feature_id[5].value > threshold=1.8688347935676575
node_616: feature_name=LOC101838467	feature_id[9].value > threshold=4.143008708953857
node_676: feature_name=Isg15	feature_id[1].value > threshold=2.4414010047912598
node_700: feature_name=Rplp0	feature_id[96].value <= threshold=3.9701138734817505
node_701: feature_name=LOC121143419	feature_id[148].value <= threshold=0.3465735912322998
node_702: feature_name=Cda	feature_id[113].value <= threshold=0.8958797454833984
node_703: feature_name=LOC101827335	feature_id[155].value <= threshold=2.3810869455337524
node_704: feature_name=Ifih1	feature_id[86].value <= threshold=0.8958797454833984
Class: mRNA vaccine + mRNA vaccine
Rules_32	passed counts:27
node_0: feature_name=Mx1	feature_id[0].value > threshold=1.7005987167358398
node_786: feature_name=Psme1	feature_id[10].value <= threshold=2.2499048709869385
node_787: feature_name=LOC121136222	feature_id[4].value <= threshold=3.0677825212478638
node_788: feature_name=Rpl38	feature_id[88].value <= threshold=3.238486170768738
node_789: feature_name=Pfn1	feature_id[66].value > threshold=3.238486170768738
node_833: feature_name=LOC106022319	feature_id[100].value > threshold=1.7005987167358398
node_845: feature_name=LOC101837226	feature_id[149].value > threshold=0.3465735912322998
Class: mRNA vaccine + mRNA vaccine
Rules_33	passed counts:26
node_0: feature_name=Mx1	feature_id[0].value > threshold=1.7005987167358398
node_786: feature_name=Psme1	feature_id[10].value <= threshold=2.2499048709869385
node_787: feature_name=LOC121136222	feature_id[4].value > threshold=3.0677825212478638
node_955: feature_name=LOC101823249	feature_id[69].value > threshold=2.970085620880127
node_989: feature_name=Mnda	feature_id[2].value <= threshold=3.0677825212478638
node_990: feature_name=Xdh	feature_id[111].value <= threshold=1.2424533367156982
node_991: feature_name=Cd9	feature_id[87].value <= threshold=1.7482538223266602
node_992: feature_name=Rps29	feature_id[72].value > threshold=3.329646944999695
Class: mRNA vaccine + mRNA vaccine
Rules_34	passed counts:25
node_0: feature_name=Mx1	feature_id[0].value > threshold=1.7005987167358398
node_786: feature_name=Psme1	feature_id[10].value > threshold=2.2499048709869385
node_1028: feature_name=Mnda	feature_id[2].value <= threshold=3.59721839427948
node_1029: feature_name=Rps29	feature_id[72].value > threshold=3.9981586933135986
node_1135: feature_name=Plac8	feature_id[22].value <= threshold=3.384246587753296
node_1136: feature_name=LOC121136222	feature_id[4].value <= threshold=3.2291691303253174
node_1137: feature_name=Aicda	feature_id[75].value <= threshold=0.8958797454833984
node_1138: feature_name=LOC101829188	feature_id[33].value > threshold=1.2424533367156982
node_1152: feature_name=Tmem50a	feature_id[132].value <= threshold=2.3937458992004395
node_1153: feature_name=Rps3a	feature_id[98].value <= threshold=3.3140207529067993
Class: Non-vaccinated
Rules_35	passed counts:25
node_0: feature_name=Mx1	feature_id[0].value <= threshold=1.7005987167358398
node_1: feature_name=LOC121136222	feature_id[4].value > threshold=2.602003335952759
node_355: feature_name=Rpl38	feature_id[88].value > threshold=3.839394450187683
node_719: feature_name=LOC121136222	feature_id[4].value > threshold=3.3140207529067993
node_765: feature_name=Pgk1	feature_id[153].value > threshold=2.5249279737472534
node_777: feature_name=Rnase6	feature_id[23].value <= threshold=1.7005987167358398
node_778: feature_name=Psme1	feature_id[10].value > threshold=1.2424533367156982
node_782: feature_name=LOC106021785	feature_id[3].value > threshold=1.2424533367156982
Class: mRNA vaccine + mRNA vaccine
Rules_36	passed counts:23
node_0: feature_name=Mx1	feature_id[0].value > threshold=1.7005987167358398
node_786: feature_name=Psme1	feature_id[10].value > threshold=2.2499048709869385
node_1028: feature_name=Mnda	feature_id[2].value > threshold=3.59721839427948
node_1206: feature_name=Rps24	feature_id[71].value > threshold=3.1132683753967285
node_1212: feature_name=LOC101823249	feature_id[69].value > threshold=2.4414010047912598
node_1216: feature_name=Plac8	feature_id[22].value <= threshold=5.241733074188232
node_1217: feature_name=Mx2	feature_id[8].value <= threshold=3.5831329822540283
node_1218: feature_name=LOC110339871	feature_id[176].value <= threshold=3.860230803489685
node_1219: feature_name=Tpt1	feature_id[97].value <= threshold=2.6735538244247437
node_1220: feature_name=Samhd1	feature_id[12].value <= threshold=2.1383330821990967
node_1221: feature_name=Ifit3	feature_id[11].value > threshold=2.6687690019607544
node_1223: feature_name=LOC101838358	feature_id[161].value <= threshold=0.3465735912322998
Class: Non-vaccinated
Rules_37	passed counts:23
node_0: feature_name=Mx1	feature_id[0].value <= threshold=1.7005987167358398
node_1: feature_name=LOC121136222	feature_id[4].value > threshold=2.602003335952759
node_355: feature_name=Rpl38	feature_id[88].value <= threshold=3.839394450187683
node_356: feature_name=Ly6e	feature_id[5].value > threshold=1.8688347935676575
node_616: feature_name=LOC101838467	feature_id[9].value <= threshold=4.143008708953857
node_617: feature_name=LOC101823249	feature_id[69].value > threshold=3.9510587453842163
node_673: feature_name=Arpc1b	feature_id[95].value > threshold=1.9944920539855957
Class: mRNA vaccine + Attenuated vaccine
Rules_38	passed counts:21
node_0: feature_name=Mx1	feature_id[0].value <= threshold=1.7005987167358398
node_1: feature_name=LOC121136222	feature_id[4].value > threshold=2.602003335952759
node_355: feature_name=Rpl38	feature_id[88].value <= threshold=3.839394450187683
node_356: feature_name=Ly6e	feature_id[5].value <= threshold=1.8688347935676575
node_357: feature_name=Cd9	feature_id[87].value <= threshold=3.540854334831238
node_358: feature_name=LOC101822587	feature_id[7].value <= threshold=2.3502402305603027
node_359: feature_name=LOC121136904	feature_id[102].value <= threshold=1.2424533367156982
node_360: feature_name=LOC110339871	feature_id[176].value > threshold=0.8958797454833984
node_378: feature_name=LOC101838467	feature_id[9].value <= threshold=4.709367990493774
node_379: feature_name=LOC121136115	feature_id[89].value <= threshold=0.8958797454833984
node_380: feature_name=LOC101823249	feature_id[69].value <= threshold=3.624251961708069
node_381: feature_name=Anxa5	feature_id[136].value <= threshold=3.0201274156570435
node_382: feature_name=Cd9	feature_id[87].value <= threshold=3.449861526489258
node_383: feature_name=Rpsa	feature_id[19].value > threshold=2.5249279737472534
node_389: feature_name=Ly6e	feature_id[5].value > threshold=1.497866153717041
node_437: feature_name=Cxcl10	feature_id[74].value <= threshold=0.3465735912322998
node_438: feature_name=LOC121141088	feature_id[32].value <= threshold=0.3465735912322998
node_439: feature_name=Rps9	feature_id[123].value <= threshold=4.494223117828369
node_440: feature_name=Rps28	feature_id[122].value > threshold=2.8888261318206787
Class: mRNA vaccine + Attenuated vaccine
Rules_39	passed counts:21
node_0: feature_name=Mx1	feature_id[0].value <= threshold=1.7005987167358398
node_1: feature_name=LOC121136222	feature_id[4].value <= threshold=2.602003335952759
node_2: feature_name=LOC101823249	feature_id[69].value <= threshold=2.917405366897583
node_3: feature_name=Ly6e	feature_id[5].value <= threshold=0.8958797454833984
node_4: feature_name=Cd9	feature_id[87].value <= threshold=2.2499048709869385
node_5: feature_name=LOC101838467	feature_id[9].value > threshold=0.8958797454833984
node_17: feature_name=Actb	feature_id[67].value > threshold=3.59721839427948
node_21: feature_name=Gapdh	feature_id[65].value <= threshold=2.238668441772461
node_22: feature_name=Arpc1b	feature_id[95].value > threshold=1.8688347935676575
Class: Adenovirus vaccine + Adenovirus vaccine
Rules_40	passed counts:20
node_0: feature_name=Mx1	feature_id[0].value <= threshold=1.7005987167358398
node_1: feature_name=LOC121136222	feature_id[4].value <= threshold=2.602003335952759
node_2: feature_name=LOC101823249	feature_id[69].value <= threshold=2.917405366897583
node_3: feature_name=Ly6e	feature_id[5].value <= threshold=0.8958797454833984
node_4: feature_name=Cd9	feature_id[87].value > threshold=2.2499048709869385
node_28: feature_name=Rps28	feature_id[122].value > threshold=3.1132683753967285
node_42: feature_name=Rpl38	feature_id[88].value <= threshold=3.449861526489258
node_43: feature_name=Nmt1	feature_id[94].value > threshold=0.8958797454833984
node_49: feature_name=Rrbp1	feature_id[146].value <= threshold=0.8958797454833984
node_50: feature_name=Rpl19	feature_id[34].value <= threshold=2.943052053451538
node_51: feature_name=LOC101838193	feature_id[26].value <= threshold=0.3465735912322998
node_52: feature_name=LOC121138193	feature_id[42].value <= threshold=3.276966691017151
node_53: feature_name=Xdh	feature_id[111].value <= threshold=0.8958797454833984
Class: Attenuated vaccine + Attenuated vaccine
Rules_41	passed counts:19
node_0: feature_name=Mx1	feature_id[0].value > threshold=1.7005987167358398
node_786: feature_name=Psme1	feature_id[10].value <= threshold=2.2499048709869385
node_787: feature_name=LOC121136222	feature_id[4].value > threshold=3.0677825212478638
node_955: feature_name=LOC101823249	feature_id[69].value > threshold=2.970085620880127
node_989: feature_name=Mnda	feature_id[2].value > threshold=3.0677825212478638
node_1003: feature_name=Rpl38	feature_id[88].value <= threshold=3.569433569908142
node_1004: feature_name=C4a	feature_id[164].value > threshold=1.2424533367156982
node_1016: feature_name=Mx2	feature_id[8].value <= threshold=2.602003335952759
Class: Non-vaccinated
Rules_42	passed counts:18
node_0: feature_name=Mx1	feature_id[0].value > threshold=1.7005987167358398
node_786: feature_name=Psme1	feature_id[10].value > threshold=2.2499048709869385
node_1028: feature_name=Mnda	feature_id[2].value <= threshold=3.59721839427948
node_1029: feature_name=Rps29	feature_id[72].value <= threshold=3.9981586933135986
node_1030: feature_name=LOC121136222	feature_id[4].value <= threshold=2.2499048709869385
node_1031: feature_name=Isg15	feature_id[1].value > threshold=3.540854334831238
node_1059: feature_name=Bst2	feature_id[109].value > threshold=1.2424533367156982
Class: Non-vaccinated
Rules_43	passed counts:18
node_0: feature_name=Mx1	feature_id[0].value > threshold=1.7005987167358398
node_786: feature_name=Psme1	feature_id[10].value > threshold=2.2499048709869385
node_1028: feature_name=Mnda	feature_id[2].value <= threshold=3.59721839427948
node_1029: feature_name=Rps29	feature_id[72].value <= threshold=3.9981586933135986
node_1030: feature_name=LOC121136222	feature_id[4].value <= threshold=2.2499048709869385
node_1031: feature_name=Isg15	feature_id[1].value <= threshold=3.540854334831238
node_1032: feature_name=Rps29	feature_id[72].value > threshold=3.6762205362319946
node_1050: feature_name=Rps4x	feature_id[177].value <= threshold=2.8888261318206787
node_1051: feature_name=Slfn11	feature_id[103].value <= threshold=1.2424533367156982
Class: Adenovirus vaccine + Adenovirus vaccine
Rules_44	passed counts:18
node_0: feature_name=Mx1	feature_id[0].value > threshold=1.7005987167358398
node_786: feature_name=Psme1	feature_id[10].value <= threshold=2.2499048709869385
node_787: feature_name=LOC121136222	feature_id[4].value > threshold=3.0677825212478638
node_955: feature_name=LOC101823249	feature_id[69].value > threshold=2.970085620880127
node_989: feature_name=Mnda	feature_id[2].value > threshold=3.0677825212478638
node_1003: feature_name=Rpl38	feature_id[88].value <= threshold=3.569433569908142
node_1004: feature_name=C4a	feature_id[164].value <= threshold=1.2424533367156982
node_1005: feature_name=Psme1	feature_id[10].value <= threshold=2.1383330821990967
node_1006: feature_name=Rpl19	feature_id[34].value <= threshold=3.624251961708069
node_1007: feature_name=Rps28	feature_id[122].value > threshold=2.6287477016448975
Class: mRNA vaccine + mRNA vaccine
Rules_45	passed counts:18
node_0: feature_name=Mx1	feature_id[0].value <= threshold=1.7005987167358398
node_1: feature_name=LOC121136222	feature_id[4].value <= threshold=2.602003335952759
node_2: feature_name=LOC101823249	feature_id[69].value > threshold=2.917405366897583
node_144: feature_name=LOC101838467	feature_id[9].value > threshold=4.639559984207153
node_320: feature_name=Cd9	feature_id[87].value <= threshold=3.0900083780288696
node_321: feature_name=Rps14	feature_id[114].value > threshold=3.0201274156570435
node_349: feature_name=Herc6	feature_id[104].value > threshold=0.3465735912322998
node_351: feature_name=Psmb8	feature_id[115].value <= threshold=2.5249279737472534
Class: Non-vaccinated
Rules_46	passed counts:17
node_0: feature_name=Mx1	feature_id[0].value <= threshold=1.7005987167358398
node_1: feature_name=LOC121136222	feature_id[4].value > threshold=2.602003335952759
node_355: feature_name=Rpl38	feature_id[88].value <= threshold=3.839394450187683
node_356: feature_name=Ly6e	feature_id[5].value > threshold=1.8688347935676575
node_616: feature_name=LOC101838467	feature_id[9].value <= threshold=4.143008708953857
node_617: feature_name=LOC101823249	feature_id[69].value <= threshold=3.9510587453842163
node_618: feature_name=LOC121136793	feature_id[127].value <= threshold=0.3465735912322998
node_619: feature_name=LOC101838467	feature_id[9].value <= threshold=2.8888261318206787
node_620: feature_name=Ubb	feature_id[91].value <= threshold=2.5249279737472534
node_621: feature_name=Eef1a1	feature_id[85].value > threshold=3.9978216886520386
node_625: feature_name=Rps2	feature_id[105].value <= threshold=3.725039839744568
Class: mRNA vaccine + Attenuated vaccine
Rules_47	passed counts:16
node_0: feature_name=Mx1	feature_id[0].value > threshold=1.7005987167358398
node_786: feature_name=Psme1	feature_id[10].value > threshold=2.2499048709869385
node_1028: feature_name=Mnda	feature_id[2].value <= threshold=3.59721839427948
node_1029: feature_name=Rps29	feature_id[72].value > threshold=3.9981586933135986
node_1135: feature_name=Plac8	feature_id[22].value > threshold=3.384246587753296
node_1165: feature_name=Isg15	feature_id[1].value > threshold=1.497866153717041
node_1171: feature_name=Rps29	feature_id[72].value <= threshold=4.324110746383667
node_1172: feature_name=Gapdh	feature_id[65].value > threshold=0.8958797454833984
node_1178: feature_name=Rps29	feature_id[72].value <= threshold=4.310776710510254
node_1179: feature_name=Il17ra	feature_id[168].value <= threshold=0.3465735912322998
node_1180: feature_name=LOC121138193	feature_id[42].value <= threshold=3.1567740440368652
node_1181: feature_name=Trex1	feature_id[48].value <= threshold=1.8688347935676575
Class: Non-vaccinated
Rules_48	passed counts:16
node_0: feature_name=Mx1	feature_id[0].value <= threshold=1.7005987167358398
node_1: feature_name=LOC121136222	feature_id[4].value > threshold=2.602003335952759
node_355: feature_name=Rpl38	feature_id[88].value > threshold=3.839394450187683
node_719: feature_name=LOC121136222	feature_id[4].value > threshold=3.3140207529067993
node_765: feature_name=Pgk1	feature_id[153].value <= threshold=2.5249279737472534
node_766: feature_name=Mnda	feature_id[2].value <= threshold=2.2499048709869385
Class: mRNA vaccine + Attenuated vaccine
Rules_49	passed counts:16
node_0: feature_name=Mx1	feature_id[0].value <= threshold=1.7005987167358398
node_1: feature_name=LOC121136222	feature_id[4].value <= threshold=2.602003335952759
node_2: feature_name=LOC101823249	feature_id[69].value > threshold=2.917405366897583
node_144: feature_name=LOC101838467	feature_id[9].value <= threshold=4.639559984207153
node_145: feature_name=LOC121138193	feature_id[42].value <= threshold=3.449861526489258
node_146: feature_name=Fcer1g	feature_id[62].value > threshold=3.3140207529067993
node_244: feature_name=LOC121136222	feature_id[4].value > threshold=2.2499048709869385
node_272: feature_name=Rps28	feature_id[122].value <= threshold=3.449861526489258
node_273: feature_name=LOC101822587	feature_id[7].value <= threshold=2.2499048709869385
node_274: feature_name=Pgk1	feature_id[153].value <= threshold=1.497866153717041
node_275: feature_name=Rrbp1	feature_id[146].value <= threshold=1.2424533367156982
Class: mRNA vaccine + Attenuated vaccine
Rules_50	passed counts:15
node_0: feature_name=Mx1	feature_id[0].value > threshold=1.7005987167358398
node_786: feature_name=Psme1	feature_id[10].value > threshold=2.2499048709869385
node_1028: feature_name=Mnda	feature_id[2].value <= threshold=3.59721839427948
node_1029: feature_name=Rps29	feature_id[72].value <= threshold=3.9981586933135986
node_1030: feature_name=LOC121136222	feature_id[4].value > threshold=2.2499048709869385
node_1062: feature_name=Anxa5	feature_id[136].value > threshold=2.0126758217811584
node_1102: feature_name=Irf2	feature_id[82].value > threshold=1.2424533367156982
node_1122: feature_name=LOC101840310	feature_id[14].value > threshold=1.8688347935676575
node_1132: feature_name=Bst2	feature_id[109].value <= threshold=2.636499762535095
Class: Non-vaccinated
Rules_51	passed counts:15
node_0: feature_name=Mx1	feature_id[0].value > threshold=1.7005987167358398
node_786: feature_name=Psme1	feature_id[10].value > threshold=2.2499048709869385
node_1028: feature_name=Mnda	feature_id[2].value <= threshold=3.59721839427948
node_1029: feature_name=Rps29	feature_id[72].value <= threshold=3.9981586933135986
node_1030: feature_name=LOC121136222	feature_id[4].value <= threshold=2.2499048709869385
node_1031: feature_name=Isg15	feature_id[1].value <= threshold=3.540854334831238
node_1032: feature_name=Rps29	feature_id[72].value <= threshold=3.6762205362319946
node_1033: feature_name=LOC101827358	feature_id[130].value <= threshold=2.7403194904327393
node_1034: feature_name=LOC101822587	feature_id[7].value <= threshold=2.9944807291030884
node_1035: feature_name=Sat1	feature_id[141].value > threshold=2.0126758217811584
node_1039: feature_name=LOC110339871	feature_id[176].value <= threshold=2.3937458992004395
Class: Non-vaccinated
Rules_52	passed counts:15
node_0: feature_name=Mx1	feature_id[0].value <= threshold=1.7005987167358398
node_1: feature_name=LOC121136222	feature_id[4].value > threshold=2.602003335952759
node_355: feature_name=Rpl38	feature_id[88].value <= threshold=3.839394450187683
node_356: feature_name=Ly6e	feature_id[5].value > threshold=1.8688347935676575
node_616: feature_name=LOC101838467	feature_id[9].value <= threshold=4.143008708953857
node_617: feature_name=LOC101823249	feature_id[69].value <= threshold=3.9510587453842163
node_618: feature_name=LOC121136793	feature_id[127].value <= threshold=0.3465735912322998
node_619: feature_name=LOC101838467	feature_id[9].value > threshold=2.8888261318206787
node_633: feature_name=Rpl27	feature_id[77].value > threshold=2.0126758217811584
node_641: feature_name=Eef1a1	feature_id[85].value > threshold=3.6361992359161377
Class: mRNA vaccine + mRNA vaccine
Rules_53	passed counts:15
node_0: feature_name=Mx1	feature_id[0].value <= threshold=1.7005987167358398
node_1: feature_name=LOC121136222	feature_id[4].value <= threshold=2.602003335952759
node_2: feature_name=LOC101823249	feature_id[69].value > threshold=2.917405366897583
node_144: feature_name=LOC101838467	feature_id[9].value <= threshold=4.639559984207153
node_145: feature_name=LOC121138193	feature_id[42].value <= threshold=3.449861526489258
node_146: feature_name=Fcer1g	feature_id[62].value > threshold=3.3140207529067993
node_244: feature_name=LOC121136222	feature_id[4].value <= threshold=2.2499048709869385
node_245: feature_name=LOC101840088	feature_id[40].value > threshold=2.4414010047912598
node_259: feature_name=LOC110339871	feature_id[176].value <= threshold=2.1383330821990967
node_260: feature_name=Bst2	feature_id[109].value <= threshold=2.0126758217811584
node_261: feature_name=LOC101829188	feature_id[33].value <= threshold=1.7005987167358398
Class: Adenovirus vaccine + Adenovirus vaccine
Rules_54	passed counts:14
node_0: feature_name=Mx1	feature_id[0].value > threshold=1.7005987167358398
node_786: feature_name=Psme1	feature_id[10].value > threshold=2.2499048709869385
node_1028: feature_name=Mnda	feature_id[2].value > threshold=3.59721839427948
node_1206: feature_name=Rps24	feature_id[71].value > threshold=3.1132683753967285
node_1212: feature_name=LOC101823249	feature_id[69].value > threshold=2.4414010047912598
node_1216: feature_name=Plac8	feature_id[22].value <= threshold=5.241733074188232
node_1217: feature_name=Mx2	feature_id[8].value <= threshold=3.5831329822540283
node_1218: feature_name=LOC110339871	feature_id[176].value <= threshold=3.860230803489685
node_1219: feature_name=Tpt1	feature_id[97].value > threshold=2.6735538244247437
node_1229: feature_name=LOC101823002	feature_id[121].value <= threshold=2.9085556268692017
node_1230: feature_name=Actb	feature_id[67].value <= threshold=5.337526559829712
node_1231: feature_name=Ifit3	feature_id[11].value <= threshold=4.118210315704346
node_1232: feature_name=Xdh	feature_id[111].value <= threshold=2.917405366897583
node_1233: feature_name=Rpl30	feature_id[172].value > threshold=1.589026927947998
node_1235: feature_name=Arpc3	feature_id[126].value > threshold=1.2424533367156982
node_1237: feature_name=LOC101827358	feature_id[130].value > threshold=0.5493061542510986
node_1239: feature_name=Arpc1b	feature_id[95].value > threshold=1.8688347935676575
node_1245: feature_name=LOC101840088	feature_id[40].value > threshold=2.297559976577759
node_1249: feature_name=Rpl10	feature_id[76].value <= threshold=4.6586997509002686
node_1250: feature_name=LOC101822587	feature_id[7].value > threshold=1.8688347935676575
node_1254: feature_name=Rps7	feature_id[110].value > threshold=1.7005987167358398
node_1258: feature_name=Parp14	feature_id[117].value <= threshold=2.802901029586792
node_1259: feature_name=Jpt1	feature_id[175].value <= threshold=2.602003335952759
node_1260: feature_name=Bst2	feature_id[109].value <= threshold=3.1132683753967285
node_1261: feature_name=LOC121138193	feature_id[42].value <= threshold=4.100967168807983
node_1262: feature_name=LOC101834051	feature_id[37].value <= threshold=2.2499048709869385
node_1263: feature_name=Cd9	feature_id[87].value <= threshold=3.7609297037124634
node_1264: feature_name=LOC101840088	feature_id[40].value <= threshold=2.602003335952759
node_1265: feature_name=LOC101841291	feature_id[137].value <= threshold=0.3465735912322998
Class: Non-vaccinated
Rules_55	passed counts:14
node_0: feature_name=Mx1	feature_id[0].value > threshold=1.7005987167358398
node_786: feature_name=Psme1	feature_id[10].value <= threshold=2.2499048709869385
node_787: feature_name=LOC121136222	feature_id[4].value <= threshold=3.0677825212478638
node_788: feature_name=Rpl38	feature_id[88].value > threshold=3.238486170768738
node_848: feature_name=LOC101823249	feature_id[69].value > threshold=2.7403194904327393
node_878: feature_name=Oaz1	feature_id[47].value <= threshold=2.0126758217811584
node_879: feature_name=LOC101838467	feature_id[9].value > threshold=4.007167816162109
node_885: feature_name=LOC101823002	feature_id[121].value <= threshold=1.2424533367156982
node_886: feature_name=Gan	feature_id[154].value <= threshold=1.2424533367156982
node_887: feature_name=Nmt1	feature_id[94].value <= threshold=2.1383330821990967
node_888: feature_name=LOC101844787	feature_id[165].value <= threshold=2.3502402305603027
Class: Adenovirus vaccine + Adenovirus vaccine
Rules_56	passed counts:14
node_0: feature_name=Mx1	feature_id[0].value > threshold=1.7005987167358398
node_786: feature_name=Psme1	feature_id[10].value <= threshold=2.2499048709869385
node_787: feature_name=LOC121136222	feature_id[4].value <= threshold=3.0677825212478638
node_788: feature_name=Rpl38	feature_id[88].value > threshold=3.238486170768738
node_848: feature_name=LOC101823249	feature_id[69].value <= threshold=2.7403194904327393
node_849: feature_name=Mnda	feature_id[2].value > threshold=3.238486170768738
node_869: feature_name=Gapdh	feature_id[65].value > threshold=0.8958797454833984
node_873: feature_name=Actb	feature_id[67].value > threshold=3.941534638404846
Class: Non-vaccinated
Rules_57	passed counts:14
node_0: feature_name=Mx1	feature_id[0].value <= threshold=1.7005987167358398
node_1: feature_name=LOC121136222	feature_id[4].value > threshold=2.602003335952759
node_355: feature_name=Rpl38	feature_id[88].value <= threshold=3.839394450187683
node_356: feature_name=Ly6e	feature_id[5].value <= threshold=1.8688347935676575
node_357: feature_name=Cd9	feature_id[87].value <= threshold=3.540854334831238
node_358: feature_name=LOC101822587	feature_id[7].value > threshold=2.3502402305603027
node_492: feature_name=Pgk1	feature_id[153].value > threshold=2.1383330821990967
node_546: feature_name=LOC101838467	feature_id[9].value <= threshold=1.497866153717041
node_547: feature_name=Rps7	feature_id[110].value <= threshold=3.6505738496780396
node_548: feature_name=Rpl13	feature_id[20].value > threshold=3.17718505859375
Class: mRNA vaccine + Attenuated vaccine
Rules_58	passed counts:14
node_0: feature_name=Mx1	feature_id[0].value <= threshold=1.7005987167358398
node_1: feature_name=LOC121136222	feature_id[4].value <= threshold=2.602003335952759
node_2: feature_name=LOC101823249	feature_id[69].value <= threshold=2.917405366897583
node_3: feature_name=Ly6e	feature_id[5].value <= threshold=0.8958797454833984
node_4: feature_name=Cd9	feature_id[87].value > threshold=2.2499048709869385
node_28: feature_name=Rps28	feature_id[122].value > threshold=3.1132683753967285
node_42: feature_name=Rpl38	feature_id[88].value <= threshold=3.449861526489258
node_43: feature_name=Nmt1	feature_id[94].value <= threshold=0.8958797454833984
node_44: feature_name=Ifi44l	feature_id[21].value <= threshold=0.3465735912322998
node_45: feature_name=LOC106022319	feature_id[100].value > threshold=0.3465735912322998
Class: Attenuated vaccine + Attenuated vaccine
Rules_59	passed counts:14
node_0: feature_name=Mx1	feature_id[0].value <= threshold=1.7005987167358398
node_1: feature_name=LOC121136222	feature_id[4].value <= threshold=2.602003335952759
node_2: feature_name=LOC101823249	feature_id[69].value <= threshold=2.917405366897583
node_3: feature_name=Ly6e	feature_id[5].value <= threshold=0.8958797454833984
node_4: feature_name=Cd9	feature_id[87].value > threshold=2.2499048709869385
node_28: feature_name=Rps28	feature_id[122].value <= threshold=3.1132683753967285
node_29: feature_name=LOC121136222	feature_id[4].value > threshold=2.1383330821990967
node_37: feature_name=Rplp0	feature_id[96].value > threshold=3.238486170768738
node_39: feature_name=Cd9	feature_id[87].value > threshold=3.5819733142852783
Class: mRNA vaccine + mRNA vaccine
Rules_60	passed counts:13
node_0: feature_name=Mx1	feature_id[0].value <= threshold=1.7005987167358398
node_1: feature_name=LOC121136222	feature_id[4].value > threshold=2.602003335952759
node_355: feature_name=Rpl38	feature_id[88].value > threshold=3.839394450187683
node_719: feature_name=LOC121136222	feature_id[4].value > threshold=3.3140207529067993
node_765: feature_name=Pgk1	feature_id[153].value <= threshold=2.5249279737472534
node_766: feature_name=Mnda	feature_id[2].value > threshold=2.2499048709869385
node_768: feature_name=Rps2	feature_id[105].value <= threshold=3.4960482120513916
node_769: feature_name=LOC106021992	feature_id[6].value <= threshold=2.1383330821990967
node_770: feature_name=Sat1	feature_id[141].value <= threshold=1.9944920539855957
Class: mRNA vaccine + Attenuated vaccine
Rules_61	passed counts:13
node_0: feature_name=Mx1	feature_id[0].value <= threshold=1.7005987167358398
node_1: feature_name=LOC121136222	feature_id[4].value > threshold=2.602003335952759
node_355: feature_name=Rpl38	feature_id[88].value > threshold=3.839394450187683
node_719: feature_name=LOC121136222	feature_id[4].value <= threshold=3.3140207529067993
node_720: feature_name=LOC101838467	feature_id[9].value > threshold=0.8958797454833984
node_728: feature_name=LOC101838467	feature_id[9].value > threshold=4.84406304359436
node_758: feature_name=LOC106021785	feature_id[3].value > threshold=1.8688347935676575
node_760: feature_name=Rps28	feature_id[122].value > threshold=3.6762205362319946
Class: Non-vaccinated
Rules_62	passed counts:12
node_0: feature_name=Mx1	feature_id[0].value > threshold=1.7005987167358398
node_786: feature_name=Psme1	feature_id[10].value > threshold=2.2499048709869385
node_1028: feature_name=Mnda	feature_id[2].value <= threshold=3.59721839427948
node_1029: feature_name=Rps29	feature_id[72].value <= threshold=3.9981586933135986
node_1030: feature_name=LOC121136222	feature_id[4].value > threshold=2.2499048709869385
node_1062: feature_name=Anxa5	feature_id[136].value > threshold=2.0126758217811584
node_1102: feature_name=Irf2	feature_id[82].value > threshold=1.2424533367156982
node_1122: feature_name=LOC101840310	feature_id[14].value <= threshold=1.8688347935676575
node_1123: feature_name=Ube2l6	feature_id[29].value <= threshold=1.8688347935676575
node_1124: feature_name=Clic1	feature_id[160].value > threshold=1.497866153717041
node_1128: feature_name=Rps2	feature_id[105].value <= threshold=3.5686391592025757
Class: mRNA vaccine + mRNA vaccine
Rules_63	passed counts:12
node_0: feature_name=Mx1	feature_id[0].value > threshold=1.7005987167358398
node_786: feature_name=Psme1	feature_id[10].value <= threshold=2.2499048709869385
node_787: feature_name=LOC121136222	feature_id[4].value > threshold=3.0677825212478638
node_955: feature_name=LOC101823249	feature_id[69].value <= threshold=2.970085620880127
node_956: feature_name=LOC101838467	feature_id[9].value > threshold=2.0126758217811584
node_964: feature_name=Rps28	feature_id[122].value <= threshold=3.977537155151367
node_965: feature_name=LOC101844787	feature_id[165].value > threshold=0.3465735912322998
node_967: feature_name=B2m	feature_id[90].value <= threshold=3.772694945335388
node_968: feature_name=Xdh	feature_id[111].value <= threshold=2.3937458992004395
node_969: feature_name=Rplp0	feature_id[96].value <= threshold=4.102609157562256
node_970: feature_name=Fam241a	feature_id[106].value > threshold=0.3465735912322998
node_976: feature_name=Rpl38	feature_id[88].value <= threshold=3.919368863105774
Class: mRNA vaccine + mRNA vaccine
Rules_64	passed counts:12
node_0: feature_name=Mx1	feature_id[0].value <= threshold=1.7005987167358398
node_1: feature_name=LOC121136222	feature_id[4].value > threshold=2.602003335952759
node_355: feature_name=Rpl38	feature_id[88].value <= threshold=3.839394450187683
node_356: feature_name=Ly6e	feature_id[5].value > threshold=1.8688347935676575
node_616: feature_name=LOC101838467	feature_id[9].value > threshold=4.143008708953857
node_676: feature_name=Isg15	feature_id[1].value > threshold=2.4414010047912598
node_700: feature_name=Rplp0	feature_id[96].value > threshold=3.9701138734817505
node_714: feature_name=Psme1	feature_id[10].value <= threshold=2.8314802646636963
node_715: feature_name=Gapdh	feature_id[65].value > threshold=1.445185899734497
Class: Non-vaccinated
Rules_65	passed counts:12
node_0: feature_name=Mx1	feature_id[0].value <= threshold=1.7005987167358398
node_1: feature_name=LOC121136222	feature_id[4].value > threshold=2.602003335952759
node_355: feature_name=Rpl38	feature_id[88].value <= threshold=3.839394450187683
node_356: feature_name=Ly6e	feature_id[5].value <= threshold=1.8688347935676575
node_357: feature_name=Cd9	feature_id[87].value <= threshold=3.540854334831238
node_358: feature_name=LOC101822587	feature_id[7].value > threshold=2.3502402305603027
node_492: feature_name=Pgk1	feature_id[153].value > threshold=2.1383330821990967
node_546: feature_name=LOC101838467	feature_id[9].value <= threshold=1.497866153717041
node_547: feature_name=Rps7	feature_id[110].value > threshold=3.6505738496780396
node_553: feature_name=Rps2	feature_id[105].value > threshold=3.2551292181015015
node_555: feature_name=Psme1	feature_id[10].value > threshold=1.2424533367156982
Class: mRNA vaccine + mRNA vaccine
Rules_66	passed counts:12
node_0: feature_name=Mx1	feature_id[0].value <= threshold=1.7005987167358398
node_1: feature_name=LOC121136222	feature_id[4].value > threshold=2.602003335952759
node_355: feature_name=Rpl38	feature_id[88].value <= threshold=3.839394450187683
node_356: feature_name=Ly6e	feature_id[5].value <= threshold=1.8688347935676575
node_357: feature_name=Cd9	feature_id[87].value <= threshold=3.540854334831238
node_358: feature_name=LOC101822587	feature_id[7].value > threshold=2.3502402305603027
node_492: feature_name=Pgk1	feature_id[153].value <= threshold=2.1383330821990967
node_493: feature_name=LOC121136222	feature_id[4].value <= threshold=3.276966691017151
node_494: feature_name=Ybx1	feature_id[83].value > threshold=2.1383330821990967
node_508: feature_name=Fcer1g	feature_id[62].value > threshold=2.970085620880127
node_516: feature_name=Plac8	feature_id[22].value <= threshold=0.3465735912322998
Class: mRNA vaccine + mRNA vaccine
Rules_67	passed counts:12
node_0: feature_name=Mx1	feature_id[0].value <= threshold=1.7005987167358398
node_1: feature_name=LOC121136222	feature_id[4].value <= threshold=2.602003335952759
node_2: feature_name=LOC101823249	feature_id[69].value > threshold=2.917405366897583
node_144: feature_name=LOC101838467	feature_id[9].value <= threshold=4.639559984207153
node_145: feature_name=LOC121138193	feature_id[42].value <= threshold=3.449861526489258
node_146: feature_name=Fcer1g	feature_id[62].value <= threshold=3.3140207529067993
node_147: feature_name=LOC101823249	feature_id[69].value <= threshold=3.5114340782165527
node_148: feature_name=Lgals9	feature_id[28].value > threshold=0.8958797454833984
node_194: feature_name=Apobec1	feature_id[17].value > threshold=0.3465735912322998
node_202: feature_name=LOC101822825	feature_id[50].value <= threshold=0.3465735912322998
node_203: feature_name=Sat1	feature_id[141].value <= threshold=2.3502402305603027
Class: Adenovirus vaccine + Adenovirus vaccine
Rules_68	passed counts:12
node_0: feature_name=Mx1	feature_id[0].value <= threshold=1.7005987167358398
node_1: feature_name=LOC121136222	feature_id[4].value <= threshold=2.602003335952759
node_2: feature_name=LOC101823249	feature_id[69].value > threshold=2.917405366897583
node_144: feature_name=LOC101838467	feature_id[9].value <= threshold=4.639559984207153
node_145: feature_name=LOC121138193	feature_id[42].value <= threshold=3.449861526489258
node_146: feature_name=Fcer1g	feature_id[62].value <= threshold=3.3140207529067993
node_147: feature_name=LOC101823249	feature_id[69].value <= threshold=3.5114340782165527
node_148: feature_name=Lgals9	feature_id[28].value <= threshold=0.8958797454833984
node_149: feature_name=Ybx1	feature_id[83].value > threshold=2.6735538244247437
node_181: feature_name=Rpl7a	feature_id[162].value <= threshold=3.1132683753967285
node_182: feature_name=LOC101840088	feature_id[40].value <= threshold=2.3502402305603027
node_183: feature_name=Mnda	feature_id[2].value <= threshold=2.1242476105690002
node_184: feature_name=Mbd2	feature_id[170].value <= threshold=1.35402512550354
Class: Attenuated vaccine + Attenuated vaccine
Rules_69	passed counts:11
node_0: feature_name=Mx1	feature_id[0].value > threshold=1.7005987167358398
node_786: feature_name=Psme1	feature_id[10].value > threshold=2.2499048709869385
node_1028: feature_name=Mnda	feature_id[2].value > threshold=3.59721839427948
node_1206: feature_name=Rps24	feature_id[71].value > threshold=3.1132683753967285
node_1212: feature_name=LOC101823249	feature_id[69].value > threshold=2.4414010047912598
node_1216: feature_name=Plac8	feature_id[22].value <= threshold=5.241733074188232
node_1217: feature_name=Mx2	feature_id[8].value <= threshold=3.5831329822540283
node_1218: feature_name=LOC110339871	feature_id[176].value <= threshold=3.860230803489685
node_1219: feature_name=Tpt1	feature_id[97].value > threshold=2.6735538244247437
node_1229: feature_name=LOC101823002	feature_id[121].value <= threshold=2.9085556268692017
node_1230: feature_name=Actb	feature_id[67].value <= threshold=5.337526559829712
node_1231: feature_name=Ifit3	feature_id[11].value <= threshold=4.118210315704346
node_1232: feature_name=Xdh	feature_id[111].value <= threshold=2.917405366897583
node_1233: feature_name=Rpl30	feature_id[172].value > threshold=1.589026927947998
node_1235: feature_name=Arpc3	feature_id[126].value > threshold=1.2424533367156982
node_1237: feature_name=LOC101827358	feature_id[130].value > threshold=0.5493061542510986
node_1239: feature_name=Arpc1b	feature_id[95].value <= threshold=1.8688347935676575
node_1240: feature_name=Nt5c3a	feature_id[81].value > threshold=0.3465735912322998
node_1242: feature_name=Jpt1	feature_id[175].value > threshold=0.3465735912322998
Class: Non-vaccinated
Rules_70	passed counts:11
node_0: feature_name=Mx1	feature_id[0].value > threshold=1.7005987167358398
node_786: feature_name=Psme1	feature_id[10].value <= threshold=2.2499048709869385
node_787: feature_name=LOC121136222	feature_id[4].value > threshold=3.0677825212478638
node_955: feature_name=LOC101823249	feature_id[69].value > threshold=2.970085620880127
node_989: feature_name=Mnda	feature_id[2].value <= threshold=3.0677825212478638
node_990: feature_name=Xdh	feature_id[111].value > threshold=1.2424533367156982
node_998: feature_name=LOC101840585	feature_id[36].value <= threshold=1.2424533367156982
node_999: feature_name=Apoe	feature_id[131].value <= threshold=3.5694334506988525
Class: Non-vaccinated
Rules_71	passed counts:11
node_0: feature_name=Mx1	feature_id[0].value <= threshold=1.7005987167358398
node_1: feature_name=LOC121136222	feature_id[4].value > threshold=2.602003335952759
node_355: feature_name=Rpl38	feature_id[88].value <= threshold=3.839394450187683
node_356: feature_name=Ly6e	feature_id[5].value <= threshold=1.8688347935676575
node_357: feature_name=Cd9	feature_id[87].value > threshold=3.540854334831238
node_571: feature_name=LOC101823249	feature_id[69].value <= threshold=3.6762205362319946
node_572: feature_name=Fcer1g	feature_id[62].value <= threshold=3.870983839035034
node_573: feature_name=Rps16	feature_id[159].value <= threshold=2.6735538244247437
node_574: feature_name=LOC101840088	feature_id[40].value > threshold=2.1910133361816406
node_576: feature_name=Arpc1b	feature_id[95].value > threshold=2.1383330821990967
node_580: feature_name=Mnda	feature_id[2].value > threshold=1.2424533367156982
Class: mRNA vaccine + mRNA vaccine
Rules_72	passed counts:11
node_0: feature_name=Mx1	feature_id[0].value <= threshold=1.7005987167358398
node_1: feature_name=LOC121136222	feature_id[4].value > threshold=2.602003335952759
node_355: feature_name=Rpl38	feature_id[88].value <= threshold=3.839394450187683
node_356: feature_name=Ly6e	feature_id[5].value <= threshold=1.8688347935676575
node_357: feature_name=Cd9	feature_id[87].value <= threshold=3.540854334831238
node_358: feature_name=LOC101822587	feature_id[7].value <= threshold=2.3502402305603027
node_359: feature_name=LOC121136904	feature_id[102].value <= threshold=1.2424533367156982
node_360: feature_name=LOC110339871	feature_id[176].value <= threshold=0.8958797454833984
node_361: feature_name=Plac8	feature_id[22].value <= threshold=0.8047189712524414
node_362: feature_name=Nmi	feature_id[31].value <= threshold=0.8958797454833984
node_363: feature_name=LOC101840310	feature_id[14].value <= threshold=0.8958797454833984
Class: mRNA vaccine + mRNA vaccine
Rules_73	passed counts:11
node_0: feature_name=Mx1	feature_id[0].value <= threshold=1.7005987167358398
node_1: feature_name=LOC121136222	feature_id[4].value <= threshold=2.602003335952759
node_2: feature_name=LOC101823249	feature_id[69].value > threshold=2.917405366897583
node_144: feature_name=LOC101838467	feature_id[9].value > threshold=4.639559984207153
node_320: feature_name=Cd9	feature_id[87].value > threshold=3.0900083780288696
Class: mRNA vaccine + mRNA vaccine
Rules_74	passed counts:10
node_0: feature_name=Mx1	feature_id[0].value > threshold=1.7005987167358398
node_786: feature_name=Psme1	feature_id[10].value > threshold=2.2499048709869385
node_1028: feature_name=Mnda	feature_id[2].value <= threshold=3.59721839427948
node_1029: feature_name=Rps29	feature_id[72].value > threshold=3.9981586933135986
node_1135: feature_name=Plac8	feature_id[22].value <= threshold=3.384246587753296
node_1136: feature_name=LOC121136222	feature_id[4].value <= threshold=3.2291691303253174
node_1137: feature_name=Aicda	feature_id[75].value <= threshold=0.8958797454833984
node_1138: feature_name=LOC101829188	feature_id[33].value <= threshold=1.2424533367156982
node_1139: feature_name=LOC101840844	feature_id[133].value <= threshold=3.218075156211853
node_1140: feature_name=Rps23	feature_id[93].value > threshold=2.943052053451538
node_1142: feature_name=Rtp4	feature_id[134].value > threshold=0.3465735912322998
node_1146: feature_name=LOC101829780	feature_id[166].value <= threshold=0.5493061542510986
Class: Adenovirus vaccine + Adenovirus vaccine
Rules_75	passed counts:10
node_0: feature_name=Mx1	feature_id[0].value > threshold=1.7005987167358398
node_786: feature_name=Psme1	feature_id[10].value <= threshold=2.2499048709869385
node_787: feature_name=LOC121136222	feature_id[4].value <= threshold=3.0677825212478638
node_788: feature_name=Rpl38	feature_id[88].value > threshold=3.238486170768738
node_848: feature_name=LOC101823249	feature_id[69].value > threshold=2.7403194904327393
node_878: feature_name=Oaz1	feature_id[47].value > threshold=2.0126758217811584
node_902: feature_name=LOC106021992	feature_id[6].value <= threshold=2.0126758217811584
node_903: feature_name=LOC101838193	feature_id[26].value > threshold=2.0715673565864563
node_913: feature_name=Rps14	feature_id[114].value <= threshold=3.2116235494613647
Class: Adenovirus vaccine + Adenovirus vaccine
Rules_76	passed counts:10
node_0: feature_name=Mx1	feature_id[0].value > threshold=1.7005987167358398
node_786: feature_name=Psme1	feature_id[10].value <= threshold=2.2499048709869385
node_787: feature_name=LOC121136222	feature_id[4].value <= threshold=3.0677825212478638
node_788: feature_name=Rpl38	feature_id[88].value > threshold=3.238486170768738
node_848: feature_name=LOC101823249	feature_id[69].value > threshold=2.7403194904327393
node_878: feature_name=Oaz1	feature_id[47].value > threshold=2.0126758217811584
node_902: feature_name=LOC106021992	feature_id[6].value <= threshold=2.0126758217811584
node_903: feature_name=LOC101838193	feature_id[26].value <= threshold=2.0715673565864563
node_904: feature_name=Irf7	feature_id[25].value > threshold=0.8958797454833984
node_906: feature_name=Calhm6	feature_id[61].value <= threshold=2.1383330821990967
node_907: feature_name=Epsti1	feature_id[73].value <= threshold=1.9356005191802979
Class: Non-vaccinated
Rules_77	passed counts:10
node_0: feature_name=Mx1	feature_id[0].value > threshold=1.7005987167358398
node_786: feature_name=Psme1	feature_id[10].value <= threshold=2.2499048709869385
node_787: feature_name=LOC121136222	feature_id[4].value <= threshold=3.0677825212478638
node_788: feature_name=Rpl38	feature_id[88].value > threshold=3.238486170768738
node_848: feature_name=LOC101823249	feature_id[69].value > threshold=2.7403194904327393
node_878: feature_name=Oaz1	feature_id[47].value <= threshold=2.0126758217811584
node_879: feature_name=LOC101838467	feature_id[9].value <= threshold=4.007167816162109
node_880: feature_name=Pfn1	feature_id[66].value <= threshold=3.0129330158233643
node_881: feature_name=LOC101825087	feature_id[92].value > threshold=0.3465735912322998
Class: Attenuated vaccine + Attenuated vaccine
Rules_78	passed counts:10
node_0: feature_name=Mx1	feature_id[0].value > threshold=1.7005987167358398
node_786: feature_name=Psme1	feature_id[10].value <= threshold=2.2499048709869385
node_787: feature_name=LOC121136222	feature_id[4].value <= threshold=3.0677825212478638
node_788: feature_name=Rpl38	feature_id[88].value <= threshold=3.238486170768738
node_789: feature_name=Pfn1	feature_id[66].value > threshold=3.238486170768738
node_833: feature_name=LOC106022319	feature_id[100].value <= threshold=1.7005987167358398
node_834: feature_name=LOC101838467	feature_id[9].value > threshold=4.908037900924683
node_842: feature_name=Rpl26	feature_id[147].value > threshold=2.4414010047912598
Class: mRNA vaccine + mRNA vaccine
Rules_79	passed counts:10
node_0: feature_name=Mx1	feature_id[0].value > threshold=1.7005987167358398
node_786: feature_name=Psme1	feature_id[10].value <= threshold=2.2499048709869385
node_787: feature_name=LOC121136222	feature_id[4].value <= threshold=3.0677825212478638
node_788: feature_name=Rpl38	feature_id[88].value <= threshold=3.238486170768738
node_789: feature_name=Pfn1	feature_id[66].value <= threshold=3.238486170768738
node_790: feature_name=Sftpc	feature_id[39].value > threshold=3.5114340782165527
node_828: feature_name=Psme1	feature_id[10].value <= threshold=1.8688347935676575
Class: mRNA vaccine + Attenuated vaccine
Rules_80	passed counts:10
node_0: feature_name=Mx1	feature_id[0].value > threshold=1.7005987167358398
node_786: feature_name=Psme1	feature_id[10].value <= threshold=2.2499048709869385
node_787: feature_name=LOC121136222	feature_id[4].value <= threshold=3.0677825212478638
node_788: feature_name=Rpl38	feature_id[88].value <= threshold=3.238486170768738
node_789: feature_name=Pfn1	feature_id[66].value <= threshold=3.238486170768738
node_790: feature_name=Sftpc	feature_id[39].value <= threshold=3.5114340782165527
node_791: feature_name=B2m	feature_id[90].value > threshold=4.282419919967651
node_819: feature_name=Rpl15	feature_id[43].value > threshold=2.3937458992004395
node_825: feature_name=LOC101838467	feature_id[9].value > threshold=2.8314802646636963
Class: mRNA vaccine + mRNA vaccine
Rules_81	passed counts:10
node_0: feature_name=Mx1	feature_id[0].value <= threshold=1.7005987167358398
node_1: feature_name=LOC121136222	feature_id[4].value <= threshold=2.602003335952759
node_2: feature_name=LOC101823249	feature_id[69].value <= threshold=2.917405366897583
node_3: feature_name=Ly6e	feature_id[5].value <= threshold=0.8958797454833984
node_4: feature_name=Cd9	feature_id[87].value > threshold=2.2499048709869385
node_28: feature_name=Rps28	feature_id[122].value > threshold=3.1132683753967285
node_42: feature_name=Rpl38	feature_id[88].value <= threshold=3.449861526489258
node_43: feature_name=Nmt1	feature_id[94].value > threshold=0.8958797454833984
node_49: feature_name=Rrbp1	feature_id[146].value <= threshold=0.8958797454833984
node_50: feature_name=Rpl19	feature_id[34].value > threshold=2.943052053451538
node_58: feature_name=B2m	feature_id[90].value <= threshold=3.9510587453842163
Class: Adenovirus vaccine + Adenovirus vaccine
Rules_82	passed counts:9
node_0: feature_name=Mx1	feature_id[0].value > threshold=1.7005987167358398
node_786: feature_name=Psme1	feature_id[10].value > threshold=2.2499048709869385
node_1028: feature_name=Mnda	feature_id[2].value > threshold=3.59721839427948
node_1206: feature_name=Rps24	feature_id[71].value <= threshold=3.1132683753967285
node_1207: feature_name=LOC101823249	feature_id[69].value > threshold=3.849921226501465
Class: Non-vaccinated
Rules_83	passed counts:9
node_0: feature_name=Mx1	feature_id[0].value > threshold=1.7005987167358398
node_786: feature_name=Psme1	feature_id[10].value > threshold=2.2499048709869385
node_1028: feature_name=Mnda	feature_id[2].value > threshold=3.59721839427948
node_1206: feature_name=Rps24	feature_id[71].value <= threshold=3.1132683753967285
node_1207: feature_name=LOC101823249	feature_id[69].value <= threshold=3.849921226501465
node_1208: feature_name=LOC121144029	feature_id[79].value <= threshold=1.9944920539855957
Class: Adenovirus vaccine + Adenovirus vaccine
Rules_84	passed counts:9
node_0: feature_name=Mx1	feature_id[0].value > threshold=1.7005987167358398
node_786: feature_name=Psme1	feature_id[10].value > threshold=2.2499048709869385
node_1028: feature_name=Mnda	feature_id[2].value <= threshold=3.59721839427948
node_1029: feature_name=Rps29	feature_id[72].value > threshold=3.9981586933135986
node_1135: feature_name=Plac8	feature_id[22].value <= threshold=3.384246587753296
node_1136: feature_name=LOC121136222	feature_id[4].value <= threshold=3.2291691303253174
node_1137: feature_name=Aicda	feature_id[75].value <= threshold=0.8958797454833984
node_1138: feature_name=LOC101829188	feature_id[33].value <= threshold=1.2424533367156982
node_1139: feature_name=LOC101840844	feature_id[133].value > threshold=3.218075156211853
node_1149: feature_name=Rtp4	feature_id[134].value <= threshold=1.2424533367156982
Class: Non-vaccinated
Rules_85	passed counts:9
node_0: feature_name=Mx1	feature_id[0].value <= threshold=1.7005987167358398
node_1: feature_name=LOC121136222	feature_id[4].value > threshold=2.602003335952759
node_355: feature_name=Rpl38	feature_id[88].value > threshold=3.839394450187683
node_719: feature_name=LOC121136222	feature_id[4].value <= threshold=3.3140207529067993
node_720: feature_name=LOC101838467	feature_id[9].value > threshold=0.8958797454833984
node_728: feature_name=LOC101838467	feature_id[9].value <= threshold=4.84406304359436
node_729: feature_name=Pgk1	feature_id[153].value <= threshold=2.86179256439209
node_730: feature_name=Pgk1	feature_id[153].value <= threshold=0.8958797454833984
node_731: feature_name=Sat1	feature_id[141].value <= threshold=1.7005987167358398
node_732: feature_name=Nmi	feature_id[31].value > threshold=0.3465735912322998
Class: Adenovirus vaccine + Adenovirus vaccine
Rules_86	passed counts:9
node_0: feature_name=Mx1	feature_id[0].value <= threshold=1.7005987167358398
node_1: feature_name=LOC121136222	feature_id[4].value > threshold=2.602003335952759
node_355: feature_name=Rpl38	feature_id[88].value <= threshold=3.839394450187683
node_356: feature_name=Ly6e	feature_id[5].value <= threshold=1.8688347935676575
node_357: feature_name=Cd9	feature_id[87].value <= threshold=3.540854334831238
node_358: feature_name=LOC101822587	feature_id[7].value > threshold=2.3502402305603027
node_492: feature_name=Pgk1	feature_id[153].value <= threshold=2.1383330821990967
node_493: feature_name=LOC121136222	feature_id[4].value <= threshold=3.276966691017151
node_494: feature_name=Ybx1	feature_id[83].value > threshold=2.1383330821990967
node_508: feature_name=Fcer1g	feature_id[62].value <= threshold=2.970085620880127
node_509: feature_name=Calhm6	feature_id[61].value > threshold=0.3465735912322998
Class: mRNA vaccine + Attenuated vaccine
Rules_87	passed counts:9
node_0: feature_name=Mx1	feature_id[0].value <= threshold=1.7005987167358398
node_1: feature_name=LOC121136222	feature_id[4].value <= threshold=2.602003335952759
node_2: feature_name=LOC101823249	feature_id[69].value > threshold=2.917405366897583
node_144: feature_name=LOC101838467	feature_id[9].value <= threshold=4.639559984207153
node_145: feature_name=LOC121138193	feature_id[42].value <= threshold=3.449861526489258
node_146: feature_name=Fcer1g	feature_id[62].value > threshold=3.3140207529067993
node_244: feature_name=LOC121136222	feature_id[4].value > threshold=2.2499048709869385
node_272: feature_name=Rps28	feature_id[122].value <= threshold=3.449861526489258
node_273: feature_name=LOC101822587	feature_id[7].value > threshold=2.2499048709869385
node_285: feature_name=LOC101838467	feature_id[9].value > threshold=2.0871936082839966
Class: mRNA vaccine + mRNA vaccine
Rules_88	passed counts:9
node_0: feature_name=Mx1	feature_id[0].value <= threshold=1.7005987167358398
node_1: feature_name=LOC121136222	feature_id[4].value <= threshold=2.602003335952759
node_2: feature_name=LOC101823249	feature_id[69].value > threshold=2.917405366897583
node_144: feature_name=LOC101838467	feature_id[9].value <= threshold=4.639559984207153
node_145: feature_name=LOC121138193	feature_id[42].value <= threshold=3.449861526489258
node_146: feature_name=Fcer1g	feature_id[62].value <= threshold=3.3140207529067993
node_147: feature_name=LOC101823249	feature_id[69].value <= threshold=3.5114340782165527
node_148: feature_name=Lgals9	feature_id[28].value <= threshold=0.8958797454833984
node_149: feature_name=Ybx1	feature_id[83].value > threshold=2.6735538244247437
node_181: feature_name=Rpl7a	feature_id[162].value > threshold=3.1132683753967285
Class: Adenovirus vaccine + Adenovirus vaccine
Rules_89	passed counts:9
node_0: feature_name=Mx1	feature_id[0].value <= threshold=1.7005987167358398
node_1: feature_name=LOC121136222	feature_id[4].value <= threshold=2.602003335952759
node_2: feature_name=LOC101823249	feature_id[69].value <= threshold=2.917405366897583
node_3: feature_name=Ly6e	feature_id[5].value <= threshold=0.8958797454833984
node_4: feature_name=Cd9	feature_id[87].value > threshold=2.2499048709869385
node_28: feature_name=Rps28	feature_id[122].value <= threshold=3.1132683753967285
node_29: feature_name=LOC121136222	feature_id[4].value <= threshold=2.1383330821990967
node_30: feature_name=Anxa5	feature_id[136].value > threshold=2.602003335952759
node_32: feature_name=Psmb8	feature_id[115].value > threshold=0.3465735912322998
Class: Adenovirus vaccine + Adenovirus vaccine
Rules_90	passed counts:8
node_0: feature_name=Mx1	feature_id[0].value > threshold=1.7005987167358398
node_786: feature_name=Psme1	feature_id[10].value > threshold=2.2499048709869385
node_1028: feature_name=Mnda	feature_id[2].value <= threshold=3.59721839427948
node_1029: feature_name=Rps29	feature_id[72].value <= threshold=3.9981586933135986
node_1030: feature_name=LOC121136222	feature_id[4].value > threshold=2.2499048709869385
node_1062: feature_name=Anxa5	feature_id[136].value > threshold=2.0126758217811584
node_1102: feature_name=Irf2	feature_id[82].value <= threshold=1.2424533367156982
node_1103: feature_name=LOC101838467	feature_id[9].value <= threshold=3.5831329822540283
node_1104: feature_name=CUNH1orf162	feature_id[56].value > threshold=0.8958797454833984
Class: Non-vaccinated
Rules_91	passed counts:8
node_0: feature_name=Mx1	feature_id[0].value > threshold=1.7005987167358398
node_786: feature_name=Psme1	feature_id[10].value > threshold=2.2499048709869385
node_1028: feature_name=Mnda	feature_id[2].value <= threshold=3.59721839427948
node_1029: feature_name=Rps29	feature_id[72].value <= threshold=3.9981586933135986
node_1030: feature_name=LOC121136222	feature_id[4].value > threshold=2.2499048709869385
node_1062: feature_name=Anxa5	feature_id[136].value <= threshold=2.0126758217811584
node_1063: feature_name=Apoe	feature_id[131].value <= threshold=4.309694528579712
node_1064: feature_name=LOC101844787	feature_id[165].value > threshold=2.0126758217811584
node_1094: feature_name=Rpl7a	feature_id[162].value <= threshold=3.4960482120513916
node_1095: feature_name=Ifit3	feature_id[11].value > threshold=1.497866153717041
Class: mRNA vaccine + mRNA vaccine
Rules_92	passed counts:8
node_0: feature_name=Mx1	feature_id[0].value > threshold=1.7005987167358398
node_786: feature_name=Psme1	feature_id[10].value <= threshold=2.2499048709869385
node_787: feature_name=LOC121136222	feature_id[4].value <= threshold=3.0677825212478638
node_788: feature_name=Rpl38	feature_id[88].value > threshold=3.238486170768738
node_848: feature_name=LOC101823249	feature_id[69].value > threshold=2.7403194904327393
node_878: feature_name=Oaz1	feature_id[47].value <= threshold=2.0126758217811584
node_879: feature_name=LOC101838467	feature_id[9].value > threshold=4.007167816162109
node_885: feature_name=LOC101823002	feature_id[121].value > threshold=1.2424533367156982
node_895: feature_name=Ly6e	feature_id[5].value > threshold=2.0471723079681396
node_899: feature_name=Fcgr4	feature_id[45].value > threshold=1.1512925624847412
Class: Non-vaccinated
Rules_93	passed counts:8
node_0: feature_name=Mx1	feature_id[0].value <= threshold=1.7005987167358398
node_1: feature_name=LOC121136222	feature_id[4].value > threshold=2.602003335952759
node_355: feature_name=Rpl38	feature_id[88].value > threshold=3.839394450187683
node_719: feature_name=LOC121136222	feature_id[4].value > threshold=3.3140207529067993
node_765: feature_name=Pgk1	feature_id[153].value <= threshold=2.5249279737472534
[truncated: 7,868 more rows]

## Sheet: mRMR
Rules_0	passed counts:457
[truncated: 8,380 more rows]

[truncated: 1 more sheets: PFI]
