# Supplementary material for: Immune responses of different COVID-19 vaccination strategies by analyzing single-cell RNA sequencing data from multiple tissues using machine learning methods
Source: Front Genet. 2023 Mar 17;14:1157305. doi: 10.3389/fgene.2023.1157305 (PMC10065150; doi:10.3389/fgene.2023.1157305)
Supplement: Supplementary file 4 [file Table6.XLSX]

## Sheet: LASSO
Rules_0	passed counts:40
node_0: feature_name=LOC121141072	feature_id[653].value > threshold=0.3465735912322998
node_54: feature_name=Irf7	feature_id[909].value > threshold=0.3465735912322998
node_96: feature_name=Ctsd	feature_id[879].value > threshold=0.3465735912322998
node_124: feature_name=Zmym6	feature_id[39].value <= threshold=0.3465735912322998
node_125: feature_name=Arl3	feature_id[368].value <= threshold=0.8958797454833984
node_126: feature_name=Nae1	feature_id[51].value <= threshold=0.3465735912322998
node_127: feature_name=Macf1	feature_id[116].value <= threshold=1.8688347935676575
node_128: feature_name=Adam28	feature_id[294].value <= threshold=0.3465735912322998
Class: Non-vaccinated
Rules_1	passed counts:27
node_0: feature_name=LOC121141072	feature_id[653].value > threshold=0.3465735912322998
node_54: feature_name=Irf7	feature_id[909].value <= threshold=0.3465735912322998
node_55: feature_name=Fau	feature_id[739].value > threshold=4.226807117462158
node_91: feature_name=LOC101827967	feature_id[927].value <= threshold=0.3465735912322998
Class: mRNA vaccine + Attenuated vaccine
Rules_2	passed counts:16
node_0: feature_name=LOC121141072	feature_id[653].value > threshold=0.3465735912322998
node_54: feature_name=Irf7	feature_id[909].value > threshold=0.3465735912322998
node_96: feature_name=Ctsd	feature_id[879].value <= threshold=0.3465735912322998
node_97: feature_name=Tpt1	feature_id[244].value <= threshold=3.806415557861328
node_98: feature_name=Ccdc186	feature_id[318].value <= threshold=0.3465735912322998
node_99: feature_name=R3hdm2	feature_id[15].value <= threshold=0.8958797454833984
node_100: feature_name=Fndc3a	feature_id[261].value <= threshold=0.8958797454833984
Class: mRNA vaccine + mRNA vaccine
Rules_3	passed counts:14
node_0: feature_name=LOC121141072	feature_id[653].value <= threshold=0.3465735912322998
node_1: feature_name=LOC110339949	feature_id[612].value > threshold=0.3465735912322998
node_47: feature_name=rna-NC-013276.1:72..1026	feature_id[123].value > threshold=2.297559976577759
Class: Adenovirus vaccine + Adenovirus vaccine
Rules_4	passed counts:12
node_0: feature_name=LOC121141072	feature_id[653].value > threshold=0.3465735912322998
node_54: feature_name=Irf7	feature_id[909].value > threshold=0.3465735912322998
node_96: feature_name=Ctsd	feature_id[879].value <= threshold=0.3465735912322998
node_97: feature_name=Tpt1	feature_id[244].value > threshold=3.806415557861328
node_111: feature_name=Ifit2	feature_id[496].value <= threshold=1.497866153717041
node_112: feature_name=rna-NC-013276.1:1101..2662	feature_id[125].value > threshold=3.790349841117859
node_118: feature_name=Fth1	feature_id[648].value > threshold=2.5529727935791016
node_120: feature_name=Ppp3cc	feature_id[274].value <= threshold=0.8958797454833984
Class: mRNA vaccine + Attenuated vaccine
Rules_5	passed counts:12
node_0: feature_name=LOC121141072	feature_id[653].value > threshold=0.3465735912322998
node_54: feature_name=Irf7	feature_id[909].value <= threshold=0.3465735912322998
node_55: feature_name=Fau	feature_id[739].value <= threshold=4.226807117462158
node_56: feature_name=Tpt1	feature_id[244].value <= threshold=4.034201383590698
node_57: feature_name=Mycbp2	feature_id[181].value <= threshold=1.497866153717041
node_58: feature_name=Sec23a	feature_id[95].value <= threshold=0.3465735912322998
node_59: feature_name=Tmem258	feature_id[642].value > threshold=0.3465735912322998
node_69: feature_name=Fau	feature_id[739].value <= threshold=4.016342401504517
Class: mRNA vaccine + mRNA vaccine
Rules_6	passed counts:12
node_0: feature_name=LOC121141072	feature_id[653].value <= threshold=0.3465735912322998
node_1: feature_name=LOC110339949	feature_id[612].value <= threshold=0.3465735912322998
node_2: feature_name=Atp5mk	feature_id[359].value > threshold=1.2424533367156982
node_26: feature_name=Pdcd4	feature_id[334].value > threshold=0.8958797454833984
node_42: feature_name=Suz12	feature_id[57].value <= threshold=1.2424533367156982
node_43: feature_name=Uchl3	feature_id[188].value <= threshold=1.2424533367156982
Class: Adenovirus vaccine + Adenovirus vaccine
Rules_7	passed counts:11
node_0: feature_name=LOC121141072	feature_id[653].value <= threshold=0.3465735912322998
node_1: feature_name=LOC110339949	feature_id[612].value <= threshold=0.3465735912322998
node_2: feature_name=Atp5mk	feature_id[359].value <= threshold=1.2424533367156982
node_3: feature_name=Blnk	feature_id[449].value <= threshold=1.497866153717041
node_4: feature_name=Echs1	feature_id[940].value <= threshold=0.3465735912322998
node_5: feature_name=Actb	feature_id[29].value > threshold=3.6505738496780396
node_15: feature_name=Fam216b	feature_id[226].value <= threshold=0.3465735912322998
node_16: feature_name=Ablim1	feature_id[314].value <= threshold=1.445185899734497
Class: mRNA vaccine + Attenuated vaccine
Rules_8	passed counts:10
node_0: feature_name=LOC121141072	feature_id[653].value > threshold=0.3465735912322998
node_54: feature_name=Irf7	feature_id[909].value <= threshold=0.3465735912322998
node_55: feature_name=Fau	feature_id[739].value <= threshold=4.226807117462158
node_56: feature_name=Tpt1	feature_id[244].value <= threshold=4.034201383590698
node_57: feature_name=Mycbp2	feature_id[181].value <= threshold=1.497866153717041
node_58: feature_name=Sec23a	feature_id[95].value <= threshold=0.3465735912322998
node_59: feature_name=Tmem258	feature_id[642].value <= threshold=0.3465735912322998
node_60: feature_name=Atp5mc3	feature_id[71].value <= threshold=1.7005987167358398
node_61: feature_name=Hhex	feature_id[475].value <= threshold=0.8958797454833984
node_62: feature_name=Coro1c	feature_id[102].value <= threshold=0.3465735912322998
Class: Non-vaccinated
Rules_9	passed counts:9
node_0: feature_name=LOC121141072	feature_id[653].value > threshold=0.3465735912322998
node_54: feature_name=Irf7	feature_id[909].value <= threshold=0.3465735912322998
node_55: feature_name=Fau	feature_id[739].value <= threshold=4.226807117462158
node_56: feature_name=Tpt1	feature_id[244].value > threshold=4.034201383590698
node_86: feature_name=Pik3ap1	feature_id[446].value <= threshold=0.3465735912322998
Class: mRNA vaccine + Attenuated vaccine
Rules_10	passed counts:8
node_0: feature_name=LOC121141072	feature_id[653].value <= threshold=0.3465735912322998
node_1: feature_name=LOC110339949	feature_id[612].value <= threshold=0.3465735912322998
node_2: feature_name=Atp5mk	feature_id[359].value <= threshold=1.2424533367156982
node_3: feature_name=Blnk	feature_id[449].value > threshold=1.497866153717041
node_21: feature_name=Ndufv1	feature_id[831].value <= threshold=0.5493061542510986
Class: Attenuated vaccine + Attenuated vaccine
Rules_11	passed counts:7
node_0: feature_name=LOC121141072	feature_id[653].value > threshold=0.3465735912322998
node_54: feature_name=Irf7	feature_id[909].value <= threshold=0.3465735912322998
node_55: feature_name=Fau	feature_id[739].value <= threshold=4.226807117462158
node_56: feature_name=Tpt1	feature_id[244].value <= threshold=4.034201383590698
node_57: feature_name=Mycbp2	feature_id[181].value > threshold=1.497866153717041
node_83: feature_name=Smc5	feature_id[562].value <= threshold=0.5493061542510986
Class: mRNA vaccine + Attenuated vaccine
Rules_12	passed counts:6
node_0: feature_name=LOC121141072	feature_id[653].value > threshold=0.3465735912322998
node_54: feature_name=Irf7	feature_id[909].value <= threshold=0.3465735912322998
node_55: feature_name=Fau	feature_id[739].value <= threshold=4.226807117462158
node_56: feature_name=Tpt1	feature_id[244].value <= threshold=4.034201383590698
node_57: feature_name=Mycbp2	feature_id[181].value <= threshold=1.497866153717041
node_58: feature_name=Sec23a	feature_id[95].value > threshold=0.3465735912322998
node_80: feature_name=Prpf19	feature_id[621].value <= threshold=1.2424533367156982
Class: mRNA vaccine + Attenuated vaccine
Rules_13	passed counts:6
node_0: feature_name=LOC121141072	feature_id[653].value > threshold=0.3465735912322998
node_54: feature_name=Irf7	feature_id[909].value <= threshold=0.3465735912322998
node_55: feature_name=Fau	feature_id[739].value <= threshold=4.226807117462158
node_56: feature_name=Tpt1	feature_id[244].value <= threshold=4.034201383590698
node_57: feature_name=Mycbp2	feature_id[181].value <= threshold=1.497866153717041
node_58: feature_name=Sec23a	feature_id[95].value <= threshold=0.3465735912322998
node_59: feature_name=Tmem258	feature_id[642].value <= threshold=0.3465735912322998
node_60: feature_name=Atp5mc3	feature_id[71].value > threshold=1.7005987167358398
node_66: feature_name=Myof	feature_id[468].value <= threshold=0.3465735912322998
Class: mRNA vaccine + mRNA vaccine
Rules_14	passed counts:6
node_0: feature_name=LOC121141072	feature_id[653].value <= threshold=0.3465735912322998
node_1: feature_name=LOC110339949	feature_id[612].value <= threshold=0.3465735912322998
node_2: feature_name=Atp5mk	feature_id[359].value <= threshold=1.2424533367156982
node_3: feature_name=Blnk	feature_id[449].value <= threshold=1.497866153717041
node_4: feature_name=Echs1	feature_id[940].value <= threshold=0.3465735912322998
node_5: feature_name=Actb	feature_id[29].value <= threshold=3.6505738496780396
node_6: feature_name=Fau	feature_id[739].value > threshold=3.9316333532333374
node_12: feature_name=Suz12	feature_id[57].value <= threshold=0.8958797454833984
Class: Non-vaccinated
Rules_15	passed counts:5
node_0: feature_name=LOC121141072	feature_id[653].value <= threshold=0.3465735912322998
node_1: feature_name=LOC110339949	feature_id[612].value <= threshold=0.3465735912322998
node_2: feature_name=Atp5mk	feature_id[359].value > threshold=1.2424533367156982
node_26: feature_name=Pdcd4	feature_id[334].value <= threshold=0.8958797454833984
node_27: feature_name=LOC101831799	feature_id[600].value <= threshold=0.3465735912322998
node_28: feature_name=Lpxn	feature_id[99].value > threshold=0.3465735912322998
node_36: feature_name=Nfkb2	feature_id[377].value <= threshold=0.3465735912322998
Class: Attenuated vaccine + Attenuated vaccine
Rules_16	passed counts:4
node_0: feature_name=LOC121141072	feature_id[653].value > threshold=0.3465735912322998
node_54: feature_name=Irf7	feature_id[909].value > threshold=0.3465735912322998
node_96: feature_name=Ctsd	feature_id[879].value > threshold=0.3465735912322998
node_124: feature_name=Zmym6	feature_id[39].value > threshold=0.3465735912322998
node_140: feature_name=Syvn1	feature_id[741].value <= threshold=0.3465735912322998
Class: mRNA vaccine + Attenuated vaccine
Rules_17	passed counts:4
node_0: feature_name=LOC121141072	feature_id[653].value > threshold=0.3465735912322998
node_54: feature_name=Irf7	feature_id[909].value > threshold=0.3465735912322998
node_96: feature_name=Ctsd	feature_id[879].value > threshold=0.3465735912322998
node_124: feature_name=Zmym6	feature_id[39].value <= threshold=0.3465735912322998
node_125: feature_name=Arl3	feature_id[368].value <= threshold=0.8958797454833984
node_126: feature_name=Nae1	feature_id[51].value > threshold=0.3465735912322998
node_132: feature_name=Reg3gamma	feature_id[33].value > threshold=0.8958797454833984
Class: mRNA vaccine + Attenuated vaccine
Rules_18	passed counts:4
node_0: feature_name=LOC121141072	feature_id[653].value > threshold=0.3465735912322998
node_54: feature_name=Irf7	feature_id[909].value > threshold=0.3465735912322998
node_96: feature_name=Ctsd	feature_id[879].value <= threshold=0.3465735912322998
node_97: feature_name=Tpt1	feature_id[244].value > threshold=3.806415557861328
node_111: feature_name=Ifit2	feature_id[496].value > threshold=1.497866153717041
Class: Non-vaccinated
Rules_19	passed counts:4
node_0: feature_name=LOC121141072	feature_id[653].value > threshold=0.3465735912322998
node_54: feature_name=Irf7	feature_id[909].value > threshold=0.3465735912322998
node_96: feature_name=Ctsd	feature_id[879].value <= threshold=0.3465735912322998
node_97: feature_name=Tpt1	feature_id[244].value > threshold=3.806415557861328
node_111: feature_name=Ifit2	feature_id[496].value <= threshold=1.497866153717041
node_112: feature_name=rna-NC-013276.1:1101..2662	feature_id[125].value <= threshold=3.790349841117859
node_113: feature_name=Bbip1	feature_id[332].value <= threshold=0.3465735912322998
Class: mRNA vaccine + mRNA vaccine
Rules_20	passed counts:4
node_0: feature_name=LOC121141072	feature_id[653].value > threshold=0.3465735912322998
node_54: feature_name=Irf7	feature_id[909].value > threshold=0.3465735912322998
node_96: feature_name=Ctsd	feature_id[879].value <= threshold=0.3465735912322998
node_97: feature_name=Tpt1	feature_id[244].value <= threshold=3.806415557861328
node_98: feature_name=Ccdc186	feature_id[318].value > threshold=0.3465735912322998
Class: Non-vaccinated
Rules_21	passed counts:4
node_0: feature_name=LOC121141072	feature_id[653].value <= threshold=0.3465735912322998
node_1: feature_name=LOC110339949	feature_id[612].value > threshold=0.3465735912322998
node_47: feature_name=rna-NC-013276.1:72..1026	feature_id[123].value <= threshold=2.297559976577759
node_48: feature_name=Mrps15	feature_id[13].value <= threshold=0.8958797454833984
Class: Non-vaccinated
Rules_22	passed counts:4
node_0: feature_name=LOC121141072	feature_id[653].value <= threshold=0.3465735912322998
node_1: feature_name=LOC110339949	feature_id[612].value <= threshold=0.3465735912322998
node_2: feature_name=Atp5mk	feature_id[359].value > threshold=1.2424533367156982
node_26: feature_name=Pdcd4	feature_id[334].value <= threshold=0.8958797454833984
node_27: feature_name=LOC101831799	feature_id[600].value <= threshold=0.3465735912322998
node_28: feature_name=Lpxn	feature_id[99].value <= threshold=0.3465735912322998
node_29: feature_name=Gstp1	feature_id[830].value > threshold=2.4414010047912598
Class: Non-vaccinated
Rules_23	passed counts:4
node_0: feature_name=LOC121141072	feature_id[653].value <= threshold=0.3465735912322998
node_1: feature_name=LOC110339949	feature_id[612].value <= threshold=0.3465735912322998
node_2: feature_name=Atp5mk	feature_id[359].value <= threshold=1.2424533367156982
node_3: feature_name=Blnk	feature_id[449].value <= threshold=1.497866153717041
node_4: feature_name=Echs1	feature_id[940].value > threshold=0.3465735912322998
Class: mRNA vaccine + mRNA vaccine
Rules_24	passed counts:3
node_0: feature_name=LOC121141072	feature_id[653].value > threshold=0.3465735912322998
node_54: feature_name=Irf7	feature_id[909].value > threshold=0.3465735912322998
node_96: feature_name=Ctsd	feature_id[879].value > threshold=0.3465735912322998
node_124: feature_name=Zmym6	feature_id[39].value <= threshold=0.3465735912322998
node_125: feature_name=Arl3	feature_id[368].value > threshold=0.8958797454833984
node_137: feature_name=Borcs7	feature_id[366].value <= threshold=0.8958797454833984
Class: mRNA vaccine + mRNA vaccine
Rules_25	passed counts:3
node_0: feature_name=LOC121141072	feature_id[653].value > threshold=0.3465735912322998
node_54: feature_name=Irf7	feature_id[909].value > threshold=0.3465735912322998
node_96: feature_name=Ctsd	feature_id[879].value <= threshold=0.3465735912322998
node_97: feature_name=Tpt1	feature_id[244].value <= threshold=3.806415557861328
node_98: feature_name=Ccdc186	feature_id[318].value <= threshold=0.3465735912322998
node_99: feature_name=R3hdm2	feature_id[15].value > threshold=0.8958797454833984
node_105: feature_name=Wbp4	feature_id[216].value <= threshold=0.3465735912322998
Class: mRNA vaccine + Attenuated vaccine
Rules_26	passed counts:3
node_0: feature_name=LOC121141072	feature_id[653].value > threshold=0.3465735912322998
node_54: feature_name=Irf7	feature_id[909].value <= threshold=0.3465735912322998
node_55: feature_name=Fau	feature_id[739].value <= threshold=4.226807117462158
node_56: feature_name=Tpt1	feature_id[244].value > threshold=4.034201383590698
node_86: feature_name=Pik3ap1	feature_id[446].value > threshold=0.3465735912322998
node_88: feature_name=Muc5ac	feature_id[887].value <= threshold=0.8958797454833984
Class: Non-vaccinated
Rules_27	passed counts:3
node_0: feature_name=LOC121141072	feature_id[653].value > threshold=0.3465735912322998
node_54: feature_name=Irf7	feature_id[909].value <= threshold=0.3465735912322998
node_55: feature_name=Fau	feature_id[739].value <= threshold=4.226807117462158
node_56: feature_name=Tpt1	feature_id[244].value <= threshold=4.034201383590698
node_57: feature_name=Mycbp2	feature_id[181].value <= threshold=1.497866153717041
node_58: feature_name=Sec23a	feature_id[95].value <= threshold=0.3465735912322998
node_59: feature_name=Tmem258	feature_id[642].value <= threshold=0.3465735912322998
node_60: feature_name=Atp5mc3	feature_id[71].value <= threshold=1.7005987167358398
node_61: feature_name=Hhex	feature_id[475].value > threshold=0.8958797454833984
Class: mRNA vaccine + Attenuated vaccine
Rules_28	passed counts:3
node_0: feature_name=LOC121141072	feature_id[653].value <= threshold=0.3465735912322998
node_1: feature_name=LOC110339949	feature_id[612].value <= threshold=0.3465735912322998
node_2: feature_name=Atp5mk	feature_id[359].value > threshold=1.2424533367156982
node_26: feature_name=Pdcd4	feature_id[334].value <= threshold=0.8958797454833984
node_27: feature_name=LOC101831799	feature_id[600].value > threshold=0.3465735912322998
Class: Adenovirus vaccine + Adenovirus vaccine
Rules_29	passed counts:2
node_0: feature_name=LOC121141072	feature_id[653].value > threshold=0.3465735912322998
node_54: feature_name=Irf7	feature_id[909].value > threshold=0.3465735912322998
node_96: feature_name=Ctsd	feature_id[879].value > threshold=0.3465735912322998
node_124: feature_name=Zmym6	feature_id[39].value <= threshold=0.3465735912322998
node_125: feature_name=Arl3	feature_id[368].value <= threshold=0.8958797454833984
node_126: feature_name=Nae1	feature_id[51].value > threshold=0.3465735912322998
node_132: feature_name=Reg3gamma	feature_id[33].value <= threshold=0.8958797454833984
node_133: feature_name=Ctsd	feature_id[879].value > threshold=1.647918462753296
Class: Non-vaccinated
Rules_30	passed counts:2
node_0: feature_name=LOC121141072	feature_id[653].value > threshold=0.3465735912322998
node_54: feature_name=Irf7	feature_id[909].value > threshold=0.3465735912322998
node_96: feature_name=Ctsd	feature_id[879].value > threshold=0.3465735912322998
node_124: feature_name=Zmym6	feature_id[39].value <= threshold=0.3465735912322998
node_125: feature_name=Arl3	feature_id[368].value <= threshold=0.8958797454833984
node_126: feature_name=Nae1	feature_id[51].value > threshold=0.3465735912322998
node_132: feature_name=Reg3gamma	feature_id[33].value <= threshold=0.8958797454833984
node_133: feature_name=Ctsd	feature_id[879].value <= threshold=1.647918462753296
Class: mRNA vaccine + mRNA vaccine
Rules_31	passed counts:2
node_0: feature_name=LOC121141072	feature_id[653].value > threshold=0.3465735912322998
node_54: feature_name=Irf7	feature_id[909].value > threshold=0.3465735912322998
node_96: feature_name=Ctsd	feature_id[879].value > threshold=0.3465735912322998
node_124: feature_name=Zmym6	feature_id[39].value <= threshold=0.3465735912322998
node_125: feature_name=Arl3	feature_id[368].value <= threshold=0.8958797454833984
node_126: feature_name=Nae1	feature_id[51].value <= threshold=0.3465735912322998
node_127: feature_name=Macf1	feature_id[116].value > threshold=1.8688347935676575
Class: mRNA vaccine + Attenuated vaccine
Rules_32	passed counts:2
node_0: feature_name=LOC121141072	feature_id[653].value > threshold=0.3465735912322998
node_54: feature_name=Irf7	feature_id[909].value > threshold=0.3465735912322998
node_96: feature_name=Ctsd	feature_id[879].value <= threshold=0.3465735912322998
node_97: feature_name=Tpt1	feature_id[244].value > threshold=3.806415557861328
node_111: feature_name=Ifit2	feature_id[496].value <= threshold=1.497866153717041
node_112: feature_name=rna-NC-013276.1:1101..2662	feature_id[125].value <= threshold=3.790349841117859
node_113: feature_name=Bbip1	feature_id[332].value > threshold=0.3465735912322998
node_115: feature_name=Fhip2a	feature_id[313].value <= threshold=0.3465735912322998
Class: Non-vaccinated
Rules_33	passed counts:2
node_0: feature_name=LOC121141072	feature_id[653].value > threshold=0.3465735912322998
node_54: feature_name=Irf7	feature_id[909].value > threshold=0.3465735912322998
node_96: feature_name=Ctsd	feature_id[879].value <= threshold=0.3465735912322998
node_97: feature_name=Tpt1	feature_id[244].value <= threshold=3.806415557861328
node_98: feature_name=Ccdc186	feature_id[318].value <= threshold=0.3465735912322998
node_99: feature_name=R3hdm2	feature_id[15].value > threshold=0.8958797454833984
node_105: feature_name=Wbp4	feature_id[216].value > threshold=0.3465735912322998
node_107: feature_name=Slc15a3	feature_id[624].value <= threshold=1.8317807912826538
Class: Non-vaccinated
Rules_34	passed counts:2
node_0: feature_name=LOC121141072	feature_id[653].value > threshold=0.3465735912322998
node_54: feature_name=Irf7	feature_id[909].value <= threshold=0.3465735912322998
node_55: feature_name=Fau	feature_id[739].value <= threshold=4.226807117462158
node_56: feature_name=Tpt1	feature_id[244].value <= threshold=4.034201383590698
node_57: feature_name=Mycbp2	feature_id[181].value <= threshold=1.497866153717041
node_58: feature_name=Sec23a	feature_id[95].value <= threshold=0.3465735912322998
node_59: feature_name=Tmem258	feature_id[642].value <= threshold=0.3465735912322998
node_60: feature_name=Atp5mc3	feature_id[71].value <= threshold=1.7005987167358398
node_61: feature_name=Hhex	feature_id[475].value <= threshold=0.8958797454833984
node_62: feature_name=Coro1c	feature_id[102].value > threshold=0.3465735912322998
Class: mRNA vaccine + mRNA vaccine
Rules_35	passed counts:2
node_0: feature_name=LOC121141072	feature_id[653].value <= threshold=0.3465735912322998
node_1: feature_name=LOC110339949	feature_id[612].value <= threshold=0.3465735912322998
node_2: feature_name=Atp5mk	feature_id[359].value > threshold=1.2424533367156982
node_26: feature_name=Pdcd4	feature_id[334].value > threshold=0.8958797454833984
node_42: feature_name=Suz12	feature_id[57].value > threshold=1.2424533367156982
Class: Attenuated vaccine + Attenuated vaccine
Rules_36	passed counts:2
node_0: feature_name=LOC121141072	feature_id[653].value <= threshold=0.3465735912322998
node_1: feature_name=LOC110339949	feature_id[612].value <= threshold=0.3465735912322998
node_2: feature_name=Atp5mk	feature_id[359].value > threshold=1.2424533367156982
node_26: feature_name=Pdcd4	feature_id[334].value <= threshold=0.8958797454833984
node_27: feature_name=LOC101831799	feature_id[600].value <= threshold=0.3465735912322998
node_28: feature_name=Lpxn	feature_id[99].value <= threshold=0.3465735912322998
node_29: feature_name=Gstp1	feature_id[830].value <= threshold=2.4414010047912598
node_30: feature_name=Ifit2	feature_id[496].value > threshold=0.3465735912322998
Class: mRNA vaccine + mRNA vaccine
Rules_37	passed counts:2
node_0: feature_name=LOC121141072	feature_id[653].value <= threshold=0.3465735912322998
node_1: feature_name=LOC110339949	feature_id[612].value <= threshold=0.3465735912322998
node_2: feature_name=Atp5mk	feature_id[359].value <= threshold=1.2424533367156982
node_3: feature_name=Blnk	feature_id[449].value <= threshold=1.497866153717041
node_4: feature_name=Echs1	feature_id[940].value <= threshold=0.3465735912322998
node_5: feature_name=Actb	feature_id[29].value <= threshold=3.6505738496780396
node_6: feature_name=Fau	feature_id[739].value > threshold=3.9316333532333374
node_12: feature_name=Suz12	feature_id[57].value > threshold=0.8958797454833984
Class: Attenuated vaccine + Attenuated vaccine
Rules_38	passed counts:2
node_0: feature_name=LOC121141072	feature_id[653].value <= threshold=0.3465735912322998
node_1: feature_name=LOC110339949	feature_id[612].value <= threshold=0.3465735912322998
node_2: feature_name=Atp5mk	feature_id[359].value <= threshold=1.2424533367156982
node_3: feature_name=Blnk	feature_id[449].value <= threshold=1.497866153717041
node_4: feature_name=Echs1	feature_id[940].value <= threshold=0.3465735912322998
node_5: feature_name=Actb	feature_id[29].value <= threshold=3.6505738496780396
node_6: feature_name=Fau	feature_id[739].value <= threshold=3.9316333532333374
node_7: feature_name=Fam89b	feature_id[753].value > threshold=0.8958797454833984
Class: Adenovirus vaccine + Adenovirus vaccine
Rules_39	passed counts:2
node_0: feature_name=LOC121141072	feature_id[653].value <= threshold=0.3465735912322998
node_1: feature_name=LOC110339949	feature_id[612].value <= threshold=0.3465735912322998
node_2: feature_name=Atp5mk	feature_id[359].value <= threshold=1.2424533367156982
node_3: feature_name=Blnk	feature_id[449].value <= threshold=1.497866153717041
node_4: feature_name=Echs1	feature_id[940].value <= threshold=0.3465735912322998
node_5: feature_name=Actb	feature_id[29].value <= threshold=3.6505738496780396
node_6: feature_name=Fau	feature_id[739].value <= threshold=3.9316333532333374
node_7: feature_name=Fam89b	feature_id[753].value <= threshold=0.8958797454833984
node_8: feature_name=Glrx3	feature_id[961].value > threshold=1.0397207736968994
Class: mRNA vaccine + mRNA vaccine
Rules_40	passed counts:2
node_0: feature_name=LOC121141072	feature_id[653].value <= threshold=0.3465735912322998
node_1: feature_name=LOC110339949	feature_id[612].value <= threshold=0.3465735912322998
node_2: feature_name=Atp5mk	feature_id[359].value <= threshold=1.2424533367156982
node_3: feature_name=Blnk	feature_id[449].value <= threshold=1.497866153717041
node_4: feature_name=Echs1	feature_id[940].value <= threshold=0.3465735912322998
node_5: feature_name=Actb	feature_id[29].value <= threshold=3.6505738496780396
node_6: feature_name=Fau	feature_id[739].value <= threshold=3.9316333532333374
node_7: feature_name=Fam89b	feature_id[753].value <= threshold=0.8958797454833984
node_8: feature_name=Glrx3	feature_id[961].value <= threshold=1.0397207736968994
Class: mRNA vaccine + Attenuated vaccine
Rules_41	passed counts:1
node_0: feature_name=LOC121141072	feature_id[653].value > threshold=0.3465735912322998
node_54: feature_name=Irf7	feature_id[909].value > threshold=0.3465735912322998
node_96: feature_name=Ctsd	feature_id[879].value > threshold=0.3465735912322998
node_124: feature_name=Zmym6	feature_id[39].value > threshold=0.3465735912322998
node_140: feature_name=Syvn1	feature_id[741].value > threshold=0.3465735912322998
Class: mRNA vaccine + mRNA vaccine
Rules_42	passed counts:1
node_0: feature_name=LOC121141072	feature_id[653].value > threshold=0.3465735912322998
node_54: feature_name=Irf7	feature_id[909].value > threshold=0.3465735912322998
node_96: feature_name=Ctsd	feature_id[879].value > threshold=0.3465735912322998
node_124: feature_name=Zmym6	feature_id[39].value <= threshold=0.3465735912322998
node_125: feature_name=Arl3	feature_id[368].value > threshold=0.8958797454833984
node_137: feature_name=Borcs7	feature_id[366].value > threshold=0.8958797454833984
Class: Adenovirus vaccine + Adenovirus vaccine
Rules_43	passed counts:1
node_0: feature_name=LOC121141072	feature_id[653].value > threshold=0.3465735912322998
node_54: feature_name=Irf7	feature_id[909].value > threshold=0.3465735912322998
node_96: feature_name=Ctsd	feature_id[879].value > threshold=0.3465735912322998
node_124: feature_name=Zmym6	feature_id[39].value <= threshold=0.3465735912322998
node_125: feature_name=Arl3	feature_id[368].value <= threshold=0.8958797454833984
node_126: feature_name=Nae1	feature_id[51].value <= threshold=0.3465735912322998
node_127: feature_name=Macf1	feature_id[116].value <= threshold=1.8688347935676575
node_128: feature_name=Adam28	feature_id[294].value > threshold=0.3465735912322998
Class: mRNA vaccine + mRNA vaccine
Rules_44	passed counts:1
node_0: feature_name=LOC121141072	feature_id[653].value > threshold=0.3465735912322998
node_54: feature_name=Irf7	feature_id[909].value > threshold=0.3465735912322998
node_96: feature_name=Ctsd	feature_id[879].value <= threshold=0.3465735912322998
node_97: feature_name=Tpt1	feature_id[244].value > threshold=3.806415557861328
node_111: feature_name=Ifit2	feature_id[496].value <= threshold=1.497866153717041
node_112: feature_name=rna-NC-013276.1:1101..2662	feature_id[125].value > threshold=3.790349841117859
node_118: feature_name=Fth1	feature_id[648].value > threshold=2.5529727935791016
node_120: feature_name=Ppp3cc	feature_id[274].value > threshold=0.8958797454833984
Class: Attenuated vaccine + Attenuated vaccine
Rules_45	passed counts:1
node_0: feature_name=LOC121141072	feature_id[653].value > threshold=0.3465735912322998
node_54: feature_name=Irf7	feature_id[909].value > threshold=0.3465735912322998
node_96: feature_name=Ctsd	feature_id[879].value <= threshold=0.3465735912322998
node_97: feature_name=Tpt1	feature_id[244].value > threshold=3.806415557861328
node_111: feature_name=Ifit2	feature_id[496].value <= threshold=1.497866153717041
node_112: feature_name=rna-NC-013276.1:1101..2662	feature_id[125].value > threshold=3.790349841117859
node_118: feature_name=Fth1	feature_id[648].value <= threshold=2.5529727935791016
Class: Non-vaccinated
Rules_46	passed counts:1
node_0: feature_name=LOC121141072	feature_id[653].value > threshold=0.3465735912322998
node_54: feature_name=Irf7	feature_id[909].value > threshold=0.3465735912322998
node_96: feature_name=Ctsd	feature_id[879].value <= threshold=0.3465735912322998
node_97: feature_name=Tpt1	feature_id[244].value > threshold=3.806415557861328
node_111: feature_name=Ifit2	feature_id[496].value <= threshold=1.497866153717041
node_112: feature_name=rna-NC-013276.1:1101..2662	feature_id[125].value <= threshold=3.790349841117859
node_113: feature_name=Bbip1	feature_id[332].value > threshold=0.3465735912322998
node_115: feature_name=Fhip2a	feature_id[313].value > threshold=0.3465735912322998
Class: mRNA vaccine + Attenuated vaccine
Rules_47	passed counts:1
node_0: feature_name=LOC121141072	feature_id[653].value > threshold=0.3465735912322998
node_54: feature_name=Irf7	feature_id[909].value > threshold=0.3465735912322998
node_96: feature_name=Ctsd	feature_id[879].value <= threshold=0.3465735912322998
node_97: feature_name=Tpt1	feature_id[244].value <= threshold=3.806415557861328
node_98: feature_name=Ccdc186	feature_id[318].value <= threshold=0.3465735912322998
node_99: feature_name=R3hdm2	feature_id[15].value > threshold=0.8958797454833984
node_105: feature_name=Wbp4	feature_id[216].value > threshold=0.3465735912322998
node_107: feature_name=Slc15a3	feature_id[624].value > threshold=1.8317807912826538
Class: Adenovirus vaccine + Adenovirus vaccine
Rules_48	passed counts:1
node_0: feature_name=LOC121141072	feature_id[653].value > threshold=0.3465735912322998
node_54: feature_name=Irf7	feature_id[909].value > threshold=0.3465735912322998
node_96: feature_name=Ctsd	feature_id[879].value <= threshold=0.3465735912322998
node_97: feature_name=Tpt1	feature_id[244].value <= threshold=3.806415557861328
node_98: feature_name=Ccdc186	feature_id[318].value <= threshold=0.3465735912322998
node_99: feature_name=R3hdm2	feature_id[15].value <= threshold=0.8958797454833984
node_100: feature_name=Fndc3a	feature_id[261].value > threshold=0.8958797454833984
node_102: feature_name=Pi4k2a	feature_id[432].value > threshold=0.3465735912322998
Class: mRNA vaccine + Attenuated vaccine
Rules_49	passed counts:1
node_0: feature_name=LOC121141072	feature_id[653].value > threshold=0.3465735912322998
node_54: feature_name=Irf7	feature_id[909].value > threshold=0.3465735912322998
node_96: feature_name=Ctsd	feature_id[879].value <= threshold=0.3465735912322998
node_97: feature_name=Tpt1	feature_id[244].value <= threshold=3.806415557861328
node_98: feature_name=Ccdc186	feature_id[318].value <= threshold=0.3465735912322998
node_99: feature_name=R3hdm2	feature_id[15].value <= threshold=0.8958797454833984
node_100: feature_name=Fndc3a	feature_id[261].value > threshold=0.8958797454833984
node_102: feature_name=Pi4k2a	feature_id[432].value <= threshold=0.3465735912322998
Class: Non-vaccinated
Rules_50	passed counts:1
node_0: feature_name=LOC121141072	feature_id[653].value > threshold=0.3465735912322998
node_54: feature_name=Irf7	feature_id[909].value <= threshold=0.3465735912322998
node_55: feature_name=Fau	feature_id[739].value > threshold=4.226807117462158
node_91: feature_name=LOC101827967	feature_id[927].value > threshold=0.3465735912322998
node_93: feature_name=Ndufb8	feature_id[404].value > threshold=1.497866153717041
Class: Attenuated vaccine + Attenuated vaccine
Rules_51	passed counts:1
node_0: feature_name=LOC121141072	feature_id[653].value > threshold=0.3465735912322998
node_54: feature_name=Irf7	feature_id[909].value <= threshold=0.3465735912322998
node_55: feature_name=Fau	feature_id[739].value > threshold=4.226807117462158
node_91: feature_name=LOC101827967	feature_id[927].value > threshold=0.3465735912322998
node_93: feature_name=Ndufb8	feature_id[404].value <= threshold=1.497866153717041
Class: Non-vaccinated
Rules_52	passed counts:1
node_0: feature_name=LOC121141072	feature_id[653].value > threshold=0.3465735912322998
node_54: feature_name=Irf7	feature_id[909].value <= threshold=0.3465735912322998
node_55: feature_name=Fau	feature_id[739].value <= threshold=4.226807117462158
node_56: feature_name=Tpt1	feature_id[244].value > threshold=4.034201383590698
node_86: feature_name=Pik3ap1	feature_id[446].value > threshold=0.3465735912322998
node_88: feature_name=Muc5ac	feature_id[887].value > threshold=0.8958797454833984
Class: mRNA vaccine + Attenuated vaccine
Rules_53	passed counts:1
node_0: feature_name=LOC121141072	feature_id[653].value > threshold=0.3465735912322998
node_54: feature_name=Irf7	feature_id[909].value <= threshold=0.3465735912322998
node_55: feature_name=Fau	feature_id[739].value <= threshold=4.226807117462158
node_56: feature_name=Tpt1	feature_id[244].value <= threshold=4.034201383590698
node_57: feature_name=Mycbp2	feature_id[181].value > threshold=1.497866153717041
node_83: feature_name=Smc5	feature_id[562].value > threshold=0.5493061542510986
Class: mRNA vaccine + mRNA vaccine
Rules_54	passed counts:1
node_0: feature_name=LOC121141072	feature_id[653].value > threshold=0.3465735912322998
node_54: feature_name=Irf7	feature_id[909].value <= threshold=0.3465735912322998
node_55: feature_name=Fau	feature_id[739].value <= threshold=4.226807117462158
node_56: feature_name=Tpt1	feature_id[244].value <= threshold=4.034201383590698
node_57: feature_name=Mycbp2	feature_id[181].value <= threshold=1.497866153717041
node_58: feature_name=Sec23a	feature_id[95].value > threshold=0.3465735912322998
node_80: feature_name=Prpf19	feature_id[621].value > threshold=1.2424533367156982
Class: mRNA vaccine + mRNA vaccine
Rules_55	passed counts:1
node_0: feature_name=LOC121141072	feature_id[653].value > threshold=0.3465735912322998
node_54: feature_name=Irf7	feature_id[909].value <= threshold=0.3465735912322998
node_55: feature_name=Fau	feature_id[739].value <= threshold=4.226807117462158
node_56: feature_name=Tpt1	feature_id[244].value <= threshold=4.034201383590698
node_57: feature_name=Mycbp2	feature_id[181].value <= threshold=1.497866153717041
node_58: feature_name=Sec23a	feature_id[95].value <= threshold=0.3465735912322998
node_59: feature_name=Tmem258	feature_id[642].value > threshold=0.3465735912322998
node_69: feature_name=Fau	feature_id[739].value > threshold=4.016342401504517
node_71: feature_name=Mycbp2	feature_id[181].value > threshold=0.5493061542510986
node_75: feature_name=LOC121141172	feature_id[666].value > threshold=0.3465735912322998
Class: Non-vaccinated
Rules_56	passed counts:1
node_0: feature_name=LOC121141072	feature_id[653].value > threshold=0.3465735912322998
node_54: feature_name=Irf7	feature_id[909].value <= threshold=0.3465735912322998
node_55: feature_name=Fau	feature_id[739].value <= threshold=4.226807117462158
node_56: feature_name=Tpt1	feature_id[244].value <= threshold=4.034201383590698
node_57: feature_name=Mycbp2	feature_id[181].value <= threshold=1.497866153717041
node_58: feature_name=Sec23a	feature_id[95].value <= threshold=0.3465735912322998
node_59: feature_name=Tmem258	feature_id[642].value > threshold=0.3465735912322998
node_69: feature_name=Fau	feature_id[739].value > threshold=4.016342401504517
node_71: feature_name=Mycbp2	feature_id[181].value > threshold=0.5493061542510986
node_75: feature_name=LOC121141172	feature_id[666].value <= threshold=0.3465735912322998
node_76: feature_name=Znf770	feature_id[110].value > threshold=0.3465735912322998
Class: Adenovirus vaccine + Adenovirus vaccine
Rules_57	passed counts:1
node_0: feature_name=LOC121141072	feature_id[653].value > threshold=0.3465735912322998
node_54: feature_name=Irf7	feature_id[909].value <= threshold=0.3465735912322998
node_55: feature_name=Fau	feature_id[739].value <= threshold=4.226807117462158
node_56: feature_name=Tpt1	feature_id[244].value <= threshold=4.034201383590698
node_57: feature_name=Mycbp2	feature_id[181].value <= threshold=1.497866153717041
node_58: feature_name=Sec23a	feature_id[95].value <= threshold=0.3465735912322998
node_59: feature_name=Tmem258	feature_id[642].value > threshold=0.3465735912322998
node_69: feature_name=Fau	feature_id[739].value > threshold=4.016342401504517
node_71: feature_name=Mycbp2	feature_id[181].value > threshold=0.5493061542510986
node_75: feature_name=LOC121141172	feature_id[666].value <= threshold=0.3465735912322998
node_76: feature_name=Znf770	feature_id[110].value <= threshold=0.3465735912322998
Class: mRNA vaccine + Attenuated vaccine
Rules_58	passed counts:1
node_0: feature_name=LOC121141072	feature_id[653].value > threshold=0.3465735912322998
node_54: feature_name=Irf7	feature_id[909].value <= threshold=0.3465735912322998
node_55: feature_name=Fau	feature_id[739].value <= threshold=4.226807117462158
node_56: feature_name=Tpt1	feature_id[244].value <= threshold=4.034201383590698
node_57: feature_name=Mycbp2	feature_id[181].value <= threshold=1.497866153717041
node_58: feature_name=Sec23a	feature_id[95].value <= threshold=0.3465735912322998
node_59: feature_name=Tmem258	feature_id[642].value > threshold=0.3465735912322998
node_69: feature_name=Fau	feature_id[739].value > threshold=4.016342401504517
node_71: feature_name=Mycbp2	feature_id[181].value <= threshold=0.5493061542510986
node_72: feature_name=Pten	feature_id[506].value > threshold=1.445185899734497
Class: mRNA vaccine + mRNA vaccine
Rules_59	passed counts:1
node_0: feature_name=LOC121141072	feature_id[653].value > threshold=0.3465735912322998
node_54: feature_name=Irf7	feature_id[909].value <= threshold=0.3465735912322998
node_55: feature_name=Fau	feature_id[739].value <= threshold=4.226807117462158
node_56: feature_name=Tpt1	feature_id[244].value <= threshold=4.034201383590698
node_57: feature_name=Mycbp2	feature_id[181].value <= threshold=1.497866153717041
node_58: feature_name=Sec23a	feature_id[95].value <= threshold=0.3465735912322998
node_59: feature_name=Tmem258	feature_id[642].value > threshold=0.3465735912322998
node_69: feature_name=Fau	feature_id[739].value > threshold=4.016342401504517
node_71: feature_name=Mycbp2	feature_id[181].value <= threshold=0.5493061542510986
node_72: feature_name=Pten	feature_id[506].value <= threshold=1.445185899734497
Class: Attenuated vaccine + Attenuated vaccine
Rules_60	passed counts:1
node_0: feature_name=LOC121141072	feature_id[653].value > threshold=0.3465735912322998
node_54: feature_name=Irf7	feature_id[909].value <= threshold=0.3465735912322998
node_55: feature_name=Fau	feature_id[739].value <= threshold=4.226807117462158
node_56: feature_name=Tpt1	feature_id[244].value <= threshold=4.034201383590698
node_57: feature_name=Mycbp2	feature_id[181].value <= threshold=1.497866153717041
node_58: feature_name=Sec23a	feature_id[95].value <= threshold=0.3465735912322998
node_59: feature_name=Tmem258	feature_id[642].value <= threshold=0.3465735912322998
node_60: feature_name=Atp5mc3	feature_id[71].value > threshold=1.7005987167358398
node_66: feature_name=Myof	feature_id[468].value > threshold=0.3465735912322998
Class: Non-vaccinated
Rules_61	passed counts:1
node_0: feature_name=LOC121141072	feature_id[653].value <= threshold=0.3465735912322998
node_1: feature_name=LOC110339949	feature_id[612].value > threshold=0.3465735912322998
node_47: feature_name=rna-NC-013276.1:72..1026	feature_id[123].value <= threshold=2.297559976577759
node_48: feature_name=Mrps15	feature_id[13].value > threshold=0.8958797454833984
node_50: feature_name=Lbh	feature_id[26].value > threshold=0.5493061542510986
Class: Adenovirus vaccine + Adenovirus vaccine
Rules_62	passed counts:1
node_0: feature_name=LOC121141072	feature_id[653].value <= threshold=0.3465735912322998
node_1: feature_name=LOC110339949	feature_id[612].value > threshold=0.3465735912322998
node_47: feature_name=rna-NC-013276.1:72..1026	feature_id[123].value <= threshold=2.297559976577759
node_48: feature_name=Mrps15	feature_id[13].value > threshold=0.8958797454833984
node_50: feature_name=Lbh	feature_id[26].value <= threshold=0.5493061542510986
Class: mRNA vaccine + mRNA vaccine
Rules_63	passed counts:1
node_0: feature_name=LOC121141072	feature_id[653].value <= threshold=0.3465735912322998
node_1: feature_name=LOC110339949	feature_id[612].value <= threshold=0.3465735912322998
node_2: feature_name=Atp5mk	feature_id[359].value > threshold=1.2424533367156982
node_26: feature_name=Pdcd4	feature_id[334].value > threshold=0.8958797454833984
node_42: feature_name=Suz12	feature_id[57].value <= threshold=1.2424533367156982
node_43: feature_name=Uchl3	feature_id[188].value > threshold=1.2424533367156982
Class: Non-vaccinated
Rules_64	passed counts:1
node_0: feature_name=LOC121141072	feature_id[653].value <= threshold=0.3465735912322998
node_1: feature_name=LOC110339949	feature_id[612].value <= threshold=0.3465735912322998
node_2: feature_name=Atp5mk	feature_id[359].value > threshold=1.2424533367156982
node_26: feature_name=Pdcd4	feature_id[334].value <= threshold=0.8958797454833984
node_27: feature_name=LOC101831799	feature_id[600].value <= threshold=0.3465735912322998
node_28: feature_name=Lpxn	feature_id[99].value > threshold=0.3465735912322998
node_36: feature_name=Nfkb2	feature_id[377].value > threshold=0.3465735912322998
node_38: feature_name=Bclaf1	feature_id[24].value > threshold=1.2424533367156982
Class: mRNA vaccine + Attenuated vaccine
Rules_65	passed counts:1
node_0: feature_name=LOC121141072	feature_id[653].value <= threshold=0.3465735912322998
node_1: feature_name=LOC110339949	feature_id[612].value <= threshold=0.3465735912322998
node_2: feature_name=Atp5mk	feature_id[359].value > threshold=1.2424533367156982
node_26: feature_name=Pdcd4	feature_id[334].value <= threshold=0.8958797454833984
node_27: feature_name=LOC101831799	feature_id[600].value <= threshold=0.3465735912322998
node_28: feature_name=Lpxn	feature_id[99].value > threshold=0.3465735912322998
node_36: feature_name=Nfkb2	feature_id[377].value > threshold=0.3465735912322998
node_38: feature_name=Bclaf1	feature_id[24].value <= threshold=1.2424533367156982
Class: mRNA vaccine + mRNA vaccine
Rules_66	passed counts:1
node_0: feature_name=LOC121141072	feature_id[653].value <= threshold=0.3465735912322998
node_1: feature_name=LOC110339949	feature_id[612].value <= threshold=0.3465735912322998
node_2: feature_name=Atp5mk	feature_id[359].value > threshold=1.2424533367156982
node_26: feature_name=Pdcd4	feature_id[334].value <= threshold=0.8958797454833984
node_27: feature_name=LOC101831799	feature_id[600].value <= threshold=0.3465735912322998
node_28: feature_name=Lpxn	feature_id[99].value <= threshold=0.3465735912322998
node_29: feature_name=Gstp1	feature_id[830].value <= threshold=2.4414010047912598
node_30: feature_name=Ifit2	feature_id[496].value <= threshold=0.3465735912322998
node_31: feature_name=Atp5mc3	feature_id[71].value > threshold=1.497866153717041
Class: Adenovirus vaccine + Adenovirus vaccine
Rules_67	passed counts:1
node_0: feature_name=LOC121141072	feature_id[653].value <= threshold=0.3465735912322998
node_1: feature_name=LOC110339949	feature_id[612].value <= threshold=0.3465735912322998
node_2: feature_name=Atp5mk	feature_id[359].value > threshold=1.2424533367156982
node_26: feature_name=Pdcd4	feature_id[334].value <= threshold=0.8958797454833984
node_27: feature_name=LOC101831799	feature_id[600].value <= threshold=0.3465735912322998
node_28: feature_name=Lpxn	feature_id[99].value <= threshold=0.3465735912322998
node_29: feature_name=Gstp1	feature_id[830].value <= threshold=2.4414010047912598
node_30: feature_name=Ifit2	feature_id[496].value <= threshold=0.3465735912322998
node_31: feature_name=Atp5mc3	feature_id[71].value <= threshold=1.497866153717041
Class: mRNA vaccine + Attenuated vaccine
Rules_68	passed counts:1
node_0: feature_name=LOC121141072	feature_id[653].value <= threshold=0.3465735912322998
node_1: feature_name=LOC110339949	feature_id[612].value <= threshold=0.3465735912322998
node_2: feature_name=Atp5mk	feature_id[359].value <= threshold=1.2424533367156982
node_3: feature_name=Blnk	feature_id[449].value > threshold=1.497866153717041
node_21: feature_name=Ndufv1	feature_id[831].value > threshold=0.5493061542510986
node_23: feature_name=Blnk	feature_id[449].value > threshold=1.7005987167358398
Class: Adenovirus vaccine + Adenovirus vaccine
Rules_69	passed counts:1
node_0: feature_name=LOC121141072	feature_id[653].value <= threshold=0.3465735912322998
node_1: feature_name=LOC110339949	feature_id[612].value <= threshold=0.3465735912322998
node_2: feature_name=Atp5mk	feature_id[359].value <= threshold=1.2424533367156982
node_3: feature_name=Blnk	feature_id[449].value > threshold=1.497866153717041
node_21: feature_name=Ndufv1	feature_id[831].value > threshold=0.5493061542510986
node_23: feature_name=Blnk	feature_id[449].value <= threshold=1.7005987167358398
Class: mRNA vaccine + mRNA vaccine
Rules_70	passed counts:1
node_0: feature_name=LOC121141072	feature_id[653].value <= threshold=0.3465735912322998
node_1: feature_name=LOC110339949	feature_id[612].value <= threshold=0.3465735912322998
node_2: feature_name=Atp5mk	feature_id[359].value <= threshold=1.2424533367156982
node_3: feature_name=Blnk	feature_id[449].value <= threshold=1.497866153717041
node_4: feature_name=Echs1	feature_id[940].value <= threshold=0.3465735912322998
node_5: feature_name=Actb	feature_id[29].value > threshold=3.6505738496780396
node_15: feature_name=Fam216b	feature_id[226].value > threshold=0.3465735912322998
Class: Adenovirus vaccine + Adenovirus vaccine
Rules_71	passed counts:1
node_0: feature_name=LOC121141072	feature_id[653].value <= threshold=0.3465735912322998
node_1: feature_name=LOC110339949	feature_id[612].value <= threshold=0.3465735912322998
node_2: feature_name=Atp5mk	feature_id[359].value <= threshold=1.2424533367156982
node_3: feature_name=Blnk	feature_id[449].value <= threshold=1.497866153717041
node_4: feature_name=Echs1	feature_id[940].value <= threshold=0.3465735912322998
node_5: feature_name=Actb	feature_id[29].value > threshold=3.6505738496780396
node_15: feature_name=Fam216b	feature_id[226].value <= threshold=0.3465735912322998
node_16: feature_name=Ablim1	feature_id[314].value > threshold=1.445185899734497
Class: Non-vaccinated

## Sheet: LightGBM
Rules_0	passed counts:32
node_0: feature_name=Rpl38	feature_id[0].value <= threshold=3.941534638404846
node_1: feature_name=Rpl15	feature_id[4].value <= threshold=3.772694945335388
node_2: feature_name=Arg1	feature_id[26].value > threshold=0.3465735912322998
node_74: feature_name=Rpl37	feature_id[2].value <= threshold=3.3667010068893433
node_75: feature_name=Ifit3	feature_id[16].value > threshold=0.3465735912322998
node_85: feature_name=Ifi35	feature_id[17].value > threshold=0.3465735912322998
node_95: feature_name=Rpl13a	feature_id[28].value > threshold=2.917405366897583
node_103: feature_name=Coro1a	feature_id[18].value <= threshold=2.602003335952759
node_104: feature_name=LOC121136222	feature_id[1].value > threshold=2.7403194904327393
Class: Non-vaccinated
Rules_1	passed counts:26
node_0: feature_name=Rpl38	feature_id[0].value <= threshold=3.941534638404846
node_1: feature_name=Rpl15	feature_id[4].value > threshold=3.772694945335388
node_113: feature_name=Rpsa	feature_id[7].value > threshold=3.0129330158233643
Class: mRNA vaccine + Attenuated vaccine
Rules_2	passed counts:22
node_0: feature_name=Rpl38	feature_id[0].value <= threshold=3.941534638404846
node_1: feature_name=Rpl15	feature_id[4].value <= threshold=3.772694945335388
node_2: feature_name=Arg1	feature_id[26].value <= threshold=0.3465735912322998
node_3: feature_name=Rpl37a	feature_id[5].value <= threshold=3.449861526489258
node_4: feature_name=LOC101823249	feature_id[9].value <= threshold=2.0126758217811584
node_5: feature_name=Rps28	feature_id[8].value > threshold=1.9560115337371826
node_7: feature_name=Tmsb4x	feature_id[11].value <= threshold=4.686739683151245
Class: mRNA vaccine + mRNA vaccine
Rules_3	passed counts:20
node_0: feature_name=Rpl38	feature_id[0].value > threshold=3.941534638404846
node_116: feature_name=Rpl19	feature_id[13].value <= threshold=3.3497501611709595
node_117: feature_name=Tmsb4x	feature_id[11].value > threshold=3.7256208658218384
node_119: feature_name=Coro1a	feature_id[18].value <= threshold=2.9540414810180664
Class: Adenovirus vaccine + Adenovirus vaccine
Rules_4	passed counts:17
node_0: feature_name=Rpl38	feature_id[0].value <= threshold=3.941534638404846
node_1: feature_name=Rpl15	feature_id[4].value <= threshold=3.772694945335388
node_2: feature_name=Arg1	feature_id[26].value <= threshold=0.3465735912322998
node_3: feature_name=Rpl37a	feature_id[5].value > threshold=3.449861526489258
node_31: feature_name=LOC101823249	feature_id[9].value <= threshold=2.970085620880127
node_32: feature_name=Rpl28	feature_id[27].value > threshold=3.0677825212478638
node_36: feature_name=Tmsb4x	feature_id[11].value > threshold=3.580034613609314
node_38: feature_name=Rps29	feature_id[3].value <= threshold=4.211880683898926
node_39: feature_name=Rps29	feature_id[3].value > threshold=3.9019216299057007
node_57: feature_name=Rpl37	feature_id[2].value <= threshold=3.1132683753967285
node_58: feature_name=Rps21	feature_id[10].value <= threshold=3.433466672897339
Class: mRNA vaccine + Attenuated vaccine
Rules_5	passed counts:14
node_0: feature_name=Rpl38	feature_id[0].value > threshold=3.941534638404846
node_116: feature_name=Rpl19	feature_id[13].value > threshold=3.3497501611709595
node_122: feature_name=Pum1	feature_id[25].value > threshold=0.8958797454833984
node_130: feature_name=Rps14	feature_id[14].value <= threshold=3.958768129348755
Class: Attenuated vaccine + Attenuated vaccine
Rules_6	passed counts:12
node_0: feature_name=Rpl38	feature_id[0].value <= threshold=3.941534638404846
node_1: feature_name=Rpl15	feature_id[4].value <= threshold=3.772694945335388
node_2: feature_name=Arg1	feature_id[26].value > threshold=0.3465735912322998
node_74: feature_name=Rpl37	feature_id[2].value <= threshold=3.3667010068893433
node_75: feature_name=Ifit3	feature_id[16].value <= threshold=0.3465735912322998
node_76: feature_name=Rpl15	feature_id[4].value > threshold=3.039966583251953
node_80: feature_name=Rps21	feature_id[10].value > threshold=2.7403194904327393
Class: mRNA vaccine + Attenuated vaccine
Rules_7	passed counts:10
node_0: feature_name=Rpl38	feature_id[0].value <= threshold=3.941534638404846
node_1: feature_name=Rpl15	feature_id[4].value <= threshold=3.772694945335388
node_2: feature_name=Arg1	feature_id[26].value <= threshold=0.3465735912322998
node_3: feature_name=Rpl37a	feature_id[5].value <= threshold=3.449861526489258
node_4: feature_name=LOC101823249	feature_id[9].value > threshold=2.0126758217811584
node_10: feature_name=Rps29	feature_id[3].value <= threshold=3.6632328033447266
node_11: feature_name=Rps27	feature_id[6].value <= threshold=3.198464870452881
node_12: feature_name=Rps14	feature_id[14].value > threshold=2.802901029586792
node_14: feature_name=Rpl28	feature_id[27].value <= threshold=3.5686391592025757
node_15: feature_name=Rpl15	feature_id[4].value <= threshold=3.5949610471725464
node_16: feature_name=Rps28	feature_id[8].value <= threshold=3.2551292181015015
Class: mRNA vaccine + mRNA vaccine
Rules_8	passed counts:8
node_0: feature_name=Rpl38	feature_id[0].value <= threshold=3.941534638404846
node_1: feature_name=Rpl15	feature_id[4].value <= threshold=3.772694945335388
node_2: feature_name=Arg1	feature_id[26].value <= threshold=0.3465735912322998
node_3: feature_name=Rpl37a	feature_id[5].value <= threshold=3.449861526489258
node_4: feature_name=LOC101823249	feature_id[9].value > threshold=2.0126758217811584
node_10: feature_name=Rps29	feature_id[3].value > threshold=3.6632328033447266
node_26: feature_name=Rps7	feature_id[23].value > threshold=3.2951505184173584
Class: Non-vaccinated
Rules_9	passed counts:7
node_0: feature_name=Rpl38	feature_id[0].value > threshold=3.941534638404846
node_116: feature_name=Rpl19	feature_id[13].value > threshold=3.3497501611709595
node_122: feature_name=Pum1	feature_id[25].value <= threshold=0.8958797454833984
node_123: feature_name=Rpl15	feature_id[4].value <= threshold=3.725039839744568
node_124: feature_name=Rps7	feature_id[23].value <= threshold=3.683854341506958
Class: Adenovirus vaccine + Adenovirus vaccine
Rules_10	passed counts:7
node_0: feature_name=Rpl38	feature_id[0].value <= threshold=3.941534638404846
node_1: feature_name=Rpl15	feature_id[4].value <= threshold=3.772694945335388
node_2: feature_name=Arg1	feature_id[26].value > threshold=0.3465735912322998
node_74: feature_name=Rpl37	feature_id[2].value > threshold=3.3667010068893433
Class: Adenovirus vaccine + Adenovirus vaccine
Rules_11	passed counts:7
node_0: feature_name=Rpl38	feature_id[0].value <= threshold=3.941534638404846
node_1: feature_name=Rpl15	feature_id[4].value <= threshold=3.772694945335388
node_2: feature_name=Arg1	feature_id[26].value <= threshold=0.3465735912322998
node_3: feature_name=Rpl37a	feature_id[5].value > threshold=3.449861526489258
node_31: feature_name=LOC101823249	feature_id[9].value <= threshold=2.970085620880127
node_32: feature_name=Rpl28	feature_id[27].value > threshold=3.0677825212478638
node_36: feature_name=Tmsb4x	feature_id[11].value > threshold=3.580034613609314
node_38: feature_name=Rps29	feature_id[3].value <= threshold=4.211880683898926
node_39: feature_name=Rps29	feature_id[3].value <= threshold=3.9019216299057007
node_40: feature_name=Ifit3	feature_id[16].value > threshold=0.8958797454833984
node_54: feature_name=Rpl19	feature_id[13].value > threshold=2.9944807291030884
Class: mRNA vaccine + Attenuated vaccine
Rules_12	passed counts:7
node_0: feature_name=Rpl38	feature_id[0].value <= threshold=3.941534638404846
node_1: feature_name=Rpl15	feature_id[4].value <= threshold=3.772694945335388
node_2: feature_name=Arg1	feature_id[26].value <= threshold=0.3465735912322998
node_3: feature_name=Rpl37a	feature_id[5].value > threshold=3.449861526489258
node_31: feature_name=LOC101823249	feature_id[9].value <= threshold=2.970085620880127
node_32: feature_name=Rpl28	feature_id[27].value > threshold=3.0677825212478638
node_36: feature_name=Tmsb4x	feature_id[11].value > threshold=3.580034613609314
node_38: feature_name=Rps29	feature_id[3].value <= threshold=4.211880683898926
node_39: feature_name=Rps29	feature_id[3].value <= threshold=3.9019216299057007
node_40: feature_name=Ifit3	feature_id[16].value <= threshold=0.8958797454833984
node_41: feature_name=Ifi44l	feature_id[20].value <= threshold=0.3465735912322998
node_42: feature_name=Rps14	feature_id[14].value <= threshold=3.5259279012680054
node_43: feature_name=Rps14	feature_id[14].value > threshold=3.2951505184173584
Class: mRNA vaccine + Attenuated vaccine
Rules_13	passed counts:6
node_0: feature_name=Rpl38	feature_id[0].value <= threshold=3.941534638404846
node_1: feature_name=Rpl15	feature_id[4].value <= threshold=3.772694945335388
node_2: feature_name=Arg1	feature_id[26].value <= threshold=0.3465735912322998
node_3: feature_name=Rpl37a	feature_id[5].value > threshold=3.449861526489258
node_31: feature_name=LOC101823249	feature_id[9].value > threshold=2.970085620880127
node_71: feature_name=Nmt1	feature_id[19].value <= threshold=1.35402512550354
Class: Non-vaccinated
Rules_14	passed counts:6
node_0: feature_name=Rpl38	feature_id[0].value <= threshold=3.941534638404846
node_1: feature_name=Rpl15	feature_id[4].value <= threshold=3.772694945335388
node_2: feature_name=Arg1	feature_id[26].value <= threshold=0.3465735912322998
node_3: feature_name=Rpl37a	feature_id[5].value > threshold=3.449861526489258
node_31: feature_name=LOC101823249	feature_id[9].value <= threshold=2.970085620880127
node_32: feature_name=Rpl28	feature_id[27].value > threshold=3.0677825212478638
node_36: feature_name=Tmsb4x	feature_id[11].value > threshold=3.580034613609314
node_38: feature_name=Rps29	feature_id[3].value <= threshold=4.211880683898926
node_39: feature_name=Rps29	feature_id[3].value <= threshold=3.9019216299057007
node_40: feature_name=Ifit3	feature_id[16].value <= threshold=0.8958797454833984
node_41: feature_name=Ifi44l	feature_id[20].value > threshold=0.3465735912322998
node_51: feature_name=Rpl28	feature_id[27].value > threshold=3.2951505184173584
Class: mRNA vaccine + mRNA vaccine
Rules_15	passed counts:6
node_0: feature_name=Rpl38	feature_id[0].value <= threshold=3.941534638404846
node_1: feature_name=Rpl15	feature_id[4].value <= threshold=3.772694945335388
node_2: feature_name=Arg1	feature_id[26].value <= threshold=0.3465735912322998
node_3: feature_name=Rpl37a	feature_id[5].value > threshold=3.449861526489258
node_31: feature_name=LOC101823249	feature_id[9].value <= threshold=2.970085620880127
node_32: feature_name=Rpl28	feature_id[27].value <= threshold=3.0677825212478638
node_33: feature_name=Rpl37	feature_id[2].value <= threshold=2.4814223051071167
Class: Non-vaccinated
Rules_16	passed counts:5
node_0: feature_name=Rpl38	feature_id[0].value <= threshold=3.941534638404846
node_1: feature_name=Rpl15	feature_id[4].value <= threshold=3.772694945335388
node_2: feature_name=Arg1	feature_id[26].value <= threshold=0.3465735912322998
node_3: feature_name=Rpl37a	feature_id[5].value <= threshold=3.449861526489258
node_4: feature_name=LOC101823249	feature_id[9].value > threshold=2.0126758217811584
node_10: feature_name=Rps29	feature_id[3].value <= threshold=3.6632328033447266
node_11: feature_name=Rps27	feature_id[6].value > threshold=3.198464870452881
node_23: feature_name=Srsf3	feature_id[24].value <= threshold=1.2424533367156982
Class: mRNA vaccine + Attenuated vaccine
Rules_17	passed counts:4
node_0: feature_name=Rpl38	feature_id[0].value <= threshold=3.941534638404846
node_1: feature_name=Rpl15	feature_id[4].value <= threshold=3.772694945335388
node_2: feature_name=Arg1	feature_id[26].value > threshold=0.3465735912322998
node_74: feature_name=Rpl37	feature_id[2].value <= threshold=3.3667010068893433
node_75: feature_name=Ifit3	feature_id[16].value > threshold=0.3465735912322998
node_85: feature_name=Ifi35	feature_id[17].value <= threshold=0.3465735912322998
node_86: feature_name=Rpl37	feature_id[2].value > threshold=2.297559976577759
node_90: feature_name=Polr1d	feature_id[29].value <= threshold=1.35402512550354
node_91: feature_name=Rpsa	feature_id[7].value > threshold=2.561982035636902
Class: Non-vaccinated
Rules_18	passed counts:4
node_0: feature_name=Rpl38	feature_id[0].value <= threshold=3.941534638404846
node_1: feature_name=Rpl15	feature_id[4].value <= threshold=3.772694945335388
node_2: feature_name=Arg1	feature_id[26].value > threshold=0.3465735912322998
node_74: feature_name=Rpl37	feature_id[2].value <= threshold=3.3667010068893433
node_75: feature_name=Ifit3	feature_id[16].value > threshold=0.3465735912322998
node_85: feature_name=Ifi35	feature_id[17].value <= threshold=0.3465735912322998
node_86: feature_name=Rpl37	feature_id[2].value <= threshold=2.297559976577759
node_87: feature_name=Rpsa	feature_id[7].value <= threshold=3.416515827178955
Class: mRNA vaccine + mRNA vaccine
Rules_19	passed counts:4
node_0: feature_name=Rpl38	feature_id[0].value <= threshold=3.941534638404846
node_1: feature_name=Rpl15	feature_id[4].value <= threshold=3.772694945335388
node_2: feature_name=Arg1	feature_id[26].value > threshold=0.3465735912322998
node_74: feature_name=Rpl37	feature_id[2].value <= threshold=3.3667010068893433
node_75: feature_name=Ifit3	feature_id[16].value <= threshold=0.3465735912322998
node_76: feature_name=Rpl15	feature_id[4].value <= threshold=3.039966583251953
node_77: feature_name=Rpl38	feature_id[0].value <= threshold=3.2551292181015015
Class: Non-vaccinated
Rules_20	passed counts:4
node_0: feature_name=Rpl38	feature_id[0].value <= threshold=3.941534638404846
node_1: feature_name=Rpl15	feature_id[4].value <= threshold=3.772694945335388
node_2: feature_name=Arg1	feature_id[26].value <= threshold=0.3465735912322998
node_3: feature_name=Rpl37a	feature_id[5].value > threshold=3.449861526489258
node_31: feature_name=LOC101823249	feature_id[9].value <= threshold=2.970085620880127
node_32: feature_name=Rpl28	feature_id[27].value > threshold=3.0677825212478638
node_36: feature_name=Tmsb4x	feature_id[11].value > threshold=3.580034613609314
node_38: feature_name=Rps29	feature_id[3].value <= threshold=4.211880683898926
node_39: feature_name=Rps29	feature_id[3].value <= threshold=3.9019216299057007
node_40: feature_name=Ifit3	feature_id[16].value <= threshold=0.8958797454833984
node_41: feature_name=Ifi44l	feature_id[20].value <= threshold=0.3465735912322998
node_42: feature_name=Rps14	feature_id[14].value > threshold=3.5259279012680054
node_46: feature_name=Rpl19	feature_id[13].value <= threshold=3.4175922870635986
Class: mRNA vaccine + mRNA vaccine
Rules_21	passed counts:4
node_0: feature_name=Rpl38	feature_id[0].value <= threshold=3.941534638404846
node_1: feature_name=Rpl15	feature_id[4].value <= threshold=3.772694945335388
node_2: feature_name=Arg1	feature_id[26].value <= threshold=0.3465735912322998
node_3: feature_name=Rpl37a	feature_id[5].value > threshold=3.449861526489258
node_31: feature_name=LOC101823249	feature_id[9].value <= threshold=2.970085620880127
node_32: feature_name=Rpl28	feature_id[27].value <= threshold=3.0677825212478638
node_33: feature_name=Rpl37	feature_id[2].value > threshold=2.4814223051071167
Class: mRNA vaccine + Attenuated vaccine
Rules_22	passed counts:3
node_0: feature_name=Rpl38	feature_id[0].value <= threshold=3.941534638404846
node_1: feature_name=Rpl15	feature_id[4].value <= threshold=3.772694945335388
node_2: feature_name=Arg1	feature_id[26].value > threshold=0.3465735912322998
node_74: feature_name=Rpl37	feature_id[2].value <= threshold=3.3667010068893433
node_75: feature_name=Ifit3	feature_id[16].value > threshold=0.3465735912322998
node_85: feature_name=Ifi35	feature_id[17].value > threshold=0.3465735912322998
node_95: feature_name=Rpl13a	feature_id[28].value > threshold=2.917405366897583
node_103: feature_name=Coro1a	feature_id[18].value > threshold=2.602003335952759
node_109: feature_name=Rpl19	feature_id[13].value > threshold=3.5114340782165527
Class: Non-vaccinated
Rules_23	passed counts:3
node_0: feature_name=Rpl38	feature_id[0].value <= threshold=3.941534638404846
node_1: feature_name=Rpl15	feature_id[4].value <= threshold=3.772694945335388
node_2: feature_name=Arg1	feature_id[26].value > threshold=0.3465735912322998
node_74: feature_name=Rpl37	feature_id[2].value <= threshold=3.3667010068893433
node_75: feature_name=Ifit3	feature_id[16].value > threshold=0.3465735912322998
node_85: feature_name=Ifi35	feature_id[17].value > threshold=0.3465735912322998
node_95: feature_name=Rpl13a	feature_id[28].value > threshold=2.917405366897583
node_103: feature_name=Coro1a	feature_id[18].value <= threshold=2.602003335952759
node_104: feature_name=LOC121136222	feature_id[1].value <= threshold=2.7403194904327393
node_105: feature_name=Rpl38	feature_id[0].value <= threshold=2.963463068008423
Class: Non-vaccinated
Rules_24	passed counts:3
node_0: feature_name=Rpl38	feature_id[0].value <= threshold=3.941534638404846
node_1: feature_name=Rpl15	feature_id[4].value <= threshold=3.772694945335388
node_2: feature_name=Arg1	feature_id[26].value > threshold=0.3465735912322998
node_74: feature_name=Rpl37	feature_id[2].value <= threshold=3.3667010068893433
node_75: feature_name=Ifit3	feature_id[16].value > threshold=0.3465735912322998
node_85: feature_name=Ifi35	feature_id[17].value > threshold=0.3465735912322998
node_95: feature_name=Rpl13a	feature_id[28].value <= threshold=2.917405366897583
node_96: feature_name=Rpl37	feature_id[2].value <= threshold=2.5249279737472534
node_97: feature_name=Rpl13a	feature_id[28].value <= threshold=2.86179256439209
Class: mRNA vaccine + mRNA vaccine
Rules_25	passed counts:3
node_0: feature_name=Rpl38	feature_id[0].value <= threshold=3.941534638404846
node_1: feature_name=Rpl15	feature_id[4].value <= threshold=3.772694945335388
node_2: feature_name=Arg1	feature_id[26].value > threshold=0.3465735912322998
node_74: feature_name=Rpl37	feature_id[2].value <= threshold=3.3667010068893433
node_75: feature_name=Ifit3	feature_id[16].value > threshold=0.3465735912322998
node_85: feature_name=Ifi35	feature_id[17].value <= threshold=0.3465735912322998
node_86: feature_name=Rpl37	feature_id[2].value > threshold=2.297559976577759
node_90: feature_name=Polr1d	feature_id[29].value > threshold=1.35402512550354
Class: mRNA vaccine + Attenuated vaccine
Rules_26	passed counts:3
node_0: feature_name=Rpl38	feature_id[0].value <= threshold=3.941534638404846
node_1: feature_name=Rpl15	feature_id[4].value <= threshold=3.772694945335388
node_2: feature_name=Arg1	feature_id[26].value <= threshold=0.3465735912322998
node_3: feature_name=Rpl37a	feature_id[5].value > threshold=3.449861526489258
node_31: feature_name=LOC101823249	feature_id[9].value <= threshold=2.970085620880127
node_32: feature_name=Rpl28	feature_id[27].value > threshold=3.0677825212478638
node_36: feature_name=Tmsb4x	feature_id[11].value > threshold=3.580034613609314
node_38: feature_name=Rps29	feature_id[3].value > threshold=4.211880683898926
node_64: feature_name=Atp6v0e1	feature_id[15].value > threshold=1.2424533367156982
Class: Non-vaccinated
Rules_27	passed counts:3
node_0: feature_name=Rpl38	feature_id[0].value <= threshold=3.941534638404846
node_1: feature_name=Rpl15	feature_id[4].value <= threshold=3.772694945335388
node_2: feature_name=Arg1	feature_id[26].value <= threshold=0.3465735912322998
node_3: feature_name=Rpl37a	feature_id[5].value > threshold=3.449861526489258
node_31: feature_name=LOC101823249	feature_id[9].value <= threshold=2.970085620880127
node_32: feature_name=Rpl28	feature_id[27].value > threshold=3.0677825212478638
node_36: feature_name=Tmsb4x	feature_id[11].value <= threshold=3.580034613609314
Class: mRNA vaccine + mRNA vaccine
Rules_28	passed counts:3
node_0: feature_name=Rpl38	feature_id[0].value <= threshold=3.941534638404846
node_1: feature_name=Rpl15	feature_id[4].value <= threshold=3.772694945335388
node_2: feature_name=Arg1	feature_id[26].value <= threshold=0.3465735912322998
node_3: feature_name=Rpl37a	feature_id[5].value <= threshold=3.449861526489258
node_4: feature_name=LOC101823249	feature_id[9].value > threshold=2.0126758217811584
node_10: feature_name=Rps29	feature_id[3].value > threshold=3.6632328033447266
node_26: feature_name=Rps7	feature_id[23].value <= threshold=3.2951505184173584
node_27: feature_name=Rps27	feature_id[6].value > threshold=3.0260446071624756
Class: mRNA vaccine + mRNA vaccine
Rules_29	passed counts:3
node_0: feature_name=Rpl38	feature_id[0].value <= threshold=3.941534638404846
node_1: feature_name=Rpl15	feature_id[4].value <= threshold=3.772694945335388
node_2: feature_name=Arg1	feature_id[26].value <= threshold=0.3465735912322998
node_3: feature_name=Rpl37a	feature_id[5].value <= threshold=3.449861526489258
node_4: feature_name=LOC101823249	feature_id[9].value > threshold=2.0126758217811584
node_10: feature_name=Rps29	feature_id[3].value <= threshold=3.6632328033447266
node_11: feature_name=Rps27	feature_id[6].value <= threshold=3.198464870452881
node_12: feature_name=Rps14	feature_id[14].value <= threshold=2.802901029586792
Class: mRNA vaccine + Attenuated vaccine
Rules_30	passed counts:2
node_0: feature_name=Rpl38	feature_id[0].value > threshold=3.941534638404846
node_116: feature_name=Rpl19	feature_id[13].value > threshold=3.3497501611709595
node_122: feature_name=Pum1	feature_id[25].value <= threshold=0.8958797454833984
node_123: feature_name=Rpl15	feature_id[4].value > threshold=3.725039839744568
node_127: feature_name=Arg1	feature_id[26].value > threshold=0.3465735912322998
Class: Attenuated vaccine + Attenuated vaccine
Rules_31	passed counts:2
node_0: feature_name=Rpl38	feature_id[0].value > threshold=3.941534638404846
node_116: feature_name=Rpl19	feature_id[13].value > threshold=3.3497501611709595
node_122: feature_name=Pum1	feature_id[25].value <= threshold=0.8958797454833984
node_123: feature_name=Rpl15	feature_id[4].value > threshold=3.725039839744568
node_127: feature_name=Arg1	feature_id[26].value <= threshold=0.3465735912322998
Class: mRNA vaccine + Attenuated vaccine
Rules_32	passed counts:2
node_0: feature_name=Rpl38	feature_id[0].value > threshold=3.941534638404846
node_116: feature_name=Rpl19	feature_id[13].value <= threshold=3.3497501611709595
node_117: feature_name=Tmsb4x	feature_id[11].value <= threshold=3.7256208658218384
Class: Attenuated vaccine + Attenuated vaccine
Rules_33	passed counts:2
node_0: feature_name=Rpl38	feature_id[0].value <= threshold=3.941534638404846
node_1: feature_name=Rpl15	feature_id[4].value <= threshold=3.772694945335388
node_2: feature_name=Arg1	feature_id[26].value > threshold=0.3465735912322998
node_74: feature_name=Rpl37	feature_id[2].value <= threshold=3.3667010068893433
node_75: feature_name=Ifit3	feature_id[16].value > threshold=0.3465735912322998
node_85: feature_name=Ifi35	feature_id[17].value > threshold=0.3465735912322998
node_95: feature_name=Rpl13a	feature_id[28].value > threshold=2.917405366897583
node_103: feature_name=Coro1a	feature_id[18].value > threshold=2.602003335952759
node_109: feature_name=Rpl19	feature_id[13].value <= threshold=3.5114340782165527
Class: mRNA vaccine + Attenuated vaccine
Rules_34	passed counts:2
node_0: feature_name=Rpl38	feature_id[0].value <= threshold=3.941534638404846
node_1: feature_name=Rpl15	feature_id[4].value <= threshold=3.772694945335388
node_2: feature_name=Arg1	feature_id[26].value > threshold=0.3465735912322998
node_74: feature_name=Rpl37	feature_id[2].value <= threshold=3.3667010068893433
node_75: feature_name=Ifit3	feature_id[16].value > threshold=0.3465735912322998
node_85: feature_name=Ifi35	feature_id[17].value > threshold=0.3465735912322998
node_95: feature_name=Rpl13a	feature_id[28].value <= threshold=2.917405366897583
node_96: feature_name=Rpl37	feature_id[2].value > threshold=2.5249279737472534
node_100: feature_name=Atp6v0e1	feature_id[15].value > threshold=1.2424533367156982
Class: Non-vaccinated
Rules_35	passed counts:2
node_0: feature_name=Rpl38	feature_id[0].value <= threshold=3.941534638404846
node_1: feature_name=Rpl15	feature_id[4].value <= threshold=3.772694945335388
node_2: feature_name=Arg1	feature_id[26].value > threshold=0.3465735912322998
node_74: feature_name=Rpl37	feature_id[2].value <= threshold=3.3667010068893433
node_75: feature_name=Ifit3	feature_id[16].value > threshold=0.3465735912322998
node_85: feature_name=Ifi35	feature_id[17].value <= threshold=0.3465735912322998
node_86: feature_name=Rpl37	feature_id[2].value > threshold=2.297559976577759
node_90: feature_name=Polr1d	feature_id[29].value <= threshold=1.35402512550354
node_91: feature_name=Rpsa	feature_id[7].value <= threshold=2.561982035636902
Class: Adenovirus vaccine + Adenovirus vaccine
Rules_36	passed counts:2
node_0: feature_name=Rpl38	feature_id[0].value <= threshold=3.941534638404846
node_1: feature_name=Rpl15	feature_id[4].value <= threshold=3.772694945335388
node_2: feature_name=Arg1	feature_id[26].value <= threshold=0.3465735912322998
node_3: feature_name=Rpl37a	feature_id[5].value > threshold=3.449861526489258
node_31: feature_name=LOC101823249	feature_id[9].value <= threshold=2.970085620880127
node_32: feature_name=Rpl28	feature_id[27].value > threshold=3.0677825212478638
node_36: feature_name=Tmsb4x	feature_id[11].value > threshold=3.580034613609314
node_38: feature_name=Rps29	feature_id[3].value <= threshold=4.211880683898926
node_39: feature_name=Rps29	feature_id[3].value > threshold=3.9019216299057007
node_57: feature_name=Rpl37	feature_id[2].value > threshold=3.1132683753967285
node_61: feature_name=Rpl37	feature_id[2].value <= threshold=3.2573564052581787
Class: mRNA vaccine + mRNA vaccine
Rules_37	passed counts:2
node_0: feature_name=Rpl38	feature_id[0].value <= threshold=3.941534638404846
node_1: feature_name=Rpl15	feature_id[4].value <= threshold=3.772694945335388
node_2: feature_name=Arg1	feature_id[26].value <= threshold=0.3465735912322998
node_3: feature_name=Rpl37a	feature_id[5].value > threshold=3.449861526489258
node_31: feature_name=LOC101823249	feature_id[9].value <= threshold=2.970085620880127
node_32: feature_name=Rpl28	feature_id[27].value > threshold=3.0677825212478638
node_36: feature_name=Tmsb4x	feature_id[11].value > threshold=3.580034613609314
node_38: feature_name=Rps29	feature_id[3].value <= threshold=4.211880683898926
node_39: feature_name=Rps29	feature_id[3].value <= threshold=3.9019216299057007
node_40: feature_name=Ifit3	feature_id[16].value <= threshold=0.8958797454833984
node_41: feature_name=Ifi44l	feature_id[20].value > threshold=0.3465735912322998
node_51: feature_name=Rpl28	feature_id[27].value <= threshold=3.2951505184173584
Class: Non-vaccinated
Rules_38	passed counts:2
node_0: feature_name=Rpl38	feature_id[0].value <= threshold=3.941534638404846
node_1: feature_name=Rpl15	feature_id[4].value <= threshold=3.772694945335388
node_2: feature_name=Arg1	feature_id[26].value <= threshold=0.3465735912322998
node_3: feature_name=Rpl37a	feature_id[5].value > threshold=3.449861526489258
node_31: feature_name=LOC101823249	feature_id[9].value <= threshold=2.970085620880127
node_32: feature_name=Rpl28	feature_id[27].value > threshold=3.0677825212478638
node_36: feature_name=Tmsb4x	feature_id[11].value > threshold=3.580034613609314
node_38: feature_name=Rps29	feature_id[3].value <= threshold=4.211880683898926
node_39: feature_name=Rps29	feature_id[3].value <= threshold=3.9019216299057007
node_40: feature_name=Ifit3	feature_id[16].value <= threshold=0.8958797454833984
node_41: feature_name=Ifi44l	feature_id[20].value <= threshold=0.3465735912322998
node_42: feature_name=Rps14	feature_id[14].value > threshold=3.5259279012680054
node_46: feature_name=Rpl19	feature_id[13].value > threshold=3.4175922870635986
node_48: feature_name=Pum1	feature_id[25].value > threshold=0.3465735912322998
Class: mRNA vaccine + Attenuated vaccine
Rules_39	passed counts:2
node_0: feature_name=Rpl38	feature_id[0].value <= threshold=3.941534638404846
node_1: feature_name=Rpl15	feature_id[4].value <= threshold=3.772694945335388
node_2: feature_name=Arg1	feature_id[26].value <= threshold=0.3465735912322998
node_3: feature_name=Rpl37a	feature_id[5].value <= threshold=3.449861526489258
node_4: feature_name=LOC101823249	feature_id[9].value > threshold=2.0126758217811584
node_10: feature_name=Rps29	feature_id[3].value <= threshold=3.6632328033447266
node_11: feature_name=Rps27	feature_id[6].value <= threshold=3.198464870452881
node_12: feature_name=Rps14	feature_id[14].value > threshold=2.802901029586792
node_14: feature_name=Rpl28	feature_id[27].value > threshold=3.5686391592025757
Class: Non-vaccinated
Rules_40	passed counts:1
node_0: feature_name=Rpl38	feature_id[0].value > threshold=3.941534638404846
node_116: feature_name=Rpl19	feature_id[13].value > threshold=3.3497501611709595
node_122: feature_name=Pum1	feature_id[25].value > threshold=0.8958797454833984
node_130: feature_name=Rps14	feature_id[14].value > threshold=3.958768129348755
Class: Non-vaccinated
Rules_41	passed counts:1
node_0: feature_name=Rpl38	feature_id[0].value > threshold=3.941534638404846
node_116: feature_name=Rpl19	feature_id[13].value > threshold=3.3497501611709595
node_122: feature_name=Pum1	feature_id[25].value <= threshold=0.8958797454833984
node_123: feature_name=Rpl15	feature_id[4].value <= threshold=3.725039839744568
node_124: feature_name=Rps7	feature_id[23].value > threshold=3.683854341506958
Class: Non-vaccinated
Rules_42	passed counts:1
node_0: feature_name=Rpl38	feature_id[0].value > threshold=3.941534638404846
node_116: feature_name=Rpl19	feature_id[13].value <= threshold=3.3497501611709595
node_117: feature_name=Tmsb4x	feature_id[11].value > threshold=3.7256208658218384
node_119: feature_name=Coro1a	feature_id[18].value > threshold=2.9540414810180664
Class: Attenuated vaccine + Attenuated vaccine
Rules_43	passed counts:1
node_0: feature_name=Rpl38	feature_id[0].value <= threshold=3.941534638404846
node_1: feature_name=Rpl15	feature_id[4].value > threshold=3.772694945335388
node_113: feature_name=Rpsa	feature_id[7].value <= threshold=3.0129330158233643
Class: Non-vaccinated
Rules_44	passed counts:1
node_0: feature_name=Rpl38	feature_id[0].value <= threshold=3.941534638404846
node_1: feature_name=Rpl15	feature_id[4].value <= threshold=3.772694945335388
node_2: feature_name=Arg1	feature_id[26].value > threshold=0.3465735912322998
node_74: feature_name=Rpl37	feature_id[2].value <= threshold=3.3667010068893433
node_75: feature_name=Ifit3	feature_id[16].value > threshold=0.3465735912322998
node_85: feature_name=Ifi35	feature_id[17].value > threshold=0.3465735912322998
node_95: feature_name=Rpl13a	feature_id[28].value > threshold=2.917405366897583
node_103: feature_name=Coro1a	feature_id[18].value <= threshold=2.602003335952759
node_104: feature_name=LOC121136222	feature_id[1].value <= threshold=2.7403194904327393
node_105: feature_name=Rpl38	feature_id[0].value > threshold=2.963463068008423
Class: mRNA vaccine + Attenuated vaccine
Rules_45	passed counts:1
node_0: feature_name=Rpl38	feature_id[0].value <= threshold=3.941534638404846
node_1: feature_name=Rpl15	feature_id[4].value <= threshold=3.772694945335388
node_2: feature_name=Arg1	feature_id[26].value > threshold=0.3465735912322998
node_74: feature_name=Rpl37	feature_id[2].value <= threshold=3.3667010068893433
node_75: feature_name=Ifit3	feature_id[16].value > threshold=0.3465735912322998
node_85: feature_name=Ifi35	feature_id[17].value > threshold=0.3465735912322998
node_95: feature_name=Rpl13a	feature_id[28].value <= threshold=2.917405366897583
node_96: feature_name=Rpl37	feature_id[2].value > threshold=2.5249279737472534
node_100: feature_name=Atp6v0e1	feature_id[15].value <= threshold=1.2424533367156982
Class: Adenovirus vaccine + Adenovirus vaccine
Rules_46	passed counts:1
node_0: feature_name=Rpl38	feature_id[0].value <= threshold=3.941534638404846
node_1: feature_name=Rpl15	feature_id[4].value <= threshold=3.772694945335388
node_2: feature_name=Arg1	feature_id[26].value > threshold=0.3465735912322998
node_74: feature_name=Rpl37	feature_id[2].value <= threshold=3.3667010068893433
node_75: feature_name=Ifit3	feature_id[16].value > threshold=0.3465735912322998
node_85: feature_name=Ifi35	feature_id[17].value > threshold=0.3465735912322998
node_95: feature_name=Rpl13a	feature_id[28].value <= threshold=2.917405366897583
node_96: feature_name=Rpl37	feature_id[2].value <= threshold=2.5249279737472534
node_97: feature_name=Rpl13a	feature_id[28].value > threshold=2.86179256439209
Class: mRNA vaccine + Attenuated vaccine
Rules_47	passed counts:1
node_0: feature_name=Rpl38	feature_id[0].value <= threshold=3.941534638404846
node_1: feature_name=Rpl15	feature_id[4].value <= threshold=3.772694945335388
node_2: feature_name=Arg1	feature_id[26].value > threshold=0.3465735912322998
node_74: feature_name=Rpl37	feature_id[2].value <= threshold=3.3667010068893433
node_75: feature_name=Ifit3	feature_id[16].value > threshold=0.3465735912322998
node_85: feature_name=Ifi35	feature_id[17].value <= threshold=0.3465735912322998
node_86: feature_name=Rpl37	feature_id[2].value <= threshold=2.297559976577759
node_87: feature_name=Rpsa	feature_id[7].value > threshold=3.416515827178955
Class: Non-vaccinated
Rules_48	passed counts:1
node_0: feature_name=Rpl38	feature_id[0].value <= threshold=3.941534638404846
node_1: feature_name=Rpl15	feature_id[4].value <= threshold=3.772694945335388
node_2: feature_name=Arg1	feature_id[26].value > threshold=0.3465735912322998
node_74: feature_name=Rpl37	feature_id[2].value <= threshold=3.3667010068893433
node_75: feature_name=Ifit3	feature_id[16].value <= threshold=0.3465735912322998
node_76: feature_name=Rpl15	feature_id[4].value > threshold=3.039966583251953
node_80: feature_name=Rps21	feature_id[10].value <= threshold=2.7403194904327393
node_81: feature_name=Rps27	feature_id[6].value > threshold=3.581198811531067
Class: Non-vaccinated
Rules_49	passed counts:1
node_0: feature_name=Rpl38	feature_id[0].value <= threshold=3.941534638404846
node_1: feature_name=Rpl15	feature_id[4].value <= threshold=3.772694945335388
node_2: feature_name=Arg1	feature_id[26].value > threshold=0.3465735912322998
node_74: feature_name=Rpl37	feature_id[2].value <= threshold=3.3667010068893433
node_75: feature_name=Ifit3	feature_id[16].value <= threshold=0.3465735912322998
node_76: feature_name=Rpl15	feature_id[4].value > threshold=3.039966583251953
node_80: feature_name=Rps21	feature_id[10].value <= threshold=2.7403194904327393
node_81: feature_name=Rps27	feature_id[6].value <= threshold=3.581198811531067
Class: mRNA vaccine + mRNA vaccine
Rules_50	passed counts:1
node_0: feature_name=Rpl38	feature_id[0].value <= threshold=3.941534638404846
node_1: feature_name=Rpl15	feature_id[4].value <= threshold=3.772694945335388
node_2: feature_name=Arg1	feature_id[26].value > threshold=0.3465735912322998
node_74: feature_name=Rpl37	feature_id[2].value <= threshold=3.3667010068893433
node_75: feature_name=Ifit3	feature_id[16].value <= threshold=0.3465735912322998
node_76: feature_name=Rpl15	feature_id[4].value <= threshold=3.039966583251953
node_77: feature_name=Rpl38	feature_id[0].value > threshold=3.2551292181015015
Class: mRNA vaccine + mRNA vaccine
Rules_51	passed counts:1
node_0: feature_name=Rpl38	feature_id[0].value <= threshold=3.941534638404846
node_1: feature_name=Rpl15	feature_id[4].value <= threshold=3.772694945335388
node_2: feature_name=Arg1	feature_id[26].value <= threshold=0.3465735912322998
node_3: feature_name=Rpl37a	feature_id[5].value > threshold=3.449861526489258
node_31: feature_name=LOC101823249	feature_id[9].value > threshold=2.970085620880127
node_71: feature_name=Nmt1	feature_id[19].value > threshold=1.35402512550354
Class: mRNA vaccine + Attenuated vaccine
Rules_52	passed counts:1
node_0: feature_name=Rpl38	feature_id[0].value <= threshold=3.941534638404846
node_1: feature_name=Rpl15	feature_id[4].value <= threshold=3.772694945335388
node_2: feature_name=Arg1	feature_id[26].value <= threshold=0.3465735912322998
node_3: feature_name=Rpl37a	feature_id[5].value > threshold=3.449861526489258
node_31: feature_name=LOC101823249	feature_id[9].value <= threshold=2.970085620880127
node_32: feature_name=Rpl28	feature_id[27].value > threshold=3.0677825212478638
node_36: feature_name=Tmsb4x	feature_id[11].value > threshold=3.580034613609314
node_38: feature_name=Rps29	feature_id[3].value > threshold=4.211880683898926
node_64: feature_name=Atp6v0e1	feature_id[15].value <= threshold=1.2424533367156982
node_65: feature_name=Eif3k	feature_id[21].value > threshold=0.6931471824645996
node_67: feature_name=Rpl38	feature_id[0].value > threshold=3.777690887451172
Class: Attenuated vaccine + Attenuated vaccine
Rules_53	passed counts:1
node_0: feature_name=Rpl38	feature_id[0].value <= threshold=3.941534638404846
node_1: feature_name=Rpl15	feature_id[4].value <= threshold=3.772694945335388
node_2: feature_name=Arg1	feature_id[26].value <= threshold=0.3465735912322998
node_3: feature_name=Rpl37a	feature_id[5].value > threshold=3.449861526489258
node_31: feature_name=LOC101823249	feature_id[9].value <= threshold=2.970085620880127
node_32: feature_name=Rpl28	feature_id[27].value > threshold=3.0677825212478638
node_36: feature_name=Tmsb4x	feature_id[11].value > threshold=3.580034613609314
node_38: feature_name=Rps29	feature_id[3].value > threshold=4.211880683898926
node_64: feature_name=Atp6v0e1	feature_id[15].value <= threshold=1.2424533367156982
node_65: feature_name=Eif3k	feature_id[21].value > threshold=0.6931471824645996
node_67: feature_name=Rpl38	feature_id[0].value <= threshold=3.777690887451172
Class: Adenovirus vaccine + Adenovirus vaccine
Rules_54	passed counts:1
node_0: feature_name=Rpl38	feature_id[0].value <= threshold=3.941534638404846
node_1: feature_name=Rpl15	feature_id[4].value <= threshold=3.772694945335388
node_2: feature_name=Arg1	feature_id[26].value <= threshold=0.3465735912322998
node_3: feature_name=Rpl37a	feature_id[5].value > threshold=3.449861526489258
node_31: feature_name=LOC101823249	feature_id[9].value <= threshold=2.970085620880127
node_32: feature_name=Rpl28	feature_id[27].value > threshold=3.0677825212478638
node_36: feature_name=Tmsb4x	feature_id[11].value > threshold=3.580034613609314
node_38: feature_name=Rps29	feature_id[3].value > threshold=4.211880683898926
node_64: feature_name=Atp6v0e1	feature_id[15].value <= threshold=1.2424533367156982
node_65: feature_name=Eif3k	feature_id[21].value <= threshold=0.6931471824645996
Class: mRNA vaccine + Attenuated vaccine
Rules_55	passed counts:1
node_0: feature_name=Rpl38	feature_id[0].value <= threshold=3.941534638404846
node_1: feature_name=Rpl15	feature_id[4].value <= threshold=3.772694945335388
node_2: feature_name=Arg1	feature_id[26].value <= threshold=0.3465735912322998
node_3: feature_name=Rpl37a	feature_id[5].value > threshold=3.449861526489258
node_31: feature_name=LOC101823249	feature_id[9].value <= threshold=2.970085620880127
node_32: feature_name=Rpl28	feature_id[27].value > threshold=3.0677825212478638
node_36: feature_name=Tmsb4x	feature_id[11].value > threshold=3.580034613609314
node_38: feature_name=Rps29	feature_id[3].value <= threshold=4.211880683898926
node_39: feature_name=Rps29	feature_id[3].value > threshold=3.9019216299057007
node_57: feature_name=Rpl37	feature_id[2].value > threshold=3.1132683753967285
node_61: feature_name=Rpl37	feature_id[2].value > threshold=3.2573564052581787
Class: mRNA vaccine + Attenuated vaccine
Rules_56	passed counts:1
node_0: feature_name=Rpl38	feature_id[0].value <= threshold=3.941534638404846
node_1: feature_name=Rpl15	feature_id[4].value <= threshold=3.772694945335388
node_2: feature_name=Arg1	feature_id[26].value <= threshold=0.3465735912322998
node_3: feature_name=Rpl37a	feature_id[5].value > threshold=3.449861526489258
node_31: feature_name=LOC101823249	feature_id[9].value <= threshold=2.970085620880127
node_32: feature_name=Rpl28	feature_id[27].value > threshold=3.0677825212478638
node_36: feature_name=Tmsb4x	feature_id[11].value > threshold=3.580034613609314
node_38: feature_name=Rps29	feature_id[3].value <= threshold=4.211880683898926
node_39: feature_name=Rps29	feature_id[3].value > threshold=3.9019216299057007
node_57: feature_name=Rpl37	feature_id[2].value <= threshold=3.1132683753967285
node_58: feature_name=Rps21	feature_id[10].value > threshold=3.433466672897339
Class: Non-vaccinated
Rules_57	passed counts:1
node_0: feature_name=Rpl38	feature_id[0].value <= threshold=3.941534638404846
node_1: feature_name=Rpl15	feature_id[4].value <= threshold=3.772694945335388
node_2: feature_name=Arg1	feature_id[26].value <= threshold=0.3465735912322998
node_3: feature_name=Rpl37a	feature_id[5].value > threshold=3.449861526489258
node_31: feature_name=LOC101823249	feature_id[9].value <= threshold=2.970085620880127
node_32: feature_name=Rpl28	feature_id[27].value > threshold=3.0677825212478638
node_36: feature_name=Tmsb4x	feature_id[11].value > threshold=3.580034613609314
node_38: feature_name=Rps29	feature_id[3].value <= threshold=4.211880683898926
node_39: feature_name=Rps29	feature_id[3].value <= threshold=3.9019216299057007
node_40: feature_name=Ifit3	feature_id[16].value > threshold=0.8958797454833984
node_54: feature_name=Rpl19	feature_id[13].value <= threshold=2.9944807291030884
Class: Non-vaccinated
Rules_58	passed counts:1
node_0: feature_name=Rpl38	feature_id[0].value <= threshold=3.941534638404846
node_1: feature_name=Rpl15	feature_id[4].value <= threshold=3.772694945335388
node_2: feature_name=Arg1	feature_id[26].value <= threshold=0.3465735912322998
node_3: feature_name=Rpl37a	feature_id[5].value > threshold=3.449861526489258
node_31: feature_name=LOC101823249	feature_id[9].value <= threshold=2.970085620880127
node_32: feature_name=Rpl28	feature_id[27].value > threshold=3.0677825212478638
node_36: feature_name=Tmsb4x	feature_id[11].value > threshold=3.580034613609314
node_38: feature_name=Rps29	feature_id[3].value <= threshold=4.211880683898926
node_39: feature_name=Rps29	feature_id[3].value <= threshold=3.9019216299057007
node_40: feature_name=Ifit3	feature_id[16].value <= threshold=0.8958797454833984
node_41: feature_name=Ifi44l	feature_id[20].value <= threshold=0.3465735912322998
node_42: feature_name=Rps14	feature_id[14].value > threshold=3.5259279012680054
node_46: feature_name=Rpl19	feature_id[13].value > threshold=3.4175922870635986
node_48: feature_name=Pum1	feature_id[25].value <= threshold=0.3465735912322998
Class: Non-vaccinated
Rules_59	passed counts:1
node_0: feature_name=Rpl38	feature_id[0].value <= threshold=3.941534638404846
node_1: feature_name=Rpl15	feature_id[4].value <= threshold=3.772694945335388
node_2: feature_name=Arg1	feature_id[26].value <= threshold=0.3465735912322998
node_3: feature_name=Rpl37a	feature_id[5].value > threshold=3.449861526489258
node_31: feature_name=LOC101823249	feature_id[9].value <= threshold=2.970085620880127
node_32: feature_name=Rpl28	feature_id[27].value > threshold=3.0677825212478638
node_36: feature_name=Tmsb4x	feature_id[11].value > threshold=3.580034613609314
node_38: feature_name=Rps29	feature_id[3].value <= threshold=4.211880683898926
node_39: feature_name=Rps29	feature_id[3].value <= threshold=3.9019216299057007
node_40: feature_name=Ifit3	feature_id[16].value <= threshold=0.8958797454833984
node_41: feature_name=Ifi44l	feature_id[20].value <= threshold=0.3465735912322998
node_42: feature_name=Rps14	feature_id[14].value <= threshold=3.5259279012680054
node_43: feature_name=Rps14	feature_id[14].value <= threshold=3.2951505184173584
Class: mRNA vaccine + mRNA vaccine
Rules_60	passed counts:1
node_0: feature_name=Rpl38	feature_id[0].value <= threshold=3.941534638404846
node_1: feature_name=Rpl15	feature_id[4].value <= threshold=3.772694945335388
node_2: feature_name=Arg1	feature_id[26].value <= threshold=0.3465735912322998
node_3: feature_name=Rpl37a	feature_id[5].value <= threshold=3.449861526489258
node_4: feature_name=LOC101823249	feature_id[9].value > threshold=2.0126758217811584
node_10: feature_name=Rps29	feature_id[3].value > threshold=3.6632328033447266
node_26: feature_name=Rps7	feature_id[23].value <= threshold=3.2951505184173584
node_27: feature_name=Rps27	feature_id[6].value <= threshold=3.0260446071624756
Class: Non-vaccinated
Rules_61	passed counts:1
node_0: feature_name=Rpl38	feature_id[0].value <= threshold=3.941534638404846
node_1: feature_name=Rpl15	feature_id[4].value <= threshold=3.772694945335388
node_2: feature_name=Arg1	feature_id[26].value <= threshold=0.3465735912322998
node_3: feature_name=Rpl37a	feature_id[5].value <= threshold=3.449861526489258
node_4: feature_name=LOC101823249	feature_id[9].value > threshold=2.0126758217811584
node_10: feature_name=Rps29	feature_id[3].value <= threshold=3.6632328033447266
node_11: feature_name=Rps27	feature_id[6].value > threshold=3.198464870452881
node_23: feature_name=Srsf3	feature_id[24].value > threshold=1.2424533367156982
Class: Non-vaccinated
Rules_62	passed counts:1
node_0: feature_name=Rpl38	feature_id[0].value <= threshold=3.941534638404846
node_1: feature_name=Rpl15	feature_id[4].value <= threshold=3.772694945335388
node_2: feature_name=Arg1	feature_id[26].value <= threshold=0.3465735912322998
node_3: feature_name=Rpl37a	feature_id[5].value <= threshold=3.449861526489258
node_4: feature_name=LOC101823249	feature_id[9].value > threshold=2.0126758217811584
node_10: feature_name=Rps29	feature_id[3].value <= threshold=3.6632328033447266
node_11: feature_name=Rps27	feature_id[6].value <= threshold=3.198464870452881
node_12: feature_name=Rps14	feature_id[14].value > threshold=2.802901029586792
node_14: feature_name=Rpl28	feature_id[27].value <= threshold=3.5686391592025757
node_15: feature_name=Rpl15	feature_id[4].value > threshold=3.5949610471725464
Class: Non-vaccinated
Rules_63	passed counts:1
node_0: feature_name=Rpl38	feature_id[0].value <= threshold=3.941534638404846
node_1: feature_name=Rpl15	feature_id[4].value <= threshold=3.772694945335388
node_2: feature_name=Arg1	feature_id[26].value <= threshold=0.3465735912322998
node_3: feature_name=Rpl37a	feature_id[5].value <= threshold=3.449861526489258
node_4: feature_name=LOC101823249	feature_id[9].value > threshold=2.0126758217811584
node_10: feature_name=Rps29	feature_id[3].value <= threshold=3.6632328033447266
node_11: feature_name=Rps27	feature_id[6].value <= threshold=3.198464870452881
node_12: feature_name=Rps14	feature_id[14].value > threshold=2.802901029586792
node_14: feature_name=Rpl28	feature_id[27].value <= threshold=3.5686391592025757
node_15: feature_name=Rpl15	feature_id[4].value <= threshold=3.5949610471725464
node_16: feature_name=Rps28	feature_id[8].value > threshold=3.2551292181015015
node_18: feature_name=Rpl19	feature_id[13].value > threshold=3.1112881898880005
Class: mRNA vaccine + mRNA vaccine
Rules_64	passed counts:1
node_0: feature_name=Rpl38	feature_id[0].value <= threshold=3.941534638404846
node_1: feature_name=Rpl15	feature_id[4].value <= threshold=3.772694945335388
node_2: feature_name=Arg1	feature_id[26].value <= threshold=0.3465735912322998
node_3: feature_name=Rpl37a	feature_id[5].value <= threshold=3.449861526489258
node_4: feature_name=LOC101823249	feature_id[9].value > threshold=2.0126758217811584
node_10: feature_name=Rps29	feature_id[3].value <= threshold=3.6632328033447266
node_11: feature_name=Rps27	feature_id[6].value <= threshold=3.198464870452881
node_12: feature_name=Rps14	feature_id[14].value > threshold=2.802901029586792
node_14: feature_name=Rpl28	feature_id[27].value <= threshold=3.5686391592025757
node_15: feature_name=Rpl15	feature_id[4].value <= threshold=3.5949610471725464
node_16: feature_name=Rps28	feature_id[8].value > threshold=3.2551292181015015
node_18: feature_name=Rpl19	feature_id[13].value <= threshold=3.1112881898880005
Class: mRNA vaccine + Attenuated vaccine
Rules_65	passed counts:1
node_0: feature_name=Rpl38	feature_id[0].value <= threshold=3.941534638404846
node_1: feature_name=Rpl15	feature_id[4].value <= threshold=3.772694945335388
node_2: feature_name=Arg1	feature_id[26].value <= threshold=0.3465735912322998
node_3: feature_name=Rpl37a	feature_id[5].value <= threshold=3.449861526489258
node_4: feature_name=LOC101823249	feature_id[9].value <= threshold=2.0126758217811584
node_5: feature_name=Rps28	feature_id[8].value > threshold=1.9560115337371826
node_7: feature_name=Tmsb4x	feature_id[11].value > threshold=4.686739683151245
Class: Non-vaccinated
Rules_66	passed counts:1
node_0: feature_name=Rpl38	feature_id[0].value <= threshold=3.941534638404846
node_1: feature_name=Rpl15	feature_id[4].value <= threshold=3.772694945335388
node_2: feature_name=Arg1	feature_id[26].value <= threshold=0.3465735912322998
node_3: feature_name=Rpl37a	feature_id[5].value <= threshold=3.449861526489258
node_4: feature_name=LOC101823249	feature_id[9].value <= threshold=2.0126758217811584
node_5: feature_name=Rps28	feature_id[8].value <= threshold=1.9560115337371826
Class: Non-vaccinated

## Sheet: MCFS
Rules_0	passed counts:44
node_0: feature_name=Rpl38	feature_id[0].value <= threshold=3.941534638404846
node_1: feature_name=Rpl15	feature_id[15].value <= threshold=3.772694945335388
node_2: feature_name=Arg1	feature_id[1342].value > threshold=0.3465735912322998
node_56: feature_name=Rpl37	feature_id[1].value <= threshold=3.3667010068893433
node_57: feature_name=Ifit3	feature_id[682].value > threshold=0.3465735912322998
node_67: feature_name=Rps15	feature_id[1773].value > threshold=2.917405366897583
node_71: feature_name=Ppm1b	feature_id[1268].value <= threshold=0.8958797454833984
node_72: feature_name=Edc3	feature_id[344].value <= threshold=0.3465735912322998
node_73: feature_name=Syt1	feature_id[899].value <= threshold=0.3465735912322998
node_74: feature_name=S100a5	feature_id[1706].value <= threshold=1.8444397449493408
node_75: feature_name=LOC121134742	feature_id[448].value <= threshold=0.8958797454833984
Class: Non-vaccinated
Rules_1	passed counts:26
node_0: feature_name=Rpl38	feature_id[0].value <= threshold=3.941534638404846
node_1: feature_name=Rpl15	feature_id[15].value > threshold=3.772694945335388
node_87: feature_name=Topbp1	feature_id[1845].value <= threshold=0.5493061542510986
Class: mRNA vaccine + Attenuated vaccine
Rules_2	passed counts:22
node_0: feature_name=Rpl38	feature_id[0].value <= threshold=3.941534638404846
node_1: feature_name=Rpl15	feature_id[15].value <= threshold=3.772694945335388
node_2: feature_name=Arg1	feature_id[1342].value <= threshold=0.3465735912322998
node_3: feature_name=Rpl37a	feature_id[6].value <= threshold=3.449861526489258
node_4: feature_name=LOC101823249	feature_id[1089].value <= threshold=2.0126758217811584
node_5: feature_name=Patl1	feature_id[794].value <= threshold=0.3465735912322998
Class: mRNA vaccine + mRNA vaccine
Rules_3	passed counts:20
node_0: feature_name=Rpl38	feature_id[0].value <= threshold=3.941534638404846
node_1: feature_name=Rpl15	feature_id[15].value <= threshold=3.772694945335388
node_2: feature_name=Arg1	feature_id[1342].value <= threshold=0.3465735912322998
node_3: feature_name=Rpl37a	feature_id[6].value > threshold=3.449861526489258
node_23: feature_name=Rps15	feature_id[1773].value > threshold=3.772694945335388
node_49: feature_name=Tpt1	feature_id[1752].value <= threshold=4.283372640609741
node_50: feature_name=Dtx3	feature_id[1270].value <= threshold=0.3465735912322998
Class: mRNA vaccine + Attenuated vaccine
Rules_4	passed counts:18
node_0: feature_name=Rpl38	feature_id[0].value > threshold=3.941534638404846
node_90: feature_name=Ccl8	feature_id[1769].value > threshold=0.3465735912322998
node_104: feature_name=Gzf1	feature_id[643].value <= threshold=0.3465735912322998
Class: Adenovirus vaccine + Adenovirus vaccine
Rules_5	passed counts:17
node_0: feature_name=Rpl38	feature_id[0].value > threshold=3.941534638404846
node_90: feature_name=Ccl8	feature_id[1769].value <= threshold=0.3465735912322998
node_91: feature_name=Srsf3	feature_id[225].value <= threshold=1.2424533367156982
node_92: feature_name=LOC101838193	feature_id[1886].value <= threshold=1.497866153717041
node_93: feature_name=Pdha1	feature_id[1339].value <= threshold=0.8958797454833984
Class: Attenuated vaccine + Attenuated vaccine
Rules_6	passed counts:14
node_0: feature_name=Rpl38	feature_id[0].value <= threshold=3.941534638404846
node_1: feature_name=Rpl15	feature_id[15].value <= threshold=3.772694945335388
node_2: feature_name=Arg1	feature_id[1342].value <= threshold=0.3465735912322998
node_3: feature_name=Rpl37a	feature_id[6].value <= threshold=3.449861526489258
node_4: feature_name=LOC101823249	feature_id[1089].value > threshold=2.0126758217811584
node_8: feature_name=Rps19	feature_id[834].value <= threshold=3.59721839427948
node_9: feature_name=Map1b	feature_id[208].value <= threshold=0.3465735912322998
node_10: feature_name=Atp5mf	feature_id[1047].value <= threshold=1.8688347935676575
node_11: feature_name=LOC101831558	feature_id[732].value <= threshold=0.3465735912322998
node_12: feature_name=Ftl	feature_id[813].value > threshold=0.8958797454833984
Class: mRNA vaccine + mRNA vaccine
Rules_7	passed counts:12
node_0: feature_name=Rpl38	feature_id[0].value <= threshold=3.941534638404846
node_1: feature_name=Rpl15	feature_id[15].value <= threshold=3.772694945335388
node_2: feature_name=Arg1	feature_id[1342].value > threshold=0.3465735912322998
node_56: feature_name=Rpl37	feature_id[1].value <= threshold=3.3667010068893433
node_57: feature_name=Ifit3	feature_id[682].value <= threshold=0.3465735912322998
node_58: feature_name=Rpl15	feature_id[15].value > threshold=3.039966583251953
node_62: feature_name=Rps21	feature_id[2].value > threshold=2.7403194904327393
Class: mRNA vaccine + Attenuated vaccine
Rules_8	passed counts:10
node_0: feature_name=Rpl38	feature_id[0].value <= threshold=3.941534638404846
node_1: feature_name=Rpl15	feature_id[15].value <= threshold=3.772694945335388
node_2: feature_name=Arg1	feature_id[1342].value <= threshold=0.3465735912322998
node_3: feature_name=Rpl37a	feature_id[6].value > threshold=3.449861526489258
node_23: feature_name=Rps15	feature_id[1773].value <= threshold=3.772694945335388
node_24: feature_name=LOC101824345	feature_id[1532].value <= threshold=0.8958797454833984
node_25: feature_name=S100a5	feature_id[1706].value <= threshold=1.7005987167358398
node_26: feature_name=Rpl39	feature_id[12].value <= threshold=3.433466672897339
node_27: feature_name=Pkm	feature_id[1770].value <= threshold=0.3465735912322998
node_28: feature_name=Aldoc	feature_id[816].value <= threshold=0.3465735912322998
Class: Non-vaccinated
Rules_9	passed counts:9
node_0: feature_name=Rpl38	feature_id[0].value <= threshold=3.941534638404846
node_1: feature_name=Rpl15	feature_id[15].value <= threshold=3.772694945335388
node_2: feature_name=Arg1	feature_id[1342].value <= threshold=0.3465735912322998
node_3: feature_name=Rpl37a	feature_id[6].value > threshold=3.449861526489258
node_23: feature_name=Rps15	feature_id[1773].value <= threshold=3.772694945335388
node_24: feature_name=LOC101824345	feature_id[1532].value <= threshold=0.8958797454833984
node_25: feature_name=S100a5	feature_id[1706].value <= threshold=1.7005987167358398
node_26: feature_name=Rpl39	feature_id[12].value <= threshold=3.433466672897339
node_27: feature_name=Pkm	feature_id[1770].value > threshold=0.3465735912322998
node_31: feature_name=Nup210	feature_id[942].value <= threshold=0.3465735912322998
node_32: feature_name=Rpsa	feature_id[14].value <= threshold=3.683854341506958
Class: mRNA vaccine + Attenuated vaccine
Rules_10	passed counts:8
node_0: feature_name=Rpl38	feature_id[0].value <= threshold=3.941534638404846
node_1: feature_name=Rpl15	feature_id[15].value <= threshold=3.772694945335388
node_2: feature_name=Arg1	feature_id[1342].value <= threshold=0.3465735912322998
node_3: feature_name=Rpl37a	feature_id[6].value > threshold=3.449861526489258
node_23: feature_name=Rps15	feature_id[1773].value <= threshold=3.772694945335388
node_24: feature_name=LOC101824345	feature_id[1532].value > threshold=0.8958797454833984
node_46: feature_name=Rpl32	feature_id[690].value <= threshold=1.2424533367156982
Class: mRNA vaccine + Attenuated vaccine
Rules_11	passed counts:8
node_0: feature_name=Rpl38	feature_id[0].value <= threshold=3.941534638404846
node_1: feature_name=Rpl15	feature_id[15].value <= threshold=3.772694945335388
node_2: feature_name=Arg1	feature_id[1342].value <= threshold=0.3465735912322998
node_3: feature_name=Rpl37a	feature_id[6].value <= threshold=3.449861526489258
node_4: feature_name=LOC101823249	feature_id[1089].value > threshold=2.0126758217811584
node_8: feature_name=Rps19	feature_id[834].value > threshold=3.59721839427948
Class: Non-vaccinated
Rules_12	passed counts:7
node_0: feature_name=Rpl38	feature_id[0].value <= threshold=3.941534638404846
node_1: feature_name=Rpl15	feature_id[15].value <= threshold=3.772694945335388
node_2: feature_name=Arg1	feature_id[1342].value > threshold=0.3465735912322998
node_56: feature_name=Rpl37	feature_id[1].value > threshold=3.3667010068893433
Class: Adenovirus vaccine + Adenovirus vaccine
Rules_13	passed counts:7
node_0: feature_name=Rpl38	feature_id[0].value <= threshold=3.941534638404846
node_1: feature_name=Rpl15	feature_id[15].value <= threshold=3.772694945335388
node_2: feature_name=Arg1	feature_id[1342].value <= threshold=0.3465735912322998
node_3: feature_name=Rpl37a	feature_id[6].value > threshold=3.449861526489258
node_23: feature_name=Rps15	feature_id[1773].value <= threshold=3.772694945335388
node_24: feature_name=LOC101824345	feature_id[1532].value <= threshold=0.8958797454833984
node_25: feature_name=S100a5	feature_id[1706].value <= threshold=1.7005987167358398
node_26: feature_name=Rpl39	feature_id[12].value > threshold=3.433466672897339
node_38: feature_name=Cmc1	feature_id[1330].value <= threshold=0.3465735912322998
node_39: feature_name=Cnot8	feature_id[1582].value <= threshold=1.1512925624847412
Class: mRNA vaccine + mRNA vaccine
Rules_14	passed counts:6
node_0: feature_name=Rpl38	feature_id[0].value > threshold=3.941534638404846
node_90: feature_name=Ccl8	feature_id[1769].value <= threshold=0.3465735912322998
node_91: feature_name=Srsf3	feature_id[225].value > threshold=1.2424533367156982
node_101: feature_name=LOC121135262	feature_id[57].value <= threshold=0.6931471824645996
Class: Adenovirus vaccine + Adenovirus vaccine
Rules_15	passed counts:6
node_0: feature_name=Rpl38	feature_id[0].value <= threshold=3.941534638404846
node_1: feature_name=Rpl15	feature_id[15].value <= threshold=3.772694945335388
node_2: feature_name=Arg1	feature_id[1342].value <= threshold=0.3465735912322998
node_3: feature_name=Rpl37a	feature_id[6].value > threshold=3.449861526489258
node_23: feature_name=Rps15	feature_id[1773].value <= threshold=3.772694945335388
node_24: feature_name=LOC101824345	feature_id[1532].value <= threshold=0.8958797454833984
node_25: feature_name=S100a5	feature_id[1706].value > threshold=1.7005987167358398
Class: mRNA vaccine + mRNA vaccine
Rules_16	passed counts:6
node_0: feature_name=Rpl38	feature_id[0].value <= threshold=3.941534638404846
node_1: feature_name=Rpl15	feature_id[15].value <= threshold=3.772694945335388
node_2: feature_name=Arg1	feature_id[1342].value <= threshold=0.3465735912322998
node_3: feature_name=Rpl37a	feature_id[6].value <= threshold=3.449861526489258
node_4: feature_name=LOC101823249	feature_id[1089].value > threshold=2.0126758217811584
node_8: feature_name=Rps19	feature_id[834].value <= threshold=3.59721839427948
node_9: feature_name=Map1b	feature_id[208].value > threshold=0.3465735912322998
node_19: feature_name=Nudt3	feature_id[1620].value <= threshold=0.3465735912322998
Class: mRNA vaccine + Attenuated vaccine
Rules_17	passed counts:4
node_0: feature_name=Rpl38	feature_id[0].value <= threshold=3.941534638404846
node_1: feature_name=Rpl15	feature_id[15].value <= threshold=3.772694945335388
node_2: feature_name=Arg1	feature_id[1342].value > threshold=0.3465735912322998
node_56: feature_name=Rpl37	feature_id[1].value <= threshold=3.3667010068893433
node_57: feature_name=Ifit3	feature_id[682].value > threshold=0.3465735912322998
node_67: feature_name=Rps15	feature_id[1773].value > threshold=2.917405366897583
node_71: feature_name=Ppm1b	feature_id[1268].value > threshold=0.8958797454833984
node_83: feature_name=Pik3cd	feature_id[1319].value > threshold=0.3465735912322998
Class: mRNA vaccine + Attenuated vaccine
Rules_18	passed counts:4
node_0: feature_name=Rpl38	feature_id[0].value <= threshold=3.941534638404846
node_1: feature_name=Rpl15	feature_id[15].value <= threshold=3.772694945335388
node_2: feature_name=Arg1	feature_id[1342].value > threshold=0.3465735912322998
node_56: feature_name=Rpl37	feature_id[1].value <= threshold=3.3667010068893433
node_57: feature_name=Ifit3	feature_id[682].value > threshold=0.3465735912322998
node_67: feature_name=Rps15	feature_id[1773].value <= threshold=2.917405366897583
node_68: feature_name=St13	feature_id[1101].value <= threshold=0.8958797454833984
Class: mRNA vaccine + mRNA vaccine
Rules_19	passed counts:4
node_0: feature_name=Rpl38	feature_id[0].value <= threshold=3.941534638404846
node_1: feature_name=Rpl15	feature_id[15].value <= threshold=3.772694945335388
node_2: feature_name=Arg1	feature_id[1342].value > threshold=0.3465735912322998
node_56: feature_name=Rpl37	feature_id[1].value <= threshold=3.3667010068893433
node_57: feature_name=Ifit3	feature_id[682].value <= threshold=0.3465735912322998
node_58: feature_name=Rpl15	feature_id[15].value <= threshold=3.039966583251953
node_59: feature_name=Mfsd5	feature_id[1185].value <= threshold=0.3465735912322998
Class: Non-vaccinated
Rules_20	passed counts:4
node_0: feature_name=Rpl38	feature_id[0].value <= threshold=3.941534638404846
node_1: feature_name=Rpl15	feature_id[15].value <= threshold=3.772694945335388
node_2: feature_name=Arg1	feature_id[1342].value <= threshold=0.3465735912322998
node_3: feature_name=Rpl37a	feature_id[6].value > threshold=3.449861526489258
node_23: feature_name=Rps15	feature_id[1773].value <= threshold=3.772694945335388
node_24: feature_name=LOC101824345	feature_id[1532].value <= threshold=0.8958797454833984
node_25: feature_name=S100a5	feature_id[1706].value <= threshold=1.7005987167358398
node_26: feature_name=Rpl39	feature_id[12].value <= threshold=3.433466672897339
node_27: feature_name=Pkm	feature_id[1770].value > threshold=0.3465735912322998
node_31: feature_name=Nup210	feature_id[942].value > threshold=0.3465735912322998
node_35: feature_name=Atp5pb	feature_id[1877].value <= threshold=1.8444397449493408
Class: Non-vaccinated
Rules_21	passed counts:3
node_0: feature_name=Rpl38	feature_id[0].value <= threshold=3.941534638404846
node_1: feature_name=Rpl15	feature_id[15].value <= threshold=3.772694945335388
node_2: feature_name=Arg1	feature_id[1342].value <= threshold=0.3465735912322998
node_3: feature_name=Rpl37a	feature_id[6].value > threshold=3.449861526489258
node_23: feature_name=Rps15	feature_id[1773].value > threshold=3.772694945335388
node_49: feature_name=Tpt1	feature_id[1752].value > threshold=4.283372640609741
Class: Non-vaccinated
Rules_22	passed counts:3
node_0: feature_name=Rpl38	feature_id[0].value <= threshold=3.941534638404846
node_1: feature_name=Rpl15	feature_id[15].value <= threshold=3.772694945335388
node_2: feature_name=Arg1	feature_id[1342].value <= threshold=0.3465735912322998
node_3: feature_name=Rpl37a	feature_id[6].value > threshold=3.449861526489258
node_23: feature_name=Rps15	feature_id[1773].value <= threshold=3.772694945335388
node_24: feature_name=LOC101824345	feature_id[1532].value <= threshold=0.8958797454833984
node_25: feature_name=S100a5	feature_id[1706].value <= threshold=1.7005987167358398
node_26: feature_name=Rpl39	feature_id[12].value > threshold=3.433466672897339
node_38: feature_name=Cmc1	feature_id[1330].value > threshold=0.3465735912322998
node_42: feature_name=Pdha1	feature_id[1339].value <= threshold=0.3465735912322998
Class: Non-vaccinated
Rules_23	passed counts:2
node_0: feature_name=Rpl38	feature_id[0].value > threshold=3.941534638404846
node_90: feature_name=Ccl8	feature_id[1769].value <= threshold=0.3465735912322998
node_91: feature_name=Srsf3	feature_id[225].value <= threshold=1.2424533367156982
node_92: feature_name=LOC101838193	feature_id[1886].value > threshold=1.497866153717041
node_96: feature_name=LOC101838193	feature_id[1886].value > threshold=2.1383330821990967
Class: mRNA vaccine + Attenuated vaccine
Rules_24	passed counts:2
node_0: feature_name=Rpl38	feature_id[0].value > threshold=3.941534638404846
node_90: feature_name=Ccl8	feature_id[1769].value <= threshold=0.3465735912322998
node_91: feature_name=Srsf3	feature_id[225].value <= threshold=1.2424533367156982
node_92: feature_name=LOC101838193	feature_id[1886].value > threshold=1.497866153717041
node_96: feature_name=LOC101838193	feature_id[1886].value <= threshold=2.1383330821990967
node_97: feature_name=Emsy	feature_id[1677].value > threshold=0.3465735912322998
Class: Non-vaccinated
Rules_25	passed counts:2
node_0: feature_name=Rpl38	feature_id[0].value > threshold=3.941534638404846
node_90: feature_name=Ccl8	feature_id[1769].value <= threshold=0.3465735912322998
node_91: feature_name=Srsf3	feature_id[225].value <= threshold=1.2424533367156982
node_92: feature_name=LOC101838193	feature_id[1886].value <= threshold=1.497866153717041
node_93: feature_name=Pdha1	feature_id[1339].value > threshold=0.8958797454833984
Class: Adenovirus vaccine + Adenovirus vaccine
Rules_26	passed counts:2
node_0: feature_name=Rpl38	feature_id[0].value <= threshold=3.941534638404846
node_1: feature_name=Rpl15	feature_id[15].value <= threshold=3.772694945335388
node_2: feature_name=Arg1	feature_id[1342].value > threshold=0.3465735912322998
node_56: feature_name=Rpl37	feature_id[1].value <= threshold=3.3667010068893433
node_57: feature_name=Ifit3	feature_id[682].value > threshold=0.3465735912322998
node_67: feature_name=Rps15	feature_id[1773].value > threshold=2.917405366897583
node_71: feature_name=Ppm1b	feature_id[1268].value <= threshold=0.8958797454833984
node_72: feature_name=Edc3	feature_id[344].value > threshold=0.3465735912322998
Class: mRNA vaccine + mRNA vaccine
Rules_27	passed counts:2
node_0: feature_name=Rpl38	feature_id[0].value <= threshold=3.941534638404846
node_1: feature_name=Rpl15	feature_id[15].value <= threshold=3.772694945335388
node_2: feature_name=Arg1	feature_id[1342].value > threshold=0.3465735912322998
node_56: feature_name=Rpl37	feature_id[1].value <= threshold=3.3667010068893433
node_57: feature_name=Ifit3	feature_id[682].value > threshold=0.3465735912322998
node_67: feature_name=Rps15	feature_id[1773].value > threshold=2.917405366897583
node_71: feature_name=Ppm1b	feature_id[1268].value <= threshold=0.8958797454833984
node_72: feature_name=Edc3	feature_id[344].value <= threshold=0.3465735912322998
node_73: feature_name=Syt1	feature_id[899].value > threshold=0.3465735912322998
Class: mRNA vaccine + Attenuated vaccine
Rules_28	passed counts:2
node_0: feature_name=Rpl38	feature_id[0].value <= threshold=3.941534638404846
node_1: feature_name=Rpl15	feature_id[15].value <= threshold=3.772694945335388
node_2: feature_name=Arg1	feature_id[1342].value > threshold=0.3465735912322998
node_56: feature_name=Rpl37	feature_id[1].value <= threshold=3.3667010068893433
node_57: feature_name=Ifit3	feature_id[682].value > threshold=0.3465735912322998
node_67: feature_name=Rps15	feature_id[1773].value <= threshold=2.917405366897583
node_68: feature_name=St13	feature_id[1101].value > threshold=0.8958797454833984
Class: Adenovirus vaccine + Adenovirus vaccine
Rules_29	passed counts:2
node_0: feature_name=Rpl38	feature_id[0].value <= threshold=3.941534638404846
node_1: feature_name=Rpl15	feature_id[15].value <= threshold=3.772694945335388
node_2: feature_name=Arg1	feature_id[1342].value <= threshold=0.3465735912322998
node_3: feature_name=Rpl37a	feature_id[6].value <= threshold=3.449861526489258
node_4: feature_name=LOC101823249	feature_id[1089].value > threshold=2.0126758217811584
node_8: feature_name=Rps19	feature_id[834].value <= threshold=3.59721839427948
node_9: feature_name=Map1b	feature_id[208].value <= threshold=0.3465735912322998
node_10: feature_name=Atp5mf	feature_id[1047].value > threshold=1.8688347935676575
Class: mRNA vaccine + Attenuated vaccine
Rules_30	passed counts:2
node_0: feature_name=Rpl38	feature_id[0].value <= threshold=3.941534638404846
node_1: feature_name=Rpl15	feature_id[15].value <= threshold=3.772694945335388
node_2: feature_name=Arg1	feature_id[1342].value <= threshold=0.3465735912322998
node_3: feature_name=Rpl37a	feature_id[6].value <= threshold=3.449861526489258
node_4: feature_name=LOC101823249	feature_id[1089].value > threshold=2.0126758217811584
node_8: feature_name=Rps19	feature_id[834].value <= threshold=3.59721839427948
node_9: feature_name=Map1b	feature_id[208].value <= threshold=0.3465735912322998
node_10: feature_name=Atp5mf	feature_id[1047].value <= threshold=1.8688347935676575
node_11: feature_name=LOC101831558	feature_id[732].value > threshold=0.3465735912322998
node_15: feature_name=Rps21	feature_id[2].value <= threshold=2.826244592666626
Class: Non-vaccinated
Rules_31	passed counts:2
node_0: feature_name=Rpl38	feature_id[0].value <= threshold=3.941534638404846
node_1: feature_name=Rpl15	feature_id[15].value <= threshold=3.772694945335388
node_2: feature_name=Arg1	feature_id[1342].value <= threshold=0.3465735912322998
node_3: feature_name=Rpl37a	feature_id[6].value <= threshold=3.449861526489258
node_4: feature_name=LOC101823249	feature_id[1089].value > threshold=2.0126758217811584
node_8: feature_name=Rps19	feature_id[834].value <= threshold=3.59721839427948
node_9: feature_name=Map1b	feature_id[208].value <= threshold=0.3465735912322998
node_10: feature_name=Atp5mf	feature_id[1047].value <= threshold=1.8688347935676575
node_11: feature_name=LOC101831558	feature_id[732].value <= threshold=0.3465735912322998
node_12: feature_name=Ftl	feature_id[813].value <= threshold=0.8958797454833984
Class: Non-vaccinated
Rules_32	passed counts:2
node_0: feature_name=Rpl38	feature_id[0].value <= threshold=3.941534638404846
node_1: feature_name=Rpl15	feature_id[15].value <= threshold=3.772694945335388
node_2: feature_name=Arg1	feature_id[1342].value <= threshold=0.3465735912322998
node_3: feature_name=Rpl37a	feature_id[6].value <= threshold=3.449861526489258
node_4: feature_name=LOC101823249	feature_id[1089].value <= threshold=2.0126758217811584
node_5: feature_name=Patl1	feature_id[794].value > threshold=0.3465735912322998
Class: Non-vaccinated
Rules_33	passed counts:1
node_0: feature_name=Rpl38	feature_id[0].value > threshold=3.941534638404846
node_90: feature_name=Ccl8	feature_id[1769].value > threshold=0.3465735912322998
node_104: feature_name=Gzf1	feature_id[643].value > threshold=0.3465735912322998
Class: Attenuated vaccine + Attenuated vaccine
Rules_34	passed counts:1
node_0: feature_name=Rpl38	feature_id[0].value > threshold=3.941534638404846
node_90: feature_name=Ccl8	feature_id[1769].value <= threshold=0.3465735912322998
node_91: feature_name=Srsf3	feature_id[225].value > threshold=1.2424533367156982
node_101: feature_name=LOC121135262	feature_id[57].value > threshold=0.6931471824645996
Class: Attenuated vaccine + Attenuated vaccine
Rules_35	passed counts:1
node_0: feature_name=Rpl38	feature_id[0].value > threshold=3.941534638404846
node_90: feature_name=Ccl8	feature_id[1769].value <= threshold=0.3465735912322998
node_91: feature_name=Srsf3	feature_id[225].value <= threshold=1.2424533367156982
node_92: feature_name=LOC101838193	feature_id[1886].value > threshold=1.497866153717041
node_96: feature_name=LOC101838193	feature_id[1886].value <= threshold=2.1383330821990967
node_97: feature_name=Emsy	feature_id[1677].value <= threshold=0.3465735912322998
Class: Adenovirus vaccine + Adenovirus vaccine
Rules_36	passed counts:1
node_0: feature_name=Rpl38	feature_id[0].value <= threshold=3.941534638404846
node_1: feature_name=Rpl15	feature_id[15].value > threshold=3.772694945335388
node_87: feature_name=Topbp1	feature_id[1845].value > threshold=0.5493061542510986
Class: Non-vaccinated
Rules_37	passed counts:1
node_0: feature_name=Rpl38	feature_id[0].value <= threshold=3.941534638404846
node_1: feature_name=Rpl15	feature_id[15].value <= threshold=3.772694945335388
node_2: feature_name=Arg1	feature_id[1342].value > threshold=0.3465735912322998
node_56: feature_name=Rpl37	feature_id[1].value <= threshold=3.3667010068893433
node_57: feature_name=Ifit3	feature_id[682].value > threshold=0.3465735912322998
node_67: feature_name=Rps15	feature_id[1773].value > threshold=2.917405366897583
node_71: feature_name=Ppm1b	feature_id[1268].value > threshold=0.8958797454833984
node_83: feature_name=Pik3cd	feature_id[1319].value <= threshold=0.3465735912322998
Class: Non-vaccinated
Rules_38	passed counts:1
node_0: feature_name=Rpl38	feature_id[0].value <= threshold=3.941534638404846
node_1: feature_name=Rpl15	feature_id[15].value <= threshold=3.772694945335388
node_2: feature_name=Arg1	feature_id[1342].value > threshold=0.3465735912322998
node_56: feature_name=Rpl37	feature_id[1].value <= threshold=3.3667010068893433
node_57: feature_name=Ifit3	feature_id[682].value > threshold=0.3465735912322998
node_67: feature_name=Rps15	feature_id[1773].value > threshold=2.917405366897583
node_71: feature_name=Ppm1b	feature_id[1268].value <= threshold=0.8958797454833984
node_72: feature_name=Edc3	feature_id[344].value <= threshold=0.3465735912322998
node_73: feature_name=Syt1	feature_id[899].value <= threshold=0.3465735912322998
node_74: feature_name=S100a5	feature_id[1706].value > threshold=1.8444397449493408
node_78: feature_name=Tbc1d22a	feature_id[1610].value > threshold=0.5493061542510986
Class: Adenovirus vaccine + Adenovirus vaccine
Rules_39	passed counts:1
node_0: feature_name=Rpl38	feature_id[0].value <= threshold=3.941534638404846
node_1: feature_name=Rpl15	feature_id[15].value <= threshold=3.772694945335388
node_2: feature_name=Arg1	feature_id[1342].value > threshold=0.3465735912322998
node_56: feature_name=Rpl37	feature_id[1].value <= threshold=3.3667010068893433
node_57: feature_name=Ifit3	feature_id[682].value > threshold=0.3465735912322998
node_67: feature_name=Rps15	feature_id[1773].value > threshold=2.917405366897583
node_71: feature_name=Ppm1b	feature_id[1268].value <= threshold=0.8958797454833984
node_72: feature_name=Edc3	feature_id[344].value <= threshold=0.3465735912322998
node_73: feature_name=Syt1	feature_id[899].value <= threshold=0.3465735912322998
node_74: feature_name=S100a5	feature_id[1706].value > threshold=1.8444397449493408
node_78: feature_name=Tbc1d22a	feature_id[1610].value <= threshold=0.5493061542510986
Class: mRNA vaccine + mRNA vaccine
Rules_40	passed counts:1
node_0: feature_name=Rpl38	feature_id[0].value <= threshold=3.941534638404846
node_1: feature_name=Rpl15	feature_id[15].value <= threshold=3.772694945335388
node_2: feature_name=Arg1	feature_id[1342].value > threshold=0.3465735912322998
node_56: feature_name=Rpl37	feature_id[1].value <= threshold=3.3667010068893433
node_57: feature_name=Ifit3	feature_id[682].value > threshold=0.3465735912322998
node_67: feature_name=Rps15	feature_id[1773].value > threshold=2.917405366897583
node_71: feature_name=Ppm1b	feature_id[1268].value <= threshold=0.8958797454833984
node_72: feature_name=Edc3	feature_id[344].value <= threshold=0.3465735912322998
node_73: feature_name=Syt1	feature_id[899].value <= threshold=0.3465735912322998
node_74: feature_name=S100a5	feature_id[1706].value <= threshold=1.8444397449493408
node_75: feature_name=LOC121134742	feature_id[448].value > threshold=0.8958797454833984
Class: mRNA vaccine + Attenuated vaccine
Rules_41	passed counts:1
node_0: feature_name=Rpl38	feature_id[0].value <= threshold=3.941534638404846
node_1: feature_name=Rpl15	feature_id[15].value <= threshold=3.772694945335388
node_2: feature_name=Arg1	feature_id[1342].value > threshold=0.3465735912322998
node_56: feature_name=Rpl37	feature_id[1].value <= threshold=3.3667010068893433
node_57: feature_name=Ifit3	feature_id[682].value <= threshold=0.3465735912322998
node_58: feature_name=Rpl15	feature_id[15].value > threshold=3.039966583251953
node_62: feature_name=Rps21	feature_id[2].value <= threshold=2.7403194904327393
node_63: feature_name=Cmtm4	feature_id[711].value > threshold=0.3465735912322998
Class: mRNA vaccine + mRNA vaccine
Rules_42	passed counts:1
node_0: feature_name=Rpl38	feature_id[0].value <= threshold=3.941534638404846
node_1: feature_name=Rpl15	feature_id[15].value <= threshold=3.772694945335388
node_2: feature_name=Arg1	feature_id[1342].value > threshold=0.3465735912322998
node_56: feature_name=Rpl37	feature_id[1].value <= threshold=3.3667010068893433
node_57: feature_name=Ifit3	feature_id[682].value <= threshold=0.3465735912322998
node_58: feature_name=Rpl15	feature_id[15].value > threshold=3.039966583251953
node_62: feature_name=Rps21	feature_id[2].value <= threshold=2.7403194904327393
node_63: feature_name=Cmtm4	feature_id[711].value <= threshold=0.3465735912322998
Class: Non-vaccinated
Rules_43	passed counts:1
node_0: feature_name=Rpl38	feature_id[0].value <= threshold=3.941534638404846
node_1: feature_name=Rpl15	feature_id[15].value <= threshold=3.772694945335388
node_2: feature_name=Arg1	feature_id[1342].value > threshold=0.3465735912322998
node_56: feature_name=Rpl37	feature_id[1].value <= threshold=3.3667010068893433
node_57: feature_name=Ifit3	feature_id[682].value <= threshold=0.3465735912322998
node_58: feature_name=Rpl15	feature_id[15].value <= threshold=3.039966583251953
node_59: feature_name=Mfsd5	feature_id[1185].value > threshold=0.3465735912322998
Class: mRNA vaccine + mRNA vaccine
Rules_44	passed counts:1
node_0: feature_name=Rpl38	feature_id[0].value <= threshold=3.941534638404846
node_1: feature_name=Rpl15	feature_id[15].value <= threshold=3.772694945335388
node_2: feature_name=Arg1	feature_id[1342].value <= threshold=0.3465735912322998
node_3: feature_name=Rpl37a	feature_id[6].value > threshold=3.449861526489258
node_23: feature_name=Rps15	feature_id[1773].value > threshold=3.772694945335388
node_49: feature_name=Tpt1	feature_id[1752].value <= threshold=4.283372640609741
node_50: feature_name=Dtx3	feature_id[1270].value > threshold=0.3465735912322998
node_52: feature_name=LOC101824345	feature_id[1532].value > threshold=0.6931471824645996
Class: Adenovirus vaccine + Adenovirus vaccine
Rules_45	passed counts:1
node_0: feature_name=Rpl38	feature_id[0].value <= threshold=3.941534638404846
node_1: feature_name=Rpl15	feature_id[15].value <= threshold=3.772694945335388
node_2: feature_name=Arg1	feature_id[1342].value <= threshold=0.3465735912322998
node_3: feature_name=Rpl37a	feature_id[6].value > threshold=3.449861526489258
node_23: feature_name=Rps15	feature_id[1773].value > threshold=3.772694945335388
node_49: feature_name=Tpt1	feature_id[1752].value <= threshold=4.283372640609741
node_50: feature_name=Dtx3	feature_id[1270].value > threshold=0.3465735912322998
node_52: feature_name=LOC101824345	feature_id[1532].value <= threshold=0.6931471824645996
Class: mRNA vaccine + mRNA vaccine
Rules_46	passed counts:1
node_0: feature_name=Rpl38	feature_id[0].value <= threshold=3.941534638404846
node_1: feature_name=Rpl15	feature_id[15].value <= threshold=3.772694945335388
node_2: feature_name=Arg1	feature_id[1342].value <= threshold=0.3465735912322998
node_3: feature_name=Rpl37a	feature_id[6].value > threshold=3.449861526489258
node_23: feature_name=Rps15	feature_id[1773].value <= threshold=3.772694945335388
node_24: feature_name=LOC101824345	feature_id[1532].value > threshold=0.8958797454833984
node_46: feature_name=Rpl32	feature_id[690].value > threshold=1.2424533367156982
Class: mRNA vaccine + mRNA vaccine
Rules_47	passed counts:1
node_0: feature_name=Rpl38	feature_id[0].value <= threshold=3.941534638404846
node_1: feature_name=Rpl15	feature_id[15].value <= threshold=3.772694945335388
node_2: feature_name=Arg1	feature_id[1342].value <= threshold=0.3465735912322998
node_3: feature_name=Rpl37a	feature_id[6].value > threshold=3.449861526489258
node_23: feature_name=Rps15	feature_id[1773].value <= threshold=3.772694945335388
node_24: feature_name=LOC101824345	feature_id[1532].value <= threshold=0.8958797454833984
node_25: feature_name=S100a5	feature_id[1706].value <= threshold=1.7005987167358398
node_26: feature_name=Rpl39	feature_id[12].value > threshold=3.433466672897339
node_38: feature_name=Cmc1	feature_id[1330].value > threshold=0.3465735912322998
node_42: feature_name=Pdha1	feature_id[1339].value > threshold=0.3465735912322998
Class: mRNA vaccine + Attenuated vaccine
Rules_48	passed counts:1
node_0: feature_name=Rpl38	feature_id[0].value <= threshold=3.941534638404846
node_1: feature_name=Rpl15	feature_id[15].value <= threshold=3.772694945335388
node_2: feature_name=Arg1	feature_id[1342].value <= threshold=0.3465735912322998
node_3: feature_name=Rpl37a	feature_id[6].value > threshold=3.449861526489258
node_23: feature_name=Rps15	feature_id[1773].value <= threshold=3.772694945335388
node_24: feature_name=LOC101824345	feature_id[1532].value <= threshold=0.8958797454833984
node_25: feature_name=S100a5	feature_id[1706].value <= threshold=1.7005987167358398
node_26: feature_name=Rpl39	feature_id[12].value > threshold=3.433466672897339
node_38: feature_name=Cmc1	feature_id[1330].value <= threshold=0.3465735912322998
node_39: feature_name=Cnot8	feature_id[1582].value > threshold=1.1512925624847412
Class: Attenuated vaccine + Attenuated vaccine
Rules_49	passed counts:1
node_0: feature_name=Rpl38	feature_id[0].value <= threshold=3.941534638404846
node_1: feature_name=Rpl15	feature_id[15].value <= threshold=3.772694945335388
node_2: feature_name=Arg1	feature_id[1342].value <= threshold=0.3465735912322998
node_3: feature_name=Rpl37a	feature_id[6].value > threshold=3.449861526489258
node_23: feature_name=Rps15	feature_id[1773].value <= threshold=3.772694945335388
node_24: feature_name=LOC101824345	feature_id[1532].value <= threshold=0.8958797454833984
node_25: feature_name=S100a5	feature_id[1706].value <= threshold=1.7005987167358398
node_26: feature_name=Rpl39	feature_id[12].value <= threshold=3.433466672897339
node_27: feature_name=Pkm	feature_id[1770].value > threshold=0.3465735912322998
node_31: feature_name=Nup210	feature_id[942].value > threshold=0.3465735912322998
node_35: feature_name=Atp5pb	feature_id[1877].value > threshold=1.8444397449493408
Class: mRNA vaccine + Attenuated vaccine
Rules_50	passed counts:1
node_0: feature_name=Rpl38	feature_id[0].value <= threshold=3.941534638404846
node_1: feature_name=Rpl15	feature_id[15].value <= threshold=3.772694945335388
node_2: feature_name=Arg1	feature_id[1342].value <= threshold=0.3465735912322998
node_3: feature_name=Rpl37a	feature_id[6].value > threshold=3.449861526489258
node_23: feature_name=Rps15	feature_id[1773].value <= threshold=3.772694945335388
node_24: feature_name=LOC101824345	feature_id[1532].value <= threshold=0.8958797454833984
node_25: feature_name=S100a5	feature_id[1706].value <= threshold=1.7005987167358398
node_26: feature_name=Rpl39	feature_id[12].value <= threshold=3.433466672897339
node_27: feature_name=Pkm	feature_id[1770].value > threshold=0.3465735912322998
node_31: feature_name=Nup210	feature_id[942].value <= threshold=0.3465735912322998
node_32: feature_name=Rpsa	feature_id[14].value > threshold=3.683854341506958
Class: mRNA vaccine + mRNA vaccine
Rules_51	passed counts:1
node_0: feature_name=Rpl38	feature_id[0].value <= threshold=3.941534638404846
node_1: feature_name=Rpl15	feature_id[15].value <= threshold=3.772694945335388
node_2: feature_name=Arg1	feature_id[1342].value <= threshold=0.3465735912322998
node_3: feature_name=Rpl37a	feature_id[6].value > threshold=3.449861526489258
node_23: feature_name=Rps15	feature_id[1773].value <= threshold=3.772694945335388
node_24: feature_name=LOC101824345	feature_id[1532].value <= threshold=0.8958797454833984
node_25: feature_name=S100a5	feature_id[1706].value <= threshold=1.7005987167358398
node_26: feature_name=Rpl39	feature_id[12].value <= threshold=3.433466672897339
node_27: feature_name=Pkm	feature_id[1770].value <= threshold=0.3465735912322998
node_28: feature_name=Aldoc	feature_id[816].value > threshold=0.3465735912322998
Class: mRNA vaccine + Attenuated vaccine
Rules_52	passed counts:1
node_0: feature_name=Rpl38	feature_id[0].value <= threshold=3.941534638404846
node_1: feature_name=Rpl15	feature_id[15].value <= threshold=3.772694945335388
node_2: feature_name=Arg1	feature_id[1342].value <= threshold=0.3465735912322998
node_3: feature_name=Rpl37a	feature_id[6].value <= threshold=3.449861526489258
node_4: feature_name=LOC101823249	feature_id[1089].value > threshold=2.0126758217811584
node_8: feature_name=Rps19	feature_id[834].value <= threshold=3.59721839427948
node_9: feature_name=Map1b	feature_id[208].value > threshold=0.3465735912322998
node_19: feature_name=Nudt3	feature_id[1620].value > threshold=0.3465735912322998
Class: Non-vaccinated
Rules_53	passed counts:1
node_0: feature_name=Rpl38	feature_id[0].value <= threshold=3.941534638404846
node_1: feature_name=Rpl15	feature_id[15].value <= threshold=3.772694945335388
node_2: feature_name=Arg1	feature_id[1342].value <= threshold=0.3465735912322998
node_3: feature_name=Rpl37a	feature_id[6].value <= threshold=3.449861526489258
node_4: feature_name=LOC101823249	feature_id[1089].value > threshold=2.0126758217811584
node_8: feature_name=Rps19	feature_id[834].value <= threshold=3.59721839427948
node_9: feature_name=Map1b	feature_id[208].value <= threshold=0.3465735912322998
node_10: feature_name=Atp5mf	feature_id[1047].value <= threshold=1.8688347935676575
node_11: feature_name=LOC101831558	feature_id[732].value > threshold=0.3465735912322998
node_15: feature_name=Rps21	feature_id[2].value > threshold=2.826244592666626
Class: mRNA vaccine + Attenuated vaccine

## Sheet: mRMR
Rules_0	passed counts:40
node_0: feature_name=Rps28	feature_id[5].value <= threshold=3.9019216299057007
node_1: feature_name=Arg1	feature_id[659].value > threshold=0.3465735912322998
node_53: feature_name=Apobec1	feature_id[880].value > threshold=0.3465735912322998
node_67: feature_name=Rps15	feature_id[131].value > threshold=2.917405366897583
node_71: feature_name=LOC101823249	feature_id[110].value > threshold=1.35402512550354
node_75: feature_name=Macf1	feature_id[432].value <= threshold=1.8688347935676575
node_76: feature_name=Ccl8	feature_id[909].value <= threshold=4.014553546905518
node_77: feature_name=LOC101836116	feature_id[479].value <= threshold=0.5493061542510986
node_78: feature_name=LOC101834605	feature_id[954].value <= threshold=0.3465735912322998
Class: Non-vaccinated
Rules_1	passed counts:36
node_0: feature_name=Rps28	feature_id[5].value <= threshold=3.9019216299057007
node_1: feature_name=Arg1	feature_id[659].value <= threshold=0.3465735912322998
node_2: feature_name=Rps15	feature_id[131].value > threshold=3.772694945335388
node_44: feature_name=Ppib	feature_id[360].value > threshold=0.8958797454833984
node_48: feature_name=Calm2	feature_id[87].value <= threshold=2.636499762535095
node_49: feature_name=Rps10	feature_id[101].value > threshold=3.1345481872558594
Class: mRNA vaccine + Attenuated vaccine
Rules_2	passed counts:31
node_0: feature_name=Rps28	feature_id[5].value <= threshold=3.9019216299057007
node_1: feature_name=Arg1	feature_id[659].value <= threshold=0.3465735912322998
node_2: feature_name=Rps15	feature_id[131].value <= threshold=3.772694945335388
node_3: feature_name=LOC101823249	feature_id[110].value <= threshold=2.1383330821990967
node_4: feature_name=LOC101836911	feature_id[831].value <= threshold=1.2424533367156982
node_5: feature_name=Eno1	feature_id[129].value <= threshold=1.2424533367156982
node_6: feature_name=Ssb	feature_id[1105].value <= threshold=1.7776740193367004
node_7: feature_name=Rpl24	feature_id[237].value <= threshold=3.772166132926941
Class: mRNA vaccine + mRNA vaccine
Rules_3	passed counts:20
node_0: feature_name=Rps28	feature_id[5].value <= threshold=3.9019216299057007
node_1: feature_name=Arg1	feature_id[659].value <= threshold=0.3465735912322998
node_2: feature_name=Rps15	feature_id[131].value <= threshold=3.772694945335388
node_3: feature_name=LOC101823249	feature_id[110].value > threshold=2.1383330821990967
node_23: feature_name=Btg1	feature_id[175].value <= threshold=2.561982035636902
node_24: feature_name=LOC101841371	feature_id[140].value > threshold=2.1910133361816406
node_26: feature_name=Rhoa	feature_id[716].value > threshold=1.2424533367156982
node_34: feature_name=rna-NC-013276.1:72..1026	feature_id[1053].value <= threshold=3.660594344139099
node_35: feature_name=Smim27	feature_id[146].value <= threshold=0.8958797454833984
node_36: feature_name=Fabp7	feature_id[987].value <= threshold=0.3465735912322998
node_37: feature_name=Sft2d1	feature_id[36].value > threshold=0.3465735912322998
Class: Non-vaccinated
Rules_4	passed counts:19
node_0: feature_name=Rps28	feature_id[5].value > threshold=3.9019216299057007
node_84: feature_name=LOC121136222	feature_id[0].value <= threshold=3.3667010068893433
node_85: feature_name=Rpl28	feature_id[159].value <= threshold=3.449861526489258
node_86: feature_name=Rack1	feature_id[348].value <= threshold=3.449861526489258
Class: Adenovirus vaccine + Adenovirus vaccine
Rules_5	passed counts:16
node_0: feature_name=Rps28	feature_id[5].value > threshold=3.9019216299057007
node_84: feature_name=LOC121136222	feature_id[0].value <= threshold=3.3667010068893433
node_85: feature_name=Rpl28	feature_id[159].value > threshold=3.449861526489258
node_89: feature_name=Rps23	feature_id[509].value > threshold=3.238486170768738
node_93: feature_name=Psmb5	feature_id[702].value <= threshold=1.497866153717041
node_94: feature_name=Rpl30	feature_id[520].value <= threshold=4.0323182344436646
Class: Attenuated vaccine + Attenuated vaccine
Rules_6	passed counts:13
node_0: feature_name=Rps28	feature_id[5].value <= threshold=3.9019216299057007
node_1: feature_name=Arg1	feature_id[659].value > threshold=0.3465735912322998
node_53: feature_name=Apobec1	feature_id[880].value <= threshold=0.3465735912322998
node_54: feature_name=Atp6v1e1	feature_id[113].value > threshold=0.3465735912322998
node_60: feature_name=Rpl29	feature_id[287].value > threshold=2.799211025238037
node_64: feature_name=Ap2b1	feature_id[748].value <= threshold=1.497866153717041
Class: mRNA vaccine + Attenuated vaccine
Rules_7	passed counts:11
node_0: feature_name=Rps28	feature_id[5].value <= threshold=3.9019216299057007
node_1: feature_name=Arg1	feature_id[659].value <= threshold=0.3465735912322998
node_2: feature_name=Rps15	feature_id[131].value <= threshold=3.772694945335388
node_3: feature_name=LOC101823249	feature_id[110].value > threshold=2.1383330821990967
node_23: feature_name=Btg1	feature_id[175].value <= threshold=2.561982035636902
node_24: feature_name=LOC101841371	feature_id[140].value > threshold=2.1910133361816406
node_26: feature_name=Rhoa	feature_id[716].value <= threshold=1.2424533367156982
node_27: feature_name=Btg2	feature_id[209].value <= threshold=2.0715673565864563
node_28: feature_name=Rps29	feature_id[8].value <= threshold=3.8802335262298584
Class: mRNA vaccine + mRNA vaccine
Rules_8	passed counts:10
node_0: feature_name=Rps28	feature_id[5].value <= threshold=3.9019216299057007
node_1: feature_name=Arg1	feature_id[659].value > threshold=0.3465735912322998
node_53: feature_name=Apobec1	feature_id[880].value <= threshold=0.3465735912322998
node_54: feature_name=Atp6v1e1	feature_id[113].value <= threshold=0.3465735912322998
node_55: feature_name=Slc25a4	feature_id[1138].value <= threshold=0.8958797454833984
node_56: feature_name=LOC101835445	feature_id[64].value <= threshold=1.445185899734497
Class: Non-vaccinated
Rules_9	passed counts:8
node_0: feature_name=Rps28	feature_id[5].value <= threshold=3.9019216299057007
node_1: feature_name=Arg1	feature_id[659].value <= threshold=0.3465735912322998
node_2: feature_name=Rps15	feature_id[131].value <= threshold=3.772694945335388
node_3: feature_name=LOC101823249	feature_id[110].value > threshold=2.1383330821990967
node_23: feature_name=Btg1	feature_id[175].value > threshold=2.561982035636902
Class: mRNA vaccine + Attenuated vaccine
Rules_10	passed counts:7
node_0: feature_name=Rps28	feature_id[5].value > threshold=3.9019216299057007
node_84: feature_name=LOC121136222	feature_id[0].value > threshold=3.3667010068893433
node_100: feature_name=Rps15	feature_id[131].value <= threshold=4.0921173095703125
Class: Non-vaccinated
Rules_11	passed counts:7
node_0: feature_name=Rps28	feature_id[5].value > threshold=3.9019216299057007
node_84: feature_name=LOC121136222	feature_id[0].value <= threshold=3.3667010068893433
node_85: feature_name=Rpl28	feature_id[159].value > threshold=3.449861526489258
node_89: feature_name=Rps23	feature_id[509].value <= threshold=3.238486170768738
node_90: feature_name=LOC101824143	feature_id[583].value <= threshold=0.5493061542510986
Class: Adenovirus vaccine + Adenovirus vaccine
Rules_12	passed counts:7
node_0: feature_name=Rps28	feature_id[5].value <= threshold=3.9019216299057007
node_1: feature_name=Arg1	feature_id[659].value <= threshold=0.3465735912322998
node_2: feature_name=Rps15	feature_id[131].value <= threshold=3.772694945335388
node_3: feature_name=LOC101823249	feature_id[110].value > threshold=2.1383330821990967
node_23: feature_name=Btg1	feature_id[175].value <= threshold=2.561982035636902
node_24: feature_name=LOC101841371	feature_id[140].value <= threshold=2.1910133361816406
Class: mRNA vaccine + Attenuated vaccine
Rules_13	passed counts:5
node_0: feature_name=Rps28	feature_id[5].value <= threshold=3.9019216299057007
node_1: feature_name=Arg1	feature_id[659].value <= threshold=0.3465735912322998
node_2: feature_name=Rps15	feature_id[131].value <= threshold=3.772694945335388
node_3: feature_name=LOC101823249	feature_id[110].value > threshold=2.1383330821990967
node_23: feature_name=Btg1	feature_id[175].value <= threshold=2.561982035636902
node_24: feature_name=LOC101841371	feature_id[140].value > threshold=2.1910133361816406
node_26: feature_name=Rhoa	feature_id[716].value > threshold=1.2424533367156982
node_34: feature_name=rna-NC-013276.1:72..1026	feature_id[1053].value > threshold=3.660594344139099
Class: mRNA vaccine + Attenuated vaccine
Rules_14	passed counts:4
node_0: feature_name=Rps28	feature_id[5].value > threshold=3.9019216299057007
node_84: feature_name=LOC121136222	feature_id[0].value > threshold=3.3667010068893433
node_100: feature_name=Rps15	feature_id[131].value > threshold=4.0921173095703125
Class: mRNA vaccine + Attenuated vaccine
Rules_15	passed counts:4
node_0: feature_name=Rps28	feature_id[5].value <= threshold=3.9019216299057007
node_1: feature_name=Arg1	feature_id[659].value > threshold=0.3465735912322998
node_53: feature_name=Apobec1	feature_id[880].value > threshold=0.3465735912322998
node_67: feature_name=Rps15	feature_id[131].value <= threshold=2.917405366897583
node_68: feature_name=St13	feature_id[53].value <= threshold=0.8958797454833984
Class: mRNA vaccine + mRNA vaccine
Rules_16	passed counts:4
node_0: feature_name=Rps28	feature_id[5].value <= threshold=3.9019216299057007
node_1: feature_name=Arg1	feature_id[659].value > threshold=0.3465735912322998
node_53: feature_name=Apobec1	feature_id[880].value <= threshold=0.3465735912322998
node_54: feature_name=Atp6v1e1	feature_id[113].value <= threshold=0.3465735912322998
node_55: feature_name=Slc25a4	feature_id[1138].value > threshold=0.8958797454833984
Class: mRNA vaccine + Attenuated vaccine
Rules_17	passed counts:4
node_0: feature_name=Rps28	feature_id[5].value <= threshold=3.9019216299057007
node_1: feature_name=Arg1	feature_id[659].value <= threshold=0.3465735912322998
node_2: feature_name=Rps15	feature_id[131].value <= threshold=3.772694945335388
node_3: feature_name=LOC101823249	feature_id[110].value > threshold=2.1383330821990967
node_23: feature_name=Btg1	feature_id[175].value <= threshold=2.561982035636902
node_24: feature_name=LOC101841371	feature_id[140].value > threshold=2.1910133361816406
node_26: feature_name=Rhoa	feature_id[716].value > threshold=1.2424533367156982
node_34: feature_name=rna-NC-013276.1:72..1026	feature_id[1053].value <= threshold=3.660594344139099
node_35: feature_name=Smim27	feature_id[146].value > threshold=0.8958797454833984
Class: mRNA vaccine + mRNA vaccine
Rules_18	passed counts:4
node_0: feature_name=Rps28	feature_id[5].value <= threshold=3.9019216299057007
node_1: feature_name=Arg1	feature_id[659].value <= threshold=0.3465735912322998
node_2: feature_name=Rps15	feature_id[131].value <= threshold=3.772694945335388
node_3: feature_name=LOC101823249	feature_id[110].value <= threshold=2.1383330821990967
node_4: feature_name=LOC101836911	feature_id[831].value > threshold=1.2424533367156982
node_20: feature_name=Sub1	feature_id[939].value <= threshold=1.7776740193367004
Class: mRNA vaccine + Attenuated vaccine
Rules_19	passed counts:3
node_0: feature_name=Rps28	feature_id[5].value > threshold=3.9019216299057007
node_84: feature_name=LOC121136222	feature_id[0].value <= threshold=3.3667010068893433
node_85: feature_name=Rpl28	feature_id[159].value > threshold=3.449861526489258
node_89: feature_name=Rps23	feature_id[509].value > threshold=3.238486170768738
node_93: feature_name=Psmb5	feature_id[702].value > threshold=1.497866153717041
Class: Adenovirus vaccine + Adenovirus vaccine
Rules_20	passed counts:3
node_0: feature_name=Rps28	feature_id[5].value <= threshold=3.9019216299057007
node_1: feature_name=Arg1	feature_id[659].value > threshold=0.3465735912322998
node_53: feature_name=Apobec1	feature_id[880].value <= threshold=0.3465735912322998
node_54: feature_name=Atp6v1e1	feature_id[113].value > threshold=0.3465735912322998
node_60: feature_name=Rpl29	feature_id[287].value <= threshold=2.799211025238037
node_61: feature_name=Rps25	feature_id[589].value > threshold=2.799211025238037
Class: mRNA vaccine + mRNA vaccine
Rules_21	passed counts:3
node_0: feature_name=Rps28	feature_id[5].value <= threshold=3.9019216299057007
node_1: feature_name=Arg1	feature_id[659].value <= threshold=0.3465735912322998
node_2: feature_name=Rps15	feature_id[131].value > threshold=3.772694945335388
node_44: feature_name=Ppib	feature_id[360].value <= threshold=0.8958797454833984
node_45: feature_name=Map3k1	feature_id[619].value <= threshold=0.6931471824645996
Class: mRNA vaccine + mRNA vaccine
Rules_22	passed counts:3
node_0: feature_name=Rps28	feature_id[5].value <= threshold=3.9019216299057007
node_1: feature_name=Arg1	feature_id[659].value <= threshold=0.3465735912322998
node_2: feature_name=Rps15	feature_id[131].value <= threshold=3.772694945335388
node_3: feature_name=LOC101823249	feature_id[110].value > threshold=2.1383330821990967
node_23: feature_name=Btg1	feature_id[175].value <= threshold=2.561982035636902
node_24: feature_name=LOC101841371	feature_id[140].value > threshold=2.1910133361816406
node_26: feature_name=Rhoa	feature_id[716].value <= threshold=1.2424533367156982
node_27: feature_name=Btg2	feature_id[209].value > threshold=2.0715673565864563
Class: Non-vaccinated
Rules_23	passed counts:3
node_0: feature_name=Rps28	feature_id[5].value <= threshold=3.9019216299057007
node_1: feature_name=Arg1	feature_id[659].value <= threshold=0.3465735912322998
node_2: feature_name=Rps15	feature_id[131].value <= threshold=3.772694945335388
node_3: feature_name=LOC101823249	feature_id[110].value <= threshold=2.1383330821990967
node_4: feature_name=LOC101836911	feature_id[831].value <= threshold=1.2424533367156982
node_5: feature_name=Eno1	feature_id[129].value > threshold=1.2424533367156982
node_13: feature_name=Mdm4	feature_id[764].value > threshold=0.3465735912322998
Class: Non-vaccinated
Rules_24	passed counts:2
node_0: feature_name=Rps28	feature_id[5].value <= threshold=3.9019216299057007
node_1: feature_name=Arg1	feature_id[659].value > threshold=0.3465735912322998
node_53: feature_name=Apobec1	feature_id[880].value > threshold=0.3465735912322998
node_67: feature_name=Rps15	feature_id[131].value > threshold=2.917405366897583
node_71: feature_name=LOC101823249	feature_id[110].value > threshold=1.35402512550354
node_75: feature_name=Macf1	feature_id[432].value > threshold=1.8688347935676575
Class: mRNA vaccine + Attenuated vaccine
Rules_25	passed counts:2
node_0: feature_name=Rps28	feature_id[5].value <= threshold=3.9019216299057007
node_1: feature_name=Arg1	feature_id[659].value > threshold=0.3465735912322998
node_53: feature_name=Apobec1	feature_id[880].value > threshold=0.3465735912322998
node_67: feature_name=Rps15	feature_id[131].value > threshold=2.917405366897583
node_71: feature_name=LOC101823249	feature_id[110].value <= threshold=1.35402512550354
node_72: feature_name=Ubl5	feature_id[627].value > threshold=1.9560115337371826
Class: Adenovirus vaccine + Adenovirus vaccine
Rules_26	passed counts:2
node_0: feature_name=Rps28	feature_id[5].value <= threshold=3.9019216299057007
node_1: feature_name=Arg1	feature_id[659].value > threshold=0.3465735912322998
node_53: feature_name=Apobec1	feature_id[880].value > threshold=0.3465735912322998
node_67: feature_name=Rps15	feature_id[131].value > threshold=2.917405366897583
node_71: feature_name=LOC101823249	feature_id[110].value <= threshold=1.35402512550354
node_72: feature_name=Ubl5	feature_id[627].value <= threshold=1.9560115337371826
Class: mRNA vaccine + Attenuated vaccine
Rules_27	passed counts:2
node_0: feature_name=Rps28	feature_id[5].value <= threshold=3.9019216299057007
node_1: feature_name=Arg1	feature_id[659].value > threshold=0.3465735912322998
node_53: feature_name=Apobec1	feature_id[880].value > threshold=0.3465735912322998
node_67: feature_name=Rps15	feature_id[131].value <= threshold=2.917405366897583
node_68: feature_name=St13	feature_id[53].value > threshold=0.8958797454833984
Class: Adenovirus vaccine + Adenovirus vaccine
Rules_28	passed counts:2
node_0: feature_name=Rps28	feature_id[5].value <= threshold=3.9019216299057007
node_1: feature_name=Arg1	feature_id[659].value > threshold=0.3465735912322998
node_53: feature_name=Apobec1	feature_id[880].value <= threshold=0.3465735912322998
node_54: feature_name=Atp6v1e1	feature_id[113].value > threshold=0.3465735912322998
node_60: feature_name=Rpl29	feature_id[287].value <= threshold=2.799211025238037
node_61: feature_name=Rps25	feature_id[589].value <= threshold=2.799211025238037
Class: Adenovirus vaccine + Adenovirus vaccine
Rules_29	passed counts:2
node_0: feature_name=Rps28	feature_id[5].value <= threshold=3.9019216299057007
node_1: feature_name=Arg1	feature_id[659].value <= threshold=0.3465735912322998
node_2: feature_name=Rps15	feature_id[131].value > threshold=3.772694945335388
node_44: feature_name=Ppib	feature_id[360].value > threshold=0.8958797454833984
node_48: feature_name=Calm2	feature_id[87].value > threshold=2.636499762535095
Class: Non-vaccinated
Rules_30	passed counts:2
node_0: feature_name=Rps28	feature_id[5].value <= threshold=3.9019216299057007
node_1: feature_name=Arg1	feature_id[659].value <= threshold=0.3465735912322998
node_2: feature_name=Rps15	feature_id[131].value <= threshold=3.772694945335388
node_3: feature_name=LOC101823249	feature_id[110].value > threshold=2.1383330821990967
node_23: feature_name=Btg1	feature_id[175].value <= threshold=2.561982035636902
node_24: feature_name=LOC101841371	feature_id[140].value > threshold=2.1910133361816406
node_26: feature_name=Rhoa	feature_id[716].value > threshold=1.2424533367156982
node_34: feature_name=rna-NC-013276.1:72..1026	feature_id[1053].value <= threshold=3.660594344139099
node_35: feature_name=Smim27	feature_id[146].value <= threshold=0.8958797454833984
node_36: feature_name=Fabp7	feature_id[987].value > threshold=0.3465735912322998
Class: mRNA vaccine + Attenuated vaccine
Rules_31	passed counts:2
node_0: feature_name=Rps28	feature_id[5].value <= threshold=3.9019216299057007
node_1: feature_name=Arg1	feature_id[659].value <= threshold=0.3465735912322998
node_2: feature_name=Rps15	feature_id[131].value <= threshold=3.772694945335388
node_3: feature_name=LOC101823249	feature_id[110].value > threshold=2.1383330821990967
node_23: feature_name=Btg1	feature_id[175].value <= threshold=2.561982035636902
node_24: feature_name=LOC101841371	feature_id[140].value > threshold=2.1910133361816406
node_26: feature_name=Rhoa	feature_id[716].value <= threshold=1.2424533367156982
node_27: feature_name=Btg2	feature_id[209].value <= threshold=2.0715673565864563
node_28: feature_name=Rps29	feature_id[8].value > threshold=3.8802335262298584
node_30: feature_name=Rpl3	feature_id[564].value > threshold=2.962127923965454
Class: mRNA vaccine + Attenuated vaccine
Rules_32	passed counts:2
node_0: feature_name=Rps28	feature_id[5].value <= threshold=3.9019216299057007
node_1: feature_name=Arg1	feature_id[659].value <= threshold=0.3465735912322998
node_2: feature_name=Rps15	feature_id[131].value <= threshold=3.772694945335388
node_3: feature_name=LOC101823249	feature_id[110].value <= threshold=2.1383330821990967
node_4: feature_name=LOC101836911	feature_id[831].value <= threshold=1.2424533367156982
node_5: feature_name=Eno1	feature_id[129].value <= threshold=1.2424533367156982
node_6: feature_name=Ssb	feature_id[1105].value > threshold=1.7776740193367004
node_10: feature_name=LOC101843749	feature_id[310].value <= threshold=1.6661022305488586
Class: Non-vaccinated
Rules_33	passed counts:2
node_0: feature_name=Rps28	feature_id[5].value <= threshold=3.9019216299057007
node_1: feature_name=Arg1	feature_id[659].value <= threshold=0.3465735912322998
node_2: feature_name=Rps15	feature_id[131].value <= threshold=3.772694945335388
node_3: feature_name=LOC101823249	feature_id[110].value <= threshold=2.1383330821990967
node_4: feature_name=LOC101836911	feature_id[831].value <= threshold=1.2424533367156982
node_5: feature_name=Eno1	feature_id[129].value <= threshold=1.2424533367156982
node_6: feature_name=Ssb	feature_id[1105].value <= threshold=1.7776740193367004
node_7: feature_name=Rpl24	feature_id[237].value > threshold=3.772166132926941
Class: mRNA vaccine + Attenuated vaccine
Rules_34	passed counts:1
node_0: feature_name=Rps28	feature_id[5].value > threshold=3.9019216299057007
node_84: feature_name=LOC121136222	feature_id[0].value <= threshold=3.3667010068893433
node_85: feature_name=Rpl28	feature_id[159].value > threshold=3.449861526489258
node_89: feature_name=Rps23	feature_id[509].value > threshold=3.238486170768738
node_93: feature_name=Psmb5	feature_id[702].value <= threshold=1.497866153717041
node_94: feature_name=Rpl30	feature_id[520].value > threshold=4.0323182344436646
node_96: feature_name=Eef1a1	feature_id[711].value > threshold=4.304521322250366
Class: mRNA vaccine + Attenuated vaccine
Rules_35	passed counts:1
node_0: feature_name=Rps28	feature_id[5].value > threshold=3.9019216299057007
node_84: feature_name=LOC121136222	feature_id[0].value <= threshold=3.3667010068893433
node_85: feature_name=Rpl28	feature_id[159].value > threshold=3.449861526489258
node_89: feature_name=Rps23	feature_id[509].value > threshold=3.238486170768738
node_93: feature_name=Psmb5	feature_id[702].value <= threshold=1.497866153717041
node_94: feature_name=Rpl30	feature_id[520].value > threshold=4.0323182344436646
node_96: feature_name=Eef1a1	feature_id[711].value <= threshold=4.304521322250366
Class: Adenovirus vaccine + Adenovirus vaccine
Rules_36	passed counts:1
node_0: feature_name=Rps28	feature_id[5].value > threshold=3.9019216299057007
node_84: feature_name=LOC121136222	feature_id[0].value <= threshold=3.3667010068893433
node_85: feature_name=Rpl28	feature_id[159].value > threshold=3.449861526489258
node_89: feature_name=Rps23	feature_id[509].value <= threshold=3.238486170768738
node_90: feature_name=LOC101824143	feature_id[583].value > threshold=0.5493061542510986
Class: Attenuated vaccine + Attenuated vaccine
Rules_37	passed counts:1
node_0: feature_name=Rps28	feature_id[5].value > threshold=3.9019216299057007
node_84: feature_name=LOC121136222	feature_id[0].value <= threshold=3.3667010068893433
node_85: feature_name=Rpl28	feature_id[159].value <= threshold=3.449861526489258
node_86: feature_name=Rack1	feature_id[348].value > threshold=3.449861526489258
Class: Attenuated vaccine + Attenuated vaccine
Rules_38	passed counts:1
node_0: feature_name=Rps28	feature_id[5].value <= threshold=3.9019216299057007
node_1: feature_name=Arg1	feature_id[659].value > threshold=0.3465735912322998
node_53: feature_name=Apobec1	feature_id[880].value > threshold=0.3465735912322998
node_67: feature_name=Rps15	feature_id[131].value > threshold=2.917405366897583
node_71: feature_name=LOC101823249	feature_id[110].value > threshold=1.35402512550354
node_75: feature_name=Macf1	feature_id[432].value <= threshold=1.8688347935676575
node_76: feature_name=Ccl8	feature_id[909].value > threshold=4.014553546905518
Class: Adenovirus vaccine + Adenovirus vaccine
Rules_39	passed counts:1
node_0: feature_name=Rps28	feature_id[5].value <= threshold=3.9019216299057007
node_1: feature_name=Arg1	feature_id[659].value > threshold=0.3465735912322998
node_53: feature_name=Apobec1	feature_id[880].value > threshold=0.3465735912322998
node_67: feature_name=Rps15	feature_id[131].value > threshold=2.917405366897583
node_71: feature_name=LOC101823249	feature_id[110].value > threshold=1.35402512550354
node_75: feature_name=Macf1	feature_id[432].value <= threshold=1.8688347935676575
node_76: feature_name=Ccl8	feature_id[909].value <= threshold=4.014553546905518
node_77: feature_name=LOC101836116	feature_id[479].value > threshold=0.5493061542510986
Class: mRNA vaccine + mRNA vaccine
Rules_40	passed counts:1
node_0: feature_name=Rps28	feature_id[5].value <= threshold=3.9019216299057007
node_1: feature_name=Arg1	feature_id[659].value > threshold=0.3465735912322998
node_53: feature_name=Apobec1	feature_id[880].value > threshold=0.3465735912322998
node_67: feature_name=Rps15	feature_id[131].value > threshold=2.917405366897583
node_71: feature_name=LOC101823249	feature_id[110].value > threshold=1.35402512550354
node_75: feature_name=Macf1	feature_id[432].value <= threshold=1.8688347935676575
node_76: feature_name=Ccl8	feature_id[909].value <= threshold=4.014553546905518
node_77: feature_name=LOC101836116	feature_id[479].value <= threshold=0.5493061542510986
node_78: feature_name=LOC101834605	feature_id[954].value > threshold=0.3465735912322998
Class: mRNA vaccine + Attenuated vaccine
Rules_41	passed counts:1
node_0: feature_name=Rps28	feature_id[5].value <= threshold=3.9019216299057007
node_1: feature_name=Arg1	feature_id[659].value > threshold=0.3465735912322998
node_53: feature_name=Apobec1	feature_id[880].value <= threshold=0.3465735912322998
node_54: feature_name=Atp6v1e1	feature_id[113].value > threshold=0.3465735912322998
node_60: feature_name=Rpl29	feature_id[287].value > threshold=2.799211025238037
node_64: feature_name=Ap2b1	feature_id[748].value > threshold=1.497866153717041
Class: Adenovirus vaccine + Adenovirus vaccine
Rules_42	passed counts:1
node_0: feature_name=Rps28	feature_id[5].value <= threshold=3.9019216299057007
node_1: feature_name=Arg1	feature_id[659].value > threshold=0.3465735912322998
node_53: feature_name=Apobec1	feature_id[880].value <= threshold=0.3465735912322998
node_54: feature_name=Atp6v1e1	feature_id[113].value <= threshold=0.3465735912322998
node_55: feature_name=Slc25a4	feature_id[1138].value <= threshold=0.8958797454833984
node_56: feature_name=LOC101835445	feature_id[64].value > threshold=1.445185899734497
Class: mRNA vaccine + mRNA vaccine
Rules_43	passed counts:1
node_0: feature_name=Rps28	feature_id[5].value <= threshold=3.9019216299057007
node_1: feature_name=Arg1	feature_id[659].value <= threshold=0.3465735912322998
node_2: feature_name=Rps15	feature_id[131].value > threshold=3.772694945335388
node_44: feature_name=Ppib	feature_id[360].value > threshold=0.8958797454833984
node_48: feature_name=Calm2	feature_id[87].value <= threshold=2.636499762535095
node_49: feature_name=Rps10	feature_id[101].value <= threshold=3.1345481872558594
Class: mRNA vaccine + mRNA vaccine
Rules_44	passed counts:1
node_0: feature_name=Rps28	feature_id[5].value <= threshold=3.9019216299057007
node_1: feature_name=Arg1	feature_id[659].value <= threshold=0.3465735912322998
node_2: feature_name=Rps15	feature_id[131].value > threshold=3.772694945335388
node_44: feature_name=Ppib	feature_id[360].value <= threshold=0.8958797454833984
node_45: feature_name=Map3k1	feature_id[619].value > threshold=0.6931471824645996
Class: mRNA vaccine + Attenuated vaccine
Rules_45	passed counts:1
node_0: feature_name=Rps28	feature_id[5].value <= threshold=3.9019216299057007
node_1: feature_name=Arg1	feature_id[659].value <= threshold=0.3465735912322998
node_2: feature_name=Rps15	feature_id[131].value <= threshold=3.772694945335388
node_3: feature_name=LOC101823249	feature_id[110].value > threshold=2.1383330821990967
node_23: feature_name=Btg1	feature_id[175].value <= threshold=2.561982035636902
node_24: feature_name=LOC101841371	feature_id[140].value > threshold=2.1910133361816406
node_26: feature_name=Rhoa	feature_id[716].value > threshold=1.2424533367156982
node_34: feature_name=rna-NC-013276.1:72..1026	feature_id[1053].value <= threshold=3.660594344139099
node_35: feature_name=Smim27	feature_id[146].value <= threshold=0.8958797454833984
node_36: feature_name=Fabp7	feature_id[987].value <= threshold=0.3465735912322998
node_37: feature_name=Sft2d1	feature_id[36].value <= threshold=0.3465735912322998
Class: mRNA vaccine + mRNA vaccine
Rules_46	passed counts:1
node_0: feature_name=Rps28	feature_id[5].value <= threshold=3.9019216299057007
node_1: feature_name=Arg1	feature_id[659].value <= threshold=0.3465735912322998
node_2: feature_name=Rps15	feature_id[131].value <= threshold=3.772694945335388
node_3: feature_name=LOC101823249	feature_id[110].value > threshold=2.1383330821990967
node_23: feature_name=Btg1	feature_id[175].value <= threshold=2.561982035636902
node_24: feature_name=LOC101841371	feature_id[140].value > threshold=2.1910133361816406
node_26: feature_name=Rhoa	feature_id[716].value <= threshold=1.2424533367156982
node_27: feature_name=Btg2	feature_id[209].value <= threshold=2.0715673565864563
node_28: feature_name=Rps29	feature_id[8].value > threshold=3.8802335262298584
node_30: feature_name=Rpl3	feature_id[564].value <= threshold=2.962127923965454
Class: Attenuated vaccine + Attenuated vaccine
Rules_47	passed counts:1
node_0: feature_name=Rps28	feature_id[5].value <= threshold=3.9019216299057007
node_1: feature_name=Arg1	feature_id[659].value <= threshold=0.3465735912322998
node_2: feature_name=Rps15	feature_id[131].value <= threshold=3.772694945335388
node_3: feature_name=LOC101823249	feature_id[110].value <= threshold=2.1383330821990967
node_4: feature_name=LOC101836911	feature_id[831].value > threshold=1.2424533367156982
node_20: feature_name=Sub1	feature_id[939].value > threshold=1.7776740193367004
Class: Non-vaccinated
Rules_48	passed counts:1
node_0: feature_name=Rps28	feature_id[5].value <= threshold=3.9019216299057007
node_1: feature_name=Arg1	feature_id[659].value <= threshold=0.3465735912322998
node_2: feature_name=Rps15	feature_id[131].value <= threshold=3.772694945335388
node_3: feature_name=LOC101823249	feature_id[110].value <= threshold=2.1383330821990967
node_4: feature_name=LOC101836911	feature_id[831].value <= threshold=1.2424533367156982
node_5: feature_name=Eno1	feature_id[129].value > threshold=1.2424533367156982
node_13: feature_name=Mdm4	feature_id[764].value <= threshold=0.3465735912322998
node_14: feature_name=Pfdn5	feature_id[56].value > threshold=1.9356005191802979
Class: mRNA vaccine + Attenuated vaccine
Rules_49	passed counts:1
node_0: feature_name=Rps28	feature_id[5].value <= threshold=3.9019216299057007
node_1: feature_name=Arg1	feature_id[659].value <= threshold=0.3465735912322998
node_2: feature_name=Rps15	feature_id[131].value <= threshold=3.772694945335388
node_3: feature_name=LOC101823249	feature_id[110].value <= threshold=2.1383330821990967
node_4: feature_name=LOC101836911	feature_id[831].value <= threshold=1.2424533367156982
node_5: feature_name=Eno1	feature_id[129].value > threshold=1.2424533367156982
node_13: feature_name=Mdm4	feature_id[764].value <= threshold=0.3465735912322998
node_14: feature_name=Pfdn5	feature_id[56].value <= threshold=1.9356005191802979
node_15: feature_name=Csnk1a1	feature_id[283].value > threshold=0.5493061542510986
Class: mRNA vaccine + mRNA vaccine
Rules_50	passed counts:1
node_0: feature_name=Rps28	feature_id[5].value <= threshold=3.9019216299057007
node_1: feature_name=Arg1	feature_id[659].value <= threshold=0.3465735912322998
node_2: feature_name=Rps15	feature_id[131].value <= threshold=3.772694945335388
node_3: feature_name=LOC101823249	feature_id[110].value <= threshold=2.1383330821990967
node_4: feature_name=LOC101836911	feature_id[831].value <= threshold=1.2424533367156982
node_5: feature_name=Eno1	feature_id[129].value > threshold=1.2424533367156982
node_13: feature_name=Mdm4	feature_id[764].value <= threshold=0.3465735912322998
node_14: feature_name=Pfdn5	feature_id[56].value <= threshold=1.9356005191802979
node_15: feature_name=Csnk1a1	feature_id[283].value <= threshold=0.5493061542510986
Class: Attenuated vaccine + Attenuated vaccine
Rules_51	passed counts:1
node_0: feature_name=Rps28	feature_id[5].value <= threshold=3.9019216299057007
node_1: feature_name=Arg1	feature_id[659].value <= threshold=0.3465735912322998
node_2: feature_name=Rps15	feature_id[131].value <= threshold=3.772694945335388
node_3: feature_name=LOC101823249	feature_id[110].value <= threshold=2.1383330821990967
node_4: feature_name=LOC101836911	feature_id[831].value <= threshold=1.2424533367156982
node_5: feature_name=Eno1	feature_id[129].value <= threshold=1.2424533367156982
node_6: feature_name=Ssb	feature_id[1105].value > threshold=1.7776740193367004
node_10: feature_name=LOC101843749	feature_id[310].value > threshold=1.6661022305488586
Class: mRNA vaccine + Attenuated vaccine

## Sheet: PFI
Rules_0	passed counts:29
node_0: feature_name=Rpl38	feature_id[2].value <= threshold=3.941534638404846
node_1: feature_name=Ifit3	feature_id[10].value <= threshold=0.3465735912322998
node_2: feature_name=Rps29	feature_id[18].value > threshold=3.8176519870758057
node_44: feature_name=Rpl37	feature_id[9].value <= threshold=3.4923582077026367
node_45: feature_name=Rpl37a	feature_id[5].value > threshold=3.3497501611709595
node_47: feature_name=Rpsa	feature_id[8].value > threshold=2.6287477016448975
node_49: feature_name=Rpl10	feature_id[15].value > threshold=3.4637789726257324
node_55: feature_name=LOC101823249	feature_id[4].value > threshold=1.497866153717041
Class: mRNA vaccine + Attenuated vaccine
Rules_1	passed counts:17
node_0: feature_name=Rpl38	feature_id[2].value <= threshold=3.941534638404846
node_1: feature_name=Ifit3	feature_id[10].value > threshold=0.3465735912322998
node_63: feature_name=Rpl37	feature_id[9].value <= threshold=3.465247392654419
node_64: feature_name=Rpl37a	feature_id[5].value > threshold=3.384246587753296
node_96: feature_name=Rps29	feature_id[18].value <= threshold=4.189195394515991
node_97: feature_name=Ifit3	feature_id[10].value <= threshold=1.8688347935676575
node_98: feature_name=Rps27a	feature_id[6].value > threshold=3.5114340782165527
node_120: feature_name=Rpl37	feature_id[9].value <= threshold=3.1567740440368652
node_121: feature_name=Rpl38	feature_id[2].value <= threshold=3.481121778488159
node_122: feature_name=Rpl37	feature_id[9].value > threshold=1.7776740193367004
node_124: feature_name=Rpl38	feature_id[2].value > threshold=2.699081301689148
node_128: feature_name=LOC101823249	feature_id[4].value > threshold=1.7776740193367004
Class: mRNA vaccine + Attenuated vaccine
Rules_2	passed counts:16
node_0: feature_name=Rpl38	feature_id[2].value <= threshold=3.941534638404846
node_1: feature_name=Ifit3	feature_id[10].value > threshold=0.3465735912322998
node_63: feature_name=Rpl37	feature_id[9].value <= threshold=3.465247392654419
node_64: feature_name=Rpl37a	feature_id[5].value <= threshold=3.384246587753296
node_65: feature_name=Cfb	feature_id[17].value <= threshold=0.8958797454833984
node_66: feature_name=Rps14	feature_id[16].value <= threshold=3.701225757598877
node_67: feature_name=Rps14	feature_id[16].value > threshold=3.0201274156570435
node_77: feature_name=Rpsa	feature_id[8].value > threshold=2.4414010047912598
node_79: feature_name=Rpl9	feature_id[7].value <= threshold=3.5549397468566895
node_80: feature_name=Zmiz1	feature_id[19].value <= threshold=1.589026927947998
node_81: feature_name=Rps27a	feature_id[6].value <= threshold=3.772694945335388
node_82: feature_name=Rps29	feature_id[18].value <= threshold=3.828405022621155
Class: mRNA vaccine + mRNA vaccine
Rules_3	passed counts:15
node_0: feature_name=Rpl38	feature_id[2].value <= threshold=3.941534638404846
node_1: feature_name=Ifit3	feature_id[10].value <= threshold=0.3465735912322998
node_2: feature_name=Rps29	feature_id[18].value <= threshold=3.8176519870758057
node_3: feature_name=Rps27	feature_id[0].value <= threshold=3.3140207529067993
node_4: feature_name=LOC101823249	feature_id[4].value <= threshold=2.0126758217811584
node_5: feature_name=Rpl37	feature_id[9].value > threshold=1.497866153717041
node_9: feature_name=Rpl37a	feature_id[5].value <= threshold=3.6505738496780396
node_10: feature_name=Rpsa	feature_id[8].value > threshold=2.636499762535095
Class: mRNA vaccine + mRNA vaccine
Rules_4	passed counts:14
node_0: feature_name=Rpl38	feature_id[2].value > threshold=3.941534638404846
node_144: feature_name=Rpl3	feature_id[13].value <= threshold=3.0677825212478638
node_145: feature_name=Rpl37	feature_id[9].value <= threshold=3.6235402822494507
node_146: feature_name=Rps27a	feature_id[6].value > threshold=2.917405366897583
Class: Adenovirus vaccine + Adenovirus vaccine
Rules_5	passed counts:12
node_0: feature_name=Rpl38	feature_id[2].value > threshold=3.941534638404846
node_144: feature_name=Rpl3	feature_id[13].value > threshold=3.0677825212478638
node_158: feature_name=Rps27	feature_id[0].value > threshold=4.024713516235352
node_164: feature_name=Cfb	feature_id[17].value <= threshold=0.3465735912322998
node_165: feature_name=Psme1	feature_id[11].value > threshold=0.3465735912322998
Class: Attenuated vaccine + Attenuated vaccine
Rules_6	passed counts:12
node_0: feature_name=Rpl38	feature_id[2].value <= threshold=3.941534638404846
node_1: feature_name=Ifit3	feature_id[10].value > threshold=0.3465735912322998
node_63: feature_name=Rpl37	feature_id[9].value <= threshold=3.465247392654419
node_64: feature_name=Rpl37a	feature_id[5].value > threshold=3.384246587753296
node_96: feature_name=Rps29	feature_id[18].value <= threshold=4.189195394515991
node_97: feature_name=Ifit3	feature_id[10].value <= threshold=1.8688347935676575
node_98: feature_name=Rps27a	feature_id[6].value <= threshold=3.5114340782165527
node_99: feature_name=Rpl38	feature_id[2].value > threshold=3.276966691017151
node_115: feature_name=Rps14	feature_id[16].value > threshold=2.851891279220581
node_117: feature_name=Rps14	feature_id[16].value <= threshold=3.900695562362671
Class: Non-vaccinated
Rules_7	passed counts:10
node_0: feature_name=Rpl38	feature_id[2].value <= threshold=3.941534638404846
node_1: feature_name=Ifit3	feature_id[10].value > threshold=0.3465735912322998
node_63: feature_name=Rpl37	feature_id[9].value <= threshold=3.465247392654419
node_64: feature_name=Rpl37a	feature_id[5].value > threshold=3.384246587753296
node_96: feature_name=Rps29	feature_id[18].value > threshold=4.189195394515991
Class: Non-vaccinated
Rules_8	passed counts:9
node_0: feature_name=Rpl38	feature_id[2].value <= threshold=3.941534638404846
node_1: feature_name=Ifit3	feature_id[10].value > threshold=0.3465735912322998
node_63: feature_name=Rpl37	feature_id[9].value <= threshold=3.465247392654419
node_64: feature_name=Rpl37a	feature_id[5].value <= threshold=3.384246587753296
node_65: feature_name=Cfb	feature_id[17].value > threshold=0.8958797454833984
node_93: feature_name=Rpsa	feature_id[8].value > threshold=2.09482741355896
Class: Non-vaccinated
Rules_9	passed counts:8
node_0: feature_name=Rpl38	feature_id[2].value <= threshold=3.941534638404846
node_1: feature_name=Ifit3	feature_id[10].value > threshold=0.3465735912322998
node_63: feature_name=Rpl37	feature_id[9].value <= threshold=3.465247392654419
node_64: feature_name=Rpl37a	feature_id[5].value > threshold=3.384246587753296
node_96: feature_name=Rps29	feature_id[18].value <= threshold=4.189195394515991
node_97: feature_name=Ifit3	feature_id[10].value > threshold=1.8688347935676575
Class: Non-vaccinated
Rules_10	passed counts:8
node_0: feature_name=Rpl38	feature_id[2].value <= threshold=3.941534638404846
node_1: feature_name=Ifit3	feature_id[10].value <= threshold=0.3465735912322998
node_2: feature_name=Rps29	feature_id[18].value <= threshold=3.8176519870758057
node_3: feature_name=Rps27	feature_id[0].value > threshold=3.3140207529067993
node_33: feature_name=Rpl37	feature_id[9].value <= threshold=2.7403194904327393
node_34: feature_name=Zmiz1	feature_id[19].value <= threshold=0.3465735912322998
Class: mRNA vaccine + Attenuated vaccine
Rules_11	passed counts:7
node_0: feature_name=Rpl38	feature_id[2].value <= threshold=3.941534638404846
node_1: feature_name=Ifit3	feature_id[10].value > threshold=0.3465735912322998
node_63: feature_name=Rpl37	feature_id[9].value <= threshold=3.465247392654419
node_64: feature_name=Rpl37a	feature_id[5].value > threshold=3.384246587753296
node_96: feature_name=Rps29	feature_id[18].value <= threshold=4.189195394515991
node_97: feature_name=Ifit3	feature_id[10].value <= threshold=1.8688347935676575
node_98: feature_name=Rps27a	feature_id[6].value <= threshold=3.5114340782165527
node_99: feature_name=Rpl38	feature_id[2].value <= threshold=3.276966691017151
node_100: feature_name=Rps29	feature_id[18].value > threshold=3.481121778488159
node_104: feature_name=Psme1	feature_id[11].value <= threshold=1.497866153717041
node_105: feature_name=Rpsa	feature_id[8].value > threshold=3.1513094902038574
Class: mRNA vaccine + Attenuated vaccine
Rules_12	passed counts:7
node_0: feature_name=Rpl38	feature_id[2].value <= threshold=3.941534638404846
node_1: feature_name=Ifit3	feature_id[10].value <= threshold=0.3465735912322998
node_2: feature_name=Rps29	feature_id[18].value <= threshold=3.8176519870758057
node_3: feature_name=Rps27	feature_id[0].value <= threshold=3.3140207529067993
node_4: feature_name=LOC101823249	feature_id[4].value > threshold=2.0126758217811584
node_16: feature_name=LOC101823249	feature_id[4].value <= threshold=2.602003335952759
node_17: feature_name=Rpl3	feature_id[13].value > threshold=2.636499762535095
node_21: feature_name=Rpl9	feature_id[7].value > threshold=3.17718505859375
node_25: feature_name=Rpl36	feature_id[3].value <= threshold=3.0433874130249023
Class: mRNA vaccine + Attenuated vaccine
Rules_13	passed counts:6
node_0: feature_name=Rpl38	feature_id[2].value <= threshold=3.941534638404846
node_1: feature_name=Ifit3	feature_id[10].value > threshold=0.3465735912322998
node_63: feature_name=Rpl37	feature_id[9].value <= threshold=3.465247392654419
node_64: feature_name=Rpl37a	feature_id[5].value <= threshold=3.384246587753296
node_65: feature_name=Cfb	feature_id[17].value <= threshold=0.8958797454833984
node_66: feature_name=Rps14	feature_id[16].value > threshold=3.701225757598877
node_90: feature_name=Rpl9	feature_id[7].value > threshold=2.8888261318206787
Class: Non-vaccinated
Rules_14	passed counts:6
node_0: feature_name=Rpl38	feature_id[2].value <= threshold=3.941534638404846
node_1: feature_name=Ifit3	feature_id[10].value <= threshold=0.3465735912322998
node_2: feature_name=Rps29	feature_id[18].value > threshold=3.8176519870758057
node_44: feature_name=Rpl37	feature_id[9].value <= threshold=3.4923582077026367
node_45: feature_name=Rpl37a	feature_id[5].value > threshold=3.3497501611709595
node_47: feature_name=Rpsa	feature_id[8].value > threshold=2.6287477016448975
node_49: feature_name=Rpl10	feature_id[15].value <= threshold=3.4637789726257324
node_50: feature_name=Rpl37a	feature_id[5].value <= threshold=3.701225757598877
node_51: feature_name=Rpl37a	feature_id[5].value > threshold=3.540854334831238
Class: mRNA vaccine + Attenuated vaccine
Rules_15	passed counts:5
node_0: feature_name=Rpl38	feature_id[2].value > threshold=3.941534638404846
node_144: feature_name=Rpl3	feature_id[13].value <= threshold=3.0677825212478638
node_145: feature_name=Rpl37	feature_id[9].value > threshold=3.6235402822494507
node_151: feature_name=Zmiz1	feature_id[19].value <= threshold=0.3465735912322998
node_152: feature_name=Rps27	feature_id[0].value > threshold=3.8004512786865234
Class: Adenovirus vaccine + Adenovirus vaccine
Rules_16	passed counts:5
node_0: feature_name=Rpl38	feature_id[2].value <= threshold=3.941534638404846
node_1: feature_name=Ifit3	feature_id[10].value > threshold=0.3465735912322998
node_63: feature_name=Rpl37	feature_id[9].value > threshold=3.465247392654419
node_141: feature_name=Rpl38	feature_id[2].value <= threshold=3.8802335262298584
Class: Adenovirus vaccine + Adenovirus vaccine
Rules_17	passed counts:5
node_0: feature_name=Rpl38	feature_id[2].value <= threshold=3.941534638404846
node_1: feature_name=Ifit3	feature_id[10].value <= threshold=0.3465735912322998
node_2: feature_name=Rps29	feature_id[18].value <= threshold=3.8176519870758057
node_3: feature_name=Rps27	feature_id[0].value <= threshold=3.3140207529067993
node_4: feature_name=LOC101823249	feature_id[4].value > threshold=2.0126758217811584
node_16: feature_name=LOC101823249	feature_id[4].value > threshold=2.602003335952759
node_30: feature_name=Rps27a	feature_id[6].value <= threshold=3.4468281269073486
Class: mRNA vaccine + mRNA vaccine
Rules_18	passed counts:4
node_0: feature_name=Rpl38	feature_id[2].value > threshold=3.941534638404846
node_144: feature_name=Rpl3	feature_id[13].value <= threshold=3.0677825212478638
node_145: feature_name=Rpl37	feature_id[9].value > threshold=3.6235402822494507
node_151: feature_name=Zmiz1	feature_id[19].value > threshold=0.3465735912322998
node_155: feature_name=Rpl9	feature_id[7].value <= threshold=3.4175922870635986
Class: Attenuated vaccine + Attenuated vaccine
Rules_19	passed counts:4
node_0: feature_name=Rpl38	feature_id[2].value <= threshold=3.941534638404846
node_1: feature_name=Ifit3	feature_id[10].value > threshold=0.3465735912322998
node_63: feature_name=Rpl37	feature_id[9].value <= threshold=3.465247392654419
node_64: feature_name=Rpl37a	feature_id[5].value > threshold=3.384246587753296
node_96: feature_name=Rps29	feature_id[18].value <= threshold=4.189195394515991
node_97: feature_name=Ifit3	feature_id[10].value <= threshold=1.8688347935676575
node_98: feature_name=Rps27a	feature_id[6].value <= threshold=3.5114340782165527
node_99: feature_name=Rpl38	feature_id[2].value <= threshold=3.276966691017151
node_100: feature_name=Rps29	feature_id[18].value > threshold=3.481121778488159
node_104: feature_name=Psme1	feature_id[11].value > threshold=1.497866153717041
node_110: feature_name=Rps27a	feature_id[6].value <= threshold=3.331566333770752
Class: Non-vaccinated
Rules_20	passed counts:4
node_0: feature_name=Rpl38	feature_id[2].value <= threshold=3.941534638404846
node_1: feature_name=Ifit3	feature_id[10].value > threshold=0.3465735912322998
node_63: feature_name=Rpl37	feature_id[9].value <= threshold=3.465247392654419
node_64: feature_name=Rpl37a	feature_id[5].value > threshold=3.384246587753296
node_96: feature_name=Rps29	feature_id[18].value <= threshold=4.189195394515991
node_97: feature_name=Ifit3	feature_id[10].value <= threshold=1.8688347935676575
node_98: feature_name=Rps27a	feature_id[6].value <= threshold=3.5114340782165527
node_99: feature_name=Rpl38	feature_id[2].value <= threshold=3.276966691017151
node_100: feature_name=Rps29	feature_id[18].value <= threshold=3.481121778488159
node_101: feature_name=Rpl38	feature_id[2].value > threshold=2.5249279737472534
Class: Non-vaccinated
Rules_21	passed counts:4
node_0: feature_name=Rpl38	feature_id[2].value <= threshold=3.941534638404846
node_1: feature_name=Ifit3	feature_id[10].value <= threshold=0.3465735912322998
node_2: feature_name=Rps29	feature_id[18].value <= threshold=3.8176519870758057
node_3: feature_name=Rps27	feature_id[0].value > threshold=3.3140207529067993
node_33: feature_name=Rpl37	feature_id[9].value > threshold=2.7403194904327393
node_41: feature_name=Rpl37	feature_id[9].value <= threshold=3.0677825212478638
Class: Non-vaccinated
Rules_22	passed counts:3
node_0: feature_name=Rpl38	feature_id[2].value > threshold=3.941534638404846
node_144: feature_name=Rpl3	feature_id[13].value > threshold=3.0677825212478638
node_158: feature_name=Rps27	feature_id[0].value <= threshold=4.024713516235352
node_159: feature_name=Rpl9	feature_id[7].value <= threshold=3.2937750816345215
Class: Adenovirus vaccine + Adenovirus vaccine
Rules_23	passed counts:3
node_0: feature_name=Rpl38	feature_id[2].value <= threshold=3.941534638404846
node_1: feature_name=Ifit3	feature_id[10].value > threshold=0.3465735912322998
node_63: feature_name=Rpl37	feature_id[9].value <= threshold=3.465247392654419
node_64: feature_name=Rpl37a	feature_id[5].value > threshold=3.384246587753296
node_96: feature_name=Rps29	feature_id[18].value <= threshold=4.189195394515991
node_97: feature_name=Ifit3	feature_id[10].value <= threshold=1.8688347935676575
node_98: feature_name=Rps27a	feature_id[6].value > threshold=3.5114340782165527
node_120: feature_name=Rpl37	feature_id[9].value > threshold=3.1567740440368652
node_136: feature_name=Rpsa	feature_id[8].value > threshold=3.6665115356445312
Class: Non-vaccinated
Rules_24	passed counts:3
node_0: feature_name=Rpl38	feature_id[2].value <= threshold=3.941534638404846
node_1: feature_name=Ifit3	feature_id[10].value > threshold=0.3465735912322998
node_63: feature_name=Rpl37	feature_id[9].value <= threshold=3.465247392654419
node_64: feature_name=Rpl37a	feature_id[5].value > threshold=3.384246587753296
node_96: feature_name=Rps29	feature_id[18].value <= threshold=4.189195394515991
node_97: feature_name=Ifit3	feature_id[10].value <= threshold=1.8688347935676575
node_98: feature_name=Rps27a	feature_id[6].value <= threshold=3.5114340782165527
node_99: feature_name=Rpl38	feature_id[2].value <= threshold=3.276966691017151
node_100: feature_name=Rps29	feature_id[18].value > threshold=3.481121778488159
node_104: feature_name=Psme1	feature_id[11].value > threshold=1.497866153717041
node_110: feature_name=Rps27a	feature_id[6].value > threshold=3.331566333770752
node_112: feature_name=Rpl10	feature_id[15].value > threshold=3.361916184425354
Class: mRNA vaccine + Attenuated vaccine
Rules_25	passed counts:3
node_0: feature_name=Rpl38	feature_id[2].value <= threshold=3.941534638404846
node_1: feature_name=Ifit3	feature_id[10].value > threshold=0.3465735912322998
node_63: feature_name=Rpl37	feature_id[9].value <= threshold=3.465247392654419
node_64: feature_name=Rpl37a	feature_id[5].value <= threshold=3.384246587753296
node_65: feature_name=Cfb	feature_id[17].value <= threshold=0.8958797454833984
node_66: feature_name=Rps14	feature_id[16].value <= threshold=3.701225757598877
node_67: feature_name=Rps14	feature_id[16].value <= threshold=3.0201274156570435
node_68: feature_name=Zmiz1	feature_id[19].value > threshold=0.3465735912322998
node_70: feature_name=Rpl10	feature_id[15].value > threshold=2.938867926597595
Class: mRNA vaccine + Attenuated vaccine
Rules_26	passed counts:3
node_0: feature_name=Rpl38	feature_id[2].value <= threshold=3.941534638404846
node_1: feature_name=Ifit3	feature_id[10].value > threshold=0.3465735912322998
node_63: feature_name=Rpl37	feature_id[9].value <= threshold=3.465247392654419
node_64: feature_name=Rpl37a	feature_id[5].value <= threshold=3.384246587753296
node_65: feature_name=Cfb	feature_id[17].value <= threshold=0.8958797454833984
node_66: feature_name=Rps14	feature_id[16].value <= threshold=3.701225757598877
node_67: feature_name=Rps14	feature_id[16].value <= threshold=3.0201274156570435
node_68: feature_name=Zmiz1	feature_id[19].value <= threshold=0.3465735912322998
Class: Non-vaccinated
Rules_27	passed counts:3
node_0: feature_name=Rpl38	feature_id[2].value <= threshold=3.941534638404846
node_1: feature_name=Ifit3	feature_id[10].value <= threshold=0.3465735912322998
node_2: feature_name=Rps29	feature_id[18].value <= threshold=3.8176519870758057
node_3: feature_name=Rps27	feature_id[0].value <= threshold=3.3140207529067993
node_4: feature_name=LOC101823249	feature_id[4].value > threshold=2.0126758217811584
node_16: feature_name=LOC101823249	feature_id[4].value > threshold=2.602003335952759
node_30: feature_name=Rps27a	feature_id[6].value > threshold=3.4468281269073486
Class: Non-vaccinated
Rules_28	passed counts:3
node_0: feature_name=Rpl38	feature_id[2].value <= threshold=3.941534638404846
node_1: feature_name=Ifit3	feature_id[10].value <= threshold=0.3465735912322998
node_2: feature_name=Rps29	feature_id[18].value <= threshold=3.8176519870758057
node_3: feature_name=Rps27	feature_id[0].value <= threshold=3.3140207529067993
node_4: feature_name=LOC101823249	feature_id[4].value > threshold=2.0126758217811584
node_16: feature_name=LOC101823249	feature_id[4].value <= threshold=2.602003335952759
node_17: feature_name=Rpl3	feature_id[13].value > threshold=2.636499762535095
node_21: feature_name=Rpl9	feature_id[7].value <= threshold=3.17718505859375
node_22: feature_name=Rps27a	feature_id[6].value > threshold=2.760730504989624
Class: mRNA vaccine + mRNA vaccine
Rules_29	passed counts:2
node_0: feature_name=Rpl38	feature_id[2].value > threshold=3.941534638404846
node_144: feature_name=Rpl3	feature_id[13].value > threshold=3.0677825212478638
node_158: feature_name=Rps27	feature_id[0].value > threshold=4.024713516235352
node_164: feature_name=Cfb	feature_id[17].value <= threshold=0.3465735912322998
node_165: feature_name=Psme1	feature_id[11].value <= threshold=0.3465735912322998
node_166: feature_name=Rpl3	feature_id[13].value <= threshold=3.538326859474182
Class: Adenovirus vaccine + Adenovirus vaccine
Rules_30	passed counts:2
node_0: feature_name=Rpl38	feature_id[2].value > threshold=3.941534638404846
node_144: feature_name=Rpl3	feature_id[13].value > threshold=3.0677825212478638
node_158: feature_name=Rps27	feature_id[0].value <= threshold=4.024713516235352
node_159: feature_name=Rpl9	feature_id[7].value > threshold=3.2937750816345215
node_161: feature_name=Rpl37a	feature_id[5].value > threshold=4.094344615936279
Class: mRNA vaccine + Attenuated vaccine
Rules_31	passed counts:2
node_0: feature_name=Rpl38	feature_id[2].value <= threshold=3.941534638404846
node_1: feature_name=Ifit3	feature_id[10].value > threshold=0.3465735912322998
node_63: feature_name=Rpl37	feature_id[9].value <= threshold=3.465247392654419
node_64: feature_name=Rpl37a	feature_id[5].value > threshold=3.384246587753296
node_96: feature_name=Rps29	feature_id[18].value <= threshold=4.189195394515991
node_97: feature_name=Ifit3	feature_id[10].value <= threshold=1.8688347935676575
node_98: feature_name=Rps27a	feature_id[6].value > threshold=3.5114340782165527
node_120: feature_name=Rpl37	feature_id[9].value > threshold=3.1567740440368652
node_136: feature_name=Rpsa	feature_id[8].value <= threshold=3.6665115356445312
Class: mRNA vaccine + mRNA vaccine
Rules_32	passed counts:2
node_0: feature_name=Rpl38	feature_id[2].value <= threshold=3.941534638404846
node_1: feature_name=Ifit3	feature_id[10].value > threshold=0.3465735912322998
node_63: feature_name=Rpl37	feature_id[9].value <= threshold=3.465247392654419
node_64: feature_name=Rpl37a	feature_id[5].value > threshold=3.384246587753296
node_96: feature_name=Rps29	feature_id[18].value <= threshold=4.189195394515991
node_97: feature_name=Ifit3	feature_id[10].value <= threshold=1.8688347935676575
node_98: feature_name=Rps27a	feature_id[6].value > threshold=3.5114340782165527
node_120: feature_name=Rpl37	feature_id[9].value <= threshold=3.1567740440368652
node_121: feature_name=Rpl38	feature_id[2].value > threshold=3.481121778488159
node_133: feature_name=Rps14	feature_id[16].value <= threshold=3.657941699028015
Class: Non-vaccinated
Rules_33	passed counts:2
node_0: feature_name=Rpl38	feature_id[2].value <= threshold=3.941534638404846
node_1: feature_name=Ifit3	feature_id[10].value > threshold=0.3465735912322998
node_63: feature_name=Rpl37	feature_id[9].value <= threshold=3.465247392654419
node_64: feature_name=Rpl37a	feature_id[5].value > threshold=3.384246587753296
node_96: feature_name=Rps29	feature_id[18].value <= threshold=4.189195394515991
node_97: feature_name=Ifit3	feature_id[10].value <= threshold=1.8688347935676575
node_98: feature_name=Rps27a	feature_id[6].value > threshold=3.5114340782165527
node_120: feature_name=Rpl37	feature_id[9].value <= threshold=3.1567740440368652
node_121: feature_name=Rpl38	feature_id[2].value <= threshold=3.481121778488159
node_122: feature_name=Rpl37	feature_id[9].value > threshold=1.7776740193367004
node_124: feature_name=Rpl38	feature_id[2].value <= threshold=2.699081301689148
node_125: feature_name=LOC101823249	feature_id[4].value > threshold=2.3410656452178955
Class: Non-vaccinated
Rules_34	passed counts:2
node_0: feature_name=Rpl38	feature_id[2].value <= threshold=3.941534638404846
node_1: feature_name=Ifit3	feature_id[10].value > threshold=0.3465735912322998
node_63: feature_name=Rpl37	feature_id[9].value <= threshold=3.465247392654419
node_64: feature_name=Rpl37a	feature_id[5].value > threshold=3.384246587753296
node_96: feature_name=Rps29	feature_id[18].value <= threshold=4.189195394515991
node_97: feature_name=Ifit3	feature_id[10].value <= threshold=1.8688347935676575
node_98: feature_name=Rps27a	feature_id[6].value > threshold=3.5114340782165527
node_120: feature_name=Rpl37	feature_id[9].value <= threshold=3.1567740440368652
node_121: feature_name=Rpl38	feature_id[2].value <= threshold=3.481121778488159
node_122: feature_name=Rpl37	feature_id[9].value > threshold=1.7776740193367004
node_124: feature_name=Rpl38	feature_id[2].value <= threshold=2.699081301689148
node_125: feature_name=LOC101823249	feature_id[4].value <= threshold=2.3410656452178955
Class: mRNA vaccine + Attenuated vaccine
Rules_35	passed counts:2
node_0: feature_name=Rpl38	feature_id[2].value <= threshold=3.941534638404846
node_1: feature_name=Ifit3	feature_id[10].value > threshold=0.3465735912322998
node_63: feature_name=Rpl37	feature_id[9].value <= threshold=3.465247392654419
node_64: feature_name=Rpl37a	feature_id[5].value > threshold=3.384246587753296
node_96: feature_name=Rps29	feature_id[18].value <= threshold=4.189195394515991
node_97: feature_name=Ifit3	feature_id[10].value <= threshold=1.8688347935676575
node_98: feature_name=Rps27a	feature_id[6].value <= threshold=3.5114340782165527
node_99: feature_name=Rpl38	feature_id[2].value > threshold=3.276966691017151
node_115: feature_name=Rps14	feature_id[16].value <= threshold=2.851891279220581
Class: Adenovirus vaccine + Adenovirus vaccine
Rules_36	passed counts:2
node_0: feature_name=Rpl38	feature_id[2].value <= threshold=3.941534638404846
node_1: feature_name=Ifit3	feature_id[10].value > threshold=0.3465735912322998
node_63: feature_name=Rpl37	feature_id[9].value <= threshold=3.465247392654419
node_64: feature_name=Rpl37a	feature_id[5].value > threshold=3.384246587753296
node_96: feature_name=Rps29	feature_id[18].value <= threshold=4.189195394515991
node_97: feature_name=Ifit3	feature_id[10].value <= threshold=1.8688347935676575
node_98: feature_name=Rps27a	feature_id[6].value <= threshold=3.5114340782165527
node_99: feature_name=Rpl38	feature_id[2].value <= threshold=3.276966691017151
node_100: feature_name=Rps29	feature_id[18].value > threshold=3.481121778488159
node_104: feature_name=Psme1	feature_id[11].value <= threshold=1.497866153717041
node_105: feature_name=Rpsa	feature_id[8].value <= threshold=3.1513094902038574
node_106: feature_name=Rpl37a	feature_id[5].value > threshold=3.4175922870635986
Class: mRNA vaccine + mRNA vaccine
Rules_37	passed counts:2
node_0: feature_name=Rpl38	feature_id[2].value <= threshold=3.941534638404846
node_1: feature_name=Ifit3	feature_id[10].value > threshold=0.3465735912322998
node_63: feature_name=Rpl37	feature_id[9].value <= threshold=3.465247392654419
node_64: feature_name=Rpl37a	feature_id[5].value <= threshold=3.384246587753296
node_65: feature_name=Cfb	feature_id[17].value <= threshold=0.8958797454833984
node_66: feature_name=Rps14	feature_id[16].value <= threshold=3.701225757598877
node_67: feature_name=Rps14	feature_id[16].value > threshold=3.0201274156570435
node_77: feature_name=Rpsa	feature_id[8].value > threshold=2.4414010047912598
node_79: feature_name=Rpl9	feature_id[7].value <= threshold=3.5549397468566895
node_80: feature_name=Zmiz1	feature_id[19].value <= threshold=1.589026927947998
node_81: feature_name=Rps27a	feature_id[6].value <= threshold=3.772694945335388
node_82: feature_name=Rps29	feature_id[18].value > threshold=3.828405022621155
node_84: feature_name=Rpl38	feature_id[2].value > threshold=2.9674471616744995
Class: mRNA vaccine + mRNA vaccine
Rules_38	passed counts:2
node_0: feature_name=Rpl38	feature_id[2].value <= threshold=3.941534638404846
node_1: feature_name=Ifit3	feature_id[10].value > threshold=0.3465735912322998
node_63: feature_name=Rpl37	feature_id[9].value <= threshold=3.465247392654419
node_64: feature_name=Rpl37a	feature_id[5].value <= threshold=3.384246587753296
node_65: feature_name=Cfb	feature_id[17].value <= threshold=0.8958797454833984
node_66: feature_name=Rps14	feature_id[16].value <= threshold=3.701225757598877
node_67: feature_name=Rps14	feature_id[16].value > threshold=3.0201274156570435
node_77: feature_name=Rpsa	feature_id[8].value <= threshold=2.4414010047912598
Class: Non-vaccinated
Rules_39	passed counts:2
node_0: feature_name=Rpl38	feature_id[2].value <= threshold=3.941534638404846
node_1: feature_name=Ifit3	feature_id[10].value <= threshold=0.3465735912322998
node_2: feature_name=Rps29	feature_id[18].value > threshold=3.8176519870758057
node_44: feature_name=Rpl37	feature_id[9].value > threshold=3.4923582077026367
node_60: feature_name=Rps3	feature_id[14].value > threshold=3.3667010068893433
Class: Adenovirus vaccine + Adenovirus vaccine
Rules_40	passed counts:2
node_0: feature_name=Rpl38	feature_id[2].value <= threshold=3.941534638404846
node_1: feature_name=Ifit3	feature_id[10].value <= threshold=0.3465735912322998
node_2: feature_name=Rps29	feature_id[18].value > threshold=3.8176519870758057
node_44: feature_name=Rpl37	feature_id[9].value <= threshold=3.4923582077026367
node_45: feature_name=Rpl37a	feature_id[5].value > threshold=3.3497501611709595
node_47: feature_name=Rpsa	feature_id[8].value > threshold=2.6287477016448975
node_49: feature_name=Rpl10	feature_id[15].value <= threshold=3.4637789726257324
node_50: feature_name=Rpl37a	feature_id[5].value > threshold=3.701225757598877
Class: Non-vaccinated
Rules_41	passed counts:2
node_0: feature_name=Rpl38	feature_id[2].value <= threshold=3.941534638404846
node_1: feature_name=Ifit3	feature_id[10].value <= threshold=0.3465735912322998
node_2: feature_name=Rps29	feature_id[18].value > threshold=3.8176519870758057
node_44: feature_name=Rpl37	feature_id[9].value <= threshold=3.4923582077026367
node_45: feature_name=Rpl37a	feature_id[5].value <= threshold=3.3497501611709595
Class: Non-vaccinated
Rules_42	passed counts:2
node_0: feature_name=Rpl38	feature_id[2].value <= threshold=3.941534638404846
node_1: feature_name=Ifit3	feature_id[10].value <= threshold=0.3465735912322998
node_2: feature_name=Rps29	feature_id[18].value <= threshold=3.8176519870758057
node_3: feature_name=Rps27	feature_id[0].value > threshold=3.3140207529067993
node_33: feature_name=Rpl37	feature_id[9].value <= threshold=2.7403194904327393
node_34: feature_name=Zmiz1	feature_id[19].value > threshold=0.3465735912322998
node_36: feature_name=Rps14	feature_id[16].value > threshold=3.2116235494613647
Class: Non-vaccinated
Rules_43	passed counts:2
node_0: feature_name=Rpl38	feature_id[2].value <= threshold=3.941534638404846
node_1: feature_name=Ifit3	feature_id[10].value <= threshold=0.3465735912322998
node_2: feature_name=Rps29	feature_id[18].value <= threshold=3.8176519870758057
node_3: feature_name=Rps27	feature_id[0].value <= threshold=3.3140207529067993
node_4: feature_name=LOC101823249	feature_id[4].value > threshold=2.0126758217811584
node_16: feature_name=LOC101823249	feature_id[4].value <= threshold=2.602003335952759
node_17: feature_name=Rpl3	feature_id[13].value <= threshold=2.636499762535095
node_18: feature_name=Rpl37	feature_id[9].value > threshold=2.003666639328003
Class: Non-vaccinated
Rules_44	passed counts:2
node_0: feature_name=Rpl38	feature_id[2].value <= threshold=3.941534638404846
node_1: feature_name=Ifit3	feature_id[10].value <= threshold=0.3465735912322998
node_2: feature_name=Rps29	feature_id[18].value <= threshold=3.8176519870758057
node_3: feature_name=Rps27	feature_id[0].value <= threshold=3.3140207529067993
node_4: feature_name=LOC101823249	feature_id[4].value <= threshold=2.0126758217811584
node_5: feature_name=Rpl37	feature_id[9].value > threshold=1.497866153717041
node_9: feature_name=Rpl37a	feature_id[5].value <= threshold=3.6505738496780396
node_10: feature_name=Rpsa	feature_id[8].value <= threshold=2.636499762535095
node_11: feature_name=Rps3	feature_id[14].value > threshold=3.2291691303253174
Class: mRNA vaccine + mRNA vaccine
Rules_45	passed counts:2
node_0: feature_name=Rpl38	feature_id[2].value <= threshold=3.941534638404846
node_1: feature_name=Ifit3	feature_id[10].value <= threshold=0.3465735912322998
node_2: feature_name=Rps29	feature_id[18].value <= threshold=3.8176519870758057
node_3: feature_name=Rps27	feature_id[0].value <= threshold=3.3140207529067993
node_4: feature_name=LOC101823249	feature_id[4].value <= threshold=2.0126758217811584
node_5: feature_name=Rpl37	feature_id[9].value <= threshold=1.497866153717041
node_6: feature_name=Rpl10	feature_id[15].value <= threshold=3.5549397468566895
Class: Non-vaccinated
Rules_46	passed counts:1
node_0: feature_name=Rpl38	feature_id[2].value > threshold=3.941534638404846
node_144: feature_name=Rpl3	feature_id[13].value > threshold=3.0677825212478638
node_158: feature_name=Rps27	feature_id[0].value > threshold=4.024713516235352
node_164: feature_name=Cfb	feature_id[17].value > threshold=0.3465735912322998
node_170: feature_name=Rpl37	feature_id[9].value > threshold=3.396172285079956
Class: Adenovirus vaccine + Adenovirus vaccine
Rules_47	passed counts:1
node_0: feature_name=Rpl38	feature_id[2].value > threshold=3.941534638404846
node_144: feature_name=Rpl3	feature_id[13].value > threshold=3.0677825212478638
node_158: feature_name=Rps27	feature_id[0].value > threshold=4.024713516235352
node_164: feature_name=Cfb	feature_id[17].value > threshold=0.3465735912322998
node_170: feature_name=Rpl37	feature_id[9].value <= threshold=3.396172285079956
Class: Non-vaccinated
Rules_48	passed counts:1
node_0: feature_name=Rpl38	feature_id[2].value > threshold=3.941534638404846
node_144: feature_name=Rpl3	feature_id[13].value > threshold=3.0677825212478638
node_158: feature_name=Rps27	feature_id[0].value > threshold=4.024713516235352
node_164: feature_name=Cfb	feature_id[17].value <= threshold=0.3465735912322998
node_165: feature_name=Psme1	feature_id[11].value <= threshold=0.3465735912322998
node_166: feature_name=Rpl3	feature_id[13].value > threshold=3.538326859474182
Class: Attenuated vaccine + Attenuated vaccine
Rules_49	passed counts:1
node_0: feature_name=Rpl38	feature_id[2].value > threshold=3.941534638404846
node_144: feature_name=Rpl3	feature_id[13].value > threshold=3.0677825212478638
node_158: feature_name=Rps27	feature_id[0].value <= threshold=4.024713516235352
node_159: feature_name=Rpl9	feature_id[7].value > threshold=3.2937750816345215
node_161: feature_name=Rpl37a	feature_id[5].value <= threshold=4.094344615936279
Class: Non-vaccinated
Rules_50	passed counts:1
node_0: feature_name=Rpl38	feature_id[2].value > threshold=3.941534638404846
node_144: feature_name=Rpl3	feature_id[13].value <= threshold=3.0677825212478638
node_145: feature_name=Rpl37	feature_id[9].value > threshold=3.6235402822494507
node_151: feature_name=Zmiz1	feature_id[19].value > threshold=0.3465735912322998
node_155: feature_name=Rpl9	feature_id[7].value > threshold=3.4175922870635986
Class: Adenovirus vaccine + Adenovirus vaccine
Rules_51	passed counts:1
node_0: feature_name=Rpl38	feature_id[2].value > threshold=3.941534638404846
node_144: feature_name=Rpl3	feature_id[13].value <= threshold=3.0677825212478638
node_145: feature_name=Rpl37	feature_id[9].value > threshold=3.6235402822494507
node_151: feature_name=Zmiz1	feature_id[19].value <= threshold=0.3465735912322998
node_152: feature_name=Rps27	feature_id[0].value <= threshold=3.8004512786865234
Class: Attenuated vaccine + Attenuated vaccine
Rules_52	passed counts:1
node_0: feature_name=Rpl38	feature_id[2].value > threshold=3.941534638404846
node_144: feature_name=Rpl3	feature_id[13].value <= threshold=3.0677825212478638
node_145: feature_name=Rpl37	feature_id[9].value <= threshold=3.6235402822494507
node_146: feature_name=Rps27a	feature_id[6].value <= threshold=2.917405366897583
node_147: feature_name=Rpl3	feature_id[13].value > threshold=2.770631790161133
Class: Attenuated vaccine + Attenuated vaccine
Rules_53	passed counts:1
node_0: feature_name=Rpl38	feature_id[2].value > threshold=3.941534638404846
node_144: feature_name=Rpl3	feature_id[13].value <= threshold=3.0677825212478638
node_145: feature_name=Rpl37	feature_id[9].value <= threshold=3.6235402822494507
node_146: feature_name=Rps27a	feature_id[6].value <= threshold=2.917405366897583
node_147: feature_name=Rpl3	feature_id[13].value <= threshold=2.770631790161133
Class: Adenovirus vaccine + Adenovirus vaccine
Rules_54	passed counts:1
node_0: feature_name=Rpl38	feature_id[2].value <= threshold=3.941534638404846
node_1: feature_name=Ifit3	feature_id[10].value > threshold=0.3465735912322998
node_63: feature_name=Rpl37	feature_id[9].value > threshold=3.465247392654419
node_141: feature_name=Rpl38	feature_id[2].value > threshold=3.8802335262298584
Class: mRNA vaccine + Attenuated vaccine
Rules_55	passed counts:1
node_0: feature_name=Rpl38	feature_id[2].value <= threshold=3.941534638404846
node_1: feature_name=Ifit3	feature_id[10].value > threshold=0.3465735912322998
node_63: feature_name=Rpl37	feature_id[9].value <= threshold=3.465247392654419
node_64: feature_name=Rpl37a	feature_id[5].value > threshold=3.384246587753296
node_96: feature_name=Rps29	feature_id[18].value <= threshold=4.189195394515991
node_97: feature_name=Ifit3	feature_id[10].value <= threshold=1.8688347935676575
node_98: feature_name=Rps27a	feature_id[6].value > threshold=3.5114340782165527
node_120: feature_name=Rpl37	feature_id[9].value <= threshold=3.1567740440368652
node_121: feature_name=Rpl38	feature_id[2].value > threshold=3.481121778488159
node_133: feature_name=Rps14	feature_id[16].value > threshold=3.657941699028015
Class: mRNA vaccine + mRNA vaccine
Rules_56	passed counts:1
node_0: feature_name=Rpl38	feature_id[2].value <= threshold=3.941534638404846
node_1: feature_name=Ifit3	feature_id[10].value > threshold=0.3465735912322998
node_63: feature_name=Rpl37	feature_id[9].value <= threshold=3.465247392654419
node_64: feature_name=Rpl37a	feature_id[5].value > threshold=3.384246587753296
node_96: feature_name=Rps29	feature_id[18].value <= threshold=4.189195394515991
node_97: feature_name=Ifit3	feature_id[10].value <= threshold=1.8688347935676575
node_98: feature_name=Rps27a	feature_id[6].value > threshold=3.5114340782165527
node_120: feature_name=Rpl37	feature_id[9].value <= threshold=3.1567740440368652
node_121: feature_name=Rpl38	feature_id[2].value <= threshold=3.481121778488159
node_122: feature_name=Rpl37	feature_id[9].value > threshold=1.7776740193367004
node_124: feature_name=Rpl38	feature_id[2].value > threshold=2.699081301689148
node_128: feature_name=LOC101823249	feature_id[4].value <= threshold=1.7776740193367004
node_129: feature_name=Rpl10	feature_id[15].value > threshold=4.005843281745911
Class: mRNA vaccine + Attenuated vaccine
Rules_57	passed counts:1
node_0: feature_name=Rpl38	feature_id[2].value <= threshold=3.941534638404846
node_1: feature_name=Ifit3	feature_id[10].value > threshold=0.3465735912322998
node_63: feature_name=Rpl37	feature_id[9].value <= threshold=3.465247392654419
node_64: feature_name=Rpl37a	feature_id[5].value > threshold=3.384246587753296
node_96: feature_name=Rps29	feature_id[18].value <= threshold=4.189195394515991
node_97: feature_name=Ifit3	feature_id[10].value <= threshold=1.8688347935676575
node_98: feature_name=Rps27a	feature_id[6].value > threshold=3.5114340782165527
node_120: feature_name=Rpl37	feature_id[9].value <= threshold=3.1567740440368652
node_121: feature_name=Rpl38	feature_id[2].value <= threshold=3.481121778488159
node_122: feature_name=Rpl37	feature_id[9].value > threshold=1.7776740193367004
node_124: feature_name=Rpl38	feature_id[2].value > threshold=2.699081301689148
node_128: feature_name=LOC101823249	feature_id[4].value <= threshold=1.7776740193367004
node_129: feature_name=Rpl10	feature_id[15].value <= threshold=4.005843281745911
Class: mRNA vaccine + mRNA vaccine
Rules_58	passed counts:1
node_0: feature_name=Rpl38	feature_id[2].value <= threshold=3.941534638404846
node_1: feature_name=Ifit3	feature_id[10].value > threshold=0.3465735912322998
node_63: feature_name=Rpl37	feature_id[9].value <= threshold=3.465247392654419
node_64: feature_name=Rpl37a	feature_id[5].value > threshold=3.384246587753296
node_96: feature_name=Rps29	feature_id[18].value <= threshold=4.189195394515991
node_97: feature_name=Ifit3	feature_id[10].value <= threshold=1.8688347935676575
node_98: feature_name=Rps27a	feature_id[6].value > threshold=3.5114340782165527
node_120: feature_name=Rpl37	feature_id[9].value <= threshold=3.1567740440368652
node_121: feature_name=Rpl38	feature_id[2].value <= threshold=3.481121778488159
node_122: feature_name=Rpl37	feature_id[9].value <= threshold=1.7776740193367004
Class: mRNA vaccine + mRNA vaccine
Rules_59	passed counts:1
node_0: feature_name=Rpl38	feature_id[2].value <= threshold=3.941534638404846
node_1: feature_name=Ifit3	feature_id[10].value > threshold=0.3465735912322998
node_63: feature_name=Rpl37	feature_id[9].value <= threshold=3.465247392654419
node_64: feature_name=Rpl37a	feature_id[5].value > threshold=3.384246587753296
node_96: feature_name=Rps29	feature_id[18].value <= threshold=4.189195394515991
node_97: feature_name=Ifit3	feature_id[10].value <= threshold=1.8688347935676575
node_98: feature_name=Rps27a	feature_id[6].value <= threshold=3.5114340782165527
node_99: feature_name=Rpl38	feature_id[2].value > threshold=3.276966691017151
node_115: feature_name=Rps14	feature_id[16].value > threshold=2.851891279220581
node_117: feature_name=Rps14	feature_id[16].value > threshold=3.900695562362671
Class: mRNA vaccine + mRNA vaccine
Rules_60	passed counts:1
node_0: feature_name=Rpl38	feature_id[2].value <= threshold=3.941534638404846
node_1: feature_name=Ifit3	feature_id[10].value > threshold=0.3465735912322998
node_63: feature_name=Rpl37	feature_id[9].value <= threshold=3.465247392654419
node_64: feature_name=Rpl37a	feature_id[5].value > threshold=3.384246587753296
node_96: feature_name=Rps29	feature_id[18].value <= threshold=4.189195394515991
node_97: feature_name=Ifit3	feature_id[10].value <= threshold=1.8688347935676575
node_98: feature_name=Rps27a	feature_id[6].value <= threshold=3.5114340782165527
node_99: feature_name=Rpl38	feature_id[2].value <= threshold=3.276966691017151
node_100: feature_name=Rps29	feature_id[18].value > threshold=3.481121778488159
node_104: feature_name=Psme1	feature_id[11].value > threshold=1.497866153717041
node_110: feature_name=Rps27a	feature_id[6].value > threshold=3.331566333770752
node_112: feature_name=Rpl10	feature_id[15].value <= threshold=3.361916184425354
Class: Non-vaccinated
Rules_61	passed counts:1
node_0: feature_name=Rpl38	feature_id[2].value <= threshold=3.941534638404846
node_1: feature_name=Ifit3	feature_id[10].value > threshold=0.3465735912322998
node_63: feature_name=Rpl37	feature_id[9].value <= threshold=3.465247392654419
node_64: feature_name=Rpl37a	feature_id[5].value > threshold=3.384246587753296
node_96: feature_name=Rps29	feature_id[18].value <= threshold=4.189195394515991
node_97: feature_name=Ifit3	feature_id[10].value <= threshold=1.8688347935676575
node_98: feature_name=Rps27a	feature_id[6].value <= threshold=3.5114340782165527
node_99: feature_name=Rpl38	feature_id[2].value <= threshold=3.276966691017151
node_100: feature_name=Rps29	feature_id[18].value > threshold=3.481121778488159
node_104: feature_name=Psme1	feature_id[11].value <= threshold=1.497866153717041
node_105: feature_name=Rpsa	feature_id[8].value <= threshold=3.1513094902038574
node_106: feature_name=Rpl37a	feature_id[5].value <= threshold=3.4175922870635986
Class: mRNA vaccine + Attenuated vaccine
Rules_62	passed counts:1
node_0: feature_name=Rpl38	feature_id[2].value <= threshold=3.941534638404846
node_1: feature_name=Ifit3	feature_id[10].value > threshold=0.3465735912322998
node_63: feature_name=Rpl37	feature_id[9].value <= threshold=3.465247392654419
node_64: feature_name=Rpl37a	feature_id[5].value > threshold=3.384246587753296
node_96: feature_name=Rps29	feature_id[18].value <= threshold=4.189195394515991
node_97: feature_name=Ifit3	feature_id[10].value <= threshold=1.8688347935676575
node_98: feature_name=Rps27a	feature_id[6].value <= threshold=3.5114340782165527
node_99: feature_name=Rpl38	feature_id[2].value <= threshold=3.276966691017151
node_100: feature_name=Rps29	feature_id[18].value <= threshold=3.481121778488159
node_101: feature_name=Rpl38	feature_id[2].value <= threshold=2.5249279737472534
Class: mRNA vaccine + mRNA vaccine
Rules_63	passed counts:1
node_0: feature_name=Rpl38	feature_id[2].value <= threshold=3.941534638404846
node_1: feature_name=Ifit3	feature_id[10].value > threshold=0.3465735912322998
node_63: feature_name=Rpl37	feature_id[9].value <= threshold=3.465247392654419
node_64: feature_name=Rpl37a	feature_id[5].value <= threshold=3.384246587753296
node_65: feature_name=Cfb	feature_id[17].value > threshold=0.8958797454833984
node_93: feature_name=Rpsa	feature_id[8].value <= threshold=2.09482741355896
Class: Adenovirus vaccine + Adenovirus vaccine
Rules_64	passed counts:1
node_0: feature_name=Rpl38	feature_id[2].value <= threshold=3.941534638404846
node_1: feature_name=Ifit3	feature_id[10].value > threshold=0.3465735912322998
node_63: feature_name=Rpl37	feature_id[9].value <= threshold=3.465247392654419
node_64: feature_name=Rpl37a	feature_id[5].value <= threshold=3.384246587753296
node_65: feature_name=Cfb	feature_id[17].value <= threshold=0.8958797454833984
node_66: feature_name=Rps14	feature_id[16].value > threshold=3.701225757598877
node_90: feature_name=Rpl9	feature_id[7].value <= threshold=2.8888261318206787
Class: mRNA vaccine + mRNA vaccine
Rules_65	passed counts:1
node_0: feature_name=Rpl38	feature_id[2].value <= threshold=3.941534638404846
node_1: feature_name=Ifit3	feature_id[10].value > threshold=0.3465735912322998
node_63: feature_name=Rpl37	feature_id[9].value <= threshold=3.465247392654419
node_64: feature_name=Rpl37a	feature_id[5].value <= threshold=3.384246587753296
node_65: feature_name=Cfb	feature_id[17].value <= threshold=0.8958797454833984
node_66: feature_name=Rps14	feature_id[16].value <= threshold=3.701225757598877
node_67: feature_name=Rps14	feature_id[16].value > threshold=3.0201274156570435
node_77: feature_name=Rpsa	feature_id[8].value > threshold=2.4414010047912598
node_79: feature_name=Rpl9	feature_id[7].value > threshold=3.5549397468566895
Class: mRNA vaccine + Attenuated vaccine
Rules_66	passed counts:1
node_0: feature_name=Rpl38	feature_id[2].value <= threshold=3.941534638404846
node_1: feature_name=Ifit3	feature_id[10].value > threshold=0.3465735912322998
node_63: feature_name=Rpl37	feature_id[9].value <= threshold=3.465247392654419
node_64: feature_name=Rpl37a	feature_id[5].value <= threshold=3.384246587753296
node_65: feature_name=Cfb	feature_id[17].value <= threshold=0.8958797454833984
node_66: feature_name=Rps14	feature_id[16].value <= threshold=3.701225757598877
node_67: feature_name=Rps14	feature_id[16].value > threshold=3.0201274156570435
node_77: feature_name=Rpsa	feature_id[8].value > threshold=2.4414010047912598
node_79: feature_name=Rpl9	feature_id[7].value <= threshold=3.5549397468566895
node_80: feature_name=Zmiz1	feature_id[19].value > threshold=1.589026927947998
Class: mRNA vaccine + Attenuated vaccine
Rules_67	passed counts:1
node_0: feature_name=Rpl38	feature_id[2].value <= threshold=3.941534638404846
node_1: feature_name=Ifit3	feature_id[10].value > threshold=0.3465735912322998
node_63: feature_name=Rpl37	feature_id[9].value <= threshold=3.465247392654419
node_64: feature_name=Rpl37a	feature_id[5].value <= threshold=3.384246587753296
node_65: feature_name=Cfb	feature_id[17].value <= threshold=0.8958797454833984
node_66: feature_name=Rps14	feature_id[16].value <= threshold=3.701225757598877
node_67: feature_name=Rps14	feature_id[16].value > threshold=3.0201274156570435
node_77: feature_name=Rpsa	feature_id[8].value > threshold=2.4414010047912598
node_79: feature_name=Rpl9	feature_id[7].value <= threshold=3.5549397468566895
node_80: feature_name=Zmiz1	feature_id[19].value <= threshold=1.589026927947998
node_81: feature_name=Rps27a	feature_id[6].value > threshold=3.772694945335388
Class: Non-vaccinated
Rules_68	passed counts:1
node_0: feature_name=Rpl38	feature_id[2].value <= threshold=3.941534638404846
node_1: feature_name=Ifit3	feature_id[10].value > threshold=0.3465735912322998
node_63: feature_name=Rpl37	feature_id[9].value <= threshold=3.465247392654419
node_64: feature_name=Rpl37a	feature_id[5].value <= threshold=3.384246587753296
node_65: feature_name=Cfb	feature_id[17].value <= threshold=0.8958797454833984
node_66: feature_name=Rps14	feature_id[16].value <= threshold=3.701225757598877
node_67: feature_name=Rps14	feature_id[16].value > threshold=3.0201274156570435
node_77: feature_name=Rpsa	feature_id[8].value > threshold=2.4414010047912598
node_79: feature_name=Rpl9	feature_id[7].value <= threshold=3.5549397468566895
node_80: feature_name=Zmiz1	feature_id[19].value <= threshold=1.589026927947998
node_81: feature_name=Rps27a	feature_id[6].value <= threshold=3.772694945335388
node_82: feature_name=Rps29	feature_id[18].value > threshold=3.828405022621155
node_84: feature_name=Rpl38	feature_id[2].value <= threshold=2.9674471616744995
Class: Non-vaccinated
Rules_69	passed counts:1
node_0: feature_name=Rpl38	feature_id[2].value <= threshold=3.941534638404846
node_1: feature_name=Ifit3	feature_id[10].value > threshold=0.3465735912322998
node_63: feature_name=Rpl37	feature_id[9].value <= threshold=3.465247392654419
node_64: feature_name=Rpl37a	feature_id[5].value <= threshold=3.384246587753296
node_65: feature_name=Cfb	feature_id[17].value <= threshold=0.8958797454833984
node_66: feature_name=Rps14	feature_id[16].value <= threshold=3.701225757598877
node_67: feature_name=Rps14	feature_id[16].value <= threshold=3.0201274156570435
node_68: feature_name=Zmiz1	feature_id[19].value > threshold=0.3465735912322998
node_70: feature_name=Rpl10	feature_id[15].value <= threshold=2.938867926597595
node_71: feature_name=Rpl36	feature_id[3].value > threshold=2.1242476105690002
node_73: feature_name=Rps14	feature_id[16].value > threshold=2.770631790161133
Class: Non-vaccinated
Rules_70	passed counts:1
node_0: feature_name=Rpl38	feature_id[2].value <= threshold=3.941534638404846
node_1: feature_name=Ifit3	feature_id[10].value > threshold=0.3465735912322998
node_63: feature_name=Rpl37	feature_id[9].value <= threshold=3.465247392654419
node_64: feature_name=Rpl37a	feature_id[5].value <= threshold=3.384246587753296
node_65: feature_name=Cfb	feature_id[17].value <= threshold=0.8958797454833984
node_66: feature_name=Rps14	feature_id[16].value <= threshold=3.701225757598877
node_67: feature_name=Rps14	feature_id[16].value <= threshold=3.0201274156570435
node_68: feature_name=Zmiz1	feature_id[19].value > threshold=0.3465735912322998
node_70: feature_name=Rpl10	feature_id[15].value <= threshold=2.938867926597595
node_71: feature_name=Rpl36	feature_id[3].value > threshold=2.1242476105690002
node_73: feature_name=Rps14	feature_id[16].value <= threshold=2.770631790161133
Class: Adenovirus vaccine + Adenovirus vaccine
Rules_71	passed counts:1
node_0: feature_name=Rpl38	feature_id[2].value <= threshold=3.941534638404846
node_1: feature_name=Ifit3	feature_id[10].value > threshold=0.3465735912322998
node_63: feature_name=Rpl37	feature_id[9].value <= threshold=3.465247392654419
node_64: feature_name=Rpl37a	feature_id[5].value <= threshold=3.384246587753296
node_65: feature_name=Cfb	feature_id[17].value <= threshold=0.8958797454833984
node_66: feature_name=Rps14	feature_id[16].value <= threshold=3.701225757598877
node_67: feature_name=Rps14	feature_id[16].value <= threshold=3.0201274156570435
node_68: feature_name=Zmiz1	feature_id[19].value > threshold=0.3465735912322998
node_70: feature_name=Rpl10	feature_id[15].value <= threshold=2.938867926597595
node_71: feature_name=Rpl36	feature_id[3].value <= threshold=2.1242476105690002
Class: mRNA vaccine + mRNA vaccine
Rules_72	passed counts:1
node_0: feature_name=Rpl38	feature_id[2].value <= threshold=3.941534638404846
node_1: feature_name=Ifit3	feature_id[10].value <= threshold=0.3465735912322998
node_2: feature_name=Rps29	feature_id[18].value > threshold=3.8176519870758057
node_44: feature_name=Rpl37	feature_id[9].value > threshold=3.4923582077026367
node_60: feature_name=Rps3	feature_id[14].value <= threshold=3.3667010068893433
Class: Attenuated vaccine + Attenuated vaccine
Rules_73	passed counts:1
node_0: feature_name=Rpl38	feature_id[2].value <= threshold=3.941534638404846
node_1: feature_name=Ifit3	feature_id[10].value <= threshold=0.3465735912322998
node_2: feature_name=Rps29	feature_id[18].value > threshold=3.8176519870758057
node_44: feature_name=Rpl37	feature_id[9].value <= threshold=3.4923582077026367
node_45: feature_name=Rpl37a	feature_id[5].value > threshold=3.3497501611709595
node_47: feature_name=Rpsa	feature_id[8].value > threshold=2.6287477016448975
node_49: feature_name=Rpl10	feature_id[15].value > threshold=3.4637789726257324
node_55: feature_name=LOC101823249	feature_id[4].value <= threshold=1.497866153717041
node_56: feature_name=Rps21	feature_id[1].value > threshold=3.086893081665039
Class: mRNA vaccine + mRNA vaccine
Rules_74	passed counts:1
node_0: feature_name=Rpl38	feature_id[2].value <= threshold=3.941534638404846
node_1: feature_name=Ifit3	feature_id[10].value <= threshold=0.3465735912322998
node_2: feature_name=Rps29	feature_id[18].value > threshold=3.8176519870758057
node_44: feature_name=Rpl37	feature_id[9].value <= threshold=3.4923582077026367
node_45: feature_name=Rpl37a	feature_id[5].value > threshold=3.3497501611709595
node_47: feature_name=Rpsa	feature_id[8].value > threshold=2.6287477016448975
node_49: feature_name=Rpl10	feature_id[15].value > threshold=3.4637789726257324
node_55: feature_name=LOC101823249	feature_id[4].value <= threshold=1.497866153717041
node_56: feature_name=Rps21	feature_id[1].value <= threshold=3.086893081665039
Class: mRNA vaccine + Attenuated vaccine
Rules_75	passed counts:1
node_0: feature_name=Rpl38	feature_id[2].value <= threshold=3.941534638404846
node_1: feature_name=Ifit3	feature_id[10].value <= threshold=0.3465735912322998
node_2: feature_name=Rps29	feature_id[18].value > threshold=3.8176519870758057
node_44: feature_name=Rpl37	feature_id[9].value <= threshold=3.4923582077026367
node_45: feature_name=Rpl37a	feature_id[5].value > threshold=3.3497501611709595
node_47: feature_name=Rpsa	feature_id[8].value > threshold=2.6287477016448975
node_49: feature_name=Rpl10	feature_id[15].value <= threshold=3.4637789726257324
node_50: feature_name=Rpl37a	feature_id[5].value <= threshold=3.701225757598877
node_51: feature_name=Rpl37a	feature_id[5].value <= threshold=3.540854334831238
Class: mRNA vaccine + mRNA vaccine
Rules_76	passed counts:1
node_0: feature_name=Rpl38	feature_id[2].value <= threshold=3.941534638404846
node_1: feature_name=Ifit3	feature_id[10].value <= threshold=0.3465735912322998
node_2: feature_name=Rps29	feature_id[18].value > threshold=3.8176519870758057
node_44: feature_name=Rpl37	feature_id[9].value <= threshold=3.4923582077026367
node_45: feature_name=Rpl37a	feature_id[5].value > threshold=3.3497501611709595
node_47: feature_name=Rpsa	feature_id[8].value <= threshold=2.6287477016448975
Class: mRNA vaccine + mRNA vaccine
Rules_77	passed counts:1
node_0: feature_name=Rpl38	feature_id[2].value <= threshold=3.941534638404846
node_1: feature_name=Ifit3	feature_id[10].value <= threshold=0.3465735912322998
node_2: feature_name=Rps29	feature_id[18].value <= threshold=3.8176519870758057
node_3: feature_name=Rps27	feature_id[0].value > threshold=3.3140207529067993
node_33: feature_name=Rpl37	feature_id[9].value > threshold=2.7403194904327393
node_41: feature_name=Rpl37	feature_id[9].value > threshold=3.0677825212478638
Class: mRNA vaccine + mRNA vaccine
Rules_78	passed counts:1
node_0: feature_name=Rpl38	feature_id[2].value <= threshold=3.941534638404846
node_1: feature_name=Ifit3	feature_id[10].value <= threshold=0.3465735912322998
node_2: feature_name=Rps29	feature_id[18].value <= threshold=3.8176519870758057
node_3: feature_name=Rps27	feature_id[0].value > threshold=3.3140207529067993
node_33: feature_name=Rpl37	feature_id[9].value <= threshold=2.7403194904327393
node_34: feature_name=Zmiz1	feature_id[19].value > threshold=0.3465735912322998
node_36: feature_name=Rps14	feature_id[16].value <= threshold=3.2116235494613647
node_37: feature_name=Rpsa	feature_id[8].value > threshold=3.074234127998352
Class: mRNA vaccine + mRNA vaccine
Rules_79	passed counts:1
node_0: feature_name=Rpl38	feature_id[2].value <= threshold=3.941534638404846
node_1: feature_name=Ifit3	feature_id[10].value <= threshold=0.3465735912322998
node_2: feature_name=Rps29	feature_id[18].value <= threshold=3.8176519870758057
node_3: feature_name=Rps27	feature_id[0].value > threshold=3.3140207529067993
node_33: feature_name=Rpl37	feature_id[9].value <= threshold=2.7403194904327393
node_34: feature_name=Zmiz1	feature_id[19].value > threshold=0.3465735912322998
node_36: feature_name=Rps14	feature_id[16].value <= threshold=3.2116235494613647
node_37: feature_name=Rpsa	feature_id[8].value <= threshold=3.074234127998352
Class: mRNA vaccine + Attenuated vaccine
Rules_80	passed counts:1
node_0: feature_name=Rpl38	feature_id[2].value <= threshold=3.941534638404846
node_1: feature_name=Ifit3	feature_id[10].value <= threshold=0.3465735912322998
node_2: feature_name=Rps29	feature_id[18].value <= threshold=3.8176519870758057
node_3: feature_name=Rps27	feature_id[0].value <= threshold=3.3140207529067993
node_4: feature_name=LOC101823249	feature_id[4].value > threshold=2.0126758217811584
node_16: feature_name=LOC101823249	feature_id[4].value <= threshold=2.602003335952759
node_17: feature_name=Rpl3	feature_id[13].value > threshold=2.636499762535095
node_21: feature_name=Rpl9	feature_id[7].value > threshold=3.17718505859375
node_25: feature_name=Rpl36	feature_id[3].value > threshold=3.0433874130249023
node_27: feature_name=Rps14	feature_id[16].value > threshold=3.4978830814361572
Class: mRNA vaccine + mRNA vaccine
Rules_81	passed counts:1
node_0: feature_name=Rpl38	feature_id[2].value <= threshold=3.941534638404846
node_1: feature_name=Ifit3	feature_id[10].value <= threshold=0.3465735912322998
node_2: feature_name=Rps29	feature_id[18].value <= threshold=3.8176519870758057
node_3: feature_name=Rps27	feature_id[0].value <= threshold=3.3140207529067993
node_4: feature_name=LOC101823249	feature_id[4].value > threshold=2.0126758217811584
node_16: feature_name=LOC101823249	feature_id[4].value <= threshold=2.602003335952759
node_17: feature_name=Rpl3	feature_id[13].value > threshold=2.636499762535095
node_21: feature_name=Rpl9	feature_id[7].value > threshold=3.17718505859375
node_25: feature_name=Rpl36	feature_id[3].value > threshold=3.0433874130249023
node_27: feature_name=Rps14	feature_id[16].value <= threshold=3.4978830814361572
Class: mRNA vaccine + Attenuated vaccine
Rules_82	passed counts:1
node_0: feature_name=Rpl38	feature_id[2].value <= threshold=3.941534638404846
node_1: feature_name=Ifit3	feature_id[10].value <= threshold=0.3465735912322998
node_2: feature_name=Rps29	feature_id[18].value <= threshold=3.8176519870758057
node_3: feature_name=Rps27	feature_id[0].value <= threshold=3.3140207529067993
node_4: feature_name=LOC101823249	feature_id[4].value > threshold=2.0126758217811584
node_16: feature_name=LOC101823249	feature_id[4].value <= threshold=2.602003335952759
node_17: feature_name=Rpl3	feature_id[13].value > threshold=2.636499762535095
node_21: feature_name=Rpl9	feature_id[7].value <= threshold=3.17718505859375
node_22: feature_name=Rps27a	feature_id[6].value <= threshold=2.760730504989624
Class: mRNA vaccine + Attenuated vaccine
Rules_83	passed counts:1
node_0: feature_name=Rpl38	feature_id[2].value <= threshold=3.941534638404846
node_1: feature_name=Ifit3	feature_id[10].value <= threshold=0.3465735912322998
node_2: feature_name=Rps29	feature_id[18].value <= threshold=3.8176519870758057
node_3: feature_name=Rps27	feature_id[0].value <= threshold=3.3140207529067993
node_4: feature_name=LOC101823249	feature_id[4].value > threshold=2.0126758217811584
node_16: feature_name=LOC101823249	feature_id[4].value <= threshold=2.602003335952759
node_17: feature_name=Rpl3	feature_id[13].value <= threshold=2.636499762535095
node_18: feature_name=Rpl37	feature_id[9].value <= threshold=2.003666639328003
Class: mRNA vaccine + Attenuated vaccine
Rules_84	passed counts:1
node_0: feature_name=Rpl38	feature_id[2].value <= threshold=3.941534638404846
node_1: feature_name=Ifit3	feature_id[10].value <= threshold=0.3465735912322998
node_2: feature_name=Rps29	feature_id[18].value <= threshold=3.8176519870758057
node_3: feature_name=Rps27	feature_id[0].value <= threshold=3.3140207529067993
node_4: feature_name=LOC101823249	feature_id[4].value <= threshold=2.0126758217811584
node_5: feature_name=Rpl37	feature_id[9].value > threshold=1.497866153717041
node_9: feature_name=Rpl37a	feature_id[5].value > threshold=3.6505738496780396
Class: mRNA vaccine + Attenuated vaccine
Rules_85	passed counts:1
node_0: feature_name=Rpl38	feature_id[2].value <= threshold=3.941534638404846
node_1: feature_name=Ifit3	feature_id[10].value <= threshold=0.3465735912322998
node_2: feature_name=Rps29	feature_id[18].value <= threshold=3.8176519870758057
node_3: feature_name=Rps27	feature_id[0].value <= threshold=3.3140207529067993
node_4: feature_name=LOC101823249	feature_id[4].value <= threshold=2.0126758217811584
node_5: feature_name=Rpl37	feature_id[9].value > threshold=1.497866153717041
node_9: feature_name=Rpl37a	feature_id[5].value <= threshold=3.6505738496780396
node_10: feature_name=Rpsa	feature_id[8].value <= threshold=2.636499762535095
node_11: feature_name=Rps3	feature_id[14].value <= threshold=3.2291691303253174
Class: mRNA vaccine + Attenuated vaccine
Rules_86	passed counts:1
node_0: feature_name=Rpl38	feature_id[2].value <= threshold=3.941534638404846
node_1: feature_name=Ifit3	feature_id[10].value <= threshold=0.3465735912322998
node_2: feature_name=Rps29	feature_id[18].value <= threshold=3.8176519870758057
node_3: feature_name=Rps27	feature_id[0].value <= threshold=3.3140207529067993
node_4: feature_name=LOC101823249	feature_id[4].value <= threshold=2.0126758217811584
node_5: feature_name=Rpl37	feature_id[9].value <= threshold=1.497866153717041
node_6: feature_name=Rpl10	feature_id[15].value > threshold=3.5549397468566895
Class: mRNA vaccine + mRNA vaccine
