# Supplementary material for: Immune responses of different COVID-19 vaccination strategies by analyzing single-cell RNA sequencing data from multiple tissues using machine learning methods
Source: Front Genet. 2023 Mar 17;14:1157305. doi: 10.3389/fgene.2023.1157305 (PMC10065150; doi:10.3389/fgene.2023.1157305)
Supplement: Supplementary file 5 [file Table11.XLSX]

## Sheet: LASSO
Rules_0	passed counts:366
node_0: feature_name=Ifitm3	feature_id[1493].value > threshold=2.1383330821990967
node_644: feature_name=LOC106020791	feature_id[1124].value > threshold=0.3465735912322998
node_746: feature_name=Tspan7	feature_id[33].value <= threshold=2.4414010047912598
node_747: feature_name=Ifitm3	feature_id[1493].value > threshold=3.1567740440368652
node_845: feature_name=Klhl3	feature_id[380].value <= threshold=0.3465735912322998
node_846: feature_name=Ripor1	feature_id[508].value <= threshold=2.0126758217811584
node_847: feature_name=Avpi1	feature_id[550].value <= threshold=1.497866153717041
node_848: feature_name=LOC106022721	feature_id[69].value <= threshold=0.3465735912322998
node_849: feature_name=LOC121139415	feature_id[208].value <= threshold=0.3465735912322998
node_850: feature_name=Pebp1	feature_id[100].value <= threshold=1.7005987167358398
node_851: feature_name=Sptssa	feature_id[60].value <= threshold=2.518476366996765
node_852: feature_name=Mrpl17	feature_id[27].value <= threshold=2.3937458992004395
node_853: feature_name=Vim	feature_id[17].value > threshold=0.3465735912322998
node_855: feature_name=Zcchc7	feature_id[223].value <= threshold=2.0126758217811584
node_856: feature_name=Mob2	feature_id[1460].value <= threshold=1.497866153717041
Class: Non-vaccinated
Rules_1	passed counts:306
node_0: feature_name=Ifitm3	feature_id[1493].value <= threshold=2.1383330821990967
node_1: feature_name=LOC121138193	feature_id[0].value <= threshold=3.3497501611709595
node_2: feature_name=Ifitm3	feature_id[1493].value <= threshold=0.8958797454833984
node_3: feature_name=LOC121136222	feature_id[2].value <= threshold=2.6735538244247437
node_4: feature_name=LOC106020791	feature_id[1124].value <= threshold=1.497866153717041
node_5: feature_name=Ptprb	feature_id[321].value > threshold=1.497866153717041
node_93: feature_name=Klf2	feature_id[105].value <= threshold=2.5249279737472534
node_94: feature_name=Ltb	feature_id[722].value <= threshold=0.3465735912322998
node_95: feature_name=Rplp1	feature_id[141].value <= threshold=3.1567740440368652
node_96: feature_name=Frmd8	feature_id[1344].value <= threshold=1.2424533367156982
node_97: feature_name=LOC106021540	feature_id[252].value <= threshold=2.0126758217811584
node_98: feature_name=Stmn1	feature_id[405].value <= threshold=2.770631790161133
node_99: feature_name=Znf668	feature_id[1578].value <= threshold=0.8958797454833984
node_100: feature_name=LOC121132975	feature_id[1883].value <= threshold=0.8958797454833984
node_101: feature_name=LOC121141414	feature_id[1345].value <= threshold=2.1383330821990967
node_102: feature_name=Tp53	feature_id[96].value <= threshold=1.589026927947998
node_103: feature_name=Tial1	feature_id[1561].value <= threshold=1.497866153717041
node_104: feature_name=Pum3	feature_id[1167].value <= threshold=1.2424533367156982
node_105: feature_name=Pex11a	feature_id[1962].value <= threshold=1.2424533367156982
node_106: feature_name=Ptk2	feature_id[133].value <= threshold=1.497866153717041
node_107: feature_name=Rfx3	feature_id[1164].value <= threshold=1.2424533367156982
node_108: feature_name=Akap17a	feature_id[87].value <= threshold=1.2424533367156982
node_109: feature_name=Anxa6	feature_id[530].value <= threshold=1.2424533367156982
node_110: feature_name=Ccdc85b	feature_id[674].value <= threshold=2.2499048709869385
node_111: feature_name=LOC106021809	feature_id[1492].value <= threshold=1.6661022305488586
node_112: feature_name=Jak1	feature_id[291].value <= threshold=2.602003335952759
node_113: feature_name=LOC121133982	feature_id[1766].value <= threshold=0.3465735912322998
node_114: feature_name=Pik3ap1	feature_id[1084].value <= threshold=0.8958797454833984
node_115: feature_name=Kat8	feature_id[1574].value <= threshold=1.2424533367156982
node_116: feature_name=LOC121135971	feature_id[190].value <= threshold=1.2424533367156982
node_117: feature_name=Hells	feature_id[1095].value <= threshold=0.8958797454833984
node_118: feature_name=LOC101823628	feature_id[1787].value <= threshold=1.2424533367156982
Class: Attenuated vaccine + Attenuated vaccine
Rules_2	passed counts:199
node_0: feature_name=Ifitm3	feature_id[1493].value > threshold=2.1383330821990967
node_644: feature_name=LOC106020791	feature_id[1124].value > threshold=0.3465735912322998
node_746: feature_name=Tspan7	feature_id[33].value <= threshold=2.4414010047912598
node_747: feature_name=Ifitm3	feature_id[1493].value <= threshold=3.1567740440368652
node_748: feature_name=Ptprb	feature_id[321].value <= threshold=2.3502402305603027
node_749: feature_name=Ptn	feature_id[81].value <= threshold=1.2424533367156982
node_750: feature_name=Hsp90b1	feature_id[14].value > threshold=0.3465735912322998
node_756: feature_name=Pcdh17	feature_id[300].value <= threshold=1.8688347935676575
node_757: feature_name=Spc24	feature_id[308].value <= threshold=0.3465735912322998
node_758: feature_name=rna-NC-013276.1:15333..15399	feature_id[801].value <= threshold=0.3465735912322998
node_759: feature_name=LOC101829376	feature_id[1262].value <= threshold=0.3465735912322998
node_760: feature_name=Sap18	feature_id[438].value <= threshold=2.2499048709869385
node_761: feature_name=Dkk3	feature_id[1731].value <= threshold=1.35402512550354
node_762: feature_name=Mettl4	feature_id[64].value <= threshold=0.3465735912322998
node_763: feature_name=LOC121139319	feature_id[982].value <= threshold=0.3465735912322998
node_764: feature_name=Rnf151	feature_id[10].value <= threshold=0.8958797454833984
node_765: feature_name=LOC106021809	feature_id[1492].value <= threshold=2.418140947818756
node_766: feature_name=P2ry6	feature_id[1820].value <= threshold=0.3465735912322998
node_767: feature_name=Stap2	feature_id[709].value <= threshold=1.445185899734497
node_768: feature_name=Lpcat2	feature_id[775].value <= threshold=0.3465735912322998
node_769: feature_name=Cd6	feature_id[1241].value <= threshold=1.2424533367156982
node_770: feature_name=Adk	feature_id[55].value <= threshold=1.497866153717041
node_771: feature_name=Ankrd9	feature_id[433].value <= threshold=0.8958797454833984
node_772: feature_name=LOC110341485	feature_id[1654].value <= threshold=0.3465735912322998
node_773: feature_name=LOC121139335	feature_id[983].value <= threshold=0.8958797454833984
node_774: feature_name=Arhgdia	feature_id[235].value <= threshold=2.2499048709869385
Class: Non-vaccinated
Rules_3	passed counts:75
node_0: feature_name=Ifitm3	feature_id[1493].value <= threshold=2.1383330821990967
node_1: feature_name=LOC121138193	feature_id[0].value <= threshold=3.3497501611709595
node_2: feature_name=Ifitm3	feature_id[1493].value > threshold=0.8958797454833984
node_244: feature_name=LOC121136222	feature_id[2].value <= threshold=2.2499048709869385
node_245: feature_name=LOC106020791	feature_id[1124].value <= threshold=1.2424533367156982
node_246: feature_name=Egfl7	feature_id[177].value > threshold=2.0126758217811584
node_330: feature_name=Id3	feature_id[424].value <= threshold=2.6735538244247437
node_331: feature_name=LOC121141414	feature_id[1345].value <= threshold=2.4414010047912598
node_332: feature_name=Loxl4	feature_id[1067].value <= threshold=0.3465735912322998
node_333: feature_name=Irf2bp1	feature_id[395].value <= threshold=0.8958797454833984
node_334: feature_name=Nudt18	feature_id[162].value <= threshold=0.3465735912322998
node_335: feature_name=Rab6a	feature_id[1825].value <= threshold=1.7005987167358398
node_336: feature_name=Tgfbr3	feature_id[711].value <= threshold=1.7005987167358398
node_337: feature_name=Tbk1	feature_id[549].value <= threshold=0.8958797454833984
node_338: feature_name=Tmem87a	feature_id[679].value <= threshold=1.2424533367156982
node_339: feature_name=LOC101823081	feature_id[1783].value <= threshold=1.2424533367156982
Class: Adenovirus vaccine + Adenovirus vaccine
Rules_4	passed counts:61
node_0: feature_name=Ifitm3	feature_id[1493].value > threshold=2.1383330821990967
node_644: feature_name=LOC106020791	feature_id[1124].value <= threshold=0.3465735912322998
node_645: feature_name=LOC121136222	feature_id[2].value <= threshold=2.4414010047912598
node_646: feature_name=Ifitm3	feature_id[1493].value <= threshold=3.0201274156570435
node_647: feature_name=Ptprb	feature_id[321].value <= threshold=3.0201274156570435
node_648: feature_name=Iqgap1	feature_id[1935].value <= threshold=1.7776740193367004
node_649: feature_name=LOC121138193	feature_id[0].value <= threshold=3.580034613609314
node_650: feature_name=Alg8	feature_id[1867].value <= threshold=0.3465735912322998
node_651: feature_name=Btg1	feature_id[580].value > threshold=0.3465735912322998
node_653: feature_name=Psmd13	feature_id[1498].value <= threshold=1.497866153717041
node_654: feature_name=Klf2	feature_id[105].value <= threshold=2.5053176879882812
node_655: feature_name=CUNH8orf58	feature_id[924].value <= threshold=0.8958797454833984
node_656: feature_name=Tmc4	feature_id[523].value <= threshold=0.3465735912322998
node_657: feature_name=Lrrc10b	feature_id[1251].value <= threshold=0.5493061542510986
Class: Adenovirus vaccine + Adenovirus vaccine
Rules_5	passed counts:61
node_0: feature_name=Ifitm3	feature_id[1493].value <= threshold=2.1383330821990967
node_1: feature_name=LOC121138193	feature_id[0].value <= threshold=3.3497501611709595
node_2: feature_name=Ifitm3	feature_id[1493].value <= threshold=0.8958797454833984
node_3: feature_name=LOC121136222	feature_id[2].value <= threshold=2.6735538244247437
node_4: feature_name=LOC106020791	feature_id[1124].value <= threshold=1.497866153717041
node_5: feature_name=Ptprb	feature_id[321].value <= threshold=1.497866153717041
node_6: feature_name=Id3	feature_id[424].value > threshold=0.8958797454833984
node_18: feature_name=Smarca5	feature_id[369].value <= threshold=0.3465735912322998
node_19: feature_name=Rnf130	feature_id[254].value <= threshold=1.2424533367156982
node_20: feature_name=Rasgrp2	feature_id[1316].value <= threshold=0.8958797454833984
node_21: feature_name=Rbp4	feature_id[1100].value <= threshold=0.8958797454833984
node_22: feature_name=Fam171a2	feature_id[309].value <= threshold=1.497866153717041
node_23: feature_name=Rnf10	feature_id[629].value <= threshold=1.2424533367156982
node_24: feature_name=Arpin	feature_id[1956].value <= threshold=0.3465735912322998
node_25: feature_name=Slx1a	feature_id[1635].value <= threshold=0.3465735912322998
node_26: feature_name=LOC121144313	feature_id[764].value <= threshold=0.3465735912322998
Class: Attenuated vaccine + Attenuated vaccine
Rules_6	passed counts:57
node_0: feature_name=Ifitm3	feature_id[1493].value <= threshold=2.1383330821990967
node_1: feature_name=LOC121138193	feature_id[0].value > threshold=3.3497501611709595
node_471: feature_name=Klf2	feature_id[105].value > threshold=2.1383330821990967
node_619: feature_name=Sorbs1	feature_id[1093].value <= threshold=1.8688347935676575
node_620: feature_name=Vim	feature_id[17].value > threshold=2.602003335952759
node_630: feature_name=Rps8	feature_id[604].value > threshold=2.0126758217811584
node_632: feature_name=Tm6sf1	feature_id[1918].value <= threshold=0.8958797454833984
node_633: feature_name=Cd34	feature_id[406].value <= threshold=2.3502402305603027
node_634: feature_name=Slc22a18	feature_id[1446].value <= threshold=0.8958797454833984
Class: mRNA vaccine + Attenuated vaccine
Rules_7	passed counts:44
node_0: feature_name=Ifitm3	feature_id[1493].value > threshold=2.1383330821990967
node_644: feature_name=LOC106020791	feature_id[1124].value <= threshold=0.3465735912322998
node_645: feature_name=LOC121136222	feature_id[2].value > threshold=2.4414010047912598
node_699: feature_name=LOC101824440	feature_id[1800].value <= threshold=0.8958797454833984
node_700: feature_name=Psmb5	feature_id[451].value > threshold=0.3465735912322998
node_712: feature_name=Klf2	feature_id[105].value <= threshold=2.0126758217811584
node_713: feature_name=Twnk	feature_id[1041].value <= threshold=0.3465735912322998
node_714: feature_name=LOC101838820	feature_id[323].value <= threshold=0.8958797454833984
node_715: feature_name=LOC101844787	feature_id[3].value <= threshold=0.8958797454833984
node_716: feature_name=Sap18	feature_id[438].value > threshold=0.3465735912322998
node_720: feature_name=LOC110341366	feature_id[749].value <= threshold=2.2499048709869385
node_721: feature_name=Pbx1	feature_id[409].value <= threshold=1.589026927947998
Class: mRNA vaccine + mRNA vaccine
Rules_8	passed counts:43
node_0: feature_name=Ifitm3	feature_id[1493].value <= threshold=2.1383330821990967
node_1: feature_name=LOC121138193	feature_id[0].value <= threshold=3.3497501611709595
node_2: feature_name=Ifitm3	feature_id[1493].value > threshold=0.8958797454833984
node_244: feature_name=LOC121136222	feature_id[2].value <= threshold=2.2499048709869385
node_245: feature_name=LOC106020791	feature_id[1124].value <= threshold=1.2424533367156982
node_246: feature_name=Egfl7	feature_id[177].value <= threshold=2.0126758217811584
node_247: feature_name=Ifitm3	feature_id[1493].value <= threshold=1.497866153717041
node_248: feature_name=Jak1	feature_id[291].value <= threshold=1.497866153717041
node_249: feature_name=Sod1	feature_id[46].value <= threshold=2.1383330821990967
node_250: feature_name=Tmem265	feature_id[1589].value <= threshold=0.3465735912322998
node_251: feature_name=Serpinh1	feature_id[1848].value <= threshold=0.8958797454833984
node_252: feature_name=Krr1	feature_id[552].value <= threshold=1.2424533367156982
Class: Attenuated vaccine + Attenuated vaccine
Rules_9	passed counts:37
node_0: feature_name=Ifitm3	feature_id[1493].value <= threshold=2.1383330821990967
node_1: feature_name=LOC121138193	feature_id[0].value <= threshold=3.3497501611709595
node_2: feature_name=Ifitm3	feature_id[1493].value > threshold=0.8958797454833984
node_244: feature_name=LOC121136222	feature_id[2].value <= threshold=2.2499048709869385
node_245: feature_name=LOC106020791	feature_id[1124].value <= threshold=1.2424533367156982
node_246: feature_name=Egfl7	feature_id[177].value <= threshold=2.0126758217811584
node_247: feature_name=Ifitm3	feature_id[1493].value > threshold=1.497866153717041
node_291: feature_name=Tmsb4x	feature_id[9].value <= threshold=3.9607677459716797
node_292: feature_name=Slc25a40	feature_id[512].value <= threshold=0.3465735912322998
node_293: feature_name=Mob2	feature_id[1460].value <= threshold=0.8958797454833984
node_294: feature_name=Klhl33	feature_id[634].value <= threshold=0.3465735912322998
node_295: feature_name=Mfge8	feature_id[1969].value <= threshold=2.3410656452178955
Class: Adenovirus vaccine + Adenovirus vaccine
Rules_10	passed counts:33
node_0: feature_name=Ifitm3	feature_id[1493].value > threshold=2.1383330821990967
node_644: feature_name=LOC106020791	feature_id[1124].value > threshold=0.3465735912322998
node_746: feature_name=Tspan7	feature_id[33].value > threshold=2.4414010047912598
node_876: feature_name=Ifitm3	feature_id[1493].value <= threshold=3.218075156211853
node_877: feature_name=LOC101823081	feature_id[1783].value <= threshold=1.2424533367156982
node_878: feature_name=Tbk1	feature_id[549].value <= threshold=1.35402512550354
node_879: feature_name=Loxl2	feature_id[935].value <= threshold=0.8958797454833984
node_880: feature_name=Itpripl2	feature_id[1706].value <= threshold=1.2424533367156982
node_881: feature_name=Slc25a40	feature_id[512].value <= threshold=0.8958797454833984
Class: mRNA vaccine + mRNA vaccine
Rules_11	passed counts:32
node_0: feature_name=Ifitm3	feature_id[1493].value <= threshold=2.1383330821990967
node_1: feature_name=LOC121138193	feature_id[0].value > threshold=3.3497501611709595
node_471: feature_name=Klf2	feature_id[105].value <= threshold=2.1383330821990967
node_472: feature_name=LOC121138193	feature_id[0].value > threshold=3.7256208658218384
node_548: feature_name=Epsti1	feature_id[879].value <= threshold=0.3465735912322998
node_549: feature_name=Btrc	feature_id[431].value <= threshold=0.3465735912322998
node_550: feature_name=Kpna5	feature_id[696].value <= threshold=0.3465735912322998
node_551: feature_name=Rnf13	feature_id[120].value <= threshold=1.497866153717041
node_552: feature_name=Sft2d1	feature_id[12].value > threshold=0.3465735912322998
node_570: feature_name=Fus	feature_id[1572].value <= threshold=1.497866153717041
node_571: feature_name=Eef1akmt1	feature_id[483].value <= threshold=0.8958797454833984
node_572: feature_name=Lhfpl6	feature_id[44].value <= threshold=0.8958797454833984
node_573: feature_name=LOC101823323	feature_id[1222].value <= threshold=0.8958797454833984
node_574: feature_name=Erh	feature_id[562].value <= threshold=1.2424533367156982
node_575: feature_name=Polr1c	feature_id[531].value <= threshold=0.8958797454833984
node_576: feature_name=Map6	feature_id[386].value <= threshold=0.3465735912322998
node_577: feature_name=Grk5	feature_id[943].value <= threshold=1.8444397449493408
node_578: feature_name=Hras	feature_id[1486].value <= threshold=1.2424533367156982
node_579: feature_name=Stk39	feature_id[346].value <= threshold=0.5493061542510986
Class: mRNA vaccine + mRNA vaccine
Rules_12	passed counts:32
node_0: feature_name=Ifitm3	feature_id[1493].value <= threshold=2.1383330821990967
node_1: feature_name=LOC121138193	feature_id[0].value <= threshold=3.3497501611709595
node_2: feature_name=Ifitm3	feature_id[1493].value > threshold=0.8958797454833984
node_244: feature_name=LOC121136222	feature_id[2].value > threshold=2.2499048709869385
node_388: feature_name=Klf2	feature_id[105].value > threshold=1.8688347935676575
node_444: feature_name=Pdlim2	feature_id[923].value <= threshold=0.8958797454833984
node_445: feature_name=Vim	feature_id[17].value > threshold=2.4414010047912598
node_453: feature_name=LOC106021977	feature_id[1286].value <= threshold=0.8958797454833984
node_454: feature_name=Mfge8	feature_id[1969].value <= threshold=1.8688347935676575
node_455: feature_name=Itm2b	feature_id[900].value > threshold=2.1719027161598206
Class: mRNA vaccine + Attenuated vaccine
Rules_13	passed counts:29
node_0: feature_name=Ifitm3	feature_id[1493].value <= threshold=2.1383330821990967
node_1: feature_name=LOC121138193	feature_id[0].value <= threshold=3.3497501611709595
node_2: feature_name=Ifitm3	feature_id[1493].value > threshold=0.8958797454833984
node_244: feature_name=LOC121136222	feature_id[2].value <= threshold=2.2499048709869385
node_245: feature_name=LOC106020791	feature_id[1124].value <= threshold=1.2424533367156982
node_246: feature_name=Egfl7	feature_id[177].value <= threshold=2.0126758217811584
node_247: feature_name=Ifitm3	feature_id[1493].value <= threshold=1.497866153717041
node_248: feature_name=Jak1	feature_id[291].value > threshold=1.497866153717041
node_268: feature_name=Cpe	feature_id[648].value <= threshold=0.8958797454833984
node_269: feature_name=Rtp3	feature_id[356].value <= threshold=0.3465735912322998
node_270: feature_name=Lipt2	feature_id[1836].value <= threshold=0.3465735912322998
node_271: feature_name=Oat	feature_id[1540].value <= threshold=0.8958797454833984
node_272: feature_name=LOC101842475	feature_id[160].value <= threshold=1.2424533367156982
node_273: feature_name=Igf2r	feature_id[515].value <= threshold=1.497866153717041
Class: Adenovirus vaccine + Adenovirus vaccine
Rules_14	passed counts:28
node_0: feature_name=Ifitm3	feature_id[1493].value <= threshold=2.1383330821990967
node_1: feature_name=LOC121138193	feature_id[0].value <= threshold=3.3497501611709595
node_2: feature_name=Ifitm3	feature_id[1493].value <= threshold=0.8958797454833984
node_3: feature_name=LOC121136222	feature_id[2].value <= threshold=2.6735538244247437
node_4: feature_name=LOC106020791	feature_id[1124].value <= threshold=1.497866153717041
node_5: feature_name=Ptprb	feature_id[321].value > threshold=1.497866153717041
node_93: feature_name=Klf2	feature_id[105].value <= threshold=2.5249279737472534
node_94: feature_name=Ltb	feature_id[722].value <= threshold=0.3465735912322998
node_95: feature_name=Rplp1	feature_id[141].value > threshold=3.1567740440368652
node_175: feature_name=Plekha1	feature_id[1548].value <= threshold=0.8958797454833984
node_176: feature_name=Psmb5	feature_id[451].value <= threshold=0.8958797454833984
node_177: feature_name=Polr3d	feature_id[917].value <= threshold=0.5493061542510986
node_178: feature_name=Twnk	feature_id[1041].value <= threshold=0.3465735912322998
Class: Attenuated vaccine + Attenuated vaccine
Rules_15	passed counts:27
node_0: feature_name=Ifitm3	feature_id[1493].value <= threshold=2.1383330821990967
node_1: feature_name=LOC121138193	feature_id[0].value <= threshold=3.3497501611709595
node_2: feature_name=Ifitm3	feature_id[1493].value > threshold=0.8958797454833984
node_244: feature_name=LOC121136222	feature_id[2].value <= threshold=2.2499048709869385
node_245: feature_name=LOC106020791	feature_id[1124].value > threshold=1.2424533367156982
node_371: feature_name=Ldhb	feature_id[442].value <= threshold=0.3465735912322998
node_372: feature_name=Cd81	feature_id[1450].value <= threshold=2.86179256439209
node_373: feature_name=Sigirr	feature_id[1489].value <= threshold=0.3465735912322998
node_374: feature_name=rna-NC-013276.1:1101..2662	feature_id[791].value > threshold=2.3502402305603027
node_376: feature_name=Tspan15	feature_id[281].value <= threshold=2.0126758217811584
Class: Non-vaccinated
Rules_16	passed counts:26
node_0: feature_name=Ifitm3	feature_id[1493].value <= threshold=2.1383330821990967
node_1: feature_name=LOC121138193	feature_id[0].value > threshold=3.3497501611709595
node_471: feature_name=Klf2	feature_id[105].value <= threshold=2.1383330821990967
node_472: feature_name=LOC121138193	feature_id[0].value <= threshold=3.7256208658218384
node_473: feature_name=LOC121136222	feature_id[2].value <= threshold=2.4414010047912598
node_474: feature_name=LOC106020791	feature_id[1124].value <= threshold=1.2424533367156982
node_475: feature_name=Cd81	feature_id[1450].value <= threshold=2.3502402305603027
node_476: feature_name=Kdm2a	feature_id[1402].value <= threshold=0.8958797454833984
node_477: feature_name=Zfp91	feature_id[1211].value <= threshold=1.2424533367156982
node_478: feature_name=Ndufa13	feature_id[505].value <= threshold=1.8688347935676575
node_479: feature_name=Anapc13	feature_id[11].value <= threshold=0.3465735912322998
node_480: feature_name=Atp11c	feature_id[677].value <= threshold=1.2424533367156982
node_481: feature_name=Picalm	feature_id[1893].value <= threshold=1.2424533367156982
node_482: feature_name=Fhip2a	feature_id[962].value <= threshold=1.589026927947998
Class: Attenuated vaccine + Attenuated vaccine
Rules_17	passed counts:24
node_0: feature_name=Ifitm3	feature_id[1493].value > threshold=2.1383330821990967
node_644: feature_name=LOC106020791	feature_id[1124].value > threshold=0.3465735912322998
node_746: feature_name=Tspan7	feature_id[33].value > threshold=2.4414010047912598
node_876: feature_name=Ifitm3	feature_id[1493].value > threshold=3.218075156211853
node_900: feature_name=LOC101827256	feature_id[88].value <= threshold=0.3465735912322998
Class: Non-vaccinated
Rules_18	passed counts:24
node_0: feature_name=Ifitm3	feature_id[1493].value > threshold=2.1383330821990967
node_644: feature_name=LOC106020791	feature_id[1124].value <= threshold=0.3465735912322998
node_645: feature_name=LOC121136222	feature_id[2].value <= threshold=2.4414010047912598
node_646: feature_name=Ifitm3	feature_id[1493].value > threshold=3.0201274156570435
node_684: feature_name=Dynll1	feature_id[19].value <= threshold=2.3502402305603027
node_685: feature_name=LOC121136247	feature_id[79].value <= threshold=0.3465735912322998
node_686: feature_name=Deaf1	feature_id[1478].value <= threshold=0.8958797454833984
node_687: feature_name=S100a13	feature_id[276].value <= threshold=1.497866153717041
Class: Non-vaccinated
Rules_19	passed counts:22
node_0: feature_name=Ifitm3	feature_id[1493].value <= threshold=2.1383330821990967
node_1: feature_name=LOC121138193	feature_id[0].value <= threshold=3.3497501611709595
node_2: feature_name=Ifitm3	feature_id[1493].value <= threshold=0.8958797454833984
node_3: feature_name=LOC121136222	feature_id[2].value <= threshold=2.6735538244247437
node_4: feature_name=LOC106020791	feature_id[1124].value <= threshold=1.497866153717041
node_5: feature_name=Ptprb	feature_id[321].value <= threshold=1.497866153717041
node_6: feature_name=Id3	feature_id[424].value > threshold=0.8958797454833984
node_18: feature_name=Smarca5	feature_id[369].value > threshold=0.3465735912322998
node_52: feature_name=Psenen	feature_id[653].value <= threshold=1.2424533367156982
node_53: feature_name=Dennd5a	feature_id[1752].value <= threshold=0.8958797454833984
node_54: feature_name=Klf4	feature_id[48].value > threshold=0.3465735912322998
node_60: feature_name=Tjp1	feature_id[16].value <= threshold=2.970085620880127
node_61: feature_name=Cdh5	feature_id[71].value <= threshold=3.1316992044448853
node_62: feature_name=Ndfip2	feature_id[835].value <= threshold=1.8688347935676575
Class: Adenovirus vaccine + Adenovirus vaccine
Rules_20	passed counts:21
node_0: feature_name=Ifitm3	feature_id[1493].value > threshold=2.1383330821990967
node_644: feature_name=LOC106020791	feature_id[1124].value > threshold=0.3465735912322998
node_746: feature_name=Tspan7	feature_id[33].value <= threshold=2.4414010047912598
node_747: feature_name=Ifitm3	feature_id[1493].value <= threshold=3.1567740440368652
node_748: feature_name=Ptprb	feature_id[321].value > threshold=2.3502402305603027
node_820: feature_name=LOC101831799	feature_id[1216].value > threshold=0.3465735912322998
node_840: feature_name=LOC121138193	feature_id[0].value <= threshold=3.799950957298279
node_841: feature_name=LOC101823352	feature_id[1780].value <= threshold=0.3465735912322998
Class: Non-vaccinated
Rules_21	passed counts:21
node_0: feature_name=Ifitm3	feature_id[1493].value <= threshold=2.1383330821990967
node_1: feature_name=LOC121138193	feature_id[0].value <= threshold=3.3497501611709595
node_2: feature_name=Ifitm3	feature_id[1493].value <= threshold=0.8958797454833984
node_3: feature_name=LOC121136222	feature_id[2].value > threshold=2.6735538244247437
node_221: feature_name=Klf2	feature_id[105].value > threshold=1.2424533367156982
node_231: feature_name=Rnaset2	feature_id[720].value > threshold=0.3465735912322998
node_237: feature_name=Srsf3	feature_id[25].value <= threshold=1.2424533367156982
node_238: feature_name=Entpd7	feature_id[1061].value <= threshold=0.3465735912322998
Class: mRNA vaccine + Attenuated vaccine
Rules_22	passed counts:21
node_0: feature_name=Ifitm3	feature_id[1493].value <= threshold=2.1383330821990967
node_1: feature_name=LOC121138193	feature_id[0].value <= threshold=3.3497501611709595
node_2: feature_name=Ifitm3	feature_id[1493].value <= threshold=0.8958797454833984
node_3: feature_name=LOC121136222	feature_id[2].value <= threshold=2.6735538244247437
node_4: feature_name=LOC106020791	feature_id[1124].value <= threshold=1.497866153717041
node_5: feature_name=Ptprb	feature_id[321].value > threshold=1.497866153717041
node_93: feature_name=Klf2	feature_id[105].value <= threshold=2.5249279737472534
node_94: feature_name=Ltb	feature_id[722].value > threshold=0.3465735912322998
node_190: feature_name=Ltb	feature_id[722].value > threshold=0.8958797454833984
node_200: feature_name=Bola2b	feature_id[1634].value <= threshold=0.8958797454833984
node_201: feature_name=Pigy	feature_id[410].value <= threshold=0.8958797454833984
Class: Attenuated vaccine + Attenuated vaccine
Rules_23	passed counts:20
node_0: feature_name=Ifitm3	feature_id[1493].value <= threshold=2.1383330821990967
node_1: feature_name=LOC121138193	feature_id[0].value <= threshold=3.3497501611709595
node_2: feature_name=Ifitm3	feature_id[1493].value > threshold=0.8958797454833984
node_244: feature_name=LOC121136222	feature_id[2].value > threshold=2.2499048709869385
node_388: feature_name=Klf2	feature_id[105].value <= threshold=1.8688347935676575
node_389: feature_name=LOC121136222	feature_id[2].value <= threshold=2.802901029586792
node_390: feature_name=Cdh5	feature_id[71].value <= threshold=2.5249279737472534
node_391: feature_name=Ypel3	feature_id[1630].value <= threshold=1.2424533367156982
node_392: feature_name=Egfl7	feature_id[177].value <= threshold=1.7005987167358398
node_393: feature_name=Tubgcp2	feature_id[1512].value <= threshold=0.3465735912322998
node_394: feature_name=Lcor	feature_id[1083].value <= threshold=0.3465735912322998
Class: Attenuated vaccine + Attenuated vaccine
Rules_24	passed counts:18
node_0: feature_name=Ifitm3	feature_id[1493].value <= threshold=2.1383330821990967
node_1: feature_name=LOC121138193	feature_id[0].value <= threshold=3.3497501611709595
node_2: feature_name=Ifitm3	feature_id[1493].value > threshold=0.8958797454833984
node_244: feature_name=LOC121136222	feature_id[2].value > threshold=2.2499048709869385
node_388: feature_name=Klf2	feature_id[105].value <= threshold=1.8688347935676575
node_389: feature_name=LOC121136222	feature_id[2].value > threshold=2.802901029586792
node_433: feature_name=Ctif	feature_id[242].value <= threshold=0.3465735912322998
node_434: feature_name=LOC110341366	feature_id[749].value > threshold=0.8958797454833984
node_438: feature_name=Cln3	feature_id[1642].value <= threshold=1.0397207736968994
Class: mRNA vaccine + mRNA vaccine
Rules_25	passed counts:16
node_0: feature_name=Ifitm3	feature_id[1493].value <= threshold=2.1383330821990967
node_1: feature_name=LOC121138193	feature_id[0].value <= threshold=3.3497501611709595
node_2: feature_name=Ifitm3	feature_id[1493].value <= threshold=0.8958797454833984
node_3: feature_name=LOC121136222	feature_id[2].value <= threshold=2.6735538244247437
node_4: feature_name=LOC106020791	feature_id[1124].value <= threshold=1.497866153717041
node_5: feature_name=Ptprb	feature_id[321].value <= threshold=1.497866153717041
node_6: feature_name=Id3	feature_id[424].value <= threshold=0.8958797454833984
node_7: feature_name=Tnfrsf10b	feature_id[931].value <= threshold=0.3465735912322998
node_8: feature_name=Eif3a	feature_id[946].value <= threshold=1.497866153717041
node_9: feature_name=Gde1	feature_id[1702].value <= threshold=0.8958797454833984
Class: Adenovirus vaccine + Adenovirus vaccine
Rules_26	passed counts:15
node_0: feature_name=Ifitm3	feature_id[1493].value <= threshold=2.1383330821990967
node_1: feature_name=LOC121138193	feature_id[0].value <= threshold=3.3497501611709595
node_2: feature_name=Ifitm3	feature_id[1493].value <= threshold=0.8958797454833984
node_3: feature_name=LOC121136222	feature_id[2].value <= threshold=2.6735538244247437
node_4: feature_name=LOC106020791	feature_id[1124].value > threshold=1.497866153717041
node_212: feature_name=LOC101830303	feature_id[134].value > threshold=1.2424533367156982
node_218: feature_name=Tpt1	feature_id[889].value <= threshold=3.4637789726257324
Class: Non-vaccinated
Rules_27	passed counts:14
node_0: feature_name=Ifitm3	feature_id[1493].value <= threshold=2.1383330821990967
node_1: feature_name=LOC121138193	feature_id[0].value > threshold=3.3497501611709595
node_471: feature_name=Klf2	feature_id[105].value <= threshold=2.1383330821990967
node_472: feature_name=LOC121138193	feature_id[0].value > threshold=3.7256208658218384
node_548: feature_name=Epsti1	feature_id[879].value <= threshold=0.3465735912322998
node_549: feature_name=Btrc	feature_id[431].value <= threshold=0.3465735912322998
node_550: feature_name=Kpna5	feature_id[696].value <= threshold=0.3465735912322998
node_551: feature_name=Rnf13	feature_id[120].value <= threshold=1.497866153717041
node_552: feature_name=Sft2d1	feature_id[12].value > threshold=0.3465735912322998
node_570: feature_name=Fus	feature_id[1572].value > threshold=1.497866153717041
Class: mRNA vaccine + mRNA vaccine
Rules_28	passed counts:14
node_0: feature_name=Ifitm3	feature_id[1493].value <= threshold=2.1383330821990967
node_1: feature_name=LOC121138193	feature_id[0].value > threshold=3.3497501611709595
node_471: feature_name=Klf2	feature_id[105].value <= threshold=2.1383330821990967
node_472: feature_name=LOC121138193	feature_id[0].value <= threshold=3.7256208658218384
node_473: feature_name=LOC121136222	feature_id[2].value > threshold=2.4414010047912598
node_531: feature_name=Timm50	feature_id[249].value <= threshold=0.3465735912322998
node_532: feature_name=Sec11a	feature_id[1931].value > threshold=0.3465735912322998
Class: mRNA vaccine + mRNA vaccine
Rules_29	passed counts:13
node_0: feature_name=Ifitm3	feature_id[1493].value > threshold=2.1383330821990967
node_644: feature_name=LOC106020791	feature_id[1124].value <= threshold=0.3465735912322998
node_645: feature_name=LOC121136222	feature_id[2].value > threshold=2.4414010047912598
node_699: feature_name=LOC101824440	feature_id[1800].value > threshold=0.8958797454833984
node_743: feature_name=LOC106021540	feature_id[252].value > threshold=0.3465735912322998
Class: Non-vaccinated
Rules_30	passed counts:13
node_0: feature_name=Ifitm3	feature_id[1493].value <= threshold=2.1383330821990967
node_1: feature_name=LOC121138193	feature_id[0].value > threshold=3.3497501611709595
node_471: feature_name=Klf2	feature_id[105].value <= threshold=2.1383330821990967
node_472: feature_name=LOC121138193	feature_id[0].value > threshold=3.7256208658218384
node_548: feature_name=Epsti1	feature_id[879].value <= threshold=0.3465735912322998
node_549: feature_name=Btrc	feature_id[431].value <= threshold=0.3465735912322998
node_550: feature_name=Kpna5	feature_id[696].value > threshold=0.3465735912322998
node_598: feature_name=Gtf3c1	feature_id[1656].value <= threshold=0.3465735912322998
node_599: feature_name=Cblif	feature_id[1227].value <= threshold=0.3465735912322998
Class: mRNA vaccine + Attenuated vaccine
Rules_31	passed counts:12
node_0: feature_name=Ifitm3	feature_id[1493].value <= threshold=2.1383330821990967
node_1: feature_name=LOC121138193	feature_id[0].value > threshold=3.3497501611709595
node_471: feature_name=Klf2	feature_id[105].value <= threshold=2.1383330821990967
node_472: feature_name=LOC121138193	feature_id[0].value > threshold=3.7256208658218384
node_548: feature_name=Epsti1	feature_id[879].value > threshold=0.3465735912322998
node_606: feature_name=LOC106020791	feature_id[1124].value > threshold=0.3465735912322998
node_612: feature_name=Hirip3	feature_id[1625].value <= threshold=0.3465735912322998
node_613: feature_name=LOC101838499	feature_id[1720].value <= threshold=0.3465735912322998
Class: Non-vaccinated
Rules_32	passed counts:12
node_0: feature_name=Ifitm3	feature_id[1493].value <= threshold=2.1383330821990967
node_1: feature_name=LOC121138193	feature_id[0].value > threshold=3.3497501611709595
node_471: feature_name=Klf2	feature_id[105].value <= threshold=2.1383330821990967
node_472: feature_name=LOC121138193	feature_id[0].value > threshold=3.7256208658218384
node_548: feature_name=Epsti1	feature_id[879].value <= threshold=0.3465735912322998
node_549: feature_name=Btrc	feature_id[431].value > threshold=0.3465735912322998
node_603: feature_name=Dgkh	feature_id[876].value <= threshold=1.497866153717041
Class: mRNA vaccine + Attenuated vaccine
Rules_33	passed counts:12
node_0: feature_name=Ifitm3	feature_id[1493].value <= threshold=2.1383330821990967
node_1: feature_name=LOC121138193	feature_id[0].value <= threshold=3.3497501611709595
node_2: feature_name=Ifitm3	feature_id[1493].value > threshold=0.8958797454833984
node_244: feature_name=LOC121136222	feature_id[2].value <= threshold=2.2499048709869385
node_245: feature_name=LOC106020791	feature_id[1124].value <= threshold=1.2424533367156982
node_246: feature_name=Egfl7	feature_id[177].value <= threshold=2.0126758217811584
node_247: feature_name=Ifitm3	feature_id[1493].value <= threshold=1.497866153717041
node_248: feature_name=Jak1	feature_id[291].value > threshold=1.497866153717041
node_268: feature_name=Cpe	feature_id[648].value > threshold=0.8958797454833984
node_282: feature_name=Rps17	feature_id[1926].value <= threshold=2.3502402305603027
node_283: feature_name=Rtn3	feature_id[1289].value <= threshold=1.35402512550354
Class: Attenuated vaccine + Attenuated vaccine
Rules_34	passed counts:12
node_0: feature_name=Ifitm3	feature_id[1493].value <= threshold=2.1383330821990967
node_1: feature_name=LOC121138193	feature_id[0].value <= threshold=3.3497501611709595
node_2: feature_name=Ifitm3	feature_id[1493].value <= threshold=0.8958797454833984
node_3: feature_name=LOC121136222	feature_id[2].value <= threshold=2.6735538244247437
node_4: feature_name=LOC106020791	feature_id[1124].value <= threshold=1.497866153717041
node_5: feature_name=Ptprb	feature_id[321].value > threshold=1.497866153717041
node_93: feature_name=Klf2	feature_id[105].value <= threshold=2.5249279737472534
node_94: feature_name=Ltb	feature_id[722].value > threshold=0.3465735912322998
node_190: feature_name=Ltb	feature_id[722].value <= threshold=0.8958797454833984
node_191: feature_name=Ucp2	feature_id[1828].value > threshold=0.3465735912322998
node_197: feature_name=Usp10	feature_id[384].value <= threshold=0.5493061542510986
Class: mRNA vaccine + Attenuated vaccine
Rules_35	passed counts:11
node_0: feature_name=Ifitm3	feature_id[1493].value > threshold=2.1383330821990967
node_644: feature_name=LOC106020791	feature_id[1124].value > threshold=0.3465735912322998
node_746: feature_name=Tspan7	feature_id[33].value <= threshold=2.4414010047912598
node_747: feature_name=Ifitm3	feature_id[1493].value <= threshold=3.1567740440368652
node_748: feature_name=Ptprb	feature_id[321].value <= threshold=2.3502402305603027
node_749: feature_name=Ptn	feature_id[81].value <= threshold=1.2424533367156982
node_750: feature_name=Hsp90b1	feature_id[14].value > threshold=0.3465735912322998
node_756: feature_name=Pcdh17	feature_id[300].value > threshold=1.8688347935676575
node_808: feature_name=Cd81	feature_id[1450].value <= threshold=2.1383330821990967
node_809: feature_name=Galt	feature_id[188].value <= threshold=0.3465735912322998
Class: Non-vaccinated
Rules_36	passed counts:11
node_0: feature_name=Ifitm3	feature_id[1493].value > threshold=2.1383330821990967
node_644: feature_name=LOC106020791	feature_id[1124].value <= threshold=0.3465735912322998
node_645: feature_name=LOC121136222	feature_id[2].value > threshold=2.4414010047912598
node_699: feature_name=LOC101824440	feature_id[1800].value <= threshold=0.8958797454833984
node_700: feature_name=Psmb5	feature_id[451].value > threshold=0.3465735912322998
node_712: feature_name=Klf2	feature_id[105].value > threshold=2.0126758217811584
node_732: feature_name=Ifitm3	feature_id[1493].value <= threshold=3.0201274156570435
node_733: feature_name=Jak2	feature_id[1155].value <= threshold=0.3465735912322998
node_734: feature_name=Akip1	feature_id[1757].value <= threshold=1.2424533367156982
node_735: feature_name=Spry2	feature_id[834].value <= threshold=1.1512925624847412
Class: mRNA vaccine + mRNA vaccine
Rules_37	passed counts:11
node_0: feature_name=Ifitm3	feature_id[1493].value <= threshold=2.1383330821990967
node_1: feature_name=LOC121138193	feature_id[0].value <= threshold=3.3497501611709595
node_2: feature_name=Ifitm3	feature_id[1493].value > threshold=0.8958797454833984
node_244: feature_name=LOC121136222	feature_id[2].value > threshold=2.2499048709869385
node_388: feature_name=Klf2	feature_id[105].value <= threshold=1.8688347935676575
node_389: feature_name=LOC121136222	feature_id[2].value <= threshold=2.802901029586792
node_390: feature_name=Cdh5	feature_id[71].value > threshold=2.5249279737472534
node_416: feature_name=Rpsa	feature_id[416].value <= threshold=2.0126758217811584
node_417: feature_name=Fmo1	feature_id[194].value <= threshold=1.2424533367156982
node_418: feature_name=LOC121144298	feature_id[1809].value <= threshold=0.8958797454833984
Class: Adenovirus vaccine + Adenovirus vaccine
Rules_38	passed counts:11
node_0: feature_name=Ifitm3	feature_id[1493].value <= threshold=2.1383330821990967
node_1: feature_name=LOC121138193	feature_id[0].value <= threshold=3.3497501611709595
node_2: feature_name=Ifitm3	feature_id[1493].value <= threshold=0.8958797454833984
node_3: feature_name=LOC121136222	feature_id[2].value <= threshold=2.6735538244247437
node_4: feature_name=LOC106020791	feature_id[1124].value <= threshold=1.497866153717041
node_5: feature_name=Ptprb	feature_id[321].value > threshold=1.497866153717041
node_93: feature_name=Klf2	feature_id[105].value > threshold=2.5249279737472534
node_209: feature_name=Btg2	feature_id[56].value > threshold=0.3465735912322998
Class: mRNA vaccine + Attenuated vaccine
Rules_39	passed counts:11
node_0: feature_name=Ifitm3	feature_id[1493].value <= threshold=2.1383330821990967
node_1: feature_name=LOC121138193	feature_id[0].value <= threshold=3.3497501611709595
node_2: feature_name=Ifitm3	feature_id[1493].value <= threshold=0.8958797454833984
node_3: feature_name=LOC121136222	feature_id[2].value <= threshold=2.6735538244247437
node_4: feature_name=LOC106020791	feature_id[1124].value <= threshold=1.497866153717041
node_5: feature_name=Ptprb	feature_id[321].value <= threshold=1.497866153717041
node_6: feature_name=Id3	feature_id[424].value > threshold=0.8958797454833984
node_18: feature_name=Smarca5	feature_id[369].value > threshold=0.3465735912322998
node_52: feature_name=Psenen	feature_id[653].value <= threshold=1.2424533367156982
node_53: feature_name=Dennd5a	feature_id[1752].value > threshold=0.8958797454833984
node_71: feature_name=LOC110341635	feature_id[1879].value <= threshold=0.3465735912322998
Class: Attenuated vaccine + Attenuated vaccine
Rules_40	passed counts:10
node_0: feature_name=Ifitm3	feature_id[1493].value > threshold=2.1383330821990967
node_644: feature_name=LOC106020791	feature_id[1124].value > threshold=0.3465735912322998
node_746: feature_name=Tspan7	feature_id[33].value <= threshold=2.4414010047912598
node_747: feature_name=Ifitm3	feature_id[1493].value <= threshold=3.1567740440368652
node_748: feature_name=Ptprb	feature_id[321].value > threshold=2.3502402305603027
node_820: feature_name=LOC101831799	feature_id[1216].value <= threshold=0.3465735912322998
node_821: feature_name=Tmsb4x	feature_id[9].value <= threshold=4.211880683898926
node_822: feature_name=Rplp1	feature_id[141].value > threshold=2.970085620880127
node_834: feature_name=Sema4b	feature_id[1950].value <= threshold=0.3465735912322998
Class: Adenovirus vaccine + Adenovirus vaccine
Rules_41	passed counts:10
node_0: feature_name=Ifitm3	feature_id[1493].value <= threshold=2.1383330821990967
node_1: feature_name=LOC121138193	feature_id[0].value <= threshold=3.3497501611709595
node_2: feature_name=Ifitm3	feature_id[1493].value > threshold=0.8958797454833984
node_244: feature_name=LOC121136222	feature_id[2].value > threshold=2.2499048709869385
node_388: feature_name=Klf2	feature_id[105].value <= threshold=1.8688347935676575
node_389: feature_name=LOC121136222	feature_id[2].value <= threshold=2.802901029586792
node_390: feature_name=Cdh5	feature_id[71].value > threshold=2.5249279737472534
node_416: feature_name=Rpsa	feature_id[416].value > threshold=2.0126758217811584
node_428: feature_name=Scarf1	feature_id[785].value <= threshold=0.3465735912322998
node_429: feature_name=Fau	feature_id[1335].value <= threshold=3.4396779537200928
Class: mRNA vaccine + mRNA vaccine
Rules_42	passed counts:10
node_0: feature_name=Ifitm3	feature_id[1493].value <= threshold=2.1383330821990967
node_1: feature_name=LOC121138193	feature_id[0].value <= threshold=3.3497501611709595
node_2: feature_name=Ifitm3	feature_id[1493].value > threshold=0.8958797454833984
node_244: feature_name=LOC121136222	feature_id[2].value <= threshold=2.2499048709869385
node_245: feature_name=LOC106020791	feature_id[1124].value <= threshold=1.2424533367156982
node_246: feature_name=Egfl7	feature_id[177].value <= threshold=2.0126758217811584
node_247: feature_name=Ifitm3	feature_id[1493].value > threshold=1.497866153717041
node_291: feature_name=Tmsb4x	feature_id[9].value > threshold=3.9607677459716797
node_315: feature_name=Cd151	feature_id[1468].value <= threshold=1.497866153717041
node_316: feature_name=Sorbs1	feature_id[1093].value <= threshold=0.8958797454833984
node_317: feature_name=Ganab	feature_id[1271].value <= threshold=0.8958797454833984
Class: Attenuated vaccine + Attenuated vaccine
Rules_43	passed counts:10
node_0: feature_name=Ifitm3	feature_id[1493].value <= threshold=2.1383330821990967
node_1: feature_name=LOC121138193	feature_id[0].value <= threshold=3.3497501611709595
node_2: feature_name=Ifitm3	feature_id[1493].value > threshold=0.8958797454833984
node_244: feature_name=LOC121136222	feature_id[2].value <= threshold=2.2499048709869385
node_245: feature_name=LOC106020791	feature_id[1124].value <= threshold=1.2424533367156982
node_246: feature_name=Egfl7	feature_id[177].value <= threshold=2.0126758217811584
node_247: feature_name=Ifitm3	feature_id[1493].value <= threshold=1.497866153717041
node_248: feature_name=Jak1	feature_id[291].value <= threshold=1.497866153717041
node_249: feature_name=Sod1	feature_id[46].value <= threshold=2.1383330821990967
node_250: feature_name=Tmem265	feature_id[1589].value <= threshold=0.3465735912322998
node_251: feature_name=Serpinh1	feature_id[1848].value > threshold=0.8958797454833984
node_255: feature_name=Pcdh17	feature_id[300].value <= threshold=0.5493061542510986
node_256: feature_name=Wdr33	feature_id[597].value <= threshold=0.8958797454833984
Class: Attenuated vaccine + Attenuated vaccine
Rules_44	passed counts:10
node_0: feature_name=Ifitm3	feature_id[1493].value <= threshold=2.1383330821990967
node_1: feature_name=LOC121138193	feature_id[0].value <= threshold=3.3497501611709595
node_2: feature_name=Ifitm3	feature_id[1493].value <= threshold=0.8958797454833984
node_3: feature_name=LOC121136222	feature_id[2].value <= threshold=2.6735538244247437
node_4: feature_name=LOC106020791	feature_id[1124].value <= threshold=1.497866153717041
node_5: feature_name=Ptprb	feature_id[321].value <= threshold=1.497866153717041
node_6: feature_name=Id3	feature_id[424].value > threshold=0.8958797454833984
node_18: feature_name=Smarca5	feature_id[369].value > threshold=0.3465735912322998
node_52: feature_name=Psenen	feature_id[653].value > threshold=1.2424533367156982
node_74: feature_name=Bcam	feature_id[73].value <= threshold=3.0677825212478638
node_75: feature_name=Ankrd50	feature_id[173].value <= threshold=1.2424533367156982
node_76: feature_name=Map1b	feature_id[113].value > threshold=0.3465735912322998
Class: Attenuated vaccine + Attenuated vaccine
Rules_45	passed counts:9
node_0: feature_name=Ifitm3	feature_id[1493].value > threshold=2.1383330821990967
node_644: feature_name=LOC106020791	feature_id[1124].value <= threshold=0.3465735912322998
node_645: feature_name=LOC121136222	feature_id[2].value > threshold=2.4414010047912598
node_699: feature_name=LOC101824440	feature_id[1800].value <= threshold=0.8958797454833984
node_700: feature_name=Psmb5	feature_id[451].value <= threshold=0.3465735912322998
node_701: feature_name=LOC110341366	feature_id[749].value > threshold=0.8958797454833984
node_703: feature_name=Cpe	feature_id[648].value <= threshold=0.8958797454833984
node_704: feature_name=Dnajc3	feature_id[825].value <= threshold=1.2424533367156982
Class: Non-vaccinated
Rules_46	passed counts:9
node_0: feature_name=Ifitm3	feature_id[1493].value <= threshold=2.1383330821990967
node_1: feature_name=LOC121138193	feature_id[0].value > threshold=3.3497501611709595
node_471: feature_name=Klf2	feature_id[105].value <= threshold=2.1383330821990967
node_472: feature_name=LOC121138193	feature_id[0].value <= threshold=3.7256208658218384
node_473: feature_name=LOC121136222	feature_id[2].value <= threshold=2.4414010047912598
node_474: feature_name=LOC106020791	feature_id[1124].value <= threshold=1.2424533367156982
node_475: feature_name=Cd81	feature_id[1450].value > threshold=2.3502402305603027
node_513: feature_name=Rps17	feature_id[1926].value > threshold=1.497866153717041
node_517: feature_name=Ppp2cb	feature_id[378].value <= threshold=0.3465735912322998
node_518: feature_name=Pik3c2a	feature_id[1712].value <= threshold=0.8958797454833984
Class: mRNA vaccine + Attenuated vaccine
Rules_47	passed counts:9
node_0: feature_name=Ifitm3	feature_id[1493].value <= threshold=2.1383330821990967
node_1: feature_name=LOC121138193	feature_id[0].value > threshold=3.3497501611709595
node_471: feature_name=Klf2	feature_id[105].value <= threshold=2.1383330821990967
node_472: feature_name=LOC121138193	feature_id[0].value <= threshold=3.7256208658218384
node_473: feature_name=LOC121136222	feature_id[2].value <= threshold=2.4414010047912598
node_474: feature_name=LOC106020791	feature_id[1124].value <= threshold=1.2424533367156982
node_475: feature_name=Cd81	feature_id[1450].value <= threshold=2.3502402305603027
node_476: feature_name=Kdm2a	feature_id[1402].value <= threshold=0.8958797454833984
node_477: feature_name=Zfp91	feature_id[1211].value <= threshold=1.2424533367156982
node_478: feature_name=Ndufa13	feature_id[505].value <= threshold=1.8688347935676575
node_479: feature_name=Anapc13	feature_id[11].value > threshold=0.3465735912322998
node_487: feature_name=Atp5f1d	feature_id[595].value > threshold=0.8958797454833984
node_493: feature_name=LOC101826184	feature_id[370].value > threshold=0.3465735912322998
Class: Adenovirus vaccine + Adenovirus vaccine
Rules_48	passed counts:9
node_0: feature_name=Ifitm3	feature_id[1493].value <= threshold=2.1383330821990967
node_1: feature_name=LOC121138193	feature_id[0].value > threshold=3.3497501611709595
node_471: feature_name=Klf2	feature_id[105].value <= threshold=2.1383330821990967
node_472: feature_name=LOC121138193	feature_id[0].value <= threshold=3.7256208658218384
node_473: feature_name=LOC121136222	feature_id[2].value <= threshold=2.4414010047912598
node_474: feature_name=LOC106020791	feature_id[1124].value <= threshold=1.2424533367156982
node_475: feature_name=Cd81	feature_id[1450].value <= threshold=2.3502402305603027
node_476: feature_name=Kdm2a	feature_id[1402].value <= threshold=0.8958797454833984
node_477: feature_name=Zfp91	feature_id[1211].value <= threshold=1.2424533367156982
node_478: feature_name=Ndufa13	feature_id[505].value <= threshold=1.8688347935676575
node_479: feature_name=Anapc13	feature_id[11].value > threshold=0.3465735912322998
node_487: feature_name=Atp5f1d	feature_id[595].value <= threshold=0.8958797454833984
node_488: feature_name=Nt5c2	feature_id[1007].value <= threshold=0.3465735912322998
Class: Attenuated vaccine + Attenuated vaccine
Rules_49	passed counts:9
node_0: feature_name=Ifitm3	feature_id[1493].value <= threshold=2.1383330821990967
node_1: feature_name=LOC121138193	feature_id[0].value <= threshold=3.3497501611709595
node_2: feature_name=Ifitm3	feature_id[1493].value <= threshold=0.8958797454833984
node_3: feature_name=LOC121136222	feature_id[2].value <= threshold=2.6735538244247437
node_4: feature_name=LOC106020791	feature_id[1124].value <= threshold=1.497866153717041
node_5: feature_name=Ptprb	feature_id[321].value > threshold=1.497866153717041
node_93: feature_name=Klf2	feature_id[105].value <= threshold=2.5249279737472534
node_94: feature_name=Ltb	feature_id[722].value <= threshold=0.3465735912322998
node_95: feature_name=Rplp1	feature_id[141].value > threshold=3.1567740440368652
node_175: feature_name=Plekha1	feature_id[1548].value <= threshold=0.8958797454833984
node_176: feature_name=Psmb5	feature_id[451].value > threshold=0.8958797454833984
node_182: feature_name=Sox18	feature_id[5].value <= threshold=1.2424533367156982
node_183: feature_name=Borcs7	feature_id[1011].value <= threshold=0.8958797454833984
node_184: feature_name=Rfk	feature_id[1200].value <= threshold=0.3465735912322998
Class: Adenovirus vaccine + Adenovirus vaccine
Rules_50	passed counts:8
node_0: feature_name=Ifitm3	feature_id[1493].value > threshold=2.1383330821990967
node_644: feature_name=LOC106020791	feature_id[1124].value > threshold=0.3465735912322998
node_746: feature_name=Tspan7	feature_id[33].value <= threshold=2.4414010047912598
node_747: feature_name=Ifitm3	feature_id[1493].value <= threshold=3.1567740440368652
node_748: feature_name=Ptprb	feature_id[321].value > threshold=2.3502402305603027
node_820: feature_name=LOC101831799	feature_id[1216].value <= threshold=0.3465735912322998
node_821: feature_name=Tmsb4x	feature_id[9].value > threshold=4.211880683898926
node_837: feature_name=Pcf11	feature_id[1882].value <= threshold=0.8958797454833984
Class: mRNA vaccine + mRNA vaccine
Rules_51	passed counts:8
node_0: feature_name=Ifitm3	feature_id[1493].value > threshold=2.1383330821990967
node_644: feature_name=LOC106020791	feature_id[1124].value > threshold=0.3465735912322998
node_746: feature_name=Tspan7	feature_id[33].value <= threshold=2.4414010047912598
node_747: feature_name=Ifitm3	feature_id[1493].value <= threshold=3.1567740440368652
node_748: feature_name=Ptprb	feature_id[321].value <= threshold=2.3502402305603027
node_749: feature_name=Ptn	feature_id[81].value <= threshold=1.2424533367156982
node_750: feature_name=Hsp90b1	feature_id[14].value <= threshold=0.3465735912322998
node_751: feature_name=LOC101830101	feature_id[592].value <= threshold=0.3465735912322998
node_752: feature_name=Aggf1	feature_id[130].value <= threshold=1.2424533367156982
Class: Non-vaccinated
Rules_52	passed counts:8
node_0: feature_name=Ifitm3	feature_id[1493].value > threshold=2.1383330821990967
node_644: feature_name=LOC106020791	feature_id[1124].value <= threshold=0.3465735912322998
node_645: feature_name=LOC121136222	feature_id[2].value > threshold=2.4414010047912598
node_699: feature_name=LOC101824440	feature_id[1800].value <= threshold=0.8958797454833984
node_700: feature_name=Psmb5	feature_id[451].value > threshold=0.3465735912322998
node_712: feature_name=Klf2	feature_id[105].value > threshold=2.0126758217811584
node_732: feature_name=Ifitm3	feature_id[1493].value > threshold=3.0201274156570435
Class: Non-vaccinated
Rules_53	passed counts:8
node_0: feature_name=Ifitm3	feature_id[1493].value <= threshold=2.1383330821990967
node_1: feature_name=LOC121138193	feature_id[0].value > threshold=3.3497501611709595
node_471: feature_name=Klf2	feature_id[105].value <= threshold=2.1383330821990967
node_472: feature_name=LOC121138193	feature_id[0].value > threshold=3.7256208658218384
node_548: feature_name=Epsti1	feature_id[879].value <= threshold=0.3465735912322998
node_549: feature_name=Btrc	feature_id[431].value <= threshold=0.3465735912322998
node_550: feature_name=Kpna5	feature_id[696].value <= threshold=0.3465735912322998
node_551: feature_name=Rnf13	feature_id[120].value <= threshold=1.497866153717041
node_552: feature_name=Sft2d1	feature_id[12].value <= threshold=0.3465735912322998
node_553: feature_name=Cdh5	feature_id[71].value <= threshold=2.6735538244247437
node_554: feature_name=Rps15a	feature_id[1709].value > threshold=1.7005987167358398
node_558: feature_name=Card10	feature_id[224].value <= threshold=0.3465735912322998
node_559: feature_name=Akap11	feature_id[877].value <= threshold=1.445185899734497
Class: Adenovirus vaccine + Adenovirus vaccine
Rules_54	passed counts:8
node_0: feature_name=Ifitm3	feature_id[1493].value <= threshold=2.1383330821990967
node_1: feature_name=LOC121138193	feature_id[0].value > threshold=3.3497501611709595
node_471: feature_name=Klf2	feature_id[105].value <= threshold=2.1383330821990967
node_472: feature_name=LOC121138193	feature_id[0].value <= threshold=3.7256208658218384
node_473: feature_name=LOC121136222	feature_id[2].value <= threshold=2.4414010047912598
node_474: feature_name=LOC106020791	feature_id[1124].value > threshold=1.2424533367156982
node_528: feature_name=Rcbtb2	feature_id[903].value <= threshold=0.3465735912322998
Class: Non-vaccinated
Rules_55	passed counts:8
node_0: feature_name=Ifitm3	feature_id[1493].value <= threshold=2.1383330821990967
node_1: feature_name=LOC121138193	feature_id[0].value > threshold=3.3497501611709595
node_471: feature_name=Klf2	feature_id[105].value <= threshold=2.1383330821990967
node_472: feature_name=LOC121138193	feature_id[0].value <= threshold=3.7256208658218384
node_473: feature_name=LOC121136222	feature_id[2].value <= threshold=2.4414010047912598
node_474: feature_name=LOC106020791	feature_id[1124].value <= threshold=1.2424533367156982
node_475: feature_name=Cd81	feature_id[1450].value <= threshold=2.3502402305603027
node_476: feature_name=Kdm2a	feature_id[1402].value > threshold=0.8958797454833984
node_508: feature_name=Vamp5	feature_id[246].value > threshold=0.3465735912322998
Class: Adenovirus vaccine + Adenovirus vaccine
Rules_56	passed counts:8
node_0: feature_name=Ifitm3	feature_id[1493].value <= threshold=2.1383330821990967
node_1: feature_name=LOC121138193	feature_id[0].value <= threshold=3.3497501611709595
node_2: feature_name=Ifitm3	feature_id[1493].value <= threshold=0.8958797454833984
node_3: feature_name=LOC121136222	feature_id[2].value <= threshold=2.6735538244247437
node_4: feature_name=LOC106020791	feature_id[1124].value <= threshold=1.497866153717041
node_5: feature_name=Ptprb	feature_id[321].value > threshold=1.497866153717041
node_93: feature_name=Klf2	feature_id[105].value <= threshold=2.5249279737472534
node_94: feature_name=Ltb	feature_id[722].value > threshold=0.3465735912322998
node_190: feature_name=Ltb	feature_id[722].value <= threshold=0.8958797454833984
node_191: feature_name=Ucp2	feature_id[1828].value <= threshold=0.3465735912322998
node_192: feature_name=Bcam	feature_id[73].value <= threshold=1.7005987167358398
node_193: feature_name=Calhm2	feature_id[1002].value <= threshold=0.3465735912322998
Class: Attenuated vaccine + Attenuated vaccine
Rules_57	passed counts:8
node_0: feature_name=Ifitm3	feature_id[1493].value <= threshold=2.1383330821990967
node_1: feature_name=LOC121138193	feature_id[0].value <= threshold=3.3497501611709595
node_2: feature_name=Ifitm3	feature_id[1493].value <= threshold=0.8958797454833984
node_3: feature_name=LOC121136222	feature_id[2].value <= threshold=2.6735538244247437
node_4: feature_name=LOC106020791	feature_id[1124].value <= threshold=1.497866153717041
node_5: feature_name=Ptprb	feature_id[321].value > threshold=1.497866153717041
node_93: feature_name=Klf2	feature_id[105].value <= threshold=2.5249279737472534
node_94: feature_name=Ltb	feature_id[722].value <= threshold=0.3465735912322998
node_95: feature_name=Rplp1	feature_id[141].value <= threshold=3.1567740440368652
node_96: feature_name=Frmd8	feature_id[1344].value <= threshold=1.2424533367156982
node_97: feature_name=LOC106021540	feature_id[252].value <= threshold=2.0126758217811584
node_98: feature_name=Stmn1	feature_id[405].value <= threshold=2.770631790161133
node_99: feature_name=Znf668	feature_id[1578].value <= threshold=0.8958797454833984
node_100: feature_name=LOC121132975	feature_id[1883].value <= threshold=0.8958797454833984
node_101: feature_name=LOC121141414	feature_id[1345].value > threshold=2.1383330821990967
node_151: feature_name=Id3	feature_id[424].value <= threshold=2.0126758217811584
node_152: feature_name=Rps3	feature_id[1845].value > threshold=0.8958797454833984
Class: Attenuated vaccine + Attenuated vaccine
Rules_58	passed counts:7
node_0: feature_name=Ifitm3	feature_id[1493].value <= threshold=2.1383330821990967
node_1: feature_name=LOC121138193	feature_id[0].value > threshold=3.3497501611709595
node_471: feature_name=Klf2	feature_id[105].value <= threshold=2.1383330821990967
node_472: feature_name=LOC121138193	feature_id[0].value > threshold=3.7256208658218384
node_548: feature_name=Epsti1	feature_id[879].value <= threshold=0.3465735912322998
node_549: feature_name=Btrc	feature_id[431].value <= threshold=0.3465735912322998
node_550: feature_name=Kpna5	feature_id[696].value <= threshold=0.3465735912322998
node_551: feature_name=Rnf13	feature_id[120].value <= threshold=1.497866153717041
node_552: feature_name=Sft2d1	feature_id[12].value <= threshold=0.3465735912322998
node_553: feature_name=Cdh5	feature_id[71].value > threshold=2.6735538244247437
node_565: feature_name=Rpsa	feature_id[416].value <= threshold=1.8688347935676575
Class: mRNA vaccine + mRNA vaccine
Rules_59	passed counts:7
node_0: feature_name=Ifitm3	feature_id[1493].value <= threshold=2.1383330821990967
node_1: feature_name=LOC121138193	feature_id[0].value > threshold=3.3497501611709595
node_471: feature_name=Klf2	feature_id[105].value <= threshold=2.1383330821990967
node_472: feature_name=LOC121138193	feature_id[0].value > threshold=3.7256208658218384
node_548: feature_name=Epsti1	feature_id[879].value <= threshold=0.3465735912322998
node_549: feature_name=Btrc	feature_id[431].value <= threshold=0.3465735912322998
node_550: feature_name=Kpna5	feature_id[696].value <= threshold=0.3465735912322998
node_551: feature_name=Rnf13	feature_id[120].value <= threshold=1.497866153717041
node_552: feature_name=Sft2d1	feature_id[12].value <= threshold=0.3465735912322998
node_553: feature_name=Cdh5	feature_id[71].value <= threshold=2.6735538244247437
node_554: feature_name=Rps15a	feature_id[1709].value <= threshold=1.7005987167358398
node_555: feature_name=Pgm5	feature_id[1174].value <= threshold=1.0397207736968994
Class: Attenuated vaccine + Attenuated vaccine
Rules_60	passed counts:7
node_0: feature_name=Ifitm3	feature_id[1493].value <= threshold=2.1383330821990967
node_1: feature_name=LOC121138193	feature_id[0].value > threshold=3.3497501611709595
node_471: feature_name=Klf2	feature_id[105].value <= threshold=2.1383330821990967
node_472: feature_name=LOC121138193	feature_id[0].value <= threshold=3.7256208658218384
node_473: feature_name=LOC121136222	feature_id[2].value > threshold=2.4414010047912598
node_531: feature_name=Timm50	feature_id[249].value > threshold=0.3465735912322998
node_543: feature_name=Pnrc2	feature_id[253].value <= threshold=1.8688347935676575
Class: mRNA vaccine + Attenuated vaccine
Rules_61	passed counts:7
node_0: feature_name=Ifitm3	feature_id[1493].value <= threshold=2.1383330821990967
node_1: feature_name=LOC121138193	feature_id[0].value > threshold=3.3497501611709595
node_471: feature_name=Klf2	feature_id[105].value <= threshold=2.1383330821990967
node_472: feature_name=LOC121138193	feature_id[0].value <= threshold=3.7256208658218384
node_473: feature_name=LOC121136222	feature_id[2].value <= threshold=2.4414010047912598
node_474: feature_name=LOC106020791	feature_id[1124].value <= threshold=1.2424533367156982
node_475: feature_name=Cd81	feature_id[1450].value > threshold=2.3502402305603027
node_513: feature_name=Rps17	feature_id[1926].value <= threshold=1.497866153717041
node_514: feature_name=LOC101828346	feature_id[39].value <= threshold=0.3465735912322998
Class: mRNA vaccine + mRNA vaccine
Rules_62	passed counts:7
node_0: feature_name=Ifitm3	feature_id[1493].value <= threshold=2.1383330821990967
node_1: feature_name=LOC121138193	feature_id[0].value <= threshold=3.3497501611709595
node_2: feature_name=Ifitm3	feature_id[1493].value > threshold=0.8958797454833984
node_244: feature_name=LOC121136222	feature_id[2].value > threshold=2.2499048709869385
node_388: feature_name=Klf2	feature_id[105].value <= threshold=1.8688347935676575
node_389: feature_name=LOC121136222	feature_id[2].value <= threshold=2.802901029586792
node_390: feature_name=Cdh5	feature_id[71].value <= threshold=2.5249279737472534
node_391: feature_name=Ypel3	feature_id[1630].value > threshold=1.2424533367156982
node_411: feature_name=LOC106021540	feature_id[252].value <= threshold=1.497866153717041
Class: Adenovirus vaccine + Adenovirus vaccine
Rules_63	passed counts:7
node_0: feature_name=Ifitm3	feature_id[1493].value <= threshold=2.1383330821990967
node_1: feature_name=LOC121138193	feature_id[0].value <= threshold=3.3497501611709595
node_2: feature_name=Ifitm3	feature_id[1493].value > threshold=0.8958797454833984
node_244: feature_name=LOC121136222	feature_id[2].value > threshold=2.2499048709869385
node_388: feature_name=Klf2	feature_id[105].value <= threshold=1.8688347935676575
node_389: feature_name=LOC121136222	feature_id[2].value <= threshold=2.802901029586792
node_390: feature_name=Cdh5	feature_id[71].value <= threshold=2.5249279737472534
node_391: feature_name=Ypel3	feature_id[1630].value <= threshold=1.2424533367156982
node_392: feature_name=Egfl7	feature_id[177].value > threshold=1.7005987167358398
node_402: feature_name=Actr2	feature_id[494].value <= threshold=1.2424533367156982
node_403: feature_name=Kif5b	feature_id[131].value > threshold=0.8958797454833984
Class: Non-vaccinated
Rules_64	passed counts:7
node_0: feature_name=Ifitm3	feature_id[1493].value <= threshold=2.1383330821990967
node_1: feature_name=LOC121138193	feature_id[0].value <= threshold=3.3497501611709595
node_2: feature_name=Ifitm3	feature_id[1493].value > threshold=0.8958797454833984
node_244: feature_name=LOC121136222	feature_id[2].value <= threshold=2.2499048709869385
node_245: feature_name=LOC106020791	feature_id[1124].value <= threshold=1.2424533367156982
node_246: feature_name=Egfl7	feature_id[177].value <= threshold=2.0126758217811584
node_247: feature_name=Ifitm3	feature_id[1493].value > threshold=1.497866153717041
node_291: feature_name=Tmsb4x	feature_id[9].value > threshold=3.9607677459716797
node_315: feature_name=Cd151	feature_id[1468].value > threshold=1.497866153717041
node_325: feature_name=Sugt1	feature_id[865].value <= threshold=0.3465735912322998
Class: Adenovirus vaccine + Adenovirus vaccine
Rules_65	passed counts:7
node_0: feature_name=Ifitm3	feature_id[1493].value <= threshold=2.1383330821990967
node_1: feature_name=LOC121138193	feature_id[0].value <= threshold=3.3497501611709595
node_2: feature_name=Ifitm3	feature_id[1493].value <= threshold=0.8958797454833984
node_3: feature_name=LOC121136222	feature_id[2].value <= threshold=2.6735538244247437
node_4: feature_name=LOC106020791	feature_id[1124].value <= threshold=1.497866153717041
node_5: feature_name=Ptprb	feature_id[321].value > threshold=1.497866153717041
node_93: feature_name=Klf2	feature_id[105].value <= threshold=2.5249279737472534
node_94: feature_name=Ltb	feature_id[722].value <= threshold=0.3465735912322998
node_95: feature_name=Rplp1	feature_id[141].value <= threshold=3.1567740440368652
node_96: feature_name=Frmd8	feature_id[1344].value <= threshold=1.2424533367156982
node_97: feature_name=LOC106021540	feature_id[252].value > threshold=2.0126758217811584
node_163: feature_name=Snrpd2	feature_id[447].value <= threshold=0.8958797454833984
Class: Attenuated vaccine + Attenuated vaccine
Rules_66	passed counts:6
node_0: feature_name=Ifitm3	feature_id[1493].value > threshold=2.1383330821990967
node_644: feature_name=LOC106020791	feature_id[1124].value > threshold=0.3465735912322998
node_746: feature_name=Tspan7	feature_id[33].value <= threshold=2.4414010047912598
node_747: feature_name=Ifitm3	feature_id[1493].value <= threshold=3.1567740440368652
node_748: feature_name=Ptprb	feature_id[321].value > threshold=2.3502402305603027
node_820: feature_name=LOC101831799	feature_id[1216].value <= threshold=0.3465735912322998
node_821: feature_name=Tmsb4x	feature_id[9].value <= threshold=4.211880683898926
node_822: feature_name=Rplp1	feature_id[141].value <= threshold=2.970085620880127
node_823: feature_name=Mkrn2	feature_id[289].value <= threshold=0.3465735912322998
node_824: feature_name=Btg2	feature_id[56].value > threshold=0.8958797454833984
node_828: feature_name=Tjp1	feature_id[16].value <= threshold=2.1242476105690002
Class: Non-vaccinated
Rules_67	passed counts:6
node_0: feature_name=Ifitm3	feature_id[1493].value > threshold=2.1383330821990967
node_644: feature_name=LOC106020791	feature_id[1124].value > threshold=0.3465735912322998
node_746: feature_name=Tspan7	feature_id[33].value <= threshold=2.4414010047912598
node_747: feature_name=Ifitm3	feature_id[1493].value <= threshold=3.1567740440368652
node_748: feature_name=Ptprb	feature_id[321].value <= threshold=2.3502402305603027
node_749: feature_name=Ptn	feature_id[81].value > threshold=1.2424533367156982
node_815: feature_name=Ndfip2	feature_id[835].value > threshold=1.2424533367156982
Class: mRNA vaccine + mRNA vaccine
Rules_68	passed counts:6
node_0: feature_name=Ifitm3	feature_id[1493].value > threshold=2.1383330821990967
node_644: feature_name=LOC106020791	feature_id[1124].value > threshold=0.3465735912322998
node_746: feature_name=Tspan7	feature_id[33].value <= threshold=2.4414010047912598
node_747: feature_name=Ifitm3	feature_id[1493].value <= threshold=3.1567740440368652
node_748: feature_name=Ptprb	feature_id[321].value <= threshold=2.3502402305603027
node_749: feature_name=Ptn	feature_id[81].value <= threshold=1.2424533367156982
node_750: feature_name=Hsp90b1	feature_id[14].value > threshold=0.3465735912322998
node_756: feature_name=Pcdh17	feature_id[300].value > threshold=1.8688347935676575
node_808: feature_name=Cd81	feature_id[1450].value > threshold=2.1383330821990967
Class: mRNA vaccine + mRNA vaccine
Rules_69	passed counts:6
node_0: feature_name=Ifitm3	feature_id[1493].value > threshold=2.1383330821990967
node_644: feature_name=LOC106020791	feature_id[1124].value > threshold=0.3465735912322998
node_746: feature_name=Tspan7	feature_id[33].value <= threshold=2.4414010047912598
node_747: feature_name=Ifitm3	feature_id[1493].value <= threshold=3.1567740440368652
node_748: feature_name=Ptprb	feature_id[321].value <= threshold=2.3502402305603027
node_749: feature_name=Ptn	feature_id[81].value <= threshold=1.2424533367156982
node_750: feature_name=Hsp90b1	feature_id[14].value <= threshold=0.3465735912322998
node_751: feature_name=LOC101830101	feature_id[592].value > threshold=0.3465735912322998
Class: Adenovirus vaccine + Adenovirus vaccine
Rules_70	passed counts:6
node_0: feature_name=Ifitm3	feature_id[1493].value > threshold=2.1383330821990967
node_644: feature_name=LOC106020791	feature_id[1124].value <= threshold=0.3465735912322998
node_645: feature_name=LOC121136222	feature_id[2].value > threshold=2.4414010047912598
node_699: feature_name=LOC101824440	feature_id[1800].value <= threshold=0.8958797454833984
node_700: feature_name=Psmb5	feature_id[451].value <= threshold=0.3465735912322998
node_701: feature_name=LOC110341366	feature_id[749].value <= threshold=0.8958797454833984
Class: Adenovirus vaccine + Adenovirus vaccine
Rules_71	passed counts:6
node_0: feature_name=Ifitm3	feature_id[1493].value > threshold=2.1383330821990967
node_644: feature_name=LOC106020791	feature_id[1124].value <= threshold=0.3465735912322998
node_645: feature_name=LOC121136222	feature_id[2].value <= threshold=2.4414010047912598
node_646: feature_name=Ifitm3	feature_id[1493].value <= threshold=3.0201274156570435
node_647: feature_name=Ptprb	feature_id[321].value > threshold=3.0201274156570435
node_675: feature_name=Dll4	feature_id[15].value <= threshold=1.497866153717041
node_676: feature_name=Coro1a	feature_id[1633].value <= threshold=0.8958797454833984
Class: mRNA vaccine + mRNA vaccine
Rules_72	passed counts:6
node_0: feature_name=Ifitm3	feature_id[1493].value <= threshold=2.1383330821990967
node_1: feature_name=LOC121138193	feature_id[0].value > threshold=3.3497501611709595
node_471: feature_name=Klf2	feature_id[105].value <= threshold=2.1383330821990967
node_472: feature_name=LOC121138193	feature_id[0].value > threshold=3.7256208658218384
node_548: feature_name=Epsti1	feature_id[879].value <= threshold=0.3465735912322998
node_549: feature_name=Btrc	feature_id[431].value <= threshold=0.3465735912322998
node_550: feature_name=Kpna5	feature_id[696].value <= threshold=0.3465735912322998
node_551: feature_name=Rnf13	feature_id[120].value > threshold=1.497866153717041
Class: mRNA vaccine + Attenuated vaccine
Rules_73	passed counts:6
node_0: feature_name=Ifitm3	feature_id[1493].value <= threshold=2.1383330821990967
node_1: feature_name=LOC121138193	feature_id[0].value > threshold=3.3497501611709595
node_471: feature_name=Klf2	feature_id[105].value <= threshold=2.1383330821990967
node_472: feature_name=LOC121138193	feature_id[0].value > threshold=3.7256208658218384
node_548: feature_name=Epsti1	feature_id[879].value <= threshold=0.3465735912322998
node_549: feature_name=Btrc	feature_id[431].value <= threshold=0.3465735912322998
node_550: feature_name=Kpna5	feature_id[696].value <= threshold=0.3465735912322998
node_551: feature_name=Rnf13	feature_id[120].value <= threshold=1.497866153717041
node_552: feature_name=Sft2d1	feature_id[12].value > threshold=0.3465735912322998
node_570: feature_name=Fus	feature_id[1572].value <= threshold=1.497866153717041
node_571: feature_name=Eef1akmt1	feature_id[483].value > threshold=0.8958797454833984
Class: mRNA vaccine + Attenuated vaccine
Rules_74	passed counts:6
node_0: feature_name=Ifitm3	feature_id[1493].value <= threshold=2.1383330821990967
node_1: feature_name=LOC121138193	feature_id[0].value > threshold=3.3497501611709595
node_471: feature_name=Klf2	feature_id[105].value <= threshold=2.1383330821990967
node_472: feature_name=LOC121138193	feature_id[0].value > threshold=3.7256208658218384
node_548: feature_name=Epsti1	feature_id[879].value <= threshold=0.3465735912322998
node_549: feature_name=Btrc	feature_id[431].value <= threshold=0.3465735912322998
node_550: feature_name=Kpna5	feature_id[696].value <= threshold=0.3465735912322998
node_551: feature_name=Rnf13	feature_id[120].value <= threshold=1.497866153717041
node_552: feature_name=Sft2d1	feature_id[12].value > threshold=0.3465735912322998
node_570: feature_name=Fus	feature_id[1572].value <= threshold=1.497866153717041
node_571: feature_name=Eef1akmt1	feature_id[483].value <= threshold=0.8958797454833984
node_572: feature_name=Lhfpl6	feature_id[44].value > threshold=0.8958797454833984
Class: mRNA vaccine + Attenuated vaccine
Rules_75	passed counts:6
node_0: feature_name=Ifitm3	feature_id[1493].value <= threshold=2.1383330821990967
node_1: feature_name=LOC121138193	feature_id[0].value > threshold=3.3497501611709595
node_471: feature_name=Klf2	feature_id[105].value <= threshold=2.1383330821990967
node_472: feature_name=LOC121138193	feature_id[0].value > threshold=3.7256208658218384
node_548: feature_name=Epsti1	feature_id[879].value <= threshold=0.3465735912322998
node_549: feature_name=Btrc	feature_id[431].value <= threshold=0.3465735912322998
node_550: feature_name=Kpna5	feature_id[696].value <= threshold=0.3465735912322998
node_551: feature_name=Rnf13	feature_id[120].value <= threshold=1.497866153717041
node_552: feature_name=Sft2d1	feature_id[12].value <= threshold=0.3465735912322998
node_553: feature_name=Cdh5	feature_id[71].value > threshold=2.6735538244247437
node_565: feature_name=Rpsa	feature_id[416].value > threshold=1.8688347935676575
node_567: feature_name=Mtss2	feature_id[478].value <= threshold=0.3465735912322998
Class: mRNA vaccine + Attenuated vaccine
Rules_76	passed counts:6
node_0: feature_name=Ifitm3	feature_id[1493].value <= threshold=2.1383330821990967
node_1: feature_name=LOC121138193	feature_id[0].value <= threshold=3.3497501611709595
node_2: feature_name=Ifitm3	feature_id[1493].value > threshold=0.8958797454833984
node_244: feature_name=LOC121136222	feature_id[2].value > threshold=2.2499048709869385
node_388: feature_name=Klf2	feature_id[105].value > threshold=1.8688347935676575
node_444: feature_name=Pdlim2	feature_id[923].value > threshold=0.8958797454833984
node_464: feature_name=Trim8	feature_id[1015].value > threshold=0.3465735912322998
Class: mRNA vaccine + mRNA vaccine
Rules_77	passed counts:6
node_0: feature_name=Ifitm3	feature_id[1493].value <= threshold=2.1383330821990967
node_1: feature_name=LOC121138193	feature_id[0].value <= threshold=3.3497501611709595
node_2: feature_name=Ifitm3	feature_id[1493].value <= threshold=0.8958797454833984
node_3: feature_name=LOC121136222	feature_id[2].value > threshold=2.6735538244247437
node_221: feature_name=Klf2	feature_id[105].value <= threshold=1.2424533367156982
node_222: feature_name=Tspan7	feature_id[33].value <= threshold=2.0126758217811584
Class: mRNA vaccine + mRNA vaccine
Rules_78	passed counts:6
node_0: feature_name=Ifitm3	feature_id[1493].value <= threshold=2.1383330821990967
node_1: feature_name=LOC121138193	feature_id[0].value <= threshold=3.3497501611709595
node_2: feature_name=Ifitm3	feature_id[1493].value <= threshold=0.8958797454833984
node_3: feature_name=LOC121136222	feature_id[2].value <= threshold=2.6735538244247437
node_4: feature_name=LOC106020791	feature_id[1124].value <= threshold=1.497866153717041
node_5: feature_name=Ptprb	feature_id[321].value > threshold=1.497866153717041
node_93: feature_name=Klf2	feature_id[105].value <= threshold=2.5249279737472534
node_94: feature_name=Ltb	feature_id[722].value <= threshold=0.3465735912322998
node_95: feature_name=Rplp1	feature_id[141].value > threshold=3.1567740440368652
node_175: feature_name=Plekha1	feature_id[1548].value > threshold=0.8958797454833984
Class: Adenovirus vaccine + Adenovirus vaccine
Rules_79	passed counts:6
node_0: feature_name=Ifitm3	feature_id[1493].value <= threshold=2.1383330821990967
node_1: feature_name=LOC121138193	feature_id[0].value <= threshold=3.3497501611709595
node_2: feature_name=Ifitm3	feature_id[1493].value <= threshold=0.8958797454833984
node_3: feature_name=LOC121136222	feature_id[2].value <= threshold=2.6735538244247437
node_4: feature_name=LOC106020791	feature_id[1124].value <= threshold=1.497866153717041
node_5: feature_name=Ptprb	feature_id[321].value <= threshold=1.497866153717041
node_6: feature_name=Id3	feature_id[424].value > threshold=0.8958797454833984
node_18: feature_name=Smarca5	feature_id[369].value > threshold=0.3465735912322998
node_52: feature_name=Psenen	feature_id[653].value > threshold=1.2424533367156982
node_74: feature_name=Bcam	feature_id[73].value > threshold=3.0677825212478638
node_90: feature_name=Itm2b	feature_id[900].value <= threshold=4.381714105606079
Class: mRNA vaccine + Attenuated vaccine
Rules_80	passed counts:6
node_0: feature_name=Ifitm3	feature_id[1493].value <= threshold=2.1383330821990967
node_1: feature_name=LOC121138193	feature_id[0].value <= threshold=3.3497501611709595
node_2: feature_name=Ifitm3	feature_id[1493].value <= threshold=0.8958797454833984
node_3: feature_name=LOC121136222	feature_id[2].value <= threshold=2.6735538244247437
node_4: feature_name=LOC106020791	feature_id[1124].value <= threshold=1.497866153717041
node_5: feature_name=Ptprb	feature_id[321].value <= threshold=1.497866153717041
node_6: feature_name=Id3	feature_id[424].value > threshold=0.8958797454833984
node_18: feature_name=Smarca5	feature_id[369].value > threshold=0.3465735912322998
node_52: feature_name=Psenen	feature_id[653].value <= threshold=1.2424533367156982
node_53: feature_name=Dennd5a	feature_id[1752].value <= threshold=0.8958797454833984
node_54: feature_name=Klf4	feature_id[48].value <= threshold=0.3465735912322998
node_55: feature_name=Nbn	feature_id[23].value <= threshold=0.3465735912322998
Class: Attenuated vaccine + Attenuated vaccine
Rules_81	passed counts:5
node_0: feature_name=Ifitm3	feature_id[1493].value > threshold=2.1383330821990967
node_644: feature_name=LOC106020791	feature_id[1124].value > threshold=0.3465735912322998
node_746: feature_name=Tspan7	feature_id[33].value > threshold=2.4414010047912598
node_876: feature_name=Ifitm3	feature_id[1493].value <= threshold=3.218075156211853
node_877: feature_name=LOC101823081	feature_id[1783].value > threshold=1.2424533367156982
node_897: feature_name=Atp5mk	feature_id[1004].value > threshold=0.3465735912322998
Class: Non-vaccinated
Rules_82	passed counts:5
node_0: feature_name=Ifitm3	feature_id[1493].value > threshold=2.1383330821990967
node_644: feature_name=LOC106020791	feature_id[1124].value > threshold=0.3465735912322998
node_746: feature_name=Tspan7	feature_id[33].value <= threshold=2.4414010047912598
node_747: feature_name=Ifitm3	feature_id[1493].value > threshold=3.1567740440368652
node_845: feature_name=Klhl3	feature_id[380].value <= threshold=0.3465735912322998
node_846: feature_name=Ripor1	feature_id[508].value <= threshold=2.0126758217811584
node_847: feature_name=Avpi1	feature_id[550].value > threshold=1.497866153717041
node_869: feature_name=LOC106021540	feature_id[252].value > threshold=1.497866153717041
Class: Non-vaccinated
Rules_83	passed counts:5
node_0: feature_name=Ifitm3	feature_id[1493].value > threshold=2.1383330821990967
node_644: feature_name=LOC106020791	feature_id[1124].value > threshold=0.3465735912322998
node_746: feature_name=Tspan7	feature_id[33].value <= threshold=2.4414010047912598
node_747: feature_name=Ifitm3	feature_id[1493].value <= threshold=3.1567740440368652
node_748: feature_name=Ptprb	feature_id[321].value > threshold=2.3502402305603027
node_820: feature_name=LOC101831799	feature_id[1216].value <= threshold=0.3465735912322998
node_821: feature_name=Tmsb4x	feature_id[9].value <= threshold=4.211880683898926
node_822: feature_name=Rplp1	feature_id[141].value <= threshold=2.970085620880127
node_823: feature_name=Mkrn2	feature_id[289].value > threshold=0.3465735912322998
node_831: feature_name=Kpna2	feature_id[450].value <= threshold=0.3465735912322998
Class: Adenovirus vaccine + Adenovirus vaccine
Rules_84	passed counts:5
node_0: feature_name=Ifitm3	feature_id[1493].value > threshold=2.1383330821990967
node_644: feature_name=LOC106020791	feature_id[1124].value <= threshold=0.3465735912322998
node_645: feature_name=LOC121136222	feature_id[2].value > threshold=2.4414010047912598
node_699: feature_name=LOC101824440	feature_id[1800].value <= threshold=0.8958797454833984
node_700: feature_name=Psmb5	feature_id[451].value <= threshold=0.3465735912322998
node_701: feature_name=LOC110341366	feature_id[749].value > threshold=0.8958797454833984
node_703: feature_name=Cpe	feature_id[648].value > threshold=0.8958797454833984
node_709: feature_name=Plk1	feature_id[1668].value <= threshold=0.3465735912322998
Class: mRNA vaccine + mRNA vaccine
Rules_85	passed counts:5
node_0: feature_name=Ifitm3	feature_id[1493].value > threshold=2.1383330821990967
node_644: feature_name=LOC106020791	feature_id[1124].value <= threshold=0.3465735912322998
node_645: feature_name=LOC121136222	feature_id[2].value <= threshold=2.4414010047912598
node_646: feature_name=Ifitm3	feature_id[1493].value <= threshold=3.0201274156570435
node_647: feature_name=Ptprb	feature_id[321].value > threshold=3.0201274156570435
node_675: feature_name=Dll4	feature_id[15].value > threshold=1.497866153717041
node_681: feature_name=Gnaq	feature_id[1207].value <= threshold=1.7005987167358398
Class: mRNA vaccine + Attenuated vaccine
Rules_86	passed counts:5
node_0: feature_name=Ifitm3	feature_id[1493].value <= threshold=2.1383330821990967
node_1: feature_name=LOC121138193	feature_id[0].value > threshold=3.3497501611709595
node_471: feature_name=Klf2	feature_id[105].value <= threshold=2.1383330821990967
node_472: feature_name=LOC121138193	feature_id[0].value > threshold=3.7256208658218384
node_548: feature_name=Epsti1	feature_id[879].value > threshold=0.3465735912322998
node_606: feature_name=LOC106020791	feature_id[1124].value <= threshold=0.3465735912322998
node_607: feature_name=Scaf1	feature_id[712].value <= threshold=0.5493061542510986
node_608: feature_name=Fth1	feature_id[1261].value <= threshold=4.02947998046875
Class: mRNA vaccine + mRNA vaccine
Rules_87	passed counts:5
node_0: feature_name=Ifitm3	feature_id[1493].value <= threshold=2.1383330821990967
node_1: feature_name=LOC121138193	feature_id[0].value > threshold=3.3497501611709595
node_471: feature_name=Klf2	feature_id[105].value <= threshold=2.1383330821990967
node_472: feature_name=LOC121138193	feature_id[0].value > threshold=3.7256208658218384
node_548: feature_name=Epsti1	feature_id[879].value <= threshold=0.3465735912322998
node_549: feature_name=Btrc	feature_id[431].value <= threshold=0.3465735912322998
node_550: feature_name=Kpna5	feature_id[696].value <= threshold=0.3465735912322998
node_551: feature_name=Rnf13	feature_id[120].value <= threshold=1.497866153717041
node_552: feature_name=Sft2d1	feature_id[12].value > threshold=0.3465735912322998
node_570: feature_name=Fus	feature_id[1572].value <= threshold=1.497866153717041
node_571: feature_name=Eef1akmt1	feature_id[483].value <= threshold=0.8958797454833984
node_572: feature_name=Lhfpl6	feature_id[44].value <= threshold=0.8958797454833984
node_573: feature_name=LOC101823323	feature_id[1222].value <= threshold=0.8958797454833984
node_574: feature_name=Erh	feature_id[562].value > threshold=1.2424533367156982
node_586: feature_name=Polr2l	feature_id[1467].value <= threshold=1.497866153717041
node_587: feature_name=Far1	feature_id[1723].value <= threshold=0.6931471824645996
Class: mRNA vaccine + Attenuated vaccine
Rules_88	passed counts:5
node_0: feature_name=Ifitm3	feature_id[1493].value <= threshold=2.1383330821990967
node_1: feature_name=LOC121138193	feature_id[0].value <= threshold=3.3497501611709595
node_2: feature_name=Ifitm3	feature_id[1493].value > threshold=0.8958797454833984
node_244: feature_name=LOC121136222	feature_id[2].value > threshold=2.2499048709869385
node_388: feature_name=Klf2	feature_id[105].value > threshold=1.8688347935676575
node_444: feature_name=Pdlim2	feature_id[923].value <= threshold=0.8958797454833984
node_445: feature_name=Vim	feature_id[17].value <= threshold=2.4414010047912598
node_446: feature_name=Ilk	feature_id[1770].value <= threshold=0.5493061542510986
node_447: feature_name=Kif5b	feature_id[131].value > threshold=0.3465735912322998
Class: Adenovirus vaccine + Adenovirus vaccine
Rules_89	passed counts:5
node_0: feature_name=Ifitm3	feature_id[1493].value <= threshold=2.1383330821990967
node_1: feature_name=LOC121138193	feature_id[0].value <= threshold=3.3497501611709595
node_2: feature_name=Ifitm3	feature_id[1493].value > threshold=0.8958797454833984
node_244: feature_name=LOC121136222	feature_id[2].value > threshold=2.2499048709869385
node_388: feature_name=Klf2	feature_id[105].value <= threshold=1.8688347935676575
node_389: feature_name=LOC121136222	feature_id[2].value <= threshold=2.802901029586792
node_390: feature_name=Cdh5	feature_id[71].value <= threshold=2.5249279737472534
node_391: feature_name=Ypel3	feature_id[1630].value <= threshold=1.2424533367156982
node_392: feature_name=Egfl7	feature_id[177].value > threshold=1.7005987167358398
node_402: feature_name=Actr2	feature_id[494].value > threshold=1.2424533367156982
Class: Adenovirus vaccine + Adenovirus vaccine
Rules_90	passed counts:5
node_0: feature_name=Ifitm3	feature_id[1493].value <= threshold=2.1383330821990967
node_1: feature_name=LOC121138193	feature_id[0].value <= threshold=3.3497501611709595
node_2: feature_name=Ifitm3	feature_id[1493].value > threshold=0.8958797454833984
node_244: feature_name=LOC121136222	feature_id[2].value <= threshold=2.2499048709869385
node_245: feature_name=LOC106020791	feature_id[1124].value > threshold=1.2424533367156982
node_371: feature_name=Ldhb	feature_id[442].value > threshold=0.3465735912322998
node_381: feature_name=Hhex	feature_id[18].value <= threshold=0.3465735912322998
node_382: feature_name=Pigt	feature_id[434].value <= threshold=0.8047189712524414
Class: Adenovirus vaccine + Adenovirus vaccine
Rules_91	passed counts:5
node_0: feature_name=Ifitm3	feature_id[1493].value <= threshold=2.1383330821990967
node_1: feature_name=LOC121138193	feature_id[0].value <= threshold=3.3497501611709595
node_2: feature_name=Ifitm3	feature_id[1493].value > threshold=0.8958797454833984
node_244: feature_name=LOC121136222	feature_id[2].value <= threshold=2.2499048709869385
node_245: feature_name=LOC106020791	feature_id[1124].value <= threshold=1.2424533367156982
node_246: feature_name=Egfl7	feature_id[177].value > threshold=2.0126758217811584
node_330: feature_name=Id3	feature_id[424].value > threshold=2.6735538244247437
node_364: feature_name=Cdh5	feature_id[71].value > threshold=2.567899227142334
Class: mRNA vaccine + mRNA vaccine
Rules_92	passed counts:5
node_0: feature_name=Ifitm3	feature_id[1493].value <= threshold=2.1383330821990967
node_1: feature_name=LOC121138193	feature_id[0].value <= threshold=3.3497501611709595
node_2: feature_name=Ifitm3	feature_id[1493].value > threshold=0.8958797454833984
node_244: feature_name=LOC121136222	feature_id[2].value <= threshold=2.2499048709869385
node_245: feature_name=LOC106020791	feature_id[1124].value <= threshold=1.2424533367156982
node_246: feature_name=Egfl7	feature_id[177].value <= threshold=2.0126758217811584
node_247: feature_name=Ifitm3	feature_id[1493].value <= threshold=1.497866153717041
node_248: feature_name=Jak1	feature_id[291].value <= threshold=1.497866153717041
node_249: feature_name=Sod1	feature_id[46].value > threshold=2.1383330821990967
node_265: feature_name=Rhno1	feature_id[556].value <= threshold=0.5493061542510986
Class: Adenovirus vaccine + Adenovirus vaccine
Rules_93	passed counts:5
node_0: feature_name=Ifitm3	feature_id[1493].value <= threshold=2.1383330821990967
node_1: feature_name=LOC121138193	feature_id[0].value <= threshold=3.3497501611709595
node_2: feature_name=Ifitm3	feature_id[1493].value > threshold=0.8958797454833984
node_244: feature_name=LOC121136222	feature_id[2].value <= threshold=2.2499048709869385
node_245: feature_name=LOC106020791	feature_id[1124].value <= threshold=1.2424533367156982
node_246: feature_name=Egfl7	feature_id[177].value <= threshold=2.0126758217811584
node_247: feature_name=Ifitm3	feature_id[1493].value <= threshold=1.497866153717041
node_248: feature_name=Jak1	feature_id[291].value <= threshold=1.497866153717041
node_249: feature_name=Sod1	feature_id[46].value <= threshold=2.1383330821990967
node_250: feature_name=Tmem265	feature_id[1589].value <= threshold=0.3465735912322998
node_251: feature_name=Serpinh1	feature_id[1848].value > threshold=0.8958797454833984
node_255: feature_name=Pcdh17	feature_id[300].value > threshold=0.5493061542510986
node_261: feature_name=Ppfia1	feature_id[1436].value <= threshold=0.5493061542510986
Class: Adenovirus vaccine + Adenovirus vaccine
Rules_94	passed counts:5
node_0: feature_name=Ifitm3	feature_id[1493].value <= threshold=2.1383330821990967
node_1: feature_name=LOC121138193	feature_id[0].value <= threshold=3.3497501611709595
node_2: feature_name=Ifitm3	feature_id[1493].value <= threshold=0.8958797454833984
node_3: feature_name=LOC121136222	feature_id[2].value <= threshold=2.6735538244247437
node_4: feature_name=LOC106020791	feature_id[1124].value <= threshold=1.497866153717041
node_5: feature_name=Ptprb	feature_id[321].value > threshold=1.497866153717041
node_93: feature_name=Klf2	feature_id[105].value <= threshold=2.5249279737472534
node_94: feature_name=Ltb	feature_id[722].value > threshold=0.3465735912322998
node_190: feature_name=Ltb	feature_id[722].value > threshold=0.8958797454833984
node_200: feature_name=Bola2b	feature_id[1634].value > threshold=0.8958797454833984
node_206: feature_name=Cd81	feature_id[1450].value <= threshold=1.7776740193367004
Class: Adenovirus vaccine + Adenovirus vaccine
Rules_95	passed counts:5
node_0: feature_name=Ifitm3	feature_id[1493].value <= threshold=2.1383330821990967
node_1: feature_name=LOC121138193	feature_id[0].value <= threshold=3.3497501611709595
node_2: feature_name=Ifitm3	feature_id[1493].value <= threshold=0.8958797454833984
node_3: feature_name=LOC121136222	feature_id[2].value <= threshold=2.6735538244247437
node_4: feature_name=LOC106020791	feature_id[1124].value <= threshold=1.497866153717041
node_5: feature_name=Ptprb	feature_id[321].value > threshold=1.497866153717041
node_93: feature_name=Klf2	feature_id[105].value <= threshold=2.5249279737472534
node_94: feature_name=Ltb	feature_id[722].value <= threshold=0.3465735912322998
node_95: feature_name=Rplp1	feature_id[141].value > threshold=3.1567740440368652
node_175: feature_name=Plekha1	feature_id[1548].value <= threshold=0.8958797454833984
node_176: feature_name=Psmb5	feature_id[451].value > threshold=0.8958797454833984
node_182: feature_name=Sox18	feature_id[5].value > threshold=1.2424533367156982
Class: Attenuated vaccine + Attenuated vaccine
Rules_96	passed counts:5
node_0: feature_name=Ifitm3	feature_id[1493].value <= threshold=2.1383330821990967
node_1: feature_name=LOC121138193	feature_id[0].value <= threshold=3.3497501611709595
node_2: feature_name=Ifitm3	feature_id[1493].value <= threshold=0.8958797454833984
node_3: feature_name=LOC121136222	feature_id[2].value <= threshold=2.6735538244247437
node_4: feature_name=LOC106020791	feature_id[1124].value <= threshold=1.497866153717041
node_5: feature_name=Ptprb	feature_id[321].value > threshold=1.497866153717041
node_93: feature_name=Klf2	feature_id[105].value <= threshold=2.5249279737472534
node_94: feature_name=Ltb	feature_id[722].value <= threshold=0.3465735912322998
node_95: feature_name=Rplp1	feature_id[141].value <= threshold=3.1567740440368652
node_96: feature_name=Frmd8	feature_id[1344].value <= threshold=1.2424533367156982
node_97: feature_name=LOC106021540	feature_id[252].value > threshold=2.0126758217811584
node_163: feature_name=Snrpd2	feature_id[447].value > threshold=0.8958797454833984
node_165: feature_name=Nucb2	feature_id[1711].value > threshold=0.3465735912322998
Class: Adenovirus vaccine + Adenovirus vaccine
Rules_97	passed counts:5
node_0: feature_name=Ifitm3	feature_id[1493].value <= threshold=2.1383330821990967
node_1: feature_name=LOC121138193	feature_id[0].value <= threshold=3.3497501611709595
node_2: feature_name=Ifitm3	feature_id[1493].value <= threshold=0.8958797454833984
node_3: feature_name=LOC121136222	feature_id[2].value <= threshold=2.6735538244247437
node_4: feature_name=LOC106020791	feature_id[1124].value <= threshold=1.497866153717041
node_5: feature_name=Ptprb	feature_id[321].value <= threshold=1.497866153717041
node_6: feature_name=Id3	feature_id[424].value > threshold=0.8958797454833984
node_18: feature_name=Smarca5	feature_id[369].value > threshold=0.3465735912322998
node_52: feature_name=Psenen	feature_id[653].value > threshold=1.2424533367156982
node_74: feature_name=Bcam	feature_id[73].value <= threshold=3.0677825212478638
node_75: feature_name=Ankrd50	feature_id[173].value > threshold=1.2424533367156982
node_85: feature_name=Dennd2b	feature_id[1758].value > threshold=1.2424533367156982
Class: mRNA vaccine + mRNA vaccine
Rules_98	passed counts:5
node_0: feature_name=Ifitm3	feature_id[1493].value <= threshold=2.1383330821990967
node_1: feature_name=LOC121138193	feature_id[0].value <= threshold=3.3497501611709595
node_2: feature_name=Ifitm3	feature_id[1493].value <= threshold=0.8958797454833984
node_3: feature_name=LOC121136222	feature_id[2].value <= threshold=2.6735538244247437
node_4: feature_name=LOC106020791	feature_id[1124].value <= threshold=1.497866153717041
node_5: feature_name=Ptprb	feature_id[321].value <= threshold=1.497866153717041
node_6: feature_name=Id3	feature_id[424].value > threshold=0.8958797454833984
node_18: feature_name=Smarca5	feature_id[369].value <= threshold=0.3465735912322998
node_19: feature_name=Rnf130	feature_id[254].value > threshold=1.2424533367156982
node_49: feature_name=LOC106021540	feature_id[252].value <= threshold=1.6661022305488586
Class: Adenovirus vaccine + Adenovirus vaccine
Rules_99	passed counts:5
node_0: feature_name=Ifitm3	feature_id[1493].value <= threshold=2.1383330821990967
node_1: feature_name=LOC121138193	feature_id[0].value <= threshold=3.3497501611709595
node_2: feature_name=Ifitm3	feature_id[1493].value <= threshold=0.8958797454833984
node_3: feature_name=LOC121136222	feature_id[2].value <= threshold=2.6735538244247437
node_4: feature_name=LOC106020791	feature_id[1124].value <= threshold=1.497866153717041
node_5: feature_name=Ptprb	feature_id[321].value <= threshold=1.497866153717041
node_6: feature_name=Id3	feature_id[424].value > threshold=0.8958797454833984
node_18: feature_name=Smarca5	feature_id[369].value <= threshold=0.3465735912322998
node_19: feature_name=Rnf130	feature_id[254].value <= threshold=1.2424533367156982
node_20: feature_name=Rasgrp2	feature_id[1316].value <= threshold=0.8958797454833984
node_21: feature_name=Rbp4	feature_id[1100].value <= threshold=0.8958797454833984
node_22: feature_name=Fam171a2	feature_id[309].value <= threshold=1.497866153717041
node_23: feature_name=Rnf10	feature_id[629].value <= threshold=1.2424533367156982
node_24: feature_name=Arpin	feature_id[1956].value <= threshold=0.3465735912322998
node_25: feature_name=Slx1a	feature_id[1635].value > threshold=0.3465735912322998
node_29: feature_name=Dynll1	feature_id[19].value > threshold=0.8958797454833984
Class: Attenuated vaccine + Attenuated vaccine
Rules_100	passed counts:4
node_0: feature_name=Ifitm3	feature_id[1493].value > threshold=2.1383330821990967
node_644: feature_name=LOC106020791	feature_id[1124].value > threshold=0.3465735912322998
node_746: feature_name=Tspan7	feature_id[33].value > threshold=2.4414010047912598
node_876: feature_name=Ifitm3	feature_id[1493].value > threshold=3.218075156211853
node_900: feature_name=LOC101827256	feature_id[88].value > threshold=0.3465735912322998
node_902: feature_name=Arap1	feature_id[1812].value <= threshold=0.6931471824645996
Class: mRNA vaccine + mRNA vaccine
Rules_101	passed counts:4
node_0: feature_name=Ifitm3	feature_id[1493].value > threshold=2.1383330821990967
node_644: feature_name=LOC106020791	feature_id[1124].value <= threshold=0.3465735912322998
node_645: feature_name=LOC121136222	feature_id[2].value <= threshold=2.4414010047912598
node_646: feature_name=Ifitm3	feature_id[1493].value <= threshold=3.0201274156570435
node_647: feature_name=Ptprb	feature_id[321].value <= threshold=3.0201274156570435
node_648: feature_name=Iqgap1	feature_id[1935].value > threshold=1.7776740193367004
node_672: feature_name=Fads3	feature_id[1258].value <= threshold=1.497866153717041
Class: Non-vaccinated
Rules_102	passed counts:4
node_0: feature_name=Ifitm3	feature_id[1493].value <= threshold=2.1383330821990967
node_1: feature_name=LOC121138193	feature_id[0].value > threshold=3.3497501611709595
node_471: feature_name=Klf2	feature_id[105].value > threshold=2.1383330821990967
node_619: feature_name=Sorbs1	feature_id[1093].value > threshold=1.8688347935676575
Class: Non-vaccinated
Rules_103	passed counts:4
node_0: feature_name=Ifitm3	feature_id[1493].value <= threshold=2.1383330821990967
node_1: feature_name=LOC121138193	feature_id[0].value > threshold=3.3497501611709595
node_471: feature_name=Klf2	feature_id[105].value <= threshold=2.1383330821990967
node_472: feature_name=LOC121138193	feature_id[0].value > threshold=3.7256208658218384
node_548: feature_name=Epsti1	feature_id[879].value <= threshold=0.3465735912322998
node_549: feature_name=Btrc	feature_id[431].value <= threshold=0.3465735912322998
node_550: feature_name=Kpna5	feature_id[696].value <= threshold=0.3465735912322998
node_551: feature_name=Rnf13	feature_id[120].value <= threshold=1.497866153717041
node_552: feature_name=Sft2d1	feature_id[12].value > threshold=0.3465735912322998
node_570: feature_name=Fus	feature_id[1572].value <= threshold=1.497866153717041
node_571: feature_name=Eef1akmt1	feature_id[483].value <= threshold=0.8958797454833984
node_572: feature_name=Lhfpl6	feature_id[44].value <= threshold=0.8958797454833984
node_573: feature_name=LOC101823323	feature_id[1222].value > threshold=0.8958797454833984
Class: mRNA vaccine + Attenuated vaccine
Rules_104	passed counts:4
node_0: feature_name=Ifitm3	feature_id[1493].value <= threshold=2.1383330821990967
node_1: feature_name=LOC121138193	feature_id[0].value > threshold=3.3497501611709595
node_471: feature_name=Klf2	feature_id[105].value <= threshold=2.1383330821990967
node_472: feature_name=LOC121138193	feature_id[0].value <= threshold=3.7256208658218384
node_473: feature_name=LOC121136222	feature_id[2].value > threshold=2.4414010047912598
node_531: feature_name=Timm50	feature_id[249].value <= threshold=0.3465735912322998
node_532: feature_name=Sec11a	feature_id[1931].value <= threshold=0.3465735912322998
node_533: feature_name=Rap1a	feature_id[372].value <= threshold=1.7005987167358398
node_534: feature_name=Pcdh17	feature_id[300].value > threshold=0.8958797454833984
Class: mRNA vaccine + mRNA vaccine
Rules_105	passed counts:4
node_0: feature_name=Ifitm3	feature_id[1493].value <= threshold=2.1383330821990967
node_1: feature_name=LOC121138193	feature_id[0].value > threshold=3.3497501611709595
node_471: feature_name=Klf2	feature_id[105].value <= threshold=2.1383330821990967
node_472: feature_name=LOC121138193	feature_id[0].value <= threshold=3.7256208658218384
node_473: feature_name=LOC121136222	feature_id[2].value <= threshold=2.4414010047912598
node_474: feature_name=LOC106020791	feature_id[1124].value <= threshold=1.2424533367156982
node_475: feature_name=Cd81	feature_id[1450].value <= threshold=2.3502402305603027
node_476: feature_name=Kdm2a	feature_id[1402].value <= threshold=0.8958797454833984
node_477: feature_name=Zfp91	feature_id[1211].value > threshold=1.2424533367156982
node_505: feature_name=Atp11c	feature_id[677].value > threshold=0.8958797454833984
Class: mRNA vaccine + mRNA vaccine
Rules_106	passed counts:4
node_0: feature_name=Ifitm3	feature_id[1493].value <= threshold=2.1383330821990967
node_1: feature_name=LOC121138193	feature_id[0].value <= threshold=3.3497501611709595
node_2: feature_name=Ifitm3	feature_id[1493].value > threshold=0.8958797454833984
node_244: feature_name=LOC121136222	feature_id[2].value > threshold=2.2499048709869385
node_388: feature_name=Klf2	feature_id[105].value <= threshold=1.8688347935676575
node_389: feature_name=LOC121136222	feature_id[2].value <= threshold=2.802901029586792
node_390: feature_name=Cdh5	feature_id[71].value > threshold=2.5249279737472534
node_416: feature_name=Rpsa	feature_id[416].value > threshold=2.0126758217811584
node_428: feature_name=Scarf1	feature_id[785].value > threshold=0.3465735912322998
Class: mRNA vaccine + Attenuated vaccine
Rules_107	passed counts:4
node_0: feature_name=Ifitm3	feature_id[1493].value <= threshold=2.1383330821990967
node_1: feature_name=LOC121138193	feature_id[0].value <= threshold=3.3497501611709595
node_2: feature_name=Ifitm3	feature_id[1493].value > threshold=0.8958797454833984
node_244: feature_name=LOC121136222	feature_id[2].value <= threshold=2.2499048709869385
node_245: feature_name=LOC106020791	feature_id[1124].value <= threshold=1.2424533367156982
node_246: feature_name=Egfl7	feature_id[177].value > threshold=2.0126758217811584
node_330: feature_name=Id3	feature_id[424].value <= threshold=2.6735538244247437
node_331: feature_name=LOC121141414	feature_id[1345].value > threshold=2.4414010047912598
Class: Non-vaccinated
Rules_108	passed counts:4
node_0: feature_name=Ifitm3	feature_id[1493].value <= threshold=2.1383330821990967
node_1: feature_name=LOC121138193	feature_id[0].value <= threshold=3.3497501611709595
node_2: feature_name=Ifitm3	feature_id[1493].value > threshold=0.8958797454833984
node_244: feature_name=LOC121136222	feature_id[2].value <= threshold=2.2499048709869385
node_245: feature_name=LOC106020791	feature_id[1124].value <= threshold=1.2424533367156982
node_246: feature_name=Egfl7	feature_id[177].value <= threshold=2.0126758217811584
node_247: feature_name=Ifitm3	feature_id[1493].value > threshold=1.497866153717041
node_291: feature_name=Tmsb4x	feature_id[9].value <= threshold=3.9607677459716797
node_292: feature_name=Slc25a40	feature_id[512].value > threshold=0.3465735912322998
node_310: feature_name=Adrb1	feature_id[966].value <= threshold=0.3465735912322998
Class: Attenuated vaccine + Attenuated vaccine
Rules_109	passed counts:4
node_0: feature_name=Ifitm3	feature_id[1493].value <= threshold=2.1383330821990967
node_1: feature_name=LOC121138193	feature_id[0].value <= threshold=3.3497501611709595
node_2: feature_name=Ifitm3	feature_id[1493].value > threshold=0.8958797454833984
node_244: feature_name=LOC121136222	feature_id[2].value <= threshold=2.2499048709869385
node_245: feature_name=LOC106020791	feature_id[1124].value <= threshold=1.2424533367156982
node_246: feature_name=Egfl7	feature_id[177].value <= threshold=2.0126758217811584
node_247: feature_name=Ifitm3	feature_id[1493].value > threshold=1.497866153717041
node_291: feature_name=Tmsb4x	feature_id[9].value <= threshold=3.9607677459716797
node_292: feature_name=Slc25a40	feature_id[512].value <= threshold=0.3465735912322998
node_293: feature_name=Mob2	feature_id[1460].value > threshold=0.8958797454833984
node_301: feature_name=Itm2b	feature_id[900].value > threshold=2.6441335678100586
node_303: feature_name=Mrpl17	feature_id[27].value <= threshold=0.8958797454833984
Class: Adenovirus vaccine + Adenovirus vaccine
Rules_110	passed counts:4
node_0: feature_name=Ifitm3	feature_id[1493].value <= threshold=2.1383330821990967
node_1: feature_name=LOC121138193	feature_id[0].value <= threshold=3.3497501611709595
node_2: feature_name=Ifitm3	feature_id[1493].value > threshold=0.8958797454833984
node_244: feature_name=LOC121136222	feature_id[2].value <= threshold=2.2499048709869385
node_245: feature_name=LOC106020791	feature_id[1124].value <= threshold=1.2424533367156982
node_246: feature_name=Egfl7	feature_id[177].value <= threshold=2.0126758217811584
node_247: feature_name=Ifitm3	feature_id[1493].value <= threshold=1.497866153717041
node_248: feature_name=Jak1	feature_id[291].value > threshold=1.497866153717041
node_268: feature_name=Cpe	feature_id[648].value > threshold=0.8958797454833984
node_282: feature_name=Rps17	feature_id[1926].value > threshold=2.3502402305603027
node_286: feature_name=Hgf	feature_id[143].value <= threshold=1.2424533367156982
Class: Adenovirus vaccine + Adenovirus vaccine
Rules_111	passed counts:4
node_0: feature_name=Ifitm3	feature_id[1493].value <= threshold=2.1383330821990967
node_1: feature_name=LOC121138193	feature_id[0].value <= threshold=3.3497501611709595
node_2: feature_name=Ifitm3	feature_id[1493].value > threshold=0.8958797454833984
node_244: feature_name=LOC121136222	feature_id[2].value <= threshold=2.2499048709869385
node_245: feature_name=LOC106020791	feature_id[1124].value <= threshold=1.2424533367156982
node_246: feature_name=Egfl7	feature_id[177].value <= threshold=2.0126758217811584
node_247: feature_name=Ifitm3	feature_id[1493].value <= threshold=1.497866153717041
node_248: feature_name=Jak1	feature_id[291].value > threshold=1.497866153717041
node_268: feature_name=Cpe	feature_id[648].value <= threshold=0.8958797454833984
node_269: feature_name=Rtp3	feature_id[356].value > threshold=0.3465735912322998
node_279: feature_name=Coro1a	feature_id[1633].value <= threshold=1.9560115337371826
Class: Attenuated vaccine + Attenuated vaccine
Rules_112	passed counts:4
node_0: feature_name=Ifitm3	feature_id[1493].value <= threshold=2.1383330821990967
node_1: feature_name=LOC121138193	feature_id[0].value <= threshold=3.3497501611709595
node_2: feature_name=Ifitm3	feature_id[1493].value <= threshold=0.8958797454833984
node_3: feature_name=LOC121136222	feature_id[2].value > threshold=2.6735538244247437
node_221: feature_name=Klf2	feature_id[105].value > threshold=1.2424533367156982
node_231: feature_name=Rnaset2	feature_id[720].value > threshold=0.3465735912322998
node_237: feature_name=Srsf3	feature_id[25].value > threshold=1.2424533367156982
node_241: feature_name=Clic1	feature_id[128].value <= threshold=2.0715673565864563
Class: mRNA vaccine + mRNA vaccine
Rules_113	passed counts:4
node_0: feature_name=Ifitm3	feature_id[1493].value <= threshold=2.1383330821990967
node_1: feature_name=LOC121138193	feature_id[0].value <= threshold=3.3497501611709595
node_2: feature_name=Ifitm3	feature_id[1493].value <= threshold=0.8958797454833984
node_3: feature_name=LOC121136222	feature_id[2].value > threshold=2.6735538244247437
node_221: feature_name=Klf2	feature_id[105].value <= threshold=1.2424533367156982
node_222: feature_name=Tspan7	feature_id[33].value > threshold=2.0126758217811584
node_224: feature_name=Fau	feature_id[1335].value <= threshold=2.917405366897583
Class: Attenuated vaccine + Attenuated vaccine
Rules_114	passed counts:4
node_0: feature_name=Ifitm3	feature_id[1493].value <= threshold=2.1383330821990967
node_1: feature_name=LOC121138193	feature_id[0].value <= threshold=3.3497501611709595
node_2: feature_name=Ifitm3	feature_id[1493].value <= threshold=0.8958797454833984
node_3: feature_name=LOC121136222	feature_id[2].value <= threshold=2.6735538244247437
node_4: feature_name=LOC106020791	feature_id[1124].value <= threshold=1.497866153717041
node_5: feature_name=Ptprb	feature_id[321].value <= threshold=1.497866153717041
node_6: feature_name=Id3	feature_id[424].value > threshold=0.8958797454833984
node_18: feature_name=Smarca5	feature_id[369].value <= threshold=0.3465735912322998
node_19: feature_name=Rnf130	feature_id[254].value <= threshold=1.2424533367156982
node_20: feature_name=Rasgrp2	feature_id[1316].value > threshold=0.8958797454833984
node_42: feature_name=Ndufa4	feature_id[145].value <= threshold=1.589026927947998
Class: Adenovirus vaccine + Adenovirus vaccine
Rules_115	passed counts:3
node_0: feature_name=Ifitm3	feature_id[1493].value > threshold=2.1383330821990967
node_644: feature_name=LOC106020791	feature_id[1124].value > threshold=0.3465735912322998
node_746: feature_name=Tspan7	feature_id[33].value > threshold=2.4414010047912598
node_876: feature_name=Ifitm3	feature_id[1493].value <= threshold=3.218075156211853
node_877: feature_name=LOC101823081	feature_id[1783].value <= threshold=1.2424533367156982
node_878: feature_name=Tbk1	feature_id[549].value > threshold=1.35402512550354
Class: Non-vaccinated
Rules_116	passed counts:3
node_0: feature_name=Ifitm3	feature_id[1493].value > threshold=2.1383330821990967
node_644: feature_name=LOC106020791	feature_id[1124].value > threshold=0.3465735912322998
node_746: feature_name=Tspan7	feature_id[33].value <= threshold=2.4414010047912598
node_747: feature_name=Ifitm3	feature_id[1493].value > threshold=3.1567740440368652
node_845: feature_name=Klhl3	feature_id[380].value <= threshold=0.3465735912322998
node_846: feature_name=Ripor1	feature_id[508].value <= threshold=2.0126758217811584
node_847: feature_name=Avpi1	feature_id[550].value > threshold=1.497866153717041
node_869: feature_name=LOC106021540	feature_id[252].value <= threshold=1.497866153717041
node_870: feature_name=Atp6v0c	feature_id[691].value <= threshold=1.9560115337371826
Class: Adenovirus vaccine + Adenovirus vaccine
Rules_117	passed counts:3
node_0: feature_name=Ifitm3	feature_id[1493].value > threshold=2.1383330821990967
node_644: feature_name=LOC106020791	feature_id[1124].value > threshold=0.3465735912322998
node_746: feature_name=Tspan7	feature_id[33].value <= threshold=2.4414010047912598
node_747: feature_name=Ifitm3	feature_id[1493].value > threshold=3.1567740440368652
node_845: feature_name=Klhl3	feature_id[380].value <= threshold=0.3465735912322998
node_846: feature_name=Ripor1	feature_id[508].value <= threshold=2.0126758217811584
node_847: feature_name=Avpi1	feature_id[550].value <= threshold=1.497866153717041
node_848: feature_name=LOC106022721	feature_id[69].value <= threshold=0.3465735912322998
node_849: feature_name=LOC121139415	feature_id[208].value <= threshold=0.3465735912322998
node_850: feature_name=Pebp1	feature_id[100].value <= threshold=1.7005987167358398
node_851: feature_name=Sptssa	feature_id[60].value <= threshold=2.518476366996765
node_852: feature_name=Mrpl17	feature_id[27].value <= threshold=2.3937458992004395
node_853: feature_name=Vim	feature_id[17].value > threshold=0.3465735912322998
node_855: feature_name=Zcchc7	feature_id[223].value <= threshold=2.0126758217811584
node_856: feature_name=Mob2	feature_id[1460].value > threshold=1.497866153717041
node_858: feature_name=Rrp36	feature_id[772].value <= threshold=0.3465735912322998
Class: Non-vaccinated
Rules_118	passed counts:3
node_0: feature_name=Ifitm3	feature_id[1493].value > threshold=2.1383330821990967
node_644: feature_name=LOC106020791	feature_id[1124].value > threshold=0.3465735912322998
node_746: feature_name=Tspan7	feature_id[33].value <= threshold=2.4414010047912598
node_747: feature_name=Ifitm3	feature_id[1493].value <= threshold=3.1567740440368652
node_748: feature_name=Ptprb	feature_id[321].value > threshold=2.3502402305603027
node_820: feature_name=LOC101831799	feature_id[1216].value <= threshold=0.3465735912322998
node_821: feature_name=Tmsb4x	feature_id[9].value <= threshold=4.211880683898926
node_822: feature_name=Rplp1	feature_id[141].value <= threshold=2.970085620880127
node_823: feature_name=Mkrn2	feature_id[289].value <= threshold=0.3465735912322998
node_824: feature_name=Btg2	feature_id[56].value > threshold=0.8958797454833984
node_828: feature_name=Tjp1	feature_id[16].value > threshold=2.1242476105690002
Class: mRNA vaccine + mRNA vaccine
Rules_119	passed counts:3
node_0: feature_name=Ifitm3	feature_id[1493].value > threshold=2.1383330821990967
node_644: feature_name=LOC106020791	feature_id[1124].value > threshold=0.3465735912322998
node_746: feature_name=Tspan7	feature_id[33].value <= threshold=2.4414010047912598
node_747: feature_name=Ifitm3	feature_id[1493].value <= threshold=3.1567740440368652
node_748: feature_name=Ptprb	feature_id[321].value > threshold=2.3502402305603027
node_820: feature_name=LOC101831799	feature_id[1216].value <= threshold=0.3465735912322998
node_821: feature_name=Tmsb4x	feature_id[9].value <= threshold=4.211880683898926
node_822: feature_name=Rplp1	feature_id[141].value <= threshold=2.970085620880127
node_823: feature_name=Mkrn2	feature_id[289].value <= threshold=0.3465735912322998
node_824: feature_name=Btg2	feature_id[56].value <= threshold=0.8958797454833984
node_825: feature_name=LOC106021977	feature_id[1286].value <= threshold=0.5493061542510986
Class: Attenuated vaccine + Attenuated vaccine
Rules_120	passed counts:3
node_0: feature_name=Ifitm3	feature_id[1493].value > threshold=2.1383330821990967
node_644: feature_name=LOC106020791	feature_id[1124].value > threshold=0.3465735912322998
node_746: feature_name=Tspan7	feature_id[33].value <= threshold=2.4414010047912598
node_747: feature_name=Ifitm3	feature_id[1493].value <= threshold=3.1567740440368652
node_748: feature_name=Ptprb	feature_id[321].value <= threshold=2.3502402305603027
node_749: feature_name=Ptn	feature_id[81].value > threshold=1.2424533367156982
node_815: feature_name=Ndfip2	feature_id[835].value <= threshold=1.2424533367156982
node_816: feature_name=Dgkh	feature_id[876].value <= threshold=0.3465735912322998
Class: Non-vaccinated
Rules_121	passed counts:3
node_0: feature_name=Ifitm3	feature_id[1493].value > threshold=2.1383330821990967
node_644: feature_name=LOC106020791	feature_id[1124].value > threshold=0.3465735912322998
node_746: feature_name=Tspan7	feature_id[33].value <= threshold=2.4414010047912598
node_747: feature_name=Ifitm3	feature_id[1493].value <= threshold=3.1567740440368652
node_748: feature_name=Ptprb	feature_id[321].value <= threshold=2.3502402305603027
node_749: feature_name=Ptn	feature_id[81].value <= threshold=1.2424533367156982
node_750: feature_name=Hsp90b1	feature_id[14].value > threshold=0.3465735912322998
node_756: feature_name=Pcdh17	feature_id[300].value <= threshold=1.8688347935676575
node_757: feature_name=Spc24	feature_id[308].value <= threshold=0.3465735912322998
node_758: feature_name=rna-NC-013276.1:15333..15399	feature_id[801].value <= threshold=0.3465735912322998
node_759: feature_name=LOC101829376	feature_id[1262].value > threshold=0.3465735912322998
node_803: feature_name=Trim8	feature_id[1015].value <= threshold=0.3465735912322998
Class: Adenovirus vaccine + Adenovirus vaccine
Rules_122	passed counts:3
node_0: feature_name=Ifitm3	feature_id[1493].value > threshold=2.1383330821990967
node_644: feature_name=LOC106020791	feature_id[1124].value <= threshold=0.3465735912322998
node_645: feature_name=LOC121136222	feature_id[2].value > threshold=2.4414010047912598
node_699: feature_name=LOC101824440	feature_id[1800].value <= threshold=0.8958797454833984
node_700: feature_name=Psmb5	feature_id[451].value > threshold=0.3465735912322998
node_712: feature_name=Klf2	feature_id[105].value > threshold=2.0126758217811584
node_732: feature_name=Ifitm3	feature_id[1493].value <= threshold=3.0201274156570435
node_733: feature_name=Jak2	feature_id[1155].value > threshold=0.3465735912322998
Class: mRNA vaccine + Attenuated vaccine
Rules_123	passed counts:3
node_0: feature_name=Ifitm3	feature_id[1493].value > threshold=2.1383330821990967
node_644: feature_name=LOC106020791	feature_id[1124].value <= threshold=0.3465735912322998
node_645: feature_name=LOC121136222	feature_id[2].value > threshold=2.4414010047912598
node_699: feature_name=LOC101824440	feature_id[1800].value <= threshold=0.8958797454833984
node_700: feature_name=Psmb5	feature_id[451].value <= threshold=0.3465735912322998
node_701: feature_name=LOC110341366	feature_id[749].value > threshold=0.8958797454833984
node_703: feature_name=Cpe	feature_id[648].value <= threshold=0.8958797454833984
node_704: feature_name=Dnajc3	feature_id[825].value > threshold=1.2424533367156982
node_706: feature_name=Shoc2	feature_id[978].value <= threshold=0.5493061542510986
Class: mRNA vaccine + Attenuated vaccine
Rules_124	passed counts:3
node_0: feature_name=Ifitm3	feature_id[1493].value > threshold=2.1383330821990967
node_644: feature_name=LOC106020791	feature_id[1124].value <= threshold=0.3465735912322998
node_645: feature_name=LOC121136222	feature_id[2].value <= threshold=2.4414010047912598
node_646: feature_name=Ifitm3	feature_id[1493].value > threshold=3.0201274156570435
node_684: feature_name=Dynll1	feature_id[19].value > threshold=2.3502402305603027
node_696: feature_name=Ahnak	feature_id[1263].value <= threshold=1.7776740193367004
Class: mRNA vaccine + mRNA vaccine
Rules_125	passed counts:3
node_0: feature_name=Ifitm3	feature_id[1493].value > threshold=2.1383330821990967
node_644: feature_name=LOC106020791	feature_id[1124].value <= threshold=0.3465735912322998
node_645: feature_name=LOC121136222	feature_id[2].value <= threshold=2.4414010047912598
node_646: feature_name=Ifitm3	feature_id[1493].value <= threshold=3.0201274156570435
node_647: feature_name=Ptprb	feature_id[321].value > threshold=3.0201274156570435
node_675: feature_name=Dll4	feature_id[15].value <= threshold=1.497866153717041
node_676: feature_name=Coro1a	feature_id[1633].value > threshold=0.8958797454833984
node_678: feature_name=Psma1	feature_id[1718].value <= threshold=1.589026927947998
Class: Adenovirus vaccine + Adenovirus vaccine
Rules_126	passed counts:3
node_0: feature_name=Ifitm3	feature_id[1493].value > threshold=2.1383330821990967
node_644: feature_name=LOC106020791	feature_id[1124].value <= threshold=0.3465735912322998
node_645: feature_name=LOC121136222	feature_id[2].value <= threshold=2.4414010047912598
node_646: feature_name=Ifitm3	feature_id[1493].value <= threshold=3.0201274156570435
node_647: feature_name=Ptprb	feature_id[321].value <= threshold=3.0201274156570435
node_648: feature_name=Iqgap1	feature_id[1935].value <= threshold=1.7776740193367004
node_649: feature_name=LOC121138193	feature_id[0].value > threshold=3.580034613609314
node_669: feature_name=Pcf11	feature_id[1882].value <= threshold=0.6931471824645996
Class: mRNA vaccine + mRNA vaccine
Rules_127	passed counts:3
node_0: feature_name=Ifitm3	feature_id[1493].value > threshold=2.1383330821990967
node_644: feature_name=LOC106020791	feature_id[1124].value <= threshold=0.3465735912322998
node_645: feature_name=LOC121136222	feature_id[2].value <= threshold=2.4414010047912598
node_646: feature_name=Ifitm3	feature_id[1493].value <= threshold=3.0201274156570435
node_647: feature_name=Ptprb	feature_id[321].value <= threshold=3.0201274156570435
node_648: feature_name=Iqgap1	feature_id[1935].value <= threshold=1.7776740193367004
node_649: feature_name=LOC121138193	feature_id[0].value <= threshold=3.580034613609314
node_650: feature_name=Alg8	feature_id[1867].value > threshold=0.3465735912322998
Class: Non-vaccinated
Rules_128	passed counts:3
node_0: feature_name=Ifitm3	feature_id[1493].value > threshold=2.1383330821990967
node_644: feature_name=LOC106020791	feature_id[1124].value <= threshold=0.3465735912322998
node_645: feature_name=LOC121136222	feature_id[2].value <= threshold=2.4414010047912598
node_646: feature_name=Ifitm3	feature_id[1493].value <= threshold=3.0201274156570435
node_647: feature_name=Ptprb	feature_id[321].value <= threshold=3.0201274156570435
node_648: feature_name=Iqgap1	feature_id[1935].value <= threshold=1.7776740193367004
node_649: feature_name=LOC121138193	feature_id[0].value <= threshold=3.580034613609314
node_650: feature_name=Alg8	feature_id[1867].value <= threshold=0.3465735912322998
node_651: feature_name=Btg1	feature_id[580].value <= threshold=0.3465735912322998
Class: Attenuated vaccine + Attenuated vaccine
Rules_129	passed counts:3
node_0: feature_name=Ifitm3	feature_id[1493].value <= threshold=2.1383330821990967
node_1: feature_name=LOC121138193	feature_id[0].value > threshold=3.3497501611709595
node_471: feature_name=Klf2	feature_id[105].value > threshold=2.1383330821990967
node_619: feature_name=Sorbs1	feature_id[1093].value <= threshold=1.8688347935676575
node_620: feature_name=Vim	feature_id[17].value > threshold=2.602003335952759
node_630: feature_name=Rps8	feature_id[604].value > threshold=2.0126758217811584
node_632: feature_name=Tm6sf1	feature_id[1918].value > threshold=0.8958797454833984
node_640: feature_name=Pdia6	feature_id[86].value > threshold=0.5493061542510986
Class: mRNA vaccine + mRNA vaccine
Rules_130	passed counts:3
node_0: feature_name=Ifitm3	feature_id[1493].value <= threshold=2.1383330821990967
node_1: feature_name=LOC121138193	feature_id[0].value > threshold=3.3497501611709595
node_471: feature_name=Klf2	feature_id[105].value <= threshold=2.1383330821990967
node_472: feature_name=LOC121138193	feature_id[0].value > threshold=3.7256208658218384
node_548: feature_name=Epsti1	feature_id[879].value > threshold=0.3465735912322998
node_606: feature_name=LOC106020791	feature_id[1124].value <= threshold=0.3465735912322998
node_607: feature_name=Scaf1	feature_id[712].value > threshold=0.5493061542510986
Class: mRNA vaccine + Attenuated vaccine
Rules_131	passed counts:3
node_0: feature_name=Ifitm3	feature_id[1493].value <= threshold=2.1383330821990967
node_1: feature_name=LOC121138193	feature_id[0].value > threshold=3.3497501611709595
node_471: feature_name=Klf2	feature_id[105].value <= threshold=2.1383330821990967
node_472: feature_name=LOC121138193	feature_id[0].value <= threshold=3.7256208658218384
node_473: feature_name=LOC121136222	feature_id[2].value > threshold=2.4414010047912598
node_531: feature_name=Timm50	feature_id[249].value <= threshold=0.3465735912322998
node_532: feature_name=Sec11a	feature_id[1931].value <= threshold=0.3465735912322998
node_533: feature_name=Rap1a	feature_id[372].value > threshold=1.7005987167358398
Class: mRNA vaccine + Attenuated vaccine
Rules_132	passed counts:3
node_0: feature_name=Ifitm3	feature_id[1493].value <= threshold=2.1383330821990967
node_1: feature_name=LOC121138193	feature_id[0].value > threshold=3.3497501611709595
node_471: feature_name=Klf2	feature_id[105].value <= threshold=2.1383330821990967
node_472: feature_name=LOC121138193	feature_id[0].value <= threshold=3.7256208658218384
node_473: feature_name=LOC121136222	feature_id[2].value > threshold=2.4414010047912598
node_531: feature_name=Timm50	feature_id[249].value <= threshold=0.3465735912322998
node_532: feature_name=Sec11a	feature_id[1931].value <= threshold=0.3465735912322998
node_533: feature_name=Rap1a	feature_id[372].value <= threshold=1.7005987167358398
node_534: feature_name=Pcdh17	feature_id[300].value <= threshold=0.8958797454833984
node_535: feature_name=LOC101827473	feature_id[396].value <= threshold=0.3465735912322998
Class: Attenuated vaccine + Attenuated vaccine
Rules_133	passed counts:3
node_0: feature_name=Ifitm3	feature_id[1493].value <= threshold=2.1383330821990967
node_1: feature_name=LOC121138193	feature_id[0].value > threshold=3.3497501611709595
node_471: feature_name=Klf2	feature_id[105].value <= threshold=2.1383330821990967
node_472: feature_name=LOC121138193	feature_id[0].value <= threshold=3.7256208658218384
node_473: feature_name=LOC121136222	feature_id[2].value <= threshold=2.4414010047912598
node_474: feature_name=LOC106020791	feature_id[1124].value <= threshold=1.2424533367156982
node_475: feature_name=Cd81	feature_id[1450].value <= threshold=2.3502402305603027
node_476: feature_name=Kdm2a	feature_id[1402].value <= threshold=0.8958797454833984
node_477: feature_name=Zfp91	feature_id[1211].value > threshold=1.2424533367156982
node_505: feature_name=Atp11c	feature_id[677].value <= threshold=0.8958797454833984
Class: Adenovirus vaccine + Adenovirus vaccine
Rules_134	passed counts:3
node_0: feature_name=Ifitm3	feature_id[1493].value <= threshold=2.1383330821990967
node_1: feature_name=LOC121138193	feature_id[0].value > threshold=3.3497501611709595
node_471: feature_name=Klf2	feature_id[105].value <= threshold=2.1383330821990967
node_472: feature_name=LOC121138193	feature_id[0].value <= threshold=3.7256208658218384
node_473: feature_name=LOC121136222	feature_id[2].value <= threshold=2.4414010047912598
node_474: feature_name=LOC106020791	feature_id[1124].value <= threshold=1.2424533367156982
node_475: feature_name=Cd81	feature_id[1450].value <= threshold=2.3502402305603027
node_476: feature_name=Kdm2a	feature_id[1402].value <= threshold=0.8958797454833984
node_477: feature_name=Zfp91	feature_id[1211].value <= threshold=1.2424533367156982
node_478: feature_name=Ndufa13	feature_id[505].value > threshold=1.8688347935676575
node_498: feature_name=Eif1	feature_id[49].value > threshold=2.0126758217811584
Class: mRNA vaccine + Attenuated vaccine
Rules_135	passed counts:3
node_0: feature_name=Ifitm3	feature_id[1493].value <= threshold=2.1383330821990967
node_1: feature_name=LOC121138193	feature_id[0].value <= threshold=3.3497501611709595
node_2: feature_name=Ifitm3	feature_id[1493].value > threshold=0.8958797454833984
node_244: feature_name=LOC121136222	feature_id[2].value > threshold=2.2499048709869385
node_388: feature_name=Klf2	feature_id[105].value > threshold=1.8688347935676575
node_444: feature_name=Pdlim2	feature_id[923].value <= threshold=0.8958797454833984
node_445: feature_name=Vim	feature_id[17].value <= threshold=2.4414010047912598
node_446: feature_name=Ilk	feature_id[1770].value > threshold=0.5493061542510986
node_450: feature_name=Vamp5	feature_id[246].value > threshold=0.5493061542510986
Class: mRNA vaccine + Attenuated vaccine
Rules_136	passed counts:3
node_0: feature_name=Ifitm3	feature_id[1493].value <= threshold=2.1383330821990967
node_1: feature_name=LOC121138193	feature_id[0].value <= threshold=3.3497501611709595
node_2: feature_name=Ifitm3	feature_id[1493].value > threshold=0.8958797454833984
node_244: feature_name=LOC121136222	feature_id[2].value > threshold=2.2499048709869385
node_388: feature_name=Klf2	feature_id[105].value <= threshold=1.8688347935676575
node_389: feature_name=LOC121136222	feature_id[2].value > threshold=2.802901029586792
node_433: feature_name=Ctif	feature_id[242].value > threshold=0.3465735912322998
Class: mRNA vaccine + Attenuated vaccine
Rules_137	passed counts:3
node_0: feature_name=Ifitm3	feature_id[1493].value <= threshold=2.1383330821990967
node_1: feature_name=LOC121138193	feature_id[0].value <= threshold=3.3497501611709595
node_2: feature_name=Ifitm3	feature_id[1493].value > threshold=0.8958797454833984
node_244: feature_name=LOC121136222	feature_id[2].value > threshold=2.2499048709869385
node_388: feature_name=Klf2	feature_id[105].value <= threshold=1.8688347935676575
node_389: feature_name=LOC121136222	feature_id[2].value <= threshold=2.802901029586792
node_390: feature_name=Cdh5	feature_id[71].value > threshold=2.5249279737472534
node_416: feature_name=Rpsa	feature_id[416].value <= threshold=2.0126758217811584
node_417: feature_name=Fmo1	feature_id[194].value > threshold=1.2424533367156982
node_423: feature_name=Bloc1s1	feature_id[152].value <= threshold=0.3465735912322998
Class: Non-vaccinated
Rules_138	passed counts:3
node_0: feature_name=Ifitm3	feature_id[1493].value <= threshold=2.1383330821990967
node_1: feature_name=LOC121138193	feature_id[0].value <= threshold=3.3497501611709595
node_2: feature_name=Ifitm3	feature_id[1493].value > threshold=0.8958797454833984
node_244: feature_name=LOC121136222	feature_id[2].value > threshold=2.2499048709869385
node_388: feature_name=Klf2	feature_id[105].value <= threshold=1.8688347935676575
node_389: feature_name=LOC121136222	feature_id[2].value <= threshold=2.802901029586792
node_390: feature_name=Cdh5	feature_id[71].value <= threshold=2.5249279737472534
node_391: feature_name=Ypel3	feature_id[1630].value > threshold=1.2424533367156982
node_411: feature_name=LOC106021540	feature_id[252].value > threshold=1.497866153717041
node_413: feature_name=Rap2a	feature_id[820].value <= threshold=0.3465735912322998
Class: mRNA vaccine + mRNA vaccine
Rules_139	passed counts:3
node_0: feature_name=Ifitm3	feature_id[1493].value <= threshold=2.1383330821990967
node_1: feature_name=LOC121138193	feature_id[0].value <= threshold=3.3497501611709595
node_2: feature_name=Ifitm3	feature_id[1493].value > threshold=0.8958797454833984
node_244: feature_name=LOC121136222	feature_id[2].value > threshold=2.2499048709869385
node_388: feature_name=Klf2	feature_id[105].value <= threshold=1.8688347935676575
node_389: feature_name=LOC121136222	feature_id[2].value <= threshold=2.802901029586792
node_390: feature_name=Cdh5	feature_id[71].value <= threshold=2.5249279737472534
node_391: feature_name=Ypel3	feature_id[1630].value <= threshold=1.2424533367156982
node_392: feature_name=Egfl7	feature_id[177].value <= threshold=1.7005987167358398
node_393: feature_name=Tubgcp2	feature_id[1512].value > threshold=0.3465735912322998
node_399: feature_name=Atp5mk	feature_id[1004].value <= threshold=1.7917594909667969
Class: Non-vaccinated
Rules_140	passed counts:3
node_0: feature_name=Ifitm3	feature_id[1493].value <= threshold=2.1383330821990967
node_1: feature_name=LOC121138193	feature_id[0].value <= threshold=3.3497501611709595
node_2: feature_name=Ifitm3	feature_id[1493].value > threshold=0.8958797454833984
node_244: feature_name=LOC121136222	feature_id[2].value <= threshold=2.2499048709869385
node_245: feature_name=LOC106020791	feature_id[1124].value > threshold=1.2424533367156982
node_371: feature_name=Ldhb	feature_id[442].value <= threshold=0.3465735912322998
node_372: feature_name=Cd81	feature_id[1450].value > threshold=2.86179256439209
Class: mRNA vaccine + mRNA vaccine
Rules_141	passed counts:3
node_0: feature_name=Ifitm3	feature_id[1493].value <= threshold=2.1383330821990967
node_1: feature_name=LOC121138193	feature_id[0].value <= threshold=3.3497501611709595
node_2: feature_name=Ifitm3	feature_id[1493].value > threshold=0.8958797454833984
node_244: feature_name=LOC121136222	feature_id[2].value <= threshold=2.2499048709869385
node_245: feature_name=LOC106020791	feature_id[1124].value > threshold=1.2424533367156982
node_371: feature_name=Ldhb	feature_id[442].value <= threshold=0.3465735912322998
node_372: feature_name=Cd81	feature_id[1450].value <= threshold=2.86179256439209
node_373: feature_name=Sigirr	feature_id[1489].value > threshold=0.3465735912322998
Class: Adenovirus vaccine + Adenovirus vaccine
Rules_142	passed counts:3
node_0: feature_name=Ifitm3	feature_id[1493].value <= threshold=2.1383330821990967
node_1: feature_name=LOC121138193	feature_id[0].value <= threshold=3.3497501611709595
node_2: feature_name=Ifitm3	feature_id[1493].value > threshold=0.8958797454833984
node_244: feature_name=LOC121136222	feature_id[2].value <= threshold=2.2499048709869385
node_245: feature_name=LOC106020791	feature_id[1124].value <= threshold=1.2424533367156982
node_246: feature_name=Egfl7	feature_id[177].value > threshold=2.0126758217811584
node_330: feature_name=Id3	feature_id[424].value <= threshold=2.6735538244247437
node_331: feature_name=LOC121141414	feature_id[1345].value <= threshold=2.4414010047912598
node_332: feature_name=Loxl4	feature_id[1067].value > threshold=0.3465735912322998
Class: Attenuated vaccine + Attenuated vaccine
Rules_143	passed counts:3
node_0: feature_name=Ifitm3	feature_id[1493].value <= threshold=2.1383330821990967
node_1: feature_name=LOC121138193	feature_id[0].value <= threshold=3.3497501611709595
node_2: feature_name=Ifitm3	feature_id[1493].value > threshold=0.8958797454833984
node_244: feature_name=LOC121136222	feature_id[2].value <= threshold=2.2499048709869385
node_245: feature_name=LOC106020791	feature_id[1124].value <= threshold=1.2424533367156982
node_246: feature_name=Egfl7	feature_id[177].value > threshold=2.0126758217811584
node_330: feature_name=Id3	feature_id[424].value <= threshold=2.6735538244247437
node_331: feature_name=LOC121141414	feature_id[1345].value <= threshold=2.4414010047912598
node_332: feature_name=Loxl4	feature_id[1067].value <= threshold=0.3465735912322998
node_333: feature_name=Irf2bp1	feature_id[395].value <= threshold=0.8958797454833984
node_334: feature_name=Nudt18	feature_id[162].value <= threshold=0.3465735912322998
node_335: feature_name=Rab6a	feature_id[1825].value <= threshold=1.7005987167358398
node_336: feature_name=Tgfbr3	feature_id[711].value <= threshold=1.7005987167358398
node_337: feature_name=Tbk1	feature_id[549].value > threshold=0.8958797454833984
node_343: feature_name=Ndufb8	feature_id[1049].value > threshold=0.8958797454833984
node_345: feature_name=Iqgap1	feature_id[1935].value <= threshold=0.8958797454833984
Class: Adenovirus vaccine + Adenovirus vaccine
Rules_144	passed counts:3
node_0: feature_name=Ifitm3	feature_id[1493].value <= threshold=2.1383330821990967
node_1: feature_name=LOC121138193	feature_id[0].value <= threshold=3.3497501611709595
node_2: feature_name=Ifitm3	feature_id[1493].value > threshold=0.8958797454833984
node_244: feature_name=LOC121136222	feature_id[2].value <= threshold=2.2499048709869385
node_245: feature_name=LOC106020791	feature_id[1124].value <= threshold=1.2424533367156982
node_246: feature_name=Egfl7	feature_id[177].value > threshold=2.0126758217811584
node_330: feature_name=Id3	feature_id[424].value <= threshold=2.6735538244247437
node_331: feature_name=LOC121141414	feature_id[1345].value <= threshold=2.4414010047912598
node_332: feature_name=Loxl4	feature_id[1067].value <= threshold=0.3465735912322998
node_333: feature_name=Irf2bp1	feature_id[395].value <= threshold=0.8958797454833984
node_334: feature_name=Nudt18	feature_id[162].value <= threshold=0.3465735912322998
node_335: feature_name=Rab6a	feature_id[1825].value <= threshold=1.7005987167358398
node_336: feature_name=Tgfbr3	feature_id[711].value <= threshold=1.7005987167358398
node_337: feature_name=Tbk1	feature_id[549].value > threshold=0.8958797454833984
node_343: feature_name=Ndufb8	feature_id[1049].value <= threshold=0.8958797454833984
Class: Attenuated vaccine + Attenuated vaccine
Rules_145	passed counts:3
node_0: feature_name=Ifitm3	feature_id[1493].value <= threshold=2.1383330821990967
node_1: feature_name=LOC121138193	feature_id[0].value <= threshold=3.3497501611709595
node_2: feature_name=Ifitm3	feature_id[1493].value > threshold=0.8958797454833984
node_244: feature_name=LOC121136222	feature_id[2].value <= threshold=2.2499048709869385
node_245: feature_name=LOC106020791	feature_id[1124].value <= threshold=1.2424533367156982
node_246: feature_name=Egfl7	feature_id[177].value <= threshold=2.0126758217811584
node_247: feature_name=Ifitm3	feature_id[1493].value > threshold=1.497866153717041
node_291: feature_name=Tmsb4x	feature_id[9].value <= threshold=3.9607677459716797
node_292: feature_name=Slc25a40	feature_id[512].value > threshold=0.3465735912322998
node_310: feature_name=Adrb1	feature_id[966].value > threshold=0.3465735912322998
node_312: feature_name=Hnrnpa0	feature_id[151].value <= threshold=0.3465735912322998
Class: mRNA vaccine + mRNA vaccine
Rules_146	passed counts:3
node_0: feature_name=Ifitm3	feature_id[1493].value <= threshold=2.1383330821990967
node_1: feature_name=LOC121138193	feature_id[0].value <= threshold=3.3497501611709595
node_2: feature_name=Ifitm3	feature_id[1493].value > threshold=0.8958797454833984
node_244: feature_name=LOC121136222	feature_id[2].value <= threshold=2.2499048709869385
node_245: feature_name=LOC106020791	feature_id[1124].value <= threshold=1.2424533367156982
node_246: feature_name=Egfl7	feature_id[177].value <= threshold=2.0126758217811584
node_247: feature_name=Ifitm3	feature_id[1493].value > threshold=1.497866153717041
node_291: feature_name=Tmsb4x	feature_id[9].value <= threshold=3.9607677459716797
node_292: feature_name=Slc25a40	feature_id[512].value <= threshold=0.3465735912322998
node_293: feature_name=Mob2	feature_id[1460].value > threshold=0.8958797454833984
node_301: feature_name=Itm2b	feature_id[900].value <= threshold=2.6441335678100586
Class: Attenuated vaccine + Attenuated vaccine
Rules_147	passed counts:3
node_0: feature_name=Ifitm3	feature_id[1493].value <= threshold=2.1383330821990967
node_1: feature_name=LOC121138193	feature_id[0].value <= threshold=3.3497501611709595
node_2: feature_name=Ifitm3	feature_id[1493].value > threshold=0.8958797454833984
node_244: feature_name=LOC121136222	feature_id[2].value <= threshold=2.2499048709869385
node_245: feature_name=LOC106020791	feature_id[1124].value <= threshold=1.2424533367156982
node_246: feature_name=Egfl7	feature_id[177].value <= threshold=2.0126758217811584
node_247: feature_name=Ifitm3	feature_id[1493].value <= threshold=1.497866153717041
node_248: feature_name=Jak1	feature_id[291].value > threshold=1.497866153717041
node_268: feature_name=Cpe	feature_id[648].value <= threshold=0.8958797454833984
node_269: feature_name=Rtp3	feature_id[356].value <= threshold=0.3465735912322998
node_270: feature_name=Lipt2	feature_id[1836].value > threshold=0.3465735912322998
Class: Attenuated vaccine + Attenuated vaccine
Rules_148	passed counts:3
node_0: feature_name=Ifitm3	feature_id[1493].value <= threshold=2.1383330821990967
node_1: feature_name=LOC121138193	feature_id[0].value <= threshold=3.3497501611709595
node_2: feature_name=Ifitm3	feature_id[1493].value > threshold=0.8958797454833984
node_244: feature_name=LOC121136222	feature_id[2].value <= threshold=2.2499048709869385
node_245: feature_name=LOC106020791	feature_id[1124].value <= threshold=1.2424533367156982
node_246: feature_name=Egfl7	feature_id[177].value <= threshold=2.0126758217811584
node_247: feature_name=Ifitm3	feature_id[1493].value <= threshold=1.497866153717041
node_248: feature_name=Jak1	feature_id[291].value <= threshold=1.497866153717041
node_249: feature_name=Sod1	feature_id[46].value <= threshold=2.1383330821990967
node_250: feature_name=Tmem265	feature_id[1589].value > threshold=0.3465735912322998
Class: Adenovirus vaccine + Adenovirus vaccine
Rules_149	passed counts:3
node_0: feature_name=Ifitm3	feature_id[1493].value <= threshold=2.1383330821990967
node_1: feature_name=LOC121138193	feature_id[0].value <= threshold=3.3497501611709595
node_2: feature_name=Ifitm3	feature_id[1493].value <= threshold=0.8958797454833984
node_3: feature_name=LOC121136222	feature_id[2].value > threshold=2.6735538244247437
node_221: feature_name=Klf2	feature_id[105].value > threshold=1.2424533367156982
node_231: feature_name=Rnaset2	feature_id[720].value > threshold=0.3465735912322998
node_237: feature_name=Srsf3	feature_id[25].value > threshold=1.2424533367156982
node_241: feature_name=Clic1	feature_id[128].value > threshold=2.0715673565864563
Class: mRNA vaccine + Attenuated vaccine
Rules_150	passed counts:3
node_0: feature_name=Ifitm3	feature_id[1493].value <= threshold=2.1383330821990967
node_1: feature_name=LOC121138193	feature_id[0].value <= threshold=3.3497501611709595
node_2: feature_name=Ifitm3	feature_id[1493].value <= threshold=0.8958797454833984
node_3: feature_name=LOC121136222	feature_id[2].value > threshold=2.6735538244247437
node_221: feature_name=Klf2	feature_id[105].value > threshold=1.2424533367156982
node_231: feature_name=Rnaset2	feature_id[720].value <= threshold=0.3465735912322998
node_232: feature_name=Rps9	feature_id[197].value > threshold=2.0126758217811584
node_234: feature_name=Eef1akmt2	feature_id[1537].value <= threshold=0.8958797454833984
Class: mRNA vaccine + mRNA vaccine
Rules_151	passed counts:3
node_0: feature_name=Ifitm3	feature_id[1493].value <= threshold=2.1383330821990967
node_1: feature_name=LOC121138193	feature_id[0].value <= threshold=3.3497501611709595
node_2: feature_name=Ifitm3	feature_id[1493].value <= threshold=0.8958797454833984
node_3: feature_name=LOC121136222	feature_id[2].value > threshold=2.6735538244247437
node_221: feature_name=Klf2	feature_id[105].value > threshold=1.2424533367156982
node_231: feature_name=Rnaset2	feature_id[720].value <= threshold=0.3465735912322998
node_232: feature_name=Rps9	feature_id[197].value <= threshold=2.0126758217811584
Class: Non-vaccinated
Rules_152	passed counts:3
node_0: feature_name=Ifitm3	feature_id[1493].value <= threshold=2.1383330821990967
node_1: feature_name=LOC121138193	feature_id[0].value <= threshold=3.3497501611709595
node_2: feature_name=Ifitm3	feature_id[1493].value <= threshold=0.8958797454833984
node_3: feature_name=LOC121136222	feature_id[2].value > threshold=2.6735538244247437
node_221: feature_name=Klf2	feature_id[105].value <= threshold=1.2424533367156982
node_222: feature_name=Tspan7	feature_id[33].value > threshold=2.0126758217811584
node_224: feature_name=Fau	feature_id[1335].value > threshold=2.917405366897583
node_226: feature_name=Iscu	feature_id[754].value <= threshold=0.3465735912322998
Class: Adenovirus vaccine + Adenovirus vaccine
Rules_153	passed counts:3
node_0: feature_name=Ifitm3	feature_id[1493].value <= threshold=2.1383330821990967
node_1: feature_name=LOC121138193	feature_id[0].value <= threshold=3.3497501611709595
node_2: feature_name=Ifitm3	feature_id[1493].value <= threshold=0.8958797454833984
node_3: feature_name=LOC121136222	feature_id[2].value <= threshold=2.6735538244247437
node_4: feature_name=LOC106020791	feature_id[1124].value > threshold=1.497866153717041
node_212: feature_name=LOC101830303	feature_id[134].value <= threshold=1.2424533367156982
node_213: feature_name=Smndc1	feature_id[986].value <= threshold=0.3465735912322998
Class: Adenovirus vaccine + Adenovirus vaccine
Rules_154	passed counts:3
node_0: feature_name=Ifitm3	feature_id[1493].value <= threshold=2.1383330821990967
node_1: feature_name=LOC121138193	feature_id[0].value <= threshold=3.3497501611709595
node_2: feature_name=Ifitm3	feature_id[1493].value <= threshold=0.8958797454833984
node_3: feature_name=LOC121136222	feature_id[2].value <= threshold=2.6735538244247437
node_4: feature_name=LOC106020791	feature_id[1124].value <= threshold=1.497866153717041
node_5: feature_name=Ptprb	feature_id[321].value > threshold=1.497866153717041
node_93: feature_name=Klf2	feature_id[105].value > threshold=2.5249279737472534
node_209: feature_name=Btg2	feature_id[56].value <= threshold=0.3465735912322998
Class: Attenuated vaccine + Attenuated vaccine
Rules_155	passed counts:3
node_0: feature_name=Ifitm3	feature_id[1493].value <= threshold=2.1383330821990967
node_1: feature_name=LOC121138193	feature_id[0].value <= threshold=3.3497501611709595
node_2: feature_name=Ifitm3	feature_id[1493].value <= threshold=0.8958797454833984
node_3: feature_name=LOC121136222	feature_id[2].value <= threshold=2.6735538244247437
node_4: feature_name=LOC106020791	feature_id[1124].value <= threshold=1.497866153717041
node_5: feature_name=Ptprb	feature_id[321].value > threshold=1.497866153717041
node_93: feature_name=Klf2	feature_id[105].value <= threshold=2.5249279737472534
node_94: feature_name=Ltb	feature_id[722].value > threshold=0.3465735912322998
node_190: feature_name=Ltb	feature_id[722].value <= threshold=0.8958797454833984
node_191: feature_name=Ucp2	feature_id[1828].value <= threshold=0.3465735912322998
node_192: feature_name=Bcam	feature_id[73].value > threshold=1.7005987167358398
Class: mRNA vaccine + Attenuated vaccine
Rules_156	passed counts:3
node_0: feature_name=Ifitm3	feature_id[1493].value <= threshold=2.1383330821990967
node_1: feature_name=LOC121138193	feature_id[0].value <= threshold=3.3497501611709595
node_2: feature_name=Ifitm3	feature_id[1493].value <= threshold=0.8958797454833984
node_3: feature_name=LOC121136222	feature_id[2].value <= threshold=2.6735538244247437
node_4: feature_name=LOC106020791	feature_id[1124].value <= threshold=1.497866153717041
node_5: feature_name=Ptprb	feature_id[321].value > threshold=1.497866153717041
node_93: feature_name=Klf2	feature_id[105].value <= threshold=2.5249279737472534
node_94: feature_name=Ltb	feature_id[722].value <= threshold=0.3465735912322998
node_95: feature_name=Rplp1	feature_id[141].value > threshold=3.1567740440368652
node_175: feature_name=Plekha1	feature_id[1548].value <= threshold=0.8958797454833984
node_176: feature_name=Psmb5	feature_id[451].value > threshold=0.8958797454833984
node_182: feature_name=Sox18	feature_id[5].value <= threshold=1.2424533367156982
node_183: feature_name=Borcs7	feature_id[1011].value > threshold=0.8958797454833984
Class: Attenuated vaccine + Attenuated vaccine
Rules_157	passed counts:3
node_0: feature_name=Ifitm3	feature_id[1493].value <= threshold=2.1383330821990967
node_1: feature_name=LOC121138193	feature_id[0].value <= threshold=3.3497501611709595
node_2: feature_name=Ifitm3	feature_id[1493].value <= threshold=0.8958797454833984
node_3: feature_name=LOC121136222	feature_id[2].value <= threshold=2.6735538244247437
node_4: feature_name=LOC106020791	feature_id[1124].value <= threshold=1.497866153717041
node_5: feature_name=Ptprb	feature_id[321].value > threshold=1.497866153717041
node_93: feature_name=Klf2	feature_id[105].value <= threshold=2.5249279737472534
node_94: feature_name=Ltb	feature_id[722].value <= threshold=0.3465735912322998
node_95: feature_name=Rplp1	feature_id[141].value <= threshold=3.1567740440368652
node_96: feature_name=Frmd8	feature_id[1344].value > threshold=1.2424533367156982
node_172: feature_name=Rpsa	feature_id[416].value <= threshold=1.6661022305488586
Class: Adenovirus vaccine + Adenovirus vaccine
Rules_158	passed counts:3
node_0: feature_name=Ifitm3	feature_id[1493].value <= threshold=2.1383330821990967
node_1: feature_name=LOC121138193	feature_id[0].value <= threshold=3.3497501611709595
node_2: feature_name=Ifitm3	feature_id[1493].value <= threshold=0.8958797454833984
node_3: feature_name=LOC121136222	feature_id[2].value <= threshold=2.6735538244247437
node_4: feature_name=LOC106020791	feature_id[1124].value <= threshold=1.497866153717041
node_5: feature_name=Ptprb	feature_id[321].value <= threshold=1.497866153717041
node_6: feature_name=Id3	feature_id[424].value > threshold=0.8958797454833984
node_18: feature_name=Smarca5	feature_id[369].value > threshold=0.3465735912322998
node_52: feature_name=Psenen	feature_id[653].value > threshold=1.2424533367156982
node_74: feature_name=Bcam	feature_id[73].value <= threshold=3.0677825212478638
node_75: feature_name=Ankrd50	feature_id[173].value > threshold=1.2424533367156982
node_85: feature_name=Dennd2b	feature_id[1758].value <= threshold=1.2424533367156982
node_86: feature_name=Ltbp4	feature_id[610].value <= threshold=0.3465735912322998
Class: Adenovirus vaccine + Adenovirus vaccine
Rules_159	passed counts:3
node_0: feature_name=Ifitm3	feature_id[1493].value <= threshold=2.1383330821990967
node_1: feature_name=LOC121138193	feature_id[0].value <= threshold=3.3497501611709595
node_2: feature_name=Ifitm3	feature_id[1493].value <= threshold=0.8958797454833984
node_3: feature_name=LOC121136222	feature_id[2].value <= threshold=2.6735538244247437
node_4: feature_name=LOC106020791	feature_id[1124].value <= threshold=1.497866153717041
node_5: feature_name=Ptprb	feature_id[321].value <= threshold=1.497866153717041
node_6: feature_name=Id3	feature_id[424].value > threshold=0.8958797454833984
node_18: feature_name=Smarca5	feature_id[369].value > threshold=0.3465735912322998
node_52: feature_name=Psenen	feature_id[653].value <= threshold=1.2424533367156982
node_53: feature_name=Dennd5a	feature_id[1752].value <= threshold=0.8958797454833984
node_54: feature_name=Klf4	feature_id[48].value > threshold=0.3465735912322998
node_60: feature_name=Tjp1	feature_id[16].value > threshold=2.970085620880127
node_68: feature_name=LOC121138193	feature_id[0].value <= threshold=2.7361353635787964
Class: Attenuated vaccine + Attenuated vaccine
Rules_160	passed counts:3
node_0: feature_name=Ifitm3	feature_id[1493].value <= threshold=2.1383330821990967
node_1: feature_name=LOC121138193	feature_id[0].value <= threshold=3.3497501611709595
node_2: feature_name=Ifitm3	feature_id[1493].value <= threshold=0.8958797454833984
node_3: feature_name=LOC121136222	feature_id[2].value <= threshold=2.6735538244247437
node_4: feature_name=LOC106020791	feature_id[1124].value <= threshold=1.497866153717041
node_5: feature_name=Ptprb	feature_id[321].value <= threshold=1.497866153717041
node_6: feature_name=Id3	feature_id[424].value > threshold=0.8958797454833984
node_18: feature_name=Smarca5	feature_id[369].value <= threshold=0.3465735912322998
node_19: feature_name=Rnf130	feature_id[254].value <= threshold=1.2424533367156982
node_20: feature_name=Rasgrp2	feature_id[1316].value > threshold=0.8958797454833984
node_42: feature_name=Ndufa4	feature_id[145].value > threshold=1.589026927947998
node_44: feature_name=Cd34	feature_id[406].value > threshold=1.589026927947998
Class: mRNA vaccine + Attenuated vaccine
Rules_161	passed counts:3
node_0: feature_name=Ifitm3	feature_id[1493].value <= threshold=2.1383330821990967
node_1: feature_name=LOC121138193	feature_id[0].value <= threshold=3.3497501611709595
node_2: feature_name=Ifitm3	feature_id[1493].value <= threshold=0.8958797454833984
node_3: feature_name=LOC121136222	feature_id[2].value <= threshold=2.6735538244247437
node_4: feature_name=LOC106020791	feature_id[1124].value <= threshold=1.497866153717041
node_5: feature_name=Ptprb	feature_id[321].value <= threshold=1.497866153717041
node_6: feature_name=Id3	feature_id[424].value > threshold=0.8958797454833984
node_18: feature_name=Smarca5	feature_id[369].value <= threshold=0.3465735912322998
node_19: feature_name=Rnf130	feature_id[254].value <= threshold=1.2424533367156982
node_20: feature_name=Rasgrp2	feature_id[1316].value > threshold=0.8958797454833984
node_42: feature_name=Ndufa4	feature_id[145].value > threshold=1.589026927947998
node_44: feature_name=Cd34	feature_id[406].value <= threshold=1.589026927947998
node_45: feature_name=Tubgcp2	feature_id[1512].value <= threshold=0.5493061542510986
Class: Attenuated vaccine + Attenuated vaccine
Rules_162	passed counts:3
node_0: feature_name=Ifitm3	feature_id[1493].value <= threshold=2.1383330821990967
node_1: feature_name=LOC121138193	feature_id[0].value <= threshold=3.3497501611709595
node_2: feature_name=Ifitm3	feature_id[1493].value <= threshold=0.8958797454833984
node_3: feature_name=LOC121136222	feature_id[2].value <= threshold=2.6735538244247437
node_4: feature_name=LOC106020791	feature_id[1124].value <= threshold=1.497866153717041
node_5: feature_name=Ptprb	feature_id[321].value <= threshold=1.497866153717041
node_6: feature_name=Id3	feature_id[424].value > threshold=0.8958797454833984
node_18: feature_name=Smarca5	feature_id[369].value <= threshold=0.3465735912322998
node_19: feature_name=Rnf130	feature_id[254].value <= threshold=1.2424533367156982
node_20: feature_name=Rasgrp2	feature_id[1316].value <= threshold=0.8958797454833984
[truncated: 4,261 more rows]

## Sheet: LightGBM
Rules_0	passed counts:515
node_0: feature_name=Ifit3	feature_id[11].value > threshold=1.497866153717041
node_606: feature_name=Timp3	feature_id[1].value > threshold=1.7005987167358398
node_664: feature_name=LOC106022099	feature_id[19].value > threshold=1.7005987167358398
node_704: feature_name=LOC101840310	feature_id[56].value > threshold=0.3465735912322998
node_710: feature_name=Ube2l6	feature_id[52].value > threshold=0.3465735912322998
node_724: feature_name=Tspan7	feature_id[43].value <= threshold=2.6735538244247437
node_725: feature_name=Rps29	feature_id[2].value > threshold=1.497866153717041
node_729: feature_name=Timp3	feature_id[1].value > threshold=1.8688347935676575
node_737: feature_name=LOC121136222	feature_id[0].value > threshold=0.3465735912322998
node_741: feature_name=LOC101838193	feature_id[15].value <= threshold=4.7404890060424805
node_742: feature_name=Mx2	feature_id[23].value > threshold=1.497866153717041
node_752: feature_name=Ly6e	feature_id[6].value > threshold=1.497866153717041
Class: Non-vaccinated
Rules_1	passed counts:335
node_0: feature_name=Ifit3	feature_id[11].value <= threshold=1.497866153717041
node_1: feature_name=Ly6e	feature_id[6].value <= threshold=1.2424533367156982
node_2: feature_name=LOC121138193	feature_id[4].value <= threshold=3.3497501611709595
node_3: feature_name=LOC121139263	feature_id[3].value <= threshold=4.212100267410278
node_4: feature_name=LOC106021992	feature_id[7].value <= threshold=1.7005987167358398
node_5: feature_name=Klf2	feature_id[5].value <= threshold=2.602003335952759
node_6: feature_name=LOC121136222	feature_id[0].value <= threshold=2.86179256439209
node_7: feature_name=Rps29	feature_id[2].value > threshold=2.5249279737472534
node_21: feature_name=LOC101832695	feature_id[38].value <= threshold=3.1567740440368652
node_22: feature_name=Ifitm3	feature_id[12].value <= threshold=1.7005987167358398
node_23: feature_name=LOC121143419	feature_id[37].value <= threshold=2.3502402305603027
node_24: feature_name=Rpl38	feature_id[21].value <= threshold=4.203689098358154
node_25: feature_name=CUNH1orf54	feature_id[48].value <= threshold=3.6403486728668213
node_26: feature_name=Isg15	feature_id[17].value <= threshold=2.2499048709869385
node_27: feature_name=Mx1	feature_id[22].value <= threshold=2.0126758217811584
node_28: feature_name=Tmsb4x	feature_id[40].value > threshold=2.86179256439209
node_32: feature_name=Lpl	feature_id[13].value <= threshold=3.481121778488159
node_33: feature_name=LOC121136222	feature_id[0].value <= threshold=2.770631790161133
node_34: feature_name=Rpl38	feature_id[21].value > threshold=1.497866153717041
node_40: feature_name=B2m	feature_id[14].value <= threshold=4.454279661178589
node_41: feature_name=LOC121143419	feature_id[37].value <= threshold=1.8688347935676575
node_42: feature_name=LOC101822587	feature_id[27].value <= threshold=3.1132683753967285
node_43: feature_name=LOC101832695	feature_id[38].value <= threshold=3.1132683753967285
node_44: feature_name=LOC101844787	feature_id[41].value <= threshold=1.2424533367156982
node_45: feature_name=LOC101831377	feature_id[20].value <= threshold=3.449861526489258
Class: Attenuated vaccine + Attenuated vaccine
Rules_2	passed counts:122
node_0: feature_name=Ifit3	feature_id[11].value <= threshold=1.497866153717041
node_1: feature_name=Ly6e	feature_id[6].value > threshold=1.2424533367156982
node_261: feature_name=LOC121136222	feature_id[0].value <= threshold=2.602003335952759
node_262: feature_name=Rps29	feature_id[2].value > threshold=3.0677825212478638
node_376: feature_name=B2m	feature_id[14].value > threshold=3.860674262046814
node_430: feature_name=LOC121138193	feature_id[4].value <= threshold=3.540854334831238
node_431: feature_name=LOC101824821	feature_id[58].value <= threshold=2.1383330821990967
node_432: feature_name=Lpl	feature_id[13].value <= threshold=2.5249279737472534
node_433: feature_name=Xdh	feature_id[16].value <= threshold=1.8688347935676575
node_434: feature_name=Dynll1	feature_id[45].value <= threshold=2.2499048709869385
node_435: feature_name=Rpl38	feature_id[21].value > threshold=1.7005987167358398
node_437: feature_name=LOC121139263	feature_id[3].value <= threshold=5.218585014343262
node_438: feature_name=Rpl13	feature_id[28].value <= threshold=2.970085620880127
node_439: feature_name=LOC101822455	feature_id[39].value <= threshold=4.094344615936279
node_440: feature_name=Tspan7	feature_id[43].value <= threshold=3.276966691017151
node_441: feature_name=Adgrl4	feature_id[46].value <= threshold=2.705823063850403
node_442: feature_name=LOC101838193	feature_id[15].value > threshold=0.5493061542510986
node_444: feature_name=LOC106021992	feature_id[7].value > threshold=1.497866153717041
node_450: feature_name=LOC101838193	feature_id[15].value <= threshold=4.226593971252441
node_451: feature_name=LOC121136222	feature_id[0].value > threshold=0.3465735912322998
node_455: feature_name=Sftpb	feature_id[53].value <= threshold=2.3410656452178955
node_456: feature_name=B2m	feature_id[14].value > threshold=3.881510615348816
Class: Adenovirus vaccine + Adenovirus vaccine
Rules_3	passed counts:72
node_0: feature_name=Ifit3	feature_id[11].value <= threshold=1.497866153717041
node_1: feature_name=Ly6e	feature_id[6].value > threshold=1.2424533367156982
node_261: feature_name=LOC121136222	feature_id[0].value > threshold=2.602003335952759
node_533: feature_name=Klf2	feature_id[5].value <= threshold=2.3502402305603027
node_534: feature_name=Mx1	feature_id[22].value > threshold=0.8958797454833984
node_558: feature_name=Lpl	feature_id[13].value <= threshold=3.293085813522339
node_559: feature_name=Xdh	feature_id[16].value <= threshold=1.8688347935676575
node_560: feature_name=Rps29	feature_id[2].value <= threshold=4.059103488922119
node_561: feature_name=Ly6e	feature_id[6].value > threshold=1.497866153717041
node_569: feature_name=Lcn2	feature_id[8].value <= threshold=2.659060001373291
node_570: feature_name=Cxcl10	feature_id[18].value <= threshold=1.2424533367156982
node_571: feature_name=LOC101838193	feature_id[15].value > threshold=2.1383330821990967
node_575: feature_name=CUNH1orf54	feature_id[48].value <= threshold=3.725039839744568
Class: mRNA vaccine + mRNA vaccine
Rules_4	passed counts:64
node_0: feature_name=Ifit3	feature_id[11].value > threshold=1.497866153717041
node_606: feature_name=Timp3	feature_id[1].value > threshold=1.7005987167358398
node_664: feature_name=LOC106022099	feature_id[19].value > threshold=1.7005987167358398
node_704: feature_name=LOC101840310	feature_id[56].value > threshold=0.3465735912322998
node_710: feature_name=Ube2l6	feature_id[52].value > threshold=0.3465735912322998
node_724: feature_name=Tspan7	feature_id[43].value <= threshold=2.6735538244247437
node_725: feature_name=Rps29	feature_id[2].value > threshold=1.497866153717041
node_729: feature_name=Timp3	feature_id[1].value > threshold=1.8688347935676575
node_737: feature_name=LOC121136222	feature_id[0].value > threshold=0.3465735912322998
node_741: feature_name=LOC101838193	feature_id[15].value <= threshold=4.7404890060424805
node_742: feature_name=Mx2	feature_id[23].value <= threshold=1.497866153717041
node_743: feature_name=CUNH1orf54	feature_id[48].value <= threshold=3.737386107444763
node_744: feature_name=LOC101838193	feature_id[15].value > threshold=2.6735538244247437
Class: Non-vaccinated
Rules_5	passed counts:55
node_0: feature_name=Ifit3	feature_id[11].value <= threshold=1.497866153717041
node_1: feature_name=Ly6e	feature_id[6].value <= threshold=1.2424533367156982
node_2: feature_name=LOC121138193	feature_id[4].value > threshold=3.3497501611709595
node_190: feature_name=Rps29	feature_id[2].value <= threshold=3.238486170768738
node_191: feature_name=Pabpc4	feature_id[54].value <= threshold=1.2424533367156982
node_192: feature_name=Pglyrp1	feature_id[26].value <= threshold=0.3465735912322998
node_193: feature_name=Klf2	feature_id[5].value > threshold=0.3465735912322998
node_199: feature_name=LOC121136222	feature_id[0].value > threshold=1.2424533367156982
node_201: feature_name=LOC106021992	feature_id[7].value <= threshold=2.561982035636902
node_202: feature_name=Amd1	feature_id[44].value <= threshold=1.6661022305488586
node_203: feature_name=LOC121136904	feature_id[49].value <= threshold=1.2424533367156982
node_204: feature_name=Zbtb16	feature_id[24].value <= threshold=1.35402512550354
node_205: feature_name=LOC101838193	feature_id[15].value <= threshold=3.930863618850708
node_206: feature_name=Irf9	feature_id[30].value <= threshold=1.7005987167358398
Class: mRNA vaccine + Attenuated vaccine
Rules_6	passed counts:52
node_0: feature_name=Ifit3	feature_id[11].value > threshold=1.497866153717041
node_606: feature_name=Timp3	feature_id[1].value > threshold=1.7005987167358398
node_664: feature_name=LOC106022099	feature_id[19].value <= threshold=1.7005987167358398
node_665: feature_name=Lcn2	feature_id[8].value > threshold=1.2424533367156982
node_693: feature_name=Irf9	feature_id[30].value > threshold=0.3465735912322998
node_695: feature_name=LOC101831377	feature_id[20].value > threshold=2.297559976577759
node_697: feature_name=LOC121137942	feature_id[31].value > threshold=3.331566333770752
node_699: feature_name=LOC101832695	feature_id[38].value > threshold=2.0715673565864563
Class: Non-vaccinated
Rules_7	passed counts:48
node_0: feature_name=Ifit3	feature_id[11].value > threshold=1.497866153717041
node_606: feature_name=Timp3	feature_id[1].value <= threshold=1.7005987167358398
node_607: feature_name=Cxcl10	feature_id[18].value <= threshold=0.3465735912322998
node_608: feature_name=LOC121139263	feature_id[3].value > threshold=4.639559984207153
node_624: feature_name=Rps29	feature_id[2].value <= threshold=3.59721839427948
node_625: feature_name=Dynll1	feature_id[45].value > threshold=0.3465735912322998
node_629: feature_name=Ifit3	feature_id[11].value <= threshold=3.2513949871063232
node_630: feature_name=Sftpb	feature_id[53].value <= threshold=2.1719027161598206
node_631: feature_name=LOC121136222	feature_id[0].value <= threshold=3.236945390701294
Class: mRNA vaccine + mRNA vaccine
Rules_8	passed counts:48
node_0: feature_name=Ifit3	feature_id[11].value <= threshold=1.497866153717041
node_1: feature_name=Ly6e	feature_id[6].value <= threshold=1.2424533367156982
node_2: feature_name=LOC121138193	feature_id[4].value <= threshold=3.3497501611709595
node_3: feature_name=LOC121139263	feature_id[3].value <= threshold=4.212100267410278
node_4: feature_name=LOC106021992	feature_id[7].value > threshold=1.7005987167358398
node_100: feature_name=Rps29	feature_id[2].value > threshold=2.602003335952759
node_114: feature_name=Rpl13	feature_id[28].value <= threshold=1.8688347935676575
node_115: feature_name=LOC101822587	feature_id[27].value <= threshold=2.9944807291030884
node_116: feature_name=Mx1	feature_id[22].value <= threshold=1.2424533367156982
node_117: feature_name=Hpgd	feature_id[36].value <= threshold=2.914472818374634
Class: Attenuated vaccine + Attenuated vaccine
Rules_9	passed counts:45
node_0: feature_name=Ifit3	feature_id[11].value <= threshold=1.497866153717041
node_1: feature_name=Ly6e	feature_id[6].value > threshold=1.2424533367156982
node_261: feature_name=LOC121136222	feature_id[0].value <= threshold=2.602003335952759
node_262: feature_name=Rps29	feature_id[2].value > threshold=3.0677825212478638
node_376: feature_name=B2m	feature_id[14].value <= threshold=3.860674262046814
node_377: feature_name=LOC101831377	feature_id[20].value <= threshold=2.86179256439209
node_378: feature_name=Mx2	feature_id[23].value <= threshold=0.3465735912322998
node_379: feature_name=Adgrl4	feature_id[46].value > threshold=0.8958797454833984
Class: Attenuated vaccine + Attenuated vaccine
Rules_10	passed counts:36
node_0: feature_name=Ifit3	feature_id[11].value > threshold=1.497866153717041
node_606: feature_name=Timp3	feature_id[1].value <= threshold=1.7005987167358398
node_607: feature_name=Cxcl10	feature_id[18].value > threshold=0.3465735912322998
node_645: feature_name=Isg15	feature_id[17].value > threshold=2.561982035636902
node_657: feature_name=Ube2l6	feature_id[52].value > threshold=0.3465735912322998
node_661: feature_name=Sftpb	feature_id[53].value > threshold=0.3465735912322998
Class: Non-vaccinated
Rules_11	passed counts:36
node_0: feature_name=Ifit3	feature_id[11].value <= threshold=1.497866153717041
node_1: feature_name=Ly6e	feature_id[6].value > threshold=1.2424533367156982
node_261: feature_name=LOC121136222	feature_id[0].value <= threshold=2.602003335952759
node_262: feature_name=Rps29	feature_id[2].value > threshold=3.0677825212478638
node_376: feature_name=B2m	feature_id[14].value <= threshold=3.860674262046814
node_377: feature_name=LOC101831377	feature_id[20].value > threshold=2.86179256439209
node_405: feature_name=LOC106021992	feature_id[7].value > threshold=1.497866153717041
node_413: feature_name=Isg15	feature_id[17].value <= threshold=2.699081301689148
node_414: feature_name=LOC101832695	feature_id[38].value > threshold=1.7005987167358398
node_420: feature_name=Plvap	feature_id[57].value <= threshold=3.771106719970703
node_421: feature_name=LOC121139263	feature_id[3].value > threshold=3.4468281269073486
Class: Adenovirus vaccine + Adenovirus vaccine
Rules_12	passed counts:34
node_0: feature_name=Ifit3	feature_id[11].value <= threshold=1.497866153717041
node_1: feature_name=Ly6e	feature_id[6].value > threshold=1.2424533367156982
node_261: feature_name=LOC121136222	feature_id[0].value <= threshold=2.602003335952759
node_262: feature_name=Rps29	feature_id[2].value <= threshold=3.0677825212478638
node_263: feature_name=Klf2	feature_id[5].value > threshold=2.1383330821990967
node_351: feature_name=Mx1	feature_id[22].value <= threshold=2.0126758217811584
node_352: feature_name=Timp3	feature_id[1].value <= threshold=2.7276605367660522
node_353: feature_name=LOC121143419	feature_id[37].value <= threshold=1.35402512550354
node_354: feature_name=Adgrl4	feature_id[46].value <= threshold=2.943052053451538
node_355: feature_name=LOC106021992	feature_id[7].value <= threshold=3.126914381980896
node_356: feature_name=LOC121136222	feature_id[0].value > threshold=1.497866153717041
Class: mRNA vaccine + Attenuated vaccine
Rules_13	passed counts:31
node_0: feature_name=Ifit3	feature_id[11].value <= threshold=1.497866153717041
node_1: feature_name=Ly6e	feature_id[6].value > threshold=1.2424533367156982
node_261: feature_name=LOC121136222	feature_id[0].value > threshold=2.602003335952759
node_533: feature_name=Klf2	feature_id[5].value > threshold=2.3502402305603027
node_595: feature_name=Ifitm3	feature_id[12].value <= threshold=2.9944807291030884
node_596: feature_name=LOC106021992	feature_id[7].value <= threshold=2.4414010047912598
node_597: feature_name=Mx1	feature_id[22].value <= threshold=1.9033312797546387
node_598: feature_name=Rpl13	feature_id[28].value <= threshold=3.5549397468566895
Class: mRNA vaccine + Attenuated vaccine
Rules_14	passed counts:30
node_0: feature_name=Ifit3	feature_id[11].value > threshold=1.497866153717041
node_606: feature_name=Timp3	feature_id[1].value > threshold=1.7005987167358398
node_664: feature_name=LOC106022099	feature_id[19].value > threshold=1.7005987167358398
node_704: feature_name=LOC101840310	feature_id[56].value > threshold=0.3465735912322998
node_710: feature_name=Ube2l6	feature_id[52].value <= threshold=0.3465735912322998
node_711: feature_name=Ifit3	feature_id[11].value > threshold=2.1383330821990967
node_719: feature_name=Ifit2	feature_id[29].value <= threshold=3.3485171794891357
node_720: feature_name=LOC101838193	feature_id[15].value > threshold=2.0471723079681396
Class: Non-vaccinated
Rules_15	passed counts:29
node_0: feature_name=Ifit3	feature_id[11].value > threshold=1.497866153717041
node_606: feature_name=Timp3	feature_id[1].value > threshold=1.7005987167358398
node_664: feature_name=LOC106022099	feature_id[19].value <= threshold=1.7005987167358398
node_665: feature_name=Lcn2	feature_id[8].value <= threshold=1.2424533367156982
node_666: feature_name=Cxcl10	feature_id[18].value <= threshold=0.3465735912322998
node_667: feature_name=LOC121139263	feature_id[3].value <= threshold=4.952293634414673
node_668: feature_name=LOC121138193	feature_id[4].value <= threshold=3.7668468952178955
node_669: feature_name=Zbtb16	feature_id[24].value <= threshold=1.497866153717041
node_670: feature_name=LOC101822455	feature_id[39].value <= threshold=3.321894884109497
Class: Adenovirus vaccine + Adenovirus vaccine
Rules_16	passed counts:26
node_0: feature_name=Ifit3	feature_id[11].value <= threshold=1.497866153717041
node_1: feature_name=Ly6e	feature_id[6].value > threshold=1.2424533367156982
node_261: feature_name=LOC121136222	feature_id[0].value <= threshold=2.602003335952759
node_262: feature_name=Rps29	feature_id[2].value <= threshold=3.0677825212478638
node_263: feature_name=Klf2	feature_id[5].value <= threshold=2.1383330821990967
node_264: feature_name=LOC101823249	feature_id[10].value > threshold=3.772694945335388
node_316: feature_name=Mx2	feature_id[23].value <= threshold=1.7005987167358398
node_317: feature_name=Plvap	feature_id[57].value <= threshold=3.383095860481262
node_318: feature_name=LOC121136222	feature_id[0].value > threshold=1.497866153717041
node_322: feature_name=Nmt1	feature_id[35].value <= threshold=1.497866153717041
node_323: feature_name=LOC121139262	feature_id[9].value > threshold=4.076242923736572
Class: mRNA vaccine + mRNA vaccine
Rules_17	passed counts:26
node_0: feature_name=Ifit3	feature_id[11].value <= threshold=1.497866153717041
node_1: feature_name=Ly6e	feature_id[6].value <= threshold=1.2424533367156982
node_2: feature_name=LOC121138193	feature_id[4].value > threshold=3.3497501611709595
node_190: feature_name=Rps29	feature_id[2].value > threshold=3.238486170768738
node_236: feature_name=LOC121139263	feature_id[3].value <= threshold=4.296150207519531
node_237: feature_name=Rpl13	feature_id[28].value <= threshold=2.602003335952759
node_238: feature_name=LOC121137942	feature_id[31].value <= threshold=5.2119140625
node_239: feature_name=LOC121137942	feature_id[31].value > threshold=2.0471723079681396
Class: Attenuated vaccine + Attenuated vaccine
Rules_18	passed counts:26
node_0: feature_name=Ifit3	feature_id[11].value <= threshold=1.497866153717041
node_1: feature_name=Ly6e	feature_id[6].value <= threshold=1.2424533367156982
node_2: feature_name=LOC121138193	feature_id[4].value <= threshold=3.3497501611709595
node_3: feature_name=LOC121139263	feature_id[3].value > threshold=4.212100267410278
node_143: feature_name=Klf2	feature_id[5].value > threshold=2.0126758217811584
node_183: feature_name=LOC121143419	feature_id[37].value <= threshold=0.3465735912322998
node_184: feature_name=B2m	feature_id[14].value <= threshold=4.356626510620117
Class: mRNA vaccine + Attenuated vaccine
Rules_19	passed counts:23
node_0: feature_name=Ifit3	feature_id[11].value > threshold=1.497866153717041
node_606: feature_name=Timp3	feature_id[1].value > threshold=1.7005987167358398
node_664: feature_name=LOC106022099	feature_id[19].value <= threshold=1.7005987167358398
node_665: feature_name=Lcn2	feature_id[8].value <= threshold=1.2424533367156982
node_666: feature_name=Cxcl10	feature_id[18].value > threshold=0.3465735912322998
node_682: feature_name=Samhd1	feature_id[34].value > threshold=0.3465735912322998
node_690: feature_name=B2m	feature_id[14].value > threshold=3.6050398349761963
Class: Non-vaccinated
Rules_20	passed counts:22
node_0: feature_name=Ifit3	feature_id[11].value > threshold=1.497866153717041
node_606: feature_name=Timp3	feature_id[1].value <= threshold=1.7005987167358398
node_607: feature_name=Cxcl10	feature_id[18].value <= threshold=0.3465735912322998
node_608: feature_name=LOC121139263	feature_id[3].value <= threshold=4.639559984207153
node_609: feature_name=LOC121138193	feature_id[4].value <= threshold=3.3649120330810547
node_610: feature_name=LOC121139263	feature_id[3].value > threshold=3.540013313293457
node_612: feature_name=LOC101838193	feature_id[15].value <= threshold=4.049321293830872
node_613: feature_name=LOC101822455	feature_id[39].value <= threshold=3.2291691303253174
Class: Adenovirus vaccine + Adenovirus vaccine
Rules_21	passed counts:22
node_0: feature_name=Ifit3	feature_id[11].value <= threshold=1.497866153717041
node_1: feature_name=Ly6e	feature_id[6].value > threshold=1.2424533367156982
node_261: feature_name=LOC121136222	feature_id[0].value > threshold=2.602003335952759
node_533: feature_name=Klf2	feature_id[5].value <= threshold=2.3502402305603027
node_534: feature_name=Mx1	feature_id[22].value <= threshold=0.8958797454833984
node_535: feature_name=CUNH1orf54	feature_id[48].value <= threshold=2.8888261318206787
node_536: feature_name=Pglyrp1	feature_id[26].value <= threshold=0.3465735912322998
node_537: feature_name=Irf9	feature_id[30].value <= threshold=1.7005987167358398
node_538: feature_name=Klf2	feature_id[5].value > threshold=0.3465735912322998
Class: mRNA vaccine + Attenuated vaccine
Rules_22	passed counts:22
node_0: feature_name=Ifit3	feature_id[11].value <= threshold=1.497866153717041
node_1: feature_name=Ly6e	feature_id[6].value > threshold=1.2424533367156982
node_261: feature_name=LOC121136222	feature_id[0].value <= threshold=2.602003335952759
node_262: feature_name=Rps29	feature_id[2].value <= threshold=3.0677825212478638
node_263: feature_name=Klf2	feature_id[5].value <= threshold=2.1383330821990967
node_264: feature_name=LOC101823249	feature_id[10].value <= threshold=3.772694945335388
node_265: feature_name=Isg15	feature_id[17].value > threshold=1.2424533367156982
node_295: feature_name=Tmsb4x	feature_id[40].value <= threshold=3.8171685934066772
node_296: feature_name=Ifit2	feature_id[29].value <= threshold=1.9560115337371826
Class: Adenovirus vaccine + Adenovirus vaccine
Rules_23	passed counts:22
node_0: feature_name=Ifit3	feature_id[11].value <= threshold=1.497866153717041
node_1: feature_name=Ly6e	feature_id[6].value <= threshold=1.2424533367156982
node_2: feature_name=LOC121138193	feature_id[4].value <= threshold=3.3497501611709595
node_3: feature_name=LOC121139263	feature_id[3].value <= threshold=4.212100267410278
node_4: feature_name=LOC106021992	feature_id[7].value <= threshold=1.7005987167358398
node_5: feature_name=Klf2	feature_id[5].value <= threshold=2.602003335952759
node_6: feature_name=LOC121136222	feature_id[0].value <= threshold=2.86179256439209
node_7: feature_name=Rps29	feature_id[2].value <= threshold=2.5249279737472534
node_8: feature_name=Rpl13	feature_id[28].value <= threshold=2.0126758217811584
node_9: feature_name=Lpl	feature_id[13].value <= threshold=2.518476366996765
node_10: feature_name=S1pr1	feature_id[25].value <= threshold=2.2821741104125977
Class: Attenuated vaccine + Attenuated vaccine
Rules_24	passed counts:20
node_0: feature_name=Ifit3	feature_id[11].value <= threshold=1.497866153717041
node_1: feature_name=Ly6e	feature_id[6].value > threshold=1.2424533367156982
node_261: feature_name=LOC121136222	feature_id[0].value <= threshold=2.602003335952759
node_262: feature_name=Rps29	feature_id[2].value > threshold=3.0677825212478638
node_376: feature_name=B2m	feature_id[14].value > threshold=3.860674262046814
node_430: feature_name=LOC121138193	feature_id[4].value <= threshold=3.540854334831238
node_431: feature_name=LOC101824821	feature_id[58].value <= threshold=2.1383330821990967
node_432: feature_name=Lpl	feature_id[13].value > threshold=2.5249279737472534
node_486: feature_name=Isg15	feature_id[17].value > threshold=0.3465735912322998
node_488: feature_name=Pglyrp1	feature_id[26].value <= threshold=0.3465735912322998
node_489: feature_name=LOC101822587	feature_id[27].value > threshold=2.0126758217811584
node_495: feature_name=LOC121138193	feature_id[4].value <= threshold=3.449861526489258
node_496: feature_name=Lpl	feature_id[13].value <= threshold=3.3667010068893433
Class: Adenovirus vaccine + Adenovirus vaccine
Rules_25	passed counts:20
node_0: feature_name=Ifit3	feature_id[11].value <= threshold=1.497866153717041
node_1: feature_name=Ly6e	feature_id[6].value <= threshold=1.2424533367156982
node_2: feature_name=LOC121138193	feature_id[4].value <= threshold=3.3497501611709595
node_3: feature_name=LOC121139263	feature_id[3].value > threshold=4.212100267410278
node_143: feature_name=Klf2	feature_id[5].value <= threshold=2.0126758217811584
node_144: feature_name=LOC101823249	feature_id[10].value > threshold=3.569433569908142
node_164: feature_name=Rps29	feature_id[2].value > threshold=3.1132683753967285
node_170: feature_name=Sftpc	feature_id[47].value > threshold=1.8688347935676575
node_176: feature_name=Xdh	feature_id[16].value <= threshold=1.35402512550354
node_177: feature_name=Adgrl4	feature_id[46].value <= threshold=2.1719027161598206
node_178: feature_name=LOC121139263	feature_id[3].value <= threshold=5.247010231018066
Class: Adenovirus vaccine + Adenovirus vaccine
Rules_26	passed counts:19
node_0: feature_name=Ifit3	feature_id[11].value <= threshold=1.497866153717041
node_1: feature_name=Ly6e	feature_id[6].value > threshold=1.2424533367156982
node_261: feature_name=LOC121136222	feature_id[0].value <= threshold=2.602003335952759
node_262: feature_name=Rps29	feature_id[2].value <= threshold=3.0677825212478638
node_263: feature_name=Klf2	feature_id[5].value <= threshold=2.1383330821990967
node_264: feature_name=LOC101823249	feature_id[10].value <= threshold=3.772694945335388
node_265: feature_name=Isg15	feature_id[17].value <= threshold=1.2424533367156982
node_266: feature_name=LOC101831377	feature_id[20].value <= threshold=3.0677825212478638
node_267: feature_name=Rpl38	feature_id[21].value > threshold=1.9356005191802979
node_269: feature_name=Mx2	feature_id[23].value <= threshold=1.2424533367156982
node_270: feature_name=Plvap	feature_id[57].value > threshold=1.8688348531723022
node_274: feature_name=Ifit3	feature_id[11].value <= threshold=0.8958797454833984
node_275: feature_name=LOC101823249	feature_id[10].value <= threshold=3.6762205362319946
Class: Attenuated vaccine + Attenuated vaccine
Rules_27	passed counts:18
node_0: feature_name=Ifit3	feature_id[11].value > threshold=1.497866153717041
node_606: feature_name=Timp3	feature_id[1].value > threshold=1.7005987167358398
node_664: feature_name=LOC106022099	feature_id[19].value > threshold=1.7005987167358398
node_704: feature_name=LOC101840310	feature_id[56].value > threshold=0.3465735912322998
node_710: feature_name=Ube2l6	feature_id[52].value > threshold=0.3465735912322998
node_724: feature_name=Tspan7	feature_id[43].value <= threshold=2.6735538244247437
node_725: feature_name=Rps29	feature_id[2].value > threshold=1.497866153717041
node_729: feature_name=Timp3	feature_id[1].value <= threshold=1.8688347935676575
node_730: feature_name=Irf9	feature_id[30].value > threshold=0.8958797454833984
node_734: feature_name=Xdh	feature_id[16].value > threshold=0.3465735912322998
Class: Non-vaccinated
Rules_28	passed counts:17
node_0: feature_name=Ifit3	feature_id[11].value <= threshold=1.497866153717041
node_1: feature_name=Ly6e	feature_id[6].value > threshold=1.2424533367156982
node_261: feature_name=LOC121136222	feature_id[0].value > threshold=2.602003335952759
node_533: feature_name=Klf2	feature_id[5].value <= threshold=2.3502402305603027
node_534: feature_name=Mx1	feature_id[22].value <= threshold=0.8958797454833984
node_535: feature_name=CUNH1orf54	feature_id[48].value > threshold=2.8888261318206787
node_547: feature_name=LOC106021992	feature_id[7].value > threshold=1.7005987167358398
node_553: feature_name=Lpl	feature_id[13].value > threshold=1.2424533367156982
Class: mRNA vaccine + mRNA vaccine
Rules_29	passed counts:14
node_0: feature_name=Ifit3	feature_id[11].value <= threshold=1.497866153717041
node_1: feature_name=Ly6e	feature_id[6].value > threshold=1.2424533367156982
node_261: feature_name=LOC121136222	feature_id[0].value <= threshold=2.602003335952759
node_262: feature_name=Rps29	feature_id[2].value > threshold=3.0677825212478638
node_376: feature_name=B2m	feature_id[14].value <= threshold=3.860674262046814
node_377: feature_name=LOC101831377	feature_id[20].value > threshold=2.86179256439209
node_405: feature_name=LOC106021992	feature_id[7].value <= threshold=1.497866153717041
node_406: feature_name=Pabpc4	feature_id[54].value <= threshold=1.35402512550354
node_407: feature_name=LOC121139262	feature_id[9].value <= threshold=4.5221428871154785
Class: Attenuated vaccine + Attenuated vaccine
Rules_30	passed counts:14
node_0: feature_name=Ifit3	feature_id[11].value <= threshold=1.497866153717041
node_1: feature_name=Ly6e	feature_id[6].value > threshold=1.2424533367156982
node_261: feature_name=LOC121136222	feature_id[0].value <= threshold=2.602003335952759
node_262: feature_name=Rps29	feature_id[2].value > threshold=3.0677825212478638
node_376: feature_name=B2m	feature_id[14].value <= threshold=3.860674262046814
node_377: feature_name=LOC101831377	feature_id[20].value <= threshold=2.86179256439209
node_378: feature_name=Mx2	feature_id[23].value > threshold=0.3465735912322998
node_388: feature_name=Id3	feature_id[32].value <= threshold=2.0126758217811584
node_389: feature_name=LOC101822587	feature_id[27].value > threshold=1.7776740193367004
node_393: feature_name=Plvap	feature_id[57].value > threshold=1.2424533367156982
node_399: feature_name=LOC121139262	feature_id[9].value <= threshold=5.040419340133667
Class: Adenovirus vaccine + Adenovirus vaccine
Rules_31	passed counts:13
node_0: feature_name=Ifit3	feature_id[11].value <= threshold=1.497866153717041
node_1: feature_name=Ly6e	feature_id[6].value > threshold=1.2424533367156982
node_261: feature_name=LOC121136222	feature_id[0].value <= threshold=2.602003335952759
node_262: feature_name=Rps29	feature_id[2].value <= threshold=3.0677825212478638
node_263: feature_name=Klf2	feature_id[5].value <= threshold=2.1383330821990967
node_264: feature_name=LOC101823249	feature_id[10].value > threshold=3.772694945335388
node_316: feature_name=Mx2	feature_id[23].value <= threshold=1.7005987167358398
node_317: feature_name=Plvap	feature_id[57].value > threshold=3.383095860481262
node_331: feature_name=LOC121139263	feature_id[3].value > threshold=4.937544107437134
node_341: feature_name=Ube2l6	feature_id[52].value <= threshold=1.497866153717041
Class: mRNA vaccine + mRNA vaccine
Rules_32	passed counts:13
node_0: feature_name=Ifit3	feature_id[11].value <= threshold=1.497866153717041
node_1: feature_name=Ly6e	feature_id[6].value <= threshold=1.2424533367156982
node_2: feature_name=LOC121138193	feature_id[4].value <= threshold=3.3497501611709595
node_3: feature_name=LOC121139263	feature_id[3].value > threshold=4.212100267410278
node_143: feature_name=Klf2	feature_id[5].value <= threshold=2.0126758217811584
node_144: feature_name=LOC101823249	feature_id[10].value <= threshold=3.569433569908142
node_145: feature_name=LOC101838193	feature_id[15].value <= threshold=2.1383330821990967
node_146: feature_name=LOC101823249	feature_id[10].value > threshold=2.297559976577759
Class: Attenuated vaccine + Attenuated vaccine
Rules_33	passed counts:13
node_0: feature_name=Ifit3	feature_id[11].value <= threshold=1.497866153717041
node_1: feature_name=Ly6e	feature_id[6].value <= threshold=1.2424533367156982
node_2: feature_name=LOC121138193	feature_id[4].value <= threshold=3.3497501611709595
node_3: feature_name=LOC121139263	feature_id[3].value <= threshold=4.212100267410278
node_4: feature_name=LOC106021992	feature_id[7].value > threshold=1.7005987167358398
node_100: feature_name=Rps29	feature_id[2].value > threshold=2.602003335952759
node_114: feature_name=Rpl13	feature_id[28].value > threshold=1.8688347935676575
node_126: feature_name=LOC106021992	feature_id[7].value > threshold=2.1383330821990967
node_140: feature_name=LOC101822455	feature_id[39].value <= threshold=3.4468281269073486
Class: Adenovirus vaccine + Adenovirus vaccine
Rules_34	passed counts:12
node_0: feature_name=Ifit3	feature_id[11].value > threshold=1.497866153717041
node_606: feature_name=Timp3	feature_id[1].value > threshold=1.7005987167358398
node_664: feature_name=LOC106022099	feature_id[19].value <= threshold=1.7005987167358398
node_665: feature_name=Lcn2	feature_id[8].value <= threshold=1.2424533367156982
node_666: feature_name=Cxcl10	feature_id[18].value <= threshold=0.3465735912322998
node_667: feature_name=LOC121139263	feature_id[3].value > threshold=4.952293634414673
node_675: feature_name=Plvap	feature_id[57].value > threshold=2.3502402305603027
node_679: feature_name=Ifitm3	feature_id[12].value <= threshold=3.540854334831238
Class: mRNA vaccine + mRNA vaccine
Rules_35	passed counts:12
node_0: feature_name=Ifit3	feature_id[11].value <= threshold=1.497866153717041
node_1: feature_name=Ly6e	feature_id[6].value > threshold=1.2424533367156982
node_261: feature_name=LOC121136222	feature_id[0].value <= threshold=2.602003335952759
node_262: feature_name=Rps29	feature_id[2].value <= threshold=3.0677825212478638
node_263: feature_name=Klf2	feature_id[5].value <= threshold=2.1383330821990967
node_264: feature_name=LOC101823249	feature_id[10].value > threshold=3.772694945335388
node_316: feature_name=Mx2	feature_id[23].value <= threshold=1.7005987167358398
node_317: feature_name=Plvap	feature_id[57].value > threshold=3.383095860481262
node_331: feature_name=LOC121139263	feature_id[3].value <= threshold=4.937544107437134
node_332: feature_name=Rpl13	feature_id[28].value > threshold=1.7005987167358398
node_338: feature_name=LOC101823249	feature_id[10].value > threshold=3.839394450187683
Class: mRNA vaccine + Attenuated vaccine
Rules_36	passed counts:12
node_0: feature_name=Ifit3	feature_id[11].value <= threshold=1.497866153717041
node_1: feature_name=Ly6e	feature_id[6].value <= threshold=1.2424533367156982
node_2: feature_name=LOC121138193	feature_id[4].value <= threshold=3.3497501611709595
node_3: feature_name=LOC121139263	feature_id[3].value <= threshold=4.212100267410278
node_4: feature_name=LOC106021992	feature_id[7].value <= threshold=1.7005987167358398
node_5: feature_name=Klf2	feature_id[5].value <= threshold=2.602003335952759
node_6: feature_name=LOC121136222	feature_id[0].value <= threshold=2.86179256439209
node_7: feature_name=Rps29	feature_id[2].value > threshold=2.5249279737472534
node_21: feature_name=LOC101832695	feature_id[38].value > threshold=3.1567740440368652
node_81: feature_name=Id3	feature_id[32].value > threshold=1.7005987167358398
node_89: feature_name=LOC121138193	feature_id[4].value <= threshold=3.2573564052581787
Class: Attenuated vaccine + Attenuated vaccine
Rules_37	passed counts:11
node_0: feature_name=Ifit3	feature_id[11].value > threshold=1.497866153717041
node_606: feature_name=Timp3	feature_id[1].value > threshold=1.7005987167358398
node_664: feature_name=LOC106022099	feature_id[19].value > threshold=1.7005987167358398
node_704: feature_name=LOC101840310	feature_id[56].value > threshold=0.3465735912322998
node_710: feature_name=Ube2l6	feature_id[52].value > threshold=0.3465735912322998
node_724: feature_name=Tspan7	feature_id[43].value <= threshold=2.6735538244247437
node_725: feature_name=Rps29	feature_id[2].value > threshold=1.497866153717041
node_729: feature_name=Timp3	feature_id[1].value > threshold=1.8688347935676575
node_737: feature_name=LOC121136222	feature_id[0].value > threshold=0.3465735912322998
node_741: feature_name=LOC101838193	feature_id[15].value <= threshold=4.7404890060424805
node_742: feature_name=Mx2	feature_id[23].value > threshold=1.497866153717041
node_752: feature_name=Ly6e	feature_id[6].value <= threshold=1.497866153717041
node_753: feature_name=Plvap	feature_id[57].value <= threshold=3.827695369720459
Class: Non-vaccinated
Rules_38	passed counts:11
node_0: feature_name=Ifit3	feature_id[11].value <= threshold=1.497866153717041
node_1: feature_name=Ly6e	feature_id[6].value > threshold=1.2424533367156982
node_261: feature_name=LOC121136222	feature_id[0].value <= threshold=2.602003335952759
node_262: feature_name=Rps29	feature_id[2].value > threshold=3.0677825212478638
node_376: feature_name=B2m	feature_id[14].value > threshold=3.860674262046814
node_430: feature_name=LOC121138193	feature_id[4].value <= threshold=3.540854334831238
node_431: feature_name=LOC101824821	feature_id[58].value > threshold=2.1383330821990967
node_507: feature_name=Dynll1	feature_id[45].value <= threshold=1.497866153717041
node_508: feature_name=Ltb	feature_id[55].value <= threshold=0.5493061542510986
Class: Non-vaccinated
Rules_39	passed counts:11
node_0: feature_name=Ifit3	feature_id[11].value <= threshold=1.497866153717041
node_1: feature_name=Ly6e	feature_id[6].value > threshold=1.2424533367156982
node_261: feature_name=LOC121136222	feature_id[0].value <= threshold=2.602003335952759
node_262: feature_name=Rps29	feature_id[2].value > threshold=3.0677825212478638
node_376: feature_name=B2m	feature_id[14].value > threshold=3.860674262046814
node_430: feature_name=LOC121138193	feature_id[4].value <= threshold=3.540854334831238
node_431: feature_name=LOC101824821	feature_id[58].value <= threshold=2.1383330821990967
node_432: feature_name=Lpl	feature_id[13].value <= threshold=2.5249279737472534
node_433: feature_name=Xdh	feature_id[16].value <= threshold=1.8688347935676575
node_434: feature_name=Dynll1	feature_id[45].value <= threshold=2.2499048709869385
node_435: feature_name=Rpl38	feature_id[21].value > threshold=1.7005987167358398
node_437: feature_name=LOC121139263	feature_id[3].value <= threshold=5.218585014343262
node_438: feature_name=Rpl13	feature_id[28].value <= threshold=2.970085620880127
node_439: feature_name=LOC101822455	feature_id[39].value <= threshold=4.094344615936279
node_440: feature_name=Tspan7	feature_id[43].value <= threshold=3.276966691017151
node_441: feature_name=Adgrl4	feature_id[46].value <= threshold=2.705823063850403
node_442: feature_name=LOC101838193	feature_id[15].value > threshold=0.5493061542510986
node_444: feature_name=LOC106021992	feature_id[7].value <= threshold=1.497866153717041
node_445: feature_name=Rpl38	feature_id[21].value > threshold=2.917405366897583
Class: Adenovirus vaccine + Adenovirus vaccine
Rules_40	passed counts:10
node_0: feature_name=Ifit3	feature_id[11].value > threshold=1.497866153717041
node_606: feature_name=Timp3	feature_id[1].value > threshold=1.7005987167358398
node_664: feature_name=LOC106022099	feature_id[19].value > threshold=1.7005987167358398
node_704: feature_name=LOC101840310	feature_id[56].value > threshold=0.3465735912322998
node_710: feature_name=Ube2l6	feature_id[52].value > threshold=0.3465735912322998
node_724: feature_name=Tspan7	feature_id[43].value > threshold=2.6735538244247437
node_760: feature_name=Lpl	feature_id[13].value > threshold=2.418141007423401
Class: Non-vaccinated
Rules_41	passed counts:10
node_0: feature_name=Ifit3	feature_id[11].value <= threshold=1.497866153717041
node_1: feature_name=Ly6e	feature_id[6].value > threshold=1.2424533367156982
node_261: feature_name=LOC121136222	feature_id[0].value <= threshold=2.602003335952759
node_262: feature_name=Rps29	feature_id[2].value > threshold=3.0677825212478638
node_376: feature_name=B2m	feature_id[14].value > threshold=3.860674262046814
node_430: feature_name=LOC121138193	feature_id[4].value > threshold=3.540854334831238
node_518: feature_name=Gapdh	feature_id[51].value > threshold=1.2424533367156982
Class: mRNA vaccine + mRNA vaccine
Rules_42	passed counts:10
node_0: feature_name=Ifit3	feature_id[11].value <= threshold=1.497866153717041
node_1: feature_name=Ly6e	feature_id[6].value > threshold=1.2424533367156982
node_261: feature_name=LOC121136222	feature_id[0].value <= threshold=2.602003335952759
node_262: feature_name=Rps29	feature_id[2].value > threshold=3.0677825212478638
node_376: feature_name=B2m	feature_id[14].value <= threshold=3.860674262046814
node_377: feature_name=LOC101831377	feature_id[20].value <= threshold=2.86179256439209
node_378: feature_name=Mx2	feature_id[23].value > threshold=0.3465735912322998
node_388: feature_name=Id3	feature_id[32].value > threshold=2.0126758217811584
node_402: feature_name=Ly6e	feature_id[6].value <= threshold=2.1383330821990967
Class: Attenuated vaccine + Attenuated vaccine
Rules_43	passed counts:10
node_0: feature_name=Ifit3	feature_id[11].value <= threshold=1.497866153717041
node_1: feature_name=Ly6e	feature_id[6].value <= threshold=1.2424533367156982
node_2: feature_name=LOC121138193	feature_id[4].value <= threshold=3.3497501611709595
node_3: feature_name=LOC121139263	feature_id[3].value > threshold=4.212100267410278
node_143: feature_name=Klf2	feature_id[5].value <= threshold=2.0126758217811584
node_144: feature_name=LOC101823249	feature_id[10].value <= threshold=3.569433569908142
node_145: feature_name=LOC101838193	feature_id[15].value > threshold=2.1383330821990967
node_149: feature_name=Tmsb4x	feature_id[40].value <= threshold=4.52555513381958
node_150: feature_name=LOC101831377	feature_id[20].value <= threshold=2.86179256439209
node_151: feature_name=B2m	feature_id[14].value <= threshold=4.178512334823608
Class: Attenuated vaccine + Attenuated vaccine
Rules_44	passed counts:9
node_0: feature_name=Ifit3	feature_id[11].value > threshold=1.497866153717041
node_606: feature_name=Timp3	feature_id[1].value > threshold=1.7005987167358398
node_664: feature_name=LOC106022099	feature_id[19].value <= threshold=1.7005987167358398
node_665: feature_name=Lcn2	feature_id[8].value <= threshold=1.2424533367156982
node_666: feature_name=Cxcl10	feature_id[18].value > threshold=0.3465735912322998
node_682: feature_name=Samhd1	feature_id[34].value <= threshold=0.3465735912322998
node_683: feature_name=LOC121138193	feature_id[4].value <= threshold=3.3140207529067993
node_684: feature_name=LOC101838193	feature_id[15].value > threshold=1.7005987167358398
Class: Adenovirus vaccine + Adenovirus vaccine
Rules_45	passed counts:9
node_0: feature_name=Ifit3	feature_id[11].value <= threshold=1.497866153717041
node_1: feature_name=Ly6e	feature_id[6].value > threshold=1.2424533367156982
node_261: feature_name=LOC121136222	feature_id[0].value <= threshold=2.602003335952759
node_262: feature_name=Rps29	feature_id[2].value <= threshold=3.0677825212478638
node_263: feature_name=Klf2	feature_id[5].value <= threshold=2.1383330821990967
node_264: feature_name=LOC101823249	feature_id[10].value > threshold=3.772694945335388
node_316: feature_name=Mx2	feature_id[23].value > threshold=1.7005987167358398
node_344: feature_name=Lpl	feature_id[13].value > threshold=1.497866153717041
node_346: feature_name=Rpl13	feature_id[28].value <= threshold=2.3502402305603027
Class: Non-vaccinated
Rules_46	passed counts:9
node_0: feature_name=Ifit3	feature_id[11].value <= threshold=1.497866153717041
node_1: feature_name=Ly6e	feature_id[6].value <= threshold=1.2424533367156982
node_2: feature_name=LOC121138193	feature_id[4].value > threshold=3.3497501611709595
node_190: feature_name=Rps29	feature_id[2].value <= threshold=3.238486170768738
node_191: feature_name=Pabpc4	feature_id[54].value <= threshold=1.2424533367156982
node_192: feature_name=Pglyrp1	feature_id[26].value > threshold=0.3465735912322998
node_224: feature_name=LOC101844787	feature_id[41].value > threshold=0.3465735912322998
node_228: feature_name=LOC101838193	feature_id[15].value > threshold=1.9756218194961548
Class: mRNA vaccine + mRNA vaccine
Rules_47	passed counts:9
node_0: feature_name=Ifit3	feature_id[11].value <= threshold=1.497866153717041
node_1: feature_name=Ly6e	feature_id[6].value <= threshold=1.2424533367156982
node_2: feature_name=LOC121138193	feature_id[4].value <= threshold=3.3497501611709595
node_3: feature_name=LOC121139263	feature_id[3].value > threshold=4.212100267410278
node_143: feature_name=Klf2	feature_id[5].value <= threshold=2.0126758217811584
node_144: feature_name=LOC101823249	feature_id[10].value <= threshold=3.569433569908142
node_145: feature_name=LOC101838193	feature_id[15].value > threshold=2.1383330821990967
node_149: feature_name=Tmsb4x	feature_id[40].value <= threshold=4.52555513381958
node_150: feature_name=LOC101831377	feature_id[20].value > threshold=2.86179256439209
node_154: feature_name=CUNH1orf54	feature_id[48].value > threshold=2.5249279737472534
Class: Adenovirus vaccine + Adenovirus vaccine
Rules_48	passed counts:9
node_0: feature_name=Ifit3	feature_id[11].value <= threshold=1.497866153717041
node_1: feature_name=Ly6e	feature_id[6].value <= threshold=1.2424533367156982
node_2: feature_name=LOC121138193	feature_id[4].value <= threshold=3.3497501611709595
node_3: feature_name=LOC121139263	feature_id[3].value <= threshold=4.212100267410278
node_4: feature_name=LOC106021992	feature_id[7].value > threshold=1.7005987167358398
node_100: feature_name=Rps29	feature_id[2].value > threshold=2.602003335952759
node_114: feature_name=Rpl13	feature_id[28].value > threshold=1.8688347935676575
node_126: feature_name=LOC106021992	feature_id[7].value <= threshold=2.1383330821990967
node_127: feature_name=Irf9	feature_id[30].value <= threshold=0.3465735912322998
Class: Attenuated vaccine + Attenuated vaccine
Rules_49	passed counts:8
node_0: feature_name=Ifit3	feature_id[11].value > threshold=1.497866153717041
node_606: feature_name=Timp3	feature_id[1].value <= threshold=1.7005987167358398
node_607: feature_name=Cxcl10	feature_id[18].value > threshold=0.3465735912322998
node_645: feature_name=Isg15	feature_id[17].value <= threshold=2.561982035636902
node_646: feature_name=Tspan7	feature_id[43].value > threshold=1.2424533367156982
node_648: feature_name=LOC121139262	feature_id[9].value <= threshold=5.169061660766602
node_649: feature_name=LOC101823249	feature_id[10].value > threshold=2.7403194904327393
node_653: feature_name=LOC101823249	feature_id[10].value <= threshold=4.102199196815491
Class: Adenovirus vaccine + Adenovirus vaccine
Rules_50	passed counts:8
node_0: feature_name=Ifit3	feature_id[11].value <= threshold=1.497866153717041
node_1: feature_name=Ly6e	feature_id[6].value <= threshold=1.2424533367156982
node_2: feature_name=LOC121138193	feature_id[4].value <= threshold=3.3497501611709595
node_3: feature_name=LOC121139263	feature_id[3].value <= threshold=4.212100267410278
node_4: feature_name=LOC106021992	feature_id[7].value > threshold=1.7005987167358398
node_100: feature_name=Rps29	feature_id[2].value > threshold=2.602003335952759
node_114: feature_name=Rpl13	feature_id[28].value > threshold=1.8688347935676575
node_126: feature_name=LOC106021992	feature_id[7].value <= threshold=2.1383330821990967
node_127: feature_name=Irf9	feature_id[30].value > threshold=0.3465735912322998
node_129: feature_name=Plvap	feature_id[57].value <= threshold=3.086893081665039
node_130: feature_name=Lcn2	feature_id[8].value <= threshold=0.8958797454833984
node_131: feature_name=Sftpb	feature_id[53].value > threshold=0.3465735912322998
Class: Adenovirus vaccine + Adenovirus vaccine
Rules_51	passed counts:8
node_0: feature_name=Ifit3	feature_id[11].value <= threshold=1.497866153717041
node_1: feature_name=Ly6e	feature_id[6].value <= threshold=1.2424533367156982
node_2: feature_name=LOC121138193	feature_id[4].value <= threshold=3.3497501611709595
node_3: feature_name=LOC121139263	feature_id[3].value <= threshold=4.212100267410278
node_4: feature_name=LOC106021992	feature_id[7].value > threshold=1.7005987167358398
node_100: feature_name=Rps29	feature_id[2].value <= threshold=2.602003335952759
node_101: feature_name=LOC121137942	feature_id[31].value <= threshold=5.159038782119751
node_102: feature_name=Rpl38	feature_id[21].value <= threshold=2.4337671995162964
Class: mRNA vaccine + Attenuated vaccine
Rules_52	passed counts:8
node_0: feature_name=Ifit3	feature_id[11].value <= threshold=1.497866153717041
node_1: feature_name=Ly6e	feature_id[6].value <= threshold=1.2424533367156982
node_2: feature_name=LOC121138193	feature_id[4].value <= threshold=3.3497501611709595
node_3: feature_name=LOC121139263	feature_id[3].value <= threshold=4.212100267410278
node_4: feature_name=LOC106021992	feature_id[7].value <= threshold=1.7005987167358398
node_5: feature_name=Klf2	feature_id[5].value > threshold=2.602003335952759
node_95: feature_name=LOC121139263	feature_id[3].value > threshold=3.949576735496521
Class: mRNA vaccine + Attenuated vaccine
Rules_53	passed counts:8
node_0: feature_name=Ifit3	feature_id[11].value <= threshold=1.497866153717041
node_1: feature_name=Ly6e	feature_id[6].value <= threshold=1.2424533367156982
node_2: feature_name=LOC121138193	feature_id[4].value <= threshold=3.3497501611709595
node_3: feature_name=LOC121139263	feature_id[3].value <= threshold=4.212100267410278
node_4: feature_name=LOC106021992	feature_id[7].value <= threshold=1.7005987167358398
node_5: feature_name=Klf2	feature_id[5].value <= threshold=2.602003335952759
node_6: feature_name=LOC121136222	feature_id[0].value <= threshold=2.86179256439209
node_7: feature_name=Rps29	feature_id[2].value <= threshold=2.5249279737472534
node_8: feature_name=Rpl13	feature_id[28].value > threshold=2.0126758217811584
node_14: feature_name=Sftpc	feature_id[47].value <= threshold=2.518476366996765
Class: mRNA vaccine + Attenuated vaccine
Rules_54	passed counts:7
node_0: feature_name=Ifit3	feature_id[11].value <= threshold=1.497866153717041
node_1: feature_name=Ly6e	feature_id[6].value > threshold=1.2424533367156982
node_261: feature_name=LOC121136222	feature_id[0].value <= threshold=2.602003335952759
node_262: feature_name=Rps29	feature_id[2].value > threshold=3.0677825212478638
node_376: feature_name=B2m	feature_id[14].value > threshold=3.860674262046814
node_430: feature_name=LOC121138193	feature_id[4].value <= threshold=3.540854334831238
node_431: feature_name=LOC101824821	feature_id[58].value <= threshold=2.1383330821990967
node_432: feature_name=Lpl	feature_id[13].value > threshold=2.5249279737472534
node_486: feature_name=Isg15	feature_id[17].value <= threshold=0.3465735912322998
Class: Attenuated vaccine + Attenuated vaccine
Rules_55	passed counts:7
node_0: feature_name=Ifit3	feature_id[11].value <= threshold=1.497866153717041
node_1: feature_name=Ly6e	feature_id[6].value > threshold=1.2424533367156982
node_261: feature_name=LOC121136222	feature_id[0].value <= threshold=2.602003335952759
node_262: feature_name=Rps29	feature_id[2].value <= threshold=3.0677825212478638
node_263: feature_name=Klf2	feature_id[5].value <= threshold=2.1383330821990967
node_264: feature_name=LOC101823249	feature_id[10].value <= threshold=3.772694945335388
node_265: feature_name=Isg15	feature_id[17].value <= threshold=1.2424533367156982
node_266: feature_name=LOC101831377	feature_id[20].value > threshold=3.0677825212478638
node_280: feature_name=LOC101838193	feature_id[15].value > threshold=2.09482741355896
node_282: feature_name=Dynll1	feature_id[45].value > threshold=1.2424533367156982
node_286: feature_name=Lpl	feature_id[13].value <= threshold=2.561982035636902
node_287: feature_name=LOC101823249	feature_id[10].value > threshold=3.238486170768738
Class: mRNA vaccine + mRNA vaccine
Rules_56	passed counts:7
node_0: feature_name=Ifit3	feature_id[11].value <= threshold=1.497866153717041
node_1: feature_name=Ly6e	feature_id[6].value <= threshold=1.2424533367156982
node_2: feature_name=LOC121138193	feature_id[4].value > threshold=3.3497501611709595
node_190: feature_name=Rps29	feature_id[2].value <= threshold=3.238486170768738
node_191: feature_name=Pabpc4	feature_id[54].value > threshold=1.2424533367156982
node_231: feature_name=S1pr1	feature_id[25].value <= threshold=1.8444397449493408
node_232: feature_name=Gapdh	feature_id[51].value <= threshold=1.497866153717041
Class: Attenuated vaccine + Attenuated vaccine
Rules_57	passed counts:7
node_0: feature_name=Ifit3	feature_id[11].value <= threshold=1.497866153717041
node_1: feature_name=Ly6e	feature_id[6].value <= threshold=1.2424533367156982
node_2: feature_name=LOC121138193	feature_id[4].value <= threshold=3.3497501611709595
node_3: feature_name=LOC121139263	feature_id[3].value <= threshold=4.212100267410278
node_4: feature_name=LOC106021992	feature_id[7].value <= threshold=1.7005987167358398
node_5: feature_name=Klf2	feature_id[5].value <= threshold=2.602003335952759
node_6: feature_name=LOC121136222	feature_id[0].value <= threshold=2.86179256439209
node_7: feature_name=Rps29	feature_id[2].value > threshold=2.5249279737472534
node_21: feature_name=LOC101832695	feature_id[38].value > threshold=3.1567740440368652
node_81: feature_name=Id3	feature_id[32].value <= threshold=1.7005987167358398
node_82: feature_name=LOC101831377	feature_id[20].value <= threshold=3.236945390701294
node_83: feature_name=LOC121136904	feature_id[49].value <= threshold=1.497866153717041
Class: Adenovirus vaccine + Adenovirus vaccine
Rules_58	passed counts:7
node_0: feature_name=Ifit3	feature_id[11].value <= threshold=1.497866153717041
node_1: feature_name=Ly6e	feature_id[6].value <= threshold=1.2424533367156982
node_2: feature_name=LOC121138193	feature_id[4].value <= threshold=3.3497501611709595
node_3: feature_name=LOC121139263	feature_id[3].value <= threshold=4.212100267410278
node_4: feature_name=LOC106021992	feature_id[7].value <= threshold=1.7005987167358398
node_5: feature_name=Klf2	feature_id[5].value <= threshold=2.602003335952759
node_6: feature_name=LOC121136222	feature_id[0].value <= threshold=2.86179256439209
node_7: feature_name=Rps29	feature_id[2].value > threshold=2.5249279737472534
node_21: feature_name=LOC101832695	feature_id[38].value <= threshold=3.1567740440368652
node_22: feature_name=Ifitm3	feature_id[12].value <= threshold=1.7005987167358398
node_23: feature_name=LOC121143419	feature_id[37].value <= threshold=2.3502402305603027
node_24: feature_name=Rpl38	feature_id[21].value <= threshold=4.203689098358154
node_25: feature_name=CUNH1orf54	feature_id[48].value <= threshold=3.6403486728668213
node_26: feature_name=Isg15	feature_id[17].value <= threshold=2.2499048709869385
node_27: feature_name=Mx1	feature_id[22].value <= threshold=2.0126758217811584
node_28: feature_name=Tmsb4x	feature_id[40].value > threshold=2.86179256439209
node_32: feature_name=Lpl	feature_id[13].value <= threshold=3.481121778488159
node_33: feature_name=LOC121136222	feature_id[0].value <= threshold=2.770631790161133
node_34: feature_name=Rpl38	feature_id[21].value > threshold=1.497866153717041
node_40: feature_name=B2m	feature_id[14].value <= threshold=4.454279661178589
node_41: feature_name=LOC121143419	feature_id[37].value <= threshold=1.8688347935676575
node_42: feature_name=LOC101822587	feature_id[27].value <= threshold=3.1132683753967285
node_43: feature_name=LOC101832695	feature_id[38].value <= threshold=3.1132683753967285
node_44: feature_name=LOC101844787	feature_id[41].value <= threshold=1.2424533367156982
node_45: feature_name=LOC101831377	feature_id[20].value > threshold=3.449861526489258
node_47: feature_name=Id3	feature_id[32].value <= threshold=2.9674471616744995
Class: Attenuated vaccine + Attenuated vaccine
Rules_59	passed counts:6
node_0: feature_name=Ifit3	feature_id[11].value > threshold=1.497866153717041
node_606: feature_name=Timp3	feature_id[1].value > threshold=1.7005987167358398
node_664: feature_name=LOC106022099	feature_id[19].value > threshold=1.7005987167358398
node_704: feature_name=LOC101840310	feature_id[56].value > threshold=0.3465735912322998
node_710: feature_name=Ube2l6	feature_id[52].value <= threshold=0.3465735912322998
node_711: feature_name=Ifit3	feature_id[11].value <= threshold=2.1383330821990967
node_712: feature_name=Lcn2	feature_id[8].value <= threshold=1.2424533367156982
node_713: feature_name=Rps29	feature_id[2].value > threshold=3.120137929916382
node_715: feature_name=LOC101843608	feature_id[42].value <= threshold=0.3465735912322998
Class: Adenovirus vaccine + Adenovirus vaccine
Rules_60	passed counts:6
node_0: feature_name=Ifit3	feature_id[11].value > threshold=1.497866153717041
node_606: feature_name=Timp3	feature_id[1].value <= threshold=1.7005987167358398
node_607: feature_name=Cxcl10	feature_id[18].value > threshold=0.3465735912322998
node_645: feature_name=Isg15	feature_id[17].value <= threshold=2.561982035636902
node_646: feature_name=Tspan7	feature_id[43].value > threshold=1.2424533367156982
node_648: feature_name=LOC121139262	feature_id[9].value > threshold=5.169061660766602
Class: mRNA vaccine + mRNA vaccine
Rules_61	passed counts:6
node_0: feature_name=Ifit3	feature_id[11].value > threshold=1.497866153717041
node_606: feature_name=Timp3	feature_id[1].value <= threshold=1.7005987167358398
node_607: feature_name=Cxcl10	feature_id[18].value <= threshold=0.3465735912322998
node_608: feature_name=LOC121139263	feature_id[3].value > threshold=4.639559984207153
node_624: feature_name=Rps29	feature_id[2].value > threshold=3.59721839427948
node_638: feature_name=LOC121136222	feature_id[0].value <= threshold=2.6155543327331543
node_639: feature_name=LOC101822455	feature_id[39].value <= threshold=3.172818183898926
Class: Adenovirus vaccine + Adenovirus vaccine
Rules_62	passed counts:6
node_0: feature_name=Ifit3	feature_id[11].value <= threshold=1.497866153717041
node_1: feature_name=Ly6e	feature_id[6].value > threshold=1.2424533367156982
node_261: feature_name=LOC121136222	feature_id[0].value <= threshold=2.602003335952759
node_262: feature_name=Rps29	feature_id[2].value > threshold=3.0677825212478638
node_376: feature_name=B2m	feature_id[14].value > threshold=3.860674262046814
node_430: feature_name=LOC121138193	feature_id[4].value > threshold=3.540854334831238
node_518: feature_name=Gapdh	feature_id[51].value <= threshold=1.2424533367156982
node_519: feature_name=Rps29	feature_id[2].value <= threshold=3.481121778488159
node_520: feature_name=LOC101822455	feature_id[39].value > threshold=2.297559976577759
node_524: feature_name=Ifit2	feature_id[29].value <= threshold=0.8958797454833984
Class: mRNA vaccine + Attenuated vaccine
Rules_63	passed counts:6
node_0: feature_name=Ifit3	feature_id[11].value <= threshold=1.497866153717041
node_1: feature_name=Ly6e	feature_id[6].value > threshold=1.2424533367156982
node_261: feature_name=LOC121136222	feature_id[0].value <= threshold=2.602003335952759
node_262: feature_name=Rps29	feature_id[2].value > threshold=3.0677825212478638
node_376: feature_name=B2m	feature_id[14].value > threshold=3.860674262046814
node_430: feature_name=LOC121138193	feature_id[4].value <= threshold=3.540854334831238
node_431: feature_name=LOC101824821	feature_id[58].value <= threshold=2.1383330821990967
node_432: feature_name=Lpl	feature_id[13].value > threshold=2.5249279737472534
node_486: feature_name=Isg15	feature_id[17].value > threshold=0.3465735912322998
node_488: feature_name=Pglyrp1	feature_id[26].value > threshold=0.3465735912322998
node_500: feature_name=Nmt1	feature_id[35].value > threshold=0.3465735912322998
Class: Non-vaccinated
Rules_64	passed counts:6
node_0: feature_name=Ifit3	feature_id[11].value <= threshold=1.497866153717041
node_1: feature_name=Ly6e	feature_id[6].value > threshold=1.2424533367156982
node_261: feature_name=LOC121136222	feature_id[0].value <= threshold=2.602003335952759
node_262: feature_name=Rps29	feature_id[2].value > threshold=3.0677825212478638
node_376: feature_name=B2m	feature_id[14].value > threshold=3.860674262046814
node_430: feature_name=LOC121138193	feature_id[4].value <= threshold=3.540854334831238
node_431: feature_name=LOC101824821	feature_id[58].value <= threshold=2.1383330821990967
node_432: feature_name=Lpl	feature_id[13].value > threshold=2.5249279737472534
node_486: feature_name=Isg15	feature_id[17].value > threshold=0.3465735912322998
node_488: feature_name=Pglyrp1	feature_id[26].value <= threshold=0.3465735912322998
node_489: feature_name=LOC101822587	feature_id[27].value <= threshold=2.0126758217811584
node_490: feature_name=Nmt1	feature_id[35].value > threshold=0.8958797454833984
Class: Attenuated vaccine + Attenuated vaccine
Rules_65	passed counts:6
node_0: feature_name=Ifit3	feature_id[11].value <= threshold=1.497866153717041
node_1: feature_name=Ly6e	feature_id[6].value > threshold=1.2424533367156982
node_261: feature_name=LOC121136222	feature_id[0].value <= threshold=2.602003335952759
node_262: feature_name=Rps29	feature_id[2].value > threshold=3.0677825212478638
node_376: feature_name=B2m	feature_id[14].value > threshold=3.860674262046814
node_430: feature_name=LOC121138193	feature_id[4].value <= threshold=3.540854334831238
node_431: feature_name=LOC101824821	feature_id[58].value <= threshold=2.1383330821990967
node_432: feature_name=Lpl	feature_id[13].value <= threshold=2.5249279737472534
node_433: feature_name=Xdh	feature_id[16].value > threshold=1.8688347935676575
node_481: feature_name=LOC101838117	feature_id[50].value > threshold=0.8958797454833984
node_483: feature_name=Ifit3	feature_id[11].value > threshold=0.3465735912322998
Class: Non-vaccinated
Rules_66	passed counts:6
node_0: feature_name=Ifit3	feature_id[11].value <= threshold=1.497866153717041
node_1: feature_name=Ly6e	feature_id[6].value > threshold=1.2424533367156982
node_261: feature_name=LOC121136222	feature_id[0].value <= threshold=2.602003335952759
node_262: feature_name=Rps29	feature_id[2].value > threshold=3.0677825212478638
node_376: feature_name=B2m	feature_id[14].value <= threshold=3.860674262046814
node_377: feature_name=LOC101831377	feature_id[20].value > threshold=2.86179256439209
node_405: feature_name=LOC106021992	feature_id[7].value > threshold=1.497866153717041
node_413: feature_name=Isg15	feature_id[17].value <= threshold=2.699081301689148
node_414: feature_name=LOC101832695	feature_id[38].value > threshold=1.7005987167358398
node_420: feature_name=Plvap	feature_id[57].value > threshold=3.771106719970703
node_426: feature_name=S1pr1	feature_id[25].value > threshold=1.589026927947998
Class: Adenovirus vaccine + Adenovirus vaccine
Rules_67	passed counts:6
node_0: feature_name=Ifit3	feature_id[11].value <= threshold=1.497866153717041
node_1: feature_name=Ly6e	feature_id[6].value > threshold=1.2424533367156982
node_261: feature_name=LOC121136222	feature_id[0].value <= threshold=2.602003335952759
node_262: feature_name=Rps29	feature_id[2].value <= threshold=3.0677825212478638
node_263: feature_name=Klf2	feature_id[5].value <= threshold=2.1383330821990967
node_264: feature_name=LOC101823249	feature_id[10].value <= threshold=3.772694945335388
node_265: feature_name=Isg15	feature_id[17].value > threshold=1.2424533367156982
node_295: feature_name=Tmsb4x	feature_id[40].value > threshold=3.8171685934066772
node_301: feature_name=Rps29	feature_id[2].value <= threshold=2.8314802646636963
node_302: feature_name=S1pr1	feature_id[25].value > threshold=1.497866153717041
node_310: feature_name=Plvap	feature_id[57].value > threshold=1.589026927947998
Class: mRNA vaccine + mRNA vaccine
Rules_68	passed counts:6
node_0: feature_name=Ifit3	feature_id[11].value <= threshold=1.497866153717041
node_1: feature_name=Ly6e	feature_id[6].value > threshold=1.2424533367156982
node_261: feature_name=LOC121136222	feature_id[0].value <= threshold=2.602003335952759
node_262: feature_name=Rps29	feature_id[2].value <= threshold=3.0677825212478638
node_263: feature_name=Klf2	feature_id[5].value <= threshold=2.1383330821990967
node_264: feature_name=LOC101823249	feature_id[10].value <= threshold=3.772694945335388
node_265: feature_name=Isg15	feature_id[17].value <= threshold=1.2424533367156982
node_266: feature_name=LOC101831377	feature_id[20].value > threshold=3.0677825212478638
node_280: feature_name=LOC101838193	feature_id[15].value <= threshold=2.09482741355896
Class: mRNA vaccine + Attenuated vaccine
Rules_69	passed counts:6
node_0: feature_name=Ifit3	feature_id[11].value <= threshold=1.497866153717041
node_1: feature_name=Ly6e	feature_id[6].value <= threshold=1.2424533367156982
node_2: feature_name=LOC121138193	feature_id[4].value > threshold=3.3497501611709595
node_190: feature_name=Rps29	feature_id[2].value > threshold=3.238486170768738
node_236: feature_name=LOC121139263	feature_id[3].value > threshold=4.296150207519531
node_254: feature_name=LOC121136222	feature_id[0].value <= threshold=2.1910133361816406
Class: Adenovirus vaccine + Adenovirus vaccine
Rules_70	passed counts:6
node_0: feature_name=Ifit3	feature_id[11].value <= threshold=1.497866153717041
node_1: feature_name=Ly6e	feature_id[6].value <= threshold=1.2424533367156982
node_2: feature_name=LOC121138193	feature_id[4].value > threshold=3.3497501611709595
node_190: feature_name=Rps29	feature_id[2].value > threshold=3.238486170768738
node_236: feature_name=LOC121139263	feature_id[3].value <= threshold=4.296150207519531
node_237: feature_name=Rpl13	feature_id[28].value > threshold=2.602003335952759
node_249: feature_name=Nmt1	feature_id[35].value <= threshold=0.5493061542510986
Class: mRNA vaccine + Attenuated vaccine
Rules_71	passed counts:6
node_0: feature_name=Ifit3	feature_id[11].value <= threshold=1.497866153717041
node_1: feature_name=Ly6e	feature_id[6].value <= threshold=1.2424533367156982
node_2: feature_name=LOC121138193	feature_id[4].value <= threshold=3.3497501611709595
node_3: feature_name=LOC121139263	feature_id[3].value > threshold=4.212100267410278
node_143: feature_name=Klf2	feature_id[5].value <= threshold=2.0126758217811584
node_144: feature_name=LOC101823249	feature_id[10].value > threshold=3.569433569908142
node_164: feature_name=Rps29	feature_id[2].value <= threshold=3.1132683753967285
node_165: feature_name=LOC101838193	feature_id[15].value > threshold=3.065613269805908
Class: mRNA vaccine + mRNA vaccine
Rules_72	passed counts:6
node_0: feature_name=Ifit3	feature_id[11].value <= threshold=1.497866153717041
node_1: feature_name=Ly6e	feature_id[6].value <= threshold=1.2424533367156982
node_2: feature_name=LOC121138193	feature_id[4].value <= threshold=3.3497501611709595
node_3: feature_name=LOC121139263	feature_id[3].value > threshold=4.212100267410278
node_143: feature_name=Klf2	feature_id[5].value <= threshold=2.0126758217811584
node_144: feature_name=LOC101823249	feature_id[10].value <= threshold=3.569433569908142
node_145: feature_name=LOC101838193	feature_id[15].value > threshold=2.1383330821990967
node_149: feature_name=Tmsb4x	feature_id[40].value <= threshold=4.52555513381958
node_150: feature_name=LOC101831377	feature_id[20].value > threshold=2.86179256439209
node_154: feature_name=CUNH1orf54	feature_id[48].value <= threshold=2.5249279737472534
node_155: feature_name=Klf2	feature_id[5].value <= threshold=1.497866153717041
node_156: feature_name=Xdh	feature_id[16].value <= threshold=1.2424533367156982
Class: Attenuated vaccine + Attenuated vaccine
Rules_73	passed counts:5
node_0: feature_name=Ifit3	feature_id[11].value > threshold=1.497866153717041
node_606: feature_name=Timp3	feature_id[1].value > threshold=1.7005987167358398
node_664: feature_name=LOC106022099	feature_id[19].value > threshold=1.7005987167358398
node_704: feature_name=LOC101840310	feature_id[56].value > threshold=0.3465735912322998
node_710: feature_name=Ube2l6	feature_id[52].value > threshold=0.3465735912322998
node_724: feature_name=Tspan7	feature_id[43].value <= threshold=2.6735538244247437
node_725: feature_name=Rps29	feature_id[2].value > threshold=1.497866153717041
node_729: feature_name=Timp3	feature_id[1].value > threshold=1.8688347935676575
node_737: feature_name=LOC121136222	feature_id[0].value > threshold=0.3465735912322998
node_741: feature_name=LOC101838193	feature_id[15].value > threshold=4.7404890060424805
node_757: feature_name=Rps29	feature_id[2].value > threshold=2.7647145986557007
Class: Non-vaccinated
Rules_74	passed counts:5
node_0: feature_name=Ifit3	feature_id[11].value > threshold=1.497866153717041
node_606: feature_name=Timp3	feature_id[1].value <= threshold=1.7005987167358398
node_607: feature_name=Cxcl10	feature_id[18].value > threshold=0.3465735912322998
node_645: feature_name=Isg15	feature_id[17].value <= threshold=2.561982035636902
node_646: feature_name=Tspan7	feature_id[43].value <= threshold=1.2424533367156982
Class: Non-vaccinated
Rules_75	passed counts:5
node_0: feature_name=Ifit3	feature_id[11].value > threshold=1.497866153717041
node_606: feature_name=Timp3	feature_id[1].value <= threshold=1.7005987167358398
node_607: feature_name=Cxcl10	feature_id[18].value <= threshold=0.3465735912322998
node_608: feature_name=LOC121139263	feature_id[3].value <= threshold=4.639559984207153
node_609: feature_name=LOC121138193	feature_id[4].value > threshold=3.3649120330810547
node_619: feature_name=Sftpb	feature_id[53].value <= threshold=1.497866153717041
node_620: feature_name=LOC106022099	feature_id[19].value > threshold=0.6931471824645996
Class: mRNA vaccine + mRNA vaccine
Rules_76	passed counts:5
node_0: feature_name=Ifit3	feature_id[11].value <= threshold=1.497866153717041
node_1: feature_name=Ly6e	feature_id[6].value > threshold=1.2424533367156982
node_261: feature_name=LOC121136222	feature_id[0].value > threshold=2.602003335952759
node_533: feature_name=Klf2	feature_id[5].value > threshold=2.3502402305603027
node_595: feature_name=Ifitm3	feature_id[12].value > threshold=2.9944807291030884
Class: Non-vaccinated
Rules_77	passed counts:5
node_0: feature_name=Ifit3	feature_id[11].value <= threshold=1.497866153717041
node_1: feature_name=Ly6e	feature_id[6].value > threshold=1.2424533367156982
node_261: feature_name=LOC121136222	feature_id[0].value > threshold=2.602003335952759
node_533: feature_name=Klf2	feature_id[5].value <= threshold=2.3502402305603027
node_534: feature_name=Mx1	feature_id[22].value > threshold=0.8958797454833984
node_558: feature_name=Lpl	feature_id[13].value > threshold=3.293085813522339
Class: Non-vaccinated
Rules_78	passed counts:5
node_0: feature_name=Ifit3	feature_id[11].value <= threshold=1.497866153717041
node_1: feature_name=Ly6e	feature_id[6].value > threshold=1.2424533367156982
node_261: feature_name=LOC121136222	feature_id[0].value > threshold=2.602003335952759
node_533: feature_name=Klf2	feature_id[5].value <= threshold=2.3502402305603027
node_534: feature_name=Mx1	feature_id[22].value > threshold=0.8958797454833984
node_558: feature_name=Lpl	feature_id[13].value <= threshold=3.293085813522339
node_559: feature_name=Xdh	feature_id[16].value > threshold=1.8688347935676575
node_587: feature_name=LOC121137942	feature_id[31].value <= threshold=5.176054000854492
node_588: feature_name=LOC101832695	feature_id[38].value > threshold=1.732867956161499
Class: Non-vaccinated
Rules_79	passed counts:5
node_0: feature_name=Ifit3	feature_id[11].value <= threshold=1.497866153717041
node_1: feature_name=Ly6e	feature_id[6].value > threshold=1.2424533367156982
node_261: feature_name=LOC121136222	feature_id[0].value > threshold=2.602003335952759
node_533: feature_name=Klf2	feature_id[5].value <= threshold=2.3502402305603027
node_534: feature_name=Mx1	feature_id[22].value <= threshold=0.8958797454833984
node_535: feature_name=CUNH1orf54	feature_id[48].value <= threshold=2.8888261318206787
node_536: feature_name=Pglyrp1	feature_id[26].value > threshold=0.3465735912322998
node_544: feature_name=Pglyrp1	feature_id[26].value <= threshold=0.8958797454833984
Class: mRNA vaccine + mRNA vaccine
Rules_80	passed counts:5
node_0: feature_name=Ifit3	feature_id[11].value <= threshold=1.497866153717041
node_1: feature_name=Ly6e	feature_id[6].value > threshold=1.2424533367156982
node_261: feature_name=LOC121136222	feature_id[0].value <= threshold=2.602003335952759
node_262: feature_name=Rps29	feature_id[2].value > threshold=3.0677825212478638
node_376: feature_name=B2m	feature_id[14].value > threshold=3.860674262046814
node_430: feature_name=LOC121138193	feature_id[4].value > threshold=3.540854334831238
node_518: feature_name=Gapdh	feature_id[51].value <= threshold=1.2424533367156982
node_519: feature_name=Rps29	feature_id[2].value <= threshold=3.481121778488159
node_520: feature_name=LOC101822455	feature_id[39].value <= threshold=2.297559976577759
node_521: feature_name=S1pr1	feature_id[25].value <= threshold=2.4849066734313965
Class: mRNA vaccine + mRNA vaccine
Rules_81	passed counts:5
node_0: feature_name=Ifit3	feature_id[11].value <= threshold=1.497866153717041
node_1: feature_name=Ly6e	feature_id[6].value > threshold=1.2424533367156982
node_261: feature_name=LOC121136222	feature_id[0].value <= threshold=2.602003335952759
node_262: feature_name=Rps29	feature_id[2].value > threshold=3.0677825212478638
node_376: feature_name=B2m	feature_id[14].value > threshold=3.860674262046814
node_430: feature_name=LOC121138193	feature_id[4].value <= threshold=3.540854334831238
node_431: feature_name=LOC101824821	feature_id[58].value <= threshold=2.1383330821990967
node_432: feature_name=Lpl	feature_id[13].value > threshold=2.5249279737472534
node_486: feature_name=Isg15	feature_id[17].value > threshold=0.3465735912322998
node_488: feature_name=Pglyrp1	feature_id[26].value <= threshold=0.3465735912322998
node_489: feature_name=LOC101822587	feature_id[27].value <= threshold=2.0126758217811584
node_490: feature_name=Nmt1	feature_id[35].value <= threshold=0.8958797454833984
node_491: feature_name=Id3	feature_id[32].value <= threshold=2.326980173587799
Class: Adenovirus vaccine + Adenovirus vaccine
Rules_82	passed counts:5
node_0: feature_name=Ifit3	feature_id[11].value <= threshold=1.497866153717041
node_1: feature_name=Ly6e	feature_id[6].value > threshold=1.2424533367156982
node_261: feature_name=LOC121136222	feature_id[0].value <= threshold=2.602003335952759
node_262: feature_name=Rps29	feature_id[2].value > threshold=3.0677825212478638
node_376: feature_name=B2m	feature_id[14].value > threshold=3.860674262046814
node_430: feature_name=LOC121138193	feature_id[4].value <= threshold=3.540854334831238
node_431: feature_name=LOC101824821	feature_id[58].value <= threshold=2.1383330821990967
node_432: feature_name=Lpl	feature_id[13].value <= threshold=2.5249279737472534
node_433: feature_name=Xdh	feature_id[16].value > threshold=1.8688347935676575
node_481: feature_name=LOC101838117	feature_id[50].value <= threshold=0.8958797454833984
Class: Adenovirus vaccine + Adenovirus vaccine
Rules_83	passed counts:5
node_0: feature_name=Ifit3	feature_id[11].value <= threshold=1.497866153717041
node_1: feature_name=Ly6e	feature_id[6].value > threshold=1.2424533367156982
node_261: feature_name=LOC121136222	feature_id[0].value <= threshold=2.602003335952759
node_262: feature_name=Rps29	feature_id[2].value > threshold=3.0677825212478638
node_376: feature_name=B2m	feature_id[14].value > threshold=3.860674262046814
node_430: feature_name=LOC121138193	feature_id[4].value <= threshold=3.540854334831238
node_431: feature_name=LOC101824821	feature_id[58].value <= threshold=2.1383330821990967
node_432: feature_name=Lpl	feature_id[13].value <= threshold=2.5249279737472534
node_433: feature_name=Xdh	feature_id[16].value <= threshold=1.8688347935676575
node_434: feature_name=Dynll1	feature_id[45].value <= threshold=2.2499048709869385
node_435: feature_name=Rpl38	feature_id[21].value > threshold=1.7005987167358398
node_437: feature_name=LOC121139263	feature_id[3].value <= threshold=5.218585014343262
node_438: feature_name=Rpl13	feature_id[28].value <= threshold=2.970085620880127
node_439: feature_name=LOC101822455	feature_id[39].value <= threshold=4.094344615936279
node_440: feature_name=Tspan7	feature_id[43].value <= threshold=3.276966691017151
node_441: feature_name=Adgrl4	feature_id[46].value <= threshold=2.705823063850403
node_442: feature_name=LOC101838193	feature_id[15].value > threshold=0.5493061542510986
node_444: feature_name=LOC106021992	feature_id[7].value <= threshold=1.497866153717041
node_445: feature_name=Rpl38	feature_id[21].value <= threshold=2.917405366897583
node_446: feature_name=LOC101831377	feature_id[20].value > threshold=3.17718505859375
Class: Adenovirus vaccine + Adenovirus vaccine
Rules_84	passed counts:5
node_0: feature_name=Ifit3	feature_id[11].value <= threshold=1.497866153717041
node_1: feature_name=Ly6e	feature_id[6].value > threshold=1.2424533367156982
node_261: feature_name=LOC121136222	feature_id[0].value <= threshold=2.602003335952759
node_262: feature_name=Rps29	feature_id[2].value > threshold=3.0677825212478638
node_376: feature_name=B2m	feature_id[14].value > threshold=3.860674262046814
node_430: feature_name=LOC121138193	feature_id[4].value <= threshold=3.540854334831238
node_431: feature_name=LOC101824821	feature_id[58].value <= threshold=2.1383330821990967
node_432: feature_name=Lpl	feature_id[13].value <= threshold=2.5249279737472534
node_433: feature_name=Xdh	feature_id[16].value <= threshold=1.8688347935676575
node_434: feature_name=Dynll1	feature_id[45].value <= threshold=2.2499048709869385
node_435: feature_name=Rpl38	feature_id[21].value > threshold=1.7005987167358398
node_437: feature_name=LOC121139263	feature_id[3].value <= threshold=5.218585014343262
node_438: feature_name=Rpl13	feature_id[28].value <= threshold=2.970085620880127
node_439: feature_name=LOC101822455	feature_id[39].value <= threshold=4.094344615936279
node_440: feature_name=Tspan7	feature_id[43].value <= threshold=3.276966691017151
node_441: feature_name=Adgrl4	feature_id[46].value <= threshold=2.705823063850403
node_442: feature_name=LOC101838193	feature_id[15].value > threshold=0.5493061542510986
node_444: feature_name=LOC106021992	feature_id[7].value <= threshold=1.497866153717041
node_445: feature_name=Rpl38	feature_id[21].value <= threshold=2.917405366897583
node_446: feature_name=LOC101831377	feature_id[20].value <= threshold=3.17718505859375
Class: Attenuated vaccine + Attenuated vaccine
Rules_85	passed counts:5
node_0: feature_name=Ifit3	feature_id[11].value <= threshold=1.497866153717041
node_1: feature_name=Ly6e	feature_id[6].value > threshold=1.2424533367156982
node_261: feature_name=LOC121136222	feature_id[0].value <= threshold=2.602003335952759
node_262: feature_name=Rps29	feature_id[2].value > threshold=3.0677825212478638
node_376: feature_name=B2m	feature_id[14].value <= threshold=3.860674262046814
node_377: feature_name=LOC101831377	feature_id[20].value > threshold=2.86179256439209
node_405: feature_name=LOC106021992	feature_id[7].value <= threshold=1.497866153717041
node_406: feature_name=Pabpc4	feature_id[54].value > threshold=1.35402512550354
node_410: feature_name=LOC101838193	feature_id[15].value > threshold=1.9944920539855957
Class: Adenovirus vaccine + Adenovirus vaccine
Rules_86	passed counts:5
node_0: feature_name=Ifit3	feature_id[11].value <= threshold=1.497866153717041
node_1: feature_name=Ly6e	feature_id[6].value > threshold=1.2424533367156982
node_261: feature_name=LOC121136222	feature_id[0].value <= threshold=2.602003335952759
node_262: feature_name=Rps29	feature_id[2].value > threshold=3.0677825212478638
node_376: feature_name=B2m	feature_id[14].value <= threshold=3.860674262046814
node_377: feature_name=LOC101831377	feature_id[20].value <= threshold=2.86179256439209
node_378: feature_name=Mx2	feature_id[23].value > threshold=0.3465735912322998
node_388: feature_name=Id3	feature_id[32].value <= threshold=2.0126758217811584
node_389: feature_name=LOC101822587	feature_id[27].value <= threshold=1.7776740193367004
node_390: feature_name=LOC121137942	feature_id[31].value <= threshold=5.487056016921997
Class: Attenuated vaccine + Attenuated vaccine
Rules_87	passed counts:5
node_0: feature_name=Ifit3	feature_id[11].value <= threshold=1.497866153717041
node_1: feature_name=Ly6e	feature_id[6].value > threshold=1.2424533367156982
node_261: feature_name=LOC121136222	feature_id[0].value <= threshold=2.602003335952759
node_262: feature_name=Rps29	feature_id[2].value <= threshold=3.0677825212478638
node_263: feature_name=Klf2	feature_id[5].value <= threshold=2.1383330821990967
node_264: feature_name=LOC101823249	feature_id[10].value <= threshold=3.772694945335388
node_265: feature_name=Isg15	feature_id[17].value > threshold=1.2424533367156982
node_295: feature_name=Tmsb4x	feature_id[40].value > threshold=3.8171685934066772
node_301: feature_name=Rps29	feature_id[2].value > threshold=2.8314802646636963
node_313: feature_name=LOC121136222	feature_id[0].value > threshold=0.8958797454833984
Class: Adenovirus vaccine + Adenovirus vaccine
Rules_88	passed counts:5
node_0: feature_name=Ifit3	feature_id[11].value <= threshold=1.497866153717041
node_1: feature_name=Ly6e	feature_id[6].value <= threshold=1.2424533367156982
node_2: feature_name=LOC121138193	feature_id[4].value > threshold=3.3497501611709595
node_190: feature_name=Rps29	feature_id[2].value > threshold=3.238486170768738
node_236: feature_name=LOC121139263	feature_id[3].value > threshold=4.296150207519531
node_254: feature_name=LOC121136222	feature_id[0].value > threshold=2.1910133361816406
node_256: feature_name=CUNH1orf54	feature_id[48].value > threshold=1.35402512550354
node_258: feature_name=Amd1	feature_id[44].value <= threshold=0.972955048084259
Class: mRNA vaccine + Attenuated vaccine
Rules_89	passed counts:5
node_0: feature_name=Ifit3	feature_id[11].value <= threshold=1.497866153717041
node_1: feature_name=Ly6e	feature_id[6].value <= threshold=1.2424533367156982
node_2: feature_name=LOC121138193	feature_id[4].value <= threshold=3.3497501611709595
node_3: feature_name=LOC121139263	feature_id[3].value > threshold=4.212100267410278
node_143: feature_name=Klf2	feature_id[5].value <= threshold=2.0126758217811584
node_144: feature_name=LOC101823249	feature_id[10].value > threshold=3.569433569908142
node_164: feature_name=Rps29	feature_id[2].value <= threshold=3.1132683753967285
node_165: feature_name=LOC101838193	feature_id[15].value <= threshold=3.065613269805908
node_166: feature_name=Rpl38	feature_id[21].value <= threshold=3.093104362487793
Class: mRNA vaccine + Attenuated vaccine
Rules_90	passed counts:5
node_0: feature_name=Ifit3	feature_id[11].value <= threshold=1.497866153717041
node_1: feature_name=Ly6e	feature_id[6].value <= threshold=1.2424533367156982
node_2: feature_name=LOC121138193	feature_id[4].value <= threshold=3.3497501611709595
node_3: feature_name=LOC121139263	feature_id[3].value <= threshold=4.212100267410278
node_4: feature_name=LOC106021992	feature_id[7].value > threshold=1.7005987167358398
node_100: feature_name=Rps29	feature_id[2].value <= threshold=2.602003335952759
node_101: feature_name=LOC121137942	feature_id[31].value > threshold=5.159038782119751
node_105: feature_name=S1pr1	feature_id[25].value > threshold=1.7776740193367004
node_111: feature_name=LOC121138193	feature_id[4].value > threshold=2.6735538244247437
Class: mRNA vaccine + mRNA vaccine
Rules_91	passed counts:5
node_0: feature_name=Ifit3	feature_id[11].value <= threshold=1.497866153717041
node_1: feature_name=Ly6e	feature_id[6].value <= threshold=1.2424533367156982
node_2: feature_name=LOC121138193	feature_id[4].value <= threshold=3.3497501611709595
node_3: feature_name=LOC121139263	feature_id[3].value <= threshold=4.212100267410278
node_4: feature_name=LOC106021992	feature_id[7].value <= threshold=1.7005987167358398
node_5: feature_name=Klf2	feature_id[5].value > threshold=2.602003335952759
node_95: feature_name=LOC121139263	feature_id[3].value <= threshold=3.949576735496521
node_96: feature_name=LOC101832695	feature_id[38].value > threshold=1.7005987167358398
Class: Attenuated vaccine + Attenuated vaccine
Rules_92	passed counts:5
node_0: feature_name=Ifit3	feature_id[11].value <= threshold=1.497866153717041
node_1: feature_name=Ly6e	feature_id[6].value <= threshold=1.2424533367156982
node_2: feature_name=LOC121138193	feature_id[4].value <= threshold=3.3497501611709595
node_3: feature_name=LOC121139263	feature_id[3].value <= threshold=4.212100267410278
node_4: feature_name=LOC106021992	feature_id[7].value <= threshold=1.7005987167358398
node_5: feature_name=Klf2	feature_id[5].value <= threshold=2.602003335952759
node_6: feature_name=LOC121136222	feature_id[0].value <= threshold=2.86179256439209
node_7: feature_name=Rps29	feature_id[2].value > threshold=2.5249279737472534
node_21: feature_name=LOC101832695	feature_id[38].value > threshold=3.1567740440368652
node_81: feature_name=Id3	feature_id[32].value <= threshold=1.7005987167358398
node_82: feature_name=LOC101831377	feature_id[20].value > threshold=3.236945390701294
node_86: feature_name=B2m	feature_id[14].value <= threshold=4.323935270309448
Class: Attenuated vaccine + Attenuated vaccine
Rules_93	passed counts:5
node_0: feature_name=Ifit3	feature_id[11].value <= threshold=1.497866153717041
node_1: feature_name=Ly6e	feature_id[6].value <= threshold=1.2424533367156982
node_2: feature_name=LOC121138193	feature_id[4].value <= threshold=3.3497501611709595
node_3: feature_name=LOC121139263	feature_id[3].value <= threshold=4.212100267410278
node_4: feature_name=LOC106021992	feature_id[7].value <= threshold=1.7005987167358398
node_5: feature_name=Klf2	feature_id[5].value <= threshold=2.602003335952759
node_6: feature_name=LOC121136222	feature_id[0].value <= threshold=2.86179256439209
node_7: feature_name=Rps29	feature_id[2].value > threshold=2.5249279737472534
node_21: feature_name=LOC101832695	feature_id[38].value <= threshold=3.1567740440368652
node_22: feature_name=Ifitm3	feature_id[12].value > threshold=1.7005987167358398
node_76: feature_name=Sftpb	feature_id[53].value > threshold=1.2424533367156982
Class: Attenuated vaccine + Attenuated vaccine
Rules_94	passed counts:5
node_0: feature_name=Ifit3	feature_id[11].value <= threshold=1.497866153717041
node_1: feature_name=Ly6e	feature_id[6].value <= threshold=1.2424533367156982
node_2: feature_name=LOC121138193	feature_id[4].value <= threshold=3.3497501611709595
node_3: feature_name=LOC121139263	feature_id[3].value <= threshold=4.212100267410278
node_4: feature_name=LOC106021992	feature_id[7].value <= threshold=1.7005987167358398
node_5: feature_name=Klf2	feature_id[5].value <= threshold=2.602003335952759
node_6: feature_name=LOC121136222	feature_id[0].value <= threshold=2.86179256439209
node_7: feature_name=Rps29	feature_id[2].value > threshold=2.5249279737472534
node_21: feature_name=LOC101832695	feature_id[38].value <= threshold=3.1567740440368652
node_22: feature_name=Ifitm3	feature_id[12].value > threshold=1.7005987167358398
node_76: feature_name=Sftpb	feature_id[53].value <= threshold=1.2424533367156982
node_77: feature_name=Pabpc4	feature_id[54].value <= threshold=1.0397207736968994
Class: Adenovirus vaccine + Adenovirus vaccine
Rules_95	passed counts:5
node_0: feature_name=Ifit3	feature_id[11].value <= threshold=1.497866153717041
node_1: feature_name=Ly6e	feature_id[6].value <= threshold=1.2424533367156982
node_2: feature_name=LOC121138193	feature_id[4].value <= threshold=3.3497501611709595
node_3: feature_name=LOC121139263	feature_id[3].value <= threshold=4.212100267410278
node_4: feature_name=LOC106021992	feature_id[7].value <= threshold=1.7005987167358398
node_5: feature_name=Klf2	feature_id[5].value <= threshold=2.602003335952759
node_6: feature_name=LOC121136222	feature_id[0].value <= threshold=2.86179256439209
node_7: feature_name=Rps29	feature_id[2].value > threshold=2.5249279737472534
node_21: feature_name=LOC101832695	feature_id[38].value <= threshold=3.1567740440368652
node_22: feature_name=Ifitm3	feature_id[12].value <= threshold=1.7005987167358398
node_23: feature_name=LOC121143419	feature_id[37].value <= threshold=2.3502402305603027
node_24: feature_name=Rpl38	feature_id[21].value <= threshold=4.203689098358154
node_25: feature_name=CUNH1orf54	feature_id[48].value <= threshold=3.6403486728668213
node_26: feature_name=Isg15	feature_id[17].value <= threshold=2.2499048709869385
node_27: feature_name=Mx1	feature_id[22].value <= threshold=2.0126758217811584
node_28: feature_name=Tmsb4x	feature_id[40].value > threshold=2.86179256439209
node_32: feature_name=Lpl	feature_id[13].value <= threshold=3.481121778488159
node_33: feature_name=LOC121136222	feature_id[0].value <= threshold=2.770631790161133
node_34: feature_name=Rpl38	feature_id[21].value <= threshold=1.497866153717041
node_35: feature_name=LOC101822455	feature_id[39].value > threshold=0.8958797454833984
Class: Attenuated vaccine + Attenuated vaccine
Rules_96	passed counts:5
node_0: feature_name=Ifit3	feature_id[11].value <= threshold=1.497866153717041
node_1: feature_name=Ly6e	feature_id[6].value <= threshold=1.2424533367156982
node_2: feature_name=LOC121138193	feature_id[4].value <= threshold=3.3497501611709595
node_3: feature_name=LOC121139263	feature_id[3].value <= threshold=4.212100267410278
node_4: feature_name=LOC106021992	feature_id[7].value <= threshold=1.7005987167358398
node_5: feature_name=Klf2	feature_id[5].value <= threshold=2.602003335952759
node_6: feature_name=LOC121136222	feature_id[0].value <= threshold=2.86179256439209
node_7: feature_name=Rps29	feature_id[2].value > threshold=2.5249279737472534
node_21: feature_name=LOC101832695	feature_id[38].value <= threshold=3.1567740440368652
node_22: feature_name=Ifitm3	feature_id[12].value <= threshold=1.7005987167358398
node_23: feature_name=LOC121143419	feature_id[37].value <= threshold=2.3502402305603027
node_24: feature_name=Rpl38	feature_id[21].value <= threshold=4.203689098358154
node_25: feature_name=CUNH1orf54	feature_id[48].value <= threshold=3.6403486728668213
node_26: feature_name=Isg15	feature_id[17].value <= threshold=2.2499048709869385
node_27: feature_name=Mx1	feature_id[22].value <= threshold=2.0126758217811584
node_28: feature_name=Tmsb4x	feature_id[40].value <= threshold=2.86179256439209
node_29: feature_name=Nmt1	feature_id[35].value <= threshold=1.35402512550354
Class: Attenuated vaccine + Attenuated vaccine
Rules_97	passed counts:4
node_0: feature_name=Ifit3	feature_id[11].value > threshold=1.497866153717041
node_606: feature_name=Timp3	feature_id[1].value > threshold=1.7005987167358398
node_664: feature_name=LOC106022099	feature_id[19].value > threshold=1.7005987167358398
node_704: feature_name=LOC101840310	feature_id[56].value > threshold=0.3465735912322998
node_710: feature_name=Ube2l6	feature_id[52].value > threshold=0.3465735912322998
node_724: feature_name=Tspan7	feature_id[43].value > threshold=2.6735538244247437
node_760: feature_name=Lpl	feature_id[13].value <= threshold=2.418141007423401
node_761: feature_name=Adgrl4	feature_id[46].value <= threshold=2.1719027161598206
Class: mRNA vaccine + mRNA vaccine
Rules_98	passed counts:4
node_0: feature_name=Ifit3	feature_id[11].value > threshold=1.497866153717041
node_606: feature_name=Timp3	feature_id[1].value > threshold=1.7005987167358398
node_664: feature_name=LOC106022099	feature_id[19].value > threshold=1.7005987167358398
node_704: feature_name=LOC101840310	feature_id[56].value > threshold=0.3465735912322998
node_710: feature_name=Ube2l6	feature_id[52].value > threshold=0.3465735912322998
node_724: feature_name=Tspan7	feature_id[43].value <= threshold=2.6735538244247437
node_725: feature_name=Rps29	feature_id[2].value > threshold=1.497866153717041
node_729: feature_name=Timp3	feature_id[1].value > threshold=1.8688347935676575
node_737: feature_name=LOC121136222	feature_id[0].value > threshold=0.3465735912322998
node_741: feature_name=LOC101838193	feature_id[15].value <= threshold=4.7404890060424805
node_742: feature_name=Mx2	feature_id[23].value <= threshold=1.497866153717041
node_743: feature_name=CUNH1orf54	feature_id[48].value > threshold=3.737386107444763
node_749: feature_name=LOC101824821	feature_id[58].value > threshold=1.2424533367156982
Class: Non-vaccinated
Rules_99	passed counts:4
node_0: feature_name=Ifit3	feature_id[11].value > threshold=1.497866153717041
node_606: feature_name=Timp3	feature_id[1].value <= threshold=1.7005987167358398
node_607: feature_name=Cxcl10	feature_id[18].value <= threshold=0.3465735912322998
node_608: feature_name=LOC121139263	feature_id[3].value <= threshold=4.639559984207153
node_609: feature_name=LOC121138193	feature_id[4].value <= threshold=3.3649120330810547
node_610: feature_name=LOC121139263	feature_id[3].value <= threshold=3.540013313293457
Class: Attenuated vaccine + Attenuated vaccine
Rules_100	passed counts:4
node_0: feature_name=Ifit3	feature_id[11].value <= threshold=1.497866153717041
node_1: feature_name=Ly6e	feature_id[6].value > threshold=1.2424533367156982
node_261: feature_name=LOC121136222	feature_id[0].value > threshold=2.602003335952759
node_533: feature_name=Klf2	feature_id[5].value > threshold=2.3502402305603027
node_595: feature_name=Ifitm3	feature_id[12].value <= threshold=2.9944807291030884
node_596: feature_name=LOC106021992	feature_id[7].value > threshold=2.4414010047912598
node_602: feature_name=Id3	feature_id[32].value > threshold=2.0715673565864563
Class: mRNA vaccine + mRNA vaccine
Rules_101	passed counts:4
node_0: feature_name=Ifit3	feature_id[11].value <= threshold=1.497866153717041
node_1: feature_name=Ly6e	feature_id[6].value > threshold=1.2424533367156982
node_261: feature_name=LOC121136222	feature_id[0].value > threshold=2.602003335952759
node_533: feature_name=Klf2	feature_id[5].value <= threshold=2.3502402305603027
node_534: feature_name=Mx1	feature_id[22].value > threshold=0.8958797454833984
node_558: feature_name=Lpl	feature_id[13].value <= threshold=3.293085813522339
node_559: feature_name=Xdh	feature_id[16].value <= threshold=1.8688347935676575
node_560: feature_name=Rps29	feature_id[2].value > threshold=4.059103488922119
node_582: feature_name=LOC121139263	feature_id[3].value <= threshold=4.824426651000977
Class: Adenovirus vaccine + Adenovirus vaccine
Rules_102	passed counts:4
node_0: feature_name=Ifit3	feature_id[11].value <= threshold=1.497866153717041
node_1: feature_name=Ly6e	feature_id[6].value > threshold=1.2424533367156982
node_261: feature_name=LOC121136222	feature_id[0].value > threshold=2.602003335952759
node_533: feature_name=Klf2	feature_id[5].value <= threshold=2.3502402305603027
node_534: feature_name=Mx1	feature_id[22].value <= threshold=0.8958797454833984
node_535: feature_name=CUNH1orf54	feature_id[48].value > threshold=2.8888261318206787
node_547: feature_name=LOC106021992	feature_id[7].value <= threshold=1.7005987167358398
node_548: feature_name=Lpl	feature_id[13].value > threshold=1.445185899734497
Class: mRNA vaccine + Attenuated vaccine
Rules_103	passed counts:4
node_0: feature_name=Ifit3	feature_id[11].value <= threshold=1.497866153717041
node_1: feature_name=Ly6e	feature_id[6].value > threshold=1.2424533367156982
node_261: feature_name=LOC121136222	feature_id[0].value <= threshold=2.602003335952759
node_262: feature_name=Rps29	feature_id[2].value > threshold=3.0677825212478638
node_376: feature_name=B2m	feature_id[14].value > threshold=3.860674262046814
node_430: feature_name=LOC121138193	feature_id[4].value > threshold=3.540854334831238
node_518: feature_name=Gapdh	feature_id[51].value <= threshold=1.2424533367156982
node_519: feature_name=Rps29	feature_id[2].value > threshold=3.481121778488159
node_527: feature_name=LOC101831377	feature_id[20].value <= threshold=3.431901693344116
node_528: feature_name=LOC101838117	feature_id[50].value > threshold=1.0397207736968994
Class: Adenovirus vaccine + Adenovirus vaccine
Rules_104	passed counts:4
node_0: feature_name=Ifit3	feature_id[11].value <= threshold=1.497866153717041
node_1: feature_name=Ly6e	feature_id[6].value > threshold=1.2424533367156982
node_261: feature_name=LOC121136222	feature_id[0].value <= threshold=2.602003335952759
node_262: feature_name=Rps29	feature_id[2].value > threshold=3.0677825212478638
node_376: feature_name=B2m	feature_id[14].value <= threshold=3.860674262046814
node_377: feature_name=LOC101831377	feature_id[20].value <= threshold=2.86179256439209
node_378: feature_name=Mx2	feature_id[23].value <= threshold=0.3465735912322998
node_379: feature_name=Adgrl4	feature_id[46].value <= threshold=0.8958797454833984
node_380: feature_name=Dynll1	feature_id[45].value <= threshold=1.2424533367156982
Class: Attenuated vaccine + Attenuated vaccine
Rules_105	passed counts:4
node_0: feature_name=Ifit3	feature_id[11].value <= threshold=1.497866153717041
node_1: feature_name=Ly6e	feature_id[6].value > threshold=1.2424533367156982
node_261: feature_name=LOC121136222	feature_id[0].value <= threshold=2.602003335952759
node_262: feature_name=Rps29	feature_id[2].value <= threshold=3.0677825212478638
node_263: feature_name=Klf2	feature_id[5].value <= threshold=2.1383330821990967
node_264: feature_name=LOC101823249	feature_id[10].value > threshold=3.772694945335388
node_316: feature_name=Mx2	feature_id[23].value > threshold=1.7005987167358398
node_344: feature_name=Lpl	feature_id[13].value <= threshold=1.497866153717041
Class: mRNA vaccine + mRNA vaccine
Rules_106	passed counts:4
node_0: feature_name=Ifit3	feature_id[11].value <= threshold=1.497866153717041
node_1: feature_name=Ly6e	feature_id[6].value > threshold=1.2424533367156982
node_261: feature_name=LOC121136222	feature_id[0].value <= threshold=2.602003335952759
node_262: feature_name=Rps29	feature_id[2].value <= threshold=3.0677825212478638
node_263: feature_name=Klf2	feature_id[5].value <= threshold=2.1383330821990967
node_264: feature_name=LOC101823249	feature_id[10].value > threshold=3.772694945335388
node_316: feature_name=Mx2	feature_id[23].value <= threshold=1.7005987167358398
node_317: feature_name=Plvap	feature_id[57].value <= threshold=3.383095860481262
node_318: feature_name=LOC121136222	feature_id[0].value <= threshold=1.497866153717041
node_319: feature_name=Tspan7	feature_id[43].value <= threshold=2.0126758217811584
Class: Adenovirus vaccine + Adenovirus vaccine
Rules_107	passed counts:4
node_0: feature_name=Ifit3	feature_id[11].value <= threshold=1.497866153717041
node_1: feature_name=Ly6e	feature_id[6].value > threshold=1.2424533367156982
node_261: feature_name=LOC121136222	feature_id[0].value <= threshold=2.602003335952759
node_262: feature_name=Rps29	feature_id[2].value <= threshold=3.0677825212478638
node_263: feature_name=Klf2	feature_id[5].value <= threshold=2.1383330821990967
node_264: feature_name=LOC101823249	feature_id[10].value <= threshold=3.772694945335388
node_265: feature_name=Isg15	feature_id[17].value <= threshold=1.2424533367156982
node_266: feature_name=LOC101831377	feature_id[20].value > threshold=3.0677825212478638
node_280: feature_name=LOC101838193	feature_id[15].value > threshold=2.09482741355896
node_282: feature_name=Dynll1	feature_id[45].value <= threshold=1.2424533367156982
node_283: feature_name=S1pr1	feature_id[25].value > threshold=0.5493061542510986
Class: Adenovirus vaccine + Adenovirus vaccine
Rules_108	passed counts:4
node_0: feature_name=Ifit3	feature_id[11].value <= threshold=1.497866153717041
node_1: feature_name=Ly6e	feature_id[6].value <= threshold=1.2424533367156982
node_2: feature_name=LOC121138193	feature_id[4].value > threshold=3.3497501611709595
node_190: feature_name=Rps29	feature_id[2].value > threshold=3.238486170768738
node_236: feature_name=LOC121139263	feature_id[3].value <= threshold=4.296150207519531
node_237: feature_name=Rpl13	feature_id[28].value <= threshold=2.602003335952759
node_238: feature_name=LOC121137942	feature_id[31].value > threshold=5.2119140625
node_242: feature_name=LOC101823249	feature_id[10].value <= threshold=3.198464870452881
Class: Attenuated vaccine + Attenuated vaccine
Rules_109	passed counts:4
node_0: feature_name=Ifit3	feature_id[11].value <= threshold=1.497866153717041
node_1: feature_name=Ly6e	feature_id[6].value <= threshold=1.2424533367156982
node_2: feature_name=LOC121138193	feature_id[4].value > threshold=3.3497501611709595
node_190: feature_name=Rps29	feature_id[2].value <= threshold=3.238486170768738
node_191: feature_name=Pabpc4	feature_id[54].value <= threshold=1.2424533367156982
node_192: feature_name=Pglyrp1	feature_id[26].value <= threshold=0.3465735912322998
node_193: feature_name=Klf2	feature_id[5].value > threshold=0.3465735912322998
node_199: feature_name=LOC121136222	feature_id[0].value > threshold=1.2424533367156982
node_201: feature_name=LOC106021992	feature_id[7].value <= threshold=2.561982035636902
node_202: feature_name=Amd1	feature_id[44].value <= threshold=1.6661022305488586
node_203: feature_name=LOC121136904	feature_id[49].value > threshold=1.2424533367156982
node_213: feature_name=LOC121139262	feature_id[9].value > threshold=3.6762205362319946
Class: mRNA vaccine + Attenuated vaccine
Rules_110	passed counts:4
node_0: feature_name=Ifit3	feature_id[11].value <= threshold=1.497866153717041
node_1: feature_name=Ly6e	feature_id[6].value <= threshold=1.2424533367156982
node_2: feature_name=LOC121138193	feature_id[4].value > threshold=3.3497501611709595
node_190: feature_name=Rps29	feature_id[2].value <= threshold=3.238486170768738
node_191: feature_name=Pabpc4	feature_id[54].value <= threshold=1.2424533367156982
node_192: feature_name=Pglyrp1	feature_id[26].value <= threshold=0.3465735912322998
node_193: feature_name=Klf2	feature_id[5].value > threshold=0.3465735912322998
node_199: feature_name=LOC121136222	feature_id[0].value > threshold=1.2424533367156982
node_201: feature_name=LOC106021992	feature_id[7].value <= threshold=2.561982035636902
node_202: feature_name=Amd1	feature_id[44].value <= threshold=1.6661022305488586
node_203: feature_name=LOC121136904	feature_id[49].value <= threshold=1.2424533367156982
node_204: feature_name=Zbtb16	feature_id[24].value <= threshold=1.35402512550354
node_205: feature_name=LOC101838193	feature_id[15].value <= threshold=3.930863618850708
node_206: feature_name=Irf9	feature_id[30].value > threshold=1.7005987167358398
node_208: feature_name=LOC121138193	feature_id[4].value > threshold=3.8481063842773438
Class: mRNA vaccine + Attenuated vaccine
Rules_111	passed counts:4
node_0: feature_name=Ifit3	feature_id[11].value <= threshold=1.497866153717041
node_1: feature_name=Ly6e	feature_id[6].value <= threshold=1.2424533367156982
node_2: feature_name=LOC121138193	feature_id[4].value <= threshold=3.3497501611709595
node_3: feature_name=LOC121139263	feature_id[3].value <= threshold=4.212100267410278
node_4: feature_name=LOC106021992	feature_id[7].value > threshold=1.7005987167358398
node_100: feature_name=Rps29	feature_id[2].value > threshold=2.602003335952759
node_114: feature_name=Rpl13	feature_id[28].value > threshold=1.8688347935676575
node_126: feature_name=LOC106021992	feature_id[7].value <= threshold=2.1383330821990967
node_127: feature_name=Irf9	feature_id[30].value > threshold=0.3465735912322998
node_129: feature_name=Plvap	feature_id[57].value > threshold=3.086893081665039
Class: Attenuated vaccine + Attenuated vaccine
Rules_112	passed counts:4
node_0: feature_name=Ifit3	feature_id[11].value <= threshold=1.497866153717041
node_1: feature_name=Ly6e	feature_id[6].value <= threshold=1.2424533367156982
node_2: feature_name=LOC121138193	feature_id[4].value <= threshold=3.3497501611709595
node_3: feature_name=LOC121139263	feature_id[3].value <= threshold=4.212100267410278
node_4: feature_name=LOC106021992	feature_id[7].value > threshold=1.7005987167358398
node_100: feature_name=Rps29	feature_id[2].value > threshold=2.602003335952759
node_114: feature_name=Rpl13	feature_id[28].value <= threshold=1.8688347935676575
node_115: feature_name=LOC101822587	feature_id[27].value <= threshold=2.9944807291030884
node_116: feature_name=Mx1	feature_id[22].value > threshold=1.2424533367156982
node_122: feature_name=Ly6e	feature_id[6].value <= threshold=0.3465735912322998
Class: Adenovirus vaccine + Adenovirus vaccine
Rules_113	passed counts:4
node_0: feature_name=Ifit3	feature_id[11].value <= threshold=1.497866153717041
node_1: feature_name=Ly6e	feature_id[6].value <= threshold=1.2424533367156982
node_2: feature_name=LOC121138193	feature_id[4].value <= threshold=3.3497501611709595
node_3: feature_name=LOC121139263	feature_id[3].value <= threshold=4.212100267410278
node_4: feature_name=LOC106021992	feature_id[7].value <= threshold=1.7005987167358398
node_5: feature_name=Klf2	feature_id[5].value <= threshold=2.602003335952759
node_6: feature_name=LOC121136222	feature_id[0].value <= threshold=2.86179256439209
node_7: feature_name=Rps29	feature_id[2].value > threshold=2.5249279737472534
node_21: feature_name=LOC101832695	feature_id[38].value <= threshold=3.1567740440368652
node_22: feature_name=Ifitm3	feature_id[12].value <= threshold=1.7005987167358398
node_23: feature_name=LOC121143419	feature_id[37].value <= threshold=2.3502402305603027
node_24: feature_name=Rpl38	feature_id[21].value <= threshold=4.203689098358154
node_25: feature_name=CUNH1orf54	feature_id[48].value <= threshold=3.6403486728668213
node_26: feature_name=Isg15	feature_id[17].value <= threshold=2.2499048709869385
node_27: feature_name=Mx1	feature_id[22].value <= threshold=2.0126758217811584
node_28: feature_name=Tmsb4x	feature_id[40].value > threshold=2.86179256439209
node_32: feature_name=Lpl	feature_id[13].value <= threshold=3.481121778488159
node_33: feature_name=LOC121136222	feature_id[0].value <= threshold=2.770631790161133
node_34: feature_name=Rpl38	feature_id[21].value > threshold=1.497866153717041
node_40: feature_name=B2m	feature_id[14].value <= threshold=4.454279661178589
node_41: feature_name=LOC121143419	feature_id[37].value <= threshold=1.8688347935676575
node_42: feature_name=LOC101822587	feature_id[27].value <= threshold=3.1132683753967285
node_43: feature_name=LOC101832695	feature_id[38].value > threshold=3.1132683753967285
node_53: feature_name=LOC121136222	feature_id[0].value > threshold=0.8958797454833984
Class: Attenuated vaccine + Attenuated vaccine
Rules_114	passed counts:4
node_0: feature_name=Ifit3	feature_id[11].value <= threshold=1.497866153717041
node_1: feature_name=Ly6e	feature_id[6].value <= threshold=1.2424533367156982
node_2: feature_name=LOC121138193	feature_id[4].value <= threshold=3.3497501611709595
node_3: feature_name=LOC121139263	feature_id[3].value <= threshold=4.212100267410278
node_4: feature_name=LOC106021992	feature_id[7].value <= threshold=1.7005987167358398
node_5: feature_name=Klf2	feature_id[5].value <= threshold=2.602003335952759
node_6: feature_name=LOC121136222	feature_id[0].value <= threshold=2.86179256439209
node_7: feature_name=Rps29	feature_id[2].value > threshold=2.5249279737472534
node_21: feature_name=LOC101832695	feature_id[38].value <= threshold=3.1567740440368652
node_22: feature_name=Ifitm3	feature_id[12].value <= threshold=1.7005987167358398
node_23: feature_name=LOC121143419	feature_id[37].value <= threshold=2.3502402305603027
node_24: feature_name=Rpl38	feature_id[21].value <= threshold=4.203689098358154
node_25: feature_name=CUNH1orf54	feature_id[48].value <= threshold=3.6403486728668213
node_26: feature_name=Isg15	feature_id[17].value <= threshold=2.2499048709869385
node_27: feature_name=Mx1	feature_id[22].value <= threshold=2.0126758217811584
node_28: feature_name=Tmsb4x	feature_id[40].value > threshold=2.86179256439209
node_32: feature_name=Lpl	feature_id[13].value <= threshold=3.481121778488159
node_33: feature_name=LOC121136222	feature_id[0].value <= threshold=2.770631790161133
node_34: feature_name=Rpl38	feature_id[21].value > threshold=1.497866153717041
node_40: feature_name=B2m	feature_id[14].value <= threshold=4.454279661178589
node_41: feature_name=LOC121143419	feature_id[37].value <= threshold=1.8688347935676575
node_42: feature_name=LOC101822587	feature_id[27].value <= threshold=3.1132683753967285
node_43: feature_name=LOC101832695	feature_id[38].value <= threshold=3.1132683753967285
node_44: feature_name=LOC101844787	feature_id[41].value > threshold=1.2424533367156982
node_50: feature_name=Hpgd	feature_id[36].value <= threshold=2.456327438354492
Class: Attenuated vaccine + Attenuated vaccine
Rules_115	passed counts:3
node_0: feature_name=Ifit3	feature_id[11].value > threshold=1.497866153717041
node_606: feature_name=Timp3	feature_id[1].value > threshold=1.7005987167358398
node_664: feature_name=LOC106022099	feature_id[19].value > threshold=1.7005987167358398
node_704: feature_name=LOC101840310	feature_id[56].value > threshold=0.3465735912322998
node_710: feature_name=Ube2l6	feature_id[52].value > threshold=0.3465735912322998
node_724: feature_name=Tspan7	feature_id[43].value <= threshold=2.6735538244247437
node_725: feature_name=Rps29	feature_id[2].value > threshold=1.497866153717041
node_729: feature_name=Timp3	feature_id[1].value > threshold=1.8688347935676575
node_737: feature_name=LOC121136222	feature_id[0].value <= threshold=0.3465735912322998
node_738: feature_name=LOC101844787	feature_id[41].value <= threshold=0.3465735912322998
Class: Non-vaccinated
Rules_116	passed counts:3
node_0: feature_name=Ifit3	feature_id[11].value > threshold=1.497866153717041
node_606: feature_name=Timp3	feature_id[1].value > threshold=1.7005987167358398
node_664: feature_name=LOC106022099	feature_id[19].value > threshold=1.7005987167358398
node_704: feature_name=LOC101840310	feature_id[56].value > threshold=0.3465735912322998
node_710: feature_name=Ube2l6	feature_id[52].value <= threshold=0.3465735912322998
node_711: feature_name=Ifit3	feature_id[11].value <= threshold=2.1383330821990967
node_712: feature_name=Lcn2	feature_id[8].value > threshold=1.2424533367156982
Class: Non-vaccinated
Rules_117	passed counts:3
node_0: feature_name=Ifit3	feature_id[11].value > threshold=1.497866153717041
node_606: feature_name=Timp3	feature_id[1].value > threshold=1.7005987167358398
node_664: feature_name=LOC106022099	feature_id[19].value > threshold=1.7005987167358398
node_704: feature_name=LOC101840310	feature_id[56].value > threshold=0.3465735912322998
node_710: feature_name=Ube2l6	feature_id[52].value <= threshold=0.3465735912322998
node_711: feature_name=Ifit3	feature_id[11].value <= threshold=2.1383330821990967
node_712: feature_name=Lcn2	feature_id[8].value <= threshold=1.2424533367156982
node_713: feature_name=Rps29	feature_id[2].value <= threshold=3.120137929916382
Class: mRNA vaccine + mRNA vaccine
Rules_118	passed counts:3
node_0: feature_name=Ifit3	feature_id[11].value > threshold=1.497866153717041
node_606: feature_name=Timp3	feature_id[1].value > threshold=1.7005987167358398
node_664: feature_name=LOC106022099	feature_id[19].value > threshold=1.7005987167358398
node_704: feature_name=LOC101840310	feature_id[56].value <= threshold=0.3465735912322998
node_705: feature_name=LOC121138193	feature_id[4].value > threshold=2.938867926597595
Class: mRNA vaccine + mRNA vaccine
Rules_119	passed counts:3
node_0: feature_name=Ifit3	feature_id[11].value > threshold=1.497866153717041
node_606: feature_name=Timp3	feature_id[1].value > threshold=1.7005987167358398
node_664: feature_name=LOC106022099	feature_id[19].value <= threshold=1.7005987167358398
node_665: feature_name=Lcn2	feature_id[8].value <= threshold=1.2424533367156982
node_666: feature_name=Cxcl10	feature_id[18].value <= threshold=0.3465735912322998
node_667: feature_name=LOC121139263	feature_id[3].value <= threshold=4.952293634414673
node_668: feature_name=LOC121138193	feature_id[4].value > threshold=3.7668468952178955
Class: mRNA vaccine + mRNA vaccine
Rules_120	passed counts:3
node_0: feature_name=Ifit3	feature_id[11].value > threshold=1.497866153717041
node_606: feature_name=Timp3	feature_id[1].value <= threshold=1.7005987167358398
node_607: feature_name=Cxcl10	feature_id[18].value <= threshold=0.3465735912322998
node_608: feature_name=LOC121139263	feature_id[3].value > threshold=4.639559984207153
node_624: feature_name=Rps29	feature_id[2].value > threshold=3.59721839427948
node_638: feature_name=LOC121136222	feature_id[0].value > threshold=2.6155543327331543
node_642: feature_name=LOC106021992	feature_id[7].value <= threshold=2.86179256439209
Class: mRNA vaccine + mRNA vaccine
Rules_121	passed counts:3
node_0: feature_name=Ifit3	feature_id[11].value > threshold=1.497866153717041
node_606: feature_name=Timp3	feature_id[1].value <= threshold=1.7005987167358398
node_607: feature_name=Cxcl10	feature_id[18].value <= threshold=0.3465735912322998
node_608: feature_name=LOC121139263	feature_id[3].value > threshold=4.639559984207153
node_624: feature_name=Rps29	feature_id[2].value <= threshold=3.59721839427948
node_625: feature_name=Dynll1	feature_id[45].value > threshold=0.3465735912322998
node_629: feature_name=Ifit3	feature_id[11].value <= threshold=3.2513949871063232
node_630: feature_name=Sftpb	feature_id[53].value <= threshold=2.1719027161598206
node_631: feature_name=LOC121136222	feature_id[0].value > threshold=3.236945390701294
node_633: feature_name=Irf9	feature_id[30].value <= threshold=2.2499048709869385
Class: mRNA vaccine + mRNA vaccine
Rules_122	passed counts:3
node_0: feature_name=Ifit3	feature_id[11].value > threshold=1.497866153717041
node_606: feature_name=Timp3	feature_id[1].value <= threshold=1.7005987167358398
node_607: feature_name=Cxcl10	feature_id[18].value <= threshold=0.3465735912322998
node_608: feature_name=LOC121139263	feature_id[3].value <= threshold=4.639559984207153
node_609: feature_name=LOC121138193	feature_id[4].value > threshold=3.3649120330810547
node_619: feature_name=Sftpb	feature_id[53].value > threshold=1.497866153717041
Class: Adenovirus vaccine + Adenovirus vaccine
Rules_123	passed counts:3
node_0: feature_name=Ifit3	feature_id[11].value > threshold=1.497866153717041
node_606: feature_name=Timp3	feature_id[1].value <= threshold=1.7005987167358398
node_607: feature_name=Cxcl10	feature_id[18].value <= threshold=0.3465735912322998
node_608: feature_name=LOC121139263	feature_id[3].value <= threshold=4.639559984207153
node_609: feature_name=LOC121138193	feature_id[4].value > threshold=3.3649120330810547
node_619: feature_name=Sftpb	feature_id[53].value <= threshold=1.497866153717041
node_620: feature_name=LOC106022099	feature_id[19].value <= threshold=0.6931471824645996
Class: mRNA vaccine + Attenuated vaccine
Rules_124	passed counts:3
node_0: feature_name=Ifit3	feature_id[11].value <= threshold=1.497866153717041
node_1: feature_name=Ly6e	feature_id[6].value > threshold=1.2424533367156982
node_261: feature_name=LOC121136222	feature_id[0].value > threshold=2.602003335952759
node_533: feature_name=Klf2	feature_id[5].value <= threshold=2.3502402305603027
node_534: feature_name=Mx1	feature_id[22].value > threshold=0.8958797454833984
node_558: feature_name=Lpl	feature_id[13].value <= threshold=3.293085813522339
node_559: feature_name=Xdh	feature_id[16].value <= threshold=1.8688347935676575
node_560: feature_name=Rps29	feature_id[2].value <= threshold=4.059103488922119
node_561: feature_name=Ly6e	feature_id[6].value > threshold=1.497866153717041
node_569: feature_name=Lcn2	feature_id[8].value <= threshold=2.659060001373291
node_570: feature_name=Cxcl10	feature_id[18].value <= threshold=1.2424533367156982
node_571: feature_name=LOC101838193	feature_id[15].value > threshold=2.1383330821990967
node_575: feature_name=CUNH1orf54	feature_id[48].value > threshold=3.725039839744568
node_577: feature_name=LOC101823249	feature_id[10].value > threshold=3.683854341506958
Class: mRNA vaccine + mRNA vaccine
Rules_125	passed counts:3
node_0: feature_name=Ifit3	feature_id[11].value <= threshold=1.497866153717041
node_1: feature_name=Ly6e	feature_id[6].value > threshold=1.2424533367156982
node_261: feature_name=LOC121136222	feature_id[0].value > threshold=2.602003335952759
node_533: feature_name=Klf2	feature_id[5].value <= threshold=2.3502402305603027
node_534: feature_name=Mx1	feature_id[22].value > threshold=0.8958797454833984
node_558: feature_name=Lpl	feature_id[13].value <= threshold=3.293085813522339
node_559: feature_name=Xdh	feature_id[16].value <= threshold=1.8688347935676575
node_560: feature_name=Rps29	feature_id[2].value <= threshold=4.059103488922119
node_561: feature_name=Ly6e	feature_id[6].value > threshold=1.497866153717041
node_569: feature_name=Lcn2	feature_id[8].value <= threshold=2.659060001373291
node_570: feature_name=Cxcl10	feature_id[18].value <= threshold=1.2424533367156982
node_571: feature_name=LOC101838193	feature_id[15].value <= threshold=2.1383330821990967
node_572: feature_name=Ifit3	feature_id[11].value > threshold=0.5493061542510986
Class: mRNA vaccine + mRNA vaccine
Rules_126	passed counts:3
node_0: feature_name=Ifit3	feature_id[11].value <= threshold=1.497866153717041
node_1: feature_name=Ly6e	feature_id[6].value > threshold=1.2424533367156982
node_261: feature_name=LOC121136222	feature_id[0].value > threshold=2.602003335952759
node_533: feature_name=Klf2	feature_id[5].value <= threshold=2.3502402305603027
node_534: feature_name=Mx1	feature_id[22].value <= threshold=0.8958797454833984
node_535: feature_name=CUNH1orf54	feature_id[48].value <= threshold=2.8888261318206787
node_536: feature_name=Pglyrp1	feature_id[26].value <= threshold=0.3465735912322998
node_537: feature_name=Irf9	feature_id[30].value > threshold=1.7005987167358398
node_541: feature_name=LOC101840310	feature_id[56].value <= threshold=1.2424533367156982
Class: mRNA vaccine + mRNA vaccine
Rules_127	passed counts:3
node_0: feature_name=Ifit3	feature_id[11].value <= threshold=1.497866153717041
node_1: feature_name=Ly6e	feature_id[6].value > threshold=1.2424533367156982
node_261: feature_name=LOC121136222	feature_id[0].value <= threshold=2.602003335952759
node_262: feature_name=Rps29	feature_id[2].value > threshold=3.0677825212478638
node_376: feature_name=B2m	feature_id[14].value > threshold=3.860674262046814
node_430: feature_name=LOC121138193	feature_id[4].value <= threshold=3.540854334831238
node_431: feature_name=LOC101824821	feature_id[58].value > threshold=2.1383330821990967
node_507: feature_name=Dynll1	feature_id[45].value > threshold=1.497866153717041
node_511: feature_name=LOC121139263	feature_id[3].value <= threshold=4.748511075973511
Class: Adenovirus vaccine + Adenovirus vaccine
Rules_128	passed counts:3
node_0: feature_name=Ifit3	feature_id[11].value <= threshold=1.497866153717041
node_1: feature_name=Ly6e	feature_id[6].value > threshold=1.2424533367156982
node_261: feature_name=LOC121136222	feature_id[0].value <= threshold=2.602003335952759
node_262: feature_name=Rps29	feature_id[2].value > threshold=3.0677825212478638
node_376: feature_name=B2m	feature_id[14].value > threshold=3.860674262046814
node_430: feature_name=LOC121138193	feature_id[4].value <= threshold=3.540854334831238
node_431: feature_name=LOC101824821	feature_id[58].value <= threshold=2.1383330821990967
node_432: feature_name=Lpl	feature_id[13].value <= threshold=2.5249279737472534
node_433: feature_name=Xdh	feature_id[16].value <= threshold=1.8688347935676575
node_434: feature_name=Dynll1	feature_id[45].value > threshold=2.2499048709869385
node_476: feature_name=Sftpc	feature_id[47].value <= threshold=2.4414010047912598
Class: mRNA vaccine + mRNA vaccine
Rules_129	passed counts:3
node_0: feature_name=Ifit3	feature_id[11].value <= threshold=1.497866153717041
node_1: feature_name=Ly6e	feature_id[6].value > threshold=1.2424533367156982
node_261: feature_name=LOC121136222	feature_id[0].value <= threshold=2.602003335952759
node_262: feature_name=Rps29	feature_id[2].value > threshold=3.0677825212478638
node_376: feature_name=B2m	feature_id[14].value > threshold=3.860674262046814
node_430: feature_name=LOC121138193	feature_id[4].value <= threshold=3.540854334831238
node_431: feature_name=LOC101824821	feature_id[58].value <= threshold=2.1383330821990967
node_432: feature_name=Lpl	feature_id[13].value <= threshold=2.5249279737472534
node_433: feature_name=Xdh	feature_id[16].value <= threshold=1.8688347935676575
node_434: feature_name=Dynll1	feature_id[45].value <= threshold=2.2499048709869385
node_435: feature_name=Rpl38	feature_id[21].value > threshold=1.7005987167358398
node_437: feature_name=LOC121139263	feature_id[3].value <= threshold=5.218585014343262
node_438: feature_name=Rpl13	feature_id[28].value <= threshold=2.970085620880127
node_439: feature_name=LOC101822455	feature_id[39].value <= threshold=4.094344615936279
node_440: feature_name=Tspan7	feature_id[43].value <= threshold=3.276966691017151
node_441: feature_name=Adgrl4	feature_id[46].value <= threshold=2.705823063850403
node_442: feature_name=LOC101838193	feature_id[15].value > threshold=0.5493061542510986
node_444: feature_name=LOC106021992	feature_id[7].value > threshold=1.497866153717041
node_450: feature_name=LOC101838193	feature_id[15].value <= threshold=4.226593971252441
node_451: feature_name=LOC121136222	feature_id[0].value > threshold=0.3465735912322998
node_455: feature_name=Sftpb	feature_id[53].value <= threshold=2.3410656452178955
node_456: feature_name=B2m	feature_id[14].value <= threshold=3.881510615348816
node_457: feature_name=LOC121138193	feature_id[4].value <= threshold=3.0177407264709473
Class: Adenovirus vaccine + Adenovirus vaccine
Rules_130	passed counts:3
node_0: feature_name=Ifit3	feature_id[11].value <= threshold=1.497866153717041
node_1: feature_name=Ly6e	feature_id[6].value > threshold=1.2424533367156982
node_261: feature_name=LOC121136222	feature_id[0].value <= threshold=2.602003335952759
node_262: feature_name=Rps29	feature_id[2].value > threshold=3.0677825212478638
node_376: feature_name=B2m	feature_id[14].value <= threshold=3.860674262046814
node_377: feature_name=LOC101831377	feature_id[20].value > threshold=2.86179256439209
node_405: feature_name=LOC106021992	feature_id[7].value > threshold=1.497866153717041
node_413: feature_name=Isg15	feature_id[17].value <= threshold=2.699081301689148
node_414: feature_name=LOC101832695	feature_id[38].value > threshold=1.7005987167358398
node_420: feature_name=Plvap	feature_id[57].value > threshold=3.771106719970703
node_426: feature_name=S1pr1	feature_id[25].value <= threshold=1.589026927947998
Class: Attenuated vaccine + Attenuated vaccine
Rules_131	passed counts:3
node_0: feature_name=Ifit3	feature_id[11].value <= threshold=1.497866153717041
node_1: feature_name=Ly6e	feature_id[6].value > threshold=1.2424533367156982
node_261: feature_name=LOC121136222	feature_id[0].value <= threshold=2.602003335952759
node_262: feature_name=Rps29	feature_id[2].value > threshold=3.0677825212478638
node_376: feature_name=B2m	feature_id[14].value <= threshold=3.860674262046814
node_377: feature_name=LOC101831377	feature_id[20].value > threshold=2.86179256439209
node_405: feature_name=LOC106021992	feature_id[7].value > threshold=1.497866153717041
node_413: feature_name=Isg15	feature_id[17].value <= threshold=2.699081301689148
node_414: feature_name=LOC101832695	feature_id[38].value <= threshold=1.7005987167358398
node_415: feature_name=Rpl13	feature_id[28].value <= threshold=2.4814223051071167
Class: Attenuated vaccine + Attenuated vaccine
Rules_132	passed counts:3
node_0: feature_name=Ifit3	feature_id[11].value <= threshold=1.497866153717041
node_1: feature_name=Ly6e	feature_id[6].value > threshold=1.2424533367156982
node_261: feature_name=LOC121136222	feature_id[0].value <= threshold=2.602003335952759
node_262: feature_name=Rps29	feature_id[2].value > threshold=3.0677825212478638
node_376: feature_name=B2m	feature_id[14].value <= threshold=3.860674262046814
node_377: feature_name=LOC101831377	feature_id[20].value <= threshold=2.86179256439209
node_378: feature_name=Mx2	feature_id[23].value <= threshold=0.3465735912322998
node_379: feature_name=Adgrl4	feature_id[46].value <= threshold=0.8958797454833984
node_380: feature_name=Dynll1	feature_id[45].value > threshold=1.2424533367156982
node_382: feature_name=CUNH1orf54	feature_id[48].value > threshold=1.8688347935676575
Class: Adenovirus vaccine + Adenovirus vaccine
Rules_133	passed counts:3
node_0: feature_name=Ifit3	feature_id[11].value <= threshold=1.497866153717041
node_1: feature_name=Ly6e	feature_id[6].value > threshold=1.2424533367156982
node_261: feature_name=LOC121136222	feature_id[0].value <= threshold=2.602003335952759
node_262: feature_name=Rps29	feature_id[2].value <= threshold=3.0677825212478638
node_263: feature_name=Klf2	feature_id[5].value > threshold=2.1383330821990967
node_351: feature_name=Mx1	feature_id[22].value > threshold=2.0126758217811584
node_371: feature_name=Rpl13	feature_id[28].value > threshold=1.9944920539855957
Class: mRNA vaccine + mRNA vaccine
Rules_134	passed counts:3
node_0: feature_name=Ifit3	feature_id[11].value <= threshold=1.497866153717041
node_1: feature_name=Ly6e	feature_id[6].value > threshold=1.2424533367156982
node_261: feature_name=LOC121136222	feature_id[0].value <= threshold=2.602003335952759
node_262: feature_name=Rps29	feature_id[2].value <= threshold=3.0677825212478638
node_263: feature_name=Klf2	feature_id[5].value > threshold=2.1383330821990967
node_351: feature_name=Mx1	feature_id[22].value <= threshold=2.0126758217811584
node_352: feature_name=Timp3	feature_id[1].value > threshold=2.7276605367660522
node_368: feature_name=Lcn2	feature_id[8].value <= threshold=0.5493061542510986
Class: mRNA vaccine + mRNA vaccine
Rules_135	passed counts:3
node_0: feature_name=Ifit3	feature_id[11].value <= threshold=1.497866153717041
node_1: feature_name=Ly6e	feature_id[6].value > threshold=1.2424533367156982
node_261: feature_name=LOC121136222	feature_id[0].value <= threshold=2.602003335952759
node_262: feature_name=Rps29	feature_id[2].value <= threshold=3.0677825212478638
node_263: feature_name=Klf2	feature_id[5].value > threshold=2.1383330821990967
node_351: feature_name=Mx1	feature_id[22].value <= threshold=2.0126758217811584
node_352: feature_name=Timp3	feature_id[1].value <= threshold=2.7276605367660522
node_353: feature_name=LOC121143419	feature_id[37].value <= threshold=1.35402512550354
node_354: feature_name=Adgrl4	feature_id[46].value <= threshold=2.943052053451538
node_355: feature_name=LOC106021992	feature_id[7].value <= threshold=3.126914381980896
node_356: feature_name=LOC121136222	feature_id[0].value <= threshold=1.497866153717041
node_357: feature_name=LOC121136222	feature_id[0].value <= threshold=1.2424533367156982
Class: mRNA vaccine + Attenuated vaccine
Rules_136	passed counts:3
node_0: feature_name=Ifit3	feature_id[11].value <= threshold=1.497866153717041
node_1: feature_name=Ly6e	feature_id[6].value > threshold=1.2424533367156982
node_261: feature_name=LOC121136222	feature_id[0].value <= threshold=2.602003335952759
node_262: feature_name=Rps29	feature_id[2].value <= threshold=3.0677825212478638
node_263: feature_name=Klf2	feature_id[5].value <= threshold=2.1383330821990967
node_264: feature_name=LOC101823249	feature_id[10].value > threshold=3.772694945335388
node_316: feature_name=Mx2	feature_id[23].value <= threshold=1.7005987167358398
node_317: feature_name=Plvap	feature_id[57].value > threshold=3.383095860481262
node_331: feature_name=LOC121139263	feature_id[3].value <= threshold=4.937544107437134
node_332: feature_name=Rpl13	feature_id[28].value <= threshold=1.7005987167358398
node_333: feature_name=LOC101823249	feature_id[10].value > threshold=3.9510587453842163
Class: mRNA vaccine + mRNA vaccine
Rules_137	passed counts:3
node_0: feature_name=Ifit3	feature_id[11].value <= threshold=1.497866153717041
node_1: feature_name=Ly6e	feature_id[6].value > threshold=1.2424533367156982
node_261: feature_name=LOC121136222	feature_id[0].value <= threshold=2.602003335952759
node_262: feature_name=Rps29	feature_id[2].value <= threshold=3.0677825212478638
node_263: feature_name=Klf2	feature_id[5].value <= threshold=2.1383330821990967
node_264: feature_name=LOC101823249	feature_id[10].value <= threshold=3.772694945335388
node_265: feature_name=Isg15	feature_id[17].value <= threshold=1.2424533367156982
node_266: feature_name=LOC101831377	feature_id[20].value > threshold=3.0677825212478638
node_280: feature_name=LOC101838193	feature_id[15].value > threshold=2.09482741355896
node_282: feature_name=Dynll1	feature_id[45].value > threshold=1.2424533367156982
node_286: feature_name=Lpl	feature_id[13].value > threshold=2.561982035636902
Class: mRNA vaccine + Attenuated vaccine
Rules_138	passed counts:3
node_0: feature_name=Ifit3	feature_id[11].value <= threshold=1.497866153717041
node_1: feature_name=Ly6e	feature_id[6].value > threshold=1.2424533367156982
node_261: feature_name=LOC121136222	feature_id[0].value <= threshold=2.602003335952759
node_262: feature_name=Rps29	feature_id[2].value <= threshold=3.0677825212478638
node_263: feature_name=Klf2	feature_id[5].value <= threshold=2.1383330821990967
node_264: feature_name=LOC101823249	feature_id[10].value <= threshold=3.772694945335388
node_265: feature_name=Isg15	feature_id[17].value <= threshold=1.2424533367156982
node_266: feature_name=LOC101831377	feature_id[20].value <= threshold=3.0677825212478638
node_267: feature_name=Rpl38	feature_id[21].value > threshold=1.9356005191802979
node_269: feature_name=Mx2	feature_id[23].value > threshold=1.2424533367156982
Class: mRNA vaccine + mRNA vaccine
Rules_139	passed counts:3
node_0: feature_name=Ifit3	feature_id[11].value <= threshold=1.497866153717041
node_1: feature_name=Ly6e	feature_id[6].value > threshold=1.2424533367156982
node_261: feature_name=LOC121136222	feature_id[0].value <= threshold=2.602003335952759
node_262: feature_name=Rps29	feature_id[2].value <= threshold=3.0677825212478638
node_263: feature_name=Klf2	feature_id[5].value <= threshold=2.1383330821990967
node_264: feature_name=LOC101823249	feature_id[10].value <= threshold=3.772694945335388
node_265: feature_name=Isg15	feature_id[17].value <= threshold=1.2424533367156982
node_266: feature_name=LOC101831377	feature_id[20].value <= threshold=3.0677825212478638
node_267: feature_name=Rpl38	feature_id[21].value > threshold=1.9356005191802979
node_269: feature_name=Mx2	feature_id[23].value <= threshold=1.2424533367156982
node_270: feature_name=Plvap	feature_id[57].value <= threshold=1.8688348531723022
node_271: feature_name=LOC106021992	feature_id[7].value > threshold=0.8047189712524414
Class: Adenovirus vaccine + Adenovirus vaccine
Rules_140	passed counts:3
node_0: feature_name=Ifit3	feature_id[11].value <= threshold=1.497866153717041
node_1: feature_name=Ly6e	feature_id[6].value > threshold=1.2424533367156982
node_261: feature_name=LOC121136222	feature_id[0].value <= threshold=2.602003335952759
node_262: feature_name=Rps29	feature_id[2].value <= threshold=3.0677825212478638
node_263: feature_name=Klf2	feature_id[5].value <= threshold=2.1383330821990967
node_264: feature_name=LOC101823249	feature_id[10].value <= threshold=3.772694945335388
node_265: feature_name=Isg15	feature_id[17].value <= threshold=1.2424533367156982
node_266: feature_name=LOC101831377	feature_id[20].value <= threshold=3.0677825212478638
node_267: feature_name=Rpl38	feature_id[21].value <= threshold=1.9356005191802979
Class: mRNA vaccine + Attenuated vaccine
Rules_141	passed counts:3
node_0: feature_name=Ifit3	feature_id[11].value <= threshold=1.497866153717041
node_1: feature_name=Ly6e	feature_id[6].value <= threshold=1.2424533367156982
node_2: feature_name=LOC121138193	feature_id[4].value > threshold=3.3497501611709595
node_190: feature_name=Rps29	feature_id[2].value > threshold=3.238486170768738
node_236: feature_name=LOC121139263	feature_id[3].value > threshold=4.296150207519531
node_254: feature_name=LOC121136222	feature_id[0].value > threshold=2.1910133361816406
node_256: feature_name=CUNH1orf54	feature_id[48].value <= threshold=1.35402512550354
Class: mRNA vaccine + mRNA vaccine
Rules_142	passed counts:3
node_0: feature_name=Ifit3	feature_id[11].value <= threshold=1.497866153717041
node_1: feature_name=Ly6e	feature_id[6].value <= threshold=1.2424533367156982
node_2: feature_name=LOC121138193	feature_id[4].value > threshold=3.3497501611709595
node_190: feature_name=Rps29	feature_id[2].value > threshold=3.238486170768738
node_236: feature_name=LOC121139263	feature_id[3].value <= threshold=4.296150207519531
node_237: feature_name=Rpl13	feature_id[28].value <= threshold=2.602003335952759
node_238: feature_name=LOC121137942	feature_id[31].value > threshold=5.2119140625
node_242: feature_name=LOC101823249	feature_id[10].value > threshold=3.198464870452881
node_244: feature_name=Mx1	feature_id[22].value > threshold=0.3465735912322998
Class: mRNA vaccine + mRNA vaccine
Rules_143	passed counts:3
node_0: feature_name=Ifit3	feature_id[11].value <= threshold=1.497866153717041
node_1: feature_name=Ly6e	feature_id[6].value <= threshold=1.2424533367156982
node_2: feature_name=LOC121138193	feature_id[4].value > threshold=3.3497501611709595
node_190: feature_name=Rps29	feature_id[2].value <= threshold=3.238486170768738
node_191: feature_name=Pabpc4	feature_id[54].value <= threshold=1.2424533367156982
node_192: feature_name=Pglyrp1	feature_id[26].value <= threshold=0.3465735912322998
node_193: feature_name=Klf2	feature_id[5].value <= threshold=0.3465735912322998
node_194: feature_name=LOC121139263	feature_id[3].value > threshold=3.2148597240448
Class: mRNA vaccine + mRNA vaccine
Rules_144	passed counts:3
node_0: feature_name=Ifit3	feature_id[11].value <= threshold=1.497866153717041
node_1: feature_name=Ly6e	feature_id[6].value <= threshold=1.2424533367156982
node_2: feature_name=LOC121138193	feature_id[4].value <= threshold=3.3497501611709595
node_3: feature_name=LOC121139263	feature_id[3].value > threshold=4.212100267410278
node_143: feature_name=Klf2	feature_id[5].value <= threshold=2.0126758217811584
node_144: feature_name=LOC101823249	feature_id[10].value > threshold=3.569433569908142
node_164: feature_name=Rps29	feature_id[2].value > threshold=3.1132683753967285
node_170: feature_name=Sftpc	feature_id[47].value <= threshold=1.8688347935676575
node_171: feature_name=Dynll1	feature_id[45].value <= threshold=2.0126758217811584
Class: Attenuated vaccine + Attenuated vaccine
Rules_145	passed counts:3
node_0: feature_name=Ifit3	feature_id[11].value <= threshold=1.497866153717041
node_1: feature_name=Ly6e	feature_id[6].value <= threshold=1.2424533367156982
node_2: feature_name=LOC121138193	feature_id[4].value <= threshold=3.3497501611709595
node_3: feature_name=LOC121139263	feature_id[3].value > threshold=4.212100267410278
node_143: feature_name=Klf2	feature_id[5].value <= threshold=2.0126758217811584
node_144: feature_name=LOC101823249	feature_id[10].value <= threshold=3.569433569908142
node_145: feature_name=LOC101838193	feature_id[15].value > threshold=2.1383330821990967
node_149: feature_name=Tmsb4x	feature_id[40].value > threshold=4.52555513381958
Class: mRNA vaccine + Attenuated vaccine
Rules_146	passed counts:3
node_0: feature_name=Ifit3	feature_id[11].value <= threshold=1.497866153717041
node_1: feature_name=Ly6e	feature_id[6].value <= threshold=1.2424533367156982
node_2: feature_name=LOC121138193	feature_id[4].value <= threshold=3.3497501611709595
node_3: feature_name=LOC121139263	feature_id[3].value > threshold=4.212100267410278
node_143: feature_name=Klf2	feature_id[5].value <= threshold=2.0126758217811584
node_144: feature_name=LOC101823249	feature_id[10].value <= threshold=3.569433569908142
node_145: feature_name=LOC101838193	feature_id[15].value > threshold=2.1383330821990967
node_149: feature_name=Tmsb4x	feature_id[40].value <= threshold=4.52555513381958
node_150: feature_name=LOC101831377	feature_id[20].value > threshold=2.86179256439209
node_154: feature_name=CUNH1orf54	feature_id[48].value <= threshold=2.5249279737472534
node_155: feature_name=Klf2	feature_id[5].value > threshold=1.497866153717041
node_159: feature_name=LOC101840310	feature_id[56].value <= threshold=1.35402512550354
Class: Adenovirus vaccine + Adenovirus vaccine
Rules_147	passed counts:3
node_0: feature_name=Ifit3	feature_id[11].value <= threshold=1.497866153717041
node_1: feature_name=Ly6e	feature_id[6].value <= threshold=1.2424533367156982
node_2: feature_name=LOC121138193	feature_id[4].value <= threshold=3.3497501611709595
node_3: feature_name=LOC121139263	feature_id[3].value <= threshold=4.212100267410278
node_4: feature_name=LOC106021992	feature_id[7].value > threshold=1.7005987167358398
node_100: feature_name=Rps29	feature_id[2].value > threshold=2.602003335952759
node_114: feature_name=Rpl13	feature_id[28].value > threshold=1.8688347935676575
node_126: feature_name=LOC106021992	feature_id[7].value <= threshold=2.1383330821990967
node_127: feature_name=Irf9	feature_id[30].value > threshold=0.3465735912322998
node_129: feature_name=Plvap	feature_id[57].value <= threshold=3.086893081665039
node_130: feature_name=Lcn2	feature_id[8].value > threshold=0.8958797454833984
node_134: feature_name=Rpl38	feature_id[21].value <= threshold=2.780340790748596
Class: mRNA vaccine + Attenuated vaccine
Rules_148	passed counts:3
node_0: feature_name=Ifit3	feature_id[11].value <= threshold=1.497866153717041
node_1: feature_name=Ly6e	feature_id[6].value <= threshold=1.2424533367156982
node_2: feature_name=LOC121138193	feature_id[4].value <= threshold=3.3497501611709595
node_3: feature_name=LOC121139263	feature_id[3].value <= threshold=4.212100267410278
node_4: feature_name=LOC106021992	feature_id[7].value > threshold=1.7005987167358398
node_100: feature_name=Rps29	feature_id[2].value > threshold=2.602003335952759
node_114: feature_name=Rpl13	feature_id[28].value <= threshold=1.8688347935676575
node_115: feature_name=LOC101822587	feature_id[27].value > threshold=2.9944807291030884
Class: Adenovirus vaccine + Adenovirus vaccine
Rules_149	passed counts:3
node_0: feature_name=Ifit3	feature_id[11].value <= threshold=1.497866153717041
node_1: feature_name=Ly6e	feature_id[6].value <= threshold=1.2424533367156982
node_2: feature_name=LOC121138193	feature_id[4].value <= threshold=3.3497501611709595
node_3: feature_name=LOC121139263	feature_id[3].value <= threshold=4.212100267410278
node_4: feature_name=LOC106021992	feature_id[7].value > threshold=1.7005987167358398
node_100: feature_name=Rps29	feature_id[2].value > threshold=2.602003335952759
node_114: feature_name=Rpl13	feature_id[28].value <= threshold=1.8688347935676575
node_115: feature_name=LOC101822587	feature_id[27].value <= threshold=2.9944807291030884
node_116: feature_name=Mx1	feature_id[22].value > threshold=1.2424533367156982
node_122: feature_name=Ly6e	feature_id[6].value > threshold=0.3465735912322998
Class: Attenuated vaccine + Attenuated vaccine
Rules_150	passed counts:3
node_0: feature_name=Ifit3	feature_id[11].value <= threshold=1.497866153717041
node_1: feature_name=Ly6e	feature_id[6].value <= threshold=1.2424533367156982
node_2: feature_name=LOC121138193	feature_id[4].value <= threshold=3.3497501611709595
node_3: feature_name=LOC121139263	feature_id[3].value <= threshold=4.212100267410278
node_4: feature_name=LOC106021992	feature_id[7].value > threshold=1.7005987167358398
node_100: feature_name=Rps29	feature_id[2].value > threshold=2.602003335952759
node_114: feature_name=Rpl13	feature_id[28].value <= threshold=1.8688347935676575
node_115: feature_name=LOC101822587	feature_id[27].value <= threshold=2.9944807291030884
node_116: feature_name=Mx1	feature_id[22].value <= threshold=1.2424533367156982
node_117: feature_name=Hpgd	feature_id[36].value > threshold=2.914472818374634
node_119: feature_name=LOC101840310	feature_id[56].value <= threshold=0.5493061542510986
Class: Adenovirus vaccine + Adenovirus vaccine
Rules_151	passed counts:3
node_0: feature_name=Ifit3	feature_id[11].value <= threshold=1.497866153717041
node_1: feature_name=Ly6e	feature_id[6].value <= threshold=1.2424533367156982
node_2: feature_name=LOC121138193	feature_id[4].value <= threshold=3.3497501611709595
node_3: feature_name=LOC121139263	feature_id[3].value <= threshold=4.212100267410278
node_4: feature_name=LOC106021992	feature_id[7].value <= threshold=1.7005987167358398
node_5: feature_name=Klf2	feature_id[5].value <= threshold=2.602003335952759
node_6: feature_name=LOC121136222	feature_id[0].value > threshold=2.86179256439209
node_92: feature_name=LOC101822587	feature_id[27].value <= threshold=2.5529727935791016
Class: mRNA vaccine + Attenuated vaccine
Rules_152	passed counts:2
node_0: feature_name=Ifit3	feature_id[11].value > threshold=1.497866153717041
node_606: feature_name=Timp3	feature_id[1].value > threshold=1.7005987167358398
node_664: feature_name=LOC106022099	feature_id[19].value > threshold=1.7005987167358398
node_704: feature_name=LOC101840310	feature_id[56].value > threshold=0.3465735912322998
node_710: feature_name=Ube2l6	feature_id[52].value > threshold=0.3465735912322998
node_724: feature_name=Tspan7	feature_id[43].value <= threshold=2.6735538244247437
node_725: feature_name=Rps29	feature_id[2].value > threshold=1.497866153717041
node_729: feature_name=Timp3	feature_id[1].value > threshold=1.8688347935676575
node_737: feature_name=LOC121136222	feature_id[0].value > threshold=0.3465735912322998
node_741: feature_name=LOC101838193	feature_id[15].value <= threshold=4.7404890060424805
node_742: feature_name=Mx2	feature_id[23].value <= threshold=1.497866153717041
node_743: feature_name=CUNH1orf54	feature_id[48].value > threshold=3.737386107444763
node_749: feature_name=LOC101824821	feature_id[58].value <= threshold=1.2424533367156982
Class: Adenovirus vaccine + Adenovirus vaccine
Rules_153	passed counts:2
node_0: feature_name=Ifit3	feature_id[11].value > threshold=1.497866153717041
node_606: feature_name=Timp3	feature_id[1].value > threshold=1.7005987167358398
node_664: feature_name=LOC106022099	feature_id[19].value > threshold=1.7005987167358398
node_704: feature_name=LOC101840310	feature_id[56].value > threshold=0.3465735912322998
node_710: feature_name=Ube2l6	feature_id[52].value > threshold=0.3465735912322998
node_724: feature_name=Tspan7	feature_id[43].value <= threshold=2.6735538244247437
node_725: feature_name=Rps29	feature_id[2].value > threshold=1.497866153717041
node_729: feature_name=Timp3	feature_id[1].value > threshold=1.8688347935676575
node_737: feature_name=LOC121136222	feature_id[0].value > threshold=0.3465735912322998
node_741: feature_name=LOC101838193	feature_id[15].value <= threshold=4.7404890060424805
node_742: feature_name=Mx2	feature_id[23].value <= threshold=1.497866153717041
node_743: feature_name=CUNH1orf54	feature_id[48].value <= threshold=3.737386107444763
node_744: feature_name=LOC101838193	feature_id[15].value <= threshold=2.6735538244247437
node_745: feature_name=LOC101823249	feature_id[10].value <= threshold=4.269477367401123
Class: Non-vaccinated
Rules_154	passed counts:2
node_0: feature_name=Ifit3	feature_id[11].value > threshold=1.497866153717041
node_606: feature_name=Timp3	feature_id[1].value > threshold=1.7005987167358398
node_664: feature_name=LOC106022099	feature_id[19].value > threshold=1.7005987167358398
node_704: feature_name=LOC101840310	feature_id[56].value > threshold=0.3465735912322998
node_710: feature_name=Ube2l6	feature_id[52].value > threshold=0.3465735912322998
node_724: feature_name=Tspan7	feature_id[43].value <= threshold=2.6735538244247437
node_725: feature_name=Rps29	feature_id[2].value <= threshold=1.497866153717041
node_726: feature_name=Mx2	feature_id[23].value <= threshold=2.5053176879882812
Class: Non-vaccinated
Rules_155	passed counts:2
node_0: feature_name=Ifit3	feature_id[11].value > threshold=1.497866153717041
node_606: feature_name=Timp3	feature_id[1].value > threshold=1.7005987167358398
node_664: feature_name=LOC106022099	feature_id[19].value > threshold=1.7005987167358398
node_704: feature_name=LOC101840310	feature_id[56].value <= threshold=0.3465735912322998
node_705: feature_name=LOC121138193	feature_id[4].value <= threshold=2.938867926597595
node_706: feature_name=Sftpc	feature_id[47].value > threshold=2.238668441772461
Class: Non-vaccinated
Rules_156	passed counts:2
node_0: feature_name=Ifit3	feature_id[11].value > threshold=1.497866153717041
node_606: feature_name=Timp3	feature_id[1].value > threshold=1.7005987167358398
node_664: feature_name=LOC106022099	feature_id[19].value <= threshold=1.7005987167358398
node_665: feature_name=Lcn2	feature_id[8].value <= threshold=1.2424533367156982
node_666: feature_name=Cxcl10	feature_id[18].value > threshold=0.3465735912322998
node_682: feature_name=Samhd1	feature_id[34].value <= threshold=0.3465735912322998
node_683: feature_name=LOC121138193	feature_id[4].value > threshold=3.3140207529067993
node_687: feature_name=LOC101843608	feature_id[42].value <= threshold=0.3465735912322998
Class: Non-vaccinated
Rules_157	passed counts:2
node_0: feature_name=Ifit3	feature_id[11].value > threshold=1.497866153717041
node_606: feature_name=Timp3	feature_id[1].value > threshold=1.7005987167358398
node_664: feature_name=LOC106022099	feature_id[19].value <= threshold=1.7005987167358398
node_665: feature_name=Lcn2	feature_id[8].value <= threshold=1.2424533367156982
node_666: feature_name=Cxcl10	feature_id[18].value <= threshold=0.3465735912322998
node_667: feature_name=LOC121139263	feature_id[3].value > threshold=4.952293634414673
node_675: feature_name=Plvap	feature_id[57].value <= threshold=2.3502402305603027
node_676: feature_name=Tmsb4x	feature_id[40].value <= threshold=3.7048710584640503
Class: Adenovirus vaccine + Adenovirus vaccine
Rules_158	passed counts:2
node_0: feature_name=Ifit3	feature_id[11].value > threshold=1.497866153717041
node_606: feature_name=Timp3	feature_id[1].value > threshold=1.7005987167358398
node_664: feature_name=LOC106022099	feature_id[19].value <= threshold=1.7005987167358398
node_665: feature_name=Lcn2	feature_id[8].value <= threshold=1.2424533367156982
node_666: feature_name=Cxcl10	feature_id[18].value <= threshold=0.3465735912322998
node_667: feature_name=LOC121139263	feature_id[3].value <= threshold=4.952293634414673
node_668: feature_name=LOC121138193	feature_id[4].value <= threshold=3.7668468952178955
node_669: feature_name=Zbtb16	feature_id[24].value > threshold=1.497866153717041
Class: Non-vaccinated
Rules_159	passed counts:2
node_0: feature_name=Ifit3	feature_id[11].value > threshold=1.497866153717041
node_606: feature_name=Timp3	feature_id[1].value <= threshold=1.7005987167358398
node_607: feature_name=Cxcl10	feature_id[18].value > threshold=0.3465735912322998
node_645: feature_name=Isg15	feature_id[17].value > threshold=2.561982035636902
node_657: feature_name=Ube2l6	feature_id[52].value <= threshold=0.3465735912322998
node_658: feature_name=Hpgd	feature_id[36].value <= threshold=2.561982035636902
Class: Adenovirus vaccine + Adenovirus vaccine
Rules_160	passed counts:2
node_0: feature_name=Ifit3	feature_id[11].value > threshold=1.497866153717041
node_606: feature_name=Timp3	feature_id[1].value <= threshold=1.7005987167358398
node_607: feature_name=Cxcl10	feature_id[18].value <= threshold=0.3465735912322998
node_608: feature_name=LOC121139263	feature_id[3].value > threshold=4.639559984207153
node_624: feature_name=Rps29	feature_id[2].value > threshold=3.59721839427948
node_638: feature_name=LOC121136222	feature_id[0].value > threshold=2.6155543327331543
node_642: feature_name=LOC106021992	feature_id[7].value > threshold=2.86179256439209
Class: Non-vaccinated
Rules_161	passed counts:2
node_0: feature_name=Ifit3	feature_id[11].value <= threshold=1.497866153717041
node_1: feature_name=Ly6e	feature_id[6].value > threshold=1.2424533367156982
node_261: feature_name=LOC121136222	feature_id[0].value > threshold=2.602003335952759
node_533: feature_name=Klf2	feature_id[5].value > threshold=2.3502402305603027
node_595: feature_name=Ifitm3	feature_id[12].value <= threshold=2.9944807291030884
node_596: feature_name=LOC106021992	feature_id[7].value > threshold=2.4414010047912598
node_602: feature_name=Id3	feature_id[32].value <= threshold=2.0715673565864563
Class: mRNA vaccine + Attenuated vaccine
Rules_162	passed counts:2
node_0: feature_name=Ifit3	feature_id[11].value <= threshold=1.497866153717041
node_1: feature_name=Ly6e	feature_id[6].value > threshold=1.2424533367156982
node_261: feature_name=LOC121136222	feature_id[0].value > threshold=2.602003335952759
node_533: feature_name=Klf2	feature_id[5].value <= threshold=2.3502402305603027
node_534: feature_name=Mx1	feature_id[22].value > threshold=0.8958797454833984
node_558: feature_name=Lpl	feature_id[13].value <= threshold=3.293085813522339
node_559: feature_name=Xdh	feature_id[16].value <= threshold=1.8688347935676575
node_560: feature_name=Rps29	feature_id[2].value <= threshold=4.059103488922119
node_561: feature_name=Ly6e	feature_id[6].value > threshold=1.497866153717041
node_569: feature_name=Lcn2	feature_id[8].value <= threshold=2.659060001373291
node_570: feature_name=Cxcl10	feature_id[18].value <= threshold=1.2424533367156982
node_571: feature_name=LOC101838193	feature_id[15].value <= threshold=2.1383330821990967
node_572: feature_name=Ifit3	feature_id[11].value <= threshold=0.5493061542510986
Class: mRNA vaccine + Attenuated vaccine
Rules_163	passed counts:2
node_0: feature_name=Ifit3	feature_id[11].value <= threshold=1.497866153717041
node_1: feature_name=Ly6e	feature_id[6].value > threshold=1.2424533367156982
node_261: feature_name=LOC121136222	feature_id[0].value > threshold=2.602003335952759
node_533: feature_name=Klf2	feature_id[5].value <= threshold=2.3502402305603027
node_534: feature_name=Mx1	feature_id[22].value > threshold=0.8958797454833984
node_558: feature_name=Lpl	feature_id[13].value <= threshold=3.293085813522339
[truncated: 2,953 more rows]

## Sheet: MCFS
Rules_0	passed counts:597
node_0: feature_name=Ifit3	feature_id[0].value > threshold=1.497866153717041
node_580: feature_name=Timp3	feature_id[33].value > threshold=1.7005987167358398
node_634: feature_name=LOC106022099	feature_id[4].value > threshold=1.7005987167358398
node_672: feature_name=Rbp4	feature_id[277].value <= threshold=1.2424533367156982
node_673: feature_name=LOC101841093	feature_id[211].value <= threshold=2.4414010047912598
node_674: feature_name=Psmb8	feature_id[50].value > threshold=0.3465735912322998
node_676: feature_name=Ube2l6	feature_id[20].value > threshold=0.3465735912322998
node_688: feature_name=Tspan7	feature_id[122].value <= threshold=3.5487743616104126
node_689: feature_name=LOC101841813	feature_id[279].value <= threshold=0.3465735912322998
node_690: feature_name=Xdh	feature_id[14].value > threshold=0.3465735912322998
node_698: feature_name=LOC106022651	feature_id[185].value <= threshold=2.1383330821990967
node_699: feature_name=Cadm1	feature_id[218].value <= threshold=2.3502402305603027
node_700: feature_name=Rps29	feature_id[124].value > threshold=1.497866153717041
node_704: feature_name=Irak1bp1	feature_id[239].value <= threshold=1.2424533367156982
node_705: feature_name=Tmbim6	feature_id[224].value > threshold=0.3465735912322998
Class: Non-vaccinated
Rules_1	passed counts:398
node_0: feature_name=Ifit3	feature_id[0].value <= threshold=1.497866153717041
node_1: feature_name=Ly6e	feature_id[8].value <= threshold=1.2424533367156982
node_2: feature_name=LOC121138193	feature_id[72].value <= threshold=3.3497501611709595
node_3: feature_name=LOC121139263	feature_id[11].value <= threshold=4.212100267410278
node_4: feature_name=LOC106021992	feature_id[2].value <= threshold=1.7005987167358398
node_5: feature_name=Klf2	feature_id[88].value <= threshold=2.602003335952759
node_6: feature_name=Psme1	feature_id[86].value <= threshold=2.2499048709869385
node_7: feature_name=LOC121136222	feature_id[55].value <= threshold=2.86179256439209
node_8: feature_name=Spi1	feature_id[259].value <= threshold=1.7005987167358398
node_9: feature_name=LOC110339291	feature_id[105].value <= threshold=0.3465735912322998
node_10: feature_name=Cd180	feature_id[246].value <= threshold=0.3465735912322998
node_11: feature_name=Ifrd1	feature_id[191].value <= threshold=1.7005987167358398
node_12: feature_name=Fbln2	feature_id[153].value <= threshold=2.70805025100708
node_13: feature_name=LOC101834051	feature_id[29].value <= threshold=1.7005987167358398
node_14: feature_name=Ccrl2	feature_id[115].value <= threshold=1.2424533367156982
node_15: feature_name=Msn	feature_id[256].value <= threshold=2.86179256439209
node_16: feature_name=Tgfbr2	feature_id[213].value <= threshold=2.2821741104125977
node_17: feature_name=Usp25	feature_id[232].value <= threshold=1.497866153717041
node_18: feature_name=Pml	feature_id[79].value <= threshold=1.497866153717041
node_19: feature_name=Ybx1	feature_id[78].value <= threshold=2.8841605186462402
node_20: feature_name=Cav2	feature_id[157].value <= threshold=2.8314802646636963
node_21: feature_name=Oas2	feature_id[103].value <= threshold=1.35402512550354
node_22: feature_name=LOC101831377	feature_id[51].value <= threshold=3.8789530992507935
node_23: feature_name=LOC101833293	feature_id[189].value <= threshold=3.3667010068893433
node_24: feature_name=Fam135a	feature_id[282].value <= threshold=2.518476366996765
node_25: feature_name=Epsti1	feature_id[151].value <= threshold=1.2424533367156982
node_26: feature_name=LOC121136222	feature_id[55].value <= threshold=2.770631790161133
node_27: feature_name=Lpl	feature_id[70].value <= threshold=3.481121778488159
node_28: feature_name=Aif1	feature_id[110].value <= threshold=1.2424533367156982
Class: Attenuated vaccine + Attenuated vaccine
Rules_2	passed counts:141
node_0: feature_name=Ifit3	feature_id[0].value <= threshold=1.497866153717041
node_1: feature_name=Ly6e	feature_id[8].value > threshold=1.2424533367156982
node_257: feature_name=LOC121136222	feature_id[55].value <= threshold=2.602003335952759
node_258: feature_name=Rps29	feature_id[124].value > threshold=3.0677825212478638
node_366: feature_name=B2m	feature_id[15].value > threshold=3.860674262046814
node_418: feature_name=LOC121138193	feature_id[72].value <= threshold=3.540854334831238
node_419: feature_name=LOC101824821	feature_id[10].value <= threshold=2.1383330821990967
node_420: feature_name=LOC121139264	feature_id[109].value <= threshold=2.2499048709869385
node_421: feature_name=Dynll1	feature_id[154].value <= threshold=2.2499048709869385
node_422: feature_name=Mettl7a	feature_id[76].value <= threshold=2.4414010047912598
node_423: feature_name=Timp3	feature_id[33].value <= threshold=3.3497501611709595
node_424: feature_name=LOC121138193	feature_id[72].value <= threshold=3.276966691017151
node_425: feature_name=LOC101831377	feature_id[51].value <= threshold=3.8176519870758057
node_426: feature_name=Pla1a	feature_id[199].value <= threshold=1.7005987167358398
node_427: feature_name=Rpl13	feature_id[172].value <= threshold=2.970085620880127
node_428: feature_name=Ccn2	feature_id[205].value <= threshold=1.7776740193367004
node_429: feature_name=Tspan7	feature_id[122].value <= threshold=3.276966691017151
node_430: feature_name=Irf9	feature_id[21].value > threshold=0.3465735912322998
node_436: feature_name=Nampt	feature_id[263].value <= threshold=1.2424533367156982
node_437: feature_name=Glul	feature_id[266].value <= threshold=1.497866153717041
node_438: feature_name=Klk8	feature_id[208].value <= threshold=0.3465735912322998
node_439: feature_name=Cadm1	feature_id[218].value <= threshold=2.602003335952759
Class: Adenovirus vaccine + Adenovirus vaccine
Rules_3	passed counts:76
node_0: feature_name=Ifit3	feature_id[0].value <= threshold=1.497866153717041
node_1: feature_name=Ly6e	feature_id[8].value > threshold=1.2424533367156982
node_257: feature_name=LOC121136222	feature_id[55].value > threshold=2.602003335952759
node_515: feature_name=Klf2	feature_id[88].value <= threshold=2.3502402305603027
node_516: feature_name=Mx1	feature_id[3].value > threshold=0.8958797454833984
node_538: feature_name=Lpl	feature_id[70].value <= threshold=3.293085813522339
node_539: feature_name=Xdh	feature_id[14].value <= threshold=1.8688347935676575
node_540: feature_name=Rps29	feature_id[124].value <= threshold=4.059103488922119
node_541: feature_name=Cav1	feature_id[267].value <= threshold=3.276966691017151
node_542: feature_name=Ddit4	feature_id[147].value <= threshold=1.9356005191802979
node_543: feature_name=Cd63	feature_id[285].value <= threshold=3.120137929916382
node_544: feature_name=Ccn2	feature_id[205].value <= threshold=2.4849066734313965
node_545: feature_name=Cxcl10	feature_id[60].value <= threshold=1.2424533367156982
node_546: feature_name=Cxcl11	feature_id[80].value <= threshold=0.5493061542510986
Class: mRNA vaccine + mRNA vaccine
Rules_4	passed counts:61
node_0: feature_name=Ifit3	feature_id[0].value <= threshold=1.497866153717041
node_1: feature_name=Ly6e	feature_id[8].value <= threshold=1.2424533367156982
node_2: feature_name=LOC121138193	feature_id[72].value > threshold=3.3497501611709595
node_184: feature_name=Rps29	feature_id[124].value <= threshold=3.238486170768738
node_185: feature_name=Pglyrp1	feature_id[119].value <= threshold=0.3465735912322998
node_186: feature_name=Klf2	feature_id[88].value > threshold=0.3465735912322998
node_192: feature_name=Trafd1	feature_id[120].value <= threshold=0.8958797454833984
node_193: feature_name=Rtp4	feature_id[106].value <= threshold=1.2424533367156982
node_194: feature_name=Stat1	feature_id[125].value <= threshold=1.7005987167358398
node_195: feature_name=Edn1	feature_id[202].value <= threshold=2.917405366897583
node_196: feature_name=Cd63	feature_id[285].value <= threshold=2.0715673565864563
node_197: feature_name=LOC101823249	feature_id[25].value > threshold=2.003666639328003
node_199: feature_name=LOC101832695	feature_id[67].value > threshold=0.3465735912322998
node_201: feature_name=LOC101829214	feature_id[65].value <= threshold=2.2499048709869385
node_202: feature_name=Samd9	feature_id[32].value <= threshold=1.7005987167358398
node_203: feature_name=LOC101823391	feature_id[107].value <= threshold=1.2424533367156982
node_204: feature_name=Tgfbr2	feature_id[213].value <= threshold=1.9356005191802979
Class: mRNA vaccine + Attenuated vaccine
Rules_5	passed counts:52
node_0: feature_name=Ifit3	feature_id[0].value > threshold=1.497866153717041
node_580: feature_name=Timp3	feature_id[33].value > threshold=1.7005987167358398
node_634: feature_name=LOC106022099	feature_id[4].value <= threshold=1.7005987167358398
node_635: feature_name=Lcn2	feature_id[42].value > threshold=1.2424533367156982
node_663: feature_name=LOC101829188	feature_id[31].value > threshold=0.3465735912322998
node_667: feature_name=Aldoa	feature_id[139].value > threshold=0.3465735912322998
node_669: feature_name=Layn	feature_id[287].value <= threshold=1.0397207736968994
Class: Non-vaccinated
Rules_6	passed counts:51
node_0: feature_name=Ifit3	feature_id[0].value > threshold=1.497866153717041
node_580: feature_name=Timp3	feature_id[33].value <= threshold=1.7005987167358398
node_581: feature_name=Cxcl10	feature_id[60].value <= threshold=0.3465735912322998
node_582: feature_name=LOC121139263	feature_id[11].value > threshold=4.639559984207153
node_598: feature_name=Rps29	feature_id[124].value <= threshold=3.59721839427948
node_599: feature_name=Adm	feature_id[169].value <= threshold=0.8958797454833984
node_600: feature_name=Pecam1	feature_id[240].value <= threshold=2.4414010047912598
Class: mRNA vaccine + mRNA vaccine
Rules_7	passed counts:50
node_0: feature_name=Ifit3	feature_id[0].value <= threshold=1.497866153717041
node_1: feature_name=Ly6e	feature_id[8].value <= threshold=1.2424533367156982
node_2: feature_name=LOC121138193	feature_id[72].value <= threshold=3.3497501611709595
node_3: feature_name=LOC121139263	feature_id[11].value <= threshold=4.212100267410278
node_4: feature_name=LOC106021992	feature_id[2].value > threshold=1.7005987167358398
node_90: feature_name=Lgals3bp	feature_id[34].value <= threshold=1.2424533367156982
node_91: feature_name=Rps29	feature_id[124].value > threshold=2.602003335952759
node_99: feature_name=Rpl13	feature_id[172].value <= threshold=1.8688347935676575
node_100: feature_name=Nmi	feature_id[57].value <= threshold=1.497866153717041
node_101: feature_name=Foxf1	feature_id[248].value <= threshold=2.4414010047912598
Class: Attenuated vaccine + Attenuated vaccine
Rules_8	passed counts:49
node_0: feature_name=Ifit3	feature_id[0].value <= threshold=1.497866153717041
node_1: feature_name=Ly6e	feature_id[8].value > threshold=1.2424533367156982
node_257: feature_name=LOC121136222	feature_id[55].value <= threshold=2.602003335952759
node_258: feature_name=Rps29	feature_id[124].value > threshold=3.0677825212478638
node_366: feature_name=B2m	feature_id[15].value <= threshold=3.860674262046814
node_367: feature_name=LOC101831377	feature_id[51].value <= threshold=2.86179256439209
node_368: feature_name=Mx2	feature_id[5].value <= threshold=0.3465735912322998
node_369: feature_name=Psmb8	feature_id[50].value <= threshold=1.9944920539855957
node_370: feature_name=Ptn	feature_id[159].value <= threshold=2.1383330821990967
node_371: feature_name=LOC101834839	feature_id[244].value <= threshold=0.3465735912322998
Class: Attenuated vaccine + Attenuated vaccine
Rules_9	passed counts:43
node_0: feature_name=Ifit3	feature_id[0].value <= threshold=1.497866153717041
node_1: feature_name=Ly6e	feature_id[8].value > threshold=1.2424533367156982
node_257: feature_name=LOC121136222	feature_id[55].value <= threshold=2.602003335952759
node_258: feature_name=Rps29	feature_id[124].value > threshold=3.0677825212478638
node_366: feature_name=B2m	feature_id[15].value <= threshold=3.860674262046814
node_367: feature_name=LOC101831377	feature_id[51].value > threshold=2.86179256439209
node_397: feature_name=LOC106021992	feature_id[2].value > threshold=1.497866153717041
node_405: feature_name=Cav1	feature_id[267].value <= threshold=3.238486170768738
node_406: feature_name=Isg15	feature_id[1].value <= threshold=2.699081301689148
node_407: feature_name=LOC101832695	feature_id[67].value > threshold=1.7005987167358398
node_413: feature_name=Tgfb1	feature_id[276].value <= threshold=1.7005987167358398
Class: Adenovirus vaccine + Adenovirus vaccine
Rules_10	passed counts:41
node_0: feature_name=Ifit3	feature_id[0].value <= threshold=1.497866153717041
node_1: feature_name=Ly6e	feature_id[8].value > threshold=1.2424533367156982
node_257: feature_name=LOC121136222	feature_id[55].value <= threshold=2.602003335952759
node_258: feature_name=Rps29	feature_id[124].value <= threshold=3.0677825212478638
node_259: feature_name=Klf2	feature_id[88].value <= threshold=2.1383330821990967
node_260: feature_name=LOC101823249	feature_id[25].value > threshold=3.772694945335388
node_310: feature_name=Herc6	feature_id[18].value <= threshold=1.7005987167358398
node_311: feature_name=Isg15	feature_id[1].value > threshold=0.3465735912322998
node_317: feature_name=Hif3a	feature_id[225].value <= threshold=0.3465735912322998
node_318: feature_name=Fbln2	feature_id[153].value <= threshold=2.0471723079681396
node_319: feature_name=Cd63	feature_id[285].value > threshold=0.3465735912322998
node_321: feature_name=LOC101840514	feature_id[226].value <= threshold=1.8688347935676575
node_322: feature_name=Psmb9	feature_id[141].value > threshold=0.3465735912322998
node_328: feature_name=LOC121139968	feature_id[270].value <= threshold=0.3465735912322998
node_329: feature_name=Rnf213	feature_id[41].value <= threshold=2.0126758217811584
node_330: feature_name=Rap1b	feature_id[271].value <= threshold=2.0126758217811584
Class: mRNA vaccine + mRNA vaccine
Rules_11	passed counts:37
node_0: feature_name=Ifit3	feature_id[0].value <= threshold=1.497866153717041
node_1: feature_name=Ly6e	feature_id[8].value > threshold=1.2424533367156982
node_257: feature_name=LOC121136222	feature_id[55].value <= threshold=2.602003335952759
node_258: feature_name=Rps29	feature_id[124].value <= threshold=3.0677825212478638
node_259: feature_name=Klf2	feature_id[88].value > threshold=2.1383330821990967
node_349: feature_name=Eef1a1	feature_id[221].value <= threshold=3.5114340782165527
node_350: feature_name=Depp1	feature_id[167].value <= threshold=2.4414010047912598
node_351: feature_name=Shisa5	feature_id[143].value <= threshold=1.8688347935676575
node_352: feature_name=LOC101840043	feature_id[255].value <= threshold=0.3465735912322998
node_353: feature_name=LOC101838408	feature_id[121].value <= threshold=1.497866153717041
Class: mRNA vaccine + Attenuated vaccine
Rules_12	passed counts:36
node_0: feature_name=Ifit3	feature_id[0].value > threshold=1.497866153717041
node_580: feature_name=Timp3	feature_id[33].value <= threshold=1.7005987167358398
node_581: feature_name=Cxcl10	feature_id[60].value > threshold=0.3465735912322998
node_615: feature_name=Isg15	feature_id[1].value > threshold=2.561982035636902
node_627: feature_name=Ube2l6	feature_id[20].value > threshold=0.3465735912322998
node_631: feature_name=LOC121138193	feature_id[72].value > threshold=0.5493061542510986
Class: Non-vaccinated
Rules_13	passed counts:33
node_0: feature_name=Ifit3	feature_id[0].value <= threshold=1.497866153717041
node_1: feature_name=Ly6e	feature_id[8].value > threshold=1.2424533367156982
node_257: feature_name=LOC121136222	feature_id[55].value > threshold=2.602003335952759
node_515: feature_name=Klf2	feature_id[88].value > threshold=2.3502402305603027
node_571: feature_name=Ifitm3	feature_id[6].value <= threshold=2.9944807291030884
node_572: feature_name=Plek	feature_id[146].value <= threshold=0.3465735912322998
node_573: feature_name=Eef1a1	feature_id[221].value <= threshold=4.204246997833252
node_574: feature_name=Mx1	feature_id[3].value <= threshold=2.0715673565864563
Class: mRNA vaccine + Attenuated vaccine
Rules_14	passed counts:31
node_0: feature_name=Ifit3	feature_id[0].value > threshold=1.497866153717041
node_580: feature_name=Timp3	feature_id[33].value > threshold=1.7005987167358398
node_634: feature_name=LOC106022099	feature_id[4].value > threshold=1.7005987167358398
node_672: feature_name=Rbp4	feature_id[277].value <= threshold=1.2424533367156982
node_673: feature_name=LOC101841093	feature_id[211].value <= threshold=2.4414010047912598
node_674: feature_name=Psmb8	feature_id[50].value > threshold=0.3465735912322998
node_676: feature_name=Ube2l6	feature_id[20].value <= threshold=0.3465735912322998
node_677: feature_name=Ifit3	feature_id[0].value > threshold=1.8688347935676575
node_681: feature_name=Herc6	feature_id[18].value > threshold=0.8958797454833984
Class: Non-vaccinated
Rules_15	passed counts:29
node_0: feature_name=Ifit3	feature_id[0].value > threshold=1.497866153717041
node_580: feature_name=Timp3	feature_id[33].value > threshold=1.7005987167358398
node_634: feature_name=LOC106022099	feature_id[4].value <= threshold=1.7005987167358398
node_635: feature_name=Lcn2	feature_id[42].value <= threshold=1.2424533367156982
node_636: feature_name=Cxcl10	feature_id[60].value <= threshold=0.3465735912322998
node_637: feature_name=LOC121139263	feature_id[11].value <= threshold=4.952293634414673
node_638: feature_name=LOC121138193	feature_id[72].value <= threshold=3.7668468952178955
node_639: feature_name=Zbtb16	feature_id[38].value <= threshold=1.497866153717041
node_640: feature_name=Cxcl11	feature_id[80].value <= threshold=0.3465735912322998
Class: Adenovirus vaccine + Adenovirus vaccine
Rules_16	passed counts:29
node_0: feature_name=Ifit3	feature_id[0].value <= threshold=1.497866153717041
node_1: feature_name=Ly6e	feature_id[8].value <= threshold=1.2424533367156982
node_2: feature_name=LOC121138193	feature_id[72].value > threshold=3.3497501611709595
node_184: feature_name=Rps29	feature_id[124].value > threshold=3.238486170768738
node_230: feature_name=LOC121139263	feature_id[11].value <= threshold=4.296150207519531
node_231: feature_name=Rps24	feature_id[241].value <= threshold=3.687627911567688
node_232: feature_name=LOC106023121	feature_id[144].value <= threshold=1.8444397449493408
node_233: feature_name=Mx2	feature_id[5].value <= threshold=0.3465735912322998
Class: Attenuated vaccine + Attenuated vaccine
Rules_17	passed counts:28
node_0: feature_name=Ifit3	feature_id[0].value <= threshold=1.497866153717041
node_1: feature_name=Ly6e	feature_id[8].value > threshold=1.2424533367156982
node_257: feature_name=LOC121136222	feature_id[55].value <= threshold=2.602003335952759
node_258: feature_name=Rps29	feature_id[124].value <= threshold=3.0677825212478638
node_259: feature_name=Klf2	feature_id[88].value <= threshold=2.1383330821990967
node_260: feature_name=LOC101823249	feature_id[25].value <= threshold=3.772694945335388
node_261: feature_name=Isg15	feature_id[1].value > threshold=1.2424533367156982
node_289: feature_name=LOC121138193	feature_id[72].value <= threshold=3.3140207529067993
node_290: feature_name=Ifit2	feature_id[7].value <= threshold=1.9033312797546387
node_291: feature_name=LOC101823249	feature_id[25].value > threshold=2.705823063850403
node_293: feature_name=LOC101838193	feature_id[22].value > threshold=2.1242476105690002
node_297: feature_name=B2m	feature_id[15].value <= threshold=4.31668758392334
Class: Adenovirus vaccine + Adenovirus vaccine
Rules_18	passed counts:27
node_0: feature_name=Ifit3	feature_id[0].value <= threshold=1.497866153717041
node_1: feature_name=Ly6e	feature_id[8].value <= threshold=1.2424533367156982
node_2: feature_name=LOC121138193	feature_id[72].value <= threshold=3.3497501611709595
node_3: feature_name=LOC121139263	feature_id[11].value > threshold=4.212100267410278
node_135: feature_name=Klf2	feature_id[88].value <= threshold=2.0126758217811584
node_136: feature_name=LOC101823249	feature_id[25].value <= threshold=3.569433569908142
node_137: feature_name=Tmem26	feature_id[126].value <= threshold=0.3465735912322998
node_138: feature_name=LOC110341439	feature_id[274].value <= threshold=0.8958797454833984
node_139: feature_name=Tap2	feature_id[156].value <= threshold=0.8958797454833984
node_140: feature_name=Aif1	feature_id[110].value <= threshold=0.3465735912322998
node_141: feature_name=Irak1bp1	feature_id[239].value <= threshold=0.5493061542510986
Class: Attenuated vaccine + Attenuated vaccine
Rules_19	passed counts:26
node_0: feature_name=Ifit3	feature_id[0].value <= threshold=1.497866153717041
node_1: feature_name=Ly6e	feature_id[8].value <= threshold=1.2424533367156982
node_2: feature_name=LOC121138193	feature_id[72].value <= threshold=3.3497501611709595
node_3: feature_name=LOC121139263	feature_id[11].value > threshold=4.212100267410278
node_135: feature_name=Klf2	feature_id[88].value > threshold=2.0126758217811584
node_175: feature_name=LOC101827358	feature_id[188].value <= threshold=3.0433874130249023
node_176: feature_name=LOC121133057	feature_id[162].value <= threshold=0.3465735912322998
node_177: feature_name=Tgfbr2	feature_id[213].value <= threshold=1.7005987167358398
Class: mRNA vaccine + Attenuated vaccine
Rules_20	passed counts:23
node_0: feature_name=Ifit3	feature_id[0].value > threshold=1.497866153717041
node_580: feature_name=Timp3	feature_id[33].value > threshold=1.7005987167358398
node_634: feature_name=LOC106022099	feature_id[4].value <= threshold=1.7005987167358398
node_635: feature_name=Lcn2	feature_id[42].value <= threshold=1.2424533367156982
node_636: feature_name=Cxcl10	feature_id[60].value > threshold=0.3465735912322998
node_652: feature_name=Samhd1	feature_id[47].value > threshold=0.3465735912322998
node_660: feature_name=LOC121143543	feature_id[214].value <= threshold=0.3465735912322998
Class: Non-vaccinated
Rules_21	passed counts:23
node_0: feature_name=Ifit3	feature_id[0].value <= threshold=1.497866153717041
node_1: feature_name=Ly6e	feature_id[8].value > threshold=1.2424533367156982
node_257: feature_name=LOC121136222	feature_id[55].value > threshold=2.602003335952759
node_515: feature_name=Klf2	feature_id[88].value <= threshold=2.3502402305603027
node_516: feature_name=Mx1	feature_id[3].value <= threshold=0.8958797454833984
node_517: feature_name=CUNH1orf54	feature_id[97].value <= threshold=2.8888261318206787
node_518: feature_name=Pglyrp1	feature_id[119].value <= threshold=0.3465735912322998
node_519: feature_name=Irf7	feature_id[9].value <= threshold=1.497866153717041
node_520: feature_name=LOC101840043	feature_id[255].value <= threshold=0.3465735912322998
Class: mRNA vaccine + Attenuated vaccine
Rules_22	passed counts:22
node_0: feature_name=Ifit3	feature_id[0].value > threshold=1.497866153717041
node_580: feature_name=Timp3	feature_id[33].value <= threshold=1.7005987167358398
node_581: feature_name=Cxcl10	feature_id[60].value <= threshold=0.3465735912322998
node_582: feature_name=LOC121139263	feature_id[11].value <= threshold=4.639559984207153
node_583: feature_name=LOC121138193	feature_id[72].value <= threshold=3.3649120330810547
node_584: feature_name=LOC121139263	feature_id[11].value > threshold=3.540013313293457
node_586: feature_name=LOC110339291	feature_id[105].value <= threshold=0.3465735912322998
node_587: feature_name=LOC101823068	feature_id[36].value <= threshold=1.8688347935676575
Class: Adenovirus vaccine + Adenovirus vaccine
Rules_23	passed counts:21
node_0: feature_name=Ifit3	feature_id[0].value <= threshold=1.497866153717041
node_1: feature_name=Ly6e	feature_id[8].value <= threshold=1.2424533367156982
node_2: feature_name=LOC121138193	feature_id[72].value <= threshold=3.3497501611709595
node_3: feature_name=LOC121139263	feature_id[11].value > threshold=4.212100267410278
node_135: feature_name=Klf2	feature_id[88].value <= threshold=2.0126758217811584
node_136: feature_name=LOC101823249	feature_id[25].value > threshold=3.569433569908142
node_156: feature_name=Rps29	feature_id[124].value > threshold=3.1132683753967285
node_162: feature_name=Ifitm3	feature_id[6].value <= threshold=2.705823063850403
node_163: feature_name=Lpl	feature_id[70].value <= threshold=2.802901029586792
node_164: feature_name=LOC101837503	feature_id[71].value <= threshold=1.497866153717041
node_165: feature_name=LOC101829214	feature_id[65].value > threshold=0.3465735912322998
Class: Adenovirus vaccine + Adenovirus vaccine
Rules_24	passed counts:18
node_0: feature_name=Ifit3	feature_id[0].value <= threshold=1.497866153717041
node_1: feature_name=Ly6e	feature_id[8].value > threshold=1.2424533367156982
node_257: feature_name=LOC121136222	feature_id[55].value > threshold=2.602003335952759
node_515: feature_name=Klf2	feature_id[88].value <= threshold=2.3502402305603027
node_516: feature_name=Mx1	feature_id[3].value <= threshold=0.8958797454833984
node_517: feature_name=CUNH1orf54	feature_id[97].value > threshold=2.8888261318206787
node_527: feature_name=Cav1	feature_id[267].value <= threshold=2.9944807291030884
node_528: feature_name=Lgals9	feature_id[210].value > threshold=0.5493061542510986
Class: mRNA vaccine + mRNA vaccine
Rules_25	passed counts:17
node_0: feature_name=Ifit3	feature_id[0].value <= threshold=1.497866153717041
node_1: feature_name=Ly6e	feature_id[8].value > threshold=1.2424533367156982
node_257: feature_name=LOC121136222	feature_id[55].value <= threshold=2.602003335952759
node_258: feature_name=Rps29	feature_id[124].value <= threshold=3.0677825212478638
node_259: feature_name=Klf2	feature_id[88].value <= threshold=2.1383330821990967
node_260: feature_name=LOC101823249	feature_id[25].value <= threshold=3.772694945335388
node_261: feature_name=Isg15	feature_id[1].value <= threshold=1.2424533367156982
node_262: feature_name=Tsc22d3	feature_id[268].value <= threshold=0.3465735912322998
node_263: feature_name=Herc6	feature_id[18].value <= threshold=0.8958797454833984
node_264: feature_name=Ecscr	feature_id[166].value <= threshold=1.8688347935676575
Class: Attenuated vaccine + Attenuated vaccine
Rules_26	passed counts:16
node_0: feature_name=Ifit3	feature_id[0].value > threshold=1.497866153717041
node_580: feature_name=Timp3	feature_id[33].value > threshold=1.7005987167358398
node_634: feature_name=LOC106022099	feature_id[4].value > threshold=1.7005987167358398
node_672: feature_name=Rbp4	feature_id[277].value <= threshold=1.2424533367156982
node_673: feature_name=LOC101841093	feature_id[211].value <= threshold=2.4414010047912598
node_674: feature_name=Psmb8	feature_id[50].value > threshold=0.3465735912322998
node_676: feature_name=Ube2l6	feature_id[20].value > threshold=0.3465735912322998
node_688: feature_name=Tspan7	feature_id[122].value <= threshold=3.5487743616104126
node_689: feature_name=LOC101841813	feature_id[279].value <= threshold=0.3465735912322998
node_690: feature_name=Xdh	feature_id[14].value > threshold=0.3465735912322998
node_698: feature_name=LOC106022651	feature_id[185].value <= threshold=2.1383330821990967
node_699: feature_name=Cadm1	feature_id[218].value <= threshold=2.3502402305603027
node_700: feature_name=Rps29	feature_id[124].value > threshold=1.497866153717041
node_704: feature_name=Irak1bp1	feature_id[239].value > threshold=1.2424533367156982
node_710: feature_name=Usp18	feature_id[19].value > threshold=0.3465735912322998
Class: Non-vaccinated
Rules_27	passed counts:16
node_0: feature_name=Ifit3	feature_id[0].value <= threshold=1.497866153717041
node_1: feature_name=Ly6e	feature_id[8].value <= threshold=1.2424533367156982
node_2: feature_name=LOC121138193	feature_id[72].value <= threshold=3.3497501611709595
node_3: feature_name=LOC121139263	feature_id[11].value <= threshold=4.212100267410278
node_4: feature_name=LOC106021992	feature_id[2].value > threshold=1.7005987167358398
node_90: feature_name=Lgals3bp	feature_id[34].value > threshold=1.2424533367156982
node_122: feature_name=Lpl	feature_id[70].value <= threshold=1.2424533367156982
node_123: feature_name=Cdkn1a	feature_id[150].value <= threshold=1.497866153717041
Class: Adenovirus vaccine + Adenovirus vaccine
Rules_28	passed counts:15
node_0: feature_name=Ifit3	feature_id[0].value <= threshold=1.497866153717041
node_1: feature_name=Ly6e	feature_id[8].value > threshold=1.2424533367156982
node_257: feature_name=LOC121136222	feature_id[55].value <= threshold=2.602003335952759
node_258: feature_name=Rps29	feature_id[124].value > threshold=3.0677825212478638
node_366: feature_name=B2m	feature_id[15].value <= threshold=3.860674262046814
node_367: feature_name=LOC101831377	feature_id[51].value > threshold=2.86179256439209
node_397: feature_name=LOC106021992	feature_id[2].value <= threshold=1.497866153717041
node_398: feature_name=LOC101834051	feature_id[29].value <= threshold=0.8958797454833984
node_399: feature_name=Ifrd1	feature_id[191].value <= threshold=0.8958797454833984
Class: Attenuated vaccine + Attenuated vaccine
Rules_29	passed counts:15
node_0: feature_name=Ifit3	feature_id[0].value <= threshold=1.497866153717041
node_1: feature_name=Ly6e	feature_id[8].value > threshold=1.2424533367156982
node_257: feature_name=LOC121136222	feature_id[55].value <= threshold=2.602003335952759
node_258: feature_name=Rps29	feature_id[124].value > threshold=3.0677825212478638
node_366: feature_name=B2m	feature_id[15].value <= threshold=3.860674262046814
node_367: feature_name=LOC101831377	feature_id[51].value <= threshold=2.86179256439209
node_368: feature_name=Mx2	feature_id[5].value > threshold=0.3465735912322998
node_380: feature_name=Degs1	feature_id[180].value <= threshold=1.2424533367156982
node_381: feature_name=Tap2	feature_id[156].value <= threshold=0.8958797454833984
node_382: feature_name=LOC121138193	feature_id[72].value > threshold=1.497866153717041
node_384: feature_name=Ece1	feature_id[136].value <= threshold=2.5053176879882812
Class: Attenuated vaccine + Attenuated vaccine
Rules_30	passed counts:13
node_0: feature_name=Ifit3	feature_id[0].value <= threshold=1.497866153717041
node_1: feature_name=Ly6e	feature_id[8].value > threshold=1.2424533367156982
node_257: feature_name=LOC121136222	feature_id[55].value <= threshold=2.602003335952759
node_258: feature_name=Rps29	feature_id[124].value > threshold=3.0677825212478638
node_366: feature_name=B2m	feature_id[15].value > threshold=3.860674262046814
node_418: feature_name=LOC121138193	feature_id[72].value > threshold=3.540854334831238
node_502: feature_name=Btg2	feature_id[283].value > threshold=1.497866153717041
node_512: feature_name=Fcgr4	feature_id[133].value <= threshold=0.3465735912322998
Class: mRNA vaccine + mRNA vaccine
Rules_31	passed counts:12
node_0: feature_name=Ifit3	feature_id[0].value > threshold=1.497866153717041
node_580: feature_name=Timp3	feature_id[33].value > threshold=1.7005987167358398
node_634: feature_name=LOC106022099	feature_id[4].value <= threshold=1.7005987167358398
node_635: feature_name=Lcn2	feature_id[42].value <= threshold=1.2424533367156982
node_636: feature_name=Cxcl10	feature_id[60].value <= threshold=0.3465735912322998
node_637: feature_name=LOC121139263	feature_id[11].value > threshold=4.952293634414673
node_645: feature_name=Ifit3	feature_id[0].value <= threshold=2.3410656452178955
node_646: feature_name=Rps29	feature_id[124].value <= threshold=3.396172285079956
Class: mRNA vaccine + mRNA vaccine
Rules_32	passed counts:12
node_0: feature_name=Ifit3	feature_id[0].value <= threshold=1.497866153717041
node_1: feature_name=Ly6e	feature_id[8].value > threshold=1.2424533367156982
node_257: feature_name=LOC121136222	feature_id[55].value <= threshold=2.602003335952759
node_258: feature_name=Rps29	feature_id[124].value > threshold=3.0677825212478638
node_366: feature_name=B2m	feature_id[15].value > threshold=3.860674262046814
node_418: feature_name=LOC121138193	feature_id[72].value <= threshold=3.540854334831238
node_419: feature_name=LOC101824821	feature_id[10].value > threshold=2.1383330821990967
node_493: feature_name=LOC101840643	feature_id[173].value <= threshold=0.3465735912322998
node_494: feature_name=Tspan7	feature_id[122].value <= threshold=2.6155543327331543
Class: Non-vaccinated
Rules_33	passed counts:12
node_0: feature_name=Ifit3	feature_id[0].value <= threshold=1.497866153717041
node_1: feature_name=Ly6e	feature_id[8].value > threshold=1.2424533367156982
node_257: feature_name=LOC121136222	feature_id[55].value <= threshold=2.602003335952759
node_258: feature_name=Rps29	feature_id[124].value > threshold=3.0677825212478638
node_366: feature_name=B2m	feature_id[15].value > threshold=3.860674262046814
node_418: feature_name=LOC121138193	feature_id[72].value <= threshold=3.540854334831238
node_419: feature_name=LOC101824821	feature_id[10].value <= threshold=2.1383330821990967
node_420: feature_name=LOC121139264	feature_id[109].value <= threshold=2.2499048709869385
node_421: feature_name=Dynll1	feature_id[154].value <= threshold=2.2499048709869385
node_422: feature_name=Mettl7a	feature_id[76].value <= threshold=2.4414010047912598
node_423: feature_name=Timp3	feature_id[33].value <= threshold=3.3497501611709595
node_424: feature_name=LOC121138193	feature_id[72].value > threshold=3.276966691017151
node_462: feature_name=LOC101832404	feature_id[161].value <= threshold=0.3465735912322998
node_463: feature_name=LOC101843916	feature_id[237].value > threshold=1.2424533367156982
node_467: feature_name=B2m	feature_id[15].value <= threshold=4.441542863845825
Class: Adenovirus vaccine + Adenovirus vaccine
Rules_34	passed counts:12
node_0: feature_name=Ifit3	feature_id[0].value <= threshold=1.497866153717041
node_1: feature_name=Ly6e	feature_id[8].value > threshold=1.2424533367156982
node_257: feature_name=LOC121136222	feature_id[55].value <= threshold=2.602003335952759
node_258: feature_name=Rps29	feature_id[124].value <= threshold=3.0677825212478638
node_259: feature_name=Klf2	feature_id[88].value <= threshold=2.1383330821990967
node_260: feature_name=LOC101823249	feature_id[25].value <= threshold=3.772694945335388
node_261: feature_name=Isg15	feature_id[1].value <= threshold=1.2424533367156982
node_262: feature_name=Tsc22d3	feature_id[268].value > threshold=0.3465735912322998
node_270: feature_name=LOC101837226	feature_id[43].value <= threshold=1.497866153717041
node_271: feature_name=Sft2d1	feature_id[220].value > threshold=0.3465735912322998
node_277: feature_name=LOC121140001	feature_id[206].value <= threshold=0.3465735912322998
node_278: feature_name=C4a	feature_id[81].value <= threshold=1.7005987167358398
Class: mRNA vaccine + Attenuated vaccine
Rules_35	passed counts:12
node_0: feature_name=Ifit3	feature_id[0].value <= threshold=1.497866153717041
node_1: feature_name=Ly6e	feature_id[8].value <= threshold=1.2424533367156982
node_2: feature_name=LOC121138193	feature_id[72].value <= threshold=3.3497501611709595
node_3: feature_name=LOC121139263	feature_id[11].value <= threshold=4.212100267410278
node_4: feature_name=LOC106021992	feature_id[2].value > threshold=1.7005987167358398
node_90: feature_name=Lgals3bp	feature_id[34].value <= threshold=1.2424533367156982
node_91: feature_name=Rps29	feature_id[124].value > threshold=2.602003335952759
node_99: feature_name=Rpl13	feature_id[172].value > threshold=1.8688347935676575
node_107: feature_name=LOC106021992	feature_id[2].value <= threshold=2.1383330821990967
node_108: feature_name=Ubb	feature_id[135].value <= threshold=2.705823063850403
node_109: feature_name=LOC110339291	feature_id[105].value <= threshold=0.3465735912322998
Class: Attenuated vaccine + Attenuated vaccine
Rules_36	passed counts:11
node_0: feature_name=Ifit3	feature_id[0].value > threshold=1.497866153717041
node_580: feature_name=Timp3	feature_id[33].value > threshold=1.7005987167358398
node_634: feature_name=LOC106022099	feature_id[4].value > threshold=1.7005987167358398
node_672: feature_name=Rbp4	feature_id[277].value <= threshold=1.2424533367156982
node_673: feature_name=LOC101841093	feature_id[211].value <= threshold=2.4414010047912598
node_674: feature_name=Psmb8	feature_id[50].value > threshold=0.3465735912322998
node_676: feature_name=Ube2l6	feature_id[20].value > threshold=0.3465735912322998
node_688: feature_name=Tspan7	feature_id[122].value <= threshold=3.5487743616104126
node_689: feature_name=LOC101841813	feature_id[279].value <= threshold=0.3465735912322998
node_690: feature_name=Xdh	feature_id[14].value <= threshold=0.3465735912322998
node_691: feature_name=Timp3	feature_id[33].value > threshold=2.0126758217811584
node_695: feature_name=Hsp90b1	feature_id[235].value <= threshold=2.4849066734313965
Class: Non-vaccinated
Rules_37	passed counts:10
node_0: feature_name=Ifit3	feature_id[0].value <= threshold=1.497866153717041
node_1: feature_name=Ly6e	feature_id[8].value <= threshold=1.2424533367156982
node_2: feature_name=LOC121138193	feature_id[72].value > threshold=3.3497501611709595
node_184: feature_name=Rps29	feature_id[124].value <= threshold=3.238486170768738
node_185: feature_name=Pglyrp1	feature_id[119].value > threshold=0.3465735912322998
node_223: feature_name=LOC106022319	feature_id[118].value > threshold=0.3465735912322998
node_227: feature_name=B2m	feature_id[15].value > threshold=2.9472014904022217
Class: mRNA vaccine + mRNA vaccine
Rules_38	passed counts:9
node_0: feature_name=Ifit3	feature_id[0].value > threshold=1.497866153717041
node_580: feature_name=Timp3	feature_id[33].value > threshold=1.7005987167358398
node_634: feature_name=LOC106022099	feature_id[4].value <= threshold=1.7005987167358398
node_635: feature_name=Lcn2	feature_id[42].value <= threshold=1.2424533367156982
node_636: feature_name=Cxcl10	feature_id[60].value > threshold=0.3465735912322998
node_652: feature_name=Samhd1	feature_id[47].value <= threshold=0.3465735912322998
node_653: feature_name=LOC121138193	feature_id[72].value <= threshold=3.3140207529067993
node_654: feature_name=LOC101843916	feature_id[237].value <= threshold=2.238668441772461
Class: Adenovirus vaccine + Adenovirus vaccine
Rules_39	passed counts:9
node_0: feature_name=Ifit3	feature_id[0].value <= threshold=1.497866153717041
node_1: feature_name=Ly6e	feature_id[8].value <= threshold=1.2424533367156982
node_2: feature_name=LOC121138193	feature_id[72].value <= threshold=3.3497501611709595
node_3: feature_name=LOC121139263	feature_id[11].value <= threshold=4.212100267410278
node_4: feature_name=LOC106021992	feature_id[2].value > threshold=1.7005987167358398
node_90: feature_name=Lgals3bp	feature_id[34].value <= threshold=1.2424533367156982
node_91: feature_name=Rps29	feature_id[124].value > threshold=2.602003335952759
node_99: feature_name=Rpl13	feature_id[172].value > threshold=1.8688347935676575
node_107: feature_name=LOC106021992	feature_id[2].value > threshold=2.1383330821990967
node_119: feature_name=Palm2akap2	feature_id[219].value <= threshold=1.8688347935676575
Class: Adenovirus vaccine + Adenovirus vaccine
Rules_40	passed counts:9
node_0: feature_name=Ifit3	feature_id[0].value <= threshold=1.497866153717041
node_1: feature_name=Ly6e	feature_id[8].value <= threshold=1.2424533367156982
node_2: feature_name=LOC121138193	feature_id[72].value <= threshold=3.3497501611709595
node_3: feature_name=LOC121139263	feature_id[11].value <= threshold=4.212100267410278
node_4: feature_name=LOC106021992	feature_id[2].value <= threshold=1.7005987167358398
node_5: feature_name=Klf2	feature_id[88].value > threshold=2.602003335952759
node_85: feature_name=Sptssa	feature_id[207].value > threshold=0.3465735912322998
Class: mRNA vaccine + Attenuated vaccine
Rules_41	passed counts:8
node_0: feature_name=Ifit3	feature_id[0].value > threshold=1.497866153717041
node_580: feature_name=Timp3	feature_id[33].value <= threshold=1.7005987167358398
node_581: feature_name=Cxcl10	feature_id[60].value > threshold=0.3465735912322998
node_615: feature_name=Isg15	feature_id[1].value <= threshold=2.561982035636902
node_616: feature_name=Tspan7	feature_id[122].value > threshold=1.2424533367156982
node_618: feature_name=LOC101823249	feature_id[25].value <= threshold=4.040582776069641
node_619: feature_name=LOC121141308	feature_id[27].value > threshold=0.3465735912322998
node_623: feature_name=Znfx1	feature_id[93].value <= threshold=0.8958797454833984
Class: Adenovirus vaccine + Adenovirus vaccine
Rules_42	passed counts:8
node_0: feature_name=Ifit3	feature_id[0].value <= threshold=1.497866153717041
node_1: feature_name=Ly6e	feature_id[8].value > threshold=1.2424533367156982
node_257: feature_name=LOC121136222	feature_id[55].value <= threshold=2.602003335952759
node_258: feature_name=Rps29	feature_id[124].value > threshold=3.0677825212478638
node_366: feature_name=B2m	feature_id[15].value > threshold=3.860674262046814
node_418: feature_name=LOC121138193	feature_id[72].value <= threshold=3.540854334831238
node_419: feature_name=LOC101824821	feature_id[10].value <= threshold=2.1383330821990967
node_420: feature_name=LOC121139264	feature_id[109].value <= threshold=2.2499048709869385
node_421: feature_name=Dynll1	feature_id[154].value <= threshold=2.2499048709869385
node_422: feature_name=Mettl7a	feature_id[76].value <= threshold=2.4414010047912598
node_423: feature_name=Timp3	feature_id[33].value <= threshold=3.3497501611709595
node_424: feature_name=LOC121138193	feature_id[72].value <= threshold=3.276966691017151
node_425: feature_name=LOC101831377	feature_id[51].value <= threshold=3.8176519870758057
node_426: feature_name=Pla1a	feature_id[199].value <= threshold=1.7005987167358398
node_427: feature_name=Rpl13	feature_id[172].value <= threshold=2.970085620880127
node_428: feature_name=Ccn2	feature_id[205].value <= threshold=1.7776740193367004
node_429: feature_name=Tspan7	feature_id[122].value <= threshold=3.276966691017151
node_430: feature_name=Irf9	feature_id[21].value <= threshold=0.3465735912322998
node_431: feature_name=Psmb9	feature_id[141].value <= threshold=1.2424533367156982
Class: Adenovirus vaccine + Adenovirus vaccine
Rules_43	passed counts:8
node_0: feature_name=Ifit3	feature_id[0].value <= threshold=1.497866153717041
node_1: feature_name=Ly6e	feature_id[8].value > threshold=1.2424533367156982
node_257: feature_name=LOC121136222	feature_id[55].value <= threshold=2.602003335952759
node_258: feature_name=Rps29	feature_id[124].value <= threshold=3.0677825212478638
node_259: feature_name=Klf2	feature_id[88].value <= threshold=2.1383330821990967
node_260: feature_name=LOC101823249	feature_id[25].value > threshold=3.772694945335388
node_310: feature_name=Herc6	feature_id[18].value > threshold=1.7005987167358398
node_342: feature_name=LOC106021785	feature_id[54].value > threshold=0.3465735912322998
Class: Non-vaccinated
Rules_44	passed counts:8
node_0: feature_name=Ifit3	feature_id[0].value <= threshold=1.497866153717041
node_1: feature_name=Ly6e	feature_id[8].value > threshold=1.2424533367156982
node_257: feature_name=LOC121136222	feature_id[55].value <= threshold=2.602003335952759
node_258: feature_name=Rps29	feature_id[124].value <= threshold=3.0677825212478638
node_259: feature_name=Klf2	feature_id[88].value <= threshold=2.1383330821990967
node_260: feature_name=LOC101823249	feature_id[25].value > threshold=3.772694945335388
node_310: feature_name=Herc6	feature_id[18].value <= threshold=1.7005987167358398
node_311: feature_name=Isg15	feature_id[1].value <= threshold=0.3465735912322998
node_312: feature_name=LOC121144010	feature_id[212].value <= threshold=0.3465735912322998
node_313: feature_name=Hsp90b1	feature_id[235].value > threshold=0.3465735912322998
Class: mRNA vaccine + Attenuated vaccine
Rules_45	passed counts:7
node_0: feature_name=Ifit3	feature_id[0].value <= threshold=1.497866153717041
node_1: feature_name=Ly6e	feature_id[8].value > threshold=1.2424533367156982
node_257: feature_name=LOC121136222	feature_id[55].value <= threshold=2.602003335952759
node_258: feature_name=Rps29	feature_id[124].value > threshold=3.0677825212478638
node_366: feature_name=B2m	feature_id[15].value > threshold=3.860674262046814
node_418: feature_name=LOC121138193	feature_id[72].value <= threshold=3.540854334831238
node_419: feature_name=LOC101824821	feature_id[10].value <= threshold=2.1383330821990967
node_420: feature_name=LOC121139264	feature_id[109].value > threshold=2.2499048709869385
node_486: feature_name=LOC121139262	feature_id[13].value <= threshold=4.6864848136901855
Class: Attenuated vaccine + Attenuated vaccine
Rules_46	passed counts:7
node_0: feature_name=Ifit3	feature_id[0].value <= threshold=1.497866153717041
node_1: feature_name=Ly6e	feature_id[8].value > threshold=1.2424533367156982
node_257: feature_name=LOC121136222	feature_id[55].value <= threshold=2.602003335952759
node_258: feature_name=Rps29	feature_id[124].value > threshold=3.0677825212478638
node_366: feature_name=B2m	feature_id[15].value <= threshold=3.860674262046814
node_367: feature_name=LOC101831377	feature_id[51].value <= threshold=2.86179256439209
node_368: feature_name=Mx2	feature_id[5].value > threshold=0.3465735912322998
node_380: feature_name=Degs1	feature_id[180].value > threshold=1.2424533367156982
node_392: feature_name=LOC121138193	feature_id[72].value <= threshold=3.384246587753296
Class: Adenovirus vaccine + Adenovirus vaccine
Rules_47	passed counts:7
node_0: feature_name=Ifit3	feature_id[0].value <= threshold=1.497866153717041
node_1: feature_name=Ly6e	feature_id[8].value > threshold=1.2424533367156982
node_257: feature_name=LOC121136222	feature_id[55].value <= threshold=2.602003335952759
node_258: feature_name=Rps29	feature_id[124].value <= threshold=3.0677825212478638
node_259: feature_name=Klf2	feature_id[88].value <= threshold=2.1383330821990967
node_260: feature_name=LOC101823249	feature_id[25].value <= threshold=3.772694945335388
node_261: feature_name=Isg15	feature_id[1].value <= threshold=1.2424533367156982
node_262: feature_name=Tsc22d3	feature_id[268].value > threshold=0.3465735912322998
node_270: feature_name=LOC101837226	feature_id[43].value > threshold=1.497866153717041
node_284: feature_name=Palm2akap2	feature_id[219].value > threshold=0.3465735912322998
Class: mRNA vaccine + mRNA vaccine
Rules_48	passed counts:7
node_0: feature_name=Ifit3	feature_id[0].value <= threshold=1.497866153717041
node_1: feature_name=Ly6e	feature_id[8].value <= threshold=1.2424533367156982
node_2: feature_name=LOC121138193	feature_id[72].value <= threshold=3.3497501611709595
node_3: feature_name=LOC121139263	feature_id[11].value <= threshold=4.212100267410278
node_4: feature_name=LOC106021992	feature_id[2].value > threshold=1.7005987167358398
node_90: feature_name=Lgals3bp	feature_id[34].value <= threshold=1.2424533367156982
node_91: feature_name=Rps29	feature_id[124].value <= threshold=2.602003335952759
node_92: feature_name=LOC101836886	feature_id[64].value <= threshold=1.7776740193367004
node_93: feature_name=Irf9	feature_id[21].value <= threshold=1.35402512550354
Class: mRNA vaccine + Attenuated vaccine
Rules_49	passed counts:6
node_0: feature_name=Ifit3	feature_id[0].value > threshold=1.497866153717041
node_580: feature_name=Timp3	feature_id[33].value > threshold=1.7005987167358398
node_634: feature_name=LOC106022099	feature_id[4].value > threshold=1.7005987167358398
node_672: feature_name=Rbp4	feature_id[277].value <= threshold=1.2424533367156982
node_673: feature_name=LOC101841093	feature_id[211].value <= threshold=2.4414010047912598
node_674: feature_name=Psmb8	feature_id[50].value > threshold=0.3465735912322998
node_676: feature_name=Ube2l6	feature_id[20].value > threshold=0.3465735912322998
node_688: feature_name=Tspan7	feature_id[122].value <= threshold=3.5487743616104126
node_689: feature_name=LOC101841813	feature_id[279].value <= threshold=0.3465735912322998
node_690: feature_name=Xdh	feature_id[14].value > threshold=0.3465735912322998
node_698: feature_name=LOC106022651	feature_id[185].value <= threshold=2.1383330821990967
node_699: feature_name=Cadm1	feature_id[218].value <= threshold=2.3502402305603027
node_700: feature_name=Rps29	feature_id[124].value > threshold=1.497866153717041
node_704: feature_name=Irak1bp1	feature_id[239].value <= threshold=1.2424533367156982
node_705: feature_name=Tmbim6	feature_id[224].value <= threshold=0.3465735912322998
node_706: feature_name=Calhm6	feature_id[253].value <= threshold=0.5493061542510986
Class: Non-vaccinated
Rules_50	passed counts:6
node_0: feature_name=Ifit3	feature_id[0].value > threshold=1.497866153717041
node_580: feature_name=Timp3	feature_id[33].value <= threshold=1.7005987167358398
node_581: feature_name=Cxcl10	feature_id[60].value > threshold=0.3465735912322998
node_615: feature_name=Isg15	feature_id[1].value <= threshold=2.561982035636902
node_616: feature_name=Tspan7	feature_id[122].value > threshold=1.2424533367156982
node_618: feature_name=LOC101823249	feature_id[25].value > threshold=4.040582776069641
Class: mRNA vaccine + mRNA vaccine
Rules_51	passed counts:6
node_0: feature_name=Ifit3	feature_id[0].value > threshold=1.497866153717041
node_580: feature_name=Timp3	feature_id[33].value <= threshold=1.7005987167358398
node_581: feature_name=Cxcl10	feature_id[60].value <= threshold=0.3465735912322998
node_582: feature_name=LOC121139263	feature_id[11].value > threshold=4.639559984207153
node_598: feature_name=Rps29	feature_id[124].value > threshold=3.59721839427948
node_608: feature_name=Rpsa	feature_id[190].value <= threshold=2.0715673565864563
Class: Adenovirus vaccine + Adenovirus vaccine
Rules_52	passed counts:6
node_0: feature_name=Ifit3	feature_id[0].value <= threshold=1.497866153717041
node_1: feature_name=Ly6e	feature_id[8].value > threshold=1.2424533367156982
node_257: feature_name=LOC121136222	feature_id[55].value <= threshold=2.602003335952759
node_258: feature_name=Rps29	feature_id[124].value > threshold=3.0677825212478638
node_366: feature_name=B2m	feature_id[15].value > threshold=3.860674262046814
node_418: feature_name=LOC121138193	feature_id[72].value > threshold=3.540854334831238
node_502: feature_name=Btg2	feature_id[283].value <= threshold=1.497866153717041
node_503: feature_name=Col4a2	feature_id[245].value > threshold=1.9356005191802979
Class: mRNA vaccine + Attenuated vaccine
Rules_53	passed counts:6
node_0: feature_name=Ifit3	feature_id[0].value <= threshold=1.497866153717041
node_1: feature_name=Ly6e	feature_id[8].value > threshold=1.2424533367156982
node_257: feature_name=LOC121136222	feature_id[55].value <= threshold=2.602003335952759
node_258: feature_name=Rps29	feature_id[124].value > threshold=3.0677825212478638
node_366: feature_name=B2m	feature_id[15].value > threshold=3.860674262046814
node_418: feature_name=LOC121138193	feature_id[72].value <= threshold=3.540854334831238
node_419: feature_name=LOC101824821	feature_id[10].value <= threshold=2.1383330821990967
node_420: feature_name=LOC121139264	feature_id[109].value <= threshold=2.2499048709869385
node_421: feature_name=Dynll1	feature_id[154].value <= threshold=2.2499048709869385
node_422: feature_name=Mettl7a	feature_id[76].value > threshold=2.4414010047912598
node_478: feature_name=Psmb8	feature_id[50].value > threshold=1.497866153717041
Class: Non-vaccinated
Rules_54	passed counts:6
node_0: feature_name=Ifit3	feature_id[0].value <= threshold=1.497866153717041
node_1: feature_name=Ly6e	feature_id[8].value > threshold=1.2424533367156982
node_257: feature_name=LOC121136222	feature_id[55].value <= threshold=2.602003335952759
node_258: feature_name=Rps29	feature_id[124].value > threshold=3.0677825212478638
node_366: feature_name=B2m	feature_id[15].value > threshold=3.860674262046814
node_418: feature_name=LOC121138193	feature_id[72].value <= threshold=3.540854334831238
node_419: feature_name=LOC101824821	feature_id[10].value <= threshold=2.1383330821990967
node_420: feature_name=LOC121139264	feature_id[109].value <= threshold=2.2499048709869385
node_421: feature_name=Dynll1	feature_id[154].value <= threshold=2.2499048709869385
node_422: feature_name=Mettl7a	feature_id[76].value <= threshold=2.4414010047912598
node_423: feature_name=Timp3	feature_id[33].value <= threshold=3.3497501611709595
node_424: feature_name=LOC121138193	feature_id[72].value > threshold=3.276966691017151
node_462: feature_name=LOC101832404	feature_id[161].value > threshold=0.3465735912322998
node_470: feature_name=LOC101831377	feature_id[51].value <= threshold=3.3264315128326416
Class: Attenuated vaccine + Attenuated vaccine
Rules_55	passed counts:6
node_0: feature_name=Ifit3	feature_id[0].value <= threshold=1.497866153717041
node_1: feature_name=Ly6e	feature_id[8].value > threshold=1.2424533367156982
node_257: feature_name=LOC121136222	feature_id[55].value <= threshold=2.602003335952759
node_258: feature_name=Rps29	feature_id[124].value <= threshold=3.0677825212478638
node_259: feature_name=Klf2	feature_id[88].value <= threshold=2.1383330821990967
node_260: feature_name=LOC101823249	feature_id[25].value <= threshold=3.772694945335388
node_261: feature_name=Isg15	feature_id[1].value <= threshold=1.2424533367156982
node_262: feature_name=Tsc22d3	feature_id[268].value > threshold=0.3465735912322998
node_270: feature_name=LOC101837226	feature_id[43].value <= threshold=1.497866153717041
node_271: feature_name=Sft2d1	feature_id[220].value <= threshold=0.3465735912322998
node_272: feature_name=Rpsa	feature_id[190].value > threshold=1.497866153717041
node_274: feature_name=Esd	feature_id[223].value <= threshold=1.6661022305488586
Class: Adenovirus vaccine + Adenovirus vaccine
Rules_56	passed counts:6
node_0: feature_name=Ifit3	feature_id[0].value <= threshold=1.497866153717041
node_1: feature_name=Ly6e	feature_id[8].value <= threshold=1.2424533367156982
node_2: feature_name=LOC121138193	feature_id[72].value > threshold=3.3497501611709595
node_184: feature_name=Rps29	feature_id[124].value > threshold=3.238486170768738
node_230: feature_name=LOC121139263	feature_id[11].value > threshold=4.296150207519531
node_250: feature_name=Rpsa	feature_id[190].value <= threshold=2.0126758217811584
Class: Adenovirus vaccine + Adenovirus vaccine
Rules_57	passed counts:6
node_0: feature_name=Ifit3	feature_id[0].value <= threshold=1.497866153717041
node_1: feature_name=Ly6e	feature_id[8].value <= threshold=1.2424533367156982
node_2: feature_name=LOC121138193	feature_id[72].value <= threshold=3.3497501611709595
node_3: feature_name=LOC121139263	feature_id[11].value > threshold=4.212100267410278
node_135: feature_name=Klf2	feature_id[88].value <= threshold=2.0126758217811584
node_136: feature_name=LOC101823249	feature_id[25].value > threshold=3.569433569908142
node_156: feature_name=Rps29	feature_id[124].value <= threshold=3.1132683753967285
node_157: feature_name=LOC101838193	feature_id[22].value > threshold=3.065613269805908
Class: mRNA vaccine + mRNA vaccine
Rules_58	passed counts:6
node_0: feature_name=Ifit3	feature_id[0].value <= threshold=1.497866153717041
node_1: feature_name=Ly6e	feature_id[8].value <= threshold=1.2424533367156982
node_2: feature_name=LOC121138193	feature_id[72].value <= threshold=3.3497501611709595
node_3: feature_name=LOC121139263	feature_id[11].value > threshold=4.212100267410278
node_135: feature_name=Klf2	feature_id[88].value <= threshold=2.0126758217811584
node_136: feature_name=LOC101823249	feature_id[25].value <= threshold=3.569433569908142
node_137: feature_name=Tmem26	feature_id[126].value > threshold=0.3465735912322998
Class: Adenovirus vaccine + Adenovirus vaccine
Rules_59	passed counts:5
node_0: feature_name=Ifit3	feature_id[0].value > threshold=1.497866153717041
node_580: feature_name=Timp3	feature_id[33].value <= threshold=1.7005987167358398
node_581: feature_name=Cxcl10	feature_id[60].value > threshold=0.3465735912322998
node_615: feature_name=Isg15	feature_id[1].value <= threshold=2.561982035636902
node_616: feature_name=Tspan7	feature_id[122].value <= threshold=1.2424533367156982
Class: Non-vaccinated
Rules_60	passed counts:5
node_0: feature_name=Ifit3	feature_id[0].value > threshold=1.497866153717041
node_580: feature_name=Timp3	feature_id[33].value <= threshold=1.7005987167358398
node_581: feature_name=Cxcl10	feature_id[60].value <= threshold=0.3465735912322998
node_582: feature_name=LOC121139263	feature_id[11].value <= threshold=4.639559984207153
node_583: feature_name=LOC121138193	feature_id[72].value > threshold=3.3649120330810547
node_593: feature_name=B2m	feature_id[15].value > threshold=3.6505738496780396
node_595: feature_name=LOC106022099	feature_id[4].value > threshold=0.6931471824645996
Class: mRNA vaccine + mRNA vaccine
Rules_61	passed counts:5
node_0: feature_name=Ifit3	feature_id[0].value <= threshold=1.497866153717041
node_1: feature_name=Ly6e	feature_id[8].value > threshold=1.2424533367156982
node_257: feature_name=LOC121136222	feature_id[55].value > threshold=2.602003335952759
node_515: feature_name=Klf2	feature_id[88].value > threshold=2.3502402305603027
node_571: feature_name=Ifitm3	feature_id[6].value > threshold=2.9944807291030884
Class: Non-vaccinated
Rules_62	passed counts:5
node_0: feature_name=Ifit3	feature_id[0].value <= threshold=1.497866153717041
node_1: feature_name=Ly6e	feature_id[8].value > threshold=1.2424533367156982
node_257: feature_name=LOC121136222	feature_id[55].value > threshold=2.602003335952759
node_515: feature_name=Klf2	feature_id[88].value <= threshold=2.3502402305603027
node_516: feature_name=Mx1	feature_id[3].value > threshold=0.8958797454833984
node_538: feature_name=Lpl	feature_id[70].value > threshold=3.293085813522339
Class: Non-vaccinated
Rules_63	passed counts:5
node_0: feature_name=Ifit3	feature_id[0].value <= threshold=1.497866153717041
node_1: feature_name=Ly6e	feature_id[8].value > threshold=1.2424533367156982
node_257: feature_name=LOC121136222	feature_id[55].value > threshold=2.602003335952759
node_515: feature_name=Klf2	feature_id[88].value <= threshold=2.3502402305603027
node_516: feature_name=Mx1	feature_id[3].value > threshold=0.8958797454833984
node_538: feature_name=Lpl	feature_id[70].value <= threshold=3.293085813522339
node_539: feature_name=Xdh	feature_id[14].value > threshold=1.8688347935676575
node_563: feature_name=LOC101841093	feature_id[211].value <= threshold=0.5493061542510986
Class: Non-vaccinated
Rules_64	passed counts:5
node_0: feature_name=Ifit3	feature_id[0].value <= threshold=1.497866153717041
node_1: feature_name=Ly6e	feature_id[8].value > threshold=1.2424533367156982
node_257: feature_name=LOC121136222	feature_id[55].value > threshold=2.602003335952759
node_515: feature_name=Klf2	feature_id[88].value <= threshold=2.3502402305603027
node_516: feature_name=Mx1	feature_id[3].value <= threshold=0.8958797454833984
node_517: feature_name=CUNH1orf54	feature_id[97].value > threshold=2.8888261318206787
node_527: feature_name=Cav1	feature_id[267].value > threshold=2.9944807291030884
node_533: feature_name=LOC121141308	feature_id[27].value <= threshold=0.5493061542510986
Class: mRNA vaccine + Attenuated vaccine
Rules_65	passed counts:5
node_0: feature_name=Ifit3	feature_id[0].value <= threshold=1.497866153717041
node_1: feature_name=Ly6e	feature_id[8].value > threshold=1.2424533367156982
node_257: feature_name=LOC121136222	feature_id[55].value > threshold=2.602003335952759
node_515: feature_name=Klf2	feature_id[88].value <= threshold=2.3502402305603027
node_516: feature_name=Mx1	feature_id[3].value <= threshold=0.8958797454833984
node_517: feature_name=CUNH1orf54	feature_id[97].value <= threshold=2.8888261318206787
node_518: feature_name=Pglyrp1	feature_id[119].value > threshold=0.3465735912322998
node_524: feature_name=Pecam1	feature_id[240].value <= threshold=2.2924837470054626
Class: mRNA vaccine + mRNA vaccine
Rules_66	passed counts:5
node_0: feature_name=Ifit3	feature_id[0].value <= threshold=1.497866153717041
node_1: feature_name=Ly6e	feature_id[8].value > threshold=1.2424533367156982
node_257: feature_name=LOC121136222	feature_id[55].value <= threshold=2.602003335952759
node_258: feature_name=Rps29	feature_id[124].value > threshold=3.0677825212478638
node_366: feature_name=B2m	feature_id[15].value > threshold=3.860674262046814
node_418: feature_name=LOC121138193	feature_id[72].value <= threshold=3.540854334831238
node_419: feature_name=LOC101824821	feature_id[10].value <= threshold=2.1383330821990967
node_420: feature_name=LOC121139264	feature_id[109].value <= threshold=2.2499048709869385
node_421: feature_name=Dynll1	feature_id[154].value <= threshold=2.2499048709869385
node_422: feature_name=Mettl7a	feature_id[76].value <= threshold=2.4414010047912598
node_423: feature_name=Timp3	feature_id[33].value > threshold=3.3497501611709595
node_475: feature_name=Dynll1	feature_id[154].value > threshold=1.2424533367156982
Class: Non-vaccinated
Rules_67	passed counts:5
node_0: feature_name=Ifit3	feature_id[0].value <= threshold=1.497866153717041
node_1: feature_name=Ly6e	feature_id[8].value > threshold=1.2424533367156982
node_257: feature_name=LOC121136222	feature_id[55].value <= threshold=2.602003335952759
node_258: feature_name=Rps29	feature_id[124].value > threshold=3.0677825212478638
node_366: feature_name=B2m	feature_id[15].value <= threshold=3.860674262046814
node_367: feature_name=LOC101831377	feature_id[51].value > threshold=2.86179256439209
node_397: feature_name=LOC106021992	feature_id[2].value <= threshold=1.497866153717041
node_398: feature_name=LOC101834051	feature_id[29].value > threshold=0.8958797454833984
node_402: feature_name=LOC101844224	feature_id[216].value <= threshold=1.35402512550354
Class: Adenovirus vaccine + Adenovirus vaccine
Rules_68	passed counts:5
node_0: feature_name=Ifit3	feature_id[0].value <= threshold=1.497866153717041
node_1: feature_name=Ly6e	feature_id[8].value > threshold=1.2424533367156982
node_257: feature_name=LOC121136222	feature_id[55].value <= threshold=2.602003335952759
node_258: feature_name=Rps29	feature_id[124].value > threshold=3.0677825212478638
node_366: feature_name=B2m	feature_id[15].value <= threshold=3.860674262046814
node_367: feature_name=LOC101831377	feature_id[51].value <= threshold=2.86179256439209
node_368: feature_name=Mx2	feature_id[5].value > threshold=0.3465735912322998
node_380: feature_name=Degs1	feature_id[180].value <= threshold=1.2424533367156982
node_381: feature_name=Tap2	feature_id[156].value > threshold=0.8958797454833984
node_387: feature_name=LOC121134329	feature_id[238].value <= threshold=1.2424533367156982
Class: Adenovirus vaccine + Adenovirus vaccine
Rules_69	passed counts:5
node_0: feature_name=Ifit3	feature_id[0].value <= threshold=1.497866153717041
node_1: feature_name=Ly6e	feature_id[8].value > threshold=1.2424533367156982
node_257: feature_name=LOC121136222	feature_id[55].value <= threshold=2.602003335952759
node_258: feature_name=Rps29	feature_id[124].value <= threshold=3.0677825212478638
node_259: feature_name=Klf2	feature_id[88].value > threshold=2.1383330821990967
node_349: feature_name=Eef1a1	feature_id[221].value > threshold=3.5114340782165527
node_363: feature_name=LOC121136222	feature_id[55].value > threshold=1.9033312797546387
Class: mRNA vaccine + mRNA vaccine
Rules_70	passed counts:5
node_0: feature_name=Ifit3	feature_id[0].value <= threshold=1.497866153717041
node_1: feature_name=Ly6e	feature_id[8].value <= threshold=1.2424533367156982
node_2: feature_name=LOC121138193	feature_id[72].value > threshold=3.3497501611709595
node_184: feature_name=Rps29	feature_id[124].value > threshold=3.238486170768738
node_230: feature_name=LOC121139263	feature_id[11].value > threshold=4.296150207519531
node_250: feature_name=Rpsa	feature_id[190].value > threshold=2.0126758217811584
node_252: feature_name=Ctsv	feature_id[197].value <= threshold=0.5493061542510986
Class: mRNA vaccine + Attenuated vaccine
Rules_71	passed counts:5
node_0: feature_name=Ifit3	feature_id[0].value <= threshold=1.497866153717041
node_1: feature_name=Ly6e	feature_id[8].value <= threshold=1.2424533367156982
node_2: feature_name=LOC121138193	feature_id[72].value > threshold=3.3497501611709595
node_184: feature_name=Rps29	feature_id[124].value > threshold=3.238486170768738
node_230: feature_name=LOC121139263	feature_id[11].value <= threshold=4.296150207519531
node_231: feature_name=Rps24	feature_id[241].value > threshold=3.687627911567688
node_245: feature_name=LOC101832404	feature_id[161].value > threshold=0.3465735912322998
Class: mRNA vaccine + Attenuated vaccine
Rules_72	passed counts:5
node_0: feature_name=Ifit3	feature_id[0].value <= threshold=1.497866153717041
node_1: feature_name=Ly6e	feature_id[8].value <= threshold=1.2424533367156982
node_2: feature_name=LOC121138193	feature_id[72].value <= threshold=3.3497501611709595
node_3: feature_name=LOC121139263	feature_id[11].value > threshold=4.212100267410278
node_135: feature_name=Klf2	feature_id[88].value <= threshold=2.0126758217811584
node_136: feature_name=LOC101823249	feature_id[25].value > threshold=3.569433569908142
node_156: feature_name=Rps29	feature_id[124].value <= threshold=3.1132683753967285
node_157: feature_name=LOC101838193	feature_id[22].value <= threshold=3.065613269805908
node_158: feature_name=LOC121139264	feature_id[109].value > threshold=1.2424533367156982
Class: mRNA vaccine + Attenuated vaccine
Rules_73	passed counts:5
node_0: feature_name=Ifit3	feature_id[0].value <= threshold=1.497866153717041
node_1: feature_name=Ly6e	feature_id[8].value <= threshold=1.2424533367156982
node_2: feature_name=LOC121138193	feature_id[72].value <= threshold=3.3497501611709595
node_3: feature_name=LOC121139263	feature_id[11].value <= threshold=4.212100267410278
node_4: feature_name=LOC106021992	feature_id[2].value <= threshold=1.7005987167358398
node_5: feature_name=Klf2	feature_id[88].value > threshold=2.602003335952759
node_85: feature_name=Sptssa	feature_id[207].value <= threshold=0.3465735912322998
node_86: feature_name=Psmb8	feature_id[50].value <= threshold=2.326980173587799
Class: Attenuated vaccine + Attenuated vaccine
Rules_74	passed counts:4
node_0: feature_name=Ifit3	feature_id[0].value > threshold=1.497866153717041
node_580: feature_name=Timp3	feature_id[33].value > threshold=1.7005987167358398
node_634: feature_name=LOC106022099	feature_id[4].value > threshold=1.7005987167358398
node_672: feature_name=Rbp4	feature_id[277].value > threshold=1.2424533367156982
node_722: feature_name=Pla1a	feature_id[199].value <= threshold=0.8958797454833984
Class: mRNA vaccine + mRNA vaccine
Rules_75	passed counts:4
node_0: feature_name=Ifit3	feature_id[0].value > threshold=1.497866153717041
node_580: feature_name=Timp3	feature_id[33].value <= threshold=1.7005987167358398
node_581: feature_name=Cxcl10	feature_id[60].value <= threshold=0.3465735912322998
node_582: feature_name=LOC121139263	feature_id[11].value <= threshold=4.639559984207153
node_583: feature_name=LOC121138193	feature_id[72].value <= threshold=3.3649120330810547
node_584: feature_name=LOC121139263	feature_id[11].value <= threshold=3.540013313293457
Class: Attenuated vaccine + Attenuated vaccine
Rules_76	passed counts:4
node_0: feature_name=Ifit3	feature_id[0].value <= threshold=1.497866153717041
node_1: feature_name=Ly6e	feature_id[8].value > threshold=1.2424533367156982
node_257: feature_name=LOC121136222	feature_id[55].value > threshold=2.602003335952759
node_515: feature_name=Klf2	feature_id[88].value <= threshold=2.3502402305603027
node_516: feature_name=Mx1	feature_id[3].value > threshold=0.8958797454833984
node_538: feature_name=Lpl	feature_id[70].value <= threshold=3.293085813522339
node_539: feature_name=Xdh	feature_id[14].value <= threshold=1.8688347935676575
node_540: feature_name=Rps29	feature_id[124].value > threshold=4.059103488922119
node_558: feature_name=Tpt1	feature_id[145].value <= threshold=3.9467861652374268
Class: Adenovirus vaccine + Adenovirus vaccine
Rules_77	passed counts:4
node_0: feature_name=Ifit3	feature_id[0].value <= threshold=1.497866153717041
node_1: feature_name=Ly6e	feature_id[8].value > threshold=1.2424533367156982
node_257: feature_name=LOC121136222	feature_id[55].value <= threshold=2.602003335952759
node_258: feature_name=Rps29	feature_id[124].value > threshold=3.0677825212478638
node_366: feature_name=B2m	feature_id[15].value > threshold=3.860674262046814
node_418: feature_name=LOC121138193	feature_id[72].value > threshold=3.540854334831238
node_502: feature_name=Btg2	feature_id[283].value <= threshold=1.497866153717041
node_503: feature_name=Col4a2	feature_id[245].value <= threshold=1.9356005191802979
node_504: feature_name=Eif2ak2	feature_id[108].value <= threshold=0.3465735912322998
Class: Adenovirus vaccine + Adenovirus vaccine
Rules_78	passed counts:4
node_0: feature_name=Ifit3	feature_id[0].value <= threshold=1.497866153717041
node_1: feature_name=Ly6e	feature_id[8].value > threshold=1.2424533367156982
node_257: feature_name=LOC121136222	feature_id[55].value <= threshold=2.602003335952759
node_258: feature_name=Rps29	feature_id[124].value > threshold=3.0677825212478638
node_366: feature_name=B2m	feature_id[15].value > threshold=3.860674262046814
node_418: feature_name=LOC121138193	feature_id[72].value <= threshold=3.540854334831238
node_419: feature_name=LOC101824821	feature_id[10].value <= threshold=2.1383330821990967
node_420: feature_name=LOC121139264	feature_id[109].value <= threshold=2.2499048709869385
node_421: feature_name=Dynll1	feature_id[154].value > threshold=2.2499048709869385
node_481: feature_name=Pde4b	feature_id[160].value <= threshold=1.0397207736968994
Class: mRNA vaccine + Attenuated vaccine
Rules_79	passed counts:4
node_0: feature_name=Ifit3	feature_id[0].value <= threshold=1.497866153717041
node_1: feature_name=Ly6e	feature_id[8].value > threshold=1.2424533367156982
node_257: feature_name=LOC121136222	feature_id[55].value <= threshold=2.602003335952759
node_258: feature_name=Rps29	feature_id[124].value > threshold=3.0677825212478638
node_366: feature_name=B2m	feature_id[15].value > threshold=3.860674262046814
node_418: feature_name=LOC121138193	feature_id[72].value <= threshold=3.540854334831238
node_419: feature_name=LOC101824821	feature_id[10].value <= threshold=2.1383330821990967
node_420: feature_name=LOC121139264	feature_id[109].value <= threshold=2.2499048709869385
node_421: feature_name=Dynll1	feature_id[154].value <= threshold=2.2499048709869385
node_422: feature_name=Mettl7a	feature_id[76].value <= threshold=2.4414010047912598
node_423: feature_name=Timp3	feature_id[33].value > threshold=3.3497501611709595
node_475: feature_name=Dynll1	feature_id[154].value <= threshold=1.2424533367156982
Class: Adenovirus vaccine + Adenovirus vaccine
Rules_80	passed counts:4
node_0: feature_name=Ifit3	feature_id[0].value <= threshold=1.497866153717041
node_1: feature_name=Ly6e	feature_id[8].value > threshold=1.2424533367156982
node_257: feature_name=LOC121136222	feature_id[55].value <= threshold=2.602003335952759
node_258: feature_name=Rps29	feature_id[124].value > threshold=3.0677825212478638
node_366: feature_name=B2m	feature_id[15].value > threshold=3.860674262046814
node_418: feature_name=LOC121138193	feature_id[72].value <= threshold=3.540854334831238
node_419: feature_name=LOC101824821	feature_id[10].value <= threshold=2.1383330821990967
node_420: feature_name=LOC121139264	feature_id[109].value <= threshold=2.2499048709869385
node_421: feature_name=Dynll1	feature_id[154].value <= threshold=2.2499048709869385
node_422: feature_name=Mettl7a	feature_id[76].value <= threshold=2.4414010047912598
node_423: feature_name=Timp3	feature_id[33].value <= threshold=3.3497501611709595
node_424: feature_name=LOC121138193	feature_id[72].value <= threshold=3.276966691017151
node_425: feature_name=LOC101831377	feature_id[51].value <= threshold=3.8176519870758057
node_426: feature_name=Pla1a	feature_id[199].value <= threshold=1.7005987167358398
node_427: feature_name=Rpl13	feature_id[172].value <= threshold=2.970085620880127
node_428: feature_name=Ccn2	feature_id[205].value <= threshold=1.7776740193367004
node_429: feature_name=Tspan7	feature_id[122].value <= threshold=3.276966691017151
node_430: feature_name=Irf9	feature_id[21].value <= threshold=0.3465735912322998
node_431: feature_name=Psmb9	feature_id[141].value > threshold=1.2424533367156982
node_433: feature_name=LOC101834051	feature_id[29].value <= threshold=0.5493061542510986
Class: Attenuated vaccine + Attenuated vaccine
Rules_81	passed counts:4
node_0: feature_name=Ifit3	feature_id[0].value <= threshold=1.497866153717041
node_1: feature_name=Ly6e	feature_id[8].value > threshold=1.2424533367156982
node_257: feature_name=LOC121136222	feature_id[55].value <= threshold=2.602003335952759
node_258: feature_name=Rps29	feature_id[124].value <= threshold=3.0677825212478638
node_259: feature_name=Klf2	feature_id[88].value <= threshold=2.1383330821990967
node_260: feature_name=LOC101823249	feature_id[25].value > threshold=3.772694945335388
node_310: feature_name=Herc6	feature_id[18].value <= threshold=1.7005987167358398
node_311: feature_name=Isg15	feature_id[1].value <= threshold=0.3465735912322998
node_312: feature_name=LOC121144010	feature_id[212].value > threshold=0.3465735912322998
Class: mRNA vaccine + mRNA vaccine
Rules_82	passed counts:4
node_0: feature_name=Ifit3	feature_id[0].value <= threshold=1.497866153717041
node_1: feature_name=Ly6e	feature_id[8].value > threshold=1.2424533367156982
node_257: feature_name=LOC121136222	feature_id[55].value <= threshold=2.602003335952759
node_258: feature_name=Rps29	feature_id[124].value <= threshold=3.0677825212478638
node_259: feature_name=Klf2	feature_id[88].value <= threshold=2.1383330821990967
node_260: feature_name=LOC101823249	feature_id[25].value <= threshold=3.772694945335388
node_261: feature_name=Isg15	feature_id[1].value > threshold=1.2424533367156982
node_289: feature_name=LOC121138193	feature_id[72].value > threshold=3.3140207529067993
node_303: feature_name=Ddit4	feature_id[147].value <= threshold=0.3465735912322998
Class: mRNA vaccine + mRNA vaccine
Rules_83	passed counts:4
node_0: feature_name=Ifit3	feature_id[0].value <= threshold=1.497866153717041
node_1: feature_name=Ly6e	feature_id[8].value <= threshold=1.2424533367156982
node_2: feature_name=LOC121138193	feature_id[72].value <= threshold=3.3497501611709595
node_3: feature_name=LOC121139263	feature_id[11].value > threshold=4.212100267410278
node_135: feature_name=Klf2	feature_id[88].value <= threshold=2.0126758217811584
node_136: feature_name=LOC101823249	feature_id[25].value <= threshold=3.569433569908142
node_137: feature_name=Tmem26	feature_id[126].value <= threshold=0.3465735912322998
node_138: feature_name=LOC110341439	feature_id[274].value > threshold=0.8958797454833984
node_152: feature_name=LOC101837226	feature_id[43].value > threshold=0.8958797454833984
Class: Adenovirus vaccine + Adenovirus vaccine
Rules_84	passed counts:4
node_0: feature_name=Ifit3	feature_id[0].value <= threshold=1.497866153717041
node_1: feature_name=Ly6e	feature_id[8].value <= threshold=1.2424533367156982
node_2: feature_name=LOC121138193	feature_id[72].value <= threshold=3.3497501611709595
node_3: feature_name=LOC121139263	feature_id[11].value <= threshold=4.212100267410278
node_4: feature_name=LOC106021992	feature_id[2].value > threshold=1.7005987167358398
node_90: feature_name=Lgals3bp	feature_id[34].value <= threshold=1.2424533367156982
node_91: feature_name=Rps29	feature_id[124].value > threshold=2.602003335952759
node_99: feature_name=Rpl13	feature_id[172].value > threshold=1.8688347935676575
node_107: feature_name=LOC106021992	feature_id[2].value <= threshold=2.1383330821990967
node_108: feature_name=Ubb	feature_id[135].value > threshold=2.705823063850403
node_112: feature_name=Parp12	feature_id[111].value <= threshold=0.3465735912322998
node_113: feature_name=Lgals9	feature_id[210].value > threshold=0.5493061542510986
Class: Adenovirus vaccine + Adenovirus vaccine
Rules_85	passed counts:4
node_0: feature_name=Ifit3	feature_id[0].value <= threshold=1.497866153717041
node_1: feature_name=Ly6e	feature_id[8].value <= threshold=1.2424533367156982
node_2: feature_name=LOC121138193	feature_id[72].value <= threshold=3.3497501611709595
node_3: feature_name=LOC121139263	feature_id[11].value <= threshold=4.212100267410278
node_4: feature_name=LOC106021992	feature_id[2].value > threshold=1.7005987167358398
node_90: feature_name=Lgals3bp	feature_id[34].value <= threshold=1.2424533367156982
node_91: feature_name=Rps29	feature_id[124].value <= threshold=2.602003335952759
node_92: feature_name=LOC101836886	feature_id[64].value > threshold=1.7776740193367004
Class: mRNA vaccine + mRNA vaccine
Rules_86	passed counts:4
node_0: feature_name=Ifit3	feature_id[0].value <= threshold=1.497866153717041
node_1: feature_name=Ly6e	feature_id[8].value <= threshold=1.2424533367156982
node_2: feature_name=LOC121138193	feature_id[72].value <= threshold=3.3497501611709595
node_3: feature_name=LOC121139263	feature_id[11].value <= threshold=4.212100267410278
node_4: feature_name=LOC106021992	feature_id[2].value <= threshold=1.7005987167358398
node_5: feature_name=Klf2	feature_id[88].value <= threshold=2.602003335952759
node_6: feature_name=Psme1	feature_id[86].value <= threshold=2.2499048709869385
node_7: feature_name=LOC121136222	feature_id[55].value <= threshold=2.86179256439209
node_8: feature_name=Spi1	feature_id[259].value <= threshold=1.7005987167358398
node_9: feature_name=LOC110339291	feature_id[105].value > threshold=0.3465735912322998
node_75: feature_name=CUNH1orf54	feature_id[97].value <= threshold=2.3937458992004395
Class: Adenovirus vaccine + Adenovirus vaccine
Rules_87	passed counts:3
node_0: feature_name=Ifit3	feature_id[0].value > threshold=1.497866153717041
node_580: feature_name=Timp3	feature_id[33].value > threshold=1.7005987167358398
node_634: feature_name=LOC106022099	feature_id[4].value > threshold=1.7005987167358398
node_672: feature_name=Rbp4	feature_id[277].value <= threshold=1.2424533367156982
node_673: feature_name=LOC101841093	feature_id[211].value <= threshold=2.4414010047912598
node_674: feature_name=Psmb8	feature_id[50].value > threshold=0.3465735912322998
node_676: feature_name=Ube2l6	feature_id[20].value <= threshold=0.3465735912322998
node_677: feature_name=Ifit3	feature_id[0].value > threshold=1.8688347935676575
node_681: feature_name=Herc6	feature_id[18].value <= threshold=0.8958797454833984
node_682: feature_name=Sp110	feature_id[102].value > threshold=0.3465735912322998
node_684: feature_name=LOC110341439	feature_id[274].value <= threshold=0.3465735912322998
Class: Adenovirus vaccine + Adenovirus vaccine
Rules_88	passed counts:3
node_0: feature_name=Ifit3	feature_id[0].value > threshold=1.497866153717041
node_580: feature_name=Timp3	feature_id[33].value > threshold=1.7005987167358398
node_634: feature_name=LOC106022099	feature_id[4].value > threshold=1.7005987167358398
node_672: feature_name=Rbp4	feature_id[277].value <= threshold=1.2424533367156982
node_673: feature_name=LOC101841093	feature_id[211].value <= threshold=2.4414010047912598
node_674: feature_name=Psmb8	feature_id[50].value > threshold=0.3465735912322998
node_676: feature_name=Ube2l6	feature_id[20].value <= threshold=0.3465735912322998
node_677: feature_name=Ifit3	feature_id[0].value > threshold=1.8688347935676575
node_681: feature_name=Herc6	feature_id[18].value <= threshold=0.8958797454833984
node_682: feature_name=Sp110	feature_id[102].value <= threshold=0.3465735912322998
Class: Non-vaccinated
Rules_89	passed counts:3
node_0: feature_name=Ifit3	feature_id[0].value > threshold=1.497866153717041
node_580: feature_name=Timp3	feature_id[33].value > threshold=1.7005987167358398
node_634: feature_name=LOC106022099	feature_id[4].value > threshold=1.7005987167358398
node_672: feature_name=Rbp4	feature_id[277].value <= threshold=1.2424533367156982
node_673: feature_name=LOC101841093	feature_id[211].value <= threshold=2.4414010047912598
node_674: feature_name=Psmb8	feature_id[50].value > threshold=0.3465735912322998
node_676: feature_name=Ube2l6	feature_id[20].value <= threshold=0.3465735912322998
node_677: feature_name=Ifit3	feature_id[0].value <= threshold=1.8688347935676575
node_678: feature_name=Ddx58	feature_id[49].value > threshold=0.8958797454833984
Class: Adenovirus vaccine + Adenovirus vaccine
Rules_90	passed counts:3
node_0: feature_name=Ifit3	feature_id[0].value > threshold=1.497866153717041
node_580: feature_name=Timp3	feature_id[33].value > threshold=1.7005987167358398
node_634: feature_name=LOC106022099	feature_id[4].value > threshold=1.7005987167358398
node_672: feature_name=Rbp4	feature_id[277].value <= threshold=1.2424533367156982
node_673: feature_name=LOC101841093	feature_id[211].value <= threshold=2.4414010047912598
node_674: feature_name=Psmb8	feature_id[50].value > threshold=0.3465735912322998
node_676: feature_name=Ube2l6	feature_id[20].value <= threshold=0.3465735912322998
node_677: feature_name=Ifit3	feature_id[0].value <= threshold=1.8688347935676575
node_678: feature_name=Ddx58	feature_id[49].value <= threshold=0.8958797454833984
Class: mRNA vaccine + mRNA vaccine
Rules_91	passed counts:3
node_0: feature_name=Ifit3	feature_id[0].value > threshold=1.497866153717041
node_580: feature_name=Timp3	feature_id[33].value > threshold=1.7005987167358398
node_634: feature_name=LOC106022099	feature_id[4].value <= threshold=1.7005987167358398
node_635: feature_name=Lcn2	feature_id[42].value <= threshold=1.2424533367156982
node_636: feature_name=Cxcl10	feature_id[60].value <= threshold=0.3465735912322998
node_637: feature_name=LOC121139263	feature_id[11].value <= threshold=4.952293634414673
node_638: feature_name=LOC121138193	feature_id[72].value > threshold=3.7668468952178955
Class: mRNA vaccine + mRNA vaccine
Rules_92	passed counts:3
node_0: feature_name=Ifit3	feature_id[0].value > threshold=1.497866153717041
node_580: feature_name=Timp3	feature_id[33].value <= threshold=1.7005987167358398
node_581: feature_name=Cxcl10	feature_id[60].value <= threshold=0.3465735912322998
node_582: feature_name=LOC121139263	feature_id[11].value > threshold=4.639559984207153
node_598: feature_name=Rps29	feature_id[124].value > threshold=3.59721839427948
node_608: feature_name=Rpsa	feature_id[190].value > threshold=2.0715673565864563
node_610: feature_name=Ptn	feature_id[159].value > threshold=0.3465735912322998
Class: mRNA vaccine + mRNA vaccine
Rules_93	passed counts:3
node_0: feature_name=Ifit3	feature_id[0].value > threshold=1.497866153717041
node_580: feature_name=Timp3	feature_id[33].value <= threshold=1.7005987167358398
node_581: feature_name=Cxcl10	feature_id[60].value <= threshold=0.3465735912322998
node_582: feature_name=LOC121139263	feature_id[11].value <= threshold=4.639559984207153
node_583: feature_name=LOC121138193	feature_id[72].value > threshold=3.3649120330810547
node_593: feature_name=B2m	feature_id[15].value > threshold=3.6505738496780396
node_595: feature_name=LOC106022099	feature_id[4].value <= threshold=0.6931471824645996
Class: mRNA vaccine + Attenuated vaccine
Rules_94	passed counts:3
node_0: feature_name=Ifit3	feature_id[0].value > threshold=1.497866153717041
node_580: feature_name=Timp3	feature_id[33].value <= threshold=1.7005987167358398
node_581: feature_name=Cxcl10	feature_id[60].value <= threshold=0.3465735912322998
node_582: feature_name=LOC121139263	feature_id[11].value <= threshold=4.639559984207153
node_583: feature_name=LOC121138193	feature_id[72].value > threshold=3.3649120330810547
node_593: feature_name=B2m	feature_id[15].value <= threshold=3.6505738496780396
Class: Adenovirus vaccine + Adenovirus vaccine
Rules_95	passed counts:3
node_0: feature_name=Ifit3	feature_id[0].value <= threshold=1.497866153717041
node_1: feature_name=Ly6e	feature_id[8].value > threshold=1.2424533367156982
node_257: feature_name=LOC121136222	feature_id[55].value > threshold=2.602003335952759
node_515: feature_name=Klf2	feature_id[88].value > threshold=2.3502402305603027
node_571: feature_name=Ifitm3	feature_id[6].value <= threshold=2.9944807291030884
node_572: feature_name=Plek	feature_id[146].value > threshold=0.3465735912322998
Class: mRNA vaccine + mRNA vaccine
Rules_96	passed counts:3
node_0: feature_name=Ifit3	feature_id[0].value <= threshold=1.497866153717041
node_1: feature_name=Ly6e	feature_id[8].value > threshold=1.2424533367156982
node_257: feature_name=LOC121136222	feature_id[55].value > threshold=2.602003335952759
node_515: feature_name=Klf2	feature_id[88].value <= threshold=2.3502402305603027
node_516: feature_name=Mx1	feature_id[3].value > threshold=0.8958797454833984
node_538: feature_name=Lpl	feature_id[70].value <= threshold=3.293085813522339
node_539: feature_name=Xdh	feature_id[14].value <= threshold=1.8688347935676575
node_540: feature_name=Rps29	feature_id[124].value <= threshold=4.059103488922119
node_541: feature_name=Cav1	feature_id[267].value > threshold=3.276966691017151
node_555: feature_name=LOC101822587	feature_id[45].value > threshold=2.518476366996765
Class: mRNA vaccine + mRNA vaccine
Rules_97	passed counts:3
node_0: feature_name=Ifit3	feature_id[0].value <= threshold=1.497866153717041
node_1: feature_name=Ly6e	feature_id[8].value > threshold=1.2424533367156982
node_257: feature_name=LOC121136222	feature_id[55].value > threshold=2.602003335952759
node_515: feature_name=Klf2	feature_id[88].value <= threshold=2.3502402305603027
node_516: feature_name=Mx1	feature_id[3].value > threshold=0.8958797454833984
node_538: feature_name=Lpl	feature_id[70].value <= threshold=3.293085813522339
node_539: feature_name=Xdh	feature_id[14].value <= threshold=1.8688347935676575
node_540: feature_name=Rps29	feature_id[124].value <= threshold=4.059103488922119
node_541: feature_name=Cav1	feature_id[267].value > threshold=3.276966691017151
node_555: feature_name=LOC101822587	feature_id[45].value <= threshold=2.518476366996765
Class: mRNA vaccine + Attenuated vaccine
Rules_98	passed counts:3
node_0: feature_name=Ifit3	feature_id[0].value <= threshold=1.497866153717041
node_1: feature_name=Ly6e	feature_id[8].value > threshold=1.2424533367156982
node_257: feature_name=LOC121136222	feature_id[55].value > threshold=2.602003335952759
node_515: feature_name=Klf2	feature_id[88].value <= threshold=2.3502402305603027
node_516: feature_name=Mx1	feature_id[3].value <= threshold=0.8958797454833984
node_517: feature_name=CUNH1orf54	feature_id[97].value <= threshold=2.8888261318206787
node_518: feature_name=Pglyrp1	feature_id[119].value <= threshold=0.3465735912322998
node_519: feature_name=Irf7	feature_id[9].value > threshold=1.497866153717041
Class: mRNA vaccine + mRNA vaccine
Rules_99	passed counts:3
node_0: feature_name=Ifit3	feature_id[0].value <= threshold=1.497866153717041
node_1: feature_name=Ly6e	feature_id[8].value > threshold=1.2424533367156982
node_257: feature_name=LOC121136222	feature_id[55].value <= threshold=2.602003335952759
node_258: feature_name=Rps29	feature_id[124].value > threshold=3.0677825212478638
node_366: feature_name=B2m	feature_id[15].value > threshold=3.860674262046814
node_418: feature_name=LOC121138193	feature_id[72].value > threshold=3.540854334831238
node_502: feature_name=Btg2	feature_id[283].value <= threshold=1.497866153717041
node_503: feature_name=Col4a2	feature_id[245].value <= threshold=1.9356005191802979
node_504: feature_name=Eif2ak2	feature_id[108].value > threshold=0.3465735912322998
node_506: feature_name=Ddx60	feature_id[131].value > threshold=0.3465735912322998
Class: mRNA vaccine + mRNA vaccine
Rules_100	passed counts:3
node_0: feature_name=Ifit3	feature_id[0].value <= threshold=1.497866153717041
node_1: feature_name=Ly6e	feature_id[8].value > threshold=1.2424533367156982
node_257: feature_name=LOC121136222	feature_id[55].value <= threshold=2.602003335952759
node_258: feature_name=Rps29	feature_id[124].value > threshold=3.0677825212478638
node_366: feature_name=B2m	feature_id[15].value > threshold=3.860674262046814
node_418: feature_name=LOC121138193	feature_id[72].value <= threshold=3.540854334831238
node_419: feature_name=LOC101824821	feature_id[10].value > threshold=2.1383330821990967
node_493: feature_name=LOC101840643	feature_id[173].value > threshold=0.3465735912322998
Class: Adenovirus vaccine + Adenovirus vaccine
Rules_101	passed counts:3
node_0: feature_name=Ifit3	feature_id[0].value <= threshold=1.497866153717041
node_1: feature_name=Ly6e	feature_id[8].value > threshold=1.2424533367156982
node_257: feature_name=LOC121136222	feature_id[55].value <= threshold=2.602003335952759
node_258: feature_name=Rps29	feature_id[124].value > threshold=3.0677825212478638
node_366: feature_name=B2m	feature_id[15].value > threshold=3.860674262046814
node_418: feature_name=LOC121138193	feature_id[72].value <= threshold=3.540854334831238
node_419: feature_name=LOC101824821	feature_id[10].value <= threshold=2.1383330821990967
node_420: feature_name=LOC121139264	feature_id[109].value <= threshold=2.2499048709869385
node_421: feature_name=Dynll1	feature_id[154].value > threshold=2.2499048709869385
node_481: feature_name=Pde4b	feature_id[160].value > threshold=1.0397207736968994
node_483: feature_name=Msn	feature_id[256].value > threshold=2.0715673565864563
Class: mRNA vaccine + mRNA vaccine
Rules_102	passed counts:3
node_0: feature_name=Ifit3	feature_id[0].value <= threshold=1.497866153717041
node_1: feature_name=Ly6e	feature_id[8].value > threshold=1.2424533367156982
node_257: feature_name=LOC121136222	feature_id[55].value <= threshold=2.602003335952759
node_258: feature_name=Rps29	feature_id[124].value > threshold=3.0677825212478638
node_366: feature_name=B2m	feature_id[15].value > threshold=3.860674262046814
node_418: feature_name=LOC121138193	feature_id[72].value <= threshold=3.540854334831238
node_419: feature_name=LOC101824821	feature_id[10].value <= threshold=2.1383330821990967
node_420: feature_name=LOC121139264	feature_id[109].value <= threshold=2.2499048709869385
node_421: feature_name=Dynll1	feature_id[154].value <= threshold=2.2499048709869385
node_422: feature_name=Mettl7a	feature_id[76].value > threshold=2.4414010047912598
node_478: feature_name=Psmb8	feature_id[50].value <= threshold=1.497866153717041
Class: Adenovirus vaccine + Adenovirus vaccine
Rules_103	passed counts:3
node_0: feature_name=Ifit3	feature_id[0].value <= threshold=1.497866153717041
node_1: feature_name=Ly6e	feature_id[8].value > threshold=1.2424533367156982
node_257: feature_name=LOC121136222	feature_id[55].value <= threshold=2.602003335952759
node_258: feature_name=Rps29	feature_id[124].value > threshold=3.0677825212478638
node_366: feature_name=B2m	feature_id[15].value <= threshold=3.860674262046814
node_367: feature_name=LOC101831377	feature_id[51].value > threshold=2.86179256439209
node_397: feature_name=LOC106021992	feature_id[2].value > threshold=1.497866153717041
node_405: feature_name=Cav1	feature_id[267].value > threshold=3.238486170768738
Class: Attenuated vaccine + Attenuated vaccine
Rules_104	passed counts:3
node_0: feature_name=Ifit3	feature_id[0].value <= threshold=1.497866153717041
node_1: feature_name=Ly6e	feature_id[8].value > threshold=1.2424533367156982
node_257: feature_name=LOC121136222	feature_id[55].value <= threshold=2.602003335952759
node_258: feature_name=Rps29	feature_id[124].value > threshold=3.0677825212478638
node_366: feature_name=B2m	feature_id[15].value <= threshold=3.860674262046814
node_367: feature_name=LOC101831377	feature_id[51].value > threshold=2.86179256439209
node_397: feature_name=LOC106021992	feature_id[2].value > threshold=1.497866153717041
node_405: feature_name=Cav1	feature_id[267].value <= threshold=3.238486170768738
node_406: feature_name=Isg15	feature_id[1].value <= threshold=2.699081301689148
node_407: feature_name=LOC101832695	feature_id[67].value <= threshold=1.7005987167358398
node_408: feature_name=Lgals9	feature_id[210].value <= threshold=1.2424533367156982
Class: Attenuated vaccine + Attenuated vaccine
Rules_105	passed counts:3
node_0: feature_name=Ifit3	feature_id[0].value <= threshold=1.497866153717041
node_1: feature_name=Ly6e	feature_id[8].value > threshold=1.2424533367156982
node_257: feature_name=LOC121136222	feature_id[55].value <= threshold=2.602003335952759
node_258: feature_name=Rps29	feature_id[124].value <= threshold=3.0677825212478638
node_259: feature_name=Klf2	feature_id[88].value <= threshold=2.1383330821990967
node_260: feature_name=LOC101823249	feature_id[25].value > threshold=3.772694945335388
node_310: feature_name=Herc6	feature_id[18].value <= threshold=1.7005987167358398
node_311: feature_name=Isg15	feature_id[1].value > threshold=0.3465735912322998
node_317: feature_name=Hif3a	feature_id[225].value > threshold=0.3465735912322998
node_339: feature_name=Aif1	feature_id[110].value > threshold=0.3465735912322998
Class: Non-vaccinated
Rules_106	passed counts:3
node_0: feature_name=Ifit3	feature_id[0].value <= threshold=1.497866153717041
node_1: feature_name=Ly6e	feature_id[8].value > threshold=1.2424533367156982
node_257: feature_name=LOC121136222	feature_id[55].value <= threshold=2.602003335952759
node_258: feature_name=Rps29	feature_id[124].value <= threshold=3.0677825212478638
node_259: feature_name=Klf2	feature_id[88].value <= threshold=2.1383330821990967
node_260: feature_name=LOC101823249	feature_id[25].value > threshold=3.772694945335388
node_310: feature_name=Herc6	feature_id[18].value <= threshold=1.7005987167358398
node_311: feature_name=Isg15	feature_id[1].value > threshold=0.3465735912322998
node_317: feature_name=Hif3a	feature_id[225].value <= threshold=0.3465735912322998
node_318: feature_name=Fbln2	feature_id[153].value <= threshold=2.0471723079681396
node_319: feature_name=Cd63	feature_id[285].value > threshold=0.3465735912322998
node_321: feature_name=LOC101840514	feature_id[226].value <= threshold=1.8688347935676575
node_322: feature_name=Psmb9	feature_id[141].value <= threshold=0.3465735912322998
node_323: feature_name=Depp1	feature_id[167].value > threshold=0.5493061542510986
Class: Adenovirus vaccine + Adenovirus vaccine
Rules_107	passed counts:3
node_0: feature_name=Ifit3	feature_id[0].value <= threshold=1.497866153717041
node_1: feature_name=Ly6e	feature_id[8].value > threshold=1.2424533367156982
node_257: feature_name=LOC121136222	feature_id[55].value <= threshold=2.602003335952759
node_258: feature_name=Rps29	feature_id[124].value <= threshold=3.0677825212478638
node_259: feature_name=Klf2	feature_id[88].value <= threshold=2.1383330821990967
node_260: feature_name=LOC101823249	feature_id[25].value <= threshold=3.772694945335388
node_261: feature_name=Isg15	feature_id[1].value <= threshold=1.2424533367156982
node_262: feature_name=Tsc22d3	feature_id[268].value > threshold=0.3465735912322998
node_270: feature_name=LOC101837226	feature_id[43].value <= threshold=1.497866153717041
node_271: feature_name=Sft2d1	feature_id[220].value > threshold=0.3465735912322998
node_277: feature_name=LOC121140001	feature_id[206].value > threshold=0.3465735912322998
Class: Attenuated vaccine + Attenuated vaccine
Rules_108	passed counts:3
node_0: feature_name=Ifit3	feature_id[0].value <= threshold=1.497866153717041
node_1: feature_name=Ly6e	feature_id[8].value <= threshold=1.2424533367156982
node_2: feature_name=LOC121138193	feature_id[72].value > threshold=3.3497501611709595
node_184: feature_name=Rps29	feature_id[124].value > threshold=3.238486170768738
node_230: feature_name=LOC121139263	feature_id[11].value > threshold=4.296150207519531
node_250: feature_name=Rpsa	feature_id[190].value > threshold=2.0126758217811584
node_252: feature_name=Ctsv	feature_id[197].value > threshold=0.5493061542510986
node_254: feature_name=Gpihbp1	feature_id[91].value <= threshold=1.2424533367156982
Class: mRNA vaccine + mRNA vaccine
Rules_109	passed counts:3
node_0: feature_name=Ifit3	feature_id[0].value <= threshold=1.497866153717041
node_1: feature_name=Ly6e	feature_id[8].value <= threshold=1.2424533367156982
node_2: feature_name=LOC121138193	feature_id[72].value > threshold=3.3497501611709595
node_184: feature_name=Rps29	feature_id[124].value <= threshold=3.238486170768738
node_185: feature_name=Pglyrp1	feature_id[119].value > threshold=0.3465735912322998
node_223: feature_name=LOC106022319	feature_id[118].value <= threshold=0.3465735912322998
node_224: feature_name=Dtx3l	feature_id[84].value <= threshold=0.8958797454833984
Class: mRNA vaccine + Attenuated vaccine
Rules_110	passed counts:3
[truncated: 3,523 more rows]

## Sheet: mRMR
Rules_0	passed counts:580
[truncated: 4,621 more rows]

[truncated: 1 more sheets: PFI]
