# Supplementary material for: Immune responses of different COVID-19 vaccination strategies by analyzing single-cell RNA sequencing data from multiple tissues using machine learning methods
Source: Front Genet. 2023 Mar 17;14:1157305. doi: 10.3389/fgene.2023.1157305 (PMC10065150; doi:10.3389/fgene.2023.1157305)
Supplement: Supplementary file 6 [file Table4.XLSX]

## Sheet: LASSO
Rules_0	passed counts:139
node_0: feature_name=LOC121144049	feature_id[0].value <= threshold=1.2424533367156982
node_1: feature_name=Rps3a	feature_id[22].value > threshold=2.802901029586792
node_419: feature_name=LOC121136222	feature_id[2].value <= threshold=2.602003335952759
node_420: feature_name=Tpt1	feature_id[28].value > threshold=2.86179256439209
node_554: feature_name=LOC121141272	feature_id[7].value <= threshold=0.8958797454833984
node_555: feature_name=Rpl32	feature_id[26].value <= threshold=1.7005987167358398
node_556: feature_name=Klf2	feature_id[5].value <= threshold=2.0126758217811584
node_557: feature_name=Rps3a	feature_id[22].value > threshold=2.970085620880127
node_629: feature_name=Ppbp	feature_id[21].value <= threshold=3.0677825212478638
node_630: feature_name=Rplp0	feature_id[12].value > threshold=2.4414010047912598
node_634: feature_name=Sell	feature_id[16].value > threshold=1.2424533367156982
node_728: feature_name=Rpl15	feature_id[9].value > threshold=1.7005987167358398
node_730: feature_name=Rpl11	feature_id[14].value <= threshold=3.0433874130249023
node_731: feature_name=Actb	feature_id[8].value <= threshold=3.701225757598877
node_732: feature_name=Pfn1	feature_id[17].value > threshold=1.497866153717041
node_740: feature_name=Rpl27a	feature_id[29].value <= threshold=3.6505738496780396
node_741: feature_name=Dpm2	feature_id[23].value <= threshold=1.2424533367156982
Class: Attenuated vaccine + Attenuated vaccine
Rules_1	passed counts:121
node_0: feature_name=LOC121144049	feature_id[0].value <= threshold=1.2424533367156982
node_1: feature_name=Rps3a	feature_id[22].value > threshold=2.802901029586792
node_419: feature_name=LOC121136222	feature_id[2].value <= threshold=2.602003335952759
node_420: feature_name=Tpt1	feature_id[28].value > threshold=2.86179256439209
node_554: feature_name=LOC121141272	feature_id[7].value <= threshold=0.8958797454833984
node_555: feature_name=Rpl32	feature_id[26].value <= threshold=1.7005987167358398
node_556: feature_name=Klf2	feature_id[5].value <= threshold=2.0126758217811584
node_557: feature_name=Rps3a	feature_id[22].value > threshold=2.970085620880127
node_629: feature_name=Ppbp	feature_id[21].value <= threshold=3.0677825212478638
node_630: feature_name=Rplp0	feature_id[12].value > threshold=2.4414010047912598
node_634: feature_name=Sell	feature_id[16].value <= threshold=1.2424533367156982
node_635: feature_name=Rps7	feature_id[6].value > threshold=2.0126758217811584
node_637: feature_name=Rplp0	feature_id[12].value > threshold=2.7403194904327393
node_643: feature_name=LOC121136222	feature_id[2].value <= threshold=2.4414010047912598
node_644: feature_name=Rpl3	feature_id[11].value <= threshold=3.1132683753967285
node_645: feature_name=Rps7	feature_id[6].value > threshold=2.602003335952759
node_661: feature_name=LOC121138193	feature_id[3].value <= threshold=3.7331137657165527
node_662: feature_name=Pfn1	feature_id[17].value <= threshold=2.970085620880127
node_663: feature_name=Rpl13	feature_id[4].value <= threshold=2.9944807291030884
node_664: feature_name=Rpl27a	feature_id[29].value > threshold=2.5249279737472534
node_670: feature_name=Ppbp	feature_id[21].value <= threshold=2.6735538244247437
node_671: feature_name=LOC110339871	feature_id[24].value <= threshold=2.917405366897583
node_672: feature_name=Rps23	feature_id[1].value <= threshold=3.3497501611709595
node_673: feature_name=LOC121136222	feature_id[2].value > threshold=0.8958797454833984
node_677: feature_name=Rpl27a	feature_id[29].value <= threshold=3.3140207529067993
Class: Attenuated vaccine + Attenuated vaccine
Rules_2	passed counts:85
node_0: feature_name=LOC121144049	feature_id[0].value > threshold=1.2424533367156982
node_990: feature_name=Rpl13	feature_id[4].value > threshold=2.4414010047912598
node_1274: feature_name=Rps3a	feature_id[22].value > threshold=3.0677825212478638
node_1390: feature_name=LOC121136222	feature_id[2].value > threshold=2.4414010047912598
node_1444: feature_name=Tpt1	feature_id[28].value > threshold=2.6735538244247437
node_1448: feature_name=Rpl32	feature_id[26].value > threshold=0.8958797454833984
node_1476: feature_name=Rps3a	feature_id[22].value <= threshold=3.624251961708069
Class: mRNA vaccine + Attenuated vaccine
Rules_3	passed counts:59
node_0: feature_name=LOC121144049	feature_id[0].value <= threshold=1.2424533367156982
node_1: feature_name=Rps3a	feature_id[22].value <= threshold=2.802901029586792
node_2: feature_name=Rps7	feature_id[6].value <= threshold=2.602003335952759
node_3: feature_name=Rplp0	feature_id[12].value > threshold=2.6735538244247437
node_119: feature_name=Rpl15	feature_id[9].value <= threshold=2.5249279737472534
node_120: feature_name=Rps23	feature_id[1].value <= threshold=2.5249279737472534
node_121: feature_name=Rps7	feature_id[6].value > threshold=1.8688347935676575
node_145: feature_name=Rpl35a	feature_id[10].value <= threshold=2.770631790161133
node_146: feature_name=Sec61g	feature_id[20].value > threshold=0.3465735912322998
node_156: feature_name=Rpl13	feature_id[4].value <= threshold=2.2499048709869385
node_157: feature_name=LOC121138193	feature_id[3].value > threshold=0.3465735912322998
node_161: feature_name=Pfn1	feature_id[17].value > threshold=0.3465735912322998
node_163: feature_name=Pfn1	feature_id[17].value <= threshold=2.826244592666626
node_164: feature_name=LOC121138193	feature_id[3].value <= threshold=3.1345481872558594
node_165: feature_name=Rpl3	feature_id[11].value > threshold=1.497866153717041
node_171: feature_name=Rpl35a	feature_id[10].value <= threshold=2.3502402305603027
node_172: feature_name=LOC110339871	feature_id[24].value > threshold=1.7005987167358398
Class: Adenovirus vaccine + Adenovirus vaccine
Rules_4	passed counts:56
node_0: feature_name=LOC121144049	feature_id[0].value <= threshold=1.2424533367156982
node_1: feature_name=Rps3a	feature_id[22].value > threshold=2.802901029586792
node_419: feature_name=LOC121136222	feature_id[2].value <= threshold=2.602003335952759
node_420: feature_name=Tpt1	feature_id[28].value > threshold=2.86179256439209
node_554: feature_name=LOC121141272	feature_id[7].value <= threshold=0.8958797454833984
node_555: feature_name=Rpl32	feature_id[26].value <= threshold=1.7005987167358398
node_556: feature_name=Klf2	feature_id[5].value <= threshold=2.0126758217811584
node_557: feature_name=Rps3a	feature_id[22].value > threshold=2.970085620880127
node_629: feature_name=Ppbp	feature_id[21].value <= threshold=3.0677825212478638
node_630: feature_name=Rplp0	feature_id[12].value > threshold=2.4414010047912598
node_634: feature_name=Sell	feature_id[16].value > threshold=1.2424533367156982
node_728: feature_name=Rpl15	feature_id[9].value > threshold=1.7005987167358398
node_730: feature_name=Rpl11	feature_id[14].value <= threshold=3.0433874130249023
node_731: feature_name=Actb	feature_id[8].value <= threshold=3.701225757598877
node_732: feature_name=Pfn1	feature_id[17].value > threshold=1.497866153717041
node_740: feature_name=Rpl27a	feature_id[29].value <= threshold=3.6505738496780396
node_741: feature_name=Dpm2	feature_id[23].value > threshold=1.2424533367156982
node_743: feature_name=Rpl13	feature_id[4].value <= threshold=2.86179256439209
node_744: feature_name=Klf2	feature_id[5].value <= threshold=1.8688347935676575
node_745: feature_name=Rps7	feature_id[6].value > threshold=2.4414010047912598
node_749: feature_name=Rps7	feature_id[6].value <= threshold=3.1132683753967285
Class: Attenuated vaccine + Attenuated vaccine
Rules_5	passed counts:46
node_0: feature_name=LOC121144049	feature_id[0].value <= threshold=1.2424533367156982
node_1: feature_name=Rps3a	feature_id[22].value <= threshold=2.802901029586792
node_2: feature_name=Rps7	feature_id[6].value <= threshold=2.602003335952759
node_3: feature_name=Rplp0	feature_id[12].value <= threshold=2.6735538244247437
node_4: feature_name=Rps23	feature_id[1].value <= threshold=2.4414010047912598
node_5: feature_name=Sell	feature_id[16].value <= threshold=1.2424533367156982
node_6: feature_name=Rpl13	feature_id[4].value <= threshold=2.1383330821990967
node_7: feature_name=Klf2	feature_id[5].value <= threshold=0.8958797454833984
node_8: feature_name=Rps3a	feature_id[22].value <= threshold=2.602003335952759
node_9: feature_name=Hmgcs2	feature_id[18].value <= threshold=0.3465735912322998
node_10: feature_name=LOC121141272	feature_id[7].value <= threshold=1.445185899734497
node_11: feature_name=Rpl3	feature_id[11].value <= threshold=2.2499048709869385
node_12: feature_name=Ppbp	feature_id[21].value <= threshold=0.8958797454833984
node_13: feature_name=Rpl18	feature_id[25].value > threshold=1.0397207736968994
Class: Non-vaccinated
Rules_6	passed counts:43
node_0: feature_name=LOC121144049	feature_id[0].value > threshold=1.2424533367156982
node_990: feature_name=Rpl13	feature_id[4].value > threshold=2.4414010047912598
node_1274: feature_name=Rps3a	feature_id[22].value > threshold=3.0677825212478638
node_1390: feature_name=LOC121136222	feature_id[2].value > threshold=2.4414010047912598
node_1444: feature_name=Tpt1	feature_id[28].value > threshold=2.6735538244247437
node_1448: feature_name=Rpl32	feature_id[26].value <= threshold=0.8958797454833984
node_1449: feature_name=LOC121144049	feature_id[0].value > threshold=1.497866153717041
node_1463: feature_name=Rpl35a	feature_id[10].value > threshold=1.7005987167358398
node_1465: feature_name=Rpl15	feature_id[9].value > threshold=1.9944920539855957
node_1467: feature_name=Ppbp	feature_id[21].value <= threshold=2.943052053451538
node_1468: feature_name=Rpl18	feature_id[25].value > threshold=2.5249279737472534
Class: mRNA vaccine + Attenuated vaccine
Rules_7	passed counts:40
node_0: feature_name=LOC121144049	feature_id[0].value <= threshold=1.2424533367156982
node_1: feature_name=Rps3a	feature_id[22].value <= threshold=2.802901029586792
node_2: feature_name=Rps7	feature_id[6].value > threshold=2.602003335952759
node_314: feature_name=Tpt1	feature_id[28].value > threshold=3.0677825212478638
node_382: feature_name=LOC121136222	feature_id[2].value <= threshold=2.4414010047912598
node_383: feature_name=Rpl13	feature_id[4].value <= threshold=2.6735538244247437
node_384: feature_name=Rpl15	feature_id[9].value > threshold=2.0126758217811584
node_390: feature_name=LOC121138193	feature_id[3].value <= threshold=3.1345481872558594
node_391: feature_name=Actb	feature_id[8].value > threshold=1.7776740193367004
node_393: feature_name=Rps23	feature_id[1].value > threshold=1.9356005191802979
node_395: feature_name=LOC121138193	feature_id[3].value <= threshold=2.705823063850403
node_396: feature_name=Rpl18	feature_id[25].value <= threshold=3.198464870452881
Class: Attenuated vaccine + Attenuated vaccine
Rules_8	passed counts:35
node_0: feature_name=LOC121144049	feature_id[0].value <= threshold=1.2424533367156982
node_1: feature_name=Rps3a	feature_id[22].value > threshold=2.802901029586792
node_419: feature_name=LOC121136222	feature_id[2].value <= threshold=2.602003335952759
node_420: feature_name=Tpt1	feature_id[28].value <= threshold=2.86179256439209
node_421: feature_name=Rps3a	feature_id[22].value > threshold=2.970085620880127
node_473: feature_name=Rpl32	feature_id[26].value <= threshold=0.8958797454833984
node_474: feature_name=Rps7	feature_id[6].value > threshold=2.602003335952759
node_492: feature_name=Rpl18	feature_id[25].value > threshold=2.5249279737472534
node_498: feature_name=Ppbp	feature_id[21].value <= threshold=2.6687690019607544
node_499: feature_name=Pfn1	feature_id[17].value <= threshold=2.995732307434082
node_500: feature_name=Rps23	feature_id[1].value > threshold=2.4414010047912598
node_508: feature_name=Rpl35a	feature_id[10].value > threshold=1.9356005191802979
node_512: feature_name=Pfn1	feature_id[17].value <= threshold=2.6735538244247437
Class: Attenuated vaccine + Attenuated vaccine
Rules_9	passed counts:32
node_0: feature_name=LOC121144049	feature_id[0].value <= threshold=1.2424533367156982
node_1: feature_name=Rps3a	feature_id[22].value > threshold=2.802901029586792
node_419: feature_name=LOC121136222	feature_id[2].value > threshold=2.602003335952759
node_863: feature_name=LOC121144049	feature_id[0].value > threshold=0.3465735912322998
node_897: feature_name=Rsrp1	feature_id[13].value > threshold=0.3465735912322998
node_971: feature_name=Sell	feature_id[16].value <= threshold=1.8688347935676575
node_972: feature_name=Klf2	feature_id[5].value > threshold=0.3465735912322998
node_974: feature_name=Rpl11	feature_id[14].value > threshold=2.3502402305603027
node_980: feature_name=Rpl32	feature_id[26].value > threshold=0.8958797454833984
Class: mRNA vaccine + Attenuated vaccine
Rules_10	passed counts:29
node_0: feature_name=LOC121144049	feature_id[0].value <= threshold=1.2424533367156982
node_1: feature_name=Rps3a	feature_id[22].value <= threshold=2.802901029586792
node_2: feature_name=Rps7	feature_id[6].value <= threshold=2.602003335952759
node_3: feature_name=Rplp0	feature_id[12].value <= threshold=2.6735538244247437
node_4: feature_name=Rps23	feature_id[1].value > threshold=2.4414010047912598
node_100: feature_name=LOC121144049	feature_id[0].value <= threshold=0.8958797454833984
node_101: feature_name=Tpt1	feature_id[28].value <= threshold=3.0677825212478638
node_102: feature_name=Rpl18	feature_id[25].value <= threshold=2.8888261318206787
node_103: feature_name=Actb	feature_id[8].value <= threshold=3.400641441345215
node_104: feature_name=LOC110339871	feature_id[24].value > threshold=0.8958797454833984
Class: Adenovirus vaccine + Adenovirus vaccine
Rules_11	passed counts:28
node_0: feature_name=LOC121144049	feature_id[0].value > threshold=1.2424533367156982
node_990: feature_name=Rpl13	feature_id[4].value <= threshold=2.4414010047912598
node_991: feature_name=LOC121136222	feature_id[2].value > threshold=2.1383330821990967
node_1133: feature_name=Rpl15	feature_id[9].value > threshold=2.6735538244247437
node_1227: feature_name=Rpl3	feature_id[11].value > threshold=2.5249279737472534
node_1259: feature_name=LOC110339871	feature_id[24].value > threshold=1.8688347935676575
node_1265: feature_name=Rpl11	feature_id[14].value > threshold=2.0126758217811584
node_1267: feature_name=Rpl3	feature_id[11].value <= threshold=3.0677825212478638
node_1268: feature_name=Rpl32	feature_id[26].value <= threshold=1.7005987167358398
Class: mRNA vaccine + Attenuated vaccine
Rules_12	passed counts:28
node_0: feature_name=LOC121144049	feature_id[0].value > threshold=1.2424533367156982
node_990: feature_name=Rpl13	feature_id[4].value <= threshold=2.4414010047912598
node_991: feature_name=LOC121136222	feature_id[2].value <= threshold=2.1383330821990967
node_992: feature_name=Tpt1	feature_id[28].value > threshold=2.2499048709869385
node_1034: feature_name=Rpl32	feature_id[26].value > threshold=0.3465735912322998
node_1060: feature_name=Rps3a	feature_id[22].value <= threshold=3.1132683753967285
node_1061: feature_name=Tpt1	feature_id[28].value <= threshold=3.3140207529067993
node_1062: feature_name=LOC101840844	feature_id[27].value <= threshold=0.3465735912322998
node_1063: feature_name=Actb	feature_id[8].value > threshold=2.802901029586792
node_1083: feature_name=Klf2	feature_id[5].value <= threshold=2.1383330821990967
node_1084: feature_name=Rps23	feature_id[1].value > threshold=1.7776740193367004
node_1086: feature_name=Rsrp1	feature_id[13].value <= threshold=0.3465735912322998
Class: mRNA vaccine + mRNA vaccine
Rules_13	passed counts:28
node_0: feature_name=LOC121144049	feature_id[0].value <= threshold=1.2424533367156982
node_1: feature_name=Rps3a	feature_id[22].value > threshold=2.802901029586792
node_419: feature_name=LOC121136222	feature_id[2].value <= threshold=2.602003335952759
node_420: feature_name=Tpt1	feature_id[28].value > threshold=2.86179256439209
node_554: feature_name=LOC121141272	feature_id[7].value <= threshold=0.8958797454833984
node_555: feature_name=Rpl32	feature_id[26].value <= threshold=1.7005987167358398
node_556: feature_name=Klf2	feature_id[5].value > threshold=2.0126758217811584
node_780: feature_name=LOC121144049	feature_id[0].value <= threshold=0.8958797454833984
node_781: feature_name=Rpl13	feature_id[4].value <= threshold=2.86179256439209
node_782: feature_name=LOC121136222	feature_id[2].value <= threshold=2.4414010047912598
node_783: feature_name=LOC121138193	feature_id[3].value <= threshold=3.272674798965454
node_784: feature_name=LOC101840844	feature_id[27].value <= threshold=1.732867956161499
node_785: feature_name=Rps23	feature_id[1].value <= threshold=3.196795344352722
node_786: feature_name=Rpl15	feature_id[9].value > threshold=2.0715673565864563
node_792: feature_name=Ppbp	feature_id[21].value <= threshold=2.0871936082839966
Class: Attenuated vaccine + Attenuated vaccine
Rules_14	passed counts:27
node_0: feature_name=LOC121144049	feature_id[0].value <= threshold=1.2424533367156982
node_1: feature_name=Rps3a	feature_id[22].value > threshold=2.802901029586792
node_419: feature_name=LOC121136222	feature_id[2].value <= threshold=2.602003335952759
node_420: feature_name=Tpt1	feature_id[28].value > threshold=2.86179256439209
node_554: feature_name=LOC121141272	feature_id[7].value <= threshold=0.8958797454833984
node_555: feature_name=Rpl32	feature_id[26].value <= threshold=1.7005987167358398
node_556: feature_name=Klf2	feature_id[5].value <= threshold=2.0126758217811584
node_557: feature_name=Rps3a	feature_id[22].value <= threshold=2.970085620880127
node_558: feature_name=Rpl32	feature_id[26].value <= threshold=0.8958797454833984
node_559: feature_name=Actb	feature_id[8].value > threshold=2.2499048709869385
node_565: feature_name=Tpt1	feature_id[28].value > threshold=3.276966691017151
Class: Attenuated vaccine + Attenuated vaccine
Rules_15	passed counts:27
node_0: feature_name=LOC121144049	feature_id[0].value <= threshold=1.2424533367156982
node_1: feature_name=Rps3a	feature_id[22].value <= threshold=2.802901029586792
node_2: feature_name=Rps7	feature_id[6].value > threshold=2.602003335952759
node_314: feature_name=Tpt1	feature_id[28].value <= threshold=3.0677825212478638
node_315: feature_name=LOC121136222	feature_id[2].value <= threshold=2.1383330821990967
node_316: feature_name=LOC121138193	feature_id[3].value <= threshold=2.2499048709869385
node_317: feature_name=Rps7	feature_id[6].value <= threshold=2.917405366897583
node_318: feature_name=Sec61g	feature_id[20].value > threshold=0.8958797454833984
node_324: feature_name=Ppbp	feature_id[21].value <= threshold=1.2424533367156982
node_325: feature_name=Actb	feature_id[8].value <= threshold=3.502440929412842
node_326: feature_name=Rpl27a	feature_id[29].value <= threshold=3.3497501611709595
Class: Adenovirus vaccine + Adenovirus vaccine
Rules_16	passed counts:26
node_0: feature_name=LOC121144049	feature_id[0].value > threshold=1.2424533367156982
node_990: feature_name=Rpl13	feature_id[4].value > threshold=2.4414010047912598
node_1274: feature_name=Rps3a	feature_id[22].value > threshold=3.0677825212478638
node_1390: feature_name=LOC121136222	feature_id[2].value <= threshold=2.4414010047912598
node_1391: feature_name=LOC121138193	feature_id[3].value > threshold=2.5249279737472534
node_1423: feature_name=Rpl35a	feature_id[10].value > threshold=2.2499048709869385
node_1427: feature_name=Rpl15	feature_id[9].value <= threshold=3.2755402326583862
node_1428: feature_name=Dpm2	feature_id[23].value > threshold=0.3465735912322998
node_1434: feature_name=Rps3a	feature_id[22].value > threshold=3.238486170768738
Class: mRNA vaccine + Attenuated vaccine
Rules_17	passed counts:25
node_0: feature_name=LOC121144049	feature_id[0].value > threshold=1.2424533367156982
node_990: feature_name=Rpl13	feature_id[4].value > threshold=2.4414010047912598
node_1274: feature_name=Rps3a	feature_id[22].value <= threshold=3.0677825212478638
node_1275: feature_name=Tpt1	feature_id[28].value <= threshold=3.198464870452881
node_1276: feature_name=LOC121138193	feature_id[3].value > threshold=2.1383330821990967
node_1300: feature_name=Rps7	feature_id[6].value > threshold=2.3502402305603027
node_1310: feature_name=Rsrp1	feature_id[13].value > threshold=0.3465735912322998
node_1342: feature_name=Rpl3	feature_id[11].value > threshold=2.2499048709869385
Class: mRNA vaccine + Attenuated vaccine
Rules_18	passed counts:25
node_0: feature_name=LOC121144049	feature_id[0].value <= threshold=1.2424533367156982
node_1: feature_name=Rps3a	feature_id[22].value > threshold=2.802901029586792
node_419: feature_name=LOC121136222	feature_id[2].value <= threshold=2.602003335952759
node_420: feature_name=Tpt1	feature_id[28].value > threshold=2.86179256439209
node_554: feature_name=LOC121141272	feature_id[7].value <= threshold=0.8958797454833984
node_555: feature_name=Rpl32	feature_id[26].value <= threshold=1.7005987167358398
node_556: feature_name=Klf2	feature_id[5].value <= threshold=2.0126758217811584
node_557: feature_name=Rps3a	feature_id[22].value <= threshold=2.970085620880127
node_558: feature_name=Rpl32	feature_id[26].value <= threshold=0.8958797454833984
node_559: feature_name=Actb	feature_id[8].value > threshold=2.2499048709869385
node_565: feature_name=Tpt1	feature_id[28].value <= threshold=3.276966691017151
node_566: feature_name=Rpl13	feature_id[4].value <= threshold=2.5249279737472534
node_567: feature_name=Pfn1	feature_id[17].value > threshold=1.8688347935676575
node_579: feature_name=Rps7	feature_id[6].value > threshold=2.0126758217811584
node_581: feature_name=Rps7	feature_id[6].value > threshold=2.5249279737472534
node_587: feature_name=Rpl11	feature_id[14].value > threshold=1.7005987167358398
Class: Attenuated vaccine + Attenuated vaccine
Rules_19	passed counts:24
node_0: feature_name=LOC121144049	feature_id[0].value <= threshold=1.2424533367156982
node_1: feature_name=Rps3a	feature_id[22].value > threshold=2.802901029586792
node_419: feature_name=LOC121136222	feature_id[2].value <= threshold=2.602003335952759
node_420: feature_name=Tpt1	feature_id[28].value <= threshold=2.86179256439209
node_421: feature_name=Rps3a	feature_id[22].value <= threshold=2.970085620880127
node_422: feature_name=Klf2	feature_id[5].value <= threshold=1.2424533367156982
node_423: feature_name=Actb	feature_id[8].value <= threshold=3.384246587753296
node_424: feature_name=LOC110339871	feature_id[24].value <= threshold=2.602003335952759
node_425: feature_name=LOC121138193	feature_id[3].value <= threshold=3.2551292181015015
node_426: feature_name=Rpl13	feature_id[4].value > threshold=1.35402512550354
node_428: feature_name=Rplp0	feature_id[12].value <= threshold=3.3922284841537476
node_429: feature_name=Rpl13	feature_id[4].value <= threshold=2.5249279737472534
node_430: feature_name=Rpl18	feature_id[25].value > threshold=2.0126758217811584
node_432: feature_name=LOC121138193	feature_id[3].value > threshold=0.8047189712524414
node_434: feature_name=Rps7	feature_id[6].value > threshold=2.1910133361816406
Class: Adenovirus vaccine + Adenovirus vaccine
Rules_20	passed counts:23
node_0: feature_name=LOC121144049	feature_id[0].value <= threshold=1.2424533367156982
node_1: feature_name=Rps3a	feature_id[22].value > threshold=2.802901029586792
node_419: feature_name=LOC121136222	feature_id[2].value > threshold=2.602003335952759
node_863: feature_name=LOC121144049	feature_id[0].value <= threshold=0.3465735912322998
node_864: feature_name=LOC110339871	feature_id[24].value <= threshold=2.0126758217811584
node_865: feature_name=Rsrp1	feature_id[13].value <= threshold=1.0397207736968994
node_866: feature_name=Rps3a	feature_id[22].value > threshold=2.86179256439209
node_868: feature_name=Rplp0	feature_id[12].value > threshold=3.1567740440368652
Class: Attenuated vaccine + Attenuated vaccine
Rules_21	passed counts:22
node_0: feature_name=LOC121144049	feature_id[0].value <= threshold=1.2424533367156982
node_1: feature_name=Rps3a	feature_id[22].value <= threshold=2.802901029586792
node_2: feature_name=Rps7	feature_id[6].value <= threshold=2.602003335952759
node_3: feature_name=Rplp0	feature_id[12].value > threshold=2.6735538244247437
node_119: feature_name=Rpl15	feature_id[9].value <= threshold=2.5249279737472534
node_120: feature_name=Rps23	feature_id[1].value <= threshold=2.5249279737472534
node_121: feature_name=Rps7	feature_id[6].value > threshold=1.8688347935676575
node_145: feature_name=Rpl35a	feature_id[10].value <= threshold=2.770631790161133
node_146: feature_name=Sec61g	feature_id[20].value > threshold=0.3465735912322998
node_156: feature_name=Rpl13	feature_id[4].value <= threshold=2.2499048709869385
node_157: feature_name=LOC121138193	feature_id[3].value > threshold=0.3465735912322998
node_161: feature_name=Pfn1	feature_id[17].value > threshold=0.3465735912322998
node_163: feature_name=Pfn1	feature_id[17].value <= threshold=2.826244592666626
node_164: feature_name=LOC121138193	feature_id[3].value <= threshold=3.1345481872558594
node_165: feature_name=Rpl3	feature_id[11].value > threshold=1.497866153717041
node_171: feature_name=Rpl35a	feature_id[10].value <= threshold=2.3502402305603027
node_172: feature_name=LOC110339871	feature_id[24].value <= threshold=1.7005987167358398
node_173: feature_name=Actb	feature_id[8].value > threshold=2.2499048709869385
node_177: feature_name=Rpl18	feature_id[25].value > threshold=1.8688347935676575
node_179: feature_name=LOC121144049	feature_id[0].value > threshold=0.3465735912322998
Class: Adenovirus vaccine + Adenovirus vaccine
Rules_22	passed counts:21
node_0: feature_name=LOC121144049	feature_id[0].value > threshold=1.2424533367156982
node_990: feature_name=Rpl13	feature_id[4].value > threshold=2.4414010047912598
node_1274: feature_name=Rps3a	feature_id[22].value <= threshold=3.0677825212478638
node_1275: feature_name=Tpt1	feature_id[28].value > threshold=3.198464870452881
node_1351: feature_name=Rplp0	feature_id[12].value > threshold=3.449861526489258
node_1387: feature_name=Sec61g	feature_id[20].value > threshold=0.3465735912322998
Class: mRNA vaccine + Attenuated vaccine
Rules_23	passed counts:21
node_0: feature_name=LOC121144049	feature_id[0].value <= threshold=1.2424533367156982
node_1: feature_name=Rps3a	feature_id[22].value <= threshold=2.802901029586792
node_2: feature_name=Rps7	feature_id[6].value <= threshold=2.602003335952759
node_3: feature_name=Rplp0	feature_id[12].value > threshold=2.6735538244247437
node_119: feature_name=Rpl15	feature_id[9].value <= threshold=2.5249279737472534
node_120: feature_name=Rps23	feature_id[1].value > threshold=2.5249279737472534
node_224: feature_name=Rplp0	feature_id[12].value <= threshold=3.1567740440368652
node_225: feature_name=Rpl11	feature_id[14].value <= threshold=2.5249279737472534
node_226: feature_name=Pfn1	feature_id[17].value <= threshold=2.0715673565864563
node_227: feature_name=Sell	feature_id[16].value <= threshold=1.8688347935676575
node_228: feature_name=Klf2	feature_id[5].value <= threshold=2.1242476105690002
node_229: feature_name=Rps23	feature_id[1].value <= threshold=2.86179256439209
node_230: feature_name=Klf2	feature_id[5].value <= threshold=1.7005987167358398
node_231: feature_name=Sec61g	feature_id[20].value > threshold=0.3465735912322998
Class: Adenovirus vaccine + Adenovirus vaccine
Rules_24	passed counts:20
node_0: feature_name=LOC121144049	feature_id[0].value <= threshold=1.2424533367156982
node_1: feature_name=Rps3a	feature_id[22].value > threshold=2.802901029586792
node_419: feature_name=LOC121136222	feature_id[2].value > threshold=2.602003335952759
node_863: feature_name=LOC121144049	feature_id[0].value > threshold=0.3465735912322998
node_897: feature_name=Rsrp1	feature_id[13].value <= threshold=0.3465735912322998
node_898: feature_name=LOC121141272	feature_id[7].value > threshold=0.3465735912322998
node_946: feature_name=Rps7	feature_id[6].value <= threshold=3.3140207529067993
node_947: feature_name=Sell	feature_id[16].value <= threshold=1.2424533367156982
node_948: feature_name=Rpl3	feature_id[11].value <= threshold=2.602003335952759
node_949: feature_name=Rpl18	feature_id[25].value > threshold=2.4414010047912598
node_951: feature_name=Rpl27a	feature_id[29].value <= threshold=3.433466672897339
node_952: feature_name=Sec61g	feature_id[20].value > threshold=0.3465735912322998
Class: mRNA vaccine + mRNA vaccine
Rules_25	passed counts:20
node_0: feature_name=LOC121144049	feature_id[0].value <= threshold=1.2424533367156982
node_1: feature_name=Rps3a	feature_id[22].value > threshold=2.802901029586792
node_419: feature_name=LOC121136222	feature_id[2].value <= threshold=2.602003335952759
node_420: feature_name=Tpt1	feature_id[28].value > threshold=2.86179256439209
node_554: feature_name=LOC121141272	feature_id[7].value <= threshold=0.8958797454833984
node_555: feature_name=Rpl32	feature_id[26].value <= threshold=1.7005987167358398
node_556: feature_name=Klf2	feature_id[5].value <= threshold=2.0126758217811584
node_557: feature_name=Rps3a	feature_id[22].value > threshold=2.970085620880127
node_629: feature_name=Ppbp	feature_id[21].value <= threshold=3.0677825212478638
node_630: feature_name=Rplp0	feature_id[12].value > threshold=2.4414010047912598
node_634: feature_name=Sell	feature_id[16].value > threshold=1.2424533367156982
node_728: feature_name=Rpl15	feature_id[9].value > threshold=1.7005987167358398
node_730: feature_name=Rpl11	feature_id[14].value <= threshold=3.0433874130249023
node_731: feature_name=Actb	feature_id[8].value <= threshold=3.701225757598877
node_732: feature_name=Pfn1	feature_id[17].value <= threshold=1.497866153717041
node_733: feature_name=LOC121138193	feature_id[3].value > threshold=1.2424533367156982
node_737: feature_name=Rpl27a	feature_id[29].value > threshold=2.518476366996765
Class: Attenuated vaccine + Attenuated vaccine
Rules_26	passed counts:20
node_0: feature_name=LOC121144049	feature_id[0].value <= threshold=1.2424533367156982
node_1: feature_name=Rps3a	feature_id[22].value <= threshold=2.802901029586792
node_2: feature_name=Rps7	feature_id[6].value <= threshold=2.602003335952759
node_3: feature_name=Rplp0	feature_id[12].value <= threshold=2.6735538244247437
node_4: feature_name=Rps23	feature_id[1].value <= threshold=2.4414010047912598
node_5: feature_name=Sell	feature_id[16].value <= threshold=1.2424533367156982
node_6: feature_name=Rpl13	feature_id[4].value <= threshold=2.1383330821990967
node_7: feature_name=Klf2	feature_id[5].value > threshold=0.8958797454833984
node_29: feature_name=LOC121138193	feature_id[3].value <= threshold=2.0126758217811584
node_30: feature_name=Ppbp	feature_id[21].value <= threshold=1.8688347935676575
node_31: feature_name=Rpl11	feature_id[14].value > threshold=1.2424533367156982
node_33: feature_name=Rps7	feature_id[6].value <= threshold=2.1383330821990967
Class: Non-vaccinated
Rules_27	passed counts:19
node_0: feature_name=LOC121144049	feature_id[0].value > threshold=1.2424533367156982
node_990: feature_name=Rpl13	feature_id[4].value > threshold=2.4414010047912598
node_1274: feature_name=Rps3a	feature_id[22].value > threshold=3.0677825212478638
node_1390: feature_name=LOC121136222	feature_id[2].value <= threshold=2.4414010047912598
node_1391: feature_name=LOC121138193	feature_id[3].value <= threshold=2.5249279737472534
node_1392: feature_name=Rpl11	feature_id[14].value > threshold=2.5249279737472534
node_1412: feature_name=Rps7	feature_id[6].value <= threshold=3.0677825212478638
node_1413: feature_name=LOC121144049	feature_id[0].value <= threshold=2.1910133361816406
Class: mRNA vaccine + Attenuated vaccine
Rules_28	passed counts:19
node_0: feature_name=LOC121144049	feature_id[0].value > threshold=1.2424533367156982
node_990: feature_name=Rpl13	feature_id[4].value > threshold=2.4414010047912598
node_1274: feature_name=Rps3a	feature_id[22].value <= threshold=3.0677825212478638
node_1275: feature_name=Tpt1	feature_id[28].value <= threshold=3.198464870452881
node_1276: feature_name=LOC121138193	feature_id[3].value > threshold=2.1383330821990967
node_1300: feature_name=Rps7	feature_id[6].value > threshold=2.3502402305603027
node_1310: feature_name=Rsrp1	feature_id[13].value <= threshold=0.3465735912322998
node_1311: feature_name=Rpl27a	feature_id[29].value <= threshold=3.1132683753967285
node_1312: feature_name=Rpl35a	feature_id[10].value <= threshold=2.970085620880127
node_1313: feature_name=Rps7	feature_id[6].value > threshold=2.5249279737472534
node_1319: feature_name=Rps23	feature_id[1].value <= threshold=2.917405366897583
node_1320: feature_name=Rpl3	feature_id[11].value <= threshold=2.770631790161133
node_1321: feature_name=LOC121141272	feature_id[7].value <= threshold=3.746101498603821
node_1322: feature_name=Tpt1	feature_id[28].value > threshold=2.359249472618103
node_1324: feature_name=Rpl15	feature_id[9].value > threshold=1.8688347935676575
Class: mRNA vaccine + mRNA vaccine
Rules_29	passed counts:19
node_0: feature_name=LOC121144049	feature_id[0].value <= threshold=1.2424533367156982
node_1: feature_name=Rps3a	feature_id[22].value > threshold=2.802901029586792
node_419: feature_name=LOC121136222	feature_id[2].value > threshold=2.602003335952759
node_863: feature_name=LOC121144049	feature_id[0].value > threshold=0.3465735912322998
node_897: feature_name=Rsrp1	feature_id[13].value <= threshold=0.3465735912322998
node_898: feature_name=LOC121141272	feature_id[7].value <= threshold=0.3465735912322998
node_899: feature_name=Rpl11	feature_id[14].value <= threshold=2.602003335952759
node_900: feature_name=LOC121138193	feature_id[3].value <= threshold=2.602003335952759
node_901: feature_name=Rpl3	feature_id[11].value <= threshold=2.7403194904327393
Class: Attenuated vaccine + Attenuated vaccine
Rules_30	passed counts:19
node_0: feature_name=LOC121144049	feature_id[0].value <= threshold=1.2424533367156982
node_1: feature_name=Rps3a	feature_id[22].value > threshold=2.802901029586792
node_419: feature_name=LOC121136222	feature_id[2].value <= threshold=2.602003335952759
node_420: feature_name=Tpt1	feature_id[28].value > threshold=2.86179256439209
node_554: feature_name=LOC121141272	feature_id[7].value <= threshold=0.8958797454833984
node_555: feature_name=Rpl32	feature_id[26].value <= threshold=1.7005987167358398
node_556: feature_name=Klf2	feature_id[5].value <= threshold=2.0126758217811584
node_557: feature_name=Rps3a	feature_id[22].value > threshold=2.970085620880127
node_629: feature_name=Ppbp	feature_id[21].value <= threshold=3.0677825212478638
node_630: feature_name=Rplp0	feature_id[12].value > threshold=2.4414010047912598
node_634: feature_name=Sell	feature_id[16].value <= threshold=1.2424533367156982
node_635: feature_name=Rps7	feature_id[6].value > threshold=2.0126758217811584
node_637: feature_name=Rplp0	feature_id[12].value > threshold=2.7403194904327393
node_643: feature_name=LOC121136222	feature_id[2].value > threshold=2.4414010047912598
node_705: feature_name=LOC121138193	feature_id[3].value > threshold=1.7776740193367004
node_711: feature_name=Rpl35a	feature_id[10].value > threshold=2.1383330821990967
node_713: feature_name=Rpl32	feature_id[26].value <= threshold=1.2424533367156982
node_714: feature_name=Actb	feature_id[8].value <= threshold=3.276966691017151
node_715: feature_name=Pfn1	feature_id[17].value > threshold=1.8688347935676575
Class: Attenuated vaccine + Attenuated vaccine
Rules_31	passed counts:18
node_0: feature_name=LOC121144049	feature_id[0].value > threshold=1.2424533367156982
node_990: feature_name=Rpl13	feature_id[4].value > threshold=2.4414010047912598
node_1274: feature_name=Rps3a	feature_id[22].value > threshold=3.0677825212478638
node_1390: feature_name=LOC121136222	feature_id[2].value <= threshold=2.4414010047912598
node_1391: feature_name=LOC121138193	feature_id[3].value > threshold=2.5249279737472534
node_1423: feature_name=Rpl35a	feature_id[10].value > threshold=2.2499048709869385
node_1427: feature_name=Rpl15	feature_id[9].value <= threshold=3.2755402326583862
node_1428: feature_name=Dpm2	feature_id[23].value > threshold=0.3465735912322998
node_1434: feature_name=Rps3a	feature_id[22].value <= threshold=3.238486170768738
node_1435: feature_name=Rps7	feature_id[6].value <= threshold=3.1567740440368652
node_1436: feature_name=Rpl13	feature_id[4].value > threshold=2.5249279737472534
node_1438: feature_name=Rpl35a	feature_id[10].value <= threshold=3.2755402326583862
Class: mRNA vaccine + Attenuated vaccine
Rules_32	passed counts:18
node_0: feature_name=LOC121144049	feature_id[0].value <= threshold=1.2424533367156982
node_1: feature_name=Rps3a	feature_id[22].value > threshold=2.802901029586792
node_419: feature_name=LOC121136222	feature_id[2].value <= threshold=2.602003335952759
node_420: feature_name=Tpt1	feature_id[28].value > threshold=2.86179256439209
node_554: feature_name=LOC121141272	feature_id[7].value <= threshold=0.8958797454833984
node_555: feature_name=Rpl32	feature_id[26].value <= threshold=1.7005987167358398
node_556: feature_name=Klf2	feature_id[5].value <= threshold=2.0126758217811584
node_557: feature_name=Rps3a	feature_id[22].value > threshold=2.970085620880127
node_629: feature_name=Ppbp	feature_id[21].value <= threshold=3.0677825212478638
node_630: feature_name=Rplp0	feature_id[12].value > threshold=2.4414010047912598
node_634: feature_name=Sell	feature_id[16].value <= threshold=1.2424533367156982
node_635: feature_name=Rps7	feature_id[6].value > threshold=2.0126758217811584
node_637: feature_name=Rplp0	feature_id[12].value > threshold=2.7403194904327393
node_643: feature_name=LOC121136222	feature_id[2].value <= threshold=2.4414010047912598
node_644: feature_name=Rpl3	feature_id[11].value <= threshold=3.1132683753967285
node_645: feature_name=Rps7	feature_id[6].value > threshold=2.602003335952759
node_661: feature_name=LOC121138193	feature_id[3].value <= threshold=3.7331137657165527
node_662: feature_name=Pfn1	feature_id[17].value <= threshold=2.970085620880127
node_663: feature_name=Rpl13	feature_id[4].value <= threshold=2.9944807291030884
node_664: feature_name=Rpl27a	feature_id[29].value > threshold=2.5249279737472534
node_670: feature_name=Ppbp	feature_id[21].value <= threshold=2.6735538244247437
node_671: feature_name=LOC110339871	feature_id[24].value <= threshold=2.917405366897583
node_672: feature_name=Rps23	feature_id[1].value <= threshold=3.3497501611709595
node_673: feature_name=LOC121136222	feature_id[2].value > threshold=0.8958797454833984
node_677: feature_name=Rpl27a	feature_id[29].value > threshold=3.3140207529067993
node_679: feature_name=Rpl15	feature_id[9].value <= threshold=3.1345481872558594
node_680: feature_name=LOC121136222	feature_id[2].value > threshold=1.497866153717041
Class: Attenuated vaccine + Attenuated vaccine
Rules_33	passed counts:17
node_0: feature_name=LOC121144049	feature_id[0].value > threshold=1.2424533367156982
node_990: feature_name=Rpl13	feature_id[4].value <= threshold=2.4414010047912598
node_991: feature_name=LOC121136222	feature_id[2].value > threshold=2.1383330821990967
node_1133: feature_name=Rpl15	feature_id[9].value > threshold=2.6735538244247437
node_1227: feature_name=Rpl3	feature_id[11].value <= threshold=2.5249279737472534
node_1228: feature_name=LOC110339871	feature_id[24].value > threshold=2.0126758217811584
node_1236: feature_name=LOC121138193	feature_id[3].value > threshold=2.2499048709869385
node_1248: feature_name=LOC121141272	feature_id[7].value > threshold=0.3465735912322998
node_1254: feature_name=Rpl15	feature_id[9].value <= threshold=3.238486170768738
node_1255: feature_name=Rps3a	feature_id[22].value <= threshold=3.331566333770752
Class: mRNA vaccine + Attenuated vaccine
Rules_34	passed counts:16
node_0: feature_name=LOC121144049	feature_id[0].value > threshold=1.2424533367156982
node_990: feature_name=Rpl13	feature_id[4].value > threshold=2.4414010047912598
node_1274: feature_name=Rps3a	feature_id[22].value <= threshold=3.0677825212478638
node_1275: feature_name=Tpt1	feature_id[28].value > threshold=3.198464870452881
node_1351: feature_name=Rplp0	feature_id[12].value <= threshold=3.449861526489258
node_1352: feature_name=Actb	feature_id[8].value <= threshold=3.4175922870635986
node_1353: feature_name=LOC121144049	feature_id[0].value > threshold=1.8688347935676575
node_1377: feature_name=LOC121144049	feature_id[0].value <= threshold=4.801360130310059
node_1378: feature_name=Klf2	feature_id[5].value > threshold=0.5493061542510986
node_1380: feature_name=Rpl15	feature_id[9].value > threshold=2.3410656452178955
Class: mRNA vaccine + Attenuated vaccine
Rules_35	passed counts:16
node_0: feature_name=LOC121144049	feature_id[0].value <= threshold=1.2424533367156982
node_1: feature_name=Rps3a	feature_id[22].value > threshold=2.802901029586792
node_419: feature_name=LOC121136222	feature_id[2].value <= threshold=2.602003335952759
node_420: feature_name=Tpt1	feature_id[28].value > threshold=2.86179256439209
node_554: feature_name=LOC121141272	feature_id[7].value > threshold=0.8958797454833984
node_826: feature_name=Sell	feature_id[16].value > threshold=1.2424533367156982
node_848: feature_name=Rpl32	feature_id[26].value <= threshold=1.2424533367156982
node_849: feature_name=Rpl35a	feature_id[10].value > threshold=2.4414010047912598
node_855: feature_name=Sec61g	feature_id[20].value > threshold=0.8958797454833984
Class: Attenuated vaccine + Attenuated vaccine
Rules_36	passed counts:16
node_0: feature_name=LOC121144049	feature_id[0].value <= threshold=1.2424533367156982
node_1: feature_name=Rps3a	feature_id[22].value <= threshold=2.802901029586792
node_2: feature_name=Rps7	feature_id[6].value <= threshold=2.602003335952759
node_3: feature_name=Rplp0	feature_id[12].value <= threshold=2.6735538244247437
node_4: feature_name=Rps23	feature_id[1].value <= threshold=2.4414010047912598
node_5: feature_name=Sell	feature_id[16].value <= threshold=1.2424533367156982
node_6: feature_name=Rpl13	feature_id[4].value <= threshold=2.1383330821990967
node_7: feature_name=Klf2	feature_id[5].value > threshold=0.8958797454833984
node_29: feature_name=LOC121138193	feature_id[3].value > threshold=2.0126758217811584
node_43: feature_name=Rpl15	feature_id[9].value <= threshold=2.0126758217811584
node_44: feature_name=LOC121138193	feature_id[3].value <= threshold=2.5249279737472534
node_45: feature_name=Actb	feature_id[8].value <= threshold=3.17718505859375
node_46: feature_name=Dpm2	feature_id[23].value <= threshold=1.35402512550354
Class: Non-vaccinated
Rules_37	passed counts:15
node_0: feature_name=LOC121144049	feature_id[0].value > threshold=1.2424533367156982
node_990: feature_name=Rpl13	feature_id[4].value <= threshold=2.4414010047912598
node_991: feature_name=LOC121136222	feature_id[2].value > threshold=2.1383330821990967
node_1133: feature_name=Rpl15	feature_id[9].value <= threshold=2.6735538244247437
node_1134: feature_name=LOC110339871	feature_id[24].value <= threshold=2.7403194904327393
node_1135: feature_name=Sell	feature_id[16].value <= threshold=2.2499048709869385
node_1136: feature_name=Rsrp1	feature_id[13].value <= threshold=0.8958797454833984
node_1137: feature_name=LOC121136222	feature_id[2].value > threshold=2.2499048709869385
node_1155: feature_name=Rpl32	feature_id[26].value <= threshold=1.497866153717041
node_1156: feature_name=Sell	feature_id[16].value <= threshold=1.7005987167358398
node_1157: feature_name=Rpl13	feature_id[4].value > threshold=1.497866153717041
node_1159: feature_name=Klf2	feature_id[5].value <= threshold=1.2424533367156982
node_1160: feature_name=Rpl15	feature_id[9].value > threshold=2.2499048709869385
node_1168: feature_name=Dpm2	feature_id[23].value <= threshold=1.497866153717041
node_1169: feature_name=Actb	feature_id[8].value <= threshold=3.7488808631896973
node_1170: feature_name=Rpl35a	feature_id[10].value <= threshold=3.1567740440368652
node_1171: feature_name=Sec61g	feature_id[20].value > threshold=0.3465735912322998
Class: mRNA vaccine + mRNA vaccine
Rules_38	passed counts:15
node_0: feature_name=LOC121144049	feature_id[0].value <= threshold=1.2424533367156982
node_1: feature_name=Rps3a	feature_id[22].value <= threshold=2.802901029586792
node_2: feature_name=Rps7	feature_id[6].value > threshold=2.602003335952759
node_314: feature_name=Tpt1	feature_id[28].value <= threshold=3.0677825212478638
node_315: feature_name=LOC121136222	feature_id[2].value > threshold=2.1383330821990967
node_351: feature_name=Pfn1	feature_id[17].value > threshold=1.7005987167358398
node_357: feature_name=Rps7	feature_id[6].value <= threshold=2.802901029586792
node_358: feature_name=Rpl15	feature_id[9].value <= threshold=2.7403194904327393
node_359: feature_name=Rpl11	feature_id[14].value > threshold=2.1383330821990967
Class: mRNA vaccine + mRNA vaccine
Rules_39	passed counts:15
node_0: feature_name=LOC121144049	feature_id[0].value <= threshold=1.2424533367156982
node_1: feature_name=Rps3a	feature_id[22].value <= threshold=2.802901029586792
node_2: feature_name=Rps7	feature_id[6].value <= threshold=2.602003335952759
node_3: feature_name=Rplp0	feature_id[12].value > threshold=2.6735538244247437
node_119: feature_name=Rpl15	feature_id[9].value <= threshold=2.5249279737472534
node_120: feature_name=Rps23	feature_id[1].value <= threshold=2.5249279737472534
node_121: feature_name=Rps7	feature_id[6].value <= threshold=1.8688347935676575
node_122: feature_name=LOC110339871	feature_id[24].value <= threshold=1.7005987167358398
node_123: feature_name=Actb	feature_id[8].value > threshold=2.602003335952759
node_127: feature_name=Rplp0	feature_id[12].value <= threshold=2.970085620880127
node_128: feature_name=Rps3a	feature_id[22].value <= threshold=2.4414010047912598
Class: Non-vaccinated
Rules_40	passed counts:14
node_0: feature_name=LOC121144049	feature_id[0].value <= threshold=1.2424533367156982
node_1: feature_name=Rps3a	feature_id[22].value > threshold=2.802901029586792
node_419: feature_name=LOC121136222	feature_id[2].value <= threshold=2.602003335952759
node_420: feature_name=Tpt1	feature_id[28].value > threshold=2.86179256439209
node_554: feature_name=LOC121141272	feature_id[7].value <= threshold=0.8958797454833984
node_555: feature_name=Rpl32	feature_id[26].value <= threshold=1.7005987167358398
node_556: feature_name=Klf2	feature_id[5].value <= threshold=2.0126758217811584
node_557: feature_name=Rps3a	feature_id[22].value > threshold=2.970085620880127
node_629: feature_name=Ppbp	feature_id[21].value <= threshold=3.0677825212478638
node_630: feature_name=Rplp0	feature_id[12].value > threshold=2.4414010047912598
node_634: feature_name=Sell	feature_id[16].value <= threshold=1.2424533367156982
node_635: feature_name=Rps7	feature_id[6].value > threshold=2.0126758217811584
node_637: feature_name=Rplp0	feature_id[12].value > threshold=2.7403194904327393
node_643: feature_name=LOC121136222	feature_id[2].value <= threshold=2.4414010047912598
node_644: feature_name=Rpl3	feature_id[11].value <= threshold=3.1132683753967285
node_645: feature_name=Rps7	feature_id[6].value <= threshold=2.602003335952759
node_646: feature_name=LOC110339871	feature_id[24].value <= threshold=2.602003335952759
node_647: feature_name=Rpl3	feature_id[11].value > threshold=1.8688347935676575
node_651: feature_name=Rpl27a	feature_id[29].value > threshold=2.917405366897583
node_657: feature_name=Rpl11	feature_id[14].value > threshold=1.7776740193367004
Class: Attenuated vaccine + Attenuated vaccine
Rules_41	passed counts:14
node_0: feature_name=LOC121144049	feature_id[0].value <= threshold=1.2424533367156982
node_1: feature_name=Rps3a	feature_id[22].value <= threshold=2.802901029586792
node_2: feature_name=Rps7	feature_id[6].value <= threshold=2.602003335952759
node_3: feature_name=Rplp0	feature_id[12].value <= threshold=2.6735538244247437
node_4: feature_name=Rps23	feature_id[1].value <= threshold=2.4414010047912598
node_5: feature_name=Sell	feature_id[16].value > threshold=1.2424533367156982
node_75: feature_name=Rpl18	feature_id[25].value <= threshold=2.602003335952759
node_76: feature_name=Rpl3	feature_id[11].value <= threshold=2.2499048709869385
node_77: feature_name=Actb	feature_id[8].value <= threshold=2.970085620880127
node_78: feature_name=LOC110339871	feature_id[24].value <= threshold=1.8688347935676575
node_79: feature_name=Rps3a	feature_id[22].value > threshold=1.7005987167358398
Class: Non-vaccinated
Rules_42	passed counts:13
node_0: feature_name=LOC121144049	feature_id[0].value > threshold=1.2424533367156982
node_990: feature_name=Rpl13	feature_id[4].value > threshold=2.4414010047912598
node_1274: feature_name=Rps3a	feature_id[22].value <= threshold=3.0677825212478638
node_1275: feature_name=Tpt1	feature_id[28].value > threshold=3.198464870452881
node_1351: feature_name=Rplp0	feature_id[12].value <= threshold=3.449861526489258
node_1352: feature_name=Actb	feature_id[8].value <= threshold=3.4175922870635986
node_1353: feature_name=LOC121144049	feature_id[0].value <= threshold=1.8688347935676575
node_1354: feature_name=Rps7	feature_id[6].value <= threshold=3.0201274156570435
node_1355: feature_name=Ppbp	feature_id[21].value <= threshold=1.9944920539855957
node_1356: feature_name=Sell	feature_id[16].value > threshold=0.8958797454833984
node_1364: feature_name=Rps23	feature_id[1].value > threshold=2.6735538244247437
Class: mRNA vaccine + mRNA vaccine
Rules_43	passed counts:13
node_0: feature_name=LOC121144049	feature_id[0].value > threshold=1.2424533367156982
node_990: feature_name=Rpl13	feature_id[4].value > threshold=2.4414010047912598
node_1274: feature_name=Rps3a	feature_id[22].value <= threshold=3.0677825212478638
node_1275: feature_name=Tpt1	feature_id[28].value <= threshold=3.198464870452881
node_1276: feature_name=LOC121138193	feature_id[3].value > threshold=2.1383330821990967
node_1300: feature_name=Rps7	feature_id[6].value <= threshold=2.3502402305603027
node_1301: feature_name=Sec61g	feature_id[20].value <= threshold=1.7005987167358398
node_1302: feature_name=Ppbp	feature_id[21].value <= threshold=2.7879745960235596
Class: mRNA vaccine + mRNA vaccine
Rules_44	passed counts:13
node_0: feature_name=LOC121144049	feature_id[0].value <= threshold=1.2424533367156982
node_1: feature_name=Rps3a	feature_id[22].value > threshold=2.802901029586792
node_419: feature_name=LOC121136222	feature_id[2].value <= threshold=2.602003335952759
node_420: feature_name=Tpt1	feature_id[28].value > threshold=2.86179256439209
node_554: feature_name=LOC121141272	feature_id[7].value > threshold=0.8958797454833984
node_826: feature_name=Sell	feature_id[16].value <= threshold=1.2424533367156982
node_827: feature_name=Rpl18	feature_id[25].value > threshold=2.86179256439209
node_837: feature_name=Rpl15	feature_id[9].value > threshold=2.4414010047912598
node_839: feature_name=LOC121138193	feature_id[3].value > threshold=1.7776740193367004
node_845: feature_name=Rpl27a	feature_id[29].value <= threshold=3.361916184425354
Class: mRNA vaccine + Attenuated vaccine
Rules_45	passed counts:13
node_0: feature_name=LOC121144049	feature_id[0].value <= threshold=1.2424533367156982
node_1: feature_name=Rps3a	feature_id[22].value <= threshold=2.802901029586792
node_2: feature_name=Rps7	feature_id[6].value <= threshold=2.602003335952759
node_3: feature_name=Rplp0	feature_id[12].value > threshold=2.6735538244247437
node_119: feature_name=Rpl15	feature_id[9].value <= threshold=2.5249279737472534
node_120: feature_name=Rps23	feature_id[1].value <= threshold=2.5249279737472534
node_121: feature_name=Rps7	feature_id[6].value > threshold=1.8688347935676575
node_145: feature_name=Rpl35a	feature_id[10].value <= threshold=2.770631790161133
node_146: feature_name=Sec61g	feature_id[20].value > threshold=0.3465735912322998
node_156: feature_name=Rpl13	feature_id[4].value <= threshold=2.2499048709869385
node_157: feature_name=LOC121138193	feature_id[3].value > threshold=0.3465735912322998
node_161: feature_name=Pfn1	feature_id[17].value > threshold=0.3465735912322998
node_163: feature_name=Pfn1	feature_id[17].value <= threshold=2.826244592666626
node_164: feature_name=LOC121138193	feature_id[3].value <= threshold=3.1345481872558594
node_165: feature_name=Rpl3	feature_id[11].value > threshold=1.497866153717041
node_171: feature_name=Rpl35a	feature_id[10].value > threshold=2.3502402305603027
node_187: feature_name=LOC101840844	feature_id[27].value <= threshold=0.3465735912322998
node_188: feature_name=LOC121138193	feature_id[3].value <= threshold=2.5249279737472534
node_189: feature_name=Rps3a	feature_id[22].value <= threshold=2.7403194904327393
Class: Adenovirus vaccine + Adenovirus vaccine
Rules_46	passed counts:13
node_0: feature_name=LOC121144049	feature_id[0].value <= threshold=1.2424533367156982
node_1: feature_name=Rps3a	feature_id[22].value <= threshold=2.802901029586792
node_2: feature_name=Rps7	feature_id[6].value <= threshold=2.602003335952759
node_3: feature_name=Rplp0	feature_id[12].value <= threshold=2.6735538244247437
node_4: feature_name=Rps23	feature_id[1].value <= threshold=2.4414010047912598
node_5: feature_name=Sell	feature_id[16].value <= threshold=1.2424533367156982
node_6: feature_name=Rpl13	feature_id[4].value <= threshold=2.1383330821990967
node_7: feature_name=Klf2	feature_id[5].value > threshold=0.8958797454833984
node_29: feature_name=LOC121138193	feature_id[3].value > threshold=2.0126758217811584
node_43: feature_name=Rpl15	feature_id[9].value > threshold=2.0126758217811584
node_61: feature_name=Actb	feature_id[8].value > threshold=2.3937458992004395
node_65: feature_name=LOC110339871	feature_id[24].value <= threshold=2.636499762535095
Class: Adenovirus vaccine + Adenovirus vaccine
Rules_47	passed counts:12
node_0: feature_name=LOC121144049	feature_id[0].value > threshold=1.2424533367156982
node_990: feature_name=Rpl13	feature_id[4].value > threshold=2.4414010047912598
node_1274: feature_name=Rps3a	feature_id[22].value > threshold=3.0677825212478638
node_1390: feature_name=LOC121136222	feature_id[2].value > threshold=2.4414010047912598
node_1444: feature_name=Tpt1	feature_id[28].value > threshold=2.6735538244247437
node_1448: feature_name=Rpl32	feature_id[26].value <= threshold=0.8958797454833984
node_1449: feature_name=LOC121144049	feature_id[0].value <= threshold=1.497866153717041
node_1450: feature_name=Pfn1	feature_id[17].value > threshold=1.7005987167358398
node_1452: feature_name=Pfn1	feature_id[17].value <= threshold=2.602003335952759
node_1453: feature_name=Rps7	feature_id[6].value <= threshold=3.3140207529067993
node_1454: feature_name=Rpl15	feature_id[9].value > threshold=2.518476366996765
Class: mRNA vaccine + Attenuated vaccine
Rules_48	passed counts:12
node_0: feature_name=LOC121144049	feature_id[0].value > threshold=1.2424533367156982
node_990: feature_name=Rpl13	feature_id[4].value > threshold=2.4414010047912598
node_1274: feature_name=Rps3a	feature_id[22].value <= threshold=3.0677825212478638
node_1275: feature_name=Tpt1	feature_id[28].value <= threshold=3.198464870452881
node_1276: feature_name=LOC121138193	feature_id[3].value <= threshold=2.1383330821990967
node_1277: feature_name=Rpl35a	feature_id[10].value <= threshold=2.5249279737472534
node_1278: feature_name=Rpl3	feature_id[11].value > threshold=1.7005987167358398
Class: mRNA vaccine + mRNA vaccine
Rules_49	passed counts:12
node_0: feature_name=LOC121144049	feature_id[0].value > threshold=1.2424533367156982
node_990: feature_name=Rpl13	feature_id[4].value <= threshold=2.4414010047912598
node_991: feature_name=LOC121136222	feature_id[2].value > threshold=2.1383330821990967
node_1133: feature_name=Rpl15	feature_id[9].value > threshold=2.6735538244247437
node_1227: feature_name=Rpl3	feature_id[11].value <= threshold=2.5249279737472534
node_1228: feature_name=LOC110339871	feature_id[24].value <= threshold=2.0126758217811584
node_1229: feature_name=Rpl13	feature_id[4].value > threshold=1.8688347935676575
node_1231: feature_name=Rps3a	feature_id[22].value <= threshold=3.1112881898880005
Class: mRNA vaccine + mRNA vaccine
Rules_50	passed counts:12
node_0: feature_name=LOC121144049	feature_id[0].value > threshold=1.2424533367156982
node_990: feature_name=Rpl13	feature_id[4].value <= threshold=2.4414010047912598
node_991: feature_name=LOC121136222	feature_id[2].value <= threshold=2.1383330821990967
node_992: feature_name=Tpt1	feature_id[28].value > threshold=2.2499048709869385
node_1034: feature_name=Rpl32	feature_id[26].value <= threshold=0.3465735912322998
node_1035: feature_name=Rplp0	feature_id[12].value > threshold=3.198464870452881
Class: Attenuated vaccine + Attenuated vaccine
Rules_51	passed counts:12
node_0: feature_name=LOC121144049	feature_id[0].value > threshold=1.2424533367156982
node_990: feature_name=Rpl13	feature_id[4].value <= threshold=2.4414010047912598
node_991: feature_name=LOC121136222	feature_id[2].value <= threshold=2.1383330821990967
node_992: feature_name=Tpt1	feature_id[28].value > threshold=2.2499048709869385
node_1034: feature_name=Rpl32	feature_id[26].value <= threshold=0.3465735912322998
node_1035: feature_name=Rplp0	feature_id[12].value <= threshold=3.198464870452881
node_1036: feature_name=LOC121144049	feature_id[0].value > threshold=7.067385673522949
node_1056: feature_name=Rps7	feature_id[6].value > threshold=1.35402512550354
Class: Attenuated vaccine + Attenuated vaccine
Rules_52	passed counts:12
node_0: feature_name=LOC121144049	feature_id[0].value <= threshold=1.2424533367156982
node_1: feature_name=Rps3a	feature_id[22].value > threshold=2.802901029586792
node_419: feature_name=LOC121136222	feature_id[2].value > threshold=2.602003335952759
node_863: feature_name=LOC121144049	feature_id[0].value <= threshold=0.3465735912322998
node_864: feature_name=LOC110339871	feature_id[24].value > threshold=2.0126758217811584
node_874: feature_name=Rpl11	feature_id[14].value <= threshold=2.5249279737472534
node_875: feature_name=Tpt1	feature_id[28].value > threshold=2.802901029586792
node_879: feature_name=Actb	feature_id[8].value > threshold=2.561982035636902
node_881: feature_name=Rpl13	feature_id[4].value <= threshold=2.6735538244247437
Class: Attenuated vaccine + Attenuated vaccine
Rules_53	passed counts:12
node_0: feature_name=LOC121144049	feature_id[0].value <= threshold=1.2424533367156982
node_1: feature_name=Rps3a	feature_id[22].value > threshold=2.802901029586792
node_419: feature_name=LOC121136222	feature_id[2].value <= threshold=2.602003335952759
node_420: feature_name=Tpt1	feature_id[28].value > threshold=2.86179256439209
node_554: feature_name=LOC121141272	feature_id[7].value > threshold=0.8958797454833984
node_826: feature_name=Sell	feature_id[16].value <= threshold=1.2424533367156982
node_827: feature_name=Rpl18	feature_id[25].value <= threshold=2.86179256439209
node_828: feature_name=Klf2	feature_id[5].value <= threshold=2.0715673565864563
node_829: feature_name=LOC121136222	feature_id[2].value > threshold=1.8688347935676575
node_833: feature_name=Pfn1	feature_id[17].value > threshold=1.497866153717041
Class: mRNA vaccine + mRNA vaccine
Rules_54	passed counts:12
node_0: feature_name=LOC121144049	feature_id[0].value <= threshold=1.2424533367156982
node_1: feature_name=Rps3a	feature_id[22].value <= threshold=2.802901029586792
node_2: feature_name=Rps7	feature_id[6].value <= threshold=2.602003335952759
node_3: feature_name=Rplp0	feature_id[12].value > threshold=2.6735538244247437
node_119: feature_name=Rpl15	feature_id[9].value > threshold=2.5249279737472534
node_271: feature_name=LOC121144049	feature_id[0].value <= threshold=0.8958797454833984
node_272: feature_name=Sell	feature_id[16].value <= threshold=0.8958797454833984
node_273: feature_name=Rpl11	feature_id[14].value <= threshold=2.3502402305603027
node_274: feature_name=LOC121141272	feature_id[7].value <= threshold=0.8958797454833984
node_275: feature_name=Klf2	feature_id[5].value <= threshold=1.9944920539855957
Class: Adenovirus vaccine + Adenovirus vaccine
Rules_55	passed counts:12
node_0: feature_name=LOC121144049	feature_id[0].value <= threshold=1.2424533367156982
node_1: feature_name=Rps3a	feature_id[22].value <= threshold=2.802901029586792
node_2: feature_name=Rps7	feature_id[6].value <= threshold=2.602003335952759
node_3: feature_name=Rplp0	feature_id[12].value > threshold=2.6735538244247437
node_119: feature_name=Rpl15	feature_id[9].value <= threshold=2.5249279737472534
node_120: feature_name=Rps23	feature_id[1].value <= threshold=2.5249279737472534
node_121: feature_name=Rps7	feature_id[6].value <= threshold=1.8688347935676575
node_122: feature_name=LOC110339871	feature_id[24].value > threshold=1.7005987167358398
node_138: feature_name=Rpl11	feature_id[14].value > threshold=1.2424533367156982
node_140: feature_name=Rpl3	feature_id[11].value > threshold=1.7005987167358398
Class: Adenovirus vaccine + Adenovirus vaccine
Rules_56	passed counts:12
node_0: feature_name=LOC121144049	feature_id[0].value <= threshold=1.2424533367156982
node_1: feature_name=Rps3a	feature_id[22].value <= threshold=2.802901029586792
node_2: feature_name=Rps7	feature_id[6].value <= threshold=2.602003335952759
node_3: feature_name=Rplp0	feature_id[12].value <= threshold=2.6735538244247437
node_4: feature_name=Rps23	feature_id[1].value <= threshold=2.4414010047912598
node_5: feature_name=Sell	feature_id[16].value > threshold=1.2424533367156982
node_75: feature_name=Rpl18	feature_id[25].value > threshold=2.602003335952759
node_95: feature_name=LOC121138193	feature_id[3].value > threshold=1.497866153717041
Class: Adenovirus vaccine + Adenovirus vaccine
Rules_57	passed counts:11
node_0: feature_name=LOC121144049	feature_id[0].value <= threshold=1.2424533367156982
node_1: feature_name=Rps3a	feature_id[22].value > threshold=2.802901029586792
node_419: feature_name=LOC121136222	feature_id[2].value <= threshold=2.602003335952759
node_420: feature_name=Tpt1	feature_id[28].value > threshold=2.86179256439209
node_554: feature_name=LOC121141272	feature_id[7].value <= threshold=0.8958797454833984
node_555: feature_name=Rpl32	feature_id[26].value <= threshold=1.7005987167358398
node_556: feature_name=Klf2	feature_id[5].value > threshold=2.0126758217811584
node_780: feature_name=LOC121144049	feature_id[0].value > threshold=0.8958797454833984
node_806: feature_name=Rpl27a	feature_id[29].value > threshold=2.6735538244247437
node_810: feature_name=Rplp0	feature_id[12].value > threshold=2.6287477016448975
node_812: feature_name=Klf2	feature_id[5].value <= threshold=2.636499762535095
node_813: feature_name=Dpm2	feature_id[23].value > threshold=0.3465735912322998
Class: mRNA vaccine + Attenuated vaccine
Rules_58	passed counts:11
node_0: feature_name=LOC121144049	feature_id[0].value <= threshold=1.2424533367156982
node_1: feature_name=Rps3a	feature_id[22].value > threshold=2.802901029586792
node_419: feature_name=LOC121136222	feature_id[2].value <= threshold=2.602003335952759
node_420: feature_name=Tpt1	feature_id[28].value > threshold=2.86179256439209
node_554: feature_name=LOC121141272	feature_id[7].value <= threshold=0.8958797454833984
node_555: feature_name=Rpl32	feature_id[26].value <= threshold=1.7005987167358398
node_556: feature_name=Klf2	feature_id[5].value <= threshold=2.0126758217811584
node_557: feature_name=Rps3a	feature_id[22].value > threshold=2.970085620880127
node_629: feature_name=Ppbp	feature_id[21].value <= threshold=3.0677825212478638
node_630: feature_name=Rplp0	feature_id[12].value > threshold=2.4414010047912598
node_634: feature_name=Sell	feature_id[16].value > threshold=1.2424533367156982
node_728: feature_name=Rpl15	feature_id[9].value > threshold=1.7005987167358398
node_730: feature_name=Rpl11	feature_id[14].value <= threshold=3.0433874130249023
node_731: feature_name=Actb	feature_id[8].value <= threshold=3.701225757598877
node_732: feature_name=Pfn1	feature_id[17].value > threshold=1.497866153717041
node_740: feature_name=Rpl27a	feature_id[29].value <= threshold=3.6505738496780396
node_741: feature_name=Dpm2	feature_id[23].value > threshold=1.2424533367156982
node_743: feature_name=Rpl13	feature_id[4].value <= threshold=2.86179256439209
node_744: feature_name=Klf2	feature_id[5].value <= threshold=1.8688347935676575
node_745: feature_name=Rps7	feature_id[6].value > threshold=2.4414010047912598
node_749: feature_name=Rps7	feature_id[6].value > threshold=3.1132683753967285
node_751: feature_name=Klf2	feature_id[5].value <= threshold=1.497866153717041
node_752: feature_name=LOC121136222	feature_id[2].value > threshold=1.8688347935676575
Class: Attenuated vaccine + Attenuated vaccine
Rules_59	passed counts:11
node_0: feature_name=LOC121144049	feature_id[0].value <= threshold=1.2424533367156982
node_1: feature_name=Rps3a	feature_id[22].value > threshold=2.802901029586792
node_419: feature_name=LOC121136222	feature_id[2].value <= threshold=2.602003335952759
node_420: feature_name=Tpt1	feature_id[28].value <= threshold=2.86179256439209
node_421: feature_name=Rps3a	feature_id[22].value <= threshold=2.970085620880127
node_422: feature_name=Klf2	feature_id[5].value > threshold=1.2424533367156982
node_446: feature_name=Rsrp1	feature_id[13].value <= threshold=0.3465735912322998
node_447: feature_name=LOC121144049	feature_id[0].value > threshold=0.3465735912322998
node_453: feature_name=Klf2	feature_id[5].value <= threshold=2.0715673565864563
node_454: feature_name=Rpl35a	feature_id[10].value > threshold=2.4414010047912598
node_460: feature_name=Rpl13	feature_id[4].value > threshold=1.7776740193367004
Class: mRNA vaccine + mRNA vaccine
Rules_60	passed counts:11
node_0: feature_name=LOC121144049	feature_id[0].value <= threshold=1.2424533367156982
node_1: feature_name=Rps3a	feature_id[22].value <= threshold=2.802901029586792
node_2: feature_name=Rps7	feature_id[6].value <= threshold=2.602003335952759
node_3: feature_name=Rplp0	feature_id[12].value > threshold=2.6735538244247437
node_119: feature_name=Rpl15	feature_id[9].value > threshold=2.5249279737472534
node_271: feature_name=LOC121144049	feature_id[0].value > threshold=0.8958797454833984
node_301: feature_name=Tpt1	feature_id[28].value > threshold=2.6735538244247437
node_305: feature_name=Rpl13	feature_id[4].value > threshold=2.0126758217811584
node_307: feature_name=Sec61g	feature_id[20].value > threshold=0.3465735912322998
node_311: feature_name=LOC121136222	feature_id[2].value <= threshold=2.6735538244247437
Class: mRNA vaccine + mRNA vaccine
Rules_61	passed counts:10
node_0: feature_name=LOC121144049	feature_id[0].value > threshold=1.2424533367156982
node_990: feature_name=Rpl13	feature_id[4].value > threshold=2.4414010047912598
node_1274: feature_name=Rps3a	feature_id[22].value <= threshold=3.0677825212478638
node_1275: feature_name=Tpt1	feature_id[28].value <= threshold=3.198464870452881
node_1276: feature_name=LOC121138193	feature_id[3].value <= threshold=2.1383330821990967
node_1277: feature_name=Rpl35a	feature_id[10].value > threshold=2.5249279737472534
node_1281: feature_name=LOC110339871	feature_id[24].value > threshold=1.7005987167358398
node_1283: feature_name=Sell	feature_id[16].value <= threshold=0.8958797454833984
node_1284: feature_name=Rpl11	feature_id[14].value > threshold=2.1910133361816406
Class: mRNA vaccine + mRNA vaccine
Rules_62	passed counts:10
node_0: feature_name=LOC121144049	feature_id[0].value > threshold=1.2424533367156982
node_990: feature_name=Rpl13	feature_id[4].value <= threshold=2.4414010047912598
node_991: feature_name=LOC121136222	feature_id[2].value > threshold=2.1383330821990967
node_1133: feature_name=Rpl15	feature_id[9].value <= threshold=2.6735538244247437
node_1134: feature_name=LOC110339871	feature_id[24].value > threshold=2.7403194904327393
node_1220: feature_name=Rpl32	feature_id[26].value > threshold=0.3465735912322998
node_1222: feature_name=Rpl27a	feature_id[29].value > threshold=2.4414010047912598
Class: mRNA vaccine + Attenuated vaccine
Rules_63	passed counts:10
node_0: feature_name=LOC121144049	feature_id[0].value > threshold=1.2424533367156982
node_990: feature_name=Rpl13	feature_id[4].value <= threshold=2.4414010047912598
node_991: feature_name=LOC121136222	feature_id[2].value > threshold=2.1383330821990967
node_1133: feature_name=Rpl15	feature_id[9].value <= threshold=2.6735538244247437
node_1134: feature_name=LOC110339871	feature_id[24].value <= threshold=2.7403194904327393
node_1135: feature_name=Sell	feature_id[16].value <= threshold=2.2499048709869385
node_1136: feature_name=Rsrp1	feature_id[13].value <= threshold=0.8958797454833984
node_1137: feature_name=LOC121136222	feature_id[2].value > threshold=2.2499048709869385
node_1155: feature_name=Rpl32	feature_id[26].value <= threshold=1.497866153717041
node_1156: feature_name=Sell	feature_id[16].value <= threshold=1.7005987167358398
node_1157: feature_name=Rpl13	feature_id[4].value > threshold=1.497866153717041
node_1159: feature_name=Klf2	feature_id[5].value > threshold=1.2424533367156982
node_1183: feature_name=Rpl27a	feature_id[29].value > threshold=2.4414010047912598
node_1185: feature_name=Actb	feature_id[8].value > threshold=2.7403194904327393
node_1197: feature_name=Tpt1	feature_id[28].value > threshold=2.5964784622192383
node_1201: feature_name=Rpl27a	feature_id[29].value > threshold=2.5249279737472534
node_1203: feature_name=LOC110339871	feature_id[24].value <= threshold=2.4414010047912598
node_1204: feature_name=Rps3a	feature_id[22].value <= threshold=3.289625644683838
Class: mRNA vaccine + Attenuated vaccine
Rules_64	passed counts:10
node_0: feature_name=LOC121144049	feature_id[0].value > threshold=1.2424533367156982
node_990: feature_name=Rpl13	feature_id[4].value <= threshold=2.4414010047912598
node_991: feature_name=LOC121136222	feature_id[2].value <= threshold=2.1383330821990967
node_992: feature_name=Tpt1	feature_id[28].value > threshold=2.2499048709869385
node_1034: feature_name=Rpl32	feature_id[26].value > threshold=0.3465735912322998
node_1060: feature_name=Rps3a	feature_id[22].value <= threshold=3.1132683753967285
node_1061: feature_name=Tpt1	feature_id[28].value <= threshold=3.3140207529067993
node_1062: feature_name=LOC101840844	feature_id[27].value > threshold=0.3465735912322998
node_1096: feature_name=Dpm2	feature_id[23].value <= threshold=1.497866153717041
node_1097: feature_name=Rpl18	feature_id[25].value > threshold=2.602003335952759
node_1107: feature_name=Rps3a	feature_id[22].value > threshold=2.561982035636902
node_1109: feature_name=Rpl3	feature_id[11].value > threshold=1.589026927947998
node_1111: feature_name=LOC110339871	feature_id[24].value > threshold=1.7005987167358398
Class: mRNA vaccine + mRNA vaccine
Rules_65	passed counts:10
node_0: feature_name=LOC121144049	feature_id[0].value > threshold=1.2424533367156982
node_990: feature_name=Rpl13	feature_id[4].value <= threshold=2.4414010047912598
node_991: feature_name=LOC121136222	feature_id[2].value <= threshold=2.1383330821990967
node_992: feature_name=Tpt1	feature_id[28].value <= threshold=2.2499048709869385
node_993: feature_name=LOC121141272	feature_id[7].value <= threshold=4.788878679275513
node_994: feature_name=Rpl27a	feature_id[29].value <= threshold=2.561982035636902
Class: Non-vaccinated
Rules_66	passed counts:10
node_0: feature_name=LOC121144049	feature_id[0].value <= threshold=1.2424533367156982
node_1: feature_name=Rps3a	feature_id[22].value > threshold=2.802901029586792
node_419: feature_name=LOC121136222	feature_id[2].value <= threshold=2.602003335952759
node_420: feature_name=Tpt1	feature_id[28].value <= threshold=2.86179256439209
node_421: feature_name=Rps3a	feature_id[22].value > threshold=2.970085620880127
node_473: feature_name=Rpl32	feature_id[26].value > threshold=0.8958797454833984
node_519: feature_name=Rplp0	feature_id[12].value <= threshold=3.2951505184173584
node_520: feature_name=Rpl15	feature_id[9].value > threshold=2.2499048709869385
node_528: feature_name=Rplp0	feature_id[12].value > threshold=3.0677825212478638
node_538: feature_name=LOC121138193	feature_id[3].value <= threshold=3.272674798965454
node_539: feature_name=Pfn1	feature_id[17].value > threshold=1.6661022305488586
Class: mRNA vaccine + Attenuated vaccine
Rules_67	passed counts:10
node_0: feature_name=LOC121144049	feature_id[0].value <= threshold=1.2424533367156982
node_1: feature_name=Rps3a	feature_id[22].value > threshold=2.802901029586792
node_419: feature_name=LOC121136222	feature_id[2].value <= threshold=2.602003335952759
node_420: feature_name=Tpt1	feature_id[28].value <= threshold=2.86179256439209
node_421: feature_name=Rps3a	feature_id[22].value > threshold=2.970085620880127
node_473: feature_name=Rpl32	feature_id[26].value <= threshold=0.8958797454833984
node_474: feature_name=Rps7	feature_id[6].value <= threshold=2.602003335952759
node_475: feature_name=Klf2	feature_id[5].value <= threshold=1.497866153717041
node_476: feature_name=Rpl18	feature_id[25].value <= threshold=2.802901029586792
node_477: feature_name=Actb	feature_id[8].value <= threshold=3.4667115211486816
node_478: feature_name=Rpl11	feature_id[14].value > threshold=1.732867956161499
Class: Adenovirus vaccine + Adenovirus vaccine
Rules_68	passed counts:10
node_0: feature_name=LOC121144049	feature_id[0].value <= threshold=1.2424533367156982
node_1: feature_name=Rps3a	feature_id[22].value <= threshold=2.802901029586792
node_2: feature_name=Rps7	feature_id[6].value <= threshold=2.602003335952759
node_3: feature_name=Rplp0	feature_id[12].value > threshold=2.6735538244247437
node_119: feature_name=Rpl15	feature_id[9].value > threshold=2.5249279737472534
node_271: feature_name=LOC121144049	feature_id[0].value <= threshold=0.8958797454833984
node_272: feature_name=Sell	feature_id[16].value > threshold=0.8958797454833984
node_288: feature_name=Actb	feature_id[8].value <= threshold=3.17718505859375
node_289: feature_name=LOC110339871	feature_id[24].value > threshold=1.1512925624847412
node_291: feature_name=Tpt1	feature_id[28].value > threshold=2.3810869455337524
Class: Attenuated vaccine + Attenuated vaccine
Rules_69	passed counts:10
node_0: feature_name=LOC121144049	feature_id[0].value <= threshold=1.2424533367156982
node_1: feature_name=Rps3a	feature_id[22].value <= threshold=2.802901029586792
node_2: feature_name=Rps7	feature_id[6].value <= threshold=2.602003335952759
node_3: feature_name=Rplp0	feature_id[12].value > threshold=2.6735538244247437
node_119: feature_name=Rpl15	feature_id[9].value <= threshold=2.5249279737472534
node_120: feature_name=Rps23	feature_id[1].value <= threshold=2.5249279737472534
node_121: feature_name=Rps7	feature_id[6].value > threshold=1.8688347935676575
node_145: feature_name=Rpl35a	feature_id[10].value <= threshold=2.770631790161133
node_146: feature_name=Sec61g	feature_id[20].value > threshold=0.3465735912322998
node_156: feature_name=Rpl13	feature_id[4].value > threshold=2.2499048709869385
node_204: feature_name=Sell	feature_id[16].value > threshold=0.3465735912322998
node_212: feature_name=Actb	feature_id[8].value <= threshold=3.2951505184173584
node_213: feature_name=Ppbp	feature_id[21].value <= threshold=1.35402512550354
node_214: feature_name=Rpl15	feature_id[9].value <= threshold=2.3502402305603027
Class: Adenovirus vaccine + Adenovirus vaccine
Rules_70	passed counts:10
node_0: feature_name=LOC121144049	feature_id[0].value <= threshold=1.2424533367156982
node_1: feature_name=Rps3a	feature_id[22].value <= threshold=2.802901029586792
node_2: feature_name=Rps7	feature_id[6].value <= threshold=2.602003335952759
node_3: feature_name=Rplp0	feature_id[12].value <= threshold=2.6735538244247437
node_4: feature_name=Rps23	feature_id[1].value <= threshold=2.4414010047912598
node_5: feature_name=Sell	feature_id[16].value <= threshold=1.2424533367156982
node_6: feature_name=Rpl13	feature_id[4].value > threshold=2.1383330821990967
node_68: feature_name=Rpl11	feature_id[14].value > threshold=2.1383330821990967
Class: Adenovirus vaccine + Adenovirus vaccine
Rules_71	passed counts:9
node_0: feature_name=LOC121144049	feature_id[0].value > threshold=1.2424533367156982
node_990: feature_name=Rpl13	feature_id[4].value > threshold=2.4414010047912598
node_1274: feature_name=Rps3a	feature_id[22].value <= threshold=3.0677825212478638
node_1275: feature_name=Tpt1	feature_id[28].value > threshold=3.198464870452881
node_1351: feature_name=Rplp0	feature_id[12].value <= threshold=3.449861526489258
node_1352: feature_name=Actb	feature_id[8].value > threshold=3.4175922870635986
Class: mRNA vaccine + Attenuated vaccine
Rules_72	passed counts:9
node_0: feature_name=LOC121144049	feature_id[0].value > threshold=1.2424533367156982
node_990: feature_name=Rpl13	feature_id[4].value > threshold=2.4414010047912598
node_1274: feature_name=Rps3a	feature_id[22].value <= threshold=3.0677825212478638
node_1275: feature_name=Tpt1	feature_id[28].value > threshold=3.198464870452881
node_1351: feature_name=Rplp0	feature_id[12].value <= threshold=3.449861526489258
node_1352: feature_name=Actb	feature_id[8].value <= threshold=3.4175922870635986
node_1353: feature_name=LOC121144049	feature_id[0].value <= threshold=1.8688347935676575
node_1354: feature_name=Rps7	feature_id[6].value > threshold=3.0201274156570435
node_1372: feature_name=Klf2	feature_id[5].value > threshold=0.8958797454833984
node_1374: feature_name=Actb	feature_id[8].value <= threshold=3.384246587753296
Class: mRNA vaccine + Attenuated vaccine
Rules_73	passed counts:9
node_0: feature_name=LOC121144049	feature_id[0].value > threshold=1.2424533367156982
node_990: feature_name=Rpl13	feature_id[4].value > threshold=2.4414010047912598
node_1274: feature_name=Rps3a	feature_id[22].value <= threshold=3.0677825212478638
node_1275: feature_name=Tpt1	feature_id[28].value <= threshold=3.198464870452881
node_1276: feature_name=LOC121138193	feature_id[3].value > threshold=2.1383330821990967
node_1300: feature_name=Rps7	feature_id[6].value > threshold=2.3502402305603027
node_1310: feature_name=Rsrp1	feature_id[13].value <= threshold=0.3465735912322998
node_1311: feature_name=Rpl27a	feature_id[29].value > threshold=3.1132683753967285
node_1335: feature_name=Actb	feature_id[8].value > threshold=2.602003335952759
node_1337: feature_name=LOC110339871	feature_id[24].value > threshold=2.0126758217811584
Class: mRNA vaccine + Attenuated vaccine
Rules_74	passed counts:9
node_0: feature_name=LOC121144049	feature_id[0].value > threshold=1.2424533367156982
node_990: feature_name=Rpl13	feature_id[4].value <= threshold=2.4414010047912598
node_991: feature_name=LOC121136222	feature_id[2].value > threshold=2.1383330821990967
node_1133: feature_name=Rpl15	feature_id[9].value <= threshold=2.6735538244247437
node_1134: feature_name=LOC110339871	feature_id[24].value <= threshold=2.7403194904327393
node_1135: feature_name=Sell	feature_id[16].value <= threshold=2.2499048709869385
node_1136: feature_name=Rsrp1	feature_id[13].value <= threshold=0.8958797454833984
node_1137: feature_name=LOC121136222	feature_id[2].value > threshold=2.2499048709869385
node_1155: feature_name=Rpl32	feature_id[26].value <= threshold=1.497866153717041
node_1156: feature_name=Sell	feature_id[16].value > threshold=1.7005987167358398
Class: mRNA vaccine + mRNA vaccine
Rules_75	passed counts:9
node_0: feature_name=LOC121144049	feature_id[0].value > threshold=1.2424533367156982
node_990: feature_name=Rpl13	feature_id[4].value <= threshold=2.4414010047912598
node_991: feature_name=LOC121136222	feature_id[2].value <= threshold=2.1383330821990967
node_992: feature_name=Tpt1	feature_id[28].value > threshold=2.2499048709869385
node_1034: feature_name=Rpl32	feature_id[26].value <= threshold=0.3465735912322998
node_1035: feature_name=Rplp0	feature_id[12].value <= threshold=3.198464870452881
node_1036: feature_name=LOC121144049	feature_id[0].value <= threshold=7.067385673522949
node_1037: feature_name=Rps23	feature_id[1].value <= threshold=2.5249279737472534
node_1038: feature_name=Tpt1	feature_id[28].value > threshold=2.602003335952759
node_1044: feature_name=Sec61g	feature_id[20].value <= threshold=1.7005987167358398
Class: mRNA vaccine + mRNA vaccine
Rules_76	passed counts:9
node_0: feature_name=LOC121144049	feature_id[0].value > threshold=1.2424533367156982
node_990: feature_name=Rpl13	feature_id[4].value <= threshold=2.4414010047912598
node_991: feature_name=LOC121136222	feature_id[2].value <= threshold=2.1383330821990967
node_992: feature_name=Tpt1	feature_id[28].value <= threshold=2.2499048709869385
node_993: feature_name=LOC121141272	feature_id[7].value > threshold=4.788878679275513
node_997: feature_name=LOC121141272	feature_id[7].value <= threshold=6.720750331878662
node_998: feature_name=LOC101840844	feature_id[27].value <= threshold=2.86179256439209
node_999: feature_name=LOC121138193	feature_id[3].value <= threshold=2.714672803878784
node_1000: feature_name=Rps7	feature_id[6].value > threshold=1.2424533367156982
node_1014: feature_name=Sell	feature_id[16].value <= threshold=1.2424533367156982
Class: Adenovirus vaccine + Adenovirus vaccine
Rules_77	passed counts:9
node_0: feature_name=LOC121144049	feature_id[0].value <= threshold=1.2424533367156982
node_1: feature_name=Rps3a	feature_id[22].value > threshold=2.802901029586792
node_419: feature_name=LOC121136222	feature_id[2].value <= threshold=2.602003335952759
node_420: feature_name=Tpt1	feature_id[28].value > threshold=2.86179256439209
node_554: feature_name=LOC121141272	feature_id[7].value <= threshold=0.8958797454833984
node_555: feature_name=Rpl32	feature_id[26].value > threshold=1.7005987167358398
node_819: feature_name=Rpl27a	feature_id[29].value <= threshold=3.2573564052581787
node_820: feature_name=Actb	feature_id[8].value > threshold=2.7403194904327393
node_822: feature_name=Rps3a	feature_id[22].value > threshold=2.86179256439209
Class: mRNA vaccine + mRNA vaccine
Rules_78	passed counts:9
node_0: feature_name=LOC121144049	feature_id[0].value <= threshold=1.2424533367156982
node_1: feature_name=Rps3a	feature_id[22].value > threshold=2.802901029586792
node_419: feature_name=LOC121136222	feature_id[2].value <= threshold=2.602003335952759
node_420: feature_name=Tpt1	feature_id[28].value > threshold=2.86179256439209
node_554: feature_name=LOC121141272	feature_id[7].value <= threshold=0.8958797454833984
node_555: feature_name=Rpl32	feature_id[26].value <= threshold=1.7005987167358398
node_556: feature_name=Klf2	feature_id[5].value <= threshold=2.0126758217811584
node_557: feature_name=Rps3a	feature_id[22].value <= threshold=2.970085620880127
node_558: feature_name=Rpl32	feature_id[26].value > threshold=0.8958797454833984
node_608: feature_name=Sell	feature_id[16].value > threshold=1.8688347935676575
Class: Attenuated vaccine + Attenuated vaccine
Rules_79	passed counts:9
node_0: feature_name=LOC121144049	feature_id[0].value <= threshold=1.2424533367156982
node_1: feature_name=Rps3a	feature_id[22].value > threshold=2.802901029586792
node_419: feature_name=LOC121136222	feature_id[2].value <= threshold=2.602003335952759
node_420: feature_name=Tpt1	feature_id[28].value > threshold=2.86179256439209
node_554: feature_name=LOC121141272	feature_id[7].value <= threshold=0.8958797454833984
node_555: feature_name=Rpl32	feature_id[26].value <= threshold=1.7005987167358398
node_556: feature_name=Klf2	feature_id[5].value <= threshold=2.0126758217811584
node_557: feature_name=Rps3a	feature_id[22].value <= threshold=2.970085620880127
node_558: feature_name=Rpl32	feature_id[26].value > threshold=0.8958797454833984
node_608: feature_name=Sell	feature_id[16].value <= threshold=1.8688347935676575
node_609: feature_name=Actb	feature_id[8].value <= threshold=3.3497501611709595
node_610: feature_name=Rpl18	feature_id[25].value > threshold=2.602003335952759
node_616: feature_name=Rpl27a	feature_id[29].value <= threshold=3.3140207529067993
node_617: feature_name=Tpt1	feature_id[28].value > threshold=2.917405366897583
node_619: feature_name=Dpm2	feature_id[23].value > threshold=0.3465735912322998
node_623: feature_name=Rplp0	feature_id[12].value <= threshold=3.3460417985916138
Class: Attenuated vaccine + Attenuated vaccine
Rules_80	passed counts:9
node_0: feature_name=LOC121144049	feature_id[0].value <= threshold=1.2424533367156982
node_1: feature_name=Rps3a	feature_id[22].value <= threshold=2.802901029586792
node_2: feature_name=Rps7	feature_id[6].value > threshold=2.602003335952759
node_314: feature_name=Tpt1	feature_id[28].value <= threshold=3.0677825212478638
node_315: feature_name=LOC121136222	feature_id[2].value <= threshold=2.1383330821990967
node_316: feature_name=LOC121138193	feature_id[3].value > threshold=2.2499048709869385
node_334: feature_name=Sell	feature_id[16].value > threshold=1.2424533367156982
Class: Attenuated vaccine + Attenuated vaccine
Rules_81	passed counts:9
node_0: feature_name=LOC121144049	feature_id[0].value <= threshold=1.2424533367156982
node_1: feature_name=Rps3a	feature_id[22].value <= threshold=2.802901029586792
node_2: feature_name=Rps7	feature_id[6].value <= threshold=2.602003335952759
node_3: feature_name=Rplp0	feature_id[12].value > threshold=2.6735538244247437
node_119: feature_name=Rpl15	feature_id[9].value <= threshold=2.5249279737472534
node_120: feature_name=Rps23	feature_id[1].value <= threshold=2.5249279737472534
node_121: feature_name=Rps7	feature_id[6].value > threshold=1.8688347935676575
node_145: feature_name=Rpl35a	feature_id[10].value <= threshold=2.770631790161133
node_146: feature_name=Sec61g	feature_id[20].value > threshold=0.3465735912322998
node_156: feature_name=Rpl13	feature_id[4].value > threshold=2.2499048709869385
node_204: feature_name=Sell	feature_id[16].value <= threshold=0.3465735912322998
node_205: feature_name=Rpl15	feature_id[9].value <= threshold=2.3502402305603027
Class: Non-vaccinated
Rules_82	passed counts:9
node_0: feature_name=LOC121144049	feature_id[0].value <= threshold=1.2424533367156982
node_1: feature_name=Rps3a	feature_id[22].value <= threshold=2.802901029586792
node_2: feature_name=Rps7	feature_id[6].value <= threshold=2.602003335952759
node_3: feature_name=Rplp0	feature_id[12].value > threshold=2.6735538244247437
node_119: feature_name=Rpl15	feature_id[9].value <= threshold=2.5249279737472534
node_120: feature_name=Rps23	feature_id[1].value <= threshold=2.5249279737472534
node_121: feature_name=Rps7	feature_id[6].value > threshold=1.8688347935676575
node_145: feature_name=Rpl35a	feature_id[10].value <= threshold=2.770631790161133
node_146: feature_name=Sec61g	feature_id[20].value > threshold=0.3465735912322998
node_156: feature_name=Rpl13	feature_id[4].value <= threshold=2.2499048709869385
node_157: feature_name=LOC121138193	feature_id[3].value > threshold=0.3465735912322998
node_161: feature_name=Pfn1	feature_id[17].value > threshold=0.3465735912322998
node_163: feature_name=Pfn1	feature_id[17].value <= threshold=2.826244592666626
node_164: feature_name=LOC121138193	feature_id[3].value <= threshold=3.1345481872558594
node_165: feature_name=Rpl3	feature_id[11].value > threshold=1.497866153717041
node_171: feature_name=Rpl35a	feature_id[10].value <= threshold=2.3502402305603027
node_172: feature_name=LOC110339871	feature_id[24].value <= threshold=1.7005987167358398
node_173: feature_name=Actb	feature_id[8].value > threshold=2.2499048709869385
node_177: feature_name=Rpl18	feature_id[25].value > threshold=1.8688347935676575
node_179: feature_name=LOC121144049	feature_id[0].value <= threshold=0.3465735912322998
node_180: feature_name=Rpl11	feature_id[14].value <= threshold=2.1910133361816406
Class: Adenovirus vaccine + Adenovirus vaccine
Rules_83	passed counts:8
node_0: feature_name=LOC121144049	feature_id[0].value > threshold=1.2424533367156982
node_990: feature_name=Rpl13	feature_id[4].value > threshold=2.4414010047912598
node_1274: feature_name=Rps3a	feature_id[22].value > threshold=3.0677825212478638
node_1390: feature_name=LOC121136222	feature_id[2].value <= threshold=2.4414010047912598
node_1391: feature_name=LOC121138193	feature_id[3].value <= threshold=2.5249279737472534
node_1392: feature_name=Rpl11	feature_id[14].value <= threshold=2.5249279737472534
node_1393: feature_name=Ppbp	feature_id[21].value <= threshold=2.297559976577759
node_1394: feature_name=LOC110339871	feature_id[24].value <= threshold=2.602003335952759
node_1395: feature_name=Tpt1	feature_id[28].value > threshold=2.8888261318206787
node_1397: feature_name=Rplp0	feature_id[12].value > threshold=3.1132683753967285
node_1405: feature_name=Tpt1	feature_id[28].value > threshold=2.9944807291030884
Class: Attenuated vaccine + Attenuated vaccine
Rules_84	passed counts:8
node_0: feature_name=LOC121144049	feature_id[0].value > threshold=1.2424533367156982
node_990: feature_name=Rpl13	feature_id[4].value <= threshold=2.4414010047912598
node_991: feature_name=LOC121136222	feature_id[2].value <= threshold=2.1383330821990967
node_992: feature_name=Tpt1	feature_id[28].value > threshold=2.2499048709869385
node_1034: feature_name=Rpl32	feature_id[26].value > threshold=0.3465735912322998
node_1060: feature_name=Rps3a	feature_id[22].value > threshold=3.1132683753967285
node_1122: feature_name=Rpl11	feature_id[14].value <= threshold=2.6735538244247437
node_1123: feature_name=Tpt1	feature_id[28].value > threshold=2.470821261405945
node_1125: feature_name=Rpl35a	feature_id[10].value > threshold=2.0126758217811584
Class: Attenuated vaccine + Attenuated vaccine
Rules_85	passed counts:8
node_0: feature_name=LOC121144049	feature_id[0].value > threshold=1.2424533367156982
node_990: feature_name=Rpl13	feature_id[4].value <= threshold=2.4414010047912598
node_991: feature_name=LOC121136222	feature_id[2].value <= threshold=2.1383330821990967
node_992: feature_name=Tpt1	feature_id[28].value > threshold=2.2499048709869385
node_1034: feature_name=Rpl32	feature_id[26].value > threshold=0.3465735912322998
node_1060: feature_name=Rps3a	feature_id[22].value <= threshold=3.1132683753967285
node_1061: feature_name=Tpt1	feature_id[28].value <= threshold=3.3140207529067993
node_1062: feature_name=LOC101840844	feature_id[27].value <= threshold=0.3465735912322998
node_1063: feature_name=Actb	feature_id[8].value <= threshold=2.802901029586792
node_1064: feature_name=Rpl35a	feature_id[10].value > threshold=2.297559976577759
node_1072: feature_name=Actb	feature_id[8].value > threshold=2.4414010047912598
node_1080: feature_name=Rsrp1	feature_id[13].value <= threshold=0.8958797454833984
Class: mRNA vaccine + mRNA vaccine
Rules_86	passed counts:8
node_0: feature_name=LOC121144049	feature_id[0].value <= threshold=1.2424533367156982
node_1: feature_name=Rps3a	feature_id[22].value > threshold=2.802901029586792
node_419: feature_name=LOC121136222	feature_id[2].value > threshold=2.602003335952759
node_863: feature_name=LOC121144049	feature_id[0].value > threshold=0.3465735912322998
node_897: feature_name=Rsrp1	feature_id[13].value <= threshold=0.3465735912322998
node_898: feature_name=LOC121141272	feature_id[7].value > threshold=0.3465735912322998
node_946: feature_name=Rps7	feature_id[6].value > threshold=3.3140207529067993
Class: mRNA vaccine + Attenuated vaccine
Rules_87	passed counts:8
node_0: feature_name=LOC121144049	feature_id[0].value <= threshold=1.2424533367156982
node_1: feature_name=Rps3a	feature_id[22].value > threshold=2.802901029586792
node_419: feature_name=LOC121136222	feature_id[2].value > threshold=2.602003335952759
node_863: feature_name=LOC121144049	feature_id[0].value > threshold=0.3465735912322998
node_897: feature_name=Rsrp1	feature_id[13].value <= threshold=0.3465735912322998
node_898: feature_name=LOC121141272	feature_id[7].value > threshold=0.3465735912322998
node_946: feature_name=Rps7	feature_id[6].value <= threshold=3.3140207529067993
node_947: feature_name=Sell	feature_id[16].value > threshold=1.2424533367156982
node_967: feature_name=Rpl11	feature_id[14].value > threshold=2.238668441772461
Class: mRNA vaccine + Attenuated vaccine
Rules_88	passed counts:8
node_0: feature_name=LOC121144049	feature_id[0].value <= threshold=1.2424533367156982
node_1: feature_name=Rps3a	feature_id[22].value > threshold=2.802901029586792
node_419: feature_name=LOC121136222	feature_id[2].value > threshold=2.602003335952759
node_863: feature_name=LOC121144049	feature_id[0].value > threshold=0.3465735912322998
node_897: feature_name=Rsrp1	feature_id[13].value <= threshold=0.3465735912322998
node_898: feature_name=LOC121141272	feature_id[7].value <= threshold=0.3465735912322998
node_899: feature_name=Rpl11	feature_id[14].value > threshold=2.602003335952759
node_917: feature_name=LOC121136222	feature_id[2].value > threshold=2.86179256439209
node_935: feature_name=Dpm2	feature_id[23].value > threshold=0.3465735912322998
node_939: feature_name=LOC121138193	feature_id[3].value > threshold=1.7005987167358398
node_941: feature_name=Pfn1	feature_id[17].value > threshold=1.8688347935676575
Class: mRNA vaccine + Attenuated vaccine
Rules_89	passed counts:8
node_0: feature_name=LOC121144049	feature_id[0].value <= threshold=1.2424533367156982
node_1: feature_name=Rps3a	feature_id[22].value > threshold=2.802901029586792
node_419: feature_name=LOC121136222	feature_id[2].value <= threshold=2.602003335952759
node_420: feature_name=Tpt1	feature_id[28].value <= threshold=2.86179256439209
node_421: feature_name=Rps3a	feature_id[22].value > threshold=2.970085620880127
node_473: feature_name=Rpl32	feature_id[26].value > threshold=0.8958797454833984
node_519: feature_name=Rplp0	feature_id[12].value > threshold=3.2951505184173584
node_543: feature_name=Rpl13	feature_id[4].value <= threshold=2.858513832092285
node_544: feature_name=Rps23	feature_id[1].value > threshold=2.4337671995162964
node_546: feature_name=Rpl18	feature_id[25].value > threshold=2.636499762535095
Class: Attenuated vaccine + Attenuated vaccine
Rules_90	passed counts:8
node_0: feature_name=LOC121144049	feature_id[0].value <= threshold=1.2424533367156982
node_1: feature_name=Rps3a	feature_id[22].value <= threshold=2.802901029586792
node_2: feature_name=Rps7	feature_id[6].value > threshold=2.602003335952759
node_314: feature_name=Tpt1	feature_id[28].value <= threshold=3.0677825212478638
node_315: feature_name=LOC121136222	feature_id[2].value > threshold=2.1383330821990967
node_351: feature_name=Pfn1	feature_id[17].value > threshold=1.7005987167358398
node_357: feature_name=Rps7	feature_id[6].value > threshold=2.802901029586792
node_371: feature_name=LOC121144049	feature_id[0].value <= threshold=0.8958797454833984
node_372: feature_name=LOC121136222	feature_id[2].value <= threshold=2.770631790161133
node_373: feature_name=LOC121138193	feature_id[3].value <= threshold=3.1701797246932983
Class: Attenuated vaccine + Attenuated vaccine
Rules_91	passed counts:7
node_0: feature_name=LOC121144049	feature_id[0].value <= threshold=1.2424533367156982
node_1: feature_name=Rps3a	feature_id[22].value > threshold=2.802901029586792
node_419: feature_name=LOC121136222	feature_id[2].value > threshold=2.602003335952759
node_863: feature_name=LOC121144049	feature_id[0].value > threshold=0.3465735912322998
node_897: feature_name=Rsrp1	feature_id[13].value <= threshold=0.3465735912322998
node_898: feature_name=LOC121141272	feature_id[7].value <= threshold=0.3465735912322998
node_899: feature_name=Rpl11	feature_id[14].value > threshold=2.602003335952759
node_917: feature_name=LOC121136222	feature_id[2].value <= threshold=2.86179256439209
node_918: feature_name=Rpl15	feature_id[9].value <= threshold=3.218075156211853
node_919: feature_name=Rpl27a	feature_id[29].value <= threshold=3.2951505184173584
node_920: feature_name=Rpl11	feature_id[14].value > threshold=2.7403194904327393
node_928: feature_name=Rpl3	feature_id[11].value > threshold=2.1910133361816406
Class: mRNA vaccine + mRNA vaccine
Rules_92	passed counts:7
node_0: feature_name=LOC121144049	feature_id[0].value <= threshold=1.2424533367156982
node_1: feature_name=Rps3a	feature_id[22].value > threshold=2.802901029586792
node_419: feature_name=LOC121136222	feature_id[2].value <= threshold=2.602003335952759
node_420: feature_name=Tpt1	feature_id[28].value > threshold=2.86179256439209
node_554: feature_name=LOC121141272	feature_id[7].value <= threshold=0.8958797454833984
node_555: feature_name=Rpl32	feature_id[26].value <= threshold=1.7005987167358398
node_556: feature_name=Klf2	feature_id[5].value <= threshold=2.0126758217811584
node_557: feature_name=Rps3a	feature_id[22].value <= threshold=2.970085620880127
node_558: feature_name=Rpl32	feature_id[26].value <= threshold=0.8958797454833984
node_559: feature_name=Actb	feature_id[8].value > threshold=2.2499048709869385
node_565: feature_name=Tpt1	feature_id[28].value <= threshold=3.276966691017151
node_566: feature_name=Rpl13	feature_id[4].value > threshold=2.5249279737472534
node_592: feature_name=Rps23	feature_id[1].value <= threshold=2.86179256439209
node_593: feature_name=Actb	feature_id[8].value <= threshold=3.6017028093338013
node_594: feature_name=Rplp0	feature_id[12].value <= threshold=3.1567740440368652
node_595: feature_name=Rplp0	feature_id[12].value > threshold=2.7917481660842896
Class: Attenuated vaccine + Attenuated vaccine
Rules_93	passed counts:7
node_0: feature_name=LOC121144049	feature_id[0].value <= threshold=1.2424533367156982
node_1: feature_name=Rps3a	feature_id[22].value > threshold=2.802901029586792
node_419: feature_name=LOC121136222	feature_id[2].value <= threshold=2.602003335952759
node_420: feature_name=Tpt1	feature_id[28].value > threshold=2.86179256439209
node_554: feature_name=LOC121141272	feature_id[7].value <= threshold=0.8958797454833984
node_555: feature_name=Rpl32	feature_id[26].value <= threshold=1.7005987167358398
node_556: feature_name=Klf2	feature_id[5].value <= threshold=2.0126758217811584
node_557: feature_name=Rps3a	feature_id[22].value <= threshold=2.970085620880127
node_558: feature_name=Rpl32	feature_id[26].value <= threshold=0.8958797454833984
node_559: feature_name=Actb	feature_id[8].value > threshold=2.2499048709869385
node_565: feature_name=Tpt1	feature_id[28].value <= threshold=3.276966691017151
node_566: feature_name=Rpl13	feature_id[4].value <= threshold=2.5249279737472534
node_567: feature_name=Pfn1	feature_id[17].value <= threshold=1.8688347935676575
node_568: feature_name=Dpm2	feature_id[23].value > threshold=0.8958797454833984
node_574: feature_name=LOC121141272	feature_id[7].value <= threshold=0.3465735912322998
Class: Attenuated vaccine + Attenuated vaccine
Rules_94	passed counts:7
node_0: feature_name=LOC121144049	feature_id[0].value <= threshold=1.2424533367156982
node_1: feature_name=Rps3a	feature_id[22].value <= threshold=2.802901029586792
node_2: feature_name=Rps7	feature_id[6].value > threshold=2.602003335952759
node_314: feature_name=Tpt1	feature_id[28].value <= threshold=3.0677825212478638
node_315: feature_name=LOC121136222	feature_id[2].value > threshold=2.1383330821990967
node_351: feature_name=Pfn1	feature_id[17].value > threshold=1.7005987167358398
node_357: feature_name=Rps7	feature_id[6].value > threshold=2.802901029586792
node_371: feature_name=LOC121144049	feature_id[0].value > threshold=0.8958797454833984
node_377: feature_name=Sec61g	feature_id[20].value <= threshold=1.7005987167358398
node_378: feature_name=Rps7	feature_id[6].value > threshold=2.86179256439209
Class: mRNA vaccine + mRNA vaccine
Rules_95	passed counts:7
node_0: feature_name=LOC121144049	feature_id[0].value <= threshold=1.2424533367156982
node_1: feature_name=Rps3a	feature_id[22].value <= threshold=2.802901029586792
node_2: feature_name=Rps7	feature_id[6].value > threshold=2.602003335952759
node_314: feature_name=Tpt1	feature_id[28].value <= threshold=3.0677825212478638
node_315: feature_name=LOC121136222	feature_id[2].value > threshold=2.1383330821990967
node_351: feature_name=Pfn1	feature_id[17].value <= threshold=1.7005987167358398
node_352: feature_name=Rplp0	feature_id[12].value <= threshold=3.0900083780288696
Class: Adenovirus vaccine + Adenovirus vaccine
Rules_96	passed counts:7
node_0: feature_name=LOC121144049	feature_id[0].value <= threshold=1.2424533367156982
node_1: feature_name=Rps3a	feature_id[22].value <= threshold=2.802901029586792
node_2: feature_name=Rps7	feature_id[6].value > threshold=2.602003335952759
node_314: feature_name=Tpt1	feature_id[28].value <= threshold=3.0677825212478638
node_315: feature_name=LOC121136222	feature_id[2].value <= threshold=2.1383330821990967
node_316: feature_name=LOC121138193	feature_id[3].value > threshold=2.2499048709869385
node_334: feature_name=Sell	feature_id[16].value <= threshold=1.2424533367156982
node_335: feature_name=LOC121144049	feature_id[0].value > threshold=0.3465735912322998
node_339: feature_name=LOC121138193	feature_id[3].value > threshold=2.602003335952759
node_347: feature_name=Klf2	feature_id[5].value > threshold=0.3465735912322998
Class: mRNA vaccine + mRNA vaccine
Rules_97	passed counts:7
node_0: feature_name=LOC121144049	feature_id[0].value <= threshold=1.2424533367156982
node_1: feature_name=Rps3a	feature_id[22].value <= threshold=2.802901029586792
node_2: feature_name=Rps7	feature_id[6].value <= threshold=2.602003335952759
node_3: feature_name=Rplp0	feature_id[12].value > threshold=2.6735538244247437
node_119: feature_name=Rpl15	feature_id[9].value <= threshold=2.5249279737472534
node_120: feature_name=Rps23	feature_id[1].value > threshold=2.5249279737472534
node_224: feature_name=Rplp0	feature_id[12].value > threshold=3.1567740440368652
node_256: feature_name=Sec61g	feature_id[20].value > threshold=1.497866153717041
node_266: feature_name=Rps3a	feature_id[22].value > threshold=2.0471723079681396
node_268: feature_name=Rps7	feature_id[6].value > threshold=1.9356005191802979
Class: Attenuated vaccine + Attenuated vaccine
Rules_98	passed counts:7
node_0: feature_name=LOC121144049	feature_id[0].value <= threshold=1.2424533367156982
node_1: feature_name=Rps3a	feature_id[22].value <= threshold=2.802901029586792
node_2: feature_name=Rps7	feature_id[6].value <= threshold=2.602003335952759
node_3: feature_name=Rplp0	feature_id[12].value <= threshold=2.6735538244247437
node_4: feature_name=Rps23	feature_id[1].value <= threshold=2.4414010047912598
node_5: feature_name=Sell	feature_id[16].value <= threshold=1.2424533367156982
node_6: feature_name=Rpl13	feature_id[4].value <= threshold=2.1383330821990967
node_7: feature_name=Klf2	feature_id[5].value > threshold=0.8958797454833984
node_29: feature_name=LOC121138193	feature_id[3].value > threshold=2.0126758217811584
node_43: feature_name=Rpl15	feature_id[9].value <= threshold=2.0126758217811584
node_44: feature_name=LOC121138193	feature_id[3].value > threshold=2.5249279737472534
node_54: feature_name=Rsrp1	feature_id[13].value <= threshold=0.3465735912322998
node_55: feature_name=Rps23	feature_id[1].value <= threshold=2.297559976577759
Class: Adenovirus vaccine + Adenovirus vaccine
Rules_99	passed counts:6
node_0: feature_name=LOC121144049	feature_id[0].value > threshold=1.2424533367156982
node_990: feature_name=Rpl13	feature_id[4].value > threshold=2.4414010047912598
node_1274: feature_name=Rps3a	feature_id[22].value <= threshold=3.0677825212478638
node_1275: feature_name=Tpt1	feature_id[28].value <= threshold=3.198464870452881
node_1276: feature_name=LOC121138193	feature_id[3].value > threshold=2.1383330821990967
node_1300: feature_name=Rps7	feature_id[6].value > threshold=2.3502402305603027
node_1310: feature_name=Rsrp1	feature_id[13].value > threshold=0.3465735912322998
node_1342: feature_name=Rpl3	feature_id[11].value <= threshold=2.2499048709869385
node_1343: feature_name=LOC110339871	feature_id[24].value <= threshold=2.5964784622192383
node_1344: feature_name=LOC110339871	feature_id[24].value > threshold=1.8688347935676575
Class: mRNA vaccine + mRNA vaccine
Rules_100	passed counts:6
node_0: feature_name=LOC121144049	feature_id[0].value > threshold=1.2424533367156982
node_990: feature_name=Rpl13	feature_id[4].value > threshold=2.4414010047912598
node_1274: feature_name=Rps3a	feature_id[22].value <= threshold=3.0677825212478638
node_1275: feature_name=Tpt1	feature_id[28].value <= threshold=3.198464870452881
node_1276: feature_name=LOC121138193	feature_id[3].value <= threshold=2.1383330821990967
node_1277: feature_name=Rpl35a	feature_id[10].value > threshold=2.5249279737472534
node_1281: feature_name=LOC110339871	feature_id[24].value > threshold=1.7005987167358398
node_1283: feature_name=Sell	feature_id[16].value > threshold=0.8958797454833984
node_1287: feature_name=Rpl11	feature_id[14].value <= threshold=2.561982035636902
node_1288: feature_name=Rps7	feature_id[6].value <= threshold=2.970085620880127
node_1289: feature_name=Rps3a	feature_id[22].value > threshold=2.456327438354492
Class: mRNA vaccine + mRNA vaccine
Rules_101	passed counts:6
node_0: feature_name=LOC121144049	feature_id[0].value > threshold=1.2424533367156982
node_990: feature_name=Rpl13	feature_id[4].value <= threshold=2.4414010047912598
node_991: feature_name=LOC121136222	feature_id[2].value > threshold=2.1383330821990967
node_1133: feature_name=Rpl15	feature_id[9].value > threshold=2.6735538244247437
node_1227: feature_name=Rpl3	feature_id[11].value <= threshold=2.5249279737472534
node_1228: feature_name=LOC110339871	feature_id[24].value > threshold=2.0126758217811584
node_1236: feature_name=LOC121138193	feature_id[3].value <= threshold=2.2499048709869385
node_1237: feature_name=Tpt1	feature_id[28].value > threshold=2.6155543327331543
node_1239: feature_name=LOC110339871	feature_id[24].value <= threshold=2.636499762535095
node_1240: feature_name=Rps7	feature_id[6].value <= threshold=3.0900083780288696
Class: mRNA vaccine + mRNA vaccine
Rules_102	passed counts:6
node_0: feature_name=LOC121144049	feature_id[0].value > threshold=1.2424533367156982
node_990: feature_name=Rpl13	feature_id[4].value <= threshold=2.4414010047912598
node_991: feature_name=LOC121136222	feature_id[2].value > threshold=2.1383330821990967
node_1133: feature_name=Rpl15	feature_id[9].value <= threshold=2.6735538244247437
node_1134: feature_name=LOC110339871	feature_id[24].value <= threshold=2.7403194904327393
node_1135: feature_name=Sell	feature_id[16].value <= threshold=2.2499048709869385
node_1136: feature_name=Rsrp1	feature_id[13].value <= threshold=0.8958797454833984
node_1137: feature_name=LOC121136222	feature_id[2].value > threshold=2.2499048709869385
node_1155: feature_name=Rpl32	feature_id[26].value <= threshold=1.497866153717041
node_1156: feature_name=Sell	feature_id[16].value <= threshold=1.7005987167358398
node_1157: feature_name=Rpl13	feature_id[4].value > threshold=1.497866153717041
node_1159: feature_name=Klf2	feature_id[5].value > threshold=1.2424533367156982
node_1183: feature_name=Rpl27a	feature_id[29].value <= threshold=2.4414010047912598
Class: mRNA vaccine + mRNA vaccine
Rules_103	passed counts:6
node_0: feature_name=LOC121144049	feature_id[0].value > threshold=1.2424533367156982
node_990: feature_name=Rpl13	feature_id[4].value <= threshold=2.4414010047912598
node_991: feature_name=LOC121136222	feature_id[2].value > threshold=2.1383330821990967
node_1133: feature_name=Rpl15	feature_id[9].value <= threshold=2.6735538244247437
node_1134: feature_name=LOC110339871	feature_id[24].value <= threshold=2.7403194904327393
node_1135: feature_name=Sell	feature_id[16].value <= threshold=2.2499048709869385
node_1136: feature_name=Rsrp1	feature_id[13].value <= threshold=0.8958797454833984
node_1137: feature_name=LOC121136222	feature_id[2].value <= threshold=2.2499048709869385
node_1138: feature_name=Klf2	feature_id[5].value > threshold=0.8958797454833984
node_1140: feature_name=Rpl35a	feature_id[10].value > threshold=2.5249279737472534
node_1152: feature_name=Actb	feature_id[8].value <= threshold=3.2338494062423706
Class: Attenuated vaccine + Attenuated vaccine
Rules_104	passed counts:6
node_0: feature_name=LOC121144049	feature_id[0].value > threshold=1.2424533367156982
node_990: feature_name=Rpl13	feature_id[4].value <= threshold=2.4414010047912598
node_991: feature_name=LOC121136222	feature_id[2].value > threshold=2.1383330821990967
node_1133: feature_name=Rpl15	feature_id[9].value <= threshold=2.6735538244247437
node_1134: feature_name=LOC110339871	feature_id[24].value <= threshold=2.7403194904327393
node_1135: feature_name=Sell	feature_id[16].value <= threshold=2.2499048709869385
node_1136: feature_name=Rsrp1	feature_id[13].value <= threshold=0.8958797454833984
node_1137: feature_name=LOC121136222	feature_id[2].value <= threshold=2.2499048709869385
node_1138: feature_name=Klf2	feature_id[5].value <= threshold=0.8958797454833984
Class: mRNA vaccine + Attenuated vaccine
Rules_105	passed counts:6
node_0: feature_name=LOC121144049	feature_id[0].value > threshold=1.2424533367156982
node_990: feature_name=Rpl13	feature_id[4].value <= threshold=2.4414010047912598
node_991: feature_name=LOC121136222	feature_id[2].value <= threshold=2.1383330821990967
node_992: feature_name=Tpt1	feature_id[28].value > threshold=2.2499048709869385
node_1034: feature_name=Rpl32	feature_id[26].value > threshold=0.3465735912322998
node_1060: feature_name=Rps3a	feature_id[22].value <= threshold=3.1132683753967285
node_1061: feature_name=Tpt1	feature_id[28].value > threshold=3.3140207529067993
node_1115: feature_name=Rpl18	feature_id[25].value <= threshold=2.917405366897583
node_1116: feature_name=Rps3a	feature_id[22].value <= threshold=2.970085620880127
Class: Attenuated vaccine + Attenuated vaccine
Rules_106	passed counts:6
node_0: feature_name=LOC121144049	feature_id[0].value > threshold=1.2424533367156982
node_990: feature_name=Rpl13	feature_id[4].value <= threshold=2.4414010047912598
node_991: feature_name=LOC121136222	feature_id[2].value <= threshold=2.1383330821990967
node_992: feature_name=Tpt1	feature_id[28].value > threshold=2.2499048709869385
node_1034: feature_name=Rpl32	feature_id[26].value > threshold=0.3465735912322998
node_1060: feature_name=Rps3a	feature_id[22].value <= threshold=3.1132683753967285
node_1061: feature_name=Tpt1	feature_id[28].value <= threshold=3.3140207529067993
node_1062: feature_name=LOC101840844	feature_id[27].value <= threshold=0.3465735912322998
node_1063: feature_name=Actb	feature_id[8].value <= threshold=2.802901029586792
node_1064: feature_name=Rpl35a	feature_id[10].value <= threshold=2.297559976577759
node_1065: feature_name=LOC121141272	feature_id[7].value <= threshold=6.053788661956787
node_1066: feature_name=Klf2	feature_id[5].value > threshold=0.3465735912322998
Class: Adenovirus vaccine + Adenovirus vaccine
Rules_107	passed counts:6
node_0: feature_name=LOC121144049	feature_id[0].value > threshold=1.2424533367156982
node_990: feature_name=Rpl13	feature_id[4].value <= threshold=2.4414010047912598
node_991: feature_name=LOC121136222	feature_id[2].value <= threshold=2.1383330821990967
node_992: feature_name=Tpt1	feature_id[28].value <= threshold=2.2499048709869385
node_993: feature_name=LOC121141272	feature_id[7].value > threshold=4.788878679275513
node_997: feature_name=LOC121141272	feature_id[7].value <= threshold=6.720750331878662
node_998: feature_name=LOC101840844	feature_id[27].value <= threshold=2.86179256439209
node_999: feature_name=LOC121138193	feature_id[3].value <= threshold=2.714672803878784
node_1000: feature_name=Rps7	feature_id[6].value <= threshold=1.2424533367156982
node_1001: feature_name=LOC121144049	feature_id[0].value > threshold=6.960540294647217
node_1005: feature_name=Rps23	feature_id[1].value <= threshold=0.8958797454833984
node_1006: feature_name=LOC101841405	feature_id[15].value > threshold=0.3465735912322998
Class: Adenovirus vaccine + Adenovirus vaccine
Rules_108	passed counts:6
node_0: feature_name=LOC121144049	feature_id[0].value <= threshold=1.2424533367156982
node_1: feature_name=Rps3a	feature_id[22].value > threshold=2.802901029586792
node_419: feature_name=LOC121136222	feature_id[2].value > threshold=2.602003335952759
node_863: feature_name=LOC121144049	feature_id[0].value > threshold=0.3465735912322998
node_897: feature_name=Rsrp1	feature_id[13].value > threshold=0.3465735912322998
node_971: feature_name=Sell	feature_id[16].value <= threshold=1.8688347935676575
node_972: feature_name=Klf2	feature_id[5].value > threshold=0.3465735912322998
node_974: feature_name=Rpl11	feature_id[14].value > threshold=2.3502402305603027
node_980: feature_name=Rpl32	feature_id[26].value <= threshold=0.8958797454833984
node_981: feature_name=Rpl13	feature_id[4].value > threshold=2.3937458992004395
node_985: feature_name=Rpl18	feature_id[25].value <= threshold=3.2755402326583862
Class: mRNA vaccine + Attenuated vaccine
Rules_109	passed counts:6
node_0: feature_name=LOC121144049	feature_id[0].value <= threshold=1.2424533367156982
node_1: feature_name=Rps3a	feature_id[22].value > threshold=2.802901029586792
node_419: feature_name=LOC121136222	feature_id[2].value <= threshold=2.602003335952759
node_420: feature_name=Tpt1	feature_id[28].value > threshold=2.86179256439209
node_554: feature_name=LOC121141272	feature_id[7].value > threshold=0.8958797454833984
node_826: feature_name=Sell	feature_id[16].value > threshold=1.2424533367156982
node_848: feature_name=Rpl32	feature_id[26].value > threshold=1.2424533367156982
node_858: feature_name=Sec61g	feature_id[20].value > threshold=0.8958797454833984
node_860: feature_name=Rpl35a	feature_id[10].value <= threshold=3.17718505859375
Class: mRNA vaccine + Attenuated vaccine
Rules_110	passed counts:6
node_0: feature_name=LOC121144049	feature_id[0].value <= threshold=1.2424533367156982
node_1: feature_name=Rps3a	feature_id[22].value > threshold=2.802901029586792
node_419: feature_name=LOC121136222	feature_id[2].value <= threshold=2.602003335952759
node_420: feature_name=Tpt1	feature_id[28].value > threshold=2.86179256439209
node_554: feature_name=LOC121141272	feature_id[7].value <= threshold=0.8958797454833984
node_555: feature_name=Rpl32	feature_id[26].value <= threshold=1.7005987167358398
node_556: feature_name=Klf2	feature_id[5].value <= threshold=2.0126758217811584
node_557: feature_name=Rps3a	feature_id[22].value <= threshold=2.970085620880127
node_558: feature_name=Rpl32	feature_id[26].value > threshold=0.8958797454833984
node_608: feature_name=Sell	feature_id[16].value <= threshold=1.8688347935676575
node_609: feature_name=Actb	feature_id[8].value > threshold=3.3497501611709595
Class: mRNA vaccine + mRNA vaccine
Rules_111	passed counts:6
node_0: feature_name=LOC121144049	feature_id[0].value <= threshold=1.2424533367156982
node_1: feature_name=Rps3a	feature_id[22].value > threshold=2.802901029586792
node_419: feature_name=LOC121136222	feature_id[2].value <= threshold=2.602003335952759
node_420: feature_name=Tpt1	feature_id[28].value <= threshold=2.86179256439209
node_421: feature_name=Rps3a	feature_id[22].value > threshold=2.970085620880127
node_473: feature_name=Rpl32	feature_id[26].value <= threshold=0.8958797454833984
node_474: feature_name=Rps7	feature_id[6].value > threshold=2.602003335952759
node_492: feature_name=Rpl18	feature_id[25].value > threshold=2.5249279737472534
node_498: feature_name=Ppbp	feature_id[21].value <= threshold=2.6687690019607544
node_499: feature_name=Pfn1	feature_id[17].value <= threshold=2.995732307434082
node_500: feature_name=Rps23	feature_id[1].value <= threshold=2.4414010047912598
node_501: feature_name=LOC110339871	feature_id[24].value > threshold=2.0126758217811584
node_505: feature_name=LOC121138193	feature_id[3].value > threshold=2.2499048709869385
Class: Attenuated vaccine + Attenuated vaccine
Rules_112	passed counts:6
node_0: feature_name=LOC121144049	feature_id[0].value <= threshold=1.2424533367156982
node_1: feature_name=Rps3a	feature_id[22].value > threshold=2.802901029586792
node_419: feature_name=LOC121136222	feature_id[2].value <= threshold=2.602003335952759
node_420: feature_name=Tpt1	feature_id[28].value <= threshold=2.86179256439209
node_421: feature_name=Rps3a	feature_id[22].value > threshold=2.970085620880127
node_473: feature_name=Rpl32	feature_id[26].value <= threshold=0.8958797454833984
node_474: feature_name=Rps7	feature_id[6].value <= threshold=2.602003335952759
node_475: feature_name=Klf2	feature_id[5].value > threshold=1.497866153717041
node_485: feature_name=Actb	feature_id[8].value <= threshold=3.387112021446228
node_486: feature_name=Rpl35a	feature_id[10].value <= threshold=2.851891279220581
Class: Attenuated vaccine + Attenuated vaccine
Rules_113	passed counts:6
node_0: feature_name=LOC121144049	feature_id[0].value <= threshold=1.2424533367156982
node_1: feature_name=Rps3a	feature_id[22].value > threshold=2.802901029586792
node_419: feature_name=LOC121136222	feature_id[2].value <= threshold=2.602003335952759
node_420: feature_name=Tpt1	feature_id[28].value <= threshold=2.86179256439209
node_421: feature_name=Rps3a	feature_id[22].value <= threshold=2.970085620880127
node_422: feature_name=Klf2	feature_id[5].value > threshold=1.2424533367156982
node_446: feature_name=Rsrp1	feature_id[13].value <= threshold=0.3465735912322998
node_447: feature_name=LOC121144049	feature_id[0].value <= threshold=0.3465735912322998
node_448: feature_name=Rplp0	feature_id[12].value <= threshold=3.065613269805908
Class: Adenovirus vaccine + Adenovirus vaccine
Rules_114	passed counts:6
node_0: feature_name=LOC121144049	feature_id[0].value <= threshold=1.2424533367156982
node_1: feature_name=Rps3a	feature_id[22].value <= threshold=2.802901029586792
node_2: feature_name=Rps7	feature_id[6].value > threshold=2.602003335952759
node_314: feature_name=Tpt1	feature_id[28].value <= threshold=3.0677825212478638
node_315: feature_name=LOC121136222	feature_id[2].value <= threshold=2.1383330821990967
node_316: feature_name=LOC121138193	feature_id[3].value > threshold=2.2499048709869385
node_334: feature_name=Sell	feature_id[16].value <= threshold=1.2424533367156982
node_335: feature_name=LOC121144049	feature_id[0].value <= threshold=0.3465735912322998
node_336: feature_name=Rps7	feature_id[6].value > threshold=2.7403194904327393
Class: Attenuated vaccine + Attenuated vaccine
Rules_115	passed counts:6
node_0: feature_name=LOC121144049	feature_id[0].value <= threshold=1.2424533367156982
node_1: feature_name=Rps3a	feature_id[22].value <= threshold=2.802901029586792
node_2: feature_name=Rps7	feature_id[6].value <= threshold=2.602003335952759
node_3: feature_name=Rplp0	feature_id[12].value > threshold=2.6735538244247437
node_119: feature_name=Rpl15	feature_id[9].value <= threshold=2.5249279737472534
node_120: feature_name=Rps23	feature_id[1].value <= threshold=2.5249279737472534
node_121: feature_name=Rps7	feature_id[6].value > threshold=1.8688347935676575
node_145: feature_name=Rpl35a	feature_id[10].value <= threshold=2.770631790161133
node_146: feature_name=Sec61g	feature_id[20].value > threshold=0.3465735912322998
node_156: feature_name=Rpl13	feature_id[4].value <= threshold=2.2499048709869385
node_157: feature_name=LOC121138193	feature_id[3].value > threshold=0.3465735912322998
node_161: feature_name=Pfn1	feature_id[17].value > threshold=0.3465735912322998
node_163: feature_name=Pfn1	feature_id[17].value <= threshold=2.826244592666626
node_164: feature_name=LOC121138193	feature_id[3].value <= threshold=3.1345481872558594
node_165: feature_name=Rpl3	feature_id[11].value <= threshold=1.497866153717041
node_166: feature_name=Klf2	feature_id[5].value > threshold=1.2424533367156982
Class: Adenovirus vaccine + Adenovirus vaccine
Rules_116	passed counts:6
node_0: feature_name=LOC121144049	feature_id[0].value <= threshold=1.2424533367156982
node_1: feature_name=Rps3a	feature_id[22].value <= threshold=2.802901029586792
node_2: feature_name=Rps7	feature_id[6].value <= threshold=2.602003335952759
node_3: feature_name=Rplp0	feature_id[12].value > threshold=2.6735538244247437
node_119: feature_name=Rpl15	feature_id[9].value <= threshold=2.5249279737472534
node_120: feature_name=Rps23	feature_id[1].value <= threshold=2.5249279737472534
node_121: feature_name=Rps7	feature_id[6].value > threshold=1.8688347935676575
node_145: feature_name=Rpl35a	feature_id[10].value <= threshold=2.770631790161133
node_146: feature_name=Sec61g	feature_id[20].value <= threshold=0.3465735912322998
node_147: feature_name=Tpt1	feature_id[28].value > threshold=2.3937458992004395
node_151: feature_name=Rpl27a	feature_id[29].value > threshold=2.5249279737472534
Class: Adenovirus vaccine + Adenovirus vaccine
Rules_117	passed counts:6
node_0: feature_name=LOC121144049	feature_id[0].value <= threshold=1.2424533367156982
node_1: feature_name=Rps3a	feature_id[22].value <= threshold=2.802901029586792
node_2: feature_name=Rps7	feature_id[6].value <= threshold=2.602003335952759
node_3: feature_name=Rplp0	feature_id[12].value > threshold=2.6735538244247437
node_119: feature_name=Rpl15	feature_id[9].value <= threshold=2.5249279737472534
node_120: feature_name=Rps23	feature_id[1].value <= threshold=2.5249279737472534
node_121: feature_name=Rps7	feature_id[6].value > threshold=1.8688347935676575
node_145: feature_name=Rpl35a	feature_id[10].value <= threshold=2.770631790161133
node_146: feature_name=Sec61g	feature_id[20].value <= threshold=0.3465735912322998
node_147: feature_name=Tpt1	feature_id[28].value <= threshold=2.3937458992004395
node_148: feature_name=Sell	feature_id[16].value <= threshold=1.445185899734497
Class: Non-vaccinated
Rules_118	passed counts:6
node_0: feature_name=LOC121144049	feature_id[0].value <= threshold=1.2424533367156982
node_1: feature_name=Rps3a	feature_id[22].value <= threshold=2.802901029586792
node_2: feature_name=Rps7	feature_id[6].value <= threshold=2.602003335952759
node_3: feature_name=Rplp0	feature_id[12].value <= threshold=2.6735538244247437
node_4: feature_name=Rps23	feature_id[1].value <= threshold=2.4414010047912598
node_5: feature_name=Sell	feature_id[16].value > threshold=1.2424533367156982
node_75: feature_name=Rpl18	feature_id[25].value <= threshold=2.602003335952759
node_76: feature_name=Rpl3	feature_id[11].value > threshold=2.2499048709869385
Class: Adenovirus vaccine + Adenovirus vaccine
Rules_119	passed counts:6
node_0: feature_name=LOC121144049	feature_id[0].value <= threshold=1.2424533367156982
node_1: feature_name=Rps3a	feature_id[22].value <= threshold=2.802901029586792
node_2: feature_name=Rps7	feature_id[6].value <= threshold=2.602003335952759
node_3: feature_name=Rplp0	feature_id[12].value <= threshold=2.6735538244247437
node_4: feature_name=Rps23	feature_id[1].value <= threshold=2.4414010047912598
node_5: feature_name=Sell	feature_id[16].value > threshold=1.2424533367156982
node_75: feature_name=Rpl18	feature_id[25].value <= threshold=2.602003335952759
node_76: feature_name=Rpl3	feature_id[11].value <= threshold=2.2499048709869385
node_77: feature_name=Actb	feature_id[8].value > threshold=2.970085620880127
node_89: feature_name=Actb	feature_id[8].value <= threshold=3.276966691017151
Class: Adenovirus vaccine + Adenovirus vaccine
Rules_120	passed counts:6
node_0: feature_name=LOC121144049	feature_id[0].value <= threshold=1.2424533367156982
node_1: feature_name=Rps3a	feature_id[22].value <= threshold=2.802901029586792
node_2: feature_name=Rps7	feature_id[6].value <= threshold=2.602003335952759
node_3: feature_name=Rplp0	feature_id[12].value <= threshold=2.6735538244247437
node_4: feature_name=Rps23	feature_id[1].value <= threshold=2.4414010047912598
node_5: feature_name=Sell	feature_id[16].value <= threshold=1.2424533367156982
node_6: feature_name=Rpl13	feature_id[4].value <= threshold=2.1383330821990967
node_7: feature_name=Klf2	feature_id[5].value > threshold=0.8958797454833984
node_29: feature_name=LOC121138193	feature_id[3].value <= threshold=2.0126758217811584
node_30: feature_name=Ppbp	feature_id[21].value <= threshold=1.8688347935676575
node_31: feature_name=Rpl11	feature_id[14].value > threshold=1.2424533367156982
node_33: feature_name=Rps7	feature_id[6].value > threshold=2.1383330821990967
node_35: feature_name=Rps23	feature_id[1].value > threshold=2.0126758217811584
Class: Non-vaccinated
Rules_121	passed counts:6
node_0: feature_name=LOC121144049	feature_id[0].value <= threshold=1.2424533367156982
node_1: feature_name=Rps3a	feature_id[22].value <= threshold=2.802901029586792
node_2: feature_name=Rps7	feature_id[6].value <= threshold=2.602003335952759
node_3: feature_name=Rplp0	feature_id[12].value <= threshold=2.6735538244247437
node_4: feature_name=Rps23	feature_id[1].value <= threshold=2.4414010047912598
node_5: feature_name=Sell	feature_id[16].value <= threshold=1.2424533367156982
node_6: feature_name=Rpl13	feature_id[4].value <= threshold=2.1383330821990967
node_7: feature_name=Klf2	feature_id[5].value <= threshold=0.8958797454833984
node_8: feature_name=Rps3a	feature_id[22].value <= threshold=2.602003335952759
node_9: feature_name=Hmgcs2	feature_id[18].value <= threshold=0.3465735912322998
node_10: feature_name=LOC121141272	feature_id[7].value <= threshold=1.445185899734497
node_11: feature_name=Rpl3	feature_id[11].value > threshold=2.2499048709869385
node_21: feature_name=LOC121138193	feature_id[3].value <= threshold=2.3937458992004395
Class: Non-vaccinated
Rules_122	passed counts:6
node_0: feature_name=LOC121144049	feature_id[0].value <= threshold=1.2424533367156982
node_1: feature_name=Rps3a	feature_id[22].value <= threshold=2.802901029586792
node_2: feature_name=Rps7	feature_id[6].value <= threshold=2.602003335952759
node_3: feature_name=Rplp0	feature_id[12].value <= threshold=2.6735538244247437
node_4: feature_name=Rps23	feature_id[1].value <= threshold=2.4414010047912598
node_5: feature_name=Sell	feature_id[16].value <= threshold=1.2424533367156982
node_6: feature_name=Rpl13	feature_id[4].value <= threshold=2.1383330821990967
node_7: feature_name=Klf2	feature_id[5].value <= threshold=0.8958797454833984
node_8: feature_name=Rps3a	feature_id[22].value <= threshold=2.602003335952759
node_9: feature_name=Hmgcs2	feature_id[18].value <= threshold=0.3465735912322998
node_10: feature_name=LOC121141272	feature_id[7].value <= threshold=1.445185899734497
node_11: feature_name=Rpl3	feature_id[11].value <= threshold=2.2499048709869385
node_12: feature_name=Ppbp	feature_id[21].value > threshold=0.8958797454833984
node_18: feature_name=LOC121136222	feature_id[2].value <= threshold=1.7005987167358398
Class: Non-vaccinated
Rules_123	passed counts:5
node_0: feature_name=LOC121144049	feature_id[0].value > threshold=1.2424533367156982
node_990: feature_name=Rpl13	feature_id[4].value > threshold=2.4414010047912598
node_1274: feature_name=Rps3a	feature_id[22].value > threshold=3.0677825212478638
node_1390: feature_name=LOC121136222	feature_id[2].value <= threshold=2.4414010047912598
node_1391: feature_name=LOC121138193	feature_id[3].value <= threshold=2.5249279737472534
node_1392: feature_name=Rpl11	feature_id[14].value <= threshold=2.5249279737472534
node_1393: feature_name=Ppbp	feature_id[21].value > threshold=2.297559976577759
Class: mRNA vaccine + Attenuated vaccine
Rules_124	passed counts:5
node_0: feature_name=LOC121144049	feature_id[0].value > threshold=1.2424533367156982
node_990: feature_name=Rpl13	feature_id[4].value > threshold=2.4414010047912598
node_1274: feature_name=Rps3a	feature_id[22].value > threshold=3.0677825212478638
node_1390: feature_name=LOC121136222	feature_id[2].value <= threshold=2.4414010047912598
node_1391: feature_name=LOC121138193	feature_id[3].value <= threshold=2.5249279737472534
node_1392: feature_name=Rpl11	feature_id[14].value <= threshold=2.5249279737472534
node_1393: feature_name=Ppbp	feature_id[21].value <= threshold=2.297559976577759
node_1394: feature_name=LOC110339871	feature_id[24].value > threshold=2.602003335952759
node_1408: feature_name=Rpl18	feature_id[25].value <= threshold=2.943052053451538
Class: mRNA vaccine + mRNA vaccine
Rules_125	passed counts:5
node_0: feature_name=LOC121144049	feature_id[0].value > threshold=1.2424533367156982
node_990: feature_name=Rpl13	feature_id[4].value > threshold=2.4414010047912598
node_1274: feature_name=Rps3a	feature_id[22].value <= threshold=3.0677825212478638
node_1275: feature_name=Tpt1	feature_id[28].value <= threshold=3.198464870452881
node_1276: feature_name=LOC121138193	feature_id[3].value > threshold=2.1383330821990967
node_1300: feature_name=Rps7	feature_id[6].value > threshold=2.3502402305603027
node_1310: feature_name=Rsrp1	feature_id[13].value <= threshold=0.3465735912322998
node_1311: feature_name=Rpl27a	feature_id[29].value <= threshold=3.1132683753967285
node_1312: feature_name=Rpl35a	feature_id[10].value <= threshold=2.970085620880127
node_1313: feature_name=Rps7	feature_id[6].value > threshold=2.5249279737472534
node_1319: feature_name=Rps23	feature_id[1].value > threshold=2.917405366897583
node_1329: feature_name=LOC110339871	feature_id[24].value > threshold=2.3502402305603027
Class: mRNA vaccine + Attenuated vaccine
Rules_126	passed counts:5
node_0: feature_name=LOC121144049	feature_id[0].value > threshold=1.2424533367156982
node_990: feature_name=Rpl13	feature_id[4].value > threshold=2.4414010047912598
node_1274: feature_name=Rps3a	feature_id[22].value <= threshold=3.0677825212478638
node_1275: feature_name=Tpt1	feature_id[28].value <= threshold=3.198464870452881
node_1276: feature_name=LOC121138193	feature_id[3].value <= threshold=2.1383330821990967
node_1277: feature_name=Rpl35a	feature_id[10].value > threshold=2.5249279737472534
node_1281: feature_name=LOC110339871	feature_id[24].value > threshold=1.7005987167358398
node_1283: feature_name=Sell	feature_id[16].value > threshold=0.8958797454833984
node_1287: feature_name=Rpl11	feature_id[14].value > threshold=2.561982035636902
node_1295: feature_name=Pfn1	feature_id[17].value > threshold=1.8688347935676575
Class: mRNA vaccine + Attenuated vaccine
Rules_127	passed counts:5
node_0: feature_name=LOC121144049	feature_id[0].value > threshold=1.2424533367156982
node_990: feature_name=Rpl13	feature_id[4].value <= threshold=2.4414010047912598
node_991: feature_name=LOC121136222	feature_id[2].value > threshold=2.1383330821990967
node_1133: feature_name=Rpl15	feature_id[9].value <= threshold=2.6735538244247437
node_1134: feature_name=LOC110339871	feature_id[24].value <= threshold=2.7403194904327393
node_1135: feature_name=Sell	feature_id[16].value <= threshold=2.2499048709869385
node_1136: feature_name=Rsrp1	feature_id[13].value <= threshold=0.8958797454833984
node_1137: feature_name=LOC121136222	feature_id[2].value > threshold=2.2499048709869385
node_1155: feature_name=Rpl32	feature_id[26].value <= threshold=1.497866153717041
node_1156: feature_name=Sell	feature_id[16].value <= threshold=1.7005987167358398
node_1157: feature_name=Rpl13	feature_id[4].value > threshold=1.497866153717041
node_1159: feature_name=Klf2	feature_id[5].value > threshold=1.2424533367156982
node_1183: feature_name=Rpl27a	feature_id[29].value > threshold=2.4414010047912598
node_1185: feature_name=Actb	feature_id[8].value <= threshold=2.7403194904327393
node_1186: feature_name=Ppbp	feature_id[21].value > threshold=1.497866153717041
Class: mRNA vaccine + mRNA vaccine
Rules_128	passed counts:5
node_0: feature_name=LOC121144049	feature_id[0].value > threshold=1.2424533367156982
node_990: feature_name=Rpl13	feature_id[4].value <= threshold=2.4414010047912598
node_991: feature_name=LOC121136222	feature_id[2].value <= threshold=2.1383330821990967
node_992: feature_name=Tpt1	feature_id[28].value > threshold=2.2499048709869385
node_1034: feature_name=Rpl32	feature_id[26].value > threshold=0.3465735912322998
node_1060: feature_name=Rps3a	feature_id[22].value <= threshold=3.1132683753967285
node_1061: feature_name=Tpt1	feature_id[28].value <= threshold=3.3140207529067993
node_1062: feature_name=LOC101840844	feature_id[27].value <= threshold=0.3465735912322998
node_1063: feature_name=Actb	feature_id[8].value > threshold=2.802901029586792
node_1083: feature_name=Klf2	feature_id[5].value <= threshold=2.1383330821990967
node_1084: feature_name=Rps23	feature_id[1].value > threshold=1.7776740193367004
node_1086: feature_name=Rsrp1	feature_id[13].value > threshold=0.3465735912322998
node_1088: feature_name=LOC121141272	feature_id[7].value > threshold=0.8958797454833984
Class: mRNA vaccine + mRNA vaccine
Rules_129	passed counts:5
node_0: feature_name=LOC121144049	feature_id[0].value > threshold=1.2424533367156982
node_990: feature_name=Rpl13	feature_id[4].value <= threshold=2.4414010047912598
node_991: feature_name=LOC121136222	feature_id[2].value <= threshold=2.1383330821990967
node_992: feature_name=Tpt1	feature_id[28].value > threshold=2.2499048709869385
node_1034: feature_name=Rpl32	feature_id[26].value <= threshold=0.3465735912322998
node_1035: feature_name=Rplp0	feature_id[12].value <= threshold=3.198464870452881
node_1036: feature_name=LOC121144049	feature_id[0].value <= threshold=7.067385673522949
node_1037: feature_name=Rps23	feature_id[1].value <= threshold=2.5249279737472534
node_1038: feature_name=Tpt1	feature_id[28].value <= threshold=2.602003335952759
node_1039: feature_name=Rpl27a	feature_id[29].value > threshold=2.297559976577759
node_1041: feature_name=Rps3a	feature_id[22].value > threshold=2.0715673565864563
Class: Adenovirus vaccine + Adenovirus vaccine
Rules_130	passed counts:5
node_0: feature_name=LOC121144049	feature_id[0].value > threshold=1.2424533367156982
node_990: feature_name=Rpl13	feature_id[4].value <= threshold=2.4414010047912598
node_991: feature_name=LOC121136222	feature_id[2].value <= threshold=2.1383330821990967
node_992: feature_name=Tpt1	feature_id[28].value <= threshold=2.2499048709869385
node_993: feature_name=LOC121141272	feature_id[7].value > threshold=4.788878679275513
node_997: feature_name=LOC121141272	feature_id[7].value > threshold=6.720750331878662
node_1023: feature_name=Pfn1	feature_id[17].value <= threshold=1.2424533367156982
node_1024: feature_name=LOC121144049	feature_id[0].value <= threshold=7.4602577686309814
node_1025: feature_name=Rsrp1	feature_id[13].value <= threshold=0.3465735912322998
node_1026: feature_name=LOC121144049	feature_id[0].value <= threshold=7.345005989074707
Class: mRNA vaccine + mRNA vaccine
Rules_131	passed counts:5
node_0: feature_name=LOC121144049	feature_id[0].value > threshold=1.2424533367156982
node_990: feature_name=Rpl13	feature_id[4].value <= threshold=2.4414010047912598
node_991: feature_name=LOC121136222	feature_id[2].value <= threshold=2.1383330821990967
node_992: feature_name=Tpt1	feature_id[28].value <= threshold=2.2499048709869385
node_993: feature_name=LOC121141272	feature_id[7].value > threshold=4.788878679275513
node_997: feature_name=LOC121141272	feature_id[7].value <= threshold=6.720750331878662
node_998: feature_name=LOC101840844	feature_id[27].value > threshold=2.86179256439209
Class: mRNA vaccine + mRNA vaccine
Rules_132	passed counts:5
node_0: feature_name=LOC121144049	feature_id[0].value > threshold=1.2424533367156982
node_990: feature_name=Rpl13	feature_id[4].value <= threshold=2.4414010047912598
node_991: feature_name=LOC121136222	feature_id[2].value <= threshold=2.1383330821990967
node_992: feature_name=Tpt1	feature_id[28].value <= threshold=2.2499048709869385
node_993: feature_name=LOC121141272	feature_id[7].value > threshold=4.788878679275513
node_997: feature_name=LOC121141272	feature_id[7].value <= threshold=6.720750331878662
node_998: feature_name=LOC101840844	feature_id[27].value <= threshold=2.86179256439209
node_999: feature_name=LOC121138193	feature_id[3].value <= threshold=2.714672803878784
node_1000: feature_name=Rps7	feature_id[6].value <= threshold=1.2424533367156982
node_1001: feature_name=LOC121144049	feature_id[0].value <= threshold=6.960540294647217
node_1002: feature_name=Sell	feature_id[16].value <= threshold=2.3937458992004395
Class: Non-vaccinated
Rules_133	passed counts:5
node_0: feature_name=LOC121144049	feature_id[0].value <= threshold=1.2424533367156982
node_1: feature_name=Rps3a	feature_id[22].value > threshold=2.802901029586792
node_419: feature_name=LOC121136222	feature_id[2].value > threshold=2.602003335952759
node_863: feature_name=LOC121144049	feature_id[0].value > threshold=0.3465735912322998
node_897: feature_name=Rsrp1	feature_id[13].value <= threshold=0.3465735912322998
node_898: feature_name=LOC121141272	feature_id[7].value > threshold=0.3465735912322998
node_946: feature_name=Rps7	feature_id[6].value <= threshold=3.3140207529067993
node_947: feature_name=Sell	feature_id[16].value <= threshold=1.2424533367156982
node_948: feature_name=Rpl3	feature_id[11].value > threshold=2.602003335952759
node_958: feature_name=Rpl32	feature_id[26].value <= threshold=1.2424533367156982
node_959: feature_name=Rpl13	feature_id[4].value > threshold=2.5249279737472534
Class: mRNA vaccine + Attenuated vaccine
Rules_134	passed counts:5
node_0: feature_name=LOC121144049	feature_id[0].value <= threshold=1.2424533367156982
node_1: feature_name=Rps3a	feature_id[22].value > threshold=2.802901029586792
node_419: feature_name=LOC121136222	feature_id[2].value > threshold=2.602003335952759
node_863: feature_name=LOC121144049	feature_id[0].value > threshold=0.3465735912322998
node_897: feature_name=Rsrp1	feature_id[13].value <= threshold=0.3465735912322998
node_898: feature_name=LOC121141272	feature_id[7].value <= threshold=0.3465735912322998
node_899: feature_name=Rpl11	feature_id[14].value > threshold=2.602003335952759
node_917: feature_name=LOC121136222	feature_id[2].value <= threshold=2.86179256439209
node_918: feature_name=Rpl15	feature_id[9].value <= threshold=3.218075156211853
node_919: feature_name=Rpl27a	feature_id[29].value > threshold=3.2951505184173584
node_931: feature_name=Rpl13	feature_id[4].value <= threshold=2.86179256439209
Class: Attenuated vaccine + Attenuated vaccine
Rules_135	passed counts:5
node_0: feature_name=LOC121144049	feature_id[0].value <= threshold=1.2424533367156982
node_1: feature_name=Rps3a	feature_id[22].value > threshold=2.802901029586792
node_419: feature_name=LOC121136222	feature_id[2].value > threshold=2.602003335952759
node_863: feature_name=LOC121144049	feature_id[0].value <= threshold=0.3465735912322998
node_864: feature_name=LOC110339871	feature_id[24].value > threshold=2.0126758217811584
node_874: feature_name=Rpl11	feature_id[14].value > threshold=2.5249279737472534
node_886: feature_name=Sell	feature_id[16].value > threshold=0.3465735912322998
node_894: feature_name=Rpl18	feature_id[25].value > threshold=2.7276605367660522
Class: mRNA vaccine + Attenuated vaccine
Rules_136	passed counts:5
node_0: feature_name=LOC121144049	feature_id[0].value <= threshold=1.2424533367156982
node_1: feature_name=Rps3a	feature_id[22].value > threshold=2.802901029586792
node_419: feature_name=LOC121136222	feature_id[2].value > threshold=2.602003335952759
node_863: feature_name=LOC121144049	feature_id[0].value <= threshold=0.3465735912322998
node_864: feature_name=LOC110339871	feature_id[24].value > threshold=2.0126758217811584
node_874: feature_name=Rpl11	feature_id[14].value > threshold=2.5249279737472534
node_886: feature_name=Sell	feature_id[16].value <= threshold=0.3465735912322998
node_887: feature_name=Rpl3	feature_id[11].value > threshold=2.5964784622192383
Class: Non-vaccinated
Rules_137	passed counts:5
node_0: feature_name=LOC121144049	feature_id[0].value <= threshold=1.2424533367156982
node_1: feature_name=Rps3a	feature_id[22].value > threshold=2.802901029586792
node_419: feature_name=LOC121136222	feature_id[2].value <= threshold=2.602003335952759
node_420: feature_name=Tpt1	feature_id[28].value > threshold=2.86179256439209
node_554: feature_name=LOC121141272	feature_id[7].value <= threshold=0.8958797454833984
node_555: feature_name=Rpl32	feature_id[26].value <= threshold=1.7005987167358398
node_556: feature_name=Klf2	feature_id[5].value <= threshold=2.0126758217811584
node_557: feature_name=Rps3a	feature_id[22].value <= threshold=2.970085620880127
node_558: feature_name=Rpl32	feature_id[26].value <= threshold=0.8958797454833984
node_559: feature_name=Actb	feature_id[8].value <= threshold=2.2499048709869385
node_560: feature_name=Actb	feature_id[8].value > threshold=2.0126758217811584
Class: Adenovirus vaccine + Adenovirus vaccine
Rules_138	passed counts:5
node_0: feature_name=LOC121144049	feature_id[0].value <= threshold=1.2424533367156982
node_1: feature_name=Rps3a	feature_id[22].value <= threshold=2.802901029586792
node_2: feature_name=Rps7	feature_id[6].value > threshold=2.602003335952759
node_314: feature_name=Tpt1	feature_id[28].value > threshold=3.0677825212478638
node_382: feature_name=LOC121136222	feature_id[2].value > threshold=2.4414010047912598
node_410: feature_name=Actb	feature_id[8].value > threshold=2.917405366897583
node_414: feature_name=Sell	feature_id[16].value > threshold=0.8958797454833984
Class: Attenuated vaccine + Attenuated vaccine
Rules_139	passed counts:5
node_0: feature_name=LOC121144049	feature_id[0].value <= threshold=1.2424533367156982
node_1: feature_name=Rps3a	feature_id[22].value <= threshold=2.802901029586792
node_2: feature_name=Rps7	feature_id[6].value > threshold=2.602003335952759
node_314: feature_name=Tpt1	feature_id[28].value > threshold=3.0677825212478638
node_382: feature_name=LOC121136222	feature_id[2].value > threshold=2.4414010047912598
node_410: feature_name=Actb	feature_id[8].value <= threshold=2.917405366897583
node_411: feature_name=Rplp0	feature_id[12].value > threshold=2.943052053451538
Class: mRNA vaccine + mRNA vaccine
Rules_140	passed counts:5
node_0: feature_name=LOC121144049	feature_id[0].value <= threshold=1.2424533367156982
node_1: feature_name=Rps3a	feature_id[22].value <= threshold=2.802901029586792
node_2: feature_name=Rps7	feature_id[6].value > threshold=2.602003335952759
node_314: feature_name=Tpt1	feature_id[28].value <= threshold=3.0677825212478638
node_315: feature_name=LOC121136222	feature_id[2].value > threshold=2.1383330821990967
node_351: feature_name=Pfn1	feature_id[17].value > threshold=1.7005987167358398
node_357: feature_name=Rps7	feature_id[6].value > threshold=2.802901029586792
node_371: feature_name=LOC121144049	feature_id[0].value > threshold=0.8958797454833984
node_377: feature_name=Sec61g	feature_id[20].value > threshold=1.7005987167358398
Class: mRNA vaccine + Attenuated vaccine
Rules_141	passed counts:5
node_0: feature_name=LOC121144049	feature_id[0].value <= threshold=1.2424533367156982
node_1: feature_name=Rps3a	feature_id[22].value <= threshold=2.802901029586792
node_2: feature_name=Rps7	feature_id[6].value > threshold=2.602003335952759
node_314: feature_name=Tpt1	feature_id[28].value <= threshold=3.0677825212478638
node_315: feature_name=LOC121136222	feature_id[2].value <= threshold=2.1383330821990967
node_316: feature_name=LOC121138193	feature_id[3].value > threshold=2.2499048709869385
node_334: feature_name=Sell	feature_id[16].value <= threshold=1.2424533367156982
node_335: feature_name=LOC121144049	feature_id[0].value <= threshold=0.3465735912322998
node_336: feature_name=Rps7	feature_id[6].value <= threshold=2.7403194904327393
Class: Adenovirus vaccine + Adenovirus vaccine
Rules_142	passed counts:5
node_0: feature_name=LOC121144049	feature_id[0].value <= threshold=1.2424533367156982
node_1: feature_name=Rps3a	feature_id[22].value <= threshold=2.802901029586792
node_2: feature_name=Rps7	feature_id[6].value <= threshold=2.602003335952759
node_3: feature_name=Rplp0	feature_id[12].value > threshold=2.6735538244247437
node_119: feature_name=Rpl15	feature_id[9].value <= threshold=2.5249279737472534
node_120: feature_name=Rps23	feature_id[1].value > threshold=2.5249279737472534
node_224: feature_name=Rplp0	feature_id[12].value > threshold=3.1567740440368652
node_256: feature_name=Sec61g	feature_id[20].value <= threshold=1.497866153717041
node_257: feature_name=LOC121136222	feature_id[2].value > threshold=2.1383330821990967
node_263: feature_name=Rps7	feature_id[6].value <= threshold=2.5249279737472534
Class: mRNA vaccine + mRNA vaccine
Rules_143	passed counts:5
node_0: feature_name=LOC121144049	feature_id[0].value <= threshold=1.2424533367156982
node_1: feature_name=Rps3a	feature_id[22].value <= threshold=2.802901029586792
node_2: feature_name=Rps7	feature_id[6].value <= threshold=2.602003335952759
node_3: feature_name=Rplp0	feature_id[12].value > threshold=2.6735538244247437
node_119: feature_name=Rpl15	feature_id[9].value <= threshold=2.5249279737472534
node_120: feature_name=Rps23	feature_id[1].value <= threshold=2.5249279737472534
node_121: feature_name=Rps7	feature_id[6].value <= threshold=1.8688347935676575
node_122: feature_name=LOC110339871	feature_id[24].value <= threshold=1.7005987167358398
node_123: feature_name=Actb	feature_id[8].value <= threshold=2.602003335952759
node_124: feature_name=Sell	feature_id[16].value <= threshold=1.7005987167358398
Class: Adenovirus vaccine + Adenovirus vaccine
Rules_144	passed counts:5
node_0: feature_name=LOC121144049	feature_id[0].value <= threshold=1.2424533367156982
node_1: feature_name=Rps3a	feature_id[22].value <= threshold=2.802901029586792
node_2: feature_name=Rps7	feature_id[6].value <= threshold=2.602003335952759
node_3: feature_name=Rplp0	feature_id[12].value <= threshold=2.6735538244247437
node_4: feature_name=Rps23	feature_id[1].value <= threshold=2.4414010047912598
node_5: feature_name=Sell	feature_id[16].value <= threshold=1.2424533367156982
node_6: feature_name=Rpl13	feature_id[4].value <= threshold=2.1383330821990967
node_7: feature_name=Klf2	feature_id[5].value > threshold=0.8958797454833984
node_29: feature_name=LOC121138193	feature_id[3].value > threshold=2.0126758217811584
node_43: feature_name=Rpl15	feature_id[9].value <= threshold=2.0126758217811584
node_44: feature_name=LOC121138193	feature_id[3].value <= threshold=2.5249279737472534
node_45: feature_name=Actb	feature_id[8].value > threshold=3.17718505859375
node_51: feature_name=Rpl18	feature_id[25].value > threshold=2.0715673565864563
Class: Adenovirus vaccine + Adenovirus vaccine
Rules_145	passed counts:4
node_0: feature_name=LOC121144049	feature_id[0].value > threshold=1.2424533367156982
node_990: feature_name=Rpl13	feature_id[4].value > threshold=2.4414010047912598
node_1274: feature_name=Rps3a	feature_id[22].value > threshold=3.0677825212478638
node_1390: feature_name=LOC121136222	feature_id[2].value <= threshold=2.4414010047912598
node_1391: feature_name=LOC121138193	feature_id[3].value <= threshold=2.5249279737472534
node_1392: feature_name=Rpl11	feature_id[14].value <= threshold=2.5249279737472534
node_1393: feature_name=Ppbp	feature_id[21].value <= threshold=2.297559976577759
node_1394: feature_name=LOC110339871	feature_id[24].value <= threshold=2.602003335952759
node_1395: feature_name=Tpt1	feature_id[28].value > threshold=2.8888261318206787
node_1397: feature_name=Rplp0	feature_id[12].value <= threshold=3.1132683753967285
node_1398: feature_name=Actb	feature_id[8].value > threshold=2.799211025238037
node_1402: feature_name=Tpt1	feature_id[28].value > threshold=3.061246395111084
Class: mRNA vaccine + mRNA vaccine
Rules_146	passed counts:4
node_0: feature_name=LOC121144049	feature_id[0].value > threshold=1.2424533367156982
node_990: feature_name=Rpl13	feature_id[4].value > threshold=2.4414010047912598
node_1274: feature_name=Rps3a	feature_id[22].value <= threshold=3.0677825212478638
node_1275: feature_name=Tpt1	feature_id[28].value > threshold=3.198464870452881
node_1351: feature_name=Rplp0	feature_id[12].value <= threshold=3.449861526489258
node_1352: feature_name=Actb	feature_id[8].value <= threshold=3.4175922870635986
node_1353: feature_name=LOC121144049	feature_id[0].value <= threshold=1.8688347935676575
node_1354: feature_name=Rps7	feature_id[6].value <= threshold=3.0201274156570435
node_1355: feature_name=Ppbp	feature_id[21].value > threshold=1.9944920539855957
node_1369: feature_name=Rpl11	feature_id[14].value > threshold=2.5249279737472534
Class: mRNA vaccine + Attenuated vaccine
Rules_147	passed counts:4
node_0: feature_name=LOC121144049	feature_id[0].value > threshold=1.2424533367156982
node_990: feature_name=Rpl13	feature_id[4].value > threshold=2.4414010047912598
node_1274: feature_name=Rps3a	feature_id[22].value <= threshold=3.0677825212478638
node_1275: feature_name=Tpt1	feature_id[28].value > threshold=3.198464870452881
node_1351: feature_name=Rplp0	feature_id[12].value <= threshold=3.449861526489258
node_1352: feature_name=Actb	feature_id[8].value <= threshold=3.4175922870635986
node_1353: feature_name=LOC121144049	feature_id[0].value <= threshold=1.8688347935676575
node_1354: feature_name=Rps7	feature_id[6].value <= threshold=3.0201274156570435
node_1355: feature_name=Ppbp	feature_id[21].value <= threshold=1.9944920539855957
node_1356: feature_name=Sell	feature_id[16].value <= threshold=0.8958797454833984
node_1357: feature_name=Sec61g	feature_id[20].value > threshold=1.2424533367156982
node_1361: feature_name=Ppbp	feature_id[21].value <= threshold=0.8958797454833984
Class: mRNA vaccine + Attenuated vaccine
Rules_148	passed counts:4
node_0: feature_name=LOC121144049	feature_id[0].value > threshold=1.2424533367156982
node_990: feature_name=Rpl13	feature_id[4].value > threshold=2.4414010047912598
node_1274: feature_name=Rps3a	feature_id[22].value <= threshold=3.0677825212478638
node_1275: feature_name=Tpt1	feature_id[28].value <= threshold=3.198464870452881
node_1276: feature_name=LOC121138193	feature_id[3].value > threshold=2.1383330821990967
node_1300: feature_name=Rps7	feature_id[6].value > threshold=2.3502402305603027
node_1310: feature_name=Rsrp1	feature_id[13].value > threshold=0.3465735912322998
node_1342: feature_name=Rpl3	feature_id[11].value <= threshold=2.2499048709869385
node_1343: feature_name=LOC110339871	feature_id[24].value > threshold=2.5964784622192383
Class: mRNA vaccine + Attenuated vaccine
Rules_149	passed counts:4
node_0: feature_name=LOC121144049	feature_id[0].value > threshold=1.2424533367156982
node_990: feature_name=Rpl13	feature_id[4].value > threshold=2.4414010047912598
node_1274: feature_name=Rps3a	feature_id[22].value <= threshold=3.0677825212478638
node_1275: feature_name=Tpt1	feature_id[28].value <= threshold=3.198464870452881
node_1276: feature_name=LOC121138193	feature_id[3].value > threshold=2.1383330821990967
node_1300: feature_name=Rps7	feature_id[6].value > threshold=2.3502402305603027
node_1310: feature_name=Rsrp1	feature_id[13].value <= threshold=0.3465735912322998
node_1311: feature_name=Rpl27a	feature_id[29].value <= threshold=3.1132683753967285
node_1312: feature_name=Rpl35a	feature_id[10].value > threshold=2.970085620880127
Class: mRNA vaccine + Attenuated vaccine
[truncated: 8,344 more rows]

## Sheet: LightGBM
Rules_0	passed counts:417
node_0: feature_name=LOC121136904	feature_id[1].value > threshold=1.2424533367156982
node_796: feature_name=Rps7	feature_id[11].value > threshold=2.4414010047912598
node_914: feature_name=Tpt1	feature_id[9].value > threshold=2.802901029586792
node_952: feature_name=Eef1a1	feature_id[37].value > threshold=3.238486170768738
node_974: feature_name=LOC121136904	feature_id[1].value > threshold=1.497866153717041
node_1000: feature_name=Rps27	feature_id[38].value > threshold=2.7403194904327393
node_1004: feature_name=Rps8	feature_id[34].value > threshold=3.17718505859375
node_1008: feature_name=Cd74	feature_id[12].value > threshold=3.481121778488159
node_1012: feature_name=Rps23	feature_id[40].value > threshold=2.3502402305603027
node_1022: feature_name=Rpl37a	feature_id[36].value > threshold=2.917405366897583
Class: Attenuated vaccine + Attenuated vaccine
Rules_1	passed counts:120
node_0: feature_name=LOC121136904	feature_id[1].value <= threshold=1.2424533367156982
node_1: feature_name=LOC121144049	feature_id[0].value > threshold=0.8958797454833984
node_309: feature_name=Rps3a	feature_id[4].value > threshold=3.0677825212478638
node_651: feature_name=LOC121143419	feature_id[18].value <= threshold=0.3465735912322998
node_652: feature_name=Rpl13	feature_id[14].value > threshold=2.4414010047912598
node_702: feature_name=Ddx5	feature_id[6].value > threshold=2.0126758217811584
node_748: feature_name=Rps28	feature_id[13].value <= threshold=3.772166132926941
node_749: feature_name=Mnda	feature_id[21].value <= threshold=2.3502402305603027
node_750: feature_name=LOC101834868	feature_id[46].value > threshold=2.3937458992004395
node_752: feature_name=Cd74	feature_id[12].value > threshold=4.13513445854187
node_768: feature_name=Eef1a1	feature_id[37].value <= threshold=3.941534638404846
Class: mRNA vaccine + Attenuated vaccine
Rules_2	passed counts:98
node_0: feature_name=LOC121136904	feature_id[1].value <= threshold=1.2424533367156982
node_1: feature_name=LOC121144049	feature_id[0].value <= threshold=0.8958797454833984
node_2: feature_name=Rps7	feature_id[11].value > threshold=2.602003335952759
node_156: feature_name=Rps29	feature_id[2].value > threshold=3.59721839427948
node_240: feature_name=Ddx5	feature_id[6].value > threshold=2.4414010047912598
node_284: feature_name=Pfn1	feature_id[29].value > threshold=1.2424533367156982
node_286: feature_name=Rpl5	feature_id[17].value > threshold=1.7005987167358398
node_292: feature_name=Tmsb4x	feature_id[16].value <= threshold=4.1969475746154785
node_293: feature_name=Rps28	feature_id[13].value > threshold=2.5964784622192383
node_295: feature_name=Rpl38	feature_id[7].value > threshold=2.86179256439209
node_299: feature_name=Rps27	feature_id[38].value > threshold=2.970085620880127
node_303: feature_name=Rps23	feature_id[40].value <= threshold=3.2573564052581787
Class: Attenuated vaccine + Attenuated vaccine
Rules_3	passed counts:80
node_0: feature_name=LOC121136904	feature_id[1].value <= threshold=1.2424533367156982
node_1: feature_name=LOC121144049	feature_id[0].value > threshold=0.8958797454833984
node_309: feature_name=Rps3a	feature_id[4].value <= threshold=3.0677825212478638
node_310: feature_name=LOC121143419	feature_id[18].value <= threshold=0.3465735912322998
node_311: feature_name=Eif1	feature_id[8].value <= threshold=1.497866153717041
node_312: feature_name=Rsrp1	feature_id[25].value <= threshold=0.3465735912322998
node_313: feature_name=LOC101834868	feature_id[46].value > threshold=2.4414010047912598
node_343: feature_name=Rpl9	feature_id[42].value <= threshold=2.86179256439209
node_344: feature_name=Rpl13a	feature_id[28].value > threshold=2.602003335952759
node_386: feature_name=Rps29	feature_id[2].value <= threshold=3.701225757598877
node_387: feature_name=Rps7	feature_id[11].value <= threshold=3.1132683753967285
node_388: feature_name=Rps4x	feature_id[3].value <= threshold=3.0201274156570435
node_389: feature_name=Rpl15	feature_id[27].value > threshold=1.8688347935676575
Class: mRNA vaccine + mRNA vaccine
Rules_4	passed counts:78
node_0: feature_name=LOC121136904	feature_id[1].value <= threshold=1.2424533367156982
node_1: feature_name=LOC121144049	feature_id[0].value > threshold=0.8958797454833984
node_309: feature_name=Rps3a	feature_id[4].value <= threshold=3.0677825212478638
node_310: feature_name=LOC121143419	feature_id[18].value <= threshold=0.3465735912322998
node_311: feature_name=Eif1	feature_id[8].value > threshold=1.497866153717041
node_473: feature_name=Rps3	feature_id[20].value > threshold=2.4414010047912598
node_529: feature_name=Rpl15	feature_id[27].value > threshold=2.4414010047912598
node_565: feature_name=LOC121138218	feature_id[32].value > threshold=2.970085620880127
node_591: feature_name=Cd74	feature_id[12].value > threshold=3.941534638404846
node_597: feature_name=Tmsb4x	feature_id[16].value <= threshold=4.219399690628052
node_598: feature_name=LOC121133550	feature_id[15].value <= threshold=1.2424533367156982
node_599: feature_name=Rps3a	feature_id[4].value > threshold=2.1719027161598206
node_601: feature_name=Rps21	feature_id[23].value <= threshold=3.276966691017151
node_602: feature_name=Rps3	feature_id[20].value <= threshold=3.238486170768738
node_603: feature_name=Rpl35a	feature_id[26].value > threshold=1.8688347935676575
node_605: feature_name=LOC101834602	feature_id[30].value <= threshold=3.8389317989349365
Class: mRNA vaccine + Attenuated vaccine
Rules_5	passed counts:71
node_0: feature_name=LOC121136904	feature_id[1].value > threshold=1.2424533367156982
node_796: feature_name=Rps7	feature_id[11].value <= threshold=2.4414010047912598
node_797: feature_name=Rps3a	feature_id[4].value <= threshold=2.86179256439209
node_798: feature_name=Rps4x	feature_id[3].value > threshold=2.1383330821990967
node_852: feature_name=Rps3	feature_id[20].value <= threshold=2.802901029586792
node_853: feature_name=LOC121144049	feature_id[0].value <= threshold=7.040767192840576
node_854: feature_name=Rpl13a	feature_id[28].value > threshold=2.2499048709869385
node_868: feature_name=Coro1a	feature_id[47].value <= threshold=2.0126758217811584
node_869: feature_name=Rpl35a	feature_id[26].value > threshold=0.8958797454833984
node_871: feature_name=Tpt1	feature_id[9].value <= threshold=2.917405366897583
node_872: feature_name=LOC121133550	feature_id[15].value <= threshold=1.8688347935676575
node_873: feature_name=Rpl9	feature_id[42].value > threshold=0.8958797454833984
node_875: feature_name=Mx1	feature_id[41].value <= threshold=2.1383330821990967
Class: Adenovirus vaccine + Adenovirus vaccine
Rules_6	passed counts:64
node_0: feature_name=LOC121136904	feature_id[1].value <= threshold=1.2424533367156982
node_1: feature_name=LOC121144049	feature_id[0].value > threshold=0.8958797454833984
node_309: feature_name=Rps3a	feature_id[4].value > threshold=3.0677825212478638
node_651: feature_name=LOC121143419	feature_id[18].value <= threshold=0.3465735912322998
node_652: feature_name=Rpl13	feature_id[14].value > threshold=2.4414010047912598
node_702: feature_name=Ddx5	feature_id[6].value <= threshold=2.0126758217811584
node_703: feature_name=Rps4x	feature_id[3].value > threshold=2.802901029586792
node_721: feature_name=Rps29	feature_id[2].value <= threshold=4.0251922607421875
node_722: feature_name=Cd74	feature_id[12].value > threshold=3.838004946708679
node_728: feature_name=Rpl38	feature_id[7].value > threshold=2.0126758217811584
node_730: feature_name=Tpt1	feature_id[9].value > threshold=2.6735538244247437
node_732: feature_name=Rps9	feature_id[48].value > threshold=2.3502402305603027
node_736: feature_name=Tmsb10	feature_id[31].value > threshold=1.7005987167358398
node_740: feature_name=Arhgdib	feature_id[49].value > threshold=0.3465735912322998
Class: mRNA vaccine + Attenuated vaccine
Rules_7	passed counts:56
node_0: feature_name=LOC121136904	feature_id[1].value <= threshold=1.2424533367156982
node_1: feature_name=LOC121144049	feature_id[0].value <= threshold=0.8958797454833984
node_2: feature_name=Rps7	feature_id[11].value <= threshold=2.602003335952759
node_3: feature_name=Mx1	feature_id[41].value <= threshold=0.8958797454833984
node_4: feature_name=Rpsa	feature_id[39].value <= threshold=2.3502402305603027
node_5: feature_name=Ddx5	feature_id[6].value <= threshold=2.970085620880127
node_6: feature_name=Rps28	feature_id[13].value > threshold=3.0677825212478638
node_50: feature_name=Tpt1	feature_id[9].value <= threshold=3.198464870452881
node_51: feature_name=rna-NC-013276.1:72..1026	feature_id[33].value > threshold=0.8958797454833984
node_59: feature_name=Rps4x	feature_id[3].value > threshold=1.497866153717041
node_61: feature_name=Rps3a	feature_id[4].value <= threshold=3.3726181983947754
Class: Adenovirus vaccine + Adenovirus vaccine
Rules_8	passed counts:52
node_0: feature_name=LOC121136904	feature_id[1].value > threshold=1.2424533367156982
node_796: feature_name=Rps7	feature_id[11].value > threshold=2.4414010047912598
node_914: feature_name=Tpt1	feature_id[9].value > threshold=2.802901029586792
node_952: feature_name=Eef1a1	feature_id[37].value > threshold=3.238486170768738
node_974: feature_name=LOC121136904	feature_id[1].value <= threshold=1.497866153717041
node_975: feature_name=LOC121144049	feature_id[0].value <= threshold=1.2424533367156982
node_976: feature_name=Rps21	feature_id[23].value > threshold=2.802901029586792
node_990: feature_name=Rplp0	feature_id[44].value <= threshold=3.68856680393219
Class: Attenuated vaccine + Attenuated vaccine
Rules_9	passed counts:44
node_0: feature_name=LOC121136904	feature_id[1].value > threshold=1.2424533367156982
node_796: feature_name=Rps7	feature_id[11].value > threshold=2.4414010047912598
node_914: feature_name=Tpt1	feature_id[9].value > threshold=2.802901029586792
node_952: feature_name=Eef1a1	feature_id[37].value <= threshold=3.238486170768738
node_953: feature_name=Mnda	feature_id[21].value <= threshold=1.2424533367156982
node_954: feature_name=Rps23	feature_id[40].value > threshold=2.1910133361816406
node_958: feature_name=Rpl38	feature_id[7].value > threshold=2.518476366996765
node_960: feature_name=Tmsb10	feature_id[31].value <= threshold=3.700615644454956
Class: Attenuated vaccine + Attenuated vaccine
Rules_10	passed counts:42
node_0: feature_name=LOC121136904	feature_id[1].value <= threshold=1.2424533367156982
node_1: feature_name=LOC121144049	feature_id[0].value > threshold=0.8958797454833984
node_309: feature_name=Rps3a	feature_id[4].value <= threshold=3.0677825212478638
node_310: feature_name=LOC121143419	feature_id[18].value <= threshold=0.3465735912322998
node_311: feature_name=Eif1	feature_id[8].value <= threshold=1.497866153717041
node_312: feature_name=Rsrp1	feature_id[25].value <= threshold=0.3465735912322998
node_313: feature_name=LOC101834868	feature_id[46].value > threshold=2.4414010047912598
node_343: feature_name=Rpl9	feature_id[42].value <= threshold=2.86179256439209
node_344: feature_name=Rpl13a	feature_id[28].value <= threshold=2.602003335952759
node_345: feature_name=Coro1a	feature_id[47].value > threshold=0.3465735912322998
node_347: feature_name=Cd74	feature_id[12].value <= threshold=4.441542863845825
node_348: feature_name=Rpl13	feature_id[14].value > threshold=1.2424533367156982
node_352: feature_name=LOC121138218	feature_id[32].value <= threshold=4.283562898635864
node_353: feature_name=Rpl5	feature_id[17].value <= threshold=2.2499048709869385
node_354: feature_name=LOC121136222	feature_id[22].value <= threshold=2.602003335952759
node_355: feature_name=Pfn1	feature_id[29].value > threshold=0.5493061542510986
node_357: feature_name=Tmsb4x	feature_id[16].value <= threshold=4.824104070663452
node_358: feature_name=Ddx5	feature_id[6].value <= threshold=2.86179256439209
node_359: feature_name=Rps3	feature_id[20].value > threshold=1.589026927947998
node_363: feature_name=Rpl15	feature_id[27].value <= threshold=2.6735538244247437
Class: mRNA vaccine + mRNA vaccine
Rules_11	passed counts:42
node_0: feature_name=LOC121136904	feature_id[1].value <= threshold=1.2424533367156982
node_1: feature_name=LOC121144049	feature_id[0].value <= threshold=0.8958797454833984
node_2: feature_name=Rps7	feature_id[11].value <= threshold=2.602003335952759
node_3: feature_name=Mx1	feature_id[41].value > threshold=0.8958797454833984
node_105: feature_name=Ddx5	feature_id[6].value <= threshold=2.3502402305603027
node_106: feature_name=Rpl13a	feature_id[28].value <= threshold=2.802901029586792
node_107: feature_name=LOC121138193	feature_id[35].value <= threshold=2.7403194904327393
node_108: feature_name=Rps21	feature_id[23].value <= threshold=3.061246395111084
node_109: feature_name=Cd74	feature_id[12].value > threshold=2.780340790748596
node_111: feature_name=Rps8	feature_id[34].value <= threshold=3.6505738496780396
Class: Non-vaccinated
Rules_12	passed counts:38
node_0: feature_name=LOC121136904	feature_id[1].value > threshold=1.2424533367156982
node_796: feature_name=Rps7	feature_id[11].value > threshold=2.4414010047912598
node_914: feature_name=Tpt1	feature_id[9].value <= threshold=2.802901029586792
node_915: feature_name=Rps27	feature_id[38].value > threshold=3.238486170768738
node_947: feature_name=Rpl15	feature_id[27].value > threshold=1.8444397449493408
node_949: feature_name=Mx1	feature_id[41].value <= threshold=1.5455212593078613
Class: Attenuated vaccine + Attenuated vaccine
Rules_13	passed counts:36
node_0: feature_name=LOC121136904	feature_id[1].value > threshold=1.2424533367156982
node_796: feature_name=Rps7	feature_id[11].value <= threshold=2.4414010047912598
node_797: feature_name=Rps3a	feature_id[4].value > threshold=2.86179256439209
node_901: feature_name=Rps4x	feature_id[3].value > threshold=2.4414010047912598
node_905: feature_name=Rplp0	feature_id[44].value > threshold=2.5249279737472534
node_907: feature_name=Rps28	feature_id[13].value > threshold=2.3592494130134583
node_909: feature_name=Rps23	feature_id[40].value > threshold=2.1383330821990967
Class: Attenuated vaccine + Attenuated vaccine
Rules_14	passed counts:35
node_0: feature_name=LOC121136904	feature_id[1].value > threshold=1.2424533367156982
node_796: feature_name=Rps7	feature_id[11].value <= threshold=2.4414010047912598
node_797: feature_name=Rps3a	feature_id[4].value <= threshold=2.86179256439209
node_798: feature_name=Rps4x	feature_id[3].value <= threshold=2.1383330821990967
node_799: feature_name=LOC121136222	feature_id[22].value <= threshold=1.7005987167358398
node_800: feature_name=Rpl13	feature_id[14].value <= threshold=2.0126758217811584
node_801: feature_name=Mnda	feature_id[21].value > threshold=1.497866153717041
node_811: feature_name=Rps28	feature_id[13].value <= threshold=3.2755402326583862
node_812: feature_name=LOC121136222	feature_id[22].value > threshold=0.3465735912322998
node_814: feature_name=Rpl38	feature_id[7].value <= threshold=3.238486170768738
Class: Non-vaccinated
Rules_15	passed counts:35
node_0: feature_name=LOC121136904	feature_id[1].value <= threshold=1.2424533367156982
node_1: feature_name=LOC121144049	feature_id[0].value > threshold=0.8958797454833984
node_309: feature_name=Rps3a	feature_id[4].value > threshold=3.0677825212478638
node_651: feature_name=LOC121143419	feature_id[18].value <= threshold=0.3465735912322998
node_652: feature_name=Rpl13	feature_id[14].value > threshold=2.4414010047912598
node_702: feature_name=Ddx5	feature_id[6].value > threshold=2.0126758217811584
node_748: feature_name=Rps28	feature_id[13].value <= threshold=3.772166132926941
node_749: feature_name=Mnda	feature_id[21].value <= threshold=2.3502402305603027
node_750: feature_name=LOC101834868	feature_id[46].value > threshold=2.3937458992004395
node_752: feature_name=Cd74	feature_id[12].value <= threshold=4.13513445854187
node_753: feature_name=LOC101834602	feature_id[30].value <= threshold=3.4960482120513916
node_754: feature_name=Klf2	feature_id[43].value > threshold=0.3465735912322998
node_758: feature_name=Rpl37a	feature_id[36].value > threshold=2.8314802646636963
node_760: feature_name=Cd74	feature_id[12].value > threshold=3.7954261302948
Class: mRNA vaccine + Attenuated vaccine
Rules_16	passed counts:33
node_0: feature_name=LOC121136904	feature_id[1].value <= threshold=1.2424533367156982
node_1: feature_name=LOC121144049	feature_id[0].value <= threshold=0.8958797454833984
node_2: feature_name=Rps7	feature_id[11].value <= threshold=2.602003335952759
node_3: feature_name=Mx1	feature_id[41].value <= threshold=0.8958797454833984
node_4: feature_name=Rpsa	feature_id[39].value <= threshold=2.3502402305603027
node_5: feature_name=Ddx5	feature_id[6].value <= threshold=2.970085620880127
node_6: feature_name=Rps28	feature_id[13].value <= threshold=3.0677825212478638
node_7: feature_name=Eif1	feature_id[8].value <= threshold=1.8688347935676575
node_8: feature_name=Pfn1	feature_id[29].value > threshold=1.2424533367156982
node_16: feature_name=Tmsb4x	feature_id[16].value <= threshold=4.324110746383667
node_17: feature_name=Rpl37a	feature_id[36].value > threshold=2.802901029586792
node_31: feature_name=Coro1a	feature_id[47].value > threshold=0.8958797454833984
node_35: feature_name=Rps23	feature_id[40].value <= threshold=2.636499762535095
node_36: feature_name=rna-NC-013276.1:72..1026	feature_id[33].value <= threshold=2.6441335678100586
Class: Adenovirus vaccine + Adenovirus vaccine
Rules_17	passed counts:32
node_0: feature_name=LOC121136904	feature_id[1].value > threshold=1.2424533367156982
node_796: feature_name=Rps7	feature_id[11].value > threshold=2.4414010047912598
node_914: feature_name=Tpt1	feature_id[9].value > threshold=2.802901029586792
node_952: feature_name=Eef1a1	feature_id[37].value > threshold=3.238486170768738
node_974: feature_name=LOC121136904	feature_id[1].value > threshold=1.497866153717041
node_1000: feature_name=Rps27	feature_id[38].value > threshold=2.7403194904327393
node_1004: feature_name=Rps8	feature_id[34].value > threshold=3.17718505859375
node_1008: feature_name=Cd74	feature_id[12].value > threshold=3.481121778488159
node_1012: feature_name=Rps23	feature_id[40].value <= threshold=2.3502402305603027
node_1013: feature_name=Rpl15	feature_id[27].value > threshold=2.0715673565864563
node_1017: feature_name=Pfn1	feature_id[29].value > threshold=1.7005987167358398
Class: Attenuated vaccine + Attenuated vaccine
Rules_18	passed counts:32
node_0: feature_name=LOC121136904	feature_id[1].value <= threshold=1.2424533367156982
node_1: feature_name=LOC121144049	feature_id[0].value <= threshold=0.8958797454833984
node_2: feature_name=Rps7	feature_id[11].value > threshold=2.602003335952759
node_156: feature_name=Rps29	feature_id[2].value <= threshold=3.59721839427948
node_157: feature_name=Rps9	feature_id[48].value <= threshold=3.198464870452881
node_158: feature_name=Rpl38	feature_id[7].value <= threshold=3.276966691017151
node_159: feature_name=Rps3a	feature_id[4].value > threshold=3.1567740440368652
node_209: feature_name=Tmsb4x	feature_id[16].value <= threshold=4.174268960952759
node_210: feature_name=Rpl37a	feature_id[36].value > threshold=2.6687690019607544
node_212: feature_name=Rpl15	feature_id[27].value > threshold=2.5249279737472534
node_218: feature_name=Rps4x	feature_id[3].value > threshold=2.4414010047912598
node_222: feature_name=Rps8	feature_id[34].value <= threshold=4.261786460876465
Class: mRNA vaccine + Attenuated vaccine
Rules_19	passed counts:30
node_0: feature_name=LOC121136904	feature_id[1].value > threshold=1.2424533367156982
node_796: feature_name=Rps7	feature_id[11].value > threshold=2.4414010047912598
node_914: feature_name=Tpt1	feature_id[9].value <= threshold=2.802901029586792
node_915: feature_name=Rps27	feature_id[38].value <= threshold=3.238486170768738
node_916: feature_name=Coro1a	feature_id[47].value <= threshold=1.497866153717041
node_917: feature_name=LOC121138218	feature_id[32].value <= threshold=3.5831329822540283
node_918: feature_name=Rps21	feature_id[23].value > threshold=2.0715673565864563
node_922: feature_name=Rpl13	feature_id[14].value <= threshold=2.5249279737472534
node_923: feature_name=Rps3a	feature_id[4].value <= threshold=3.2116235494613647
node_924: feature_name=Klf2	feature_id[43].value <= threshold=1.8688347935676575
node_925: feature_name=LOC121143419	feature_id[18].value <= threshold=1.2424533367156982
Class: Adenovirus vaccine + Adenovirus vaccine
Rules_20	passed counts:29
node_0: feature_name=LOC121136904	feature_id[1].value <= threshold=1.2424533367156982
node_1: feature_name=LOC121144049	feature_id[0].value <= threshold=0.8958797454833984
node_2: feature_name=Rps7	feature_id[11].value > threshold=2.602003335952759
node_156: feature_name=Rps29	feature_id[2].value > threshold=3.59721839427948
node_240: feature_name=Ddx5	feature_id[6].value <= threshold=2.4414010047912598
node_241: feature_name=Eef1a1	feature_id[37].value > threshold=3.540854334831238
node_267: feature_name=LOC121141272	feature_id[19].value <= threshold=0.3465735912322998
node_268: feature_name=Pfn1	feature_id[29].value <= threshold=2.770631790161133
node_269: feature_name=Rpl15	feature_id[27].value > threshold=2.0126758217811584
node_271: feature_name=LOC101834602	feature_id[30].value > threshold=2.238668441772461
Class: Attenuated vaccine + Attenuated vaccine
Rules_21	passed counts:26
node_0: feature_name=LOC121136904	feature_id[1].value > threshold=1.2424533367156982
node_796: feature_name=Rps7	feature_id[11].value <= threshold=2.4414010047912598
node_797: feature_name=Rps3a	feature_id[4].value <= threshold=2.86179256439209
node_798: feature_name=Rps4x	feature_id[3].value <= threshold=2.1383330821990967
node_799: feature_name=LOC121136222	feature_id[22].value > threshold=1.7005987167358398
node_825: feature_name=Klf2	feature_id[43].value > threshold=0.8958797454833984
node_835: feature_name=LOC121136222	feature_id[22].value <= threshold=2.2499048709869385
node_836: feature_name=LOC101834868	feature_id[46].value <= threshold=3.4637789726257324
node_837: feature_name=Pfn1	feature_id[29].value > threshold=0.8958797454833984
Class: Adenovirus vaccine + Adenovirus vaccine
Rules_22	passed counts:26
node_0: feature_name=LOC121136904	feature_id[1].value <= threshold=1.2424533367156982
node_1: feature_name=LOC121144049	feature_id[0].value > threshold=0.8958797454833984
node_309: feature_name=Rps3a	feature_id[4].value <= threshold=3.0677825212478638
node_310: feature_name=LOC121143419	feature_id[18].value <= threshold=0.3465735912322998
node_311: feature_name=Eif1	feature_id[8].value > threshold=1.497866153717041
node_473: feature_name=Rps3	feature_id[20].value <= threshold=2.4414010047912598
node_474: feature_name=Ddx5	feature_id[6].value <= threshold=2.602003335952759
node_475: feature_name=Tmsb10	feature_id[31].value > threshold=0.8958797454833984
node_479: feature_name=rna-NC-013276.1:72..1026	feature_id[33].value <= threshold=1.2424533367156982
node_480: feature_name=LOC121144049	feature_id[0].value <= threshold=7.009042739868164
node_481: feature_name=Rps21	feature_id[23].value <= threshold=3.0201274156570435
node_482: feature_name=Mnda	feature_id[21].value <= threshold=2.3502402305603027
node_483: feature_name=LOC121138193	feature_id[35].value <= threshold=2.3502402305603027
node_484: feature_name=Tmsb4x	feature_id[16].value > threshold=2.3025851249694824
Class: mRNA vaccine + mRNA vaccine
Rules_23	passed counts:25
node_0: feature_name=LOC121136904	feature_id[1].value <= threshold=1.2424533367156982
node_1: feature_name=LOC121144049	feature_id[0].value <= threshold=0.8958797454833984
node_2: feature_name=Rps7	feature_id[11].value > threshold=2.602003335952759
node_156: feature_name=Rps29	feature_id[2].value <= threshold=3.59721839427948
node_157: feature_name=Rps9	feature_id[48].value <= threshold=3.198464870452881
node_158: feature_name=Rpl38	feature_id[7].value <= threshold=3.276966691017151
node_159: feature_name=Rps3a	feature_id[4].value <= threshold=3.1567740440368652
node_160: feature_name=Rpsa	feature_id[39].value > threshold=2.0126758217811584
node_168: feature_name=Rpl13	feature_id[14].value <= threshold=2.802901029586792
node_169: feature_name=LOC121133550	feature_id[15].value <= threshold=0.3465735912322998
node_170: feature_name=Tpt1	feature_id[9].value > threshold=2.970085620880127
node_184: feature_name=Eif1	feature_id[8].value <= threshold=2.297559976577759
node_185: feature_name=Rpsa	feature_id[39].value <= threshold=2.943052053451538
node_186: feature_name=Rpl37a	feature_id[36].value <= threshold=3.198464870452881
Class: mRNA vaccine + mRNA vaccine
Rules_24	passed counts:24
node_0: feature_name=LOC121136904	feature_id[1].value <= threshold=1.2424533367156982
node_1: feature_name=LOC121144049	feature_id[0].value > threshold=0.8958797454833984
node_309: feature_name=Rps3a	feature_id[4].value <= threshold=3.0677825212478638
node_310: feature_name=LOC121143419	feature_id[18].value > threshold=0.3465735912322998
node_614: feature_name=Rpl9	feature_id[42].value <= threshold=2.4414010047912598
node_615: feature_name=LOC121144049	feature_id[0].value <= threshold=7.339829444885254
node_616: feature_name=Rps4x	feature_id[3].value <= threshold=2.917405366897583
node_617: feature_name=Rps9	feature_id[48].value > threshold=1.8688347935676575
node_627: feature_name=Rpl5	feature_id[17].value > threshold=1.2424533367156982
node_633: feature_name=Rps23	feature_id[40].value <= threshold=2.9674471616744995
Class: Adenovirus vaccine + Adenovirus vaccine
Rules_25	passed counts:21
node_0: feature_name=LOC121136904	feature_id[1].value <= threshold=1.2424533367156982
node_1: feature_name=LOC121144049	feature_id[0].value > threshold=0.8958797454833984
node_309: feature_name=Rps3a	feature_id[4].value <= threshold=3.0677825212478638
node_310: feature_name=LOC121143419	feature_id[18].value <= threshold=0.3465735912322998
node_311: feature_name=Eif1	feature_id[8].value > threshold=1.497866153717041
node_473: feature_name=Rps3	feature_id[20].value > threshold=2.4414010047912598
node_529: feature_name=Rpl15	feature_id[27].value <= threshold=2.4414010047912598
node_530: feature_name=Tmsb10	feature_id[31].value <= threshold=2.7403194904327393
node_531: feature_name=Pfn1	feature_id[29].value <= threshold=2.602003335952759
node_532: feature_name=LOC121133550	feature_id[15].value <= threshold=0.3465735912322998
node_533: feature_name=Cd74	feature_id[12].value > threshold=3.900695562362671
node_537: feature_name=Rps4x	feature_id[3].value <= threshold=2.970085620880127
node_538: feature_name=LOC101834602	feature_id[30].value > threshold=2.5529727935791016
Class: mRNA vaccine + mRNA vaccine
Rules_26	passed counts:21
node_0: feature_name=LOC121136904	feature_id[1].value <= threshold=1.2424533367156982
node_1: feature_name=LOC121144049	feature_id[0].value <= threshold=0.8958797454833984
node_2: feature_name=Rps7	feature_id[11].value <= threshold=2.602003335952759
node_3: feature_name=Mx1	feature_id[41].value <= threshold=0.8958797454833984
node_4: feature_name=Rpsa	feature_id[39].value > threshold=2.3502402305603027
node_72: feature_name=Rps29	feature_id[2].value <= threshold=3.6632328033447266
node_73: feature_name=Rpl15	feature_id[27].value > threshold=2.3502402305603027
node_77: feature_name=Rpl5	feature_id[17].value <= threshold=2.2499048709869385
node_78: feature_name=LOC121138218	feature_id[32].value > threshold=0.3465735912322998
node_80: feature_name=Rsrp1	feature_id[25].value <= threshold=0.8958797454833984
node_81: feature_name=LOC101833432	feature_id[5].value > threshold=2.0715673565864563
Class: mRNA vaccine + mRNA vaccine
Rules_27	passed counts:20
node_0: feature_name=LOC121136904	feature_id[1].value <= threshold=1.2424533367156982
node_1: feature_name=LOC121144049	feature_id[0].value > threshold=0.8958797454833984
node_309: feature_name=Rps3a	feature_id[4].value > threshold=3.0677825212478638
node_651: feature_name=LOC121143419	feature_id[18].value <= threshold=0.3465735912322998
node_652: feature_name=Rpl13	feature_id[14].value <= threshold=2.4414010047912598
node_653: feature_name=Arhgef18	feature_id[10].value <= threshold=1.7005987167358398
node_654: feature_name=Rps3	feature_id[20].value > threshold=2.4414010047912598
node_662: feature_name=Tmsb4x	feature_id[16].value <= threshold=4.396350860595703
node_663: feature_name=Eif1	feature_id[8].value > threshold=1.8688347935676575
node_693: feature_name=Rpl37a	feature_id[36].value <= threshold=3.449861526489258
Class: mRNA vaccine + Attenuated vaccine
Rules_28	passed counts:20
node_0: feature_name=LOC121136904	feature_id[1].value <= threshold=1.2424533367156982
node_1: feature_name=LOC121144049	feature_id[0].value > threshold=0.8958797454833984
node_309: feature_name=Rps3a	feature_id[4].value <= threshold=3.0677825212478638
node_310: feature_name=LOC121143419	feature_id[18].value <= threshold=0.3465735912322998
node_311: feature_name=Eif1	feature_id[8].value > threshold=1.497866153717041
node_473: feature_name=Rps3	feature_id[20].value > threshold=2.4414010047912598
node_529: feature_name=Rpl15	feature_id[27].value <= threshold=2.4414010047912598
node_530: feature_name=Tmsb10	feature_id[31].value > threshold=2.7403194904327393
node_552: feature_name=Tmsb4x	feature_id[16].value <= threshold=4.265548229217529
node_553: feature_name=Rpl3	feature_id[45].value <= threshold=2.802901029586792
node_554: feature_name=Tpt1	feature_id[9].value <= threshold=3.433466672897339
node_555: feature_name=Rplp0	feature_id[44].value > threshold=2.4814223051071167
Class: mRNA vaccine + Attenuated vaccine
Rules_29	passed counts:19
node_0: feature_name=LOC121136904	feature_id[1].value > threshold=1.2424533367156982
node_796: feature_name=Rps7	feature_id[11].value > threshold=2.4414010047912598
node_914: feature_name=Tpt1	feature_id[9].value <= threshold=2.802901029586792
node_915: feature_name=Rps27	feature_id[38].value <= threshold=3.238486170768738
node_916: feature_name=Coro1a	feature_id[47].value > threshold=1.497866153717041
node_934: feature_name=LOC121136904	feature_id[1].value > threshold=2.0126758217811584
node_944: feature_name=Rps3a	feature_id[4].value > threshold=1.8920948505401611
Class: Attenuated vaccine + Attenuated vaccine
Rules_30	passed counts:19
node_0: feature_name=LOC121136904	feature_id[1].value <= threshold=1.2424533367156982
node_1: feature_name=LOC121144049	feature_id[0].value <= threshold=0.8958797454833984
node_2: feature_name=Rps7	feature_id[11].value <= threshold=2.602003335952759
node_3: feature_name=Mx1	feature_id[41].value > threshold=0.8958797454833984
node_105: feature_name=Ddx5	feature_id[6].value > threshold=2.3502402305603027
node_137: feature_name=Rps8	feature_id[34].value > threshold=3.1345481872558594
node_139: feature_name=Rpl37a	feature_id[36].value > threshold=2.917405366897583
node_149: feature_name=Rpl3	feature_id[45].value <= threshold=2.802901029586792
node_150: feature_name=LOC121138193	feature_id[35].value > threshold=1.35402512550354
Class: Adenovirus vaccine + Adenovirus vaccine
Rules_31	passed counts:18
node_0: feature_name=LOC121136904	feature_id[1].value <= threshold=1.2424533367156982
node_1: feature_name=LOC121144049	feature_id[0].value > threshold=0.8958797454833984
node_309: feature_name=Rps3a	feature_id[4].value > threshold=3.0677825212478638
node_651: feature_name=LOC121143419	feature_id[18].value <= threshold=0.3465735912322998
node_652: feature_name=Rpl13	feature_id[14].value <= threshold=2.4414010047912598
node_653: feature_name=Arhgef18	feature_id[10].value <= threshold=1.7005987167358398
node_654: feature_name=Rps3	feature_id[20].value > threshold=2.4414010047912598
node_662: feature_name=Tmsb4x	feature_id[16].value <= threshold=4.396350860595703
node_663: feature_name=Eif1	feature_id[8].value <= threshold=1.8688347935676575
node_664: feature_name=LOC121138193	feature_id[35].value > threshold=2.2499048709869385
node_682: feature_name=Pax5	feature_id[24].value > threshold=0.8958797454833984
node_688: feature_name=Rplp0	feature_id[44].value > threshold=2.8888261318206787
Class: mRNA vaccine + Attenuated vaccine
Rules_32	passed counts:18
node_0: feature_name=LOC121136904	feature_id[1].value <= threshold=1.2424533367156982
node_1: feature_name=LOC121144049	feature_id[0].value > threshold=0.8958797454833984
node_309: feature_name=Rps3a	feature_id[4].value <= threshold=3.0677825212478638
node_310: feature_name=LOC121143419	feature_id[18].value <= threshold=0.3465735912322998
node_311: feature_name=Eif1	feature_id[8].value <= threshold=1.497866153717041
node_312: feature_name=Rsrp1	feature_id[25].value > threshold=0.3465735912322998
node_424: feature_name=Rpl3	feature_id[45].value > threshold=2.7403194904327393
node_464: feature_name=Mx1	feature_id[41].value <= threshold=1.8688347935676575
node_465: feature_name=Rpl13a	feature_id[28].value > threshold=2.6735538244247437
Class: mRNA vaccine + Attenuated vaccine
Rules_33	passed counts:18
node_0: feature_name=LOC121136904	feature_id[1].value <= threshold=1.2424533367156982
node_1: feature_name=LOC121144049	feature_id[0].value > threshold=0.8958797454833984
node_309: feature_name=Rps3a	feature_id[4].value <= threshold=3.0677825212478638
node_310: feature_name=LOC121143419	feature_id[18].value <= threshold=0.3465735912322998
node_311: feature_name=Eif1	feature_id[8].value <= threshold=1.497866153717041
node_312: feature_name=Rsrp1	feature_id[25].value > threshold=0.3465735912322998
node_424: feature_name=Rpl3	feature_id[45].value <= threshold=2.7403194904327393
node_425: feature_name=Rpl13	feature_id[14].value > threshold=2.2499048709869385
node_443: feature_name=LOC121136904	feature_id[1].value <= threshold=0.3465735912322998
node_444: feature_name=Mnda	feature_id[21].value > threshold=0.8958797454833984
node_446: feature_name=LOC121138218	feature_id[32].value <= threshold=3.712380886077881
Class: mRNA vaccine + mRNA vaccine
Rules_34	passed counts:17
node_0: feature_name=LOC121136904	feature_id[1].value <= threshold=1.2424533367156982
node_1: feature_name=LOC121144049	feature_id[0].value > threshold=0.8958797454833984
node_309: feature_name=Rps3a	feature_id[4].value > threshold=3.0677825212478638
node_651: feature_name=LOC121143419	feature_id[18].value > threshold=0.3465735912322998
node_779: feature_name=Rpl38	feature_id[7].value > threshold=3.1132683753967285
node_789: feature_name=LOC121138218	feature_id[32].value > threshold=2.802901029586792
Class: Attenuated vaccine + Attenuated vaccine
Rules_35	passed counts:17
node_0: feature_name=LOC121136904	feature_id[1].value <= threshold=1.2424533367156982
node_1: feature_name=LOC121144049	feature_id[0].value > threshold=0.8958797454833984
node_309: feature_name=Rps3a	feature_id[4].value <= threshold=3.0677825212478638
node_310: feature_name=LOC121143419	feature_id[18].value <= threshold=0.3465735912322998
node_311: feature_name=Eif1	feature_id[8].value > threshold=1.497866153717041
node_473: feature_name=Rps3	feature_id[20].value > threshold=2.4414010047912598
node_529: feature_name=Rpl15	feature_id[27].value > threshold=2.4414010047912598
node_565: feature_name=LOC121138218	feature_id[32].value <= threshold=2.970085620880127
node_566: feature_name=Cd74	feature_id[12].value > threshold=4.375737190246582
node_582: feature_name=Cd74	feature_id[12].value <= threshold=4.653778791427612
node_583: feature_name=Tpt1	feature_id[9].value > threshold=2.5852420330047607
node_585: feature_name=LOC101834868	feature_id[46].value > threshold=3.126914381980896
Class: mRNA vaccine + Attenuated vaccine
Rules_36	passed counts:15
node_0: feature_name=LOC121136904	feature_id[1].value <= threshold=1.2424533367156982
node_1: feature_name=LOC121144049	feature_id[0].value <= threshold=0.8958797454833984
node_2: feature_name=Rps7	feature_id[11].value <= threshold=2.602003335952759
node_3: feature_name=Mx1	feature_id[41].value <= threshold=0.8958797454833984
node_4: feature_name=Rpsa	feature_id[39].value <= threshold=2.3502402305603027
node_5: feature_name=Ddx5	feature_id[6].value <= threshold=2.970085620880127
node_6: feature_name=Rps28	feature_id[13].value <= threshold=3.0677825212478638
node_7: feature_name=Eif1	feature_id[8].value <= threshold=1.8688347935676575
node_8: feature_name=Pfn1	feature_id[29].value <= threshold=1.2424533367156982
node_9: feature_name=Eef1a1	feature_id[37].value <= threshold=3.481121778488159
node_10: feature_name=Rpl37a	feature_id[36].value <= threshold=3.1345481872558594
node_11: feature_name=Rplp0	feature_id[44].value > threshold=0.3465735912322998
Class: Non-vaccinated
Rules_37	passed counts:14
node_0: feature_name=LOC121136904	feature_id[1].value > threshold=1.2424533367156982
node_796: feature_name=Rps7	feature_id[11].value > threshold=2.4414010047912598
node_914: feature_name=Tpt1	feature_id[9].value > threshold=2.802901029586792
node_952: feature_name=Eef1a1	feature_id[37].value <= threshold=3.238486170768738
node_953: feature_name=Mnda	feature_id[21].value > threshold=1.2424533367156982
node_963: feature_name=Pfn1	feature_id[29].value <= threshold=1.7005987167358398
node_964: feature_name=Pax5	feature_id[24].value <= threshold=2.5375869274139404
Class: Adenovirus vaccine + Adenovirus vaccine
Rules_38	passed counts:14
node_0: feature_name=LOC121136904	feature_id[1].value <= threshold=1.2424533367156982
node_1: feature_name=LOC121144049	feature_id[0].value > threshold=0.8958797454833984
node_309: feature_name=Rps3a	feature_id[4].value > threshold=3.0677825212478638
node_651: feature_name=LOC121143419	feature_id[18].value <= threshold=0.3465735912322998
node_652: feature_name=Rpl13	feature_id[14].value > threshold=2.4414010047912598
node_702: feature_name=Ddx5	feature_id[6].value <= threshold=2.0126758217811584
node_703: feature_name=Rps4x	feature_id[3].value <= threshold=2.802901029586792
node_704: feature_name=Rsrp1	feature_id[25].value <= threshold=0.3465735912322998
node_705: feature_name=Rps3	feature_id[20].value <= threshold=2.802901029586792
node_706: feature_name=rna-NC-013276.1:72..1026	feature_id[33].value <= threshold=1.8688347935676575
node_707: feature_name=Tmsb4x	feature_id[16].value <= threshold=4.412632942199707
Class: mRNA vaccine + mRNA vaccine
Rules_39	passed counts:14
node_0: feature_name=LOC121136904	feature_id[1].value <= threshold=1.2424533367156982
node_1: feature_name=LOC121144049	feature_id[0].value > threshold=0.8958797454833984
node_309: feature_name=Rps3a	feature_id[4].value <= threshold=3.0677825212478638
node_310: feature_name=LOC121143419	feature_id[18].value <= threshold=0.3465735912322998
node_311: feature_name=Eif1	feature_id[8].value <= threshold=1.497866153717041
node_312: feature_name=Rsrp1	feature_id[25].value <= threshold=0.3465735912322998
node_313: feature_name=LOC101834868	feature_id[46].value > threshold=2.4414010047912598
node_343: feature_name=Rpl9	feature_id[42].value > threshold=2.86179256439209
node_409: feature_name=LOC101834868	feature_id[46].value <= threshold=3.384246587753296
node_410: feature_name=Eef1a1	feature_id[37].value <= threshold=3.6762205362319946
node_411: feature_name=Klf2	feature_id[43].value <= threshold=1.9944920539855957
node_412: feature_name=Rps8	feature_id[34].value > threshold=3.1112881898880005
node_414: feature_name=Rpsa	feature_id[39].value > threshold=1.8688347935676575
Class: mRNA vaccine + mRNA vaccine
Rules_40	passed counts:14
node_0: feature_name=LOC121136904	feature_id[1].value <= threshold=1.2424533367156982
node_1: feature_name=LOC121144049	feature_id[0].value <= threshold=0.8958797454833984
node_2: feature_name=Rps7	feature_id[11].value > threshold=2.602003335952759
node_156: feature_name=Rps29	feature_id[2].value <= threshold=3.59721839427948
node_157: feature_name=Rps9	feature_id[48].value <= threshold=3.198464870452881
node_158: feature_name=Rpl38	feature_id[7].value <= threshold=3.276966691017151
node_159: feature_name=Rps3a	feature_id[4].value <= threshold=3.1567740440368652
node_160: feature_name=Rpsa	feature_id[39].value > threshold=2.0126758217811584
node_168: feature_name=Rpl13	feature_id[14].value <= threshold=2.802901029586792
node_169: feature_name=LOC121133550	feature_id[15].value <= threshold=0.3465735912322998
node_170: feature_name=Tpt1	feature_id[9].value <= threshold=2.970085620880127
node_171: feature_name=Rps27	feature_id[38].value > threshold=2.6735538244247437
node_177: feature_name=LOC121138193	feature_id[35].value <= threshold=3.1132683753967285
node_178: feature_name=Mnda	feature_id[21].value <= threshold=2.238668441772461
node_179: feature_name=Rpl5	feature_id[17].value <= threshold=2.470821261405945
Class: mRNA vaccine + mRNA vaccine
Rules_41	passed counts:13
node_0: feature_name=LOC121136904	feature_id[1].value <= threshold=1.2424533367156982
node_1: feature_name=LOC121144049	feature_id[0].value > threshold=0.8958797454833984
node_309: feature_name=Rps3a	feature_id[4].value > threshold=3.0677825212478638
node_651: feature_name=LOC121143419	feature_id[18].value <= threshold=0.3465735912322998
node_652: feature_name=Rpl13	feature_id[14].value <= threshold=2.4414010047912598
node_653: feature_name=Arhgef18	feature_id[10].value <= threshold=1.7005987167358398
node_654: feature_name=Rps3	feature_id[20].value <= threshold=2.4414010047912598
node_655: feature_name=Rpl3	feature_id[45].value > threshold=1.8688347935676575
node_659: feature_name=Rps21	feature_id[23].value <= threshold=2.9753212928771973
Class: mRNA vaccine + mRNA vaccine
Rules_42	passed counts:12
node_0: feature_name=LOC121136904	feature_id[1].value > threshold=1.2424533367156982
node_796: feature_name=Rps7	feature_id[11].value > threshold=2.4414010047912598
node_914: feature_name=Tpt1	feature_id[9].value > threshold=2.802901029586792
node_952: feature_name=Eef1a1	feature_id[37].value > threshold=3.238486170768738
node_974: feature_name=LOC121136904	feature_id[1].value <= threshold=1.497866153717041
node_975: feature_name=LOC121144049	feature_id[0].value <= threshold=1.2424533367156982
node_976: feature_name=Rps21	feature_id[23].value <= threshold=2.802901029586792
node_977: feature_name=Tmsb4x	feature_id[16].value > threshold=3.4175922870635986
node_981: feature_name=Pax5	feature_id[24].value > threshold=1.497866153717041
Class: Attenuated vaccine + Attenuated vaccine
Rules_43	passed counts:12
node_0: feature_name=LOC121136904	feature_id[1].value > threshold=1.2424533367156982
node_796: feature_name=Rps7	feature_id[11].value <= threshold=2.4414010047912598
node_797: feature_name=Rps3a	feature_id[4].value <= threshold=2.86179256439209
node_798: feature_name=Rps4x	feature_id[3].value > threshold=2.1383330821990967
node_852: feature_name=Rps3	feature_id[20].value <= threshold=2.802901029586792
node_853: feature_name=LOC121144049	feature_id[0].value <= threshold=7.040767192840576
node_854: feature_name=Rpl13a	feature_id[28].value <= threshold=2.2499048709869385
node_855: feature_name=Rpl35a	feature_id[26].value > threshold=1.8688347935676575
node_861: feature_name=Arhgdib	feature_id[49].value > threshold=0.8958797454833984
node_865: feature_name=Tmsb4x	feature_id[16].value > threshold=3.4488525390625
Class: Adenovirus vaccine + Adenovirus vaccine
Rules_44	passed counts:12
node_0: feature_name=LOC121136904	feature_id[1].value <= threshold=1.2424533367156982
node_1: feature_name=LOC121144049	feature_id[0].value <= threshold=0.8958797454833984
node_2: feature_name=Rps7	feature_id[11].value > threshold=2.602003335952759
node_156: feature_name=Rps29	feature_id[2].value <= threshold=3.59721839427948
node_157: feature_name=Rps9	feature_id[48].value > threshold=3.198464870452881
node_237: feature_name=Eif1	feature_id[8].value <= threshold=2.1383330821990967
Class: Non-vaccinated
Rules_45	passed counts:11
node_0: feature_name=LOC121136904	feature_id[1].value > threshold=1.2424533367156982
node_796: feature_name=Rps7	feature_id[11].value > threshold=2.4414010047912598
node_914: feature_name=Tpt1	feature_id[9].value > threshold=2.802901029586792
node_952: feature_name=Eef1a1	feature_id[37].value > threshold=3.238486170768738
node_974: feature_name=LOC121136904	feature_id[1].value <= threshold=1.497866153717041
node_975: feature_name=LOC121144049	feature_id[0].value > threshold=1.2424533367156982
node_993: feature_name=Rpl13a	feature_id[28].value <= threshold=2.970085620880127
node_994: feature_name=Klf2	feature_id[43].value <= threshold=2.1242476105690002
Class: mRNA vaccine + Attenuated vaccine
Rules_46	passed counts:11
node_0: feature_name=LOC121136904	feature_id[1].value > threshold=1.2424533367156982
node_796: feature_name=Rps7	feature_id[11].value <= threshold=2.4414010047912598
node_797: feature_name=Rps3a	feature_id[4].value <= threshold=2.86179256439209
node_798: feature_name=Rps4x	feature_id[3].value <= threshold=2.1383330821990967
node_799: feature_name=LOC121136222	feature_id[22].value > threshold=1.7005987167358398
node_825: feature_name=Klf2	feature_id[43].value <= threshold=0.8958797454833984
node_826: feature_name=Rps28	feature_id[13].value <= threshold=3.1345481872558594
node_827: feature_name=Rplp0	feature_id[44].value <= threshold=2.802901029586792
Class: Non-vaccinated
Rules_47	passed counts:11
node_0: feature_name=LOC121136904	feature_id[1].value <= threshold=1.2424533367156982
node_1: feature_name=LOC121144049	feature_id[0].value > threshold=0.8958797454833984
node_309: feature_name=Rps3a	feature_id[4].value > threshold=3.0677825212478638
node_651: feature_name=LOC121143419	feature_id[18].value <= threshold=0.3465735912322998
node_652: feature_name=Rpl13	feature_id[14].value > threshold=2.4414010047912598
node_702: feature_name=Ddx5	feature_id[6].value <= threshold=2.0126758217811584
node_703: feature_name=Rps4x	feature_id[3].value <= threshold=2.802901029586792
node_704: feature_name=Rsrp1	feature_id[25].value <= threshold=0.3465735912322998
node_705: feature_name=Rps3	feature_id[20].value > threshold=2.802901029586792
node_711: feature_name=Arhgef18	feature_id[10].value > threshold=0.3465735912322998
node_713: feature_name=LOC121136222	feature_id[22].value <= threshold=2.98435378074646
Class: mRNA vaccine + Attenuated vaccine
Rules_48	passed counts:11
node_0: feature_name=LOC121136904	feature_id[1].value <= threshold=1.2424533367156982
node_1: feature_name=LOC121144049	feature_id[0].value > threshold=0.8958797454833984
node_309: feature_name=Rps3a	feature_id[4].value <= threshold=3.0677825212478638
node_310: feature_name=LOC121143419	feature_id[18].value > threshold=0.3465735912322998
node_614: feature_name=Rpl9	feature_id[42].value > threshold=2.4414010047912598
node_638: feature_name=Arhgef18	feature_id[10].value > threshold=1.2424533367156982
node_646: feature_name=Rpl13a	feature_id[28].value > threshold=2.6735538244247437
node_648: feature_name=LOC101834602	feature_id[30].value <= threshold=3.383095860481262
Class: Attenuated vaccine + Attenuated vaccine
Rules_49	passed counts:11
node_0: feature_name=LOC121136904	feature_id[1].value <= threshold=1.2424533367156982
node_1: feature_name=LOC121144049	feature_id[0].value > threshold=0.8958797454833984
node_309: feature_name=Rps3a	feature_id[4].value <= threshold=3.0677825212478638
node_310: feature_name=LOC121143419	feature_id[18].value <= threshold=0.3465735912322998
node_311: feature_name=Eif1	feature_id[8].value > threshold=1.497866153717041
node_473: feature_name=Rps3	feature_id[20].value > threshold=2.4414010047912598
node_529: feature_name=Rpl15	feature_id[27].value > threshold=2.4414010047912598
node_565: feature_name=LOC121138218	feature_id[32].value <= threshold=2.970085620880127
node_566: feature_name=Cd74	feature_id[12].value <= threshold=4.375737190246582
node_567: feature_name=Rpl37a	feature_id[36].value > threshold=2.970085620880127
node_571: feature_name=Rps29	feature_id[2].value <= threshold=3.860674262046814
node_572: feature_name=LOC121138193	feature_id[35].value <= threshold=2.636499762535095
node_573: feature_name=Rpl3	feature_id[45].value > threshold=2.1910133361816406
node_575: feature_name=Rpl13a	feature_id[28].value > threshold=2.3410656452178955
Class: mRNA vaccine + Attenuated vaccine
Rules_50	passed counts:11
node_0: feature_name=LOC121136904	feature_id[1].value <= threshold=1.2424533367156982
node_1: feature_name=LOC121144049	feature_id[0].value > threshold=0.8958797454833984
node_309: feature_name=Rps3a	feature_id[4].value <= threshold=3.0677825212478638
node_310: feature_name=LOC121143419	feature_id[18].value <= threshold=0.3465735912322998
node_311: feature_name=Eif1	feature_id[8].value > threshold=1.497866153717041
node_473: feature_name=Rps3	feature_id[20].value > threshold=2.4414010047912598
node_529: feature_name=Rpl15	feature_id[27].value > threshold=2.4414010047912598
node_565: feature_name=LOC121138218	feature_id[32].value <= threshold=2.970085620880127
node_566: feature_name=Cd74	feature_id[12].value <= threshold=4.375737190246582
node_567: feature_name=Rpl37a	feature_id[36].value <= threshold=2.970085620880127
node_568: feature_name=Rps29	feature_id[2].value <= threshold=3.592693567276001
Class: mRNA vaccine + mRNA vaccine
Rules_51	passed counts:11
node_0: feature_name=LOC121136904	feature_id[1].value <= threshold=1.2424533367156982
node_1: feature_name=LOC121144049	feature_id[0].value <= threshold=0.8958797454833984
node_2: feature_name=Rps7	feature_id[11].value > threshold=2.602003335952759
node_156: feature_name=Rps29	feature_id[2].value > threshold=3.59721839427948
node_240: feature_name=Ddx5	feature_id[6].value <= threshold=2.4414010047912598
node_241: feature_name=Eef1a1	feature_id[37].value <= threshold=3.540854334831238
node_242: feature_name=Rpl13	feature_id[14].value <= threshold=2.3937458992004395
node_243: feature_name=Rpl37a	feature_id[36].value > threshold=2.8314802646636963
node_245: feature_name=Rpl35a	feature_id[26].value <= threshold=2.5249279737472534
node_246: feature_name=LOC121133550	feature_id[15].value <= threshold=0.8958797454833984
Class: Adenovirus vaccine + Adenovirus vaccine
Rules_52	passed counts:11
node_0: feature_name=LOC121136904	feature_id[1].value <= threshold=1.2424533367156982
node_1: feature_name=LOC121144049	feature_id[0].value <= threshold=0.8958797454833984
node_2: feature_name=Rps7	feature_id[11].value > threshold=2.602003335952759
node_156: feature_name=Rps29	feature_id[2].value <= threshold=3.59721839427948
node_157: feature_name=Rps9	feature_id[48].value <= threshold=3.198464870452881
node_158: feature_name=Rpl38	feature_id[7].value > threshold=3.276966691017151
node_228: feature_name=Cd74	feature_id[12].value > threshold=3.7831555604934692
node_230: feature_name=LOC121136222	feature_id[22].value <= threshold=2.4414010047912598
Class: Attenuated vaccine + Attenuated vaccine
Rules_53	passed counts:11
node_0: feature_name=LOC121136904	feature_id[1].value <= threshold=1.2424533367156982
node_1: feature_name=LOC121144049	feature_id[0].value <= threshold=0.8958797454833984
node_2: feature_name=Rps7	feature_id[11].value <= threshold=2.602003335952759
node_3: feature_name=Mx1	feature_id[41].value > threshold=0.8958797454833984
node_105: feature_name=Ddx5	feature_id[6].value <= threshold=2.3502402305603027
node_106: feature_name=Rpl13a	feature_id[28].value <= threshold=2.802901029586792
node_107: feature_name=LOC121138193	feature_id[35].value <= threshold=2.7403194904327393
node_108: feature_name=Rps21	feature_id[23].value <= threshold=3.061246395111084
node_109: feature_name=Cd74	feature_id[12].value > threshold=2.780340790748596
node_111: feature_name=Rps8	feature_id[34].value > threshold=3.6505738496780396
node_113: feature_name=Coro1a	feature_id[47].value <= threshold=1.2424533367156982
node_114: feature_name=Rps4x	feature_id[3].value > threshold=2.0126758217811584
Class: Non-vaccinated
Rules_54	passed counts:11
node_0: feature_name=LOC121136904	feature_id[1].value <= threshold=1.2424533367156982
node_1: feature_name=LOC121144049	feature_id[0].value <= threshold=0.8958797454833984
node_2: feature_name=Rps7	feature_id[11].value <= threshold=2.602003335952759
node_3: feature_name=Mx1	feature_id[41].value <= threshold=0.8958797454833984
node_4: feature_name=Rpsa	feature_id[39].value <= threshold=2.3502402305603027
node_5: feature_name=Ddx5	feature_id[6].value > threshold=2.970085620880127
node_67: feature_name=Rpl13	feature_id[14].value > threshold=1.7005987167358398
Class: Attenuated vaccine + Attenuated vaccine
Rules_55	passed counts:10
node_0: feature_name=LOC121136904	feature_id[1].value > threshold=1.2424533367156982
node_796: feature_name=Rps7	feature_id[11].value > threshold=2.4414010047912598
node_914: feature_name=Tpt1	feature_id[9].value > threshold=2.802901029586792
node_952: feature_name=Eef1a1	feature_id[37].value <= threshold=3.238486170768738
node_953: feature_name=Mnda	feature_id[21].value > threshold=1.2424533367156982
node_963: feature_name=Pfn1	feature_id[29].value > threshold=1.7005987167358398
node_967: feature_name=Eif1	feature_id[8].value > threshold=1.497866153717041
Class: Attenuated vaccine + Attenuated vaccine
Rules_56	passed counts:10
node_0: feature_name=LOC121136904	feature_id[1].value > threshold=1.2424533367156982
node_796: feature_name=Rps7	feature_id[11].value <= threshold=2.4414010047912598
node_797: feature_name=Rps3a	feature_id[4].value <= threshold=2.86179256439209
node_798: feature_name=Rps4x	feature_id[3].value > threshold=2.1383330821990967
node_852: feature_name=Rps3	feature_id[20].value > threshold=2.802901029586792
node_896: feature_name=Tmsb4x	feature_id[16].value > threshold=3.2951505184173584
node_898: feature_name=Rps4x	feature_id[3].value > threshold=2.4414010047912598
Class: Attenuated vaccine + Attenuated vaccine
Rules_57	passed counts:10
node_0: feature_name=LOC121136904	feature_id[1].value > threshold=1.2424533367156982
node_796: feature_name=Rps7	feature_id[11].value <= threshold=2.4414010047912598
node_797: feature_name=Rps3a	feature_id[4].value <= threshold=2.86179256439209
node_798: feature_name=Rps4x	feature_id[3].value > threshold=2.1383330821990967
node_852: feature_name=Rps3	feature_id[20].value <= threshold=2.802901029586792
node_853: feature_name=LOC121144049	feature_id[0].value <= threshold=7.040767192840576
node_854: feature_name=Rpl13a	feature_id[28].value > threshold=2.2499048709869385
node_868: feature_name=Coro1a	feature_id[47].value <= threshold=2.0126758217811584
node_869: feature_name=Rpl35a	feature_id[26].value > threshold=0.8958797454833984
node_871: feature_name=Tpt1	feature_id[9].value > threshold=2.917405366897583
node_883: feature_name=Arhgef18	feature_id[10].value <= threshold=2.0126758217811584
node_884: feature_name=Tmsb10	feature_id[31].value > threshold=1.497866153717041
Class: Adenovirus vaccine + Adenovirus vaccine
Rules_58	passed counts:10
node_0: feature_name=LOC121136904	feature_id[1].value <= threshold=1.2424533367156982
node_1: feature_name=LOC121144049	feature_id[0].value > threshold=0.8958797454833984
node_309: feature_name=Rps3a	feature_id[4].value > threshold=3.0677825212478638
node_651: feature_name=LOC121143419	feature_id[18].value <= threshold=0.3465735912322998
node_652: feature_name=Rpl13	feature_id[14].value > threshold=2.4414010047912598
node_702: feature_name=Ddx5	feature_id[6].value <= threshold=2.0126758217811584
node_703: feature_name=Rps4x	feature_id[3].value <= threshold=2.802901029586792
node_704: feature_name=Rsrp1	feature_id[25].value > threshold=0.3465735912322998
node_716: feature_name=Cd74	feature_id[12].value > threshold=4.1023359298706055
node_718: feature_name=Rpl3	feature_id[45].value <= threshold=2.9944807291030884
Class: mRNA vaccine + Attenuated vaccine
Rules_59	passed counts:10
node_0: feature_name=LOC121136904	feature_id[1].value <= threshold=1.2424533367156982
node_1: feature_name=LOC121144049	feature_id[0].value > threshold=0.8958797454833984
node_309: feature_name=Rps3a	feature_id[4].value <= threshold=3.0677825212478638
node_310: feature_name=LOC121143419	feature_id[18].value <= threshold=0.3465735912322998
node_311: feature_name=Eif1	feature_id[8].value > threshold=1.497866153717041
node_473: feature_name=Rps3	feature_id[20].value <= threshold=2.4414010047912598
node_474: feature_name=Ddx5	feature_id[6].value <= threshold=2.602003335952759
node_475: feature_name=Tmsb10	feature_id[31].value > threshold=0.8958797454833984
node_479: feature_name=rna-NC-013276.1:72..1026	feature_id[33].value > threshold=1.2424533367156982
node_505: feature_name=Rpl9	feature_id[42].value > threshold=2.3502402305603027
node_517: feature_name=Tmsb4x	feature_id[16].value > threshold=3.481121778488159
Class: mRNA vaccine + Attenuated vaccine
Rules_60	passed counts:10
node_0: feature_name=LOC121136904	feature_id[1].value <= threshold=1.2424533367156982
node_1: feature_name=LOC121144049	feature_id[0].value > threshold=0.8958797454833984
node_309: feature_name=Rps3a	feature_id[4].value <= threshold=3.0677825212478638
node_310: feature_name=LOC121143419	feature_id[18].value <= threshold=0.3465735912322998
node_311: feature_name=Eif1	feature_id[8].value <= threshold=1.497866153717041
node_312: feature_name=Rsrp1	feature_id[25].value <= threshold=0.3465735912322998
node_313: feature_name=LOC101834868	feature_id[46].value > threshold=2.4414010047912598
node_343: feature_name=Rpl9	feature_id[42].value > threshold=2.86179256439209
node_409: feature_name=LOC101834868	feature_id[46].value > threshold=3.384246587753296
node_421: feature_name=Rpl37a	feature_id[36].value <= threshold=3.3460417985916138
Class: mRNA vaccine + Attenuated vaccine
Rules_61	passed counts:10
node_0: feature_name=LOC121136904	feature_id[1].value <= threshold=1.2424533367156982
node_1: feature_name=LOC121144049	feature_id[0].value > threshold=0.8958797454833984
node_309: feature_name=Rps3a	feature_id[4].value <= threshold=3.0677825212478638
node_310: feature_name=LOC121143419	feature_id[18].value <= threshold=0.3465735912322998
node_311: feature_name=Eif1	feature_id[8].value <= threshold=1.497866153717041
node_312: feature_name=Rsrp1	feature_id[25].value <= threshold=0.3465735912322998
node_313: feature_name=LOC101834868	feature_id[46].value <= threshold=2.4414010047912598
node_314: feature_name=LOC121133550	feature_id[15].value <= threshold=0.3465735912322998
node_315: feature_name=LOC121141272	feature_id[19].value > threshold=0.3465735912322998
node_321: feature_name=LOC121144049	feature_id[0].value <= threshold=7.246364116668701
node_322: feature_name=Ddx5	feature_id[6].value <= threshold=1.2424533367156982
Class: mRNA vaccine + mRNA vaccine
Rules_62	passed counts:10
node_0: feature_name=LOC121136904	feature_id[1].value <= threshold=1.2424533367156982
node_1: feature_name=LOC121144049	feature_id[0].value <= threshold=0.8958797454833984
node_2: feature_name=Rps7	feature_id[11].value <= threshold=2.602003335952759
node_3: feature_name=Mx1	feature_id[41].value <= threshold=0.8958797454833984
node_4: feature_name=Rpsa	feature_id[39].value <= threshold=2.3502402305603027
node_5: feature_name=Ddx5	feature_id[6].value <= threshold=2.970085620880127
node_6: feature_name=Rps28	feature_id[13].value > threshold=3.0677825212478638
node_50: feature_name=Tpt1	feature_id[9].value <= threshold=3.198464870452881
node_51: feature_name=rna-NC-013276.1:72..1026	feature_id[33].value <= threshold=0.8958797454833984
node_52: feature_name=Rpl9	feature_id[42].value <= threshold=2.3937458992004395
node_53: feature_name=Arhgdib	feature_id[49].value > threshold=0.8958797454833984
node_55: feature_name=Rplp0	feature_id[44].value > threshold=2.2499048709869385
Class: Adenovirus vaccine + Adenovirus vaccine
Rules_63	passed counts:10
node_0: feature_name=LOC121136904	feature_id[1].value <= threshold=1.2424533367156982
node_1: feature_name=LOC121144049	feature_id[0].value <= threshold=0.8958797454833984
node_2: feature_name=Rps7	feature_id[11].value <= threshold=2.602003335952759
node_3: feature_name=Mx1	feature_id[41].value <= threshold=0.8958797454833984
node_4: feature_name=Rpsa	feature_id[39].value <= threshold=2.3502402305603027
node_5: feature_name=Ddx5	feature_id[6].value <= threshold=2.970085620880127
node_6: feature_name=Rps28	feature_id[13].value <= threshold=3.0677825212478638
node_7: feature_name=Eif1	feature_id[8].value <= threshold=1.8688347935676575
node_8: feature_name=Pfn1	feature_id[29].value > threshold=1.2424533367156982
node_16: feature_name=Tmsb4x	feature_id[16].value <= threshold=4.324110746383667
node_17: feature_name=Rpl37a	feature_id[36].value <= threshold=2.802901029586792
node_18: feature_name=Klf2	feature_id[43].value > threshold=0.8958797454833984
node_22: feature_name=Rps3a	feature_id[4].value > threshold=1.8688347935676575
node_24: feature_name=Tpt1	feature_id[9].value <= threshold=2.561982035636902
node_25: feature_name=Tmsb4x	feature_id[16].value > threshold=2.7403194904327393
Class: Adenovirus vaccine + Adenovirus vaccine
Rules_64	passed counts:9
node_0: feature_name=LOC121136904	feature_id[1].value <= threshold=1.2424533367156982
node_1: feature_name=LOC121144049	feature_id[0].value > threshold=0.8958797454833984
node_309: feature_name=Rps3a	feature_id[4].value > threshold=3.0677825212478638
node_651: feature_name=LOC121143419	feature_id[18].value <= threshold=0.3465735912322998
node_652: feature_name=Rpl13	feature_id[14].value > threshold=2.4414010047912598
node_702: feature_name=Ddx5	feature_id[6].value > threshold=2.0126758217811584
node_748: feature_name=Rps28	feature_id[13].value <= threshold=3.772166132926941
node_749: feature_name=Mnda	feature_id[21].value > threshold=2.3502402305603027
node_771: feature_name=Rps4x	feature_id[3].value > threshold=2.602003335952759
node_773: feature_name=Rps23	feature_id[40].value <= threshold=3.2755402326583862
node_774: feature_name=Rpl3	feature_id[45].value > threshold=2.238668441772461
Class: mRNA vaccine + Attenuated vaccine
Rules_65	passed counts:9
node_0: feature_name=LOC121136904	feature_id[1].value <= threshold=1.2424533367156982
node_1: feature_name=LOC121144049	feature_id[0].value > threshold=0.8958797454833984
node_309: feature_name=Rps3a	feature_id[4].value > threshold=3.0677825212478638
node_651: feature_name=LOC121143419	feature_id[18].value <= threshold=0.3465735912322998
node_652: feature_name=Rpl13	feature_id[14].value <= threshold=2.4414010047912598
node_653: feature_name=Arhgef18	feature_id[10].value <= threshold=1.7005987167358398
node_654: feature_name=Rps3	feature_id[20].value > threshold=2.4414010047912598
node_662: feature_name=Tmsb4x	feature_id[16].value <= threshold=4.396350860595703
node_663: feature_name=Eif1	feature_id[8].value <= threshold=1.8688347935676575
node_664: feature_name=LOC121138193	feature_id[35].value <= threshold=2.2499048709869385
node_665: feature_name=LOC121133550	feature_id[15].value <= threshold=0.3465735912322998
node_666: feature_name=LOC121136222	feature_id[22].value > threshold=1.8688347935676575
node_668: feature_name=LOC101834868	feature_id[46].value > threshold=3.3497501611709595
Class: mRNA vaccine + mRNA vaccine
Rules_66	passed counts:9
node_0: feature_name=LOC121136904	feature_id[1].value <= threshold=1.2424533367156982
node_1: feature_name=LOC121144049	feature_id[0].value > threshold=0.8958797454833984
node_309: feature_name=Rps3a	feature_id[4].value <= threshold=3.0677825212478638
node_310: feature_name=LOC121143419	feature_id[18].value <= threshold=0.3465735912322998
node_311: feature_name=Eif1	feature_id[8].value <= threshold=1.497866153717041
node_312: feature_name=Rsrp1	feature_id[25].value > threshold=0.3465735912322998
node_424: feature_name=Rpl3	feature_id[45].value <= threshold=2.7403194904327393
node_425: feature_name=Rpl13	feature_id[14].value <= threshold=2.2499048709869385
node_426: feature_name=Tmsb4x	feature_id[16].value > threshold=3.5114340782165527
node_434: feature_name=Tmsb10	feature_id[31].value <= threshold=2.4414010047912598
Class: mRNA vaccine + Attenuated vaccine
Rules_67	passed counts:9
node_0: feature_name=LOC121136904	feature_id[1].value <= threshold=1.2424533367156982
node_1: feature_name=LOC121144049	feature_id[0].value > threshold=0.8958797454833984
node_309: feature_name=Rps3a	feature_id[4].value <= threshold=3.0677825212478638
node_310: feature_name=LOC121143419	feature_id[18].value <= threshold=0.3465735912322998
node_311: feature_name=Eif1	feature_id[8].value <= threshold=1.497866153717041
node_312: feature_name=Rsrp1	feature_id[25].value <= threshold=0.3465735912322998
node_313: feature_name=LOC101834868	feature_id[46].value <= threshold=2.4414010047912598
node_314: feature_name=LOC121133550	feature_id[15].value > threshold=0.3465735912322998
node_338: feature_name=Mnda	feature_id[21].value <= threshold=2.238668441772461
node_339: feature_name=Rps7	feature_id[11].value <= threshold=2.561982035636902
Class: Adenovirus vaccine + Adenovirus vaccine
Rules_68	passed counts:9
node_0: feature_name=LOC121136904	feature_id[1].value <= threshold=1.2424533367156982
node_1: feature_name=LOC121144049	feature_id[0].value <= threshold=0.8958797454833984
node_2: feature_name=Rps7	feature_id[11].value > threshold=2.602003335952759
node_156: feature_name=Rps29	feature_id[2].value <= threshold=3.59721839427948
node_157: feature_name=Rps9	feature_id[48].value <= threshold=3.198464870452881
node_158: feature_name=Rpl38	feature_id[7].value <= threshold=3.276966691017151
node_159: feature_name=Rps3a	feature_id[4].value <= threshold=3.1567740440368652
node_160: feature_name=Rpsa	feature_id[39].value > threshold=2.0126758217811584
node_168: feature_name=Rpl13	feature_id[14].value > threshold=2.802901029586792
node_206: feature_name=Rpl3	feature_id[45].value > threshold=2.4414010047912598
Class: mRNA vaccine + Attenuated vaccine
Rules_69	passed counts:9
node_0: feature_name=LOC121136904	feature_id[1].value <= threshold=1.2424533367156982
node_1: feature_name=LOC121144049	feature_id[0].value <= threshold=0.8958797454833984
node_2: feature_name=Rps7	feature_id[11].value <= threshold=2.602003335952759
node_3: feature_name=Mx1	feature_id[41].value > threshold=0.8958797454833984
node_105: feature_name=Ddx5	feature_id[6].value > threshold=2.3502402305603027
node_137: feature_name=Rps8	feature_id[34].value > threshold=3.1345481872558594
node_139: feature_name=Rpl37a	feature_id[36].value <= threshold=2.917405366897583
node_140: feature_name=Mnda	feature_id[21].value <= threshold=2.518476366996765
node_141: feature_name=Rps9	feature_id[48].value > threshold=2.0126758217811584
node_145: feature_name=LOC101834868	feature_id[46].value <= threshold=3.4923582077026367
Class: Non-vaccinated
Rules_70	passed counts:9
node_0: feature_name=LOC121136904	feature_id[1].value <= threshold=1.2424533367156982
node_1: feature_name=LOC121144049	feature_id[0].value <= threshold=0.8958797454833984
node_2: feature_name=Rps7	feature_id[11].value <= threshold=2.602003335952759
node_3: feature_name=Mx1	feature_id[41].value <= threshold=0.8958797454833984
node_4: feature_name=Rpsa	feature_id[39].value > threshold=2.3502402305603027
node_72: feature_name=Rps29	feature_id[2].value > threshold=3.6632328033447266
node_94: feature_name=Rps3	feature_id[20].value <= threshold=2.705823063850403
node_95: feature_name=Rpsa	feature_id[39].value <= threshold=2.6687690019607544
node_96: feature_name=Rpl37a	feature_id[36].value > threshold=3.086893081665039
Class: Adenovirus vaccine + Adenovirus vaccine
Rules_71	passed counts:8
node_0: feature_name=LOC121136904	feature_id[1].value > threshold=1.2424533367156982
node_796: feature_name=Rps7	feature_id[11].value > threshold=2.4414010047912598
node_914: feature_name=Tpt1	feature_id[9].value <= threshold=2.802901029586792
node_915: feature_name=Rps27	feature_id[38].value <= threshold=3.238486170768738
node_916: feature_name=Coro1a	feature_id[47].value > threshold=1.497866153717041
node_934: feature_name=LOC121136904	feature_id[1].value <= threshold=2.0126758217811584
node_935: feature_name=Rps8	feature_id[34].value > threshold=3.660594344139099
node_939: feature_name=Arhgdib	feature_id[49].value > threshold=1.2424533367156982
Class: Attenuated vaccine + Attenuated vaccine
Rules_72	passed counts:8
node_0: feature_name=LOC121136904	feature_id[1].value > threshold=1.2424533367156982
node_796: feature_name=Rps7	feature_id[11].value > threshold=2.4414010047912598
node_914: feature_name=Tpt1	feature_id[9].value <= threshold=2.802901029586792
node_915: feature_name=Rps27	feature_id[38].value <= threshold=3.238486170768738
node_916: feature_name=Coro1a	feature_id[47].value > threshold=1.497866153717041
node_934: feature_name=LOC121136904	feature_id[1].value <= threshold=2.0126758217811584
node_935: feature_name=Rps8	feature_id[34].value <= threshold=3.660594344139099
node_936: feature_name=Rpl5	feature_id[17].value <= threshold=2.3410656452178955
Class: Adenovirus vaccine + Adenovirus vaccine
Rules_73	passed counts:8
node_0: feature_name=LOC121136904	feature_id[1].value > threshold=1.2424533367156982
node_796: feature_name=Rps7	feature_id[11].value <= threshold=2.4414010047912598
node_797: feature_name=Rps3a	feature_id[4].value > threshold=2.86179256439209
node_901: feature_name=Rps4x	feature_id[3].value <= threshold=2.4414010047912598
node_902: feature_name=Ddx5	feature_id[6].value <= threshold=2.802901029586792
Class: Adenovirus vaccine + Adenovirus vaccine
Rules_74	passed counts:8
node_0: feature_name=LOC121136904	feature_id[1].value > threshold=1.2424533367156982
node_796: feature_name=Rps7	feature_id[11].value <= threshold=2.4414010047912598
node_797: feature_name=Rps3a	feature_id[4].value <= threshold=2.86179256439209
node_798: feature_name=Rps4x	feature_id[3].value > threshold=2.1383330821990967
node_852: feature_name=Rps3	feature_id[20].value <= threshold=2.802901029586792
node_853: feature_name=LOC121144049	feature_id[0].value <= threshold=7.040767192840576
node_854: feature_name=Rpl13a	feature_id[28].value <= threshold=2.2499048709869385
node_855: feature_name=Rpl35a	feature_id[26].value <= threshold=1.8688347935676575
node_856: feature_name=Rpl38	feature_id[7].value <= threshold=3.1112881898880005
Class: Non-vaccinated
Rules_75	passed counts:8
node_0: feature_name=LOC121136904	feature_id[1].value <= threshold=1.2424533367156982
node_1: feature_name=LOC121144049	feature_id[0].value > threshold=0.8958797454833984
node_309: feature_name=Rps3a	feature_id[4].value > threshold=3.0677825212478638
node_651: feature_name=LOC121143419	feature_id[18].value > threshold=0.3465735912322998
node_779: feature_name=Rpl38	feature_id[7].value <= threshold=3.1132683753967285
node_780: feature_name=LOC121136904	feature_id[1].value <= threshold=0.8958797454833984
node_781: feature_name=Rplp0	feature_id[44].value > threshold=2.9944807291030884
node_785: feature_name=Tpt1	feature_id[9].value <= threshold=3.5105420351028442
Class: mRNA vaccine + Attenuated vaccine
Rules_76	passed counts:8
node_0: feature_name=LOC121136904	feature_id[1].value <= threshold=1.2424533367156982
node_1: feature_name=LOC121144049	feature_id[0].value > threshold=0.8958797454833984
node_309: feature_name=Rps3a	feature_id[4].value <= threshold=3.0677825212478638
node_310: feature_name=LOC121143419	feature_id[18].value > threshold=0.3465735912322998
node_614: feature_name=Rpl9	feature_id[42].value <= threshold=2.4414010047912598
node_615: feature_name=LOC121144049	feature_id[0].value <= threshold=7.339829444885254
node_616: feature_name=Rps4x	feature_id[3].value <= threshold=2.917405366897583
node_617: feature_name=Rps9	feature_id[48].value <= threshold=1.8688347935676575
node_618: feature_name=Mx1	feature_id[41].value <= threshold=0.8958797454833984
node_619: feature_name=Tmsb4x	feature_id[16].value <= threshold=3.657941699028015
node_620: feature_name=Rps9	feature_id[48].value > threshold=1.497866153717041
Class: Adenovirus vaccine + Adenovirus vaccine
Rules_77	passed counts:8
node_0: feature_name=LOC121136904	feature_id[1].value <= threshold=1.2424533367156982
node_1: feature_name=LOC121144049	feature_id[0].value > threshold=0.8958797454833984
node_309: feature_name=Rps3a	feature_id[4].value <= threshold=3.0677825212478638
node_310: feature_name=LOC121143419	feature_id[18].value <= threshold=0.3465735912322998
node_311: feature_name=Eif1	feature_id[8].value > threshold=1.497866153717041
node_473: feature_name=Rps3	feature_id[20].value <= threshold=2.4414010047912598
node_474: feature_name=Ddx5	feature_id[6].value > threshold=2.602003335952759
node_520: feature_name=Rpl35a	feature_id[26].value > threshold=2.602003335952759
Class: mRNA vaccine + Attenuated vaccine
Rules_78	passed counts:8
node_0: feature_name=LOC121136904	feature_id[1].value <= threshold=1.2424533367156982
node_1: feature_name=LOC121144049	feature_id[0].value > threshold=0.8958797454833984
node_309: feature_name=Rps3a	feature_id[4].value <= threshold=3.0677825212478638
node_310: feature_name=LOC121143419	feature_id[18].value <= threshold=0.3465735912322998
node_311: feature_name=Eif1	feature_id[8].value > threshold=1.497866153717041
node_473: feature_name=Rps3	feature_id[20].value <= threshold=2.4414010047912598
node_474: feature_name=Ddx5	feature_id[6].value <= threshold=2.602003335952759
node_475: feature_name=Tmsb10	feature_id[31].value > threshold=0.8958797454833984
node_479: feature_name=rna-NC-013276.1:72..1026	feature_id[33].value > threshold=1.2424533367156982
node_505: feature_name=Rpl9	feature_id[42].value <= threshold=2.3502402305603027
node_506: feature_name=Tpt1	feature_id[9].value > threshold=2.4337671995162964
node_512: feature_name=Rpl5	feature_id[17].value <= threshold=2.0715673565864563
Class: mRNA vaccine + mRNA vaccine
Rules_79	passed counts:8
node_0: feature_name=LOC121136904	feature_id[1].value <= threshold=1.2424533367156982
node_1: feature_name=LOC121144049	feature_id[0].value > threshold=0.8958797454833984
node_309: feature_name=Rps3a	feature_id[4].value <= threshold=3.0677825212478638
node_310: feature_name=LOC121143419	feature_id[18].value <= threshold=0.3465735912322998
node_311: feature_name=Eif1	feature_id[8].value <= threshold=1.497866153717041
node_312: feature_name=Rsrp1	feature_id[25].value > threshold=0.3465735912322998
node_424: feature_name=Rpl3	feature_id[45].value <= threshold=2.7403194904327393
node_425: feature_name=Rpl13	feature_id[14].value > threshold=2.2499048709869385
node_443: feature_name=LOC121136904	feature_id[1].value > threshold=0.3465735912322998
node_449: feature_name=Rplp0	feature_id[44].value > threshold=2.858513832092285
node_455: feature_name=Rps3	feature_id[20].value > threshold=2.5249279737472534
node_457: feature_name=LOC101833432	feature_id[5].value <= threshold=3.2116235494613647
node_458: feature_name=Rps3	feature_id[20].value <= threshold=2.917405366897583
Class: mRNA vaccine + Attenuated vaccine
Rules_80	passed counts:8
node_0: feature_name=LOC121136904	feature_id[1].value <= threshold=1.2424533367156982
node_1: feature_name=LOC121144049	feature_id[0].value <= threshold=0.8958797454833984
node_2: feature_name=Rps7	feature_id[11].value > threshold=2.602003335952759
node_156: feature_name=Rps29	feature_id[2].value > threshold=3.59721839427948
node_240: feature_name=Ddx5	feature_id[6].value <= threshold=2.4414010047912598
node_241: feature_name=Eef1a1	feature_id[37].value <= threshold=3.540854334831238
node_242: feature_name=Rpl13	feature_id[14].value > threshold=2.3937458992004395
node_252: feature_name=Rps4x	feature_id[3].value > threshold=2.917405366897583
node_262: feature_name=LOC101834868	feature_id[46].value > threshold=2.5437982082366943
node_264: feature_name=LOC101834868	feature_id[46].value <= threshold=3.7831555604934692
Class: mRNA vaccine + Attenuated vaccine
Rules_81	passed counts:8
node_0: feature_name=LOC121136904	feature_id[1].value <= threshold=1.2424533367156982
node_1: feature_name=LOC121144049	feature_id[0].value <= threshold=0.8958797454833984
node_2: feature_name=Rps7	feature_id[11].value <= threshold=2.602003335952759
node_3: feature_name=Mx1	feature_id[41].value > threshold=0.8958797454833984
node_105: feature_name=Ddx5	feature_id[6].value > threshold=2.3502402305603027
node_137: feature_name=Rps8	feature_id[34].value <= threshold=3.1345481872558594
Class: Non-vaccinated
Rules_82	passed counts:7
node_0: feature_name=LOC121136904	feature_id[1].value > threshold=1.2424533367156982
node_796: feature_name=Rps7	feature_id[11].value > threshold=2.4414010047912598
node_914: feature_name=Tpt1	feature_id[9].value > threshold=2.802901029586792
node_952: feature_name=Eef1a1	feature_id[37].value > threshold=3.238486170768738
node_974: feature_name=LOC121136904	feature_id[1].value > threshold=1.497866153717041
node_1000: feature_name=Rps27	feature_id[38].value > threshold=2.7403194904327393
node_1004: feature_name=Rps8	feature_id[34].value > threshold=3.17718505859375
node_1008: feature_name=Cd74	feature_id[12].value > threshold=3.481121778488159
node_1012: feature_name=Rps23	feature_id[40].value > threshold=2.3502402305603027
node_1022: feature_name=Rpl37a	feature_id[36].value <= threshold=2.917405366897583
node_1023: feature_name=Rpl3	feature_id[45].value > threshold=1.7005987167358398
Class: Attenuated vaccine + Attenuated vaccine
Rules_83	passed counts:7
node_0: feature_name=LOC121136904	feature_id[1].value <= threshold=1.2424533367156982
node_1: feature_name=LOC121144049	feature_id[0].value > threshold=0.8958797454833984
node_309: feature_name=Rps3a	feature_id[4].value > threshold=3.0677825212478638
node_651: feature_name=LOC121143419	feature_id[18].value <= threshold=0.3465735912322998
node_652: feature_name=Rpl13	feature_id[14].value > threshold=2.4414010047912598
node_702: feature_name=Ddx5	feature_id[6].value <= threshold=2.0126758217811584
node_703: feature_name=Rps4x	feature_id[3].value > threshold=2.802901029586792
node_721: feature_name=Rps29	feature_id[2].value <= threshold=4.0251922607421875
node_722: feature_name=Cd74	feature_id[12].value <= threshold=3.838004946708679
node_723: feature_name=Arhgdib	feature_id[49].value <= threshold=1.2424533367156982
node_724: feature_name=Klf2	feature_id[43].value > threshold=0.3465735912322998
Class: mRNA vaccine + Attenuated vaccine
Rules_84	passed counts:7
node_0: feature_name=LOC121136904	feature_id[1].value <= threshold=1.2424533367156982
node_1: feature_name=LOC121144049	feature_id[0].value > threshold=0.8958797454833984
node_309: feature_name=Rps3a	feature_id[4].value > threshold=3.0677825212478638
node_651: feature_name=LOC121143419	feature_id[18].value <= threshold=0.3465735912322998
node_652: feature_name=Rpl13	feature_id[14].value <= threshold=2.4414010047912598
node_653: feature_name=Arhgef18	feature_id[10].value > threshold=1.7005987167358398
Class: Attenuated vaccine + Attenuated vaccine
Rules_85	passed counts:7
node_0: feature_name=LOC121136904	feature_id[1].value <= threshold=1.2424533367156982
node_1: feature_name=LOC121144049	feature_id[0].value > threshold=0.8958797454833984
node_309: feature_name=Rps3a	feature_id[4].value <= threshold=3.0677825212478638
node_310: feature_name=LOC121143419	feature_id[18].value > threshold=0.3465735912322998
node_614: feature_name=Rpl9	feature_id[42].value > threshold=2.4414010047912598
node_638: feature_name=Arhgef18	feature_id[10].value <= threshold=1.2424533367156982
node_639: feature_name=Rps7	feature_id[11].value > threshold=2.770631790161133
Class: mRNA vaccine + Attenuated vaccine
Rules_86	passed counts:7
node_0: feature_name=LOC121136904	feature_id[1].value <= threshold=1.2424533367156982
node_1: feature_name=LOC121144049	feature_id[0].value > threshold=0.8958797454833984
node_309: feature_name=Rps3a	feature_id[4].value <= threshold=3.0677825212478638
node_310: feature_name=LOC121143419	feature_id[18].value > threshold=0.3465735912322998
node_614: feature_name=Rpl9	feature_id[42].value > threshold=2.4414010047912598
node_638: feature_name=Arhgef18	feature_id[10].value <= threshold=1.2424533367156982
node_639: feature_name=Rps7	feature_id[11].value <= threshold=2.770631790161133
node_640: feature_name=Rps3a	feature_id[4].value > threshold=2.5529727935791016
Class: mRNA vaccine + mRNA vaccine
Rules_87	passed counts:7
node_0: feature_name=LOC121136904	feature_id[1].value <= threshold=1.2424533367156982
node_1: feature_name=LOC121144049	feature_id[0].value > threshold=0.8958797454833984
node_309: feature_name=Rps3a	feature_id[4].value <= threshold=3.0677825212478638
node_310: feature_name=LOC121143419	feature_id[18].value <= threshold=0.3465735912322998
node_311: feature_name=Eif1	feature_id[8].value <= threshold=1.497866153717041
node_312: feature_name=Rsrp1	feature_id[25].value <= threshold=0.3465735912322998
node_313: feature_name=LOC101834868	feature_id[46].value > threshold=2.4414010047912598
node_343: feature_name=Rpl9	feature_id[42].value <= threshold=2.86179256439209
node_344: feature_name=Rpl13a	feature_id[28].value <= threshold=2.602003335952759
node_345: feature_name=Coro1a	feature_id[47].value > threshold=0.3465735912322998
node_347: feature_name=Cd74	feature_id[12].value <= threshold=4.441542863845825
node_348: feature_name=Rpl13	feature_id[14].value > threshold=1.2424533367156982
node_352: feature_name=LOC121138218	feature_id[32].value <= threshold=4.283562898635864
node_353: feature_name=Rpl5	feature_id[17].value <= threshold=2.2499048709869385
node_354: feature_name=LOC121136222	feature_id[22].value <= threshold=2.602003335952759
node_355: feature_name=Pfn1	feature_id[29].value > threshold=0.5493061542510986
node_357: feature_name=Tmsb4x	feature_id[16].value <= threshold=4.824104070663452
node_358: feature_name=Ddx5	feature_id[6].value <= threshold=2.86179256439209
node_359: feature_name=Rps3	feature_id[20].value > threshold=1.589026927947998
node_363: feature_name=Rpl15	feature_id[27].value > threshold=2.6735538244247437
node_365: feature_name=Rpl38	feature_id[7].value > threshold=2.5249279737472534
Class: mRNA vaccine + mRNA vaccine
Rules_88	passed counts:7
node_0: feature_name=LOC121136904	feature_id[1].value <= threshold=1.2424533367156982
node_1: feature_name=LOC121144049	feature_id[0].value <= threshold=0.8958797454833984
node_2: feature_name=Rps7	feature_id[11].value > threshold=2.602003335952759
node_156: feature_name=Rps29	feature_id[2].value <= threshold=3.59721839427948
node_157: feature_name=Rps9	feature_id[48].value <= threshold=3.198464870452881
node_158: feature_name=Rpl38	feature_id[7].value <= threshold=3.276966691017151
node_159: feature_name=Rps3a	feature_id[4].value <= threshold=3.1567740440368652
node_160: feature_name=Rpsa	feature_id[39].value > threshold=2.0126758217811584
node_168: feature_name=Rpl13	feature_id[14].value <= threshold=2.802901029586792
node_169: feature_name=LOC121133550	feature_id[15].value > threshold=0.3465735912322998
node_193: feature_name=Tpt1	feature_id[9].value > threshold=2.8841605186462402
node_201: feature_name=Rps23	feature_id[40].value > threshold=2.561982035636902
Class: mRNA vaccine + Attenuated vaccine
Rules_89	passed counts:7
node_0: feature_name=LOC121136904	feature_id[1].value <= threshold=1.2424533367156982
node_1: feature_name=LOC121144049	feature_id[0].value <= threshold=0.8958797454833984
node_2: feature_name=Rps7	feature_id[11].value <= threshold=2.602003335952759
node_3: feature_name=Mx1	feature_id[41].value <= threshold=0.8958797454833984
node_4: feature_name=Rpsa	feature_id[39].value <= threshold=2.3502402305603027
node_5: feature_name=Ddx5	feature_id[6].value <= threshold=2.970085620880127
node_6: feature_name=Rps28	feature_id[13].value <= threshold=3.0677825212478638
node_7: feature_name=Eif1	feature_id[8].value <= threshold=1.8688347935676575
node_8: feature_name=Pfn1	feature_id[29].value > threshold=1.2424533367156982
node_16: feature_name=Tmsb4x	feature_id[16].value <= threshold=4.324110746383667
node_17: feature_name=Rpl37a	feature_id[36].value <= threshold=2.802901029586792
node_18: feature_name=Klf2	feature_id[43].value <= threshold=0.8958797454833984
node_19: feature_name=Rps7	feature_id[11].value <= threshold=2.3502402305603027
Class: Non-vaccinated
Rules_90	passed counts:6
node_0: feature_name=LOC121136904	feature_id[1].value > threshold=1.2424533367156982
node_796: feature_name=Rps7	feature_id[11].value > threshold=2.4414010047912598
node_914: feature_name=Tpt1	feature_id[9].value > threshold=2.802901029586792
node_952: feature_name=Eef1a1	feature_id[37].value > threshold=3.238486170768738
node_974: feature_name=LOC121136904	feature_id[1].value > threshold=1.497866153717041
node_1000: feature_name=Rps27	feature_id[38].value > threshold=2.7403194904327393
node_1004: feature_name=Rps8	feature_id[34].value > threshold=3.17718505859375
node_1008: feature_name=Cd74	feature_id[12].value <= threshold=3.481121778488159
node_1009: feature_name=LOC121136904	feature_id[1].value > threshold=1.7776740193367004
Class: Attenuated vaccine + Attenuated vaccine
Rules_91	passed counts:6
node_0: feature_name=LOC121136904	feature_id[1].value <= threshold=1.2424533367156982
node_1: feature_name=LOC121144049	feature_id[0].value > threshold=0.8958797454833984
node_309: feature_name=Rps3a	feature_id[4].value > threshold=3.0677825212478638
node_651: feature_name=LOC121143419	feature_id[18].value <= threshold=0.3465735912322998
node_652: feature_name=Rpl13	feature_id[14].value > threshold=2.4414010047912598
node_702: feature_name=Ddx5	feature_id[6].value <= threshold=2.0126758217811584
node_703: feature_name=Rps4x	feature_id[3].value > threshold=2.802901029586792
node_721: feature_name=Rps29	feature_id[2].value <= threshold=4.0251922607421875
node_722: feature_name=Cd74	feature_id[12].value <= threshold=3.838004946708679
node_723: feature_name=Arhgdib	feature_id[49].value > threshold=1.2424533367156982
Class: mRNA vaccine + mRNA vaccine
Rules_92	passed counts:6
node_0: feature_name=LOC121136904	feature_id[1].value <= threshold=1.2424533367156982
node_1: feature_name=LOC121144049	feature_id[0].value > threshold=0.8958797454833984
node_309: feature_name=Rps3a	feature_id[4].value > threshold=3.0677825212478638
node_651: feature_name=LOC121143419	feature_id[18].value <= threshold=0.3465735912322998
node_652: feature_name=Rpl13	feature_id[14].value <= threshold=2.4414010047912598
node_653: feature_name=Arhgef18	feature_id[10].value <= threshold=1.7005987167358398
node_654: feature_name=Rps3	feature_id[20].value > threshold=2.4414010047912598
node_662: feature_name=Tmsb4x	feature_id[16].value <= threshold=4.396350860595703
node_663: feature_name=Eif1	feature_id[8].value <= threshold=1.8688347935676575
node_664: feature_name=LOC121138193	feature_id[35].value > threshold=2.2499048709869385
node_682: feature_name=Pax5	feature_id[24].value <= threshold=0.8958797454833984
node_683: feature_name=LOC121138193	feature_id[35].value > threshold=2.6735538244247437
Class: mRNA vaccine + mRNA vaccine
Rules_93	passed counts:6
node_0: feature_name=LOC121136904	feature_id[1].value <= threshold=1.2424533367156982
node_1: feature_name=LOC121144049	feature_id[0].value > threshold=0.8958797454833984
node_309: feature_name=Rps3a	feature_id[4].value <= threshold=3.0677825212478638
node_310: feature_name=LOC121143419	feature_id[18].value > threshold=0.3465735912322998
node_614: feature_name=Rpl9	feature_id[42].value <= threshold=2.4414010047912598
node_615: feature_name=LOC121144049	feature_id[0].value <= threshold=7.339829444885254
node_616: feature_name=Rps4x	feature_id[3].value <= threshold=2.917405366897583
node_617: feature_name=Rps9	feature_id[48].value <= threshold=1.8688347935676575
node_618: feature_name=Mx1	feature_id[41].value > threshold=0.8958797454833984
Class: Non-vaccinated
Rules_94	passed counts:6
node_0: feature_name=LOC121136904	feature_id[1].value <= threshold=1.2424533367156982
node_1: feature_name=LOC121144049	feature_id[0].value <= threshold=0.8958797454833984
node_2: feature_name=Rps7	feature_id[11].value > threshold=2.602003335952759
node_156: feature_name=Rps29	feature_id[2].value > threshold=3.59721839427948
node_240: feature_name=Ddx5	feature_id[6].value <= threshold=2.4414010047912598
node_241: feature_name=Eef1a1	feature_id[37].value > threshold=3.540854334831238
node_267: feature_name=LOC121141272	feature_id[19].value > threshold=0.3465735912322998
node_275: feature_name=Cd74	feature_id[12].value > threshold=4.118739604949951
node_279: feature_name=LOC121144049	feature_id[0].value > threshold=0.3465735912322998
Class: mRNA vaccine + Attenuated vaccine
Rules_95	passed counts:6
node_0: feature_name=LOC121136904	feature_id[1].value <= threshold=1.2424533367156982
node_1: feature_name=LOC121144049	feature_id[0].value <= threshold=0.8958797454833984
node_2: feature_name=Rps7	feature_id[11].value > threshold=2.602003335952759
node_156: feature_name=Rps29	feature_id[2].value <= threshold=3.59721839427948
node_157: feature_name=Rps9	feature_id[48].value <= threshold=3.198464870452881
node_158: feature_name=Rpl38	feature_id[7].value <= threshold=3.276966691017151
node_159: feature_name=Rps3a	feature_id[4].value <= threshold=3.1567740440368652
node_160: feature_name=Rpsa	feature_id[39].value > threshold=2.0126758217811584
node_168: feature_name=Rpl13	feature_id[14].value <= threshold=2.802901029586792
node_169: feature_name=LOC121133550	feature_id[15].value <= threshold=0.3465735912322998
node_170: feature_name=Tpt1	feature_id[9].value <= threshold=2.970085620880127
node_171: feature_name=Rps27	feature_id[38].value <= threshold=2.6735538244247437
node_172: feature_name=Tmsb4x	feature_id[16].value <= threshold=4.04243540763855
node_173: feature_name=Klf2	feature_id[43].value > threshold=0.8958797454833984
Class: mRNA vaccine + Attenuated vaccine
Rules_96	passed counts:6
node_0: feature_name=LOC121136904	feature_id[1].value <= threshold=1.2424533367156982
node_1: feature_name=LOC121144049	feature_id[0].value <= threshold=0.8958797454833984
node_2: feature_name=Rps7	feature_id[11].value > threshold=2.602003335952759
node_156: feature_name=Rps29	feature_id[2].value <= threshold=3.59721839427948
node_157: feature_name=Rps9	feature_id[48].value <= threshold=3.198464870452881
node_158: feature_name=Rpl38	feature_id[7].value <= threshold=3.276966691017151
node_159: feature_name=Rps3a	feature_id[4].value <= threshold=3.1567740440368652
node_160: feature_name=Rpsa	feature_id[39].value <= threshold=2.0126758217811584
node_161: feature_name=Pfn1	feature_id[29].value <= threshold=2.1910133361816406
Class: Adenovirus vaccine + Adenovirus vaccine
Rules_97	passed counts:6
node_0: feature_name=LOC121136904	feature_id[1].value <= threshold=1.2424533367156982
node_1: feature_name=LOC121144049	feature_id[0].value <= threshold=0.8958797454833984
node_2: feature_name=Rps7	feature_id[11].value <= threshold=2.602003335952759
node_3: feature_name=Mx1	feature_id[41].value <= threshold=0.8958797454833984
node_4: feature_name=Rpsa	feature_id[39].value > threshold=2.3502402305603027
node_72: feature_name=Rps29	feature_id[2].value <= threshold=3.6632328033447266
node_73: feature_name=Rpl15	feature_id[27].value <= threshold=2.3502402305603027
node_74: feature_name=Klf2	feature_id[43].value <= threshold=1.8920948505401611
Class: Non-vaccinated
Rules_98	passed counts:6
node_0: feature_name=LOC121136904	feature_id[1].value <= threshold=1.2424533367156982
node_1: feature_name=LOC121144049	feature_id[0].value <= threshold=0.8958797454833984
node_2: feature_name=Rps7	feature_id[11].value <= threshold=2.602003335952759
node_3: feature_name=Mx1	feature_id[41].value <= threshold=0.8958797454833984
node_4: feature_name=Rpsa	feature_id[39].value <= threshold=2.3502402305603027
node_5: feature_name=Ddx5	feature_id[6].value <= threshold=2.970085620880127
node_6: feature_name=Rps28	feature_id[13].value <= threshold=3.0677825212478638
node_7: feature_name=Eif1	feature_id[8].value > threshold=1.8688347935676575
node_43: feature_name=Tmsb4x	feature_id[16].value > threshold=3.528087615966797
node_47: feature_name=Rps9	feature_id[48].value <= threshold=3.086893081665039
Class: mRNA vaccine + mRNA vaccine
Rules_99	passed counts:5
node_0: feature_name=LOC121136904	feature_id[1].value > threshold=1.2424533367156982
node_796: feature_name=Rps7	feature_id[11].value > threshold=2.4414010047912598
node_914: feature_name=Tpt1	feature_id[9].value > threshold=2.802901029586792
node_952: feature_name=Eef1a1	feature_id[37].value > threshold=3.238486170768738
node_974: feature_name=LOC121136904	feature_id[1].value > threshold=1.497866153717041
node_1000: feature_name=Rps27	feature_id[38].value <= threshold=2.7403194904327393
node_1001: feature_name=Rpl5	feature_id[17].value > threshold=1.9356005191802979
Class: Attenuated vaccine + Attenuated vaccine
Rules_100	passed counts:5
node_0: feature_name=LOC121136904	feature_id[1].value > threshold=1.2424533367156982
node_796: feature_name=Rps7	feature_id[11].value > threshold=2.4414010047912598
node_914: feature_name=Tpt1	feature_id[9].value > threshold=2.802901029586792
node_952: feature_name=Eef1a1	feature_id[37].value > threshold=3.238486170768738
node_974: feature_name=LOC121136904	feature_id[1].value <= threshold=1.497866153717041
node_975: feature_name=LOC121144049	feature_id[0].value <= threshold=1.2424533367156982
node_976: feature_name=Rps21	feature_id[23].value <= threshold=2.802901029586792
node_977: feature_name=Tmsb4x	feature_id[16].value <= threshold=3.4175922870635986
node_978: feature_name=LOC121138218	feature_id[32].value <= threshold=3.196795344352722
Class: Adenovirus vaccine + Adenovirus vaccine
Rules_101	passed counts:5
node_0: feature_name=LOC121136904	feature_id[1].value > threshold=1.2424533367156982
node_796: feature_name=Rps7	feature_id[11].value > threshold=2.4414010047912598
node_914: feature_name=Tpt1	feature_id[9].value > threshold=2.802901029586792
node_952: feature_name=Eef1a1	feature_id[37].value <= threshold=3.238486170768738
node_953: feature_name=Mnda	feature_id[21].value > threshold=1.2424533367156982
node_963: feature_name=Pfn1	feature_id[29].value > threshold=1.7005987167358398
node_967: feature_name=Eif1	feature_id[8].value <= threshold=1.497866153717041
node_968: feature_name=LOC121141272	feature_id[19].value <= threshold=0.3465735912322998
Class: Adenovirus vaccine + Adenovirus vaccine
Rules_102	passed counts:5
node_0: feature_name=LOC121136904	feature_id[1].value > threshold=1.2424533367156982
node_796: feature_name=Rps7	feature_id[11].value > threshold=2.4414010047912598
node_914: feature_name=Tpt1	feature_id[9].value <= threshold=2.802901029586792
node_915: feature_name=Rps27	feature_id[38].value <= threshold=3.238486170768738
node_916: feature_name=Coro1a	feature_id[47].value <= threshold=1.497866153717041
node_917: feature_name=LOC121138218	feature_id[32].value > threshold=3.5831329822540283
node_931: feature_name=Rpl9	feature_id[42].value > threshold=1.7005987167358398
Class: Attenuated vaccine + Attenuated vaccine
Rules_103	passed counts:5
node_0: feature_name=LOC121136904	feature_id[1].value > threshold=1.2424533367156982
node_796: feature_name=Rps7	feature_id[11].value <= threshold=2.4414010047912598
node_797: feature_name=Rps3a	feature_id[4].value <= threshold=2.86179256439209
node_798: feature_name=Rps4x	feature_id[3].value > threshold=2.1383330821990967
node_852: feature_name=Rps3	feature_id[20].value <= threshold=2.802901029586792
node_853: feature_name=LOC121144049	feature_id[0].value > threshold=7.040767192840576
Class: Attenuated vaccine + Attenuated vaccine
Rules_104	passed counts:5
node_0: feature_name=LOC121136904	feature_id[1].value > threshold=1.2424533367156982
node_796: feature_name=Rps7	feature_id[11].value <= threshold=2.4414010047912598
node_797: feature_name=Rps3a	feature_id[4].value <= threshold=2.86179256439209
node_798: feature_name=Rps4x	feature_id[3].value <= threshold=2.1383330821990967
node_799: feature_name=LOC121136222	feature_id[22].value > threshold=1.7005987167358398
node_825: feature_name=Klf2	feature_id[43].value <= threshold=0.8958797454833984
node_826: feature_name=Rps28	feature_id[13].value > threshold=3.1345481872558594
node_832: feature_name=Rpl5	feature_id[17].value <= threshold=1.9033312797546387
Class: Adenovirus vaccine + Adenovirus vaccine
Rules_105	passed counts:5
node_0: feature_name=LOC121136904	feature_id[1].value > threshold=1.2424533367156982
node_796: feature_name=Rps7	feature_id[11].value <= threshold=2.4414010047912598
node_797: feature_name=Rps3a	feature_id[4].value <= threshold=2.86179256439209
node_798: feature_name=Rps4x	feature_id[3].value <= threshold=2.1383330821990967
node_799: feature_name=LOC121136222	feature_id[22].value > threshold=1.7005987167358398
node_825: feature_name=Klf2	feature_id[43].value <= threshold=0.8958797454833984
node_826: feature_name=Rps28	feature_id[13].value <= threshold=3.1345481872558594
node_827: feature_name=Rplp0	feature_id[44].value > threshold=2.802901029586792
node_829: feature_name=Rpl37a	feature_id[36].value <= threshold=2.9944807291030884
Class: Adenovirus vaccine + Adenovirus vaccine
Rules_106	passed counts:5
node_0: feature_name=LOC121136904	feature_id[1].value > threshold=1.2424533367156982
node_796: feature_name=Rps7	feature_id[11].value <= threshold=2.4414010047912598
node_797: feature_name=Rps3a	feature_id[4].value <= threshold=2.86179256439209
node_798: feature_name=Rps4x	feature_id[3].value <= threshold=2.1383330821990967
node_799: feature_name=LOC121136222	feature_id[22].value <= threshold=1.7005987167358398
node_800: feature_name=Rpl13	feature_id[14].value > threshold=2.0126758217811584
node_820: feature_name=Rpl37a	feature_id[36].value > threshold=2.86179256439209
Class: Adenovirus vaccine + Adenovirus vaccine
Rules_107	passed counts:5
node_0: feature_name=LOC121136904	feature_id[1].value > threshold=1.2424533367156982
node_796: feature_name=Rps7	feature_id[11].value <= threshold=2.4414010047912598
node_797: feature_name=Rps3a	feature_id[4].value <= threshold=2.86179256439209
node_798: feature_name=Rps4x	feature_id[3].value <= threshold=2.1383330821990967
node_799: feature_name=LOC121136222	feature_id[22].value <= threshold=1.7005987167358398
node_800: feature_name=Rpl13	feature_id[14].value <= threshold=2.0126758217811584
node_801: feature_name=Mnda	feature_id[21].value <= threshold=1.497866153717041
node_802: feature_name=Cd74	feature_id[12].value > threshold=3.2573564052581787
node_804: feature_name=Tmsb4x	feature_id[16].value > threshold=3.0201274156570435
node_808: feature_name=Cd74	feature_id[12].value <= threshold=3.9991676807403564
Class: Adenovirus vaccine + Adenovirus vaccine
Rules_108	passed counts:5
node_0: feature_name=LOC121136904	feature_id[1].value <= threshold=1.2424533367156982
node_1: feature_name=LOC121144049	feature_id[0].value > threshold=0.8958797454833984
node_309: feature_name=Rps3a	feature_id[4].value <= threshold=3.0677825212478638
node_310: feature_name=LOC121143419	feature_id[18].value > threshold=0.3465735912322998
node_614: feature_name=Rpl9	feature_id[42].value <= threshold=2.4414010047912598
node_615: feature_name=LOC121144049	feature_id[0].value > threshold=7.339829444885254
Class: Attenuated vaccine + Attenuated vaccine
Rules_109	passed counts:5
node_0: feature_name=LOC121136904	feature_id[1].value <= threshold=1.2424533367156982
node_1: feature_name=LOC121144049	feature_id[0].value > threshold=0.8958797454833984
node_309: feature_name=Rps3a	feature_id[4].value <= threshold=3.0677825212478638
node_310: feature_name=LOC121143419	feature_id[18].value <= threshold=0.3465735912322998
node_311: feature_name=Eif1	feature_id[8].value > threshold=1.497866153717041
node_473: feature_name=Rps3	feature_id[20].value > threshold=2.4414010047912598
node_529: feature_name=Rpl15	feature_id[27].value > threshold=2.4414010047912598
node_565: feature_name=LOC121138218	feature_id[32].value > threshold=2.970085620880127
node_591: feature_name=Cd74	feature_id[12].value <= threshold=3.941534638404846
node_592: feature_name=Klf2	feature_id[43].value <= threshold=1.497866153717041
node_593: feature_name=LOC121136222	feature_id[22].value <= threshold=2.3502402305603027
Class: Non-vaccinated
Rules_110	passed counts:5
node_0: feature_name=LOC121136904	feature_id[1].value <= threshold=1.2424533367156982
node_1: feature_name=LOC121144049	feature_id[0].value > threshold=0.8958797454833984
node_309: feature_name=Rps3a	feature_id[4].value <= threshold=3.0677825212478638
node_310: feature_name=LOC121143419	feature_id[18].value <= threshold=0.3465735912322998
node_311: feature_name=Eif1	feature_id[8].value > threshold=1.497866153717041
node_473: feature_name=Rps3	feature_id[20].value <= threshold=2.4414010047912598
node_474: feature_name=Ddx5	feature_id[6].value <= threshold=2.602003335952759
node_475: feature_name=Tmsb10	feature_id[31].value > threshold=0.8958797454833984
node_479: feature_name=rna-NC-013276.1:72..1026	feature_id[33].value <= threshold=1.2424533367156982
node_480: feature_name=LOC121144049	feature_id[0].value <= threshold=7.009042739868164
node_481: feature_name=Rps21	feature_id[23].value <= threshold=3.0201274156570435
node_482: feature_name=Mnda	feature_id[21].value <= threshold=2.3502402305603027
node_483: feature_name=LOC121138193	feature_id[35].value > threshold=2.3502402305603027
node_487: feature_name=LOC121144049	feature_id[0].value <= threshold=2.0126758217811584
Class: mRNA vaccine + mRNA vaccine
Rules_111	passed counts:5
node_0: feature_name=LOC121136904	feature_id[1].value <= threshold=1.2424533367156982
node_1: feature_name=LOC121144049	feature_id[0].value > threshold=0.8958797454833984
node_309: feature_name=Rps3a	feature_id[4].value <= threshold=3.0677825212478638
node_310: feature_name=LOC121143419	feature_id[18].value <= threshold=0.3465735912322998
node_311: feature_name=Eif1	feature_id[8].value <= threshold=1.497866153717041
node_312: feature_name=Rsrp1	feature_id[25].value > threshold=0.3465735912322998
node_424: feature_name=Rpl3	feature_id[45].value <= threshold=2.7403194904327393
node_425: feature_name=Rpl13	feature_id[14].value > threshold=2.2499048709869385
node_443: feature_name=LOC121136904	feature_id[1].value > threshold=0.3465735912322998
node_449: feature_name=Rplp0	feature_id[44].value <= threshold=2.858513832092285
node_450: feature_name=Rpl38	feature_id[7].value <= threshold=3.0201274156570435
Class: mRNA vaccine + mRNA vaccine
Rules_112	passed counts:5
node_0: feature_name=LOC121136904	feature_id[1].value <= threshold=1.2424533367156982
node_1: feature_name=LOC121144049	feature_id[0].value > threshold=0.8958797454833984
node_309: feature_name=Rps3a	feature_id[4].value <= threshold=3.0677825212478638
node_310: feature_name=LOC121143419	feature_id[18].value <= threshold=0.3465735912322998
node_311: feature_name=Eif1	feature_id[8].value <= threshold=1.497866153717041
node_312: feature_name=Rsrp1	feature_id[25].value > threshold=0.3465735912322998
node_424: feature_name=Rpl3	feature_id[45].value <= threshold=2.7403194904327393
node_425: feature_name=Rpl13	feature_id[14].value <= threshold=2.2499048709869385
node_426: feature_name=Tmsb4x	feature_id[16].value > threshold=3.5114340782165527
node_434: feature_name=Tmsb10	feature_id[31].value > threshold=2.4414010047912598
node_436: feature_name=Rpl13a	feature_id[28].value > threshold=2.238668441772461
node_438: feature_name=LOC101834602	feature_id[30].value <= threshold=3.218075156211853
Class: mRNA vaccine + mRNA vaccine
Rules_113	passed counts:5
node_0: feature_name=LOC121136904	feature_id[1].value <= threshold=1.2424533367156982
node_1: feature_name=LOC121144049	feature_id[0].value > threshold=0.8958797454833984
node_309: feature_name=Rps3a	feature_id[4].value <= threshold=3.0677825212478638
node_310: feature_name=LOC121143419	feature_id[18].value <= threshold=0.3465735912322998
node_311: feature_name=Eif1	feature_id[8].value <= threshold=1.497866153717041
node_312: feature_name=Rsrp1	feature_id[25].value > threshold=0.3465735912322998
node_424: feature_name=Rpl3	feature_id[45].value <= threshold=2.7403194904327393
node_425: feature_name=Rpl13	feature_id[14].value <= threshold=2.2499048709869385
node_426: feature_name=Tmsb4x	feature_id[16].value <= threshold=3.5114340782165527
node_427: feature_name=Klf2	feature_id[43].value > threshold=0.3465735912322998
node_431: feature_name=Arhgdib	feature_id[49].value <= threshold=1.8444397449493408
Class: Adenovirus vaccine + Adenovirus vaccine
Rules_114	passed counts:5
node_0: feature_name=LOC121136904	feature_id[1].value <= threshold=1.2424533367156982
node_1: feature_name=LOC121144049	feature_id[0].value > threshold=0.8958797454833984
node_309: feature_name=Rps3a	feature_id[4].value <= threshold=3.0677825212478638
node_310: feature_name=LOC121143419	feature_id[18].value <= threshold=0.3465735912322998
node_311: feature_name=Eif1	feature_id[8].value <= threshold=1.497866153717041
node_312: feature_name=Rsrp1	feature_id[25].value <= threshold=0.3465735912322998
node_313: feature_name=LOC101834868	feature_id[46].value > threshold=2.4414010047912598
node_343: feature_name=Rpl9	feature_id[42].value <= threshold=2.86179256439209
node_344: feature_name=Rpl13a	feature_id[28].value > threshold=2.602003335952759
node_386: feature_name=Rps29	feature_id[2].value > threshold=3.701225757598877
node_398: feature_name=Arhgef18	feature_id[10].value <= threshold=0.8958797454833984
Class: mRNA vaccine + mRNA vaccine
Rules_115	passed counts:5
node_0: feature_name=LOC121136904	feature_id[1].value <= threshold=1.2424533367156982
node_1: feature_name=LOC121144049	feature_id[0].value > threshold=0.8958797454833984
node_309: feature_name=Rps3a	feature_id[4].value <= threshold=3.0677825212478638
node_310: feature_name=LOC121143419	feature_id[18].value <= threshold=0.3465735912322998
node_311: feature_name=Eif1	feature_id[8].value <= threshold=1.497866153717041
node_312: feature_name=Rsrp1	feature_id[25].value <= threshold=0.3465735912322998
node_313: feature_name=LOC101834868	feature_id[46].value > threshold=2.4414010047912598
node_343: feature_name=Rpl9	feature_id[42].value <= threshold=2.86179256439209
node_344: feature_name=Rpl13a	feature_id[28].value > threshold=2.602003335952759
node_386: feature_name=Rps29	feature_id[2].value <= threshold=3.701225757598877
node_387: feature_name=Rps7	feature_id[11].value <= threshold=3.1132683753967285
node_388: feature_name=Rps4x	feature_id[3].value > threshold=3.0201274156570435
node_394: feature_name=Klf2	feature_id[43].value > threshold=0.8958797454833984
Class: mRNA vaccine + mRNA vaccine
Rules_116	passed counts:5
node_0: feature_name=LOC121136904	feature_id[1].value <= threshold=1.2424533367156982
node_1: feature_name=LOC121144049	feature_id[0].value > threshold=0.8958797454833984
node_309: feature_name=Rps3a	feature_id[4].value <= threshold=3.0677825212478638
node_310: feature_name=LOC121143419	feature_id[18].value <= threshold=0.3465735912322998
node_311: feature_name=Eif1	feature_id[8].value <= threshold=1.497866153717041
node_312: feature_name=Rsrp1	feature_id[25].value <= threshold=0.3465735912322998
node_313: feature_name=LOC101834868	feature_id[46].value <= threshold=2.4414010047912598
node_314: feature_name=LOC121133550	feature_id[15].value <= threshold=0.3465735912322998
node_315: feature_name=LOC121141272	feature_id[19].value > threshold=0.3465735912322998
node_321: feature_name=LOC121144049	feature_id[0].value <= threshold=7.246364116668701
node_322: feature_name=Ddx5	feature_id[6].value > threshold=1.2424533367156982
node_324: feature_name=LOC121138193	feature_id[35].value <= threshold=2.8841605186462402
node_325: feature_name=Pfn1	feature_id[29].value > threshold=1.497866153717041
node_329: feature_name=Rplp0	feature_id[44].value <= threshold=3.065613269805908
Class: mRNA vaccine + mRNA vaccine
Rules_117	passed counts:5
node_0: feature_name=LOC121136904	feature_id[1].value <= threshold=1.2424533367156982
node_1: feature_name=LOC121144049	feature_id[0].value <= threshold=0.8958797454833984
node_2: feature_name=Rps7	feature_id[11].value > threshold=2.602003335952759
node_156: feature_name=Rps29	feature_id[2].value > threshold=3.59721839427948
node_240: feature_name=Ddx5	feature_id[6].value > threshold=2.4414010047912598
node_284: feature_name=Pfn1	feature_id[29].value > threshold=1.2424533367156982
node_286: feature_name=Rpl5	feature_id[17].value <= threshold=1.7005987167358398
node_287: feature_name=Eif1	feature_id[8].value > threshold=1.497866153717041
Class: Attenuated vaccine + Attenuated vaccine
Rules_118	passed counts:5
node_0: feature_name=LOC121136904	feature_id[1].value <= threshold=1.2424533367156982
node_1: feature_name=LOC121144049	feature_id[0].value <= threshold=0.8958797454833984
node_2: feature_name=Rps7	feature_id[11].value > threshold=2.602003335952759
node_156: feature_name=Rps29	feature_id[2].value > threshold=3.59721839427948
node_240: feature_name=Ddx5	feature_id[6].value <= threshold=2.4414010047912598
node_241: feature_name=Eef1a1	feature_id[37].value > threshold=3.540854334831238
node_267: feature_name=LOC121141272	feature_id[19].value > threshold=0.3465735912322998
node_275: feature_name=Cd74	feature_id[12].value <= threshold=4.118739604949951
node_276: feature_name=Eif1	feature_id[8].value <= threshold=1.497866153717041
Class: mRNA vaccine + mRNA vaccine
Rules_119	passed counts:5
node_0: feature_name=LOC121136904	feature_id[1].value <= threshold=1.2424533367156982
node_1: feature_name=LOC121144049	feature_id[0].value <= threshold=0.8958797454833984
node_2: feature_name=Rps7	feature_id[11].value > threshold=2.602003335952759
node_156: feature_name=Rps29	feature_id[2].value > threshold=3.59721839427948
node_240: feature_name=Ddx5	feature_id[6].value <= threshold=2.4414010047912598
node_241: feature_name=Eef1a1	feature_id[37].value <= threshold=3.540854334831238
node_242: feature_name=Rpl13	feature_id[14].value > threshold=2.3937458992004395
node_252: feature_name=Rps4x	feature_id[3].value <= threshold=2.917405366897583
node_253: feature_name=Rpl37a	feature_id[36].value <= threshold=3.3140207529067993
Class: mRNA vaccine + mRNA vaccine
Rules_120	passed counts:5
node_0: feature_name=LOC121136904	feature_id[1].value <= threshold=1.2424533367156982
node_1: feature_name=LOC121144049	feature_id[0].value <= threshold=0.8958797454833984
node_2: feature_name=Rps7	feature_id[11].value <= threshold=2.602003335952759
node_3: feature_name=Mx1	feature_id[41].value > threshold=0.8958797454833984
node_105: feature_name=Ddx5	feature_id[6].value <= threshold=2.3502402305603027
node_106: feature_name=Rpl13a	feature_id[28].value > threshold=2.802901029586792
node_128: feature_name=Rplp0	feature_id[44].value <= threshold=3.039966583251953
node_129: feature_name=Tpt1	feature_id[9].value > threshold=1.9560115337371826
Class: Adenovirus vaccine + Adenovirus vaccine
Rules_121	passed counts:5
node_0: feature_name=LOC121136904	feature_id[1].value <= threshold=1.2424533367156982
node_1: feature_name=LOC121144049	feature_id[0].value <= threshold=0.8958797454833984
node_2: feature_name=Rps7	feature_id[11].value <= threshold=2.602003335952759
node_3: feature_name=Mx1	feature_id[41].value <= threshold=0.8958797454833984
node_4: feature_name=Rpsa	feature_id[39].value > threshold=2.3502402305603027
node_72: feature_name=Rps29	feature_id[2].value > threshold=3.6632328033447266
node_94: feature_name=Rps3	feature_id[20].value > threshold=2.705823063850403
Class: Attenuated vaccine + Attenuated vaccine
Rules_122	passed counts:5
node_0: feature_name=LOC121136904	feature_id[1].value <= threshold=1.2424533367156982
node_1: feature_name=LOC121144049	feature_id[0].value <= threshold=0.8958797454833984
node_2: feature_name=Rps7	feature_id[11].value <= threshold=2.602003335952759
node_3: feature_name=Mx1	feature_id[41].value <= threshold=0.8958797454833984
node_4: feature_name=Rpsa	feature_id[39].value <= threshold=2.3502402305603027
node_5: feature_name=Ddx5	feature_id[6].value <= threshold=2.970085620880127
node_6: feature_name=Rps28	feature_id[13].value <= threshold=3.0677825212478638
node_7: feature_name=Eif1	feature_id[8].value <= threshold=1.8688347935676575
node_8: feature_name=Pfn1	feature_id[29].value > threshold=1.2424533367156982
node_16: feature_name=Tmsb4x	feature_id[16].value <= threshold=4.324110746383667
node_17: feature_name=Rpl37a	feature_id[36].value > threshold=2.802901029586792
node_31: feature_name=Coro1a	feature_id[47].value <= threshold=0.8958797454833984
node_32: feature_name=LOC101833432	feature_id[5].value > threshold=1.8688347935676575
Class: Non-vaccinated
Rules_123	passed counts:4
node_0: feature_name=LOC121136904	feature_id[1].value > threshold=1.2424533367156982
node_796: feature_name=Rps7	feature_id[11].value > threshold=2.4414010047912598
node_914: feature_name=Tpt1	feature_id[9].value > threshold=2.802901029586792
node_952: feature_name=Eef1a1	feature_id[37].value > threshold=3.238486170768738
node_974: feature_name=LOC121136904	feature_id[1].value <= threshold=1.497866153717041
node_975: feature_name=LOC121144049	feature_id[0].value > threshold=1.2424533367156982
node_993: feature_name=Rpl13a	feature_id[28].value > threshold=2.970085620880127
node_997: feature_name=Rpl35a	feature_id[26].value <= threshold=3.1112881898880005
Class: Attenuated vaccine + Attenuated vaccine
Rules_124	passed counts:4
node_0: feature_name=LOC121136904	feature_id[1].value > threshold=1.2424533367156982
node_796: feature_name=Rps7	feature_id[11].value <= threshold=2.4414010047912598
node_797: feature_name=Rps3a	feature_id[4].value > threshold=2.86179256439209
node_901: feature_name=Rps4x	feature_id[3].value <= threshold=2.4414010047912598
node_902: feature_name=Ddx5	feature_id[6].value > threshold=2.802901029586792
Class: Attenuated vaccine + Attenuated vaccine
Rules_125	passed counts:4
node_0: feature_name=LOC121136904	feature_id[1].value > threshold=1.2424533367156982
node_796: feature_name=Rps7	feature_id[11].value <= threshold=2.4414010047912598
node_797: feature_name=Rps3a	feature_id[4].value <= threshold=2.86179256439209
node_798: feature_name=Rps4x	feature_id[3].value > threshold=2.1383330821990967
node_852: feature_name=Rps3	feature_id[20].value > threshold=2.802901029586792
node_896: feature_name=Tmsb4x	feature_id[16].value <= threshold=3.2951505184173584
Class: Adenovirus vaccine + Adenovirus vaccine
Rules_126	passed counts:4
node_0: feature_name=LOC121136904	feature_id[1].value > threshold=1.2424533367156982
node_796: feature_name=Rps7	feature_id[11].value <= threshold=2.4414010047912598
node_797: feature_name=Rps3a	feature_id[4].value <= threshold=2.86179256439209
node_798: feature_name=Rps4x	feature_id[3].value > threshold=2.1383330821990967
node_852: feature_name=Rps3	feature_id[20].value <= threshold=2.802901029586792
node_853: feature_name=LOC121144049	feature_id[0].value <= threshold=7.040767192840576
node_854: feature_name=Rpl13a	feature_id[28].value > threshold=2.2499048709869385
node_868: feature_name=Coro1a	feature_id[47].value > threshold=2.0126758217811584
node_892: feature_name=Rpl35a	feature_id[26].value > threshold=2.0715673565864563
Class: Attenuated vaccine + Attenuated vaccine
Rules_127	passed counts:4
node_0: feature_name=LOC121136904	feature_id[1].value > threshold=1.2424533367156982
node_796: feature_name=Rps7	feature_id[11].value <= threshold=2.4414010047912598
node_797: feature_name=Rps3a	feature_id[4].value <= threshold=2.86179256439209
node_798: feature_name=Rps4x	feature_id[3].value > threshold=2.1383330821990967
node_852: feature_name=Rps3	feature_id[20].value <= threshold=2.802901029586792
node_853: feature_name=LOC121144049	feature_id[0].value <= threshold=7.040767192840576
node_854: feature_name=Rpl13a	feature_id[28].value > threshold=2.2499048709869385
node_868: feature_name=Coro1a	feature_id[47].value <= threshold=2.0126758217811584
node_869: feature_name=Rpl35a	feature_id[26].value > threshold=0.8958797454833984
node_871: feature_name=Tpt1	feature_id[9].value > threshold=2.917405366897583
node_883: feature_name=Arhgef18	feature_id[10].value > threshold=2.0126758217811584
node_889: feature_name=Rps9	feature_id[48].value > threshold=2.1383330821990967
Class: Attenuated vaccine + Attenuated vaccine
Rules_128	passed counts:4
node_0: feature_name=LOC121136904	feature_id[1].value > threshold=1.2424533367156982
node_796: feature_name=Rps7	feature_id[11].value <= threshold=2.4414010047912598
node_797: feature_name=Rps3a	feature_id[4].value <= threshold=2.86179256439209
node_798: feature_name=Rps4x	feature_id[3].value > threshold=2.1383330821990967
node_852: feature_name=Rps3	feature_id[20].value <= threshold=2.802901029586792
node_853: feature_name=LOC121144049	feature_id[0].value <= threshold=7.040767192840576
node_854: feature_name=Rpl13a	feature_id[28].value <= threshold=2.2499048709869385
node_855: feature_name=Rpl35a	feature_id[26].value > threshold=1.8688347935676575
node_861: feature_name=Arhgdib	feature_id[49].value <= threshold=0.8958797454833984
node_862: feature_name=Rpl13	feature_id[14].value <= threshold=2.0126758217811584
Class: Non-vaccinated
Rules_129	passed counts:4
node_0: feature_name=LOC121136904	feature_id[1].value > threshold=1.2424533367156982
node_796: feature_name=Rps7	feature_id[11].value <= threshold=2.4414010047912598
node_797: feature_name=Rps3a	feature_id[4].value <= threshold=2.86179256439209
node_798: feature_name=Rps4x	feature_id[3].value <= threshold=2.1383330821990967
node_799: feature_name=LOC121136222	feature_id[22].value > threshold=1.7005987167358398
node_825: feature_name=Klf2	feature_id[43].value > threshold=0.8958797454833984
node_835: feature_name=LOC121136222	feature_id[22].value > threshold=2.2499048709869385
node_843: feature_name=Ddx5	feature_id[6].value <= threshold=2.0126758217811584
node_844: feature_name=Rpl15	feature_id[27].value <= threshold=2.7276605367660522
Class: Non-vaccinated
Rules_130	passed counts:4
node_0: feature_name=LOC121136904	feature_id[1].value > threshold=1.2424533367156982
node_796: feature_name=Rps7	feature_id[11].value <= threshold=2.4414010047912598
node_797: feature_name=Rps3a	feature_id[4].value <= threshold=2.86179256439209
node_798: feature_name=Rps4x	feature_id[3].value <= threshold=2.1383330821990967
node_799: feature_name=LOC121136222	feature_id[22].value <= threshold=1.7005987167358398
node_800: feature_name=Rpl13	feature_id[14].value <= threshold=2.0126758217811584
node_801: feature_name=Mnda	feature_id[21].value <= threshold=1.497866153717041
node_802: feature_name=Cd74	feature_id[12].value <= threshold=3.2573564052581787
Class: Non-vaccinated
Rules_131	passed counts:4
node_0: feature_name=LOC121136904	feature_id[1].value <= threshold=1.2424533367156982
node_1: feature_name=LOC121144049	feature_id[0].value > threshold=0.8958797454833984
node_309: feature_name=Rps3a	feature_id[4].value > threshold=3.0677825212478638
node_651: feature_name=LOC121143419	feature_id[18].value <= threshold=0.3465735912322998
node_652: feature_name=Rpl13	feature_id[14].value > threshold=2.4414010047912598
node_702: feature_name=Ddx5	feature_id[6].value <= threshold=2.0126758217811584
node_703: feature_name=Rps4x	feature_id[3].value <= threshold=2.802901029586792
node_704: feature_name=Rsrp1	feature_id[25].value <= threshold=0.3465735912322998
node_705: feature_name=Rps3	feature_id[20].value > threshold=2.802901029586792
node_711: feature_name=Arhgef18	feature_id[10].value <= threshold=0.3465735912322998
Class: mRNA vaccine + mRNA vaccine
Rules_132	passed counts:4
node_0: feature_name=LOC121136904	feature_id[1].value <= threshold=1.2424533367156982
node_1: feature_name=LOC121144049	feature_id[0].value > threshold=0.8958797454833984
node_309: feature_name=Rps3a	feature_id[4].value > threshold=3.0677825212478638
node_651: feature_name=LOC121143419	feature_id[18].value <= threshold=0.3465735912322998
node_652: feature_name=Rpl13	feature_id[14].value <= threshold=2.4414010047912598
node_653: feature_name=Arhgef18	feature_id[10].value <= threshold=1.7005987167358398
node_654: feature_name=Rps3	feature_id[20].value > threshold=2.4414010047912598
node_662: feature_name=Tmsb4x	feature_id[16].value <= threshold=4.396350860595703
node_663: feature_name=Eif1	feature_id[8].value <= threshold=1.8688347935676575
node_664: feature_name=LOC121138193	feature_id[35].value <= threshold=2.2499048709869385
node_665: feature_name=LOC121133550	feature_id[15].value > threshold=0.3465735912322998
node_675: feature_name=Rpl38	feature_id[7].value <= threshold=2.962127923965454
Class: mRNA vaccine + Attenuated vaccine
Rules_133	passed counts:4
node_0: feature_name=LOC121136904	feature_id[1].value <= threshold=1.2424533367156982
node_1: feature_name=LOC121144049	feature_id[0].value > threshold=0.8958797454833984
node_309: feature_name=Rps3a	feature_id[4].value > threshold=3.0677825212478638
node_651: feature_name=LOC121143419	feature_id[18].value <= threshold=0.3465735912322998
node_652: feature_name=Rpl13	feature_id[14].value <= threshold=2.4414010047912598
node_653: feature_name=Arhgef18	feature_id[10].value <= threshold=1.7005987167358398
node_654: feature_name=Rps3	feature_id[20].value > threshold=2.4414010047912598
node_662: feature_name=Tmsb4x	feature_id[16].value <= threshold=4.396350860595703
node_663: feature_name=Eif1	feature_id[8].value <= threshold=1.8688347935676575
node_664: feature_name=LOC121138193	feature_id[35].value <= threshold=2.2499048709869385
node_665: feature_name=LOC121133550	feature_id[15].value <= threshold=0.3465735912322998
node_666: feature_name=LOC121136222	feature_id[22].value > threshold=1.8688347935676575
node_668: feature_name=LOC101834868	feature_id[46].value <= threshold=3.3497501611709595
node_669: feature_name=Rps28	feature_id[13].value > threshold=2.970085620880127
node_671: feature_name=Rpl13a	feature_id[28].value > threshold=2.5249279737472534
Class: mRNA vaccine + Attenuated vaccine
Rules_134	passed counts:4
node_0: feature_name=LOC121136904	feature_id[1].value <= threshold=1.2424533367156982
node_1: feature_name=LOC121144049	feature_id[0].value > threshold=0.8958797454833984
node_309: feature_name=Rps3a	feature_id[4].value > threshold=3.0677825212478638
node_651: feature_name=LOC121143419	feature_id[18].value <= threshold=0.3465735912322998
node_652: feature_name=Rpl13	feature_id[14].value <= threshold=2.4414010047912598
node_653: feature_name=Arhgef18	feature_id[10].value <= threshold=1.7005987167358398
node_654: feature_name=Rps3	feature_id[20].value > threshold=2.4414010047912598
node_662: feature_name=Tmsb4x	feature_id[16].value <= threshold=4.396350860595703
node_663: feature_name=Eif1	feature_id[8].value <= threshold=1.8688347935676575
node_664: feature_name=LOC121138193	feature_id[35].value <= threshold=2.2499048709869385
node_665: feature_name=LOC121133550	feature_id[15].value <= threshold=0.3465735912322998
node_666: feature_name=LOC121136222	feature_id[22].value > threshold=1.8688347935676575
node_668: feature_name=LOC101834868	feature_id[46].value <= threshold=3.3497501611709595
node_669: feature_name=Rps28	feature_id[13].value <= threshold=2.970085620880127
Class: mRNA vaccine + mRNA vaccine
Rules_135	passed counts:4
node_0: feature_name=LOC121136904	feature_id[1].value <= threshold=1.2424533367156982
node_1: feature_name=LOC121144049	feature_id[0].value > threshold=0.8958797454833984
node_309: feature_name=Rps3a	feature_id[4].value <= threshold=3.0677825212478638
node_310: feature_name=LOC121143419	feature_id[18].value > threshold=0.3465735912322998
node_614: feature_name=Rpl9	feature_id[42].value <= threshold=2.4414010047912598
node_615: feature_name=LOC121144049	feature_id[0].value <= threshold=7.339829444885254
node_616: feature_name=Rps4x	feature_id[3].value > threshold=2.917405366897583
Class: Attenuated vaccine + Attenuated vaccine
Rules_136	passed counts:4
node_0: feature_name=LOC121136904	feature_id[1].value <= threshold=1.2424533367156982
node_1: feature_name=LOC121144049	feature_id[0].value > threshold=0.8958797454833984
node_309: feature_name=Rps3a	feature_id[4].value <= threshold=3.0677825212478638
node_310: feature_name=LOC121143419	feature_id[18].value <= threshold=0.3465735912322998
node_311: feature_name=Eif1	feature_id[8].value > threshold=1.497866153717041
node_473: feature_name=Rps3	feature_id[20].value > threshold=2.4414010047912598
node_529: feature_name=Rpl15	feature_id[27].value > threshold=2.4414010047912598
node_565: feature_name=LOC121138218	feature_id[32].value > threshold=2.970085620880127
node_591: feature_name=Cd74	feature_id[12].value <= threshold=3.941534638404846
node_592: feature_name=Klf2	feature_id[43].value > threshold=1.497866153717041
Class: mRNA vaccine + Attenuated vaccine
Rules_137	passed counts:4
node_0: feature_name=LOC121136904	feature_id[1].value <= threshold=1.2424533367156982
node_1: feature_name=LOC121144049	feature_id[0].value > threshold=0.8958797454833984
node_309: feature_name=Rps3a	feature_id[4].value <= threshold=3.0677825212478638
node_310: feature_name=LOC121143419	feature_id[18].value <= threshold=0.3465735912322998
node_311: feature_name=Eif1	feature_id[8].value > threshold=1.497866153717041
node_473: feature_name=Rps3	feature_id[20].value > threshold=2.4414010047912598
node_529: feature_name=Rpl15	feature_id[27].value <= threshold=2.4414010047912598
node_530: feature_name=Tmsb10	feature_id[31].value <= threshold=2.7403194904327393
node_531: feature_name=Pfn1	feature_id[29].value > threshold=2.602003335952759
node_549: feature_name=Mnda	feature_id[21].value <= threshold=2.1587440967559814
Class: mRNA vaccine + Attenuated vaccine
Rules_138	passed counts:4
node_0: feature_name=LOC121136904	feature_id[1].value <= threshold=1.2424533367156982
node_1: feature_name=LOC121144049	feature_id[0].value > threshold=0.8958797454833984
node_309: feature_name=Rps3a	feature_id[4].value <= threshold=3.0677825212478638
node_310: feature_name=LOC121143419	feature_id[18].value <= threshold=0.3465735912322998
node_311: feature_name=Eif1	feature_id[8].value > threshold=1.497866153717041
node_473: feature_name=Rps3	feature_id[20].value <= threshold=2.4414010047912598
node_474: feature_name=Ddx5	feature_id[6].value <= threshold=2.602003335952759
node_475: feature_name=Tmsb10	feature_id[31].value > threshold=0.8958797454833984
node_479: feature_name=rna-NC-013276.1:72..1026	feature_id[33].value <= threshold=1.2424533367156982
node_480: feature_name=LOC121144049	feature_id[0].value <= threshold=7.009042739868164
node_481: feature_name=Rps21	feature_id[23].value <= threshold=3.0201274156570435
node_482: feature_name=Mnda	feature_id[21].value > threshold=2.3502402305603027
node_492: feature_name=Rpl3	feature_id[45].value > threshold=2.0715673565864563
Class: mRNA vaccine + mRNA vaccine
Rules_139	passed counts:4
node_0: feature_name=LOC121136904	feature_id[1].value <= threshold=1.2424533367156982
node_1: feature_name=LOC121144049	feature_id[0].value > threshold=0.8958797454833984
node_309: feature_name=Rps3a	feature_id[4].value <= threshold=3.0677825212478638
node_310: feature_name=LOC121143419	feature_id[18].value <= threshold=0.3465735912322998
node_311: feature_name=Eif1	feature_id[8].value > threshold=1.497866153717041
node_473: feature_name=Rps3	feature_id[20].value <= threshold=2.4414010047912598
node_474: feature_name=Ddx5	feature_id[6].value <= threshold=2.602003335952759
node_475: feature_name=Tmsb10	feature_id[31].value > threshold=0.8958797454833984
node_479: feature_name=rna-NC-013276.1:72..1026	feature_id[33].value <= threshold=1.2424533367156982
node_480: feature_name=LOC121144049	feature_id[0].value <= threshold=7.009042739868164
node_481: feature_name=Rps21	feature_id[23].value <= threshold=3.0201274156570435
node_482: feature_name=Mnda	feature_id[21].value > threshold=2.3502402305603027
node_492: feature_name=Rpl3	feature_id[45].value <= threshold=2.0715673565864563
node_493: feature_name=Rpl5	feature_id[17].value <= threshold=2.1719027161598206
Class: Non-vaccinated
Rules_140	passed counts:4
node_0: feature_name=LOC121136904	feature_id[1].value <= threshold=1.2424533367156982
node_1: feature_name=LOC121144049	feature_id[0].value > threshold=0.8958797454833984
node_309: feature_name=Rps3a	feature_id[4].value <= threshold=3.0677825212478638
node_310: feature_name=LOC121143419	feature_id[18].value <= threshold=0.3465735912322998
node_311: feature_name=Eif1	feature_id[8].value > threshold=1.497866153717041
node_473: feature_name=Rps3	feature_id[20].value <= threshold=2.4414010047912598
node_474: feature_name=Ddx5	feature_id[6].value <= threshold=2.602003335952759
node_475: feature_name=Tmsb10	feature_id[31].value > threshold=0.8958797454833984
node_479: feature_name=rna-NC-013276.1:72..1026	feature_id[33].value <= threshold=1.2424533367156982
node_480: feature_name=LOC121144049	feature_id[0].value <= threshold=7.009042739868164
node_481: feature_name=Rps21	feature_id[23].value <= threshold=3.0201274156570435
node_482: feature_name=Mnda	feature_id[21].value <= threshold=2.3502402305603027
node_483: feature_name=LOC121138193	feature_id[35].value > threshold=2.3502402305603027
node_487: feature_name=LOC121144049	feature_id[0].value > threshold=2.0126758217811584
node_489: feature_name=Rpl5	feature_id[17].value <= threshold=2.238668441772461
Class: mRNA vaccine + Attenuated vaccine
Rules_141	passed counts:4
node_0: feature_name=LOC121136904	feature_id[1].value <= threshold=1.2424533367156982
node_1: feature_name=LOC121144049	feature_id[0].value > threshold=0.8958797454833984
node_309: feature_name=Rps3a	feature_id[4].value <= threshold=3.0677825212478638
node_310: feature_name=LOC121143419	feature_id[18].value <= threshold=0.3465735912322998
node_311: feature_name=Eif1	feature_id[8].value <= threshold=1.497866153717041
node_312: feature_name=Rsrp1	feature_id[25].value <= threshold=0.3465735912322998
node_313: feature_name=LOC101834868	feature_id[46].value > threshold=2.4414010047912598
node_343: feature_name=Rpl9	feature_id[42].value <= threshold=2.86179256439209
node_344: feature_name=Rpl13a	feature_id[28].value <= threshold=2.602003335952759
node_345: feature_name=Coro1a	feature_id[47].value > threshold=0.3465735912322998
node_347: feature_name=Cd74	feature_id[12].value > threshold=4.441542863845825
node_381: feature_name=Rps3a	feature_id[4].value > threshold=2.802901029586792
Class: mRNA vaccine + Attenuated vaccine
Rules_142	passed counts:4
node_0: feature_name=LOC121136904	feature_id[1].value <= threshold=1.2424533367156982
node_1: feature_name=LOC121144049	feature_id[0].value > threshold=0.8958797454833984
node_309: feature_name=Rps3a	feature_id[4].value <= threshold=3.0677825212478638
node_310: feature_name=LOC121143419	feature_id[18].value <= threshold=0.3465735912322998
node_311: feature_name=Eif1	feature_id[8].value <= threshold=1.497866153717041
node_312: feature_name=Rsrp1	feature_id[25].value <= threshold=0.3465735912322998
node_313: feature_name=LOC101834868	feature_id[46].value <= threshold=2.4414010047912598
node_314: feature_name=LOC121133550	feature_id[15].value <= threshold=0.3465735912322998
node_315: feature_name=LOC121141272	feature_id[19].value > threshold=0.3465735912322998
node_321: feature_name=LOC121144049	feature_id[0].value > threshold=7.246364116668701
node_335: feature_name=Tmsb10	feature_id[31].value > threshold=1.35402512550354
Class: mRNA vaccine + Attenuated vaccine
Rules_143	passed counts:4
node_0: feature_name=LOC121136904	feature_id[1].value <= threshold=1.2424533367156982
node_1: feature_name=LOC121144049	feature_id[0].value > threshold=0.8958797454833984
node_309: feature_name=Rps3a	feature_id[4].value <= threshold=3.0677825212478638
node_310: feature_name=LOC121143419	feature_id[18].value <= threshold=0.3465735912322998
node_311: feature_name=Eif1	feature_id[8].value <= threshold=1.497866153717041
node_312: feature_name=Rsrp1	feature_id[25].value <= threshold=0.3465735912322998
node_313: feature_name=LOC101834868	feature_id[46].value <= threshold=2.4414010047912598
node_314: feature_name=LOC121133550	feature_id[15].value <= threshold=0.3465735912322998
node_315: feature_name=LOC121141272	feature_id[19].value <= threshold=0.3465735912322998
node_316: feature_name=Rpl9	feature_id[42].value <= threshold=1.7005987167358398
Class: Non-vaccinated
Rules_144	passed counts:4
node_0: feature_name=LOC121136904	feature_id[1].value <= threshold=1.2424533367156982
node_1: feature_name=LOC121144049	feature_id[0].value <= threshold=0.8958797454833984
node_2: feature_name=Rps7	feature_id[11].value > threshold=2.602003335952759
node_156: feature_name=Rps29	feature_id[2].value > threshold=3.59721839427948
node_240: feature_name=Ddx5	feature_id[6].value > threshold=2.4414010047912598
node_284: feature_name=Pfn1	feature_id[29].value > threshold=1.2424533367156982
node_286: feature_name=Rpl5	feature_id[17].value <= threshold=1.7005987167358398
node_287: feature_name=Eif1	feature_id[8].value <= threshold=1.497866153717041
node_288: feature_name=Rps9	feature_id[48].value <= threshold=2.6687690019607544
Class: Adenovirus vaccine + Adenovirus vaccine
Rules_145	passed counts:4
node_0: feature_name=LOC121136904	feature_id[1].value <= threshold=1.2424533367156982
node_1: feature_name=LOC121144049	feature_id[0].value <= threshold=0.8958797454833984
node_2: feature_name=Rps7	feature_id[11].value > threshold=2.602003335952759
node_156: feature_name=Rps29	feature_id[2].value <= threshold=3.59721839427948
node_157: feature_name=Rps9	feature_id[48].value <= threshold=3.198464870452881
node_158: feature_name=Rpl38	feature_id[7].value > threshold=3.276966691017151
node_228: feature_name=Cd74	feature_id[12].value > threshold=3.7831555604934692
node_230: feature_name=LOC121136222	feature_id[22].value > threshold=2.4414010047912598
node_232: feature_name=Rps27	feature_id[38].value <= threshold=3.198464870452881
Class: mRNA vaccine + mRNA vaccine
Rules_146	passed counts:4
node_0: feature_name=LOC121136904	feature_id[1].value <= threshold=1.2424533367156982
node_1: feature_name=LOC121144049	feature_id[0].value <= threshold=0.8958797454833984
node_2: feature_name=Rps7	feature_id[11].value > threshold=2.602003335952759
node_156: feature_name=Rps29	feature_id[2].value <= threshold=3.59721839427948
node_157: feature_name=Rps9	feature_id[48].value <= threshold=3.198464870452881
node_158: feature_name=Rpl38	feature_id[7].value > threshold=3.276966691017151
node_228: feature_name=Cd74	feature_id[12].value <= threshold=3.7831555604934692
Class: Adenovirus vaccine + Adenovirus vaccine
Rules_147	passed counts:4
node_0: feature_name=LOC121136904	feature_id[1].value <= threshold=1.2424533367156982
node_1: feature_name=LOC121144049	feature_id[0].value <= threshold=0.8958797454833984
node_2: feature_name=Rps7	feature_id[11].value > threshold=2.602003335952759
node_156: feature_name=Rps29	feature_id[2].value <= threshold=3.59721839427948
node_157: feature_name=Rps9	feature_id[48].value <= threshold=3.198464870452881
node_158: feature_name=Rpl38	feature_id[7].value <= threshold=3.276966691017151
node_159: feature_name=Rps3a	feature_id[4].value > threshold=3.1567740440368652
node_209: feature_name=Tmsb4x	feature_id[16].value > threshold=4.174268960952759
Class: mRNA vaccine + mRNA vaccine
Rules_148	passed counts:4
node_0: feature_name=LOC121136904	feature_id[1].value <= threshold=1.2424533367156982
node_1: feature_name=LOC121144049	feature_id[0].value <= threshold=0.8958797454833984
node_2: feature_name=Rps7	feature_id[11].value > threshold=2.602003335952759
node_156: feature_name=Rps29	feature_id[2].value <= threshold=3.59721839427948
node_157: feature_name=Rps9	feature_id[48].value <= threshold=3.198464870452881
node_158: feature_name=Rpl38	feature_id[7].value <= threshold=3.276966691017151
node_159: feature_name=Rps3a	feature_id[4].value <= threshold=3.1567740440368652
node_160: feature_name=Rpsa	feature_id[39].value > threshold=2.0126758217811584
node_168: feature_name=Rpl13	feature_id[14].value <= threshold=2.802901029586792
node_169: feature_name=LOC121133550	feature_id[15].value > threshold=0.3465735912322998
node_193: feature_name=Tpt1	feature_id[9].value <= threshold=2.8841605186462402
node_194: feature_name=Eif1	feature_id[8].value <= threshold=1.497866153717041
node_195: feature_name=Rps21	feature_id[23].value > threshold=2.3937458992004395
Class: mRNA vaccine + mRNA vaccine
Rules_149	passed counts:4
node_0: feature_name=LOC121136904	feature_id[1].value <= threshold=1.2424533367156982
node_1: feature_name=LOC121144049	feature_id[0].value <= threshold=0.8958797454833984
node_2: feature_name=Rps7	feature_id[11].value <= threshold=2.602003335952759
node_3: feature_name=Mx1	feature_id[41].value > threshold=0.8958797454833984
node_105: feature_name=Ddx5	feature_id[6].value <= threshold=2.3502402305603027
node_106: feature_name=Rpl13a	feature_id[28].value <= threshold=2.802901029586792
node_107: feature_name=LOC121138193	feature_id[35].value <= threshold=2.7403194904327393
node_108: feature_name=Rps21	feature_id[23].value <= threshold=3.061246395111084
node_109: feature_name=Cd74	feature_id[12].value > threshold=2.780340790748596
node_111: feature_name=Rps8	feature_id[34].value > threshold=3.6505738496780396
node_113: feature_name=Coro1a	feature_id[47].value > threshold=1.2424533367156982
node_117: feature_name=Rps4x	feature_id[3].value <= threshold=2.8888261318206787
Class: Adenovirus vaccine + Adenovirus vaccine
Rules_150	passed counts:4
node_0: feature_name=LOC121136904	feature_id[1].value <= threshold=1.2424533367156982
node_1: feature_name=LOC121144049	feature_id[0].value <= threshold=0.8958797454833984
node_2: feature_name=Rps7	feature_id[11].value <= threshold=2.602003335952759
node_3: feature_name=Mx1	feature_id[41].value <= threshold=0.8958797454833984
node_4: feature_name=Rpsa	feature_id[39].value <= threshold=2.3502402305603027
node_5: feature_name=Ddx5	feature_id[6].value <= threshold=2.970085620880127
node_6: feature_name=Rps28	feature_id[13].value > threshold=3.0677825212478638
node_50: feature_name=Tpt1	feature_id[9].value > threshold=3.198464870452881
node_64: feature_name=Tmsb10	feature_id[31].value <= threshold=3.145784616470337
Class: Attenuated vaccine + Attenuated vaccine
Rules_151	passed counts:4
node_0: feature_name=LOC121136904	feature_id[1].value <= threshold=1.2424533367156982
node_1: feature_name=LOC121144049	feature_id[0].value <= threshold=0.8958797454833984
node_2: feature_name=Rps7	feature_id[11].value <= threshold=2.602003335952759
node_3: feature_name=Mx1	feature_id[41].value <= threshold=0.8958797454833984
node_4: feature_name=Rpsa	feature_id[39].value <= threshold=2.3502402305603027
node_5: feature_name=Ddx5	feature_id[6].value <= threshold=2.970085620880127
node_6: feature_name=Rps28	feature_id[13].value > threshold=3.0677825212478638
node_50: feature_name=Tpt1	feature_id[9].value <= threshold=3.198464870452881
node_51: feature_name=rna-NC-013276.1:72..1026	feature_id[33].value <= threshold=0.8958797454833984
node_52: feature_name=Rpl9	feature_id[42].value > threshold=2.3937458992004395
Class: mRNA vaccine + mRNA vaccine
Rules_152	passed counts:4
node_0: feature_name=LOC121136904	feature_id[1].value <= threshold=1.2424533367156982
node_1: feature_name=LOC121144049	feature_id[0].value <= threshold=0.8958797454833984
node_2: feature_name=Rps7	feature_id[11].value <= threshold=2.602003335952759
node_3: feature_name=Mx1	feature_id[41].value <= threshold=0.8958797454833984
node_4: feature_name=Rpsa	feature_id[39].value <= threshold=2.3502402305603027
node_5: feature_name=Ddx5	feature_id[6].value <= threshold=2.970085620880127
node_6: feature_name=Rps28	feature_id[13].value <= threshold=3.0677825212478638
node_7: feature_name=Eif1	feature_id[8].value <= threshold=1.8688347935676575
node_8: feature_name=Pfn1	feature_id[29].value > threshold=1.2424533367156982
node_16: feature_name=Tmsb4x	feature_id[16].value > threshold=4.324110746383667
Class: Non-vaccinated
Rules_153	passed counts:3
node_0: feature_name=LOC121136904	feature_id[1].value > threshold=1.2424533367156982
node_796: feature_name=Rps7	feature_id[11].value > threshold=2.4414010047912598
node_914: feature_name=Tpt1	feature_id[9].value > threshold=2.802901029586792
node_952: feature_name=Eef1a1	feature_id[37].value > threshold=3.238486170768738
node_974: feature_name=LOC121136904	feature_id[1].value <= threshold=1.497866153717041
node_975: feature_name=LOC121144049	feature_id[0].value <= threshold=1.2424533367156982
node_976: feature_name=Rps21	feature_id[23].value <= threshold=2.802901029586792
node_977: feature_name=Tmsb4x	feature_id[16].value > threshold=3.4175922870635986
node_981: feature_name=Pax5	feature_id[24].value <= threshold=1.497866153717041
node_982: feature_name=Rps8	feature_id[34].value > threshold=3.9019216299057007
Class: mRNA vaccine + Attenuated vaccine
Rules_154	passed counts:3
node_0: feature_name=LOC121136904	feature_id[1].value > threshold=1.2424533367156982
node_796: feature_name=Rps7	feature_id[11].value > threshold=2.4414010047912598
node_914: feature_name=Tpt1	feature_id[9].value > threshold=2.802901029586792
node_952: feature_name=Eef1a1	feature_id[37].value > threshold=3.238486170768738
node_974: feature_name=LOC121136904	feature_id[1].value <= threshold=1.497866153717041
node_975: feature_name=LOC121144049	feature_id[0].value <= threshold=1.2424533367156982
node_976: feature_name=Rps21	feature_id[23].value <= threshold=2.802901029586792
node_977: feature_name=Tmsb4x	feature_id[16].value <= threshold=3.4175922870635986
node_978: feature_name=LOC121138218	feature_id[32].value > threshold=3.196795344352722
Class: Attenuated vaccine + Attenuated vaccine
Rules_155	passed counts:3
node_0: feature_name=LOC121136904	feature_id[1].value > threshold=1.2424533367156982
node_796: feature_name=Rps7	feature_id[11].value > threshold=2.4414010047912598
node_914: feature_name=Tpt1	feature_id[9].value > threshold=2.802901029586792
node_952: feature_name=Eef1a1	feature_id[37].value <= threshold=3.238486170768738
node_953: feature_name=Mnda	feature_id[21].value > threshold=1.2424533367156982
node_963: feature_name=Pfn1	feature_id[29].value > threshold=1.7005987167358398
node_967: feature_name=Eif1	feature_id[8].value <= threshold=1.497866153717041
node_968: feature_name=LOC121141272	feature_id[19].value > threshold=0.3465735912322998
node_970: feature_name=LOC101834868	feature_id[46].value > threshold=2.841789960861206
Class: mRNA vaccine + Attenuated vaccine
Rules_156	passed counts:3
node_0: feature_name=LOC121136904	feature_id[1].value > threshold=1.2424533367156982
node_796: feature_name=Rps7	feature_id[11].value > threshold=2.4414010047912598
node_914: feature_name=Tpt1	feature_id[9].value <= threshold=2.802901029586792
node_915: feature_name=Rps27	feature_id[38].value <= threshold=3.238486170768738
node_916: feature_name=Coro1a	feature_id[47].value > threshold=1.497866153717041
node_934: feature_name=LOC121136904	feature_id[1].value <= threshold=2.0126758217811584
node_935: feature_name=Rps8	feature_id[34].value > threshold=3.660594344139099
node_939: feature_name=Arhgdib	feature_id[49].value <= threshold=1.2424533367156982
node_940: feature_name=Rps3a	feature_id[4].value <= threshold=3.107304096221924
Class: Adenovirus vaccine + Adenovirus vaccine
Rules_157	passed counts:3
node_0: feature_name=LOC121136904	feature_id[1].value > threshold=1.2424533367156982
node_796: feature_name=Rps7	feature_id[11].value <= threshold=2.4414010047912598
node_797: feature_name=Rps3a	feature_id[4].value <= threshold=2.86179256439209
node_798: feature_name=Rps4x	feature_id[3].value <= threshold=2.1383330821990967
node_799: feature_name=LOC121136222	feature_id[22].value > threshold=1.7005987167358398
node_825: feature_name=Klf2	feature_id[43].value > threshold=0.8958797454833984
node_835: feature_name=LOC121136222	feature_id[22].value > threshold=2.2499048709869385
node_843: feature_name=Ddx5	feature_id[6].value > threshold=2.0126758217811584
node_847: feature_name=Tpt1	feature_id[9].value <= threshold=2.8888261318206787
Class: Adenovirus vaccine + Adenovirus vaccine
Rules_158	passed counts:3
node_0: feature_name=LOC121136904	feature_id[1].value > threshold=1.2424533367156982
node_796: feature_name=Rps7	feature_id[11].value <= threshold=2.4414010047912598
node_797: feature_name=Rps3a	feature_id[4].value <= threshold=2.86179256439209
node_798: feature_name=Rps4x	feature_id[3].value <= threshold=2.1383330821990967
node_799: feature_name=LOC121136222	feature_id[22].value > threshold=1.7005987167358398
node_825: feature_name=Klf2	feature_id[43].value <= threshold=0.8958797454833984
node_826: feature_name=Rps28	feature_id[13].value <= threshold=3.1345481872558594
node_827: feature_name=Rplp0	feature_id[44].value > threshold=2.802901029586792
node_829: feature_name=Rpl37a	feature_id[36].value > threshold=2.9944807291030884
Class: Non-vaccinated
Rules_159	passed counts:3
node_0: feature_name=LOC121136904	feature_id[1].value <= threshold=1.2424533367156982
node_1: feature_name=LOC121144049	feature_id[0].value > threshold=0.8958797454833984
node_309: feature_name=Rps3a	feature_id[4].value > threshold=3.0677825212478638
node_651: feature_name=LOC121143419	feature_id[18].value <= threshold=0.3465735912322998
node_652: feature_name=Rpl13	feature_id[14].value > threshold=2.4414010047912598
node_702: feature_name=Ddx5	feature_id[6].value > threshold=2.0126758217811584
node_748: feature_name=Rps28	feature_id[13].value <= threshold=3.772166132926941
node_749: feature_name=Mnda	feature_id[21].value > threshold=2.3502402305603027
node_771: feature_name=Rps4x	feature_id[3].value <= threshold=2.602003335952759
Class: mRNA vaccine + mRNA vaccine
Rules_160	passed counts:3
node_0: feature_name=LOC121136904	feature_id[1].value <= threshold=1.2424533367156982
node_1: feature_name=LOC121144049	feature_id[0].value > threshold=0.8958797454833984
node_309: feature_name=Rps3a	feature_id[4].value > threshold=3.0677825212478638
node_651: feature_name=LOC121143419	feature_id[18].value <= threshold=0.3465735912322998
node_652: feature_name=Rpl13	feature_id[14].value > threshold=2.4414010047912598
node_702: feature_name=Ddx5	feature_id[6].value > threshold=2.0126758217811584
node_748: feature_name=Rps28	feature_id[13].value <= threshold=3.772166132926941
node_749: feature_name=Mnda	feature_id[21].value <= threshold=2.3502402305603027
node_750: feature_name=LOC101834868	feature_id[46].value > threshold=2.3937458992004395
node_752: feature_name=Cd74	feature_id[12].value <= threshold=4.13513445854187
node_753: feature_name=LOC101834602	feature_id[30].value > threshold=3.4960482120513916
node_765: feature_name=Rps3a	feature_id[4].value <= threshold=3.3922284841537476
Class: mRNA vaccine + mRNA vaccine
Rules_161	passed counts:3
node_0: feature_name=LOC121136904	feature_id[1].value <= threshold=1.2424533367156982
node_1: feature_name=LOC121144049	feature_id[0].value > threshold=0.8958797454833984
node_309: feature_name=Rps3a	feature_id[4].value > threshold=3.0677825212478638
node_651: feature_name=LOC121143419	feature_id[18].value <= threshold=0.3465735912322998
node_652: feature_name=Rpl13	feature_id[14].value > threshold=2.4414010047912598
node_702: feature_name=Ddx5	feature_id[6].value <= threshold=2.0126758217811584
node_703: feature_name=Rps4x	feature_id[3].value > threshold=2.802901029586792
node_721: feature_name=Rps29	feature_id[2].value > threshold=4.0251922607421875
node_745: feature_name=Rpl13	feature_id[14].value <= threshold=2.770631790161133
Class: Attenuated vaccine + Attenuated vaccine
Rules_162	passed counts:3
node_0: feature_name=LOC121136904	feature_id[1].value <= threshold=1.2424533367156982
node_1: feature_name=LOC121144049	feature_id[0].value > threshold=0.8958797454833984
node_309: feature_name=Rps3a	feature_id[4].value > threshold=3.0677825212478638
node_651: feature_name=LOC121143419	feature_id[18].value <= threshold=0.3465735912322998
node_652: feature_name=Rpl13	feature_id[14].value <= threshold=2.4414010047912598
node_653: feature_name=Arhgef18	feature_id[10].value <= threshold=1.7005987167358398
node_654: feature_name=Rps3	feature_id[20].value > threshold=2.4414010047912598
node_662: feature_name=Tmsb4x	feature_id[16].value > threshold=4.396350860595703
Class: Non-vaccinated
Rules_163	passed counts:3
node_0: feature_name=LOC121136904	feature_id[1].value <= threshold=1.2424533367156982
node_1: feature_name=LOC121144049	feature_id[0].value > threshold=0.8958797454833984
node_309: feature_name=Rps3a	feature_id[4].value <= threshold=3.0677825212478638
node_310: feature_name=LOC121143419	feature_id[18].value > threshold=0.3465735912322998
node_614: feature_name=Rpl9	feature_id[42].value <= threshold=2.4414010047912598
node_615: feature_name=LOC121144049	feature_id[0].value <= threshold=7.339829444885254
node_616: feature_name=Rps4x	feature_id[3].value <= threshold=2.917405366897583
node_617: feature_name=Rps9	feature_id[48].value > threshold=1.8688347935676575
node_627: feature_name=Rpl5	feature_id[17].value <= threshold=1.2424533367156982
node_628: feature_name=Arhgef18	feature_id[10].value > threshold=1.2424533367156982
node_630: feature_name=Rpl13	feature_id[14].value <= threshold=1.9356005191802979
[truncated: 4,605 more rows]

## Sheet: MCFS
Rules_0	passed counts:460
node_0: feature_name=LOC121136904	feature_id[0].value > threshold=1.2424533367156982
node_794: feature_name=Rps7	feature_id[1].value > threshold=2.4414010047912598
node_898: feature_name=Isg15	feature_id[54].value <= threshold=0.3465735912322998
node_899: feature_name=Tpt1	feature_id[9].value > threshold=2.86179256439209
node_933: feature_name=Rps27	feature_id[15].value > threshold=2.7403194904327393
node_943: feature_name=LOC121144049	feature_id[2].value <= threshold=1.497866153717041
node_944: feature_name=Fau	feature_id[35].value > threshold=2.917405366897583
node_948: feature_name=Rpl29	feature_id[68].value > threshold=1.2424533367156982
node_950: feature_name=Rps14	feature_id[56].value > threshold=1.8688347935676575
node_952: feature_name=Rps3	feature_id[20].value > threshold=2.0126758217811584
node_958: feature_name=LOC101828355	feature_id[36].value <= threshold=3.3140207529067993
node_959: feature_name=LOC101833432	feature_id[61].value > threshold=1.497866153717041
node_963: feature_name=Rpl37a	feature_id[24].value > threshold=2.970085620880127
node_967: feature_name=Pax5	feature_id[44].value > threshold=0.3465735912322998
Class: Attenuated vaccine + Attenuated vaccine
Rules_1	passed counts:138
node_0: feature_name=LOC121136904	feature_id[0].value <= threshold=1.2424533367156982
node_1: feature_name=LOC121144049	feature_id[2].value > threshold=0.8958797454833984
node_321: feature_name=Rps3a	feature_id[3].value > threshold=3.0677825212478638
node_653: feature_name=LOC121143419	feature_id[8].value <= threshold=0.3465735912322998
node_654: feature_name=Rpl13	feature_id[11].value > threshold=2.4414010047912598
node_700: feature_name=Ddx5	feature_id[25].value > threshold=2.0126758217811584
node_744: feature_name=Rps28	feature_id[6].value <= threshold=3.772166132926941
node_745: feature_name=Pax5	feature_id[44].value <= threshold=2.602003335952759
node_746: feature_name=Rps27a	feature_id[47].value > threshold=1.7005987167358398
node_748: feature_name=Rpl35a	feature_id[10].value > threshold=2.3502402305603027
node_754: feature_name=LOC101833432	feature_id[61].value > threshold=1.7005987167358398
node_756: feature_name=Uba52	feature_id[59].value > threshold=2.2499048709869385
node_758: feature_name=Tmsb4x	feature_id[40].value <= threshold=4.150760889053345
node_759: feature_name=Rps28	feature_id[6].value > threshold=2.5249279737472534
node_763: feature_name=Rps4x	feature_id[12].value > threshold=2.4414010047912598
node_769: feature_name=Rpl10	feature_id[57].value > threshold=2.3502402305603027
Class: mRNA vaccine + Attenuated vaccine
Rules_2	passed counts:104
node_0: feature_name=LOC121136904	feature_id[0].value <= threshold=1.2424533367156982
node_1: feature_name=LOC121144049	feature_id[2].value > threshold=0.8958797454833984
node_321: feature_name=Rps3a	feature_id[3].value <= threshold=3.0677825212478638
node_322: feature_name=LOC121143419	feature_id[8].value <= threshold=0.3465735912322998
node_323: feature_name=Eif1	feature_id[62].value <= threshold=1.497866153717041
node_324: feature_name=Rpl3	feature_id[65].value <= threshold=2.602003335952759
node_325: feature_name=Rpl13	feature_id[11].value > threshold=1.7005987167358398
node_353: feature_name=Rpl18	feature_id[51].value > threshold=2.0126758217811584
node_357: feature_name=Rps29	feature_id[19].value <= threshold=3.6505738496780396
node_358: feature_name=Fth1	feature_id[50].value <= threshold=3.9118229150772095
node_359: feature_name=LOC121136115	feature_id[33].value <= threshold=0.3465735912322998
node_360: feature_name=LOC101834868	feature_id[46].value > threshold=1.7005987167358398
node_362: feature_name=Rpl8	feature_id[32].value <= threshold=3.3460417985916138
node_363: feature_name=Rps28	feature_id[6].value <= threshold=3.3497501611709595
node_364: feature_name=Rps23	feature_id[5].value <= threshold=3.0677825212478638
node_365: feature_name=Rps14	feature_id[56].value <= threshold=3.2573564052581787
node_366: feature_name=Rps7	feature_id[1].value <= threshold=3.1513094902038574
node_367: feature_name=Fau	feature_id[35].value <= threshold=3.860230803489685
node_368: feature_name=Rplp0	feature_id[27].value > threshold=1.7776740193367004
node_370: feature_name=Cd74	feature_id[55].value > threshold=2.705823063850403
node_372: feature_name=Rpsa	feature_id[29].value <= threshold=2.6735538244247437
node_373: feature_name=Rps14	feature_id[56].value <= threshold=3.198464870452881
node_374: feature_name=LOC121144049	feature_id[2].value <= threshold=7.004992723464966
node_375: feature_name=Rps29	feature_id[19].value > threshold=2.970085620880127
node_385: feature_name=Fau	feature_id[35].value > threshold=2.86179256439209
Class: mRNA vaccine + mRNA vaccine
Rules_3	passed counts:102
node_0: feature_name=LOC121136904	feature_id[0].value <= threshold=1.2424533367156982
node_1: feature_name=LOC121144049	feature_id[2].value <= threshold=0.8958797454833984
node_2: feature_name=Rps7	feature_id[1].value > threshold=2.602003335952759
node_170: feature_name=Rps29	feature_id[19].value > threshold=3.59721839427948
node_256: feature_name=Ddx5	feature_id[25].value > threshold=2.4414010047912598
node_298: feature_name=Pfn1	feature_id[58].value > threshold=1.2424533367156982
node_300: feature_name=Rpl5	feature_id[37].value > threshold=1.7005987167358398
node_306: feature_name=Isg15	feature_id[54].value <= threshold=0.8958797454833984
node_307: feature_name=Tmsb4x	feature_id[40].value <= threshold=4.1969475746154785
node_308: feature_name=Rps14	feature_id[56].value > threshold=2.1383330821990967
node_310: feature_name=Fth1	feature_id[50].value <= threshold=3.465247392654419
node_311: feature_name=Rps27	feature_id[15].value > threshold=2.970085620880127
Class: Attenuated vaccine + Attenuated vaccine
Rules_4	passed counts:94
node_0: feature_name=LOC121136904	feature_id[0].value <= threshold=1.2424533367156982
node_1: feature_name=LOC121144049	feature_id[2].value <= threshold=0.8958797454833984
node_2: feature_name=Rps7	feature_id[1].value <= threshold=2.602003335952759
node_3: feature_name=Rps13	feature_id[22].value > threshold=2.0126758217811584
node_47: feature_name=Rpsa	feature_id[29].value <= threshold=2.3502402305603027
node_48: feature_name=Rps27	feature_id[15].value > threshold=2.6735538244247437
node_64: feature_name=Tpt1	feature_id[9].value <= threshold=3.198464870452881
node_65: feature_name=Ddx5	feature_id[25].value <= threshold=2.970085620880127
node_66: feature_name=Rpl9	feature_id[17].value > threshold=1.497866153717041
node_68: feature_name=Rps9	feature_id[63].value <= threshold=2.602003335952759
node_69: feature_name=LOC101834602	feature_id[48].value <= threshold=3.4960482120513916
node_70: feature_name=Rpl18	feature_id[51].value > threshold=1.8688347935676575
node_74: feature_name=Rps3a	feature_id[3].value <= threshold=3.3726181983947754
node_75: feature_name=Rpl11	feature_id[52].value > threshold=1.2424533367156982
node_77: feature_name=Fth1	feature_id[50].value <= threshold=3.524627447128296
node_78: feature_name=Tmsb4x	feature_id[40].value <= threshold=4.553821563720703
node_79: feature_name=Rps7	feature_id[1].value > threshold=1.497866153717041
node_81: feature_name=Rps10	feature_id[49].value <= threshold=3.238486170768738
node_82: feature_name=Arhgef18	feature_id[4].value <= threshold=2.2499048709869385
node_83: feature_name=Uba52	feature_id[59].value <= threshold=2.970085620880127
Class: Adenovirus vaccine + Adenovirus vaccine
Rules_5	passed counts:79
node_0: feature_name=LOC121136904	feature_id[0].value <= threshold=1.2424533367156982
node_1: feature_name=LOC121144049	feature_id[2].value > threshold=0.8958797454833984
node_321: feature_name=Rps3a	feature_id[3].value <= threshold=3.0677825212478638
node_322: feature_name=LOC121143419	feature_id[8].value <= threshold=0.3465735912322998
node_323: feature_name=Eif1	feature_id[62].value > threshold=1.497866153717041
node_471: feature_name=Rps10	feature_id[49].value > threshold=2.6735538244247437
node_515: feature_name=Rps3	feature_id[20].value > threshold=2.4414010047912598
node_541: feature_name=Cd74	feature_id[55].value > threshold=3.941534638404846
node_559: feature_name=Rpl15	feature_id[14].value > threshold=2.4414010047912598
node_577: feature_name=Rpl12	feature_id[64].value > threshold=1.8688347935676575
node_581: feature_name=Rps10	feature_id[49].value > threshold=2.802901029586792
node_589: feature_name=Rps3a	feature_id[3].value > threshold=2.297559976577759
node_593: feature_name=Rpl38	feature_id[13].value <= threshold=3.5686391592025757
node_594: feature_name=Rps8	feature_id[30].value <= threshold=4.134878396987915
node_595: feature_name=Rps28	feature_id[6].value <= threshold=3.5831329822540283
node_596: feature_name=LOC121133550	feature_id[7].value <= threshold=1.2424533367156982
node_597: feature_name=Pfn1	feature_id[58].value <= threshold=3.2551292181015015
node_598: feature_name=Rps3	feature_id[20].value <= threshold=3.238486170768738
Class: mRNA vaccine + Attenuated vaccine
Rules_6	passed counts:77
node_0: feature_name=LOC121136904	feature_id[0].value > threshold=1.2424533367156982
node_794: feature_name=Rps7	feature_id[1].value <= threshold=2.4414010047912598
node_795: feature_name=Rps3a	feature_id[3].value <= threshold=2.86179256439209
node_796: feature_name=Rpl17	feature_id[21].value > threshold=2.0126758217811584
node_830: feature_name=Rplp0	feature_id[27].value <= threshold=3.1567740440368652
node_831: feature_name=Rpl37a	feature_id[24].value > threshold=2.86179256439209
node_851: feature_name=Tpt1	feature_id[9].value <= threshold=3.218075156211853
node_852: feature_name=Fth1	feature_id[50].value <= threshold=3.60908842086792
node_853: feature_name=Ddx5	feature_id[25].value > threshold=1.0397207736968994
node_857: feature_name=LOC121133550	feature_id[7].value <= threshold=2.0715673565864563
node_858: feature_name=Rps15a	feature_id[45].value > threshold=1.35402512550354
node_860: feature_name=Rps29	feature_id[19].value > threshold=2.7276605367660522
node_862: feature_name=Rpl11	feature_id[52].value > threshold=1.0397207736968994
node_864: feature_name=Rps23	feature_id[5].value > threshold=1.497866153717041
node_868: feature_name=Rpl5	feature_id[37].value <= threshold=2.3502402305603027
node_869: feature_name=LOC121136222	feature_id[34].value <= threshold=2.3502402305603027
Class: Adenovirus vaccine + Adenovirus vaccine
Rules_7	passed counts:57
node_0: feature_name=LOC121136904	feature_id[0].value > threshold=1.2424533367156982
node_794: feature_name=Rps7	feature_id[1].value > threshold=2.4414010047912598
node_898: feature_name=Isg15	feature_id[54].value <= threshold=0.3465735912322998
node_899: feature_name=Tpt1	feature_id[9].value <= threshold=2.86179256439209
node_900: feature_name=Rps3a	feature_id[3].value > threshold=2.970085620880127
node_918: feature_name=LOC121144049	feature_id[2].value <= threshold=2.0126758217811584
node_919: feature_name=Rps3	feature_id[20].value > threshold=2.2499048709869385
node_925: feature_name=Rps28	feature_id[6].value > threshold=2.8314802646636963
node_927: feature_name=LOC101833432	feature_id[61].value > threshold=1.7005987167358398
node_929: feature_name=Rps27a	feature_id[47].value > threshold=2.0126758217811584
Class: Attenuated vaccine + Attenuated vaccine
Rules_8	passed counts:57
node_0: feature_name=LOC121136904	feature_id[0].value <= threshold=1.2424533367156982
node_1: feature_name=LOC121144049	feature_id[2].value <= threshold=0.8958797454833984
node_2: feature_name=Rps7	feature_id[1].value <= threshold=2.602003335952759
node_3: feature_name=Rps13	feature_id[22].value <= threshold=2.0126758217811584
node_4: feature_name=Pax5	feature_id[44].value <= threshold=2.1383330821990967
node_5: feature_name=Rpl15	feature_id[14].value <= threshold=2.2499048709869385
node_6: feature_name=LOC106021437	feature_id[69].value <= threshold=1.7005987167358398
node_7: feature_name=Rps10	feature_id[49].value <= threshold=2.917405366897583
node_8: feature_name=Arhgef18	feature_id[4].value <= threshold=2.2499048709869385
node_9: feature_name=Rps3a	feature_id[3].value <= threshold=2.770631790161133
node_10: feature_name=Rps20	feature_id[16].value > threshold=1.8688347935676575
node_16: feature_name=Rps8	feature_id[30].value <= threshold=3.540854334831238
Class: Non-vaccinated
Rules_9	passed counts:48
node_0: feature_name=LOC121136904	feature_id[0].value <= threshold=1.2424533367156982
node_1: feature_name=LOC121144049	feature_id[2].value > threshold=0.8958797454833984
node_321: feature_name=Rps3a	feature_id[3].value > threshold=3.0677825212478638
node_653: feature_name=LOC121143419	feature_id[8].value <= threshold=0.3465735912322998
node_654: feature_name=Rpl13	feature_id[11].value > threshold=2.4414010047912598
node_700: feature_name=Ddx5	feature_id[25].value <= threshold=2.0126758217811584
node_701: feature_name=Rpl17	feature_id[21].value > threshold=2.917405366897583
node_735: feature_name=LOC121136222	feature_id[34].value > threshold=2.1910133361816406
node_741: feature_name=Rps29	feature_id[19].value > threshold=2.9907071590423584
Class: mRNA vaccine + Attenuated vaccine
Rules_10	passed counts:41
node_0: feature_name=LOC121136904	feature_id[0].value <= threshold=1.2424533367156982
node_1: feature_name=LOC121144049	feature_id[2].value <= threshold=0.8958797454833984
node_2: feature_name=Rps7	feature_id[1].value > threshold=2.602003335952759
node_170: feature_name=Rps29	feature_id[19].value <= threshold=3.59721839427948
node_171: feature_name=Rps9	feature_id[63].value <= threshold=3.198464870452881
node_172: feature_name=Rpl18	feature_id[51].value <= threshold=3.0677825212478638
node_173: feature_name=Arhgef18	feature_id[4].value <= threshold=1.7005987167358398
node_174: feature_name=Rps27a	feature_id[47].value <= threshold=3.0201274156570435
node_175: feature_name=Rpsa	feature_id[29].value > threshold=2.0126758217811584
node_183: feature_name=Ddx5	feature_id[25].value <= threshold=2.6735538244247437
node_184: feature_name=Uba52	feature_id[59].value <= threshold=3.1132683753967285
node_185: feature_name=Rpl19	feature_id[23].value > threshold=2.5249279737472534
node_189: feature_name=Isg15	feature_id[54].value <= threshold=2.0126758217811584
node_190: feature_name=Rps23	feature_id[5].value <= threshold=3.1567740440368652
node_191: feature_name=Rpl29	feature_id[68].value > threshold=2.2499048709869385
node_201: feature_name=LOC101838358	feature_id[38].value <= threshold=0.3465735912322998
node_202: feature_name=Rps15a	feature_id[45].value <= threshold=3.2755402326583862
node_203: feature_name=Pax5	feature_id[44].value <= threshold=1.9033312797546387
Class: mRNA vaccine + mRNA vaccine
Rules_11	passed counts:38
node_0: feature_name=LOC121136904	feature_id[0].value <= threshold=1.2424533367156982
node_1: feature_name=LOC121144049	feature_id[2].value > threshold=0.8958797454833984
node_321: feature_name=Rps3a	feature_id[3].value > threshold=3.0677825212478638
node_653: feature_name=LOC121143419	feature_id[8].value <= threshold=0.3465735912322998
node_654: feature_name=Rpl13	feature_id[11].value <= threshold=2.4414010047912598
node_655: feature_name=Arhgef18	feature_id[4].value <= threshold=1.7005987167358398
node_656: feature_name=Rps3	feature_id[20].value > threshold=2.4414010047912598
node_664: feature_name=Fth1	feature_id[50].value <= threshold=3.713274598121643
node_665: feature_name=Rpl12	feature_id[64].value > threshold=2.2499048709869385
node_667: feature_name=Rpl34	feature_id[31].value <= threshold=3.198464870452881
node_668: feature_name=Rps3	feature_id[20].value > threshold=2.602003335952759
node_678: feature_name=LOC101828355	feature_id[36].value > threshold=2.2499048709869385
node_680: feature_name=Rplp0	feature_id[27].value > threshold=2.6735538244247437
node_682: feature_name=Rpl23	feature_id[60].value > threshold=2.2499048709869385
node_684: feature_name=Tmsb4x	feature_id[40].value > threshold=3.1345481872558594
Class: mRNA vaccine + Attenuated vaccine
Rules_12	passed counts:37
node_0: feature_name=LOC121136904	feature_id[0].value > threshold=1.2424533367156982
node_794: feature_name=Rps7	feature_id[1].value <= threshold=2.4414010047912598
node_795: feature_name=Rps3a	feature_id[3].value > threshold=2.86179256439209
node_887: feature_name=Rps4x	feature_id[12].value > threshold=2.4414010047912598
node_891: feature_name=Rpl14	feature_id[53].value > threshold=2.1383330821990967
node_895: feature_name=Rpl27a	feature_id[41].value > threshold=2.602003335952759
Class: Attenuated vaccine + Attenuated vaccine
Rules_13	passed counts:35
node_0: feature_name=LOC121136904	feature_id[0].value > threshold=1.2424533367156982
node_794: feature_name=Rps7	feature_id[1].value <= threshold=2.4414010047912598
node_795: feature_name=Rps3a	feature_id[3].value <= threshold=2.86179256439209
node_796: feature_name=Rpl17	feature_id[21].value <= threshold=2.0126758217811584
node_797: feature_name=Rpl34	feature_id[31].value <= threshold=2.7403194904327393
node_798: feature_name=LOC121144049	feature_id[2].value <= threshold=7.029070615768433
node_799: feature_name=Isg15	feature_id[54].value > threshold=0.3465735912322998
node_815: feature_name=Rpl29	feature_id[68].value <= threshold=2.1383330821990967
node_816: feature_name=Rpl35a	feature_id[10].value > threshold=0.3465735912322998
node_818: feature_name=Rpl3	feature_id[65].value <= threshold=2.2499048709869385
Class: Non-vaccinated
Rules_14	passed counts:29
node_0: feature_name=LOC121136904	feature_id[0].value > threshold=1.2424533367156982
node_794: feature_name=Rps7	feature_id[1].value > threshold=2.4414010047912598
node_898: feature_name=Isg15	feature_id[54].value > threshold=0.3465735912322998
node_988: feature_name=Rpl15	feature_id[14].value > threshold=2.602003335952759
node_1008: feature_name=LOC121144049	feature_id[2].value <= threshold=1.2424533367156982
node_1009: feature_name=Eif1	feature_id[62].value > threshold=0.8958797454833984
Class: Attenuated vaccine + Attenuated vaccine
Rules_15	passed counts:29
node_0: feature_name=LOC121136904	feature_id[0].value <= threshold=1.2424533367156982
node_1: feature_name=LOC121144049	feature_id[2].value > threshold=0.8958797454833984
node_321: feature_name=Rps3a	feature_id[3].value <= threshold=3.0677825212478638
node_322: feature_name=LOC121143419	feature_id[8].value <= threshold=0.3465735912322998
node_323: feature_name=Eif1	feature_id[62].value > threshold=1.497866153717041
node_471: feature_name=Rps10	feature_id[49].value <= threshold=2.6735538244247437
node_472: feature_name=Rps29	feature_id[19].value <= threshold=3.4175922870635986
node_473: feature_name=Rpl13	feature_id[11].value > threshold=2.0126758217811584
node_495: feature_name=LOC106021437	feature_id[69].value <= threshold=1.2424533367156982
node_496: feature_name=LOC101828355	feature_id[36].value <= threshold=3.632015109062195
node_497: feature_name=Rps21	feature_id[28].value <= threshold=2.8841605186462402
Class: mRNA vaccine + mRNA vaccine
Rules_16	passed counts:29
node_0: feature_name=LOC121136904	feature_id[0].value <= threshold=1.2424533367156982
node_1: feature_name=LOC121144049	feature_id[2].value <= threshold=0.8958797454833984
node_2: feature_name=Rps7	feature_id[1].value > threshold=2.602003335952759
node_170: feature_name=Rps29	feature_id[19].value <= threshold=3.59721839427948
node_171: feature_name=Rps9	feature_id[63].value <= threshold=3.198464870452881
node_172: feature_name=Rpl18	feature_id[51].value > threshold=3.0677825212478638
node_238: feature_name=Rpl15	feature_id[14].value > threshold=2.5249279737472534
node_244: feature_name=Rps23	feature_id[5].value > threshold=2.5249279737472534
node_246: feature_name=Fau	feature_id[35].value > threshold=3.198464870452881
node_248: feature_name=Rps29	feature_id[19].value > threshold=2.802901029586792
Class: mRNA vaccine + Attenuated vaccine
Rules_17	passed counts:28
node_0: feature_name=LOC121136904	feature_id[0].value <= threshold=1.2424533367156982
node_1: feature_name=LOC121144049	feature_id[2].value <= threshold=0.8958797454833984
node_2: feature_name=Rps7	feature_id[1].value > threshold=2.602003335952759
node_170: feature_name=Rps29	feature_id[19].value > threshold=3.59721839427948
node_256: feature_name=Ddx5	feature_id[25].value <= threshold=2.4414010047912598
node_257: feature_name=Eef1a1	feature_id[42].value > threshold=3.540854334831238
node_281: feature_name=Arhgef18	feature_id[4].value > threshold=0.8958797454833984
node_287: feature_name=Rpl37a	feature_id[24].value > threshold=3.276966691017151
node_291: feature_name=Rpl26	feature_id[67].value > threshold=2.297559976577759
node_293: feature_name=Rps29	feature_id[19].value > threshold=3.6505738496780396
Class: Attenuated vaccine + Attenuated vaccine
Rules_18	passed counts:26
node_0: feature_name=LOC121136904	feature_id[0].value > threshold=1.2424533367156982
node_794: feature_name=Rps7	feature_id[1].value > threshold=2.4414010047912598
node_898: feature_name=Isg15	feature_id[54].value > threshold=0.3465735912322998
node_988: feature_name=Rpl15	feature_id[14].value <= threshold=2.602003335952759
node_989: feature_name=Rps3a	feature_id[3].value <= threshold=3.1132683753967285
node_990: feature_name=Rps4x	feature_id[12].value <= threshold=3.065613269805908
node_991: feature_name=Rps4x	feature_id[12].value > threshold=1.589026927947998
node_993: feature_name=Rpl27a	feature_id[41].value <= threshold=3.17718505859375
node_994: feature_name=LOC101834868	feature_id[46].value <= threshold=3.449861526489258
node_995: feature_name=Cd74	feature_id[55].value > threshold=3.540854334831238
Class: Adenovirus vaccine + Adenovirus vaccine
Rules_19	passed counts:24
node_0: feature_name=LOC121136904	feature_id[0].value <= threshold=1.2424533367156982
node_1: feature_name=LOC121144049	feature_id[2].value > threshold=0.8958797454833984
node_321: feature_name=Rps3a	feature_id[3].value <= threshold=3.0677825212478638
node_322: feature_name=LOC121143419	feature_id[8].value <= threshold=0.3465735912322998
node_323: feature_name=Eif1	feature_id[62].value <= threshold=1.497866153717041
node_324: feature_name=Rpl3	feature_id[65].value <= threshold=2.602003335952759
node_325: feature_name=Rpl13	feature_id[11].value > threshold=1.7005987167358398
node_353: feature_name=Rpl18	feature_id[51].value > threshold=2.0126758217811584
node_357: feature_name=Rps29	feature_id[19].value <= threshold=3.6505738496780396
node_358: feature_name=Fth1	feature_id[50].value <= threshold=3.9118229150772095
node_359: feature_name=LOC121136115	feature_id[33].value <= threshold=0.3465735912322998
node_360: feature_name=LOC101834868	feature_id[46].value > threshold=1.7005987167358398
node_362: feature_name=Rpl8	feature_id[32].value <= threshold=3.3460417985916138
node_363: feature_name=Rps28	feature_id[6].value <= threshold=3.3497501611709595
node_364: feature_name=Rps23	feature_id[5].value <= threshold=3.0677825212478638
node_365: feature_name=Rps14	feature_id[56].value <= threshold=3.2573564052581787
node_366: feature_name=Rps7	feature_id[1].value <= threshold=3.1513094902038574
node_367: feature_name=Fau	feature_id[35].value <= threshold=3.860230803489685
node_368: feature_name=Rplp0	feature_id[27].value > threshold=1.7776740193367004
node_370: feature_name=Cd74	feature_id[55].value > threshold=2.705823063850403
node_372: feature_name=Rpsa	feature_id[29].value <= threshold=2.6735538244247437
node_373: feature_name=Rps14	feature_id[56].value <= threshold=3.198464870452881
node_374: feature_name=LOC121144049	feature_id[2].value <= threshold=7.004992723464966
node_375: feature_name=Rps29	feature_id[19].value <= threshold=2.970085620880127
node_376: feature_name=Rps15a	feature_id[45].value <= threshold=3.0201274156570435
node_377: feature_name=Rpl37a	feature_id[24].value <= threshold=3.236945390701294
node_378: feature_name=Fau	feature_id[35].value <= threshold=3.700615644454956
Class: mRNA vaccine + mRNA vaccine
Rules_20	passed counts:24
node_0: feature_name=LOC121136904	feature_id[0].value <= threshold=1.2424533367156982
node_1: feature_name=LOC121144049	feature_id[2].value <= threshold=0.8958797454833984
node_2: feature_name=Rps7	feature_id[1].value <= threshold=2.602003335952759
node_3: feature_name=Rps13	feature_id[22].value > threshold=2.0126758217811584
node_47: feature_name=Rpsa	feature_id[29].value > threshold=2.3502402305603027
node_129: feature_name=Rps29	feature_id[19].value <= threshold=3.6762205362319946
node_130: feature_name=Rpl15	feature_id[14].value > threshold=2.3502402305603027
node_136: feature_name=Arhgef18	feature_id[4].value <= threshold=1.7005987167358398
node_137: feature_name=Rpl10	feature_id[57].value <= threshold=3.1132683753967285
node_138: feature_name=Rpl5	feature_id[37].value <= threshold=2.2499048709869385
node_139: feature_name=Cd74	feature_id[55].value > threshold=3.039966583251953
node_143: feature_name=Rpl13	feature_id[11].value > threshold=1.7776740193367004
node_145: feature_name=Pax5	feature_id[44].value <= threshold=2.1383330821990967
Class: mRNA vaccine + mRNA vaccine
Rules_21	passed counts:23
node_0: feature_name=LOC121136904	feature_id[0].value <= threshold=1.2424533367156982
node_1: feature_name=LOC121144049	feature_id[2].value > threshold=0.8958797454833984
node_321: feature_name=Rps3a	feature_id[3].value <= threshold=3.0677825212478638
node_322: feature_name=LOC121143419	feature_id[8].value > threshold=0.3465735912322998
node_616: feature_name=Rpl9	feature_id[17].value <= threshold=2.4414010047912598
node_617: feature_name=LOC121144049	feature_id[2].value <= threshold=7.339829444885254
node_618: feature_name=Rps4x	feature_id[12].value <= threshold=2.917405366897583
node_619: feature_name=Rpl34	feature_id[31].value > threshold=2.5249279737472534
node_635: feature_name=Rpl37a	feature_id[24].value > threshold=2.636499762535095
Class: Adenovirus vaccine + Adenovirus vaccine
Rules_22	passed counts:22
node_0: feature_name=LOC121136904	feature_id[0].value > threshold=1.2424533367156982
node_794: feature_name=Rps7	feature_id[1].value > threshold=2.4414010047912598
node_898: feature_name=Isg15	feature_id[54].value <= threshold=0.3465735912322998
node_899: feature_name=Tpt1	feature_id[9].value > threshold=2.86179256439209
node_933: feature_name=Rps27	feature_id[15].value > threshold=2.7403194904327393
node_943: feature_name=LOC121144049	feature_id[2].value > threshold=1.497866153717041
node_981: feature_name=LOC121136904	feature_id[0].value > threshold=1.497866153717041
node_985: feature_name=Rps13	feature_id[22].value > threshold=2.0471723079681396
Class: Attenuated vaccine + Attenuated vaccine
Rules_23	passed counts:22
node_0: feature_name=LOC121136904	feature_id[0].value > threshold=1.2424533367156982
node_794: feature_name=Rps7	feature_id[1].value > threshold=2.4414010047912598
node_898: feature_name=Isg15	feature_id[54].value <= threshold=0.3465735912322998
node_899: feature_name=Tpt1	feature_id[9].value <= threshold=2.86179256439209
node_900: feature_name=Rps3a	feature_id[3].value <= threshold=2.970085620880127
node_901: feature_name=Pfn1	feature_id[58].value <= threshold=2.0126758217811584
node_902: feature_name=Rps27a	feature_id[47].value <= threshold=3.0433874130249023
node_903: feature_name=Rpl17	feature_id[21].value > threshold=2.0126758217811584
node_907: feature_name=Tmsb4x	feature_id[40].value <= threshold=4.0066715478897095
Class: Adenovirus vaccine + Adenovirus vaccine
Rules_24	passed counts:22
node_0: feature_name=LOC121136904	feature_id[0].value <= threshold=1.2424533367156982
node_1: feature_name=LOC121144049	feature_id[2].value > threshold=0.8958797454833984
node_321: feature_name=Rps3a	feature_id[3].value <= threshold=3.0677825212478638
node_322: feature_name=LOC121143419	feature_id[8].value <= threshold=0.3465735912322998
node_323: feature_name=Eif1	feature_id[62].value <= threshold=1.497866153717041
node_324: feature_name=Rpl3	feature_id[65].value > threshold=2.602003335952759
node_442: feature_name=LOC101833432	feature_id[61].value <= threshold=2.7403194904327393
node_443: feature_name=Eif1	feature_id[62].value <= threshold=1.2424533367156982
node_444: feature_name=Rps29	feature_id[19].value <= threshold=3.805673837661743
node_445: feature_name=Rpl13a	feature_id[39].value <= threshold=3.1112881898880005
node_446: feature_name=Rpl30	feature_id[26].value > threshold=2.518476366996765
node_448: feature_name=Fth1	feature_id[50].value <= threshold=3.904770612716675
Class: mRNA vaccine + mRNA vaccine
Rules_25	passed counts:20
node_0: feature_name=LOC121136904	feature_id[0].value > threshold=1.2424533367156982
node_794: feature_name=Rps7	feature_id[1].value <= threshold=2.4414010047912598
node_795: feature_name=Rps3a	feature_id[3].value <= threshold=2.86179256439209
node_796: feature_name=Rpl17	feature_id[21].value <= threshold=2.0126758217811584
node_797: feature_name=Rpl34	feature_id[31].value <= threshold=2.7403194904327393
node_798: feature_name=LOC121144049	feature_id[2].value <= threshold=7.029070615768433
node_799: feature_name=Isg15	feature_id[54].value <= threshold=0.3465735912322998
node_800: feature_name=Rpl9	feature_id[17].value > threshold=1.8688347935676575
node_806: feature_name=Rpl9	feature_id[17].value <= threshold=2.636499762535095
node_807: feature_name=LOC121133550	feature_id[7].value <= threshold=1.7005987167358398
node_808: feature_name=LOC101834868	feature_id[46].value > threshold=1.8688347935676575
Class: Adenovirus vaccine + Adenovirus vaccine
Rules_26	passed counts:19
node_0: feature_name=LOC121136904	feature_id[0].value <= threshold=1.2424533367156982
node_1: feature_name=LOC121144049	feature_id[2].value > threshold=0.8958797454833984
node_321: feature_name=Rps3a	feature_id[3].value > threshold=3.0677825212478638
node_653: feature_name=LOC121143419	feature_id[8].value > threshold=0.3465735912322998
node_779: feature_name=Rpl38	feature_id[13].value > threshold=3.1132683753967285
node_789: feature_name=Rpl11	feature_id[52].value <= threshold=2.943052053451538
node_790: feature_name=Rps4x	feature_id[12].value > threshold=2.3810869455337524
Class: Attenuated vaccine + Attenuated vaccine
Rules_27	passed counts:19
node_0: feature_name=LOC121136904	feature_id[0].value <= threshold=1.2424533367156982
node_1: feature_name=LOC121144049	feature_id[2].value > threshold=0.8958797454833984
node_321: feature_name=Rps3a	feature_id[3].value > threshold=3.0677825212478638
node_653: feature_name=LOC121143419	feature_id[8].value <= threshold=0.3465735912322998
node_654: feature_name=Rpl13	feature_id[11].value > threshold=2.4414010047912598
node_700: feature_name=Ddx5	feature_id[25].value <= threshold=2.0126758217811584
node_701: feature_name=Rpl17	feature_id[21].value <= threshold=2.917405366897583
node_702: feature_name=Uba52	feature_id[59].value > threshold=2.86179256439209
node_718: feature_name=Rps20	feature_id[16].value > threshold=3.540854334831238
node_732: feature_name=Rps27	feature_id[15].value <= threshold=3.6697689294815063
Class: mRNA vaccine + Attenuated vaccine
Rules_28	passed counts:19
node_0: feature_name=LOC121136904	feature_id[0].value <= threshold=1.2424533367156982
node_1: feature_name=LOC121144049	feature_id[2].value > threshold=0.8958797454833984
node_321: feature_name=Rps3a	feature_id[3].value <= threshold=3.0677825212478638
node_322: feature_name=LOC121143419	feature_id[8].value <= threshold=0.3465735912322998
node_323: feature_name=Eif1	feature_id[62].value <= threshold=1.497866153717041
node_324: feature_name=Rpl3	feature_id[65].value > threshold=2.602003335952759
node_442: feature_name=LOC101833432	feature_id[61].value > threshold=2.7403194904327393
node_466: feature_name=Eef1a1	feature_id[42].value > threshold=3.218075156211853
Class: mRNA vaccine + Attenuated vaccine
Rules_29	passed counts:18
node_0: feature_name=LOC121136904	feature_id[0].value > threshold=1.2424533367156982
node_794: feature_name=Rps7	feature_id[1].value > threshold=2.4414010047912598
node_898: feature_name=Isg15	feature_id[54].value <= threshold=0.3465735912322998
node_899: feature_name=Tpt1	feature_id[9].value > threshold=2.86179256439209
node_933: feature_name=Rps27	feature_id[15].value > threshold=2.7403194904327393
node_943: feature_name=LOC121144049	feature_id[2].value <= threshold=1.497866153717041
node_944: feature_name=Fau	feature_id[35].value > threshold=2.917405366897583
node_948: feature_name=Rpl29	feature_id[68].value > threshold=1.2424533367156982
node_950: feature_name=Rps14	feature_id[56].value > threshold=1.8688347935676575
node_952: feature_name=Rps3	feature_id[20].value > threshold=2.0126758217811584
node_958: feature_name=LOC101828355	feature_id[36].value > threshold=3.3140207529067993
node_972: feature_name=Pfn1	feature_id[58].value > threshold=1.497866153717041
Class: Attenuated vaccine + Attenuated vaccine
Rules_30	passed counts:17
node_0: feature_name=LOC121136904	feature_id[0].value <= threshold=1.2424533367156982
node_1: feature_name=LOC121144049	feature_id[2].value > threshold=0.8958797454833984
node_321: feature_name=Rps3a	feature_id[3].value <= threshold=3.0677825212478638
node_322: feature_name=LOC121143419	feature_id[8].value <= threshold=0.3465735912322998
node_323: feature_name=Eif1	feature_id[62].value > threshold=1.497866153717041
node_471: feature_name=Rps10	feature_id[49].value > threshold=2.6735538244247437
node_515: feature_name=Rps3	feature_id[20].value <= threshold=2.4414010047912598
node_516: feature_name=Ddx5	feature_id[25].value <= threshold=2.5249279737472534
node_517: feature_name=Rps15a	feature_id[45].value <= threshold=2.86179256439209
node_518: feature_name=LOC101834868	feature_id[46].value <= threshold=3.863326907157898
node_519: feature_name=Pax5	feature_id[44].value <= threshold=2.0126758217811584
node_520: feature_name=Arhgef18	feature_id[4].value <= threshold=1.35402512550354
Class: mRNA vaccine + mRNA vaccine
Rules_31	passed counts:16
node_0: feature_name=LOC121136904	feature_id[0].value > threshold=1.2424533367156982
node_794: feature_name=Rps7	feature_id[1].value > threshold=2.4414010047912598
node_898: feature_name=Isg15	feature_id[54].value <= threshold=0.3465735912322998
node_899: feature_name=Tpt1	feature_id[9].value <= threshold=2.86179256439209
node_900: feature_name=Rps3a	feature_id[3].value <= threshold=2.970085620880127
node_901: feature_name=Pfn1	feature_id[58].value > threshold=2.0126758217811584
node_911: feature_name=Rpl10	feature_id[57].value > threshold=2.2499048709869385
node_915: feature_name=Rpl14	feature_id[53].value <= threshold=3.1132683753967285
Class: Attenuated vaccine + Attenuated vaccine
Rules_32	passed counts:16
node_0: feature_name=LOC121136904	feature_id[0].value > threshold=1.2424533367156982
node_794: feature_name=Rps7	feature_id[1].value <= threshold=2.4414010047912598
node_795: feature_name=Rps3a	feature_id[3].value <= threshold=2.86179256439209
node_796: feature_name=Rpl17	feature_id[21].value <= threshold=2.0126758217811584
node_797: feature_name=Rpl34	feature_id[31].value <= threshold=2.7403194904327393
node_798: feature_name=LOC121144049	feature_id[2].value <= threshold=7.029070615768433
node_799: feature_name=Isg15	feature_id[54].value <= threshold=0.3465735912322998
node_800: feature_name=Rpl9	feature_id[17].value <= threshold=1.8688347935676575
node_801: feature_name=Rps13	feature_id[22].value <= threshold=2.1383330821990967
node_802: feature_name=Rpl13	feature_id[11].value <= threshold=1.8688347935676575
Class: Non-vaccinated
Rules_33	passed counts:16
node_0: feature_name=LOC121136904	feature_id[0].value <= threshold=1.2424533367156982
node_1: feature_name=LOC121144049	feature_id[2].value <= threshold=0.8958797454833984
node_2: feature_name=Rps7	feature_id[1].value <= threshold=2.602003335952759
node_3: feature_name=Rps13	feature_id[22].value > threshold=2.0126758217811584
node_47: feature_name=Rpsa	feature_id[29].value <= threshold=2.3502402305603027
node_48: feature_name=Rps27	feature_id[15].value <= threshold=2.6735538244247437
node_49: feature_name=Pfn1	feature_id[58].value <= threshold=2.1383330821990967
node_50: feature_name=Rpl13a	feature_id[39].value <= threshold=2.5249279737472534
node_51: feature_name=Pax5	feature_id[44].value <= threshold=1.497866153717041
Class: Non-vaccinated
Rules_34	passed counts:15
node_0: feature_name=LOC121136904	feature_id[0].value > threshold=1.2424533367156982
node_794: feature_name=Rps7	feature_id[1].value > threshold=2.4414010047912598
node_898: feature_name=Isg15	feature_id[54].value <= threshold=0.3465735912322998
node_899: feature_name=Tpt1	feature_id[9].value > threshold=2.86179256439209
node_933: feature_name=Rps27	feature_id[15].value > threshold=2.7403194904327393
node_943: feature_name=LOC121144049	feature_id[2].value <= threshold=1.497866153717041
node_944: feature_name=Fau	feature_id[35].value > threshold=2.917405366897583
node_948: feature_name=Rpl29	feature_id[68].value > threshold=1.2424533367156982
node_950: feature_name=Rps14	feature_id[56].value > threshold=1.8688347935676575
node_952: feature_name=Rps3	feature_id[20].value > threshold=2.0126758217811584
node_958: feature_name=LOC101828355	feature_id[36].value <= threshold=3.3140207529067993
node_959: feature_name=LOC101833432	feature_id[61].value > threshold=1.497866153717041
node_963: feature_name=Rpl37a	feature_id[24].value <= threshold=2.970085620880127
node_964: feature_name=Rps3	feature_id[20].value > threshold=2.561982035636902
Class: Attenuated vaccine + Attenuated vaccine
Rules_35	passed counts:15
node_0: feature_name=LOC121136904	feature_id[0].value > threshold=1.2424533367156982
node_794: feature_name=Rps7	feature_id[1].value <= threshold=2.4414010047912598
node_795: feature_name=Rps3a	feature_id[3].value <= threshold=2.86179256439209
node_796: feature_name=Rpl17	feature_id[21].value > threshold=2.0126758217811584
node_830: feature_name=Rplp0	feature_id[27].value <= threshold=3.1567740440368652
node_831: feature_name=Rpl37a	feature_id[24].value <= threshold=2.86179256439209
node_832: feature_name=Pax5	feature_id[44].value <= threshold=1.8688347935676575
node_833: feature_name=Isg15	feature_id[54].value > threshold=0.3465735912322998
node_843: feature_name=Rpl30	feature_id[26].value <= threshold=2.917405366897583
node_844: feature_name=Rps29	feature_id[19].value > threshold=3.0177407264709473
Class: Non-vaccinated
Rules_36	passed counts:14
node_0: feature_name=LOC121136904	feature_id[0].value > threshold=1.2424533367156982
node_794: feature_name=Rps7	feature_id[1].value <= threshold=2.4414010047912598
node_795: feature_name=Rps3a	feature_id[3].value <= threshold=2.86179256439209
node_796: feature_name=Rpl17	feature_id[21].value <= threshold=2.0126758217811584
node_797: feature_name=Rpl34	feature_id[31].value > threshold=2.7403194904327393
Class: Adenovirus vaccine + Adenovirus vaccine
Rules_37	passed counts:14
node_0: feature_name=LOC121136904	feature_id[0].value <= threshold=1.2424533367156982
node_1: feature_name=LOC121144049	feature_id[2].value > threshold=0.8958797454833984
node_321: feature_name=Rps3a	feature_id[3].value <= threshold=3.0677825212478638
node_322: feature_name=LOC121143419	feature_id[8].value <= threshold=0.3465735912322998
node_323: feature_name=Eif1	feature_id[62].value > threshold=1.497866153717041
node_471: feature_name=Rps10	feature_id[49].value > threshold=2.6735538244247437
node_515: feature_name=Rps3	feature_id[20].value > threshold=2.4414010047912598
node_541: feature_name=Cd74	feature_id[55].value > threshold=3.941534638404846
node_559: feature_name=Rpl15	feature_id[14].value <= threshold=2.4414010047912598
node_560: feature_name=LOC101828355	feature_id[36].value <= threshold=3.198464870452881
node_561: feature_name=Rpl7	feature_id[43].value > threshold=2.1383330821990967
node_569: feature_name=Gan	feature_id[18].value <= threshold=0.3465735912322998
node_570: feature_name=Rpl27a	feature_id[41].value > threshold=2.4814223051071167
Class: mRNA vaccine + mRNA vaccine
Rules_38	passed counts:13
node_0: feature_name=LOC121136904	feature_id[0].value <= threshold=1.2424533367156982
node_1: feature_name=LOC121144049	feature_id[2].value > threshold=0.8958797454833984
node_321: feature_name=Rps3a	feature_id[3].value > threshold=3.0677825212478638
node_653: feature_name=LOC121143419	feature_id[8].value <= threshold=0.3465735912322998
node_654: feature_name=Rpl13	feature_id[11].value <= threshold=2.4414010047912598
node_655: feature_name=Arhgef18	feature_id[4].value <= threshold=1.7005987167358398
node_656: feature_name=Rps3	feature_id[20].value <= threshold=2.4414010047912598
node_657: feature_name=LOC121136904	feature_id[0].value <= threshold=0.8958797454833984
node_658: feature_name=Rpl37a	feature_id[24].value <= threshold=3.331566333770752
Class: mRNA vaccine + mRNA vaccine
Rules_39	passed counts:13
node_0: feature_name=LOC121136904	feature_id[0].value <= threshold=1.2424533367156982
node_1: feature_name=LOC121144049	feature_id[2].value <= threshold=0.8958797454833984
node_2: feature_name=Rps7	feature_id[1].value > threshold=2.602003335952759
node_170: feature_name=Rps29	feature_id[19].value > threshold=3.59721839427948
node_256: feature_name=Ddx5	feature_id[25].value <= threshold=2.4414010047912598
node_257: feature_name=Eef1a1	feature_id[42].value <= threshold=3.540854334831238
node_258: feature_name=LOC101828355	feature_id[36].value <= threshold=2.9674471616744995
node_259: feature_name=LOC101833432	feature_id[61].value <= threshold=2.4414010047912598
node_260: feature_name=Rpl13a	feature_id[39].value > threshold=2.3502402305603027
node_264: feature_name=Fau	feature_id[35].value <= threshold=3.771106719970703
Class: Adenovirus vaccine + Adenovirus vaccine
Rules_40	passed counts:12
node_0: feature_name=LOC121136904	feature_id[0].value > threshold=1.2424533367156982
node_794: feature_name=Rps7	feature_id[1].value <= threshold=2.4414010047912598
node_795: feature_name=Rps3a	feature_id[3].value <= threshold=2.86179256439209
node_796: feature_name=Rpl17	feature_id[21].value > threshold=2.0126758217811584
node_830: feature_name=Rplp0	feature_id[27].value > threshold=3.1567740440368652
node_882: feature_name=Rpl3	feature_id[65].value <= threshold=2.4414010047912598
node_883: feature_name=Rpl5	feature_id[37].value > threshold=1.589026927947998
Class: Attenuated vaccine + Attenuated vaccine
Rules_41	passed counts:12
node_0: feature_name=LOC121136904	feature_id[0].value <= threshold=1.2424533367156982
node_1: feature_name=LOC121144049	feature_id[2].value > threshold=0.8958797454833984
node_321: feature_name=Rps3a	feature_id[3].value <= threshold=3.0677825212478638
node_322: feature_name=LOC121143419	feature_id[8].value <= threshold=0.3465735912322998
node_323: feature_name=Eif1	feature_id[62].value > threshold=1.497866153717041
node_471: feature_name=Rps10	feature_id[49].value > threshold=2.6735538244247437
node_515: feature_name=Rps3	feature_id[20].value > threshold=2.4414010047912598
node_541: feature_name=Cd74	feature_id[55].value > threshold=3.941534638404846
node_559: feature_name=Rpl15	feature_id[14].value <= threshold=2.4414010047912598
node_560: feature_name=LOC101828355	feature_id[36].value > threshold=3.198464870452881
Class: mRNA vaccine + Attenuated vaccine
Rules_42	passed counts:12
node_0: feature_name=LOC121136904	feature_id[0].value <= threshold=1.2424533367156982
node_1: feature_name=LOC121144049	feature_id[2].value > threshold=0.8958797454833984
node_321: feature_name=Rps3a	feature_id[3].value <= threshold=3.0677825212478638
node_322: feature_name=LOC121143419	feature_id[8].value <= threshold=0.3465735912322998
node_323: feature_name=Eif1	feature_id[62].value > threshold=1.497866153717041
node_471: feature_name=Rps10	feature_id[49].value <= threshold=2.6735538244247437
node_472: feature_name=Rps29	feature_id[19].value > threshold=3.4175922870635986
node_504: feature_name=Rpl13a	feature_id[39].value <= threshold=2.917405366897583
node_505: feature_name=LOC101828355	feature_id[36].value > threshold=2.470821261405945
node_509: feature_name=Rpl29	feature_id[68].value > threshold=2.0126758217811584
Class: mRNA vaccine + Attenuated vaccine
Rules_43	passed counts:12
node_0: feature_name=LOC121136904	feature_id[0].value <= threshold=1.2424533367156982
node_1: feature_name=LOC121144049	feature_id[2].value <= threshold=0.8958797454833984
node_2: feature_name=Rps7	feature_id[1].value > threshold=2.602003335952759
node_170: feature_name=Rps29	feature_id[19].value <= threshold=3.59721839427948
node_171: feature_name=Rps9	feature_id[63].value > threshold=3.198464870452881
node_253: feature_name=Rps23	feature_id[5].value <= threshold=3.0201274156570435
Class: Non-vaccinated
Rules_44	passed counts:11
node_0: feature_name=LOC121136904	feature_id[0].value > threshold=1.2424533367156982
node_794: feature_name=Rps7	feature_id[1].value <= threshold=2.4414010047912598
node_795: feature_name=Rps3a	feature_id[3].value <= threshold=2.86179256439209
node_796: feature_name=Rpl17	feature_id[21].value > threshold=2.0126758217811584
node_830: feature_name=Rplp0	feature_id[27].value <= threshold=3.1567740440368652
node_831: feature_name=Rpl37a	feature_id[24].value <= threshold=2.86179256439209
node_832: feature_name=Pax5	feature_id[44].value > threshold=1.8688347935676575
node_848: feature_name=Rpl34	feature_id[31].value > threshold=2.2499048709869385
Class: Adenovirus vaccine + Adenovirus vaccine
Rules_45	passed counts:11
node_0: feature_name=LOC121136904	feature_id[0].value <= threshold=1.2424533367156982
node_1: feature_name=LOC121144049	feature_id[2].value > threshold=0.8958797454833984
node_321: feature_name=Rps3a	feature_id[3].value > threshold=3.0677825212478638
node_653: feature_name=LOC121143419	feature_id[8].value <= threshold=0.3465735912322998
node_654: feature_name=Rpl13	feature_id[11].value > threshold=2.4414010047912598
node_700: feature_name=Ddx5	feature_id[25].value <= threshold=2.0126758217811584
node_701: feature_name=Rpl17	feature_id[21].value <= threshold=2.917405366897583
node_702: feature_name=Uba52	feature_id[59].value <= threshold=2.86179256439209
node_703: feature_name=Rps9	feature_id[63].value <= threshold=2.602003335952759
Class: mRNA vaccine + mRNA vaccine
Rules_46	passed counts:11
node_0: feature_name=LOC121136904	feature_id[0].value <= threshold=1.2424533367156982
node_1: feature_name=LOC121144049	feature_id[2].value > threshold=0.8958797454833984
node_321: feature_name=Rps3a	feature_id[3].value <= threshold=3.0677825212478638
node_322: feature_name=LOC121143419	feature_id[8].value > threshold=0.3465735912322998
node_616: feature_name=Rpl9	feature_id[17].value > threshold=2.4414010047912598
node_640: feature_name=Arhgef18	feature_id[4].value > threshold=1.2424533367156982
node_648: feature_name=LOC101828355	feature_id[36].value <= threshold=3.17718505859375
Class: Attenuated vaccine + Attenuated vaccine
Rules_47	passed counts:11
node_0: feature_name=LOC121136904	feature_id[0].value <= threshold=1.2424533367156982
node_1: feature_name=LOC121144049	feature_id[2].value > threshold=0.8958797454833984
node_321: feature_name=Rps3a	feature_id[3].value <= threshold=3.0677825212478638
node_322: feature_name=LOC121143419	feature_id[8].value <= threshold=0.3465735912322998
node_323: feature_name=Eif1	feature_id[62].value <= threshold=1.497866153717041
node_324: feature_name=Rpl3	feature_id[65].value <= threshold=2.602003335952759
node_325: feature_name=Rpl13	feature_id[11].value <= threshold=1.7005987167358398
node_326: feature_name=LOC121144049	feature_id[2].value > threshold=1.497866153717041
node_332: feature_name=LOC121133550	feature_id[7].value <= threshold=0.3465735912322998
node_333: feature_name=Rps15a	feature_id[45].value > threshold=1.7776740193367004
Class: mRNA vaccine + mRNA vaccine
Rules_48	passed counts:10
node_0: feature_name=LOC121136904	feature_id[0].value > threshold=1.2424533367156982
node_794: feature_name=Rps7	feature_id[1].value > threshold=2.4414010047912598
node_898: feature_name=Isg15	feature_id[54].value <= threshold=0.3465735912322998
node_899: feature_name=Tpt1	feature_id[9].value > threshold=2.86179256439209
node_933: feature_name=Rps27	feature_id[15].value > threshold=2.7403194904327393
node_943: feature_name=LOC121144049	feature_id[2].value <= threshold=1.497866153717041
node_944: feature_name=Fau	feature_id[35].value > threshold=2.917405366897583
node_948: feature_name=Rpl29	feature_id[68].value > threshold=1.2424533367156982
node_950: feature_name=Rps14	feature_id[56].value > threshold=1.8688347935676575
node_952: feature_name=Rps3	feature_id[20].value > threshold=2.0126758217811584
node_958: feature_name=LOC101828355	feature_id[36].value <= threshold=3.3140207529067993
node_959: feature_name=LOC101833432	feature_id[61].value <= threshold=1.497866153717041
node_960: feature_name=Rps7	feature_id[1].value > threshold=2.6735538244247437
Class: Attenuated vaccine + Attenuated vaccine
Rules_49	passed counts:10
node_0: feature_name=LOC121136904	feature_id[0].value <= threshold=1.2424533367156982
node_1: feature_name=LOC121144049	feature_id[2].value > threshold=0.8958797454833984
node_321: feature_name=Rps3a	feature_id[3].value > threshold=3.0677825212478638
node_653: feature_name=LOC121143419	feature_id[8].value <= threshold=0.3465735912322998
node_654: feature_name=Rpl13	feature_id[11].value > threshold=2.4414010047912598
node_700: feature_name=Ddx5	feature_id[25].value > threshold=2.0126758217811584
node_744: feature_name=Rps28	feature_id[6].value <= threshold=3.772166132926941
node_745: feature_name=Pax5	feature_id[44].value <= threshold=2.602003335952759
node_746: feature_name=Rps27a	feature_id[47].value > threshold=1.7005987167358398
node_748: feature_name=Rpl35a	feature_id[10].value > threshold=2.3502402305603027
node_754: feature_name=LOC101833432	feature_id[61].value > threshold=1.7005987167358398
node_756: feature_name=Uba52	feature_id[59].value > threshold=2.2499048709869385
node_758: feature_name=Tmsb4x	feature_id[40].value <= threshold=4.150760889053345
node_759: feature_name=Rps28	feature_id[6].value > threshold=2.5249279737472534
node_763: feature_name=Rps4x	feature_id[12].value <= threshold=2.4414010047912598
node_764: feature_name=Rpl8	feature_id[32].value <= threshold=2.970085620880127
Class: mRNA vaccine + Attenuated vaccine
Rules_50	passed counts:10
node_0: feature_name=LOC121136904	feature_id[0].value <= threshold=1.2424533367156982
node_1: feature_name=LOC121144049	feature_id[2].value > threshold=0.8958797454833984
node_321: feature_name=Rps3a	feature_id[3].value > threshold=3.0677825212478638
node_653: feature_name=LOC121143419	feature_id[8].value <= threshold=0.3465735912322998
node_654: feature_name=Rpl13	feature_id[11].value > threshold=2.4414010047912598
node_700: feature_name=Ddx5	feature_id[25].value <= threshold=2.0126758217811584
node_701: feature_name=Rpl17	feature_id[21].value <= threshold=2.917405366897583
node_702: feature_name=Uba52	feature_id[59].value > threshold=2.86179256439209
node_718: feature_name=Rps20	feature_id[16].value <= threshold=3.540854334831238
node_719: feature_name=LOC121133550	feature_id[7].value <= threshold=0.3465735912322998
node_720: feature_name=LOC101833432	feature_id[61].value <= threshold=2.7403194904327393
node_721: feature_name=Rps7	feature_id[1].value > threshold=2.636499762535095
node_725: feature_name=Rpl23	feature_id[60].value <= threshold=3.238486170768738
Class: mRNA vaccine + mRNA vaccine
Rules_51	passed counts:10
node_0: feature_name=LOC121136904	feature_id[0].value <= threshold=1.2424533367156982
node_1: feature_name=LOC121144049	feature_id[2].value > threshold=0.8958797454833984
node_321: feature_name=Rps3a	feature_id[3].value <= threshold=3.0677825212478638
node_322: feature_name=LOC121143419	feature_id[8].value <= threshold=0.3465735912322998
node_323: feature_name=Eif1	feature_id[62].value <= threshold=1.497866153717041
node_324: feature_name=Rpl3	feature_id[65].value > threshold=2.602003335952759
node_442: feature_name=LOC101833432	feature_id[61].value <= threshold=2.7403194904327393
node_443: feature_name=Eif1	feature_id[62].value > threshold=1.2424533367156982
node_457: feature_name=Cd74	feature_id[55].value > threshold=4.241300821304321
Class: mRNA vaccine + Attenuated vaccine
Rules_52	passed counts:10
node_0: feature_name=LOC121136904	feature_id[0].value <= threshold=1.2424533367156982
node_1: feature_name=LOC121144049	feature_id[2].value > threshold=0.8958797454833984
node_321: feature_name=Rps3a	feature_id[3].value <= threshold=3.0677825212478638
node_322: feature_name=LOC121143419	feature_id[8].value <= threshold=0.3465735912322998
node_323: feature_name=Eif1	feature_id[62].value <= threshold=1.497866153717041
node_324: feature_name=Rpl3	feature_id[65].value <= threshold=2.602003335952759
node_325: feature_name=Rpl13	feature_id[11].value > threshold=1.7005987167358398
node_353: feature_name=Rpl18	feature_id[51].value > threshold=2.0126758217811584
node_357: feature_name=Rps29	feature_id[19].value > threshold=3.6505738496780396
node_427: feature_name=Cd74	feature_id[55].value > threshold=3.8789530992507935
node_431: feature_name=Rps8	feature_id[30].value > threshold=3.4468281269073486
node_435: feature_name=Rps4x	feature_id[12].value <= threshold=2.802901029586792
node_436: feature_name=Rps27a	feature_id[47].value <= threshold=2.858513832092285
Class: mRNA vaccine + mRNA vaccine
Rules_53	passed counts:10
node_0: feature_name=LOC121136904	feature_id[0].value <= threshold=1.2424533367156982
node_1: feature_name=LOC121144049	feature_id[2].value > threshold=0.8958797454833984
node_321: feature_name=Rps3a	feature_id[3].value <= threshold=3.0677825212478638
node_322: feature_name=LOC121143419	feature_id[8].value <= threshold=0.3465735912322998
node_323: feature_name=Eif1	feature_id[62].value <= threshold=1.497866153717041
node_324: feature_name=Rpl3	feature_id[65].value <= threshold=2.602003335952759
node_325: feature_name=Rpl13	feature_id[11].value <= threshold=1.7005987167358398
node_326: feature_name=LOC121144049	feature_id[2].value <= threshold=1.497866153717041
node_327: feature_name=Rpl19	feature_id[23].value <= threshold=2.4414010047912598
Class: Non-vaccinated
Rules_54	passed counts:10
node_0: feature_name=LOC121136904	feature_id[0].value <= threshold=1.2424533367156982
node_1: feature_name=LOC121144049	feature_id[2].value <= threshold=0.8958797454833984
node_2: feature_name=Rps7	feature_id[1].value > threshold=2.602003335952759
node_170: feature_name=Rps29	feature_id[19].value <= threshold=3.59721839427948
node_171: feature_name=Rps9	feature_id[63].value <= threshold=3.198464870452881
node_172: feature_name=Rpl18	feature_id[51].value <= threshold=3.0677825212478638
node_173: feature_name=Arhgef18	feature_id[4].value > threshold=1.7005987167358398
node_231: feature_name=Eif1	feature_id[62].value > threshold=1.497866153717041
node_235: feature_name=Pfn1	feature_id[58].value <= threshold=2.3937458992004395
Class: Attenuated vaccine + Attenuated vaccine
Rules_55	passed counts:10
node_0: feature_name=LOC121136904	feature_id[0].value <= threshold=1.2424533367156982
node_1: feature_name=LOC121144049	feature_id[2].value <= threshold=0.8958797454833984
node_2: feature_name=Rps7	feature_id[1].value > threshold=2.602003335952759
node_170: feature_name=Rps29	feature_id[19].value <= threshold=3.59721839427948
node_171: feature_name=Rps9	feature_id[63].value <= threshold=3.198464870452881
node_172: feature_name=Rpl18	feature_id[51].value <= threshold=3.0677825212478638
node_173: feature_name=Arhgef18	feature_id[4].value <= threshold=1.7005987167358398
node_174: feature_name=Rps27a	feature_id[47].value > threshold=3.0201274156570435
node_226: feature_name=Uba52	feature_id[59].value > threshold=2.518476366996765
node_228: feature_name=Rps9	feature_id[63].value > threshold=2.518476366996765
Class: mRNA vaccine + Attenuated vaccine
Rules_56	passed counts:10
node_0: feature_name=LOC121136904	feature_id[0].value <= threshold=1.2424533367156982
node_1: feature_name=LOC121144049	feature_id[2].value <= threshold=0.8958797454833984
node_2: feature_name=Rps7	feature_id[1].value <= threshold=2.602003335952759
node_3: feature_name=Rps13	feature_id[22].value <= threshold=2.0126758217811584
node_4: feature_name=Pax5	feature_id[44].value > threshold=2.1383330821990967
node_40: feature_name=Rps3	feature_id[20].value > threshold=2.1383330821990967
node_44: feature_name=Rps20	feature_id[16].value <= threshold=2.938867926597595
Class: Adenovirus vaccine + Adenovirus vaccine
Rules_57	passed counts:9
node_0: feature_name=LOC121136904	feature_id[0].value <= threshold=1.2424533367156982
node_1: feature_name=LOC121144049	feature_id[2].value > threshold=0.8958797454833984
node_321: feature_name=Rps3a	feature_id[3].value > threshold=3.0677825212478638
node_653: feature_name=LOC121143419	feature_id[8].value <= threshold=0.3465735912322998
node_654: feature_name=Rpl13	feature_id[11].value > threshold=2.4414010047912598
node_700: feature_name=Ddx5	feature_id[25].value <= threshold=2.0126758217811584
node_701: feature_name=Rpl17	feature_id[21].value <= threshold=2.917405366897583
node_702: feature_name=Uba52	feature_id[59].value <= threshold=2.86179256439209
node_703: feature_name=Rps9	feature_id[63].value > threshold=2.602003335952759
node_705: feature_name=LOC121144049	feature_id[2].value <= threshold=1.497866153717041
node_706: feature_name=Rpl7	feature_id[43].value <= threshold=2.5249279737472534
node_707: feature_name=Rpl8	feature_id[32].value <= threshold=3.1567740440368652
Class: mRNA vaccine + mRNA vaccine
Rules_58	passed counts:9
node_0: feature_name=LOC121136904	feature_id[0].value <= threshold=1.2424533367156982
node_1: feature_name=LOC121144049	feature_id[2].value > threshold=0.8958797454833984
node_321: feature_name=Rps3a	feature_id[3].value <= threshold=3.0677825212478638
node_322: feature_name=LOC121143419	feature_id[8].value > threshold=0.3465735912322998
node_616: feature_name=Rpl9	feature_id[17].value <= threshold=2.4414010047912598
node_617: feature_name=LOC121144049	feature_id[2].value <= threshold=7.339829444885254
node_618: feature_name=Rps4x	feature_id[12].value <= threshold=2.917405366897583
node_619: feature_name=Rpl34	feature_id[31].value <= threshold=2.5249279737472534
node_620: feature_name=LOC101833432	feature_id[61].value <= threshold=2.0126758217811584
node_621: feature_name=Rpl15	feature_id[14].value > threshold=0.3465735912322998
Class: Adenovirus vaccine + Adenovirus vaccine
Rules_59	passed counts:9
node_0: feature_name=LOC121136904	feature_id[0].value <= threshold=1.2424533367156982
node_1: feature_name=LOC121144049	feature_id[2].value > threshold=0.8958797454833984
node_321: feature_name=Rps3a	feature_id[3].value <= threshold=3.0677825212478638
node_322: feature_name=LOC121143419	feature_id[8].value <= threshold=0.3465735912322998
node_323: feature_name=Eif1	feature_id[62].value > threshold=1.497866153717041
node_471: feature_name=Rps10	feature_id[49].value > threshold=2.6735538244247437
node_515: feature_name=Rps3	feature_id[20].value <= threshold=2.4414010047912598
node_516: feature_name=Ddx5	feature_id[25].value > threshold=2.5249279737472534
node_538: feature_name=Rps23	feature_id[5].value <= threshold=2.9674471616744995
Class: mRNA vaccine + Attenuated vaccine
Rules_60	passed counts:9
node_0: feature_name=LOC121136904	feature_id[0].value <= threshold=1.2424533367156982
node_1: feature_name=LOC121144049	feature_id[2].value > threshold=0.8958797454833984
node_321: feature_name=Rps3a	feature_id[3].value <= threshold=3.0677825212478638
node_322: feature_name=LOC121143419	feature_id[8].value <= threshold=0.3465735912322998
node_323: feature_name=Eif1	feature_id[62].value > threshold=1.497866153717041
node_471: feature_name=Rps10	feature_id[49].value <= threshold=2.6735538244247437
node_472: feature_name=Rps29	feature_id[19].value <= threshold=3.4175922870635986
node_473: feature_name=Rpl13	feature_id[11].value <= threshold=2.0126758217811584
node_474: feature_name=Tmsb4x	feature_id[40].value > threshold=3.637239694595337
node_486: feature_name=Rpl23	feature_id[60].value > threshold=0.8958797454833984
node_492: feature_name=Rps3	feature_id[20].value <= threshold=2.4814223051071167
Class: mRNA vaccine + mRNA vaccine
Rules_61	passed counts:9
node_0: feature_name=LOC121136904	feature_id[0].value <= threshold=1.2424533367156982
node_1: feature_name=LOC121144049	feature_id[2].value <= threshold=0.8958797454833984
node_2: feature_name=Rps7	feature_id[1].value <= threshold=2.602003335952759
node_3: feature_name=Rps13	feature_id[22].value > threshold=2.0126758217811584
node_47: feature_name=Rpsa	feature_id[29].value > threshold=2.3502402305603027
node_129: feature_name=Rps29	feature_id[19].value <= threshold=3.6762205362319946
node_130: feature_name=Rpl15	feature_id[14].value <= threshold=2.3502402305603027
node_131: feature_name=Uba52	feature_id[59].value <= threshold=2.970085620880127
node_132: feature_name=Rpl34	feature_id[31].value > threshold=2.3410656452178955
Class: Non-vaccinated
Rules_62	passed counts:8
node_0: feature_name=LOC121136904	feature_id[0].value > threshold=1.2424533367156982
node_794: feature_name=Rps7	feature_id[1].value <= threshold=2.4414010047912598
node_795: feature_name=Rps3a	feature_id[3].value > threshold=2.86179256439209
node_887: feature_name=Rps4x	feature_id[12].value <= threshold=2.4414010047912598
node_888: feature_name=Ddx5	feature_id[25].value <= threshold=2.802901029586792
Class: Adenovirus vaccine + Adenovirus vaccine
Rules_63	passed counts:8
node_0: feature_name=LOC121136904	feature_id[0].value <= threshold=1.2424533367156982
node_1: feature_name=LOC121144049	feature_id[2].value > threshold=0.8958797454833984
node_321: feature_name=Rps3a	feature_id[3].value > threshold=3.0677825212478638
node_653: feature_name=LOC121143419	feature_id[8].value > threshold=0.3465735912322998
node_779: feature_name=Rpl38	feature_id[13].value <= threshold=3.1132683753967285
node_780: feature_name=Rpl11	feature_id[52].value > threshold=2.4414010047912598
node_786: feature_name=Rpl19	feature_id[23].value > threshold=2.4849066734313965
Class: mRNA vaccine + Attenuated vaccine
Rules_64	passed counts:8
node_0: feature_name=LOC121136904	feature_id[0].value <= threshold=1.2424533367156982
node_1: feature_name=LOC121144049	feature_id[2].value > threshold=0.8958797454833984
node_321: feature_name=Rps3a	feature_id[3].value > threshold=3.0677825212478638
node_653: feature_name=LOC121143419	feature_id[8].value <= threshold=0.3465735912322998
node_654: feature_name=Rpl13	feature_id[11].value > threshold=2.4414010047912598
node_700: feature_name=Ddx5	feature_id[25].value <= threshold=2.0126758217811584
node_701: feature_name=Rpl17	feature_id[21].value <= threshold=2.917405366897583
node_702: feature_name=Uba52	feature_id[59].value > threshold=2.86179256439209
node_718: feature_name=Rps20	feature_id[16].value <= threshold=3.540854334831238
node_719: feature_name=LOC121133550	feature_id[7].value > threshold=0.3465735912322998
Class: mRNA vaccine + Attenuated vaccine
Rules_65	passed counts:8
node_0: feature_name=LOC121136904	feature_id[0].value <= threshold=1.2424533367156982
node_1: feature_name=LOC121144049	feature_id[2].value > threshold=0.8958797454833984
node_321: feature_name=Rps3a	feature_id[3].value > threshold=3.0677825212478638
node_653: feature_name=LOC121143419	feature_id[8].value <= threshold=0.3465735912322998
node_654: feature_name=Rpl13	feature_id[11].value > threshold=2.4414010047912598
node_700: feature_name=Ddx5	feature_id[25].value <= threshold=2.0126758217811584
node_701: feature_name=Rpl17	feature_id[21].value <= threshold=2.917405366897583
node_702: feature_name=Uba52	feature_id[59].value <= threshold=2.86179256439209
node_703: feature_name=Rps9	feature_id[63].value > threshold=2.602003335952759
node_705: feature_name=LOC121144049	feature_id[2].value > threshold=1.497866153717041
node_715: feature_name=Rps9	feature_id[63].value > threshold=2.6735538244247437
Class: mRNA vaccine + Attenuated vaccine
Rules_66	passed counts:8
node_0: feature_name=LOC121136904	feature_id[0].value <= threshold=1.2424533367156982
node_1: feature_name=LOC121144049	feature_id[2].value > threshold=0.8958797454833984
node_321: feature_name=Rps3a	feature_id[3].value <= threshold=3.0677825212478638
node_322: feature_name=LOC121143419	feature_id[8].value > threshold=0.3465735912322998
node_616: feature_name=Rpl9	feature_id[17].value <= threshold=2.4414010047912598
node_617: feature_name=LOC121144049	feature_id[2].value <= threshold=7.339829444885254
node_618: feature_name=Rps4x	feature_id[12].value <= threshold=2.917405366897583
node_619: feature_name=Rpl34	feature_id[31].value <= threshold=2.5249279737472534
node_620: feature_name=LOC101833432	feature_id[61].value > threshold=2.0126758217811584
node_626: feature_name=Rpl13a	feature_id[39].value <= threshold=2.6735538244247437
node_627: feature_name=LOC101834602	feature_id[48].value <= threshold=3.154959201812744
Class: Non-vaccinated
Rules_67	passed counts:8
node_0: feature_name=LOC121136904	feature_id[0].value <= threshold=1.2424533367156982
node_1: feature_name=LOC121144049	feature_id[2].value > threshold=0.8958797454833984
node_321: feature_name=Rps3a	feature_id[3].value <= threshold=3.0677825212478638
node_322: feature_name=LOC121143419	feature_id[8].value <= threshold=0.3465735912322998
node_323: feature_name=Eif1	feature_id[62].value > threshold=1.497866153717041
node_471: feature_name=Rps10	feature_id[49].value > threshold=2.6735538244247437
node_515: feature_name=Rps3	feature_id[20].value > threshold=2.4414010047912598
node_541: feature_name=Cd74	feature_id[55].value <= threshold=3.941534638404846
node_542: feature_name=Uba52	feature_id[59].value > threshold=2.6735538244247437
node_546: feature_name=LOC101833432	feature_id[61].value > threshold=2.4414010047912598
node_554: feature_name=Rpl26	feature_id[67].value <= threshold=3.0201274156570435
Class: mRNA vaccine + Attenuated vaccine
Rules_68	passed counts:8
node_0: feature_name=LOC121136904	feature_id[0].value <= threshold=1.2424533367156982
node_1: feature_name=LOC121144049	feature_id[2].value <= threshold=0.8958797454833984
node_2: feature_name=Rps7	feature_id[1].value > threshold=2.602003335952759
node_170: feature_name=Rps29	feature_id[19].value > threshold=3.59721839427948
node_256: feature_name=Ddx5	feature_id[25].value <= threshold=2.4414010047912598
node_257: feature_name=Eef1a1	feature_id[42].value <= threshold=3.540854334831238
node_258: feature_name=LOC101828355	feature_id[36].value > threshold=2.9674471616744995
node_276: feature_name=Rpl14	feature_id[53].value > threshold=2.802901029586792
node_278: feature_name=Rpl37a	feature_id[24].value > threshold=3.2551292181015015
Class: mRNA vaccine + Attenuated vaccine
Rules_69	passed counts:8
node_0: feature_name=LOC121136904	feature_id[0].value <= threshold=1.2424533367156982
node_1: feature_name=LOC121144049	feature_id[2].value <= threshold=0.8958797454833984
node_2: feature_name=Rps7	feature_id[1].value <= threshold=2.602003335952759
node_3: feature_name=Rps13	feature_id[22].value > threshold=2.0126758217811584
node_47: feature_name=Rpsa	feature_id[29].value > threshold=2.3502402305603027
node_129: feature_name=Rps29	feature_id[19].value > threshold=3.6762205362319946
node_159: feature_name=Cd74	feature_id[55].value <= threshold=4.094205617904663
node_160: feature_name=Rps21	feature_id[28].value > threshold=2.5964784622192383
node_164: feature_name=Pax5	feature_id[44].value > threshold=0.8958797454833984
Class: Adenovirus vaccine + Adenovirus vaccine
Rules_70	passed counts:8
node_0: feature_name=LOC121136904	feature_id[0].value <= threshold=1.2424533367156982
node_1: feature_name=LOC121144049	feature_id[2].value <= threshold=0.8958797454833984
node_2: feature_name=Rps7	feature_id[1].value <= threshold=2.602003335952759
node_3: feature_name=Rps13	feature_id[22].value > threshold=2.0126758217811584
node_47: feature_name=Rpsa	feature_id[29].value <= threshold=2.3502402305603027
node_48: feature_name=Rps27	feature_id[15].value > threshold=2.6735538244247437
node_64: feature_name=Tpt1	feature_id[9].value > threshold=3.198464870452881
node_124: feature_name=LOC106021437	feature_id[69].value > threshold=0.3465735912322998
Class: Attenuated vaccine + Attenuated vaccine
Rules_71	passed counts:8
node_0: feature_name=LOC121136904	feature_id[0].value <= threshold=1.2424533367156982
node_1: feature_name=LOC121144049	feature_id[2].value <= threshold=0.8958797454833984
node_2: feature_name=Rps7	feature_id[1].value <= threshold=2.602003335952759
node_3: feature_name=Rps13	feature_id[22].value <= threshold=2.0126758217811584
node_4: feature_name=Pax5	feature_id[44].value <= threshold=2.1383330821990967
node_5: feature_name=Rpl15	feature_id[14].value > threshold=2.2499048709869385
node_29: feature_name=Arhgef18	feature_id[4].value > threshold=0.8958797454833984
node_33: feature_name=Rpl3	feature_id[65].value > threshold=1.8688347935676575
node_37: feature_name=Rpl29	feature_id[68].value <= threshold=2.3502402305603027
Class: Adenovirus vaccine + Adenovirus vaccine
Rules_72	passed counts:7
node_0: feature_name=LOC121136904	feature_id[0].value > threshold=1.2424533367156982
node_794: feature_name=Rps7	feature_id[1].value > threshold=2.4414010047912598
node_898: feature_name=Isg15	feature_id[54].value <= threshold=0.3465735912322998
node_899: feature_name=Tpt1	feature_id[9].value > threshold=2.86179256439209
node_933: feature_name=Rps27	feature_id[15].value > threshold=2.7403194904327393
node_943: feature_name=LOC121144049	feature_id[2].value <= threshold=1.497866153717041
node_944: feature_name=Fau	feature_id[35].value > threshold=2.917405366897583
node_948: feature_name=Rpl29	feature_id[68].value > threshold=1.2424533367156982
node_950: feature_name=Rps14	feature_id[56].value > threshold=1.8688347935676575
node_952: feature_name=Rps3	feature_id[20].value > threshold=2.0126758217811584
node_958: feature_name=LOC101828355	feature_id[36].value <= threshold=3.3140207529067993
node_959: feature_name=LOC101833432	feature_id[61].value > threshold=1.497866153717041
node_963: feature_name=Rpl37a	feature_id[24].value > threshold=2.970085620880127
node_967: feature_name=Pax5	feature_id[44].value <= threshold=0.3465735912322998
node_968: feature_name=Rps7	feature_id[1].value <= threshold=3.2951505184173584
Class: Attenuated vaccine + Attenuated vaccine
Rules_73	passed counts:7
node_0: feature_name=LOC121136904	feature_id[0].value > threshold=1.2424533367156982
node_794: feature_name=Rps7	feature_id[1].value > threshold=2.4414010047912598
node_898: feature_name=Isg15	feature_id[54].value <= threshold=0.3465735912322998
node_899: feature_name=Tpt1	feature_id[9].value > threshold=2.86179256439209
node_933: feature_name=Rps27	feature_id[15].value > threshold=2.7403194904327393
node_943: feature_name=LOC121144049	feature_id[2].value <= threshold=1.497866153717041
node_944: feature_name=Fau	feature_id[35].value <= threshold=2.917405366897583
node_945: feature_name=Rpl29	feature_id[68].value > threshold=2.2499048709869385
Class: Attenuated vaccine + Attenuated vaccine
Rules_74	passed counts:7
node_0: feature_name=LOC121136904	feature_id[0].value > threshold=1.2424533367156982
node_794: feature_name=Rps7	feature_id[1].value > threshold=2.4414010047912598
node_898: feature_name=Isg15	feature_id[54].value <= threshold=0.3465735912322998
node_899: feature_name=Tpt1	feature_id[9].value > threshold=2.86179256439209
node_933: feature_name=Rps27	feature_id[15].value <= threshold=2.7403194904327393
node_934: feature_name=Fau	feature_id[35].value <= threshold=3.4923582077026367
node_935: feature_name=Rpl7	feature_id[43].value > threshold=2.0126758217811584
node_937: feature_name=Rps29	feature_id[19].value <= threshold=3.8810852766036987
Class: Attenuated vaccine + Attenuated vaccine
Rules_75	passed counts:7
node_0: feature_name=LOC121136904	feature_id[0].value <= threshold=1.2424533367156982
node_1: feature_name=LOC121144049	feature_id[2].value > threshold=0.8958797454833984
node_321: feature_name=Rps3a	feature_id[3].value > threshold=3.0677825212478638
node_653: feature_name=LOC121143419	feature_id[8].value <= threshold=0.3465735912322998
node_654: feature_name=Rpl13	feature_id[11].value > threshold=2.4414010047912598
node_700: feature_name=Ddx5	feature_id[25].value > threshold=2.0126758217811584
node_744: feature_name=Rps28	feature_id[6].value <= threshold=3.772166132926941
node_745: feature_name=Pax5	feature_id[44].value <= threshold=2.602003335952759
node_746: feature_name=Rps27a	feature_id[47].value > threshold=1.7005987167358398
node_748: feature_name=Rpl35a	feature_id[10].value <= threshold=2.3502402305603027
node_749: feature_name=Rpl30	feature_id[26].value <= threshold=3.1132683753967285
Class: mRNA vaccine + Attenuated vaccine
Rules_76	passed counts:7
node_0: feature_name=LOC121136904	feature_id[0].value <= threshold=1.2424533367156982
node_1: feature_name=LOC121144049	feature_id[2].value > threshold=0.8958797454833984
node_321: feature_name=Rps3a	feature_id[3].value > threshold=3.0677825212478638
node_653: feature_name=LOC121143419	feature_id[8].value <= threshold=0.3465735912322998
node_654: feature_name=Rpl13	feature_id[11].value <= threshold=2.4414010047912598
node_655: feature_name=Arhgef18	feature_id[4].value > threshold=1.7005987167358398
Class: Attenuated vaccine + Attenuated vaccine
Rules_77	passed counts:7
node_0: feature_name=LOC121136904	feature_id[0].value <= threshold=1.2424533367156982
node_1: feature_name=LOC121144049	feature_id[2].value > threshold=0.8958797454833984
node_321: feature_name=Rps3a	feature_id[3].value > threshold=3.0677825212478638
node_653: feature_name=LOC121143419	feature_id[8].value <= threshold=0.3465735912322998
node_654: feature_name=Rpl13	feature_id[11].value <= threshold=2.4414010047912598
node_655: feature_name=Arhgef18	feature_id[4].value <= threshold=1.7005987167358398
node_656: feature_name=Rps3	feature_id[20].value > threshold=2.4414010047912598
node_664: feature_name=Fth1	feature_id[50].value <= threshold=3.713274598121643
node_665: feature_name=Rpl12	feature_id[64].value > threshold=2.2499048709869385
node_667: feature_name=Rpl34	feature_id[31].value <= threshold=3.198464870452881
node_668: feature_name=Rps3	feature_id[20].value <= threshold=2.602003335952759
node_669: feature_name=Rpl35a	feature_id[10].value <= threshold=2.943052053451538
node_670: feature_name=Rplp0	feature_id[27].value > threshold=3.0677825212478638
Class: mRNA vaccine + Attenuated vaccine
Rules_78	passed counts:7
node_0: feature_name=LOC121136904	feature_id[0].value <= threshold=1.2424533367156982
node_1: feature_name=LOC121144049	feature_id[2].value > threshold=0.8958797454833984
node_321: feature_name=Rps3a	feature_id[3].value <= threshold=3.0677825212478638
node_322: feature_name=LOC121143419	feature_id[8].value > threshold=0.3465735912322998
node_616: feature_name=Rpl9	feature_id[17].value > threshold=2.4414010047912598
node_640: feature_name=Arhgef18	feature_id[4].value <= threshold=1.2424533367156982
node_641: feature_name=Rps7	feature_id[1].value > threshold=2.770631790161133
Class: mRNA vaccine + Attenuated vaccine
Rules_79	passed counts:7
node_0: feature_name=LOC121136904	feature_id[0].value <= threshold=1.2424533367156982
node_1: feature_name=LOC121144049	feature_id[2].value > threshold=0.8958797454833984
node_321: feature_name=Rps3a	feature_id[3].value <= threshold=3.0677825212478638
node_322: feature_name=LOC121143419	feature_id[8].value > threshold=0.3465735912322998
node_616: feature_name=Rpl9	feature_id[17].value > threshold=2.4414010047912598
node_640: feature_name=Arhgef18	feature_id[4].value <= threshold=1.2424533367156982
node_641: feature_name=Rps7	feature_id[1].value <= threshold=2.770631790161133
node_642: feature_name=Rpl13	feature_id[11].value > threshold=2.2499048709869385
Class: mRNA vaccine + mRNA vaccine
Rules_80	passed counts:7
node_0: feature_name=LOC121136904	feature_id[0].value <= threshold=1.2424533367156982
node_1: feature_name=LOC121144049	feature_id[2].value > threshold=0.8958797454833984
node_321: feature_name=Rps3a	feature_id[3].value <= threshold=3.0677825212478638
node_322: feature_name=LOC121143419	feature_id[8].value <= threshold=0.3465735912322998
node_323: feature_name=Eif1	feature_id[62].value > threshold=1.497866153717041
node_471: feature_name=Rps10	feature_id[49].value > threshold=2.6735538244247437
node_515: feature_name=Rps3	feature_id[20].value > threshold=2.4414010047912598
node_541: feature_name=Cd74	feature_id[55].value > threshold=3.941534638404846
node_559: feature_name=Rpl15	feature_id[14].value > threshold=2.4414010047912598
node_577: feature_name=Rpl12	feature_id[64].value > threshold=1.8688347935676575
node_581: feature_name=Rps10	feature_id[49].value > threshold=2.802901029586792
node_589: feature_name=Rps3a	feature_id[3].value > threshold=2.297559976577759
node_593: feature_name=Rpl38	feature_id[13].value <= threshold=3.5686391592025757
node_594: feature_name=Rps8	feature_id[30].value > threshold=4.134878396987915
node_608: feature_name=Rpl12	feature_id[64].value > threshold=2.7403194904327393
Class: mRNA vaccine + Attenuated vaccine
Rules_81	passed counts:7
node_0: feature_name=LOC121136904	feature_id[0].value <= threshold=1.2424533367156982
node_1: feature_name=LOC121144049	feature_id[2].value > threshold=0.8958797454833984
node_321: feature_name=Rps3a	feature_id[3].value <= threshold=3.0677825212478638
node_322: feature_name=LOC121143419	feature_id[8].value <= threshold=0.3465735912322998
node_323: feature_name=Eif1	feature_id[62].value > threshold=1.497866153717041
node_471: feature_name=Rps10	feature_id[49].value > threshold=2.6735538244247437
node_515: feature_name=Rps3	feature_id[20].value > threshold=2.4414010047912598
node_541: feature_name=Cd74	feature_id[55].value > threshold=3.941534638404846
node_559: feature_name=Rpl15	feature_id[14].value <= threshold=2.4414010047912598
node_560: feature_name=LOC101828355	feature_id[36].value <= threshold=3.198464870452881
node_561: feature_name=Rpl7	feature_id[43].value <= threshold=2.1383330821990967
node_562: feature_name=LOC101828355	feature_id[36].value > threshold=2.943052053451538
Class: mRNA vaccine + Attenuated vaccine
Rules_82	passed counts:7
node_0: feature_name=LOC121136904	feature_id[0].value <= threshold=1.2424533367156982
node_1: feature_name=LOC121144049	feature_id[2].value > threshold=0.8958797454833984
node_321: feature_name=Rps3a	feature_id[3].value <= threshold=3.0677825212478638
node_322: feature_name=LOC121143419	feature_id[8].value <= threshold=0.3465735912322998
node_323: feature_name=Eif1	feature_id[62].value > threshold=1.497866153717041
node_471: feature_name=Rps10	feature_id[49].value > threshold=2.6735538244247437
node_515: feature_name=Rps3	feature_id[20].value <= threshold=2.4414010047912598
node_516: feature_name=Ddx5	feature_id[25].value <= threshold=2.5249279737472534
node_517: feature_name=Rps15a	feature_id[45].value > threshold=2.86179256439209
node_527: feature_name=Fau	feature_id[35].value > threshold=3.238486170768738
node_529: feature_name=Rpl8	feature_id[32].value > threshold=2.8888261318206787
node_535: feature_name=Tpt1	feature_id[9].value <= threshold=3.380786418914795
Class: mRNA vaccine + mRNA vaccine
Rules_83	passed counts:7
node_0: feature_name=LOC121136904	feature_id[0].value <= threshold=1.2424533367156982
node_1: feature_name=LOC121144049	feature_id[2].value > threshold=0.8958797454833984
node_321: feature_name=Rps3a	feature_id[3].value <= threshold=3.0677825212478638
node_322: feature_name=LOC121143419	feature_id[8].value <= threshold=0.3465735912322998
node_323: feature_name=Eif1	feature_id[62].value > threshold=1.497866153717041
node_471: feature_name=Rps10	feature_id[49].value > threshold=2.6735538244247437
node_515: feature_name=Rps3	feature_id[20].value <= threshold=2.4414010047912598
node_516: feature_name=Ddx5	feature_id[25].value <= threshold=2.5249279737472534
node_517: feature_name=Rps15a	feature_id[45].value > threshold=2.86179256439209
node_527: feature_name=Fau	feature_id[35].value <= threshold=3.238486170768738
Class: mRNA vaccine + Attenuated vaccine
Rules_84	passed counts:7
node_0: feature_name=LOC121136904	feature_id[0].value <= threshold=1.2424533367156982
node_1: feature_name=LOC121144049	feature_id[2].value > threshold=0.8958797454833984
node_321: feature_name=Rps3a	feature_id[3].value <= threshold=3.0677825212478638
node_322: feature_name=LOC121143419	feature_id[8].value <= threshold=0.3465735912322998
node_323: feature_name=Eif1	feature_id[62].value <= threshold=1.497866153717041
node_324: feature_name=Rpl3	feature_id[65].value <= threshold=2.602003335952759
node_325: feature_name=Rpl13	feature_id[11].value > threshold=1.7005987167358398
node_353: feature_name=Rpl18	feature_id[51].value > threshold=2.0126758217811584
node_357: feature_name=Rps29	feature_id[19].value > threshold=3.6505738496780396
node_427: feature_name=Cd74	feature_id[55].value <= threshold=3.8789530992507935
node_428: feature_name=Rps27	feature_id[15].value > threshold=2.602003335952759
Class: Adenovirus vaccine + Adenovirus vaccine
Rules_85	passed counts:7
node_0: feature_name=LOC121136904	feature_id[0].value <= threshold=1.2424533367156982
node_1: feature_name=LOC121144049	feature_id[2].value > threshold=0.8958797454833984
node_321: feature_name=Rps3a	feature_id[3].value <= threshold=3.0677825212478638
node_322: feature_name=LOC121143419	feature_id[8].value <= threshold=0.3465735912322998
node_323: feature_name=Eif1	feature_id[62].value <= threshold=1.497866153717041
node_324: feature_name=Rpl3	feature_id[65].value <= threshold=2.602003335952759
node_325: feature_name=Rpl13	feature_id[11].value > threshold=1.7005987167358398
node_353: feature_name=Rpl18	feature_id[51].value <= threshold=2.0126758217811584
node_354: feature_name=Rps9	feature_id[63].value <= threshold=2.4814223051071167
Class: mRNA vaccine + Attenuated vaccine
Rules_86	passed counts:7
node_0: feature_name=LOC121136904	feature_id[0].value <= threshold=1.2424533367156982
node_1: feature_name=LOC121144049	feature_id[2].value <= threshold=0.8958797454833984
node_2: feature_name=Rps7	feature_id[1].value > threshold=2.602003335952759
node_170: feature_name=Rps29	feature_id[19].value <= threshold=3.59721839427948
node_171: feature_name=Rps9	feature_id[63].value <= threshold=3.198464870452881
node_172: feature_name=Rpl18	feature_id[51].value <= threshold=3.0677825212478638
node_173: feature_name=Arhgef18	feature_id[4].value <= threshold=1.7005987167358398
node_174: feature_name=Rps27a	feature_id[47].value <= threshold=3.0201274156570435
node_175: feature_name=Rpsa	feature_id[29].value > threshold=2.0126758217811584
node_183: feature_name=Ddx5	feature_id[25].value <= threshold=2.6735538244247437
node_184: feature_name=Uba52	feature_id[59].value > threshold=3.1132683753967285
node_214: feature_name=Rpl35a	feature_id[10].value > threshold=2.4814223051071167
Class: mRNA vaccine + Attenuated vaccine
Rules_87	passed counts:7
node_0: feature_name=LOC121136904	feature_id[0].value <= threshold=1.2424533367156982
node_1: feature_name=LOC121144049	feature_id[2].value <= threshold=0.8958797454833984
node_2: feature_name=Rps7	feature_id[1].value > threshold=2.602003335952759
node_170: feature_name=Rps29	feature_id[19].value <= threshold=3.59721839427948
node_171: feature_name=Rps9	feature_id[63].value <= threshold=3.198464870452881
node_172: feature_name=Rpl18	feature_id[51].value <= threshold=3.0677825212478638
node_173: feature_name=Arhgef18	feature_id[4].value <= threshold=1.7005987167358398
node_174: feature_name=Rps27a	feature_id[47].value <= threshold=3.0201274156570435
node_175: feature_name=Rpsa	feature_id[29].value > threshold=2.0126758217811584
node_183: feature_name=Ddx5	feature_id[25].value <= threshold=2.6735538244247437
node_184: feature_name=Uba52	feature_id[59].value <= threshold=3.1132683753967285
node_185: feature_name=Rpl19	feature_id[23].value > threshold=2.5249279737472534
node_189: feature_name=Isg15	feature_id[54].value <= threshold=2.0126758217811584
node_190: feature_name=Rps23	feature_id[5].value <= threshold=3.1567740440368652
node_191: feature_name=Rpl29	feature_id[68].value <= threshold=2.2499048709869385
node_192: feature_name=LOC101834868	feature_id[46].value > threshold=2.938867926597595
node_198: feature_name=Rps3	feature_id[20].value <= threshold=2.9085556268692017
Class: mRNA vaccine + mRNA vaccine
Rules_88	passed counts:7
node_0: feature_name=LOC121136904	feature_id[0].value <= threshold=1.2424533367156982
node_1: feature_name=LOC121144049	feature_id[2].value <= threshold=0.8958797454833984
node_2: feature_name=Rps7	feature_id[1].value <= threshold=2.602003335952759
node_3: feature_name=Rps13	feature_id[22].value > threshold=2.0126758217811584
node_47: feature_name=Rpsa	feature_id[29].value <= threshold=2.3502402305603027
node_48: feature_name=Rps27	feature_id[15].value > threshold=2.6735538244247437
node_64: feature_name=Tpt1	feature_id[9].value <= threshold=3.198464870452881
node_65: feature_name=Ddx5	feature_id[25].value > threshold=2.970085620880127
node_117: feature_name=Rpl18	feature_id[51].value > threshold=2.5249279737472534
Class: Attenuated vaccine + Attenuated vaccine
Rules_89	passed counts:6
node_0: feature_name=LOC121136904	feature_id[0].value > threshold=1.2424533367156982
node_794: feature_name=Rps7	feature_id[1].value > threshold=2.4414010047912598
node_898: feature_name=Isg15	feature_id[54].value > threshold=0.3465735912322998
node_988: feature_name=Rpl15	feature_id[14].value <= threshold=2.602003335952759
node_989: feature_name=Rps3a	feature_id[3].value <= threshold=3.1132683753967285
node_990: feature_name=Rps4x	feature_id[12].value <= threshold=3.065613269805908
node_991: feature_name=Rps4x	feature_id[12].value > threshold=1.589026927947998
node_993: feature_name=Rpl27a	feature_id[41].value <= threshold=3.17718505859375
node_994: feature_name=LOC101834868	feature_id[46].value <= threshold=3.449861526489258
node_995: feature_name=Cd74	feature_id[55].value <= threshold=3.540854334831238
node_996: feature_name=LOC101834868	feature_id[46].value <= threshold=2.470821261405945
Class: Adenovirus vaccine + Adenovirus vaccine
Rules_90	passed counts:6
node_0: feature_name=LOC121136904	feature_id[0].value > threshold=1.2424533367156982
node_794: feature_name=Rps7	feature_id[1].value <= threshold=2.4414010047912598
node_795: feature_name=Rps3a	feature_id[3].value <= threshold=2.86179256439209
node_796: feature_name=Rpl17	feature_id[21].value > threshold=2.0126758217811584
node_830: feature_name=Rplp0	feature_id[27].value <= threshold=3.1567740440368652
node_831: feature_name=Rpl37a	feature_id[24].value > threshold=2.86179256439209
node_851: feature_name=Tpt1	feature_id[9].value <= threshold=3.218075156211853
node_852: feature_name=Fth1	feature_id[50].value <= threshold=3.60908842086792
node_853: feature_name=Ddx5	feature_id[25].value > threshold=1.0397207736968994
node_857: feature_name=LOC121133550	feature_id[7].value <= threshold=2.0715673565864563
node_858: feature_name=Rps15a	feature_id[45].value > threshold=1.35402512550354
node_860: feature_name=Rps29	feature_id[19].value > threshold=2.7276605367660522
node_862: feature_name=Rpl11	feature_id[52].value > threshold=1.0397207736968994
node_864: feature_name=Rps23	feature_id[5].value > threshold=1.497866153717041
node_868: feature_name=Rpl5	feature_id[37].value <= threshold=2.3502402305603027
node_869: feature_name=LOC121136222	feature_id[34].value > threshold=2.3502402305603027
node_871: feature_name=Rpl13a	feature_id[39].value > threshold=2.2821741104125977
Class: Adenovirus vaccine + Adenovirus vaccine
Rules_91	passed counts:6
node_0: feature_name=LOC121136904	feature_id[0].value > threshold=1.2424533367156982
node_794: feature_name=Rps7	feature_id[1].value <= threshold=2.4414010047912598
node_795: feature_name=Rps3a	feature_id[3].value <= threshold=2.86179256439209
node_796: feature_name=Rpl17	feature_id[21].value <= threshold=2.0126758217811584
node_797: feature_name=Rpl34	feature_id[31].value <= threshold=2.7403194904327393
node_798: feature_name=LOC121144049	feature_id[2].value > threshold=7.029070615768433
Class: Attenuated vaccine + Attenuated vaccine
Rules_92	passed counts:6
node_0: feature_name=LOC121136904	feature_id[0].value <= threshold=1.2424533367156982
node_1: feature_name=LOC121144049	feature_id[2].value > threshold=0.8958797454833984
node_321: feature_name=Rps3a	feature_id[3].value > threshold=3.0677825212478638
node_653: feature_name=LOC121143419	feature_id[8].value <= threshold=0.3465735912322998
node_654: feature_name=Rpl13	feature_id[11].value > threshold=2.4414010047912598
node_700: feature_name=Ddx5	feature_id[25].value > threshold=2.0126758217811584
node_744: feature_name=Rps28	feature_id[6].value <= threshold=3.772166132926941
node_745: feature_name=Pax5	feature_id[44].value <= threshold=2.602003335952759
node_746: feature_name=Rps27a	feature_id[47].value > threshold=1.7005987167358398
node_748: feature_name=Rpl35a	feature_id[10].value > threshold=2.3502402305603027
node_754: feature_name=LOC101833432	feature_id[61].value > threshold=1.7005987167358398
node_756: feature_name=Uba52	feature_id[59].value > threshold=2.2499048709869385
node_758: feature_name=Tmsb4x	feature_id[40].value > threshold=4.150760889053345
node_774: feature_name=Rpl15	feature_id[14].value > threshold=2.5964784622192383
Class: mRNA vaccine + Attenuated vaccine
Rules_93	passed counts:6
node_0: feature_name=LOC121136904	feature_id[0].value <= threshold=1.2424533367156982
node_1: feature_name=LOC121144049	feature_id[2].value > threshold=0.8958797454833984
node_321: feature_name=Rps3a	feature_id[3].value > threshold=3.0677825212478638
node_653: feature_name=LOC121143419	feature_id[8].value <= threshold=0.3465735912322998
node_654: feature_name=Rpl13	feature_id[11].value > threshold=2.4414010047912598
node_700: feature_name=Ddx5	feature_id[25].value <= threshold=2.0126758217811584
node_701: feature_name=Rpl17	feature_id[21].value <= threshold=2.917405366897583
node_702: feature_name=Uba52	feature_id[59].value <= threshold=2.86179256439209
node_703: feature_name=Rps9	feature_id[63].value > threshold=2.602003335952759
node_705: feature_name=LOC121144049	feature_id[2].value <= threshold=1.497866153717041
node_706: feature_name=Rpl7	feature_id[43].value > threshold=2.5249279737472534
node_712: feature_name=Rps4x	feature_id[12].value > threshold=2.802901029586792
Class: mRNA vaccine + Attenuated vaccine
Rules_94	passed counts:6
node_0: feature_name=LOC121136904	feature_id[0].value <= threshold=1.2424533367156982
node_1: feature_name=LOC121144049	feature_id[2].value > threshold=0.8958797454833984
node_321: feature_name=Rps3a	feature_id[3].value > threshold=3.0677825212478638
node_653: feature_name=LOC121143419	feature_id[8].value <= threshold=0.3465735912322998
node_654: feature_name=Rpl13	feature_id[11].value <= threshold=2.4414010047912598
node_655: feature_name=Arhgef18	feature_id[4].value <= threshold=1.7005987167358398
node_656: feature_name=Rps3	feature_id[20].value > threshold=2.4414010047912598
node_664: feature_name=Fth1	feature_id[50].value <= threshold=3.713274598121643
node_665: feature_name=Rpl12	feature_id[64].value > threshold=2.2499048709869385
node_667: feature_name=Rpl34	feature_id[31].value > threshold=3.198464870452881
node_689: feature_name=Rpl27a	feature_id[41].value > threshold=3.0433874130249023
Class: mRNA vaccine + mRNA vaccine
Rules_95	passed counts:6
node_0: feature_name=LOC121136904	feature_id[0].value <= threshold=1.2424533367156982
node_1: feature_name=LOC121144049	feature_id[2].value > threshold=0.8958797454833984
node_321: feature_name=Rps3a	feature_id[3].value <= threshold=3.0677825212478638
node_322: feature_name=LOC121143419	feature_id[8].value <= threshold=0.3465735912322998
node_323: feature_name=Eif1	feature_id[62].value > threshold=1.497866153717041
node_471: feature_name=Rps10	feature_id[49].value > threshold=2.6735538244247437
node_515: feature_name=Rps3	feature_id[20].value > threshold=2.4414010047912598
node_541: feature_name=Cd74	feature_id[55].value <= threshold=3.941534638404846
node_542: feature_name=Uba52	feature_id[59].value > threshold=2.6735538244247437
node_546: feature_name=LOC101833432	feature_id[61].value <= threshold=2.4414010047912598
node_547: feature_name=Pfn1	feature_id[58].value > threshold=1.8688347935676575
Class: mRNA vaccine + mRNA vaccine
Rules_96	passed counts:6
node_0: feature_name=LOC121136904	feature_id[0].value <= threshold=1.2424533367156982
node_1: feature_name=LOC121144049	feature_id[2].value > threshold=0.8958797454833984
node_321: feature_name=Rps3a	feature_id[3].value <= threshold=3.0677825212478638
node_322: feature_name=LOC121143419	feature_id[8].value <= threshold=0.3465735912322998
node_323: feature_name=Eif1	feature_id[62].value > threshold=1.497866153717041
node_471: feature_name=Rps10	feature_id[49].value <= threshold=2.6735538244247437
node_472: feature_name=Rps29	feature_id[19].value <= threshold=3.4175922870635986
node_473: feature_name=Rpl13	feature_id[11].value <= threshold=2.0126758217811584
node_474: feature_name=Tmsb4x	feature_id[40].value <= threshold=3.637239694595337
node_475: feature_name=LOC121136222	feature_id[34].value > threshold=0.3465735912322998
node_477: feature_name=Pax5	feature_id[44].value <= threshold=1.497866153717041
node_478: feature_name=Rplp0	feature_id[27].value > threshold=0.3465735912322998
node_480: feature_name=Rpl3	feature_id[65].value <= threshold=2.3502402305603027
node_481: feature_name=Tmsb4x	feature_id[40].value > threshold=2.260894298553467
Class: mRNA vaccine + Attenuated vaccine
Rules_97	passed counts:6
node_0: feature_name=LOC121136904	feature_id[0].value <= threshold=1.2424533367156982
node_1: feature_name=LOC121144049	feature_id[2].value > threshold=0.8958797454833984
node_321: feature_name=Rps3a	feature_id[3].value <= threshold=3.0677825212478638
node_322: feature_name=LOC121143419	feature_id[8].value <= threshold=0.3465735912322998
node_323: feature_name=Eif1	feature_id[62].value <= threshold=1.497866153717041
node_324: feature_name=Rpl3	feature_id[65].value > threshold=2.602003335952759
node_442: feature_name=LOC101833432	feature_id[61].value <= threshold=2.7403194904327393
node_443: feature_name=Eif1	feature_id[62].value > threshold=1.2424533367156982
node_457: feature_name=Cd74	feature_id[55].value <= threshold=4.241300821304321
node_458: feature_name=Rpl12	feature_id[64].value <= threshold=2.802901029586792
node_459: feature_name=Rpl13a	feature_id[39].value > threshold=2.5249279737472534
node_461: feature_name=Rpl3	feature_id[65].value > threshold=2.6735538244247437
Class: mRNA vaccine + Attenuated vaccine
Rules_98	passed counts:6
node_0: feature_name=LOC121136904	feature_id[0].value <= threshold=1.2424533367156982
node_1: feature_name=LOC121144049	feature_id[2].value > threshold=0.8958797454833984
node_321: feature_name=Rps3a	feature_id[3].value <= threshold=3.0677825212478638
node_322: feature_name=LOC121143419	feature_id[8].value <= threshold=0.3465735912322998
node_323: feature_name=Eif1	feature_id[62].value <= threshold=1.497866153717041
node_324: feature_name=Rpl3	feature_id[65].value <= threshold=2.602003335952759
node_325: feature_name=Rpl13	feature_id[11].value > threshold=1.7005987167358398
node_353: feature_name=Rpl18	feature_id[51].value > threshold=2.0126758217811584
node_357: feature_name=Rps29	feature_id[19].value <= threshold=3.6505738496780396
node_358: feature_name=Fth1	feature_id[50].value <= threshold=3.9118229150772095
node_359: feature_name=LOC121136115	feature_id[33].value <= threshold=0.3465735912322998
node_360: feature_name=LOC101834868	feature_id[46].value > threshold=1.7005987167358398
node_362: feature_name=Rpl8	feature_id[32].value <= threshold=3.3460417985916138
node_363: feature_name=Rps28	feature_id[6].value <= threshold=3.3497501611709595
node_364: feature_name=Rps23	feature_id[5].value <= threshold=3.0677825212478638
node_365: feature_name=Rps14	feature_id[56].value <= threshold=3.2573564052581787
node_366: feature_name=Rps7	feature_id[1].value <= threshold=3.1513094902038574
node_367: feature_name=Fau	feature_id[35].value <= threshold=3.860230803489685
node_368: feature_name=Rplp0	feature_id[27].value > threshold=1.7776740193367004
node_370: feature_name=Cd74	feature_id[55].value > threshold=2.705823063850403
node_372: feature_name=Rpsa	feature_id[29].value > threshold=2.6735538244247437
node_396: feature_name=Rps29	feature_id[19].value <= threshold=3.3497501611709595
Class: mRNA vaccine + mRNA vaccine
Rules_99	passed counts:6
node_0: feature_name=LOC121136904	feature_id[0].value <= threshold=1.2424533367156982
node_1: feature_name=LOC121144049	feature_id[2].value > threshold=0.8958797454833984
node_321: feature_name=Rps3a	feature_id[3].value <= threshold=3.0677825212478638
node_322: feature_name=LOC121143419	feature_id[8].value <= threshold=0.3465735912322998
node_323: feature_name=Eif1	feature_id[62].value <= threshold=1.497866153717041
node_324: feature_name=Rpl3	feature_id[65].value <= threshold=2.602003335952759
node_325: feature_name=Rpl13	feature_id[11].value <= threshold=1.7005987167358398
node_326: feature_name=LOC121144049	feature_id[2].value > threshold=1.497866153717041
node_332: feature_name=LOC121133550	feature_id[7].value > threshold=0.3465735912322998
node_344: feature_name=LOC101834602	feature_id[48].value > threshold=1.497866153717041
node_348: feature_name=Rpl8	feature_id[32].value > threshold=1.7005987167358398
Class: Adenovirus vaccine + Adenovirus vaccine
Rules_100	passed counts:6
[truncated: 5,614 more rows]

## Sheet: mRMR
Rules_0	passed counts:351
[truncated: 8,358 more rows]

## Sheet: PFI
Rules_0	passed counts:379
[truncated: 6,621 more rows]
