# Supplementary material for: Immune responses of different COVID-19 vaccination strategies by analyzing single-cell RNA sequencing data from multiple tissues using machine learning methods
Source: Front Genet. 2023 Mar 17;14:1157305. doi: 10.3389/fgene.2023.1157305 (PMC10065150; doi:10.3389/fgene.2023.1157305)
Supplement: Supplementary file 7 [file Table1.XLSX]

## Sheet: Blood B cell
Rank	LASSO feature list	LightGBM feature list	MCFS feature list	mRMR feature list	PFI feature list
1	LOC121144049	LOC121144049	LOC121136904	LOC121136904	Rps3a
2	Rps23	LOC121136904	Rps7	Tpt1	Arhgef18
3	LOC121136222	Rps29	LOC121144049	Arhgef18	Rplp0
4	LOC121138193	Rps4x	Rps3a	Rps23	LOC121136115
5	Rpl13	Rps3a	Arhgef18	LOC121136115	Rps20
6	Klf2	LOC101833432	Rps23	Gan	Rpl34
7	Rps7	Ddx5	Rps28	Rps7	Junb
8	LOC121141272	Rpl38	LOC121133550	Rpl38	LOC121136222
9	Actb	Eif1	LOC121143419	Rpl13	Gan
10	Rpl15	Tpt1	Tpt1	Ddx5	Rpl39
11	Rpl35a	Arhgef18	Rpl35a	Rps3a	Rpl12
12	Rpl3	Rps7	Rpl13	LOC121133550	Rpl38
13	Rplp0	Cd74	Rps4x	Rps4x	Rpl13
14	Rsrp1	Rps28	Rpl38	Pax5	Rps28
15	Rpl11	Rpl13	Rpl15	LOC121143419	LOC121144049
16	LOC101841405	LOC121133550	Rps27	Rpl15	LOC121136904
17	Sell	Tmsb4x	Rps20	Rps28	LOC106021785
18	Pfn1	Rpl5	Rpl9	LOC101838358	Eif1
19	Hmgcs2	LOC121143419	Gan	Rpl35a	Rpl19
20	Itga9	LOC121141272	Rps29	LOC101829188	Rps15
21	Sec61g	Rps3	Rps3	Rps20	Rpl37a
22	Ppbp	Mnda	Rpl17	LOC106021437	Rps27
23	Rps3a	LOC121136222	Rps13	Rps27	Pax5
24	Dpm2	Rps21	Rpl19	Rpl5	Rpl29
25	LOC110339871	Pax5	Rpl37a	Rpl9	LOC101838358
26	Rpl18	Rsrp1	Ddx5	Eif1	LOC101834602
27	Rpl32	Rpl35a	Rpl30	Rpsa	LOC121133550
28	LOC101840844	Rpl15	Rplp0	Rps21	LOC101841371
29	Tpt1	Rpl13a	Rps21	LOC101833432	Fth1
30	Rpl27a	Pfn1	Rpsa	Rps29	LOC106021437
31	Mcl1	LOC101834602	Rps8	Rpl19	Rpl5
32	Arpc2	Tmsb10	Rpl34	Pfn1	Mnda
33	Marcks	LOC121138218	Rpl8	Rps3	Rpsa
34	Ypel3	rna-NC-013276.1:72..1026	LOC121136115	Mx1	Rps29
35	Oaz1	Rps8	LOC121136222	LOC121136222	LOC121143419
36	Mocs2	LOC121138193	Fau	Serf2	LOC101829442
37	Hopx	Rpl37a	LOC101828355	Rps13	Rps7
38	LOC101833432	Eef1a1	Rpl5	rna-NC-013276.1:72..1026	LOC121139991
39	Bank1	Rps27	LOC101838358	Rpl17	Ddx5
40	Jmjd1c	Rpsa	Rpl13a	Slfn5	Rps23
41	Eif4a2	Rps23	Tmsb4x	Isg15	Rps21
42	LOC101840185	Mx1	Rpl27a	LOC101828355	Rpl35a
43	Rpl9	Rpl9	Eef1a1	LOC121139982	Rpl3
44	Rpl17	Klf2	Rpl7	Rpl7	LOC101834868
45	Kiaa0040	Rplp0	Pax5	LOC110339871	LOC101829188
46	Rufy1	Rpl3	Rps15a	LOC101829442	Rpl15
47	Ctsh	LOC101834868	LOC101834868	Rpl13a	Rps8
48	Tmem184c	Coro1a	Rps27a	Junb	Rps4x
49	Srpk1	Rps9	LOC101834602	Rpl11	Rplp2
50	Cdkn1b	Arhgdib	Rps10	Ifit3	rna-NC-013276.1:72..1026
51	Ppia	Rps14	Fth1	Rpl30	Ube2l6
52	Smim13	Sell	Rpl18	LOC101823002	Tmsb4x
53	Rpsa	LOC121136115	Rpl11	Rplp0	Rps10
54	Coro1a	LOC101841371	Rpl14	Rpl32	LOC101833432
55	Slc5a6	Rps27a	Isg15	Sell	Zfp36l2
56	Galnt11	Cd79a	Cd74	LOC121141308	Ubb
57	Slx1a	Rpl11	Rps14	LOC101827358	Serf2
58	B3gnt7	LOC121137942	Rpl10	Coro1a	Rpl13a
59	Taldo1	Gan	Pfn1	Rpl37a	Myl6
60	Rps10	B2m	Uba52	Ifi44l	Tubb
61	Smim10l1	Rpl6	Rpl23	Rpl8	Rps5
62	LOC101840543	Myl6	LOC101833432	Arhgdib	Rps19
63	LOC101844521	LOC106021785	Eif1	Rack1	LOC110339871
64	Smad4	Isg15	Rps9	Ubb	Rpl4
65	Rpl28	LOC101840468	Rpl12	Klf2	Rpl10
66	Srp9	Serf2	Rpl3	Rps27a	Fau
67	Ago4	Clic1	Rps16	Oaz1	Uba52
68	Lyz	Rps20	Rpl26	Ier5	Rpl9
69	Ptpn18	LOC101829188	Rpl29	LOC101837503	Rpl35
70	Gon7	Arpc2	LOC106021437	Rpl34	Klf2
71	Cfap251	Rack1	Mx1	Rps16	Aprt
72	Arhgdib	Oaz1	LOC121140632	Rpl18	Sell
73	Rpl29	Junb	Rpl39	Mnda	Rpl17
74	LOC121138179	Fth1	Rplp1	Rpl23	Rack1
75	Nipsnap2	Sec61g	Junb	Ifit2	Pfn1
76	LOC110340990	Rpl7a	Serf2	Fau	LOC121141308
77	Clic1	Rpl7	LOC101829188	Rpl39	LOC121141272
78	Spc24	Rpl34	LOC110339871	LOC101834602	LOC121137942
79	Fgb	LOC101828355	LOC121141272	Rpl29	LOC101844521
80	Atp6v1g1	Rpl17	B2m	Herc6	Eif3e
81	LOC121138126	Mcl1	Rpl6	Rpl3	Eef1a1
82	Ube2r2	LOC110339871	LOC121133073	Tubb	Eaf2
83	Ncor2	Ier5	LOC101829442	Rpl6	Cd74
84	Lrrk2	rna-NC-013276.1:1101..2662	Mnda	Rpl12	Rps24
85	Ndel1	Tsc22d3	Rps25	LOC101834051	Rpl37
86	Snrpe	S100a8	Rtp4	Rps10	Rpl14
87	Dynll1	Ltb	Rack1	Fth1	LOC101840468
88	Myl6	LOC101822555	Ier5	Pabpc4	B2m
89	Rpl26	Calm1	Usp18	Rpl27a	Rps3
90	LOC110341969	Rps15a	Rps24	Rps8	Rps2
91	Nt5c2	Rpl27a	LOC101823002	B2m	Rpl30
92	Cabcoco1	Ppia	Eaf2	Ube2l6	Rpl21
93	Btg1	LOC101833678	Coro1a	Myl6	Rpl18a
94	LOC101842327	Foxp1	Rpl32	Lgals9	Ms4a1
95	Mzb1	Rpl32	Rps5	Rps15a	LOC121144278
96	Klf3	Actb	Rplp2	Tmsb4x	Irf7
97	LOC101825055	Uba52	Ifi44l	Rps25	Tmsb10
98	Nop10	Rpl10	Uba7	Sec61g	Rps17
99	Spi1	Ifi30	Irf7	LOC101834868	Rpl8
100	Ppm1e	Rpl8	Klf2	LOC121139264	Rpl6
101	Sult2b1	LOC101827358	Arhgdib	Rps14	Rpl28
102	Ctnnal1	Ms4a1	C2	Eif3e	Pip5k1a
103	LOC121143307	Id3	Slamf9	LOC101840310	Ltb
104	Limd2	Rps13	LOC101841371	Rpl14	Ing2
105	Dis3l2	Ly6e	Slfn5	Uba52	Ypel3
106	Mrps18b	LOC101838358	LOC101837503	LOC101842449	Tpt1
107	Gramd2b	LOC101837503	Rpl37	LOC106021727	Tex10
108	LOC101822410	Fau	Rps19	Rtp4	Sec61g
109	Sec11a	Ypel3	LOC106021727	Rpl26	Rps6
110	LOC101843106	Rpl30	Ddx60	LOC121141088	Rps18
111	LOC121138686	LOC101822587	LOC110343535	Rpl10	Rps13
112	LOC110341726	Ifi44l	Rsad2	Ly6e	Rps12
113	LOC101830755	Cd79b	LOC121139264	Rps9	Rplp1
114	LOC101829167	Rps10	LOC121139982	Arpc1b	Rpl11
115	Zbed6	Dpm2	LOC101842449	Usp18	Ptpn6
116	LOC121141557	Cdc42	LOC101827358	Rpl21	Myh9
117	Tmed2	Arpc3	Ifit2	Rps17	Mx1
118	Ccne1	Tspo	Ubb	Tmsb10	LOC121134510
119	Cipc	Rps16	Herc6	LOC101823249	Hmgb1
120	Gpsm3	Rpl19	Rpl10a	Plac8	Gstp1
121	Trappc1	LOC101827335	Eif3e	Plekha2	Cd79b
122	Mlx	Alas2	Ifit3	Rplp1	Alas2
123	Asxl1	Rps24	LOC121139318	Taldo1	Taf9
124	Rpl19	Rpl18	Samd9	Eef1a1	Rps25
125	Itm2b	Plac8	Rps17	LOC121140632	Rpl24
126	Csgalnact2	LOC106021008	LOC101824821	LOC106021278	Rpl22l1
127	Golt1b	Ubb	LOC101833486	Ppia	Mbnl1
128	Hikeshi	Ptma	LOC101827335	LOC106021785	LOC101824821
129	LOC121140756	LOC121142334	Pabpc4	LOC101824821	Ftl
130	Mapk3	Calm2	Ly6e	Hnrnpm	Eml4
131	Anks6	Btla	Rps15	Ypel3	Eef1g
132	Rex1bd	Thy1	Mx2	Rps15	Coro1a
133	CUNH16orf54	Rpl39	Fabp1	LOC101826430	Atp5if1
134	Wdr41	Rpl28	Hnrnpm	Cd79a	Syf2
135	Dsn1	Rpl21	LOC106021785	Rpl4	Son
136	LOC106020827	Rpl14	Rps6	Mcl1	Sf3b2
137	Sde2	Lsp1	Lgals9	Clic1	Scoc
138	LOC101829780	Ifit2	Apcs	Rps6	Rps9
139	Prrt1	Atp5mg	Rpl21	Tspo	Rpl7
140	LOC101827358	Rps25	LOC101840310	Irf7	Ptp4a2
141	Rps25	Rps17	Rpl35	Rpl37	Prr13
142	Lrp1	Rpl29	Cd79a	Ctsh	Oaz1
143	LOC101840514	LOC121141308	LOC101834051	Mx2	Mtf2
144	Txlna	LOC106021437	Apobec1	Rpl10a	Msn
145	Ift88	Hsbp1	Apoc3	Rpl18a	Ly6e
146	LOC121140282	Gnai2	Gstp1	Atp5mg	LOC121142882
147	Mcrip1	Ftl	LOC121141308	Arpc3	LOC121142811
148	LOC106020981	Nsa2	Rpl18a	Apobec1	LOC121138193
149	Orc4	Eef1d	Rnf213	LOC101844930	LOC106021727
150	Birc5	Arpc1b	Ube2l6	Arpc2	LOC101838193
151	Lcn2	Sh3bgrl3	Ppia	Btg1	LOC101828355
152	Rab4b	Rplp1	LOC101823249	Snrnp70	LOC101823249
153	Atp6v0b	Rpl12	LOC121141088	Rps5	Ifi35
154	Tspo	LOC121139264	Ifi35	LOC121144278	Gnai2
155	Tmx4	LOC101842562	Tmsb10	Rnf213	Chchd2
156	Trmt10c	Ifit3	Tubb	Ndufa4	Bnip3l
157	Pigw	Btg1	LOC121136914	Parp14	Arpc2
158	Lrrc70	Actg1	Oaz1	Ppbp	Arhgdib
159	Yif1b	Selenoh	LOC121139263	LOC121140481	rna-NC-013276.1:1101..2662
160	LOC101828795	Rps15	LOC106021992	Rsrp1	Top1
161	Wdr1	LOC101822574	Trnai-aau.6	LOC101838193	Rps26
162	Maged1	Gmfg	LOC101842856	Rps24	Rpl27
163	Zmpste24	Rps12	Myl6	LOC121139991	Rpl10a
164	Parp12	Rpl35	LOC121139991	Lsp1	Ppia
165	Il1rn	Hmgb2	Il17ra	Ltb	Pou2f2
166	Dnai4	Fcer1g	LOC101844930	Rpl7a	Plac8
167	Smim14	Ctsh	Parp14	Rpl31	Ostc
168	Arfgap3	Usp18	LOC101836886	Gstp1	Lyn
169	Zcchc7	Set	Jun	Son	LOC106021278
170	Efr3a	Rpl26	Rps26	Zcchc7	Hspa8
171	LOC121136746	Ppbp	Zcchc7	Rplp2	Hnrnph2
172	Gcdh	Pgam1	Rpl7a	LOC101827335	Hmgb2
173	LOC106021230	Lyn	Rpl24	Ddx60	Cd53
174	LOC121140556	LOC101826430	Ncbp2	Calm2	Bhlhe41
175	Cops3	Ttll7	Ppbp	LOC101837612	Atp5mj
176	LOC110342166	Tcf3	Clec1b	Stat1	Arpc3
177	LOC121136247	Sult2b1	Rpl31	Eaf2	Actr3
178	Cd9	Rpl36	S100a8	LOC121142334	Zfp36
179	Rab6a	Pnn	Aicda	LOC106021619	Trak2
180	Mrpl32	Limd2	Snrnp70	Dpm2	Tcea1
181	Wdr18	LOC121141276	LOC121143289	Ftl	Snrpe
182	Sos2	LOC101839749	Stat1	Rpl35	Serbp1
183	Tor2a	Ifi35	LOC106021278	Dynll1	Rpl31
184	Rps13	Bzw1	Apoe	LOC101829780	Rpl18
185	LOC101822392	Tubb	LOC121139262	Rps19	Rbm39
186	Atrn	Rplp2	LOC121141256	Aprt	Rac2
187	Lpcat4	Rpl24	Cd9	LOC101844521	Ptges3
188	Dock2	Rasgrp3	Bhlhe22	Rpl24	Pebp1
189	Ca1	Pabpc4	S100a6	Gng5	Nuak2
190	Btnl9	Mx2	Son	Tbca	LOC121142334
191	Txk	LOC101838193	Pf4	LOC101842856	LOC121141088
192	Yy1	Hspa8	LOC101828730	Ifi35	LOC106021809
193	Srsf7	Gnas	LOC121144278	Rsrc2	LOC101843749
194	Tmem185b	Csnk1a1	Arpc2	LOC121138193	LOC101842853
195	Elf2	Taldo1	Rpl4	LOC101840367	LOC101842562
196	Bpnt2	Ssb	LOC101826430	Ppib	LOC101840490
197	Gtf2h1	Srsf5	Tpm2	Rps26	LOC101840367
198	Galnt12	Slfn5	Rpl28	Mtrex	Jun
199	Fam13a	Rps6	Rsrp1	Sft2d1	Ier5
200	Npw	Rps19	Sell	LOC121133073	Gnai3
201	Armcx1	LOC121139982	Apoa1	Ptpn18	Erh
202	Zbtb49	Kiaa0040	Rab29	Pfdn5	Eif3k
203	Smu1	Hnrnpu	Plac8	Pum1	Cd81
204	Trim33	Gapdh	Arhgap17	LOC110339643	Cd37
205	Cop1	Aup1	LOC121137045	LOC101843749	Arpc1b
206	Ndufa2	Arpc5	LOC101822825	Itm2b	Zup1
207	CUNH17orf99	Tmem9b	Trnav-uac.2	LOC101828730	Xaf1
208	LOC110343049	Stk38	Atp5mg	rna-NC-013276.1:5003..5071	Wasf2
209	Serpinf1	Stk26	LOC101825087	Calm1	Trip12
210	Zc3hc1	Spi1	LOC121134329	LOC101823081	Tmbim4
211	LOC106022317	Rsrc2	Sec61g	LOC101836886	Tcf4
212	Gpr65	Rps5	Rps2	Gapdh	Spcs2
213	LOC101826938	Rpl23	LOC101840559	Atp6v0e1	Smim4
214	CUNH12orf57	Rpl18a	Arpc1b	Cdc42	Smap2
215	LOC101842475	Rel	Mpc1	Nsa2	Sh3bgrl3
216	Rnf20	Ptprc	Rnase6	Gmfg	S100a11
217	LOC110340218	Prpf4b	LOC121134510	Btf3	Rnaseh2b
218	LOC101838063	LOC106020981	Plekha2	Ebf1	Ranbp1
219	LOC101827039	LOC101844521	Lsp1	Sh3bgrl3	Psme1
220	Morf4l1	LOC101834051	Trak2	Eif2ak2	Ppig
221	Pfdn5	Gnb2	Rbm8a	Sec11c	Ppbp
222	LOC101837114	Zfp36l2	LOC121141513	Rpl36al	Parp14
223	Cabin1	Son	LOC121134079	Rpl27	Nsa2
224	Ap5s1	Smdt1	Alb	Macf1	Nr2c2
225	LOC101827296	S100a11	LOC101831377	Rps2	Nit1
226	Samd1	Rtp4	Pglyrp1	LOC121141513	Mtpn
227	LOC121137443	Rps26	Macf1	LOC101831210	Morf4l1
228	Ttpal	Rps18	Mov10	Il17ra	LOC121139982
229	Uba6	Rpl22	Ypel3	LOC121139019	LOC121139264
230	Polr2g	Resf1	Irf9	Samd9	LOC121135754
231	LOC101830629	Pum1	LOC101840367	LOC101822719	LOC101833678
232	Tkfc	Prkcb	Ndufa4	LOC106022689	Krtcap2
233	Gapdh	Pnrc1	Dnajc7	Znf706	Jak1
234	Lage3	Pgls	LOC101842025	Parp9	Hvcn1
235	Tbc1d22a	Ndufa4	Lgals3bp	LOC121135754	Hnrnpf
236	Pwp2	LOC121141513	LOC121135754	Ankrd11	Gpr174
237	LOC101823809	LOC106021727	Fgf14	Hmgb2	Gpr171
238	Ddx58	LOC101823002	Ftl	Foxp1	Ergic3
239	Noc3l	Hnrnpa3	Elk3	C2	Eif3m
240	LOC101827448	Gle1	Neto2	Sync	Eef1d
241	LOC121143558	Fcmr	Ltb	Ralgps2	Dnase2
242	Rel	Etfb	Gapdh	Prpf4b	Dad1
243	Gnai2	Dync1i2	Btk	Rbm39	Ctsz
244	Rps6ka5	Chchd2	LOC121142334	Rnaset2	Cfl1
245	Cpsf4	Bnip3l	LOC121142811	Actb	Ahnak
246	Iqgap2	Ahnak	LOC101840585	LOC101835445	Zdhhc3
247	Zc2hc1a	Znf706	Fcer1g	Apoe	Zc3h13
248	CUNH12orf4	Tbca	Socs1	Rsad2	Wdr45
249	Anxa1	Snrnp70	LOC110339749	LOC110342234	Usp18
250	Tnfrsf13c	Serbp1	Hopx	LOC101829818	Ube2k
251	Idi1	S100a9	LOC101840468	LOC121142811	Ttc1
252	Ctsa	Rpl10a	Epsti1	Tubgcp5	Timm17b
253	CUNH17orf58	Rbm39	LOC121136156	Nmt1	Thy1
254	LOC121144287	Ptp4a2	Arpc3	LOC101844787	Tgoln2
255	Atxn2	Pou2f2	Rpl36al	Eif3f	Tacc1
256	Cdyl	Msn	Prpf4b	Cd74	Ssr4
257	Znf385a	Marcks	Card11	Ybx1	Spint2
258	Pdcd7	Lypla1	Mcl1	Rpl28	Spcs1
259	LOC121141307	LOC101832679	Pnisr	LOC101831377	Snx9
260	Ccser2	LOC101828730	LOC101843608	Irf9	Snrpb2
261	Hdac10	LOC101823249	Gp9	Jpt1	Slc4a4
262	LOC121142941	Ktn1	Tlr7	Ap2b1	Slc25a5
263	Npr2	Iqgap1	Phf12	Zfp36l2	Slc25a3
264	LOC121137606	Ebf1	Treml1	LOC101822825	Sh3bp5
265	Rmdn2	Ap2s1	LOC121138193	Hmgb1	Sec11c
266	Kiaa2013	Ap2b1	Rbbp4	Spcs2	S100a9
267	Rfxank	Tnrc6b	LOC101829818	Tnfrsf13c	S100a8
268	Rasgrp3	Socs4	LOC101833678	Kdm4a	Rsrc2
269	LOC106021430	Snca	LOC101843106	LOC101825466	Rps27a
270	Jarid2	Smim14	Hspa8	LOC121139263	Rps14
271	Rnf11	Sat1	LOC121137713	Atp5pd	Rpl7a
272	Tnfaip1	Rpl36al	Tbca	Naa15	Rpl36al
273	CUNH5orf22	Rap1b	Snrpg	Erh	Rnf114
274	Pdcl	Ralgps2	LOC101838193	Hspa8	Purb
275	Tent5c	Paxbp1	Foxp1	Nfe2l1	Pura
276	LOC101826184	Nudc	Mtrex	LOC101826184	Psmb10
277	Csnk1g3	Morf4l1	Nmt1	Lyn	Prpf40a
278	Tbcc	Macf1	Upb1	Pf4	Ppp2r5a
279	Lzic	Laptm5	LOC101838863	Rassf3	Pnrc2
280	Ttll7	LOC110339643	Ctnnb1	Atp5f1e	Pnrc1
281	Scarb1	LOC106021278	S100a9	Uba7	Pnn
282	Ctdsp2	LOC101843749	Rassf3	LOC101832408	Pcyt2
283	Mtf1	LOC101842856	LOC121133964	LOC101838199	Nop53
284	Prdx6	LOC101842784	LOC121141704	Pnisr	Ndufa1
285	Pgk1	LOC101840310	LOC106022689	Ost4	Ncoa6
286	Cript	LOC101838013	Ifih1	Dhx58	Ncf1
287	LOC101834602	LOC101832408	Tex10	Tex10	Mrps21
288	Stx17	LOC101831377	Prelid1	Morf4l1	Mocs2
289	Tp53i11	LOC101829442	Prpf38b	Trak2	Mdh2
290	Polr3d	LOC101826047	Tpm1	Bhlhe22	Lyz
291	Mmp24os	LOC101825055	LOC101836746	Srrm2	Ldlrap1
292	Zscan26	Hnrnpm	Ccz1	Btk	LOC121140481
293	Kyat1	Gstp1	Mdm4	Stk38	LOC121138218
294	Gpank1	Gpank1	Nmi	Apcs	LOC121135836
295	Sox4	Eif4a2	Ccr7	LOC101830959	LOC106022689
296	LOC101842259	Dynll1	LOC121134222	Rbbp4	LOC101844787
297	Nfasc	Cap1	Trafd1	Rpl22	LOC101843260
298	Kmt2e	Zcchc7	Nsa2	Ndufb1	LOC101840088
299	LOC106023256	Ybx1	Bzw1	Hsbp1	LOC101837503
300	Tmem70	Wapl	Acp5	LOC101833486	LOC101834929
301	Ccnl2	Vsir	Srrm2	LOC106022651	LOC101834067
302	Pxk	Vdac2	Arg1	LOC121141704	LOC101832679
303	Plcg2	Ube2l6	LOC121143458	Cd79b	LOC101829214
304	Wdr44	Ubald2	LOC101823628	Ptp4a2	LOC101827358
305	Exosc7	Trim21	Ctsh	rna-NC-013276.1:5072..5142	LOC101823628
306	Psmb8	Tex10	LOC101837612	Fam32a	LOC101823323
307	LOC101825710	Syf2	LOC110342234	LOC121144010	LOC101822555
308	Hgfac	Stk4	Gmfg	Mdm4	Kpna1
309	Intu	Srsf6	LOC110342469	Snrpe	Kmt2c
310	Vamp7	Slc66a3	Parp9	Helz2	Kdm4a
311	Ppdpf	Slamf6	LOC101825466	LOC106021904	Iah1
312	Ccn6	Rpl31	LOC121137198	Jun	Hnrnpm
313	LOC121135845	Ndufa2	Dpm2	Chchd2	Hif1a
314	Rb1cc1	Ncl	Bhlhe41	Armc6	Heca
315	LOC121137782	Nap1l1	Nop10	Polr1d	Gstm3
316	Snupn	Mef2c	Calm2	LOC121143458	Gramd1a
317	Fam78a	LOC121142013	LOC121133955	Pi4ka	Gpcpd1
318	Khdrbs1	LOC101844930	LOC101831210	LOC101825055	Fxn
319	Spag8	LOC101842449	Cd79b	Cbx3	Fkbpl
320	Lsm8	LOC101841714	Rsrc2	Nop10	Fam32a
321	Faf2	LOC101840559	Ptpn18	Chd2	Fam114a2
322	Frat1	LOC101835445	Gp1bb	LOC101823628	Erp44
323	Vhl	LOC101830303	Ktn1	Ncl	Epb41
324	Ccdc88c	LOC101823081	Psmb8	LOC121133160	Eloa
325	Ctla4	LOC101822629	Sec61b	Setd2	Elk3
326	Gstz1	Itm2b	Adrb2	Rab29	Elf1
327	Bbs12	Irf8	Nfe2l1	Bzw1	Eif4a1
328	LOC121139310	Irf3	LOC106022651	Rpl22l1	Dus2
329	LOC121135568	Hsp90b1	Pfdn5	Pou2f2	Cwc15
330	Nr6a1	Hras	Tnrc6c	Mien1	Csnk1g1
331	Pdp2	Hif1a	Srgap2	Rbx1	Cpne1
332	LOC121135121	Eaf2	Pkig	Adar	Cotl1
333	LOC110339970	Diablo	LOC101843749	Celf1	Cmtm7
334	LOC121132836	Cstb	LOC121140056	Rhoa	Cetn3
335	LOC121144193	Ccr7	LOC101840844	LOC101842745	Cebpz
336	Sh2d1a	CUNH3orf14	Ssb	LOC110341634	Cd79a
337	E2f4	CUNH12orf57	Rps12	LOC101841371	Cd72
338	Gtf3c4	C3	Serbp1	Tlr7	Cd19
339	Tm6sf1	Bank1	Arrb2	LOC121137942	Ccdc82
340	Prlr	Arglu1	Eif2ak2	Trnav-uac.2	Cap1
341	Lbh	Aprt	LOC101840043	Rps12	Btf3
342	Daam1	Aldoa	Arhgef1	Pnn	Bin1
343	Creg1	Adam17	Id3	LOC101836613	Bcl10
344	LOC121139992	Zc3h12d	Btg1	Rpl23a	Atp5mk
345	Znf462	Ywhaz	Ppp2r3b	Mpc1	Asap1
346	Anapc13	Txn	Sft2d1	Psmb8	Arhgap30
347	Clba1	Tshz1	Runx3	Arglu1	Apoe
348	Ppp1r3d	Tra2a	Dars1	Gnai2	Ahsa1
349	Sptssa	Tent5c	Gm2a	Trnai-aau.6	Adam17
350	Fbxw2	Tagln2	LOC101829167	Pnrc1	Actr2
351	Serpine2	Supt16h	Tubb1	Scand1	Actg1
352	Marchf2	Sub1	Tsc22d3	Ubl5	Actb
353	Upk3b	Spint2	Sync	Id3	Acsl5
354	Nol9	Sec61b	Ppp1r14a	Prkcb	Acp1
355	Tsfm	S100a10	Ddit4	Eef1d	Zrsr2
356	LOC121132751	Rnf213	Celf1	Nadk	Znf131
357	Arl16	Rhoa	Rpl27	Epsti1	Zmiz1
358	Cd53	Psenen	LOC101838199	Vdac2	Ywhab
359	S100a10	Pnrc2	Rpl23a	Dync1i2	Yaf2
360	LOC110343604	Pdlim2	Myl9	LOC121139318	Xpo1
361	LOC101835217	Pabpc1	Stk38	Gnas	Wsb1
362	Mpc1	Nuak2	Dynll1	Snx17	Washc5
363	Prdx4	Nfe2l1	LOC106020791	Taf10	Vps41
364	Nav1	Neurl3	LOC101844661	Pdxdc1	Ubc
365	Hnrnpd	Ndfip1	LOC121139594	Trafd1	Ubald2
366	LOC121134118	Mob3a	LOC106022655	Rabac1	Txnl4a
367	LOC121133427	Mier1	Peds1	Txn	Tubgcp5
368	Jdp2	LOC121142882	Pi4ka	Serbp1	Trir
369	Ccdc115	LOC121142811	Tra2a	Arhgap17	Trim23
370	Orc3	LOC110343535	Pygl	Slamf9	Trappc1
371	Impa1	LOC106021540	LOC106021904	Pnrc2	Trafd1
372	Znf583	LOC101841405	Clic1	LOC101822574	Tpmt
373	Mcm5	LOC101841130	Ppib	LOC101840585	Tnfrsf13c
374	Cdc42	LOC101839655	LOC101836613	Cdk2ap2	Tmem30a
375	Tmbim6	LOC101826184	LOC106022019	Apoc3	Tmem18
376	Prxl2a	Irf5	Ptp4a2	Atg12	Tmed5
377	Lemd3	Il17ra	Smim33	Eif2s2	Tlr9
378	Dnajb7	Hsp90ab1	Ifitm2	Tra2a	Tlk1
379	Samd8	Hnrnpd	LOC121140418	Cr1l	Tbc1d20
380	LOC121141473	Hnrnpa2b1	LOC101829141	Ifih1	Tbc1d10c
381	Arhgap39	Hnrnpa1	Calm1	Eif5a	Taf10
382	Chchd1	Golph3	Ssr4	LOC101822414	Sypl1
383	LOC121135347	Fgd2	LOC106022083	Ncbp2	Swi5
384	Lamp1	Fam32a	Erh	LOC121133161	Stx2
385	Hmga1	Dnajc7	LOC101823081	Fcer1g	Stk26
386	C3	Cr1l	Rasgef1b	LOC101843106	Snx17
387	Apex1	Cisd3	Pum1	Prr13	Snx10
388	Cilk1	Chd2	Naa15	CUNH12orf57	Snapc1
389	LOC110342068	Cdc16	Actb	LOC121137713	Smg1
390	Cfap410	Cd84	Chd3	Pwwp3a	Slc38a1
391	Dusp18	Cd37	Taldo1	LOC101840088	Slc12a6
392	Ppid	CUNH12orf43	LOC121137524	Trex1	Sf3b6
393	LOC101840312	Zcchc9	Sod2	LOC121137151	Setx
394	Pced1b	Zbp1	LOC121141276	LOC101842853	Septin11
395	Tuba4a	Wasf2	Abi1	Myh9	Selenoh
396	Fbxl14	Ube2d3	Chd2	Ptges3	Sbno1
397	LOC110342677	Tpd52	Snrpb2	LOC101839655	S100a10
398	Ccpg1	Tomm7	Bst2	Ttll7	Rwdd1
399	Atg4b	Tmem223	LOC121138515	rna-NC-013276.1:1101..2662	Rtn4
400	Vps25	Tdp2	LOC101835445	Rps18	Rsrp1
401	Bbln	Taf10	Jund	Arl6ip5	Rsl1d1
402	Cd84	Syk	LOC101834491	Lyz	Rps16
403	LOC101823893	Snx3	LOC101844521	Pdcd4	Rps15a
404	Cdk14	Slc25a28	Apoc1	LOC121143289	Rpl27a
405	LOC121137942	Sh3bp5	Znf318	Ino80b	Rpl23
406	LOC121136579	Sec11c	Selenoh	LOC101834045	Rela
407	Tmem38b	Scand1	LOC121133161	LOC101837127	Rbm8a
408	LOC106021977	Rps2	Ap5b1	Gabarapl2	Rasgrp3
409	Paqr6	Rpl4	LOC101825055	Marcks	Rasgrp1
410	Plbd1	Rilpl2	Ndufb1	Mef2c	Rabgap1l
411	Pnrc1	Rbm8a	LOC121140481	Limd2	Pxk
412	Orc5	Rbm26	Cdc42	Gpr183	Ptrh2
413	Enthd1	Rassf3	Lyz	LOC101840559	Ptbp1
414	Pacs1	Rap1gds1	Cystm1	LOC106021809	Psmd14
415	Hspa8	Rab2a	LOC121136254	Hif1a	Psmc4
416	LOC101826430	Psmb2	LOC101823893	LOC121134510	Psmb4
417	Sec61b	Psma7	Gpr171	Parp12	Prkar2b
418	LOC121136766	Prr13	Spata21	Jak1	Ppm1a
419	Pik3ap1	Ppp1r10	LOC101838013	Nmi	Ppcs
420	LOC101843733	Ppp1ca	Polr1g	Aup1	Polr3f
421	LOC121133393	Ppig	Dync1i2	LOC121136247	Polr2f
422	LOC121137070	Plekha2	LOC121139019	LOC121133116	Poldip3
423	Frat2	Pgrmc2	Arhgap30	Upb1	Pogz
424	Stag2	Nop58	Gnas	LOC121138876	Pkig
425	Rnf7	Nme3	Kri1	Ddx17	Pink1
426	Csnk2b	Nfkbia	Parvb	LOC101836746	Pik3ap1
427	Zfyve21	Ndufb9	Serpinb1	Tsc22d3	Phf20
428	LOC106020996	Ncor1	LOC101836521	Tnfaip8	Pex19
429	Pard6a	Mzb1	Cpt1a	LOC121134079	Pdcd5
430	Marveld1	Mtdh	Nadk	Ppp2r3c	Parp10
431	LOC121142408	Med28	Ap2b1	Sap18	Ostf1
432	Zbtb1	Man2a1	Eif3f	Pura	Ost4
433	Srgn	LOC121135773	Syk	LOC101838467	Nup62
434	Lipa	LOC110339912	Dpysl2	Sec62	Nip7
435	Il12a	LOC101840844	LOC106021809	Pip5k1a	Ndufb5
436	Tmbim4	LOC101837372	Cfh	Supt4h1	Ndufb4
437	Syngap1	LOC101835140	Vav2	Dnaja1	Ndufa8
438	Bcap29	LOC101829167	Hmgb1	Slamf6	Ncbp2
439	LOC121139383	LOC101828751	LOC121138589	Sult2b1	Naaa
440	LOC121136778	LOC101824821	LOC121144029	Zc3h12d	Naa15
441	Il6st	LOC101822719	Znf706	Srsf2	Mtss1
442	Btg2	Kmt2a	LOC101828289	LOC121140103	Mtmr9
443	Helz	Jun	LOC101840088	Rbm8a	Mrps24
444	Stmp1	Il16	LOC101837226	LOC121134739	Mef2c
445	Crybg3	Hspd1	Wfdc1	LOC101833610	Mat2b
446	Mpzl2	Hsp90aa1	Tomm6	Set	Mark3
447	Erc1	Hnrnpdl	Slc15a3	Atp5me	Marchf6
448	Cnih4	Hint1	Myh9	Ss18	Mapkapk2
449	Rnase4	Herc6	Dhx58	Epcam	Lsm5
450	LOC101829328	Hebp1	Ss18	Cd81	Lrrc42
451	Dnd1	Gpx4	Tspo	Aicda	Lmna
452	LOC110343820	Gpcpd1	Tubgcp5	Atp5if1	LOC121139019
453	Tlcd4	Gpatch8	LOC106021619	Trir	LOC121136237
454	Ankrd10	Gabarapl2	Pnrc1	Ssb	LOC121133160
455	Pcdh9	Fam89b	Znf628	Atp6v1g1	LOC121132809
456	Dhodh	Exosc5	LOC101827296	Snrpg	LOC110343793
457	Mrpl4	Etfa	Emb	Trnak-uuu.12	LOC106022907
458	Htra4	Erp44	Sod1	Tuba4a	LOC106022329
459	Ltb	Epc1	Rps18	Sub1	LOC101844135
460	LOC101844667	Eml4	LOC121142428	Ostc	LOC101843909
461	LOC101824729	Eif3e	Atp5f1e	Rbm38	LOC101842414
462	Trpm7	Cyld	Tnfrsf13b	LOC106021992	LOC101840310
463	Traf4	Cxcr5	Hcar2	LOC121137198	LOC101839749
464	Sft2d1	Csnk2b	Endov	LOC121144350	LOC101837612
465	Lysmd2	Commd3	Larp7	LOC101840750	LOC101835140
466	LOC101826656	Cmpk1	Nol3	Psmb2	LOC101834837
467	Tmem243	Chd4	Ebf1	LOC106022083	LOC101834557
468	Atxn1	Cfh	Rpl22	LOC106021540	LOC101833744
469	Lonrf1	Cdkn2d	LOC110340551	Ifi30	LOC101833293
470	Rgs1	Ccz1	LOC101826184	Sat1	LOC101831377
471	Ppcdc	Btf3	LOC121140024	Ostf1	LOC101828166
472	Rbm39	Blnk	Pnrc2	Hint1	LOC101827761
473	LOC121142767	Bcap29	LOC101841130	Elk3	LOC101827613
474	LOC101833297	Bbln	Ttr	LOC121142882	LOC101827335
475	LOC101839265	Atp6v0c	Rnf144b	Atp5pf	LOC101826430
476	Hsbp1	Atox1	Aprt	Dyrk3	LOC101826047
477	Tmem60	Atg12	Chchd2	Hnrnpa2b1	LOC101822574
478	Zbtb6	Anxa4	Psmd9	LOC121141702	Kif5b
479	Cbx2	Akt1	Usp34	Klhl6	Khdrbs1
480	Sf3b1	Znf207	St13	LOC110339287	Il4i1
481	Hk3	Zfp36	Eif2s2	Atf4	Ifi44l
482	Map7d1	Zc3h11a	LOC106020811	Actg1	Ifi30
483	Alb	Vim	Npc1	Tbl1xr1	Id3
484	Mtmr1	Utp14a	LOC101830643	Sec61b	Hnrnpr
485	Lsg1	Urod	Cmpk2	LOC121137045	Hnrnpa1
486	LOC121141374	Ube2b	Mmp8	Ktn1	Hmgcr
487	Txndc11	Ubc	LOC121136237	LOC101843733	Hivep2
488	LOC101838467	Txndc17	Anxa3	LOC101822731	Hint3
489	Cpeb4	Tubgcp5	CUNH4orf3	LOC101834067	Hint1
490	Arl4a	Tsc22d2	LOC101838491	Kansl1l	Gng5
491	Gmeb1	Trappc6a	LOC121144010	Atp5pb	Gmfg
492	Il12rb2	Tpm3	Serpinb10	Dtx3l	Gigyf2
493	Cep19	Top1	Cd27	Slc15a3	Ghitm
494	Caap1	Tomm70	Supt6h	Slc25a3	Ganab
495	Atp5f1b	Tmem87b	Birc2	Cmpk2	Frs2
496	Styx	Tacc1	LOC101823391	LOC101844186	Fermt3
497	Pik3c2b	Srsf9	Snrpe	Prelid1	Fbh1
498	Mcu	Sp110	Cd40	Septin7	Esf1
499	Mapk1	Sod1	LOC121137790	Smim14	Entpd1
500	Fam222a	Snrpe	Cd72	LOC101822857	Emp3
501	Ccdc171	Snrpb	Vapa	Mtss1	Eif5b
502	Timm13	Smim15	Sec11c	Kdm3b	Eif5a
503	Kif15	Sh3glb2	Ppig	Gpsm3	Eif4h
504	LOC121141493	Sh2d3c	LOC121135670	LOC121136914	Eif4ebp2
505	Sp3	Setd3	Gng11	LOC121134329	Eif2s2
506	Enoph1	Sec62	Btf3	Gnb2	Dnajc9
507	Rgs12	Sap130	LOC121141925	Nt5c3a	Dip2b
508	Mrpl44	Samd9	Morf4l1	Cyfip2	Diaph1
509	LOC110341780	Rufy1	Rilpl2	Lims1	Dctpp1
510	Arel1	Rnf130	Pnn	Fabp1	Dbf4
511	LOC121142912	Rapgef6	LOC101840750	Kri1	Dars1
512	Hnf4a	Rac2	Lyn	Clec1b	Cyth1
513	Mrrf	Ptpn18	Limd2	LOC101838491	Cul5
514	LOC101838853	Psmb8	Ncl	Rac2	Cul3
515	Anapc4	Psmb5	LOC101833775	Zrsr2	Ctdsp2
516	Rrbp1	Ppp2r5c	Itfg2	LOC110343535	Cr2
517	Abhd17b	Pigr	Ankrd11	Crlf3	Commd7
518	Tagln2	Pgk1	LOC110341969	Usp34	Clic1
519	LOC110340247	Parp14	LOC106021008	Psmc1	Chfr
520	Spon2	Nudt21	Aldh2	Tubb4b	Chchd1
521	Wdr12	Npm1	Cyfip2	Dars1	Cggbp1
522	Arl6ip6	Nop56	LOC110342006	LOC106021008	Cd68
523	N4bp1	Nmt2	Cebpd	LOC121134231	Ccni
524	Psme4	Nmt1	Sox13	Spata21	Ccdc86
525	Pot1	Ndufa13	Mtss1	Ndufa2	Capza2
526	LOC101841840	Mtx2	Ms4a1	Ctnnb1	Capza1
527	LOC121140374	Mtpn	Nsfl1c	LOC101840844	Btla
528	Tbc1d22b	Mrpl33	Sord	Rnf144b	Bsg
529	Rap2b	Mrpl27	Ddx17	Nek2	Brwd1
530	Cd3g	Mrpl15	Sptbn1	Eif3k	Brat1
531	Alg11	Mpst	Lst1	LOC101832695	Bmi1
532	Trmt5	Mpc1	Eef1d	Sod1	Banf1
533	Slc19a1	Mien1	Emc2	Jund	Bak1
534	Med13	Mid1ip1	Tnfsf10	Card11	Bag5
535	LOC101837231	Micos10	Hint1	LOC101831552	Atp5pf
536	Dtx3	Mark4	Ociad2	Kmt2a	Atp5pd
537	Ube2h	Marchf1	LOC101844787	Cmtm7	Atp5f1d
538	Commd2	Luc7l3	Tpcn2	LOC101840468	Arhgap17
539	Endog	Lrrk2	LOC121133130	Frg1	Arglu1
540	Rbm26	Llph	Eva1b	Cd72	Arfgap2
541	Prpf6	Lgals9	Mtpn	Ly86	Apex1
542	Nop56	Lgals3	Zfp36l2	Gpx4	Akr1a1
543	Dnajc4	LOC121144278	Mpig6b	LOC110342469	Aida
544	Camsap1	LOC121141088	Ptprj	Ptma	Adrm1
545	Swsap1	LOC121138127	Manea	Ccni	Acp5
546	LOC121134006	LOC106020811	C1qb	Ccz1	Zcchc7
547	LOC101839501	LOC101844787	Fam32a	LOC106020981	Zc3h3
548	LOC101838363	LOC101840490	Asdurf	Sf3b6	Ybx1
549	Hsd17b10	LOC101840415	Rps6kb2	Arf1	Xrn1
550	Cdk2ap2	LOC101840088	Trnak-uuu.14	Hnrnpa3	Xrcc1
551	Klhdc8b	LOC101839373	Atp6v0e1	LOC101835140	Vps35
552	Ankib1	LOC101838467	LOC101842723	rna-NC-013276.1:15333..15399	Vkorc1l1
553	Fuca1	LOC101837612	Gtf2i	Sri	Vcl
554	Gtpbp2	LOC101836886	Ybx1	Aldoa	Vav1
555	Ccdc107	LOC101836613	LOC121141454	Tmbim4	Vamp8
556	Irag2	LOC101833775	Fnbp1	Mier1	Usp39
557	Arl6ip5	LOC101832695	Atp5pf	Trim66	Ugcg
558	Ahctf1	LOC101829328	Nek2	Cd9	Ubxn1
559	LOC106022502	Keap1	Pkib	Purb	Ubtd2
560	Usp22	Jak1	Ift20	LOC121139968	Ube2s
561	Nfs1	Irf9	Arap1	Rnasek	Ube2j1
562	Cggbp1	Ikzf5	LOC121135836	Luc7l3	Ube2h
563	Cd72	Hp1bp3	LOC121142013	Aire	Ube2a
564	LOC101826471	Hnrnpab	Nol6	Lmo2	Uba2
565	Rnf44	Hmgb1	LOC101844186	Krcc1	Txlna
566	LOC121135967	Hmga1	Cbx3	LOC106021590	Ttll7
567	LOC110343217	Hhex	Apoa2	Gpr171	Tsc22d3
568	Trps1	Hcst	Tmem154	Runx3	Trim25
569	Ciao2b	Grn	LOC121141525	Cd40	Tra2b
570	Ndufa4	Gpr174	Set	Klk1	Tpr
571	Pibf1	Gpr171	Snx17	S100a11	Tpm3
572	Vps35l	Gkap1	LOC101829780	Mbd6	Tpgs1
573	Hacd2	Gcdh	LOC121137728	Tpm2	Tomm7
574	Eef1aknmt	Fchsd2	LOC106020983	Ndufb9	Tomm40
575	Alas1	Erh	Psmb9	LOC110339725	Tmem62
576	LOC101834849	Epb41	Smc6	Mid1ip1	Tmem50a
577	LOC121143245	Eif5	LOC121137942	Bloc1s2	Tmem234
578	LOC121133440	Eif3m	CUNH18orf32	Atp6v0c	Tmem11
579	LOC101831711	Eif3a	Anxa1	Nt5c	Tln1
580	Rbm10	Eef1g	Itgb1	Ypel5	Tle4
581	Tbpl1	Eef1b2	Cr2	LOC101843608	Tkt
582	Sting1	Edf1	Fgb	Atp5mf	Thra
583	Dok2	Echs1	Parp12	Tle5	Thoc7
584	Ube2s	Ebag9	Nop53	LOC101839623	Tgif1
585	Ccr6	Cyrib	Prkcb	Cd84	Tgfbr2
586	Cdh4	Celf2	LOC121143494	Rbm25	Tent5a
587	LOC101822719	Cdc42se1	Anks1a	Mrps9	Tbcd
588	LOC121140043	Cdc27	Ogfod3	LOC121141256	Tasp1
589	LOC110340232	Cdc25b	Csnk2b	Bnip3l	Tasor
590	Rpl24	Ccdc34	LOC121138615	Psme1	Tagln2
591	Sfpq	Btg2	Nktr	Prpf38b	Sync
592	LOC121134500	Btbd9	LOC121137151	Add3	Syk
593	Mrpl40	Bsg	Srsf1	Fkbp3	Surf6
594	Mga	Brix1	Btla	LOC101842562	Supt4h1
595	Ubald2	Bpgm	LOC121133160	Angptl1	Sub1
596	Capza1	Bloc1s2	LOC110340990	LOC101832417	Strn3
597	Ksr1	Bcl9	LOC101823425	Ssr4	Stk4
598	Taok2	Bcap31	Polr3b	LOC121137396	St13
599	Rnmt	Atp5pd	Bmf	Fcmr	Ssr2
600	LOC101839247	Atp5mj	Arglu1	Dad1	Srsf6
601	Rhou	Atp5mc3	LOC101822587	Srgap2	Srsf3
602	E2f6	Atp5if1	Rbm22	LOC101826070	Srrm1
603	Bpnt1	Arhgap45	Adgre5	Kiaa0040	Srm
604	LOC101830095	Apoa1	Bax	Edf1	Srgap2
605	Ssbp3	Akap13	Ptges3	Ucp2	Sod2
606	Rab9a	Znf775	Ahnak	LOC101823391	Snrpg
607	Snx29	Znf318	Txn	Pnma8b	Snrnp27
608	LOC110342087	Znf296	Jak1	Atp5f1d	Snrnp200
609	Ubac1	Zkscan8	Atp5pd	Eef2	Snn
610	Ltb4r	Zfp36l1	LOC101833744	Ran	Smim15
611	Jpt1	Zbtb43	LOC101840090	Adrb2	Smim13
612	Ruvbl1	Zbtb1	LOC101822719	C1qb	Smad5
613	Tp53bp2	Ywhab	Pou2f2	LOC121140574	Slc40a1
614	LOC121140402	Ypel5	Calhm6	LOC101833775	Slc31a2
615	Pgap3	Yipf4	Gnai2	LOC101825087	Sh3glb1
616	Slc27a1	Xdh	Atg12	Mrpl18	Sft2d1
617	Nupr2	Wdr43	Hp	Atp5mc2	Sf3b1
618	Btaf1	Usp15	Gpr183	Rsbn1l	Selenot
619	LOC110342282	Uhmk1	Rpl36	Rilpl2	Sdhd
620	Rnf8	Ubxn1	Rras	Alb	Scfd1
621	Ubl5	Ubl7	Ran	LOC101822587	Scand1
622	Bnip3l	Ubl5	Rpl22l1	Atp5po	Saraf
623	Wdfy1	Ube2v2	Psmc1	Eef1b2	Sar1a
624	Kremen1	Ube2l3	Scn5a	Usp25	Samhd1
625	LOC110341145	Txndc5	Rel	Rab5if	Rtraf
626	Rala	Txndc11	Herc1	Manf	Rtf1
627	Anapc16	Ttc37	Ccnd2	Kctd17	Rras2
628	Ndufa7	Ttc33	LOC121140262	Srsf5	Rps6kb2
629	Psmd11	Ttc14	Tram2	Dcun1d5	Rpn1
630	Tmx2	Trir	Rwdd3	Samd9l	Rpl32
631	Atg4c	Trip12	Npr2	Snrpf	Rpl26
632	Cnst	Trappc4	CUNH12orf57	LOC101840490	Rpl23a
633	Tspyl2	Trafd1	Grk6	Ubald2	Rpl22
634	Tsen34	Tpr	LOC101822574	Hsp90aa1	Rnf5
635	Prpf38a	Tox4	Dnaja1	Gtf2i	Rnf214
636	Hsh2d	Tmem63a	Uts2b	Pitpna	Rnf10
637	Phf10	Tmem258	Vps25	Ddx21	Rims1
638	LOC121134157	Tia1	LOC101844224	S100a10	Rhbdd3
639	Ankrd54	Tgfbr2	Ralgps2	Tra2b	Rgs14
640	Chuk	Tcp11l2	LOC110343652	Ing1	Rest
641	Sp1	Tcea1	LOC101825376	Ndufb10	Relb
642	Mif4gd	Syngr2	Selenof	Hnrnpf	Rdh14
643	Wdr6	Syne3	P2ry10	Paip2	Rbx1
644	Utrn	Supt4h1	St8sia1	LOC106022112	Rbmx
645	Stambpl1	Suclg2	Tlr3	Wapl	Rbm38
646	Immp1l	Stoml1	Ncbp3	Ms4a1	Rbm3
647	Ckap2	St8sia4	Slc25a5	Smap2	Rbm28
648	Mtx2	St13	LOC121135368	LOC106022019	Rbm25
649	Ybx1	Srsf11	Creld2	Sptbn1	Rbm22
650	Gramd1c	Srrm1	Stk26	Pml	Rbbp8
651	Ssbp2	Srprb	Spcs2	Kras	Rassf3
652	Eif2b1	Srpra	Cavin3	Dctpp1	Rassf2
653	Samd15	Sppl3	Ndufa5	Eno1	Rad21
654	LOC101831045	Snx17	Zmiz1	Ier2	Rab14
655	Tefm	Snap29	Sub1	Tial1	R3hdm4
656	Casp6	Smc4	Ywhab	Tmem243	Pym1
657	Lst1	Smap2	S1pr4	Il16	Pum2
658	Tomm40	Sltm	Pdcd4	LOC121139499	Pum1
659	Cdc37l1	Slc25a5	Bmp2k	Mrpl41	Ptrhd1
660	Zfand5	Slc25a3	LOC121141378	Atp5mc3	Ptpn18
661	Tpm1	Slamf7	Kmt2a	Bmp2k	Ptdss2
662	Mphosph10	Sit1	Eif4a1	Btnl9	Psme4
663	CUNH10orf105	Sipa1	Ppdpf	Arap1	Psmd7
664	LOC121133219	Shisa5	Bloc1s2	Rras	Psmd4
665	Atp5mc1	Shfl	LOC101830611	Rcor2	Psmd12
666	Tmed7	Sgms1	Hsh2d	Dnase2	Psma7
667	LOC121139321	Sft2d1	Gng5	Ccr7	Prpf19
668	Rpap1	Sf3b6	Smap2	Txndc17	Prdx4
669	LOC101824803	Sf3a1	Atp5if1	Csnk1g1	Prcc
670	LOC110341429	Serp1	Setd2	LOC101844224	Praf2
671	LOC121133268	Septin11	LOC101823211	Srp9	Ppp3cc
672	Znf777	Scpep1	LOC121139359	Ndufa8	Ppp2r2a
673	Klhl26	Rsl1d1	Ecm1	Med30	Polr3b
674	Impdh2	Rrn3	LOC121133057	Stap1	Polr2k
675	Ostc	Rpl37	CUNH20orf27	Atp5mj	Polr2j
676	LOC121136053	Rnf7	Lgals1	S100a8	Pmvk
677	Epcam	Rgs19	CUNH15orf48	Atp5mc1	Plxnc1
678	Wsb1	Rere	Ap3m2	LOC121140418	Plekhg1
679	LOC121141886	Rell1	LOC101830791	Fgb	Pip4k2c
680	Tsen15	Rbm22	Eno1	LOC101833290	Pim1
681	LOC121134132	Rbm12b	Capza1	Bank1	Pigf
682	LOC121143543	Raver1	Hivep3	Elob	Pias4
683	LOC121136541	Rad17	S100a11	Banf1	Phkg2
684	Polr3k	Pttg1	Poc5	CUNH12orf75	Phf2
685	Pdhx	Ptpn6	Ino80b	Usp4	Pfdn6
686	Evi5	Ptges3	Pura	Eif3j	Pfdn5
687	Rp9	Psmd5	LOC121142892	Mocs2	Pex2
688	Atp5mk	Psmd11	LOC121141451	Tmem9b	Pdia3
689	LOC121133660	Psmc5	Tagln2	LOC110340990	Parg
690	Mios	Prpf38b	LOC110342683	LOC121139262	Paics
691	Lrrcc1	Prkacb	Ssbp1	Zcchc2	Pacrgl
692	Icoslg	Prdx2	Alas2	Rwdd1	Oxld1
693	Suv39h2	Ppp1r11	Izumo4	Was	Ormdl1
694	LOC121137941	Ppil3	LOC121142956	Sf3b5	Orc6
695	Map2k1	Ppih	Ostf1	LOC121136156	Ogfod3
696	Stxbp2	Ppib	Dut	Sltm	Nus1
697	LOC121141872	Ppdpf	Med9	LOC101830095	Nucks1
698	LOC121143474	Polr1d	Anxa2	LOC121133024	Nt5c
699	LOC101824846	Polk	Calr	LOC101829957	Nsmce3
700	Zmym5	Pnisr	Mfhas1	LOC101829328	Nsd1
701	Pir	Plekhj1	Ptma	Ifngr2	Nkapl
702	Sord	Pitpnb	LOC106022641	Dusp1	Nfkb1
703	Saal1	Pik3cd	Bora	Stoml1	Nfe2l1
704	LOC101829394	Pfdn5	LOC101834557	LOC101834929	Nek5
705	Elk1	Pex19	LOC121137898	Znf318	Ndufb6
706	Calm1	Peak1	Smchd1	Gosr2	Ndufb2
707	Trir	Pdia6	Pspc1	Ndfip2	Ndufa5
708	Slc30a3	Pdia3	CUNH2orf42	Ghitm	Ndufa2
709	Dlst	Pcna	Ncdn	Ndufb3	Ndufa10
710	Sgf29	Parp12	Eef2	Fgl1	Ncoa7
711	LOC101829789	Parp11	Atp6v1d	Anxa1	Ncl
712	Ncbp1	Otub1	Csf3r	Vim	Ncbp3
713	Kit	Ostf1	Tgoln2	Bmf	Mzt2b
714	Nop16	Ost4	Rbm39	Dpysl2	Myo18a
715	Atp6ap1	Nt5c	Glul	Marchf2	Mtln
716	LOC110340776	Nsd1	Macrod1	Cd48	Mtif2
717	Ddx51	Nmi	Aff3	LOC121142474	Mterf1
718	LOC121139543	Nipbl	Lbhd1	LOC121133290	Mrps35
719	Smpd4	Ndufv2	Ndc1	Atp5f1b	Mrps33
720	Praf2	Ndufs8	LOC101840543	Msn	Mrps15
721	LOC101833045	Ndufb4	Txnl4b	Arpc5l	Mrpl52
722	Znf281	Ndufb2	Baz1b	Srpk1	Mogs
723	Ccl8	Ncor2	Dph7	Smarcd2	Moap1
724	Ppm1d	Myh9	Slamf7	Plekho1	Mindy2
725	Flna	Mycbp2	Hnrnpk	LOC121143579	Mindy1
726	Hectd2	Mrps18c	Ankrd12	Acp5	Micos10
727	Mrps25	Mrpl9	Spata2l	Eef1g	Mfsd14a
728	Ibtk	Mrpl57	Spint2	Camk2d	Mfap1
729	LOC101830094	Mrpl43	Arhgap5	Selenof	Metap2
730	Herc4	Mrpl32	Gpcpd1	Snrpb2	Mdn1
731	Paics	Mrpl21	Sltm	Tagln2	Mcm6
732	LOC110341360	Mrpl16	Nip7	LOC106022151	Matr3
733	Ppt1	Mical1	LOC121139217	Eif1b	Marchf2
734	Golph3	Metap2	Serinc3	Cisd3	Map2k2
735	Coq3	Med13	Cyria	LOC121134287	Macf1
736	Panx1	Mdh2	Angptl1	Sh3glb1	Lyrm2
737	Champ1	Mast3	Atp5me	LOC121144019	Lsm7
738	Amz2	Marchf2	Bsg	Atg2a	Lrrc40
739	Tln1	Lyz	Clu	Mrpl43	Limd2
740	Usf1	Lst1	LOC101831864	Ubxn1	Lgals1
741	Thra	Lsm5	Dhx16	Arrb2	Leprot
742	Znf775	Lrif1	Ripply3	Dusp2	Lamtor5
743	Ythdc2	Lman2	Helz2	LOC121141699	Lamp2
744	Socs5	Lcp1	Hp1bp3	Fam193b	LOC121144320
745	LOC110339852	Lbr	Gpsm3	LOC121134222	LOC121144029
746	Ypel5	Lbhd1	Sp110	Ikzf5	LOC121143561
747	Sf3b6	Lat2	LOC101834765	Pglyrp1	LOC121142015
748	LOC106021588	LOC121143289	Ndfip2	Zmiz1	LOC121141274
749	LOC101831377	LOC121141407	Plekho1	LOC101834557	LOC121141256
750	Agap3	LOC121140486	Rbm15	Rbm22	LOC121139899
751	Ficd	LOC121135754	Purb	Chd3	LOC121138801
752	Fam104a	LOC121134231	Gnb2	Mdh2	LOC121137497
753	LOC101839883	LOC110343650	LOC101826706	Nhsl1	LOC121137151
754	LOC121142869	LOC110341366	Pla2g7	Cmtr1	LOC121136697
755	LOC101841895	LOC106022651	Themis2	Ndufa12	LOC121136295
756	Rab3a	LOC106022300	Rbm38	LOC121140262	LOC121136254
757	Pgm3	LOC106021758	Cxcr2	Wipf1	LOC121134487
758	Dynll2	LOC106021619	LOC110339643	Brd9	LOC121134329
759	Flnb	LOC106021602	Ik	Ppp1r12a	LOC121133090
760	Ptbp2	LOC106021590	Crtc3	LOC121135585	LOC110343704
761	U2af1	LOC101840750	Tmem39a	LOC106022655	LOC110343228
762	Nudt2	LOC101840585	Bola1	Pgam1	LOC110342848
763	LOC121133371	LOC101840419	Vdac2	Prdx4	LOC110341726
764	St7	LOC101839247	Med18	Serpina1	LOC110340889
765	Sh3bgrl	LOC101837660	Lsm8	Il5ra	LOC106022651
766	Mllt11	LOC101837114	LOC101841159	Nmt2	LOC106022640
767	Phf20l1	LOC101833108	Camk2d	CUNH19orf53	LOC106022159
768	LOC121137978	LOC101831493	Ubl5	Ptpn9	LOC106021540
769	Pbdc1	LOC101830904	LOC101842414	Tln1	LOC106021494
770	Ptp4a1	LOC101827398	LOC101830959	Ndufa13	LOC106021111
771	Zbtb20	LOC101826706	Tbxa2r	Akirin2	LOC106021008
772	Usp9x	LOC101825447	Antxr2	LOC101829167	LOC101843798
773	Crot	LOC101823425	Per1	Nfkbia	LOC101842784
774	Krtcap3	LOC101823352	Znf827	Mt2a	LOC101841714
775	Pp2d1	LOC101822653	Ost4	LOC101828751	LOC101841486
776	Afap1	Kpnb1	Epn1	LOC101832429	LOC101840585
777	Nudt22	Kmt5a	Tob2	Traf2	LOC101839373
778	Naxe	Kmt2e	Cd3e	LOC121135670	LOC101839333
779	LOC101835362	Klf6	Add3	LOC110342001	LOC101838467
780	Borcs6	Kif5b	LOC121142882	Pygl	LOC101834491
781	LOC101833634	Jpt1	Rer1	LOC101827398	LOC101834381
782	Tsen2	Ing2	Zc3h12d	Lamtor5	LOC101834176
783	Hemk1	Ifih1	Dad1	Trim25	LOC101833822
784	Rffl	Iah1	Lat	Cuta	LOC101832618
785	Fbxo22	Hspa5	Vdac3	Arsb	LOC101830904
786	Prpf8	Hnrnpk	Ppp3cb	Selenoh	LOC101830654
787	Tnfaip8l1	Hnrnpf	Irag2	CUNH17orf58	LOC101830303
788	Tarbp2	Hnrnpc	LOC121144320	Bag5	LOC101829818
789	Manf	Guk1	Ostc	LOC121133955	LOC101829423
790	Smpdl3b	Gpr183	Upp1	Arhgef1	LOC101828730
791	Bysl	Gng5	Aire	Gh1	LOC101825533
792	LOC110342450	Glrx5	LOC101831799	LOC101830303	LOC101823378
793	Cd300e	Glrx3	Selenom	Wdr83os	LOC101823002
794	Rassf7	Glcci1	LOC101823152	Gadd45b	LOC101822874
795	Cpa3	Gipc1	Det1	Slc25a5	Kri1
796	Mfsd11	Galnt11	Fancd2	Bax	Jpt1
797	Gps1	Fli1	Eif4a3	Spcs3	Jak3
798	LOC101828996	Fermt3	Taf10	Mycbp2	Itgb1bp1
799	LOC101832810	Fbxw2	Znf35	LOC106021771	Irf2
800	Urb2	Fam168b	LOC121140103	Dnah8	Ints14
801	Spata5	Fam120c	LOC101828751	Tmem200b	Ino80c
802	Mettl21a	Ets1	LOC121143307	Ndufs7	Il10rb
803	Poll	Epsti1	Actr3	Akap13	Ifit2
804	Invs	Ep300	Sccpdh	LOC101835728	Idh3g
805	Fam151b	Elob	Dipk1a	LOC110339949	Idh3b
806	Arpp21	Eloa	Usp38	Ywhah	Hyi
807	Mrpl50	Elf2	Mcemp1	Bcap29	Hspd1
808	Pck1	Eif5b	Clptm1l	LOC101833182	Hspa5
809	Slc16a13	Eif4b	Ccni	Ddx58	Hnrnpu
810	Rnf115	Eif3f	Ccdc34	Tcea1	Hnrnpa2b1
811	Pilra	Eif2s2	S100a10	Tec	Hnrnpa0
812	Ninj1	Eef2	Rbx1	LOC101829663	Higd1a
813	Rps4x	Eea1	Pitpna	LOC110341366	Herc3
814	Arf1	Dtx3l	LOC121143621	Rbm15	Gypa
815	Kmt5a	Dock10	Eif5a	Ube2d3	Gucd1
816	Polr1b	Dnajb9	Armc9	Fancd2	Gtf2h1
817	Fam89a	Dnaja2	LOC121141401	Tgoln2	Grn
818	Bach1	Dnaja1	Atox1	LOC121140784	Gpr157
819	Klf16	Dipk1a	Hif1a	Mov10	Gpr146
820	Pkd2l2	Ddx6	Dyrk3	Tmed2	Gorab
821	Yipf4	Ddx42	LOC101842645	Zfp36	Gng12
822	Mrpl45	Ddx39b	LOC121141702	LOC121135338	Gmeb1
823	Telo2	Ddx23	Thbs1	Ndufb11	Glrx5
824	Gpr171	Ddx21	Sf3b6	LOC121143171	Gla
825	Rnase9	Ddx17	Rnf114	Srgn	Ggps1
826	Pak1ip1	Dcun1d5	Tanc1	LOC121142956	Gga2
827	Fabp5	Dbnl	LOC101831041	Npm1	Gfus
828	Ldlrad3	Cyfip2	Hnrnph3	Nrbf2	Gdi2
829	Acvr2a	Ctss	Cggbp1	Rps6kb2	Gar1
830	Bbs5	Ctsa	Zcchc2	Gtf2h5	Gapdh
831	Tespa1	Ctdspl2	Epcam	Stx2	Foxp1
832	LOC121134513	Csde1	LOC106021758	LOC101842025	Fli1
833	Wdr3	Cs	Pip5k1a	Smdt1	Fis1
834	LOC110342380	Cr2	Padi4	LOC121137524	Fcmr
835	LOC101836907	Cotl1	Lmf1	Gon7	Fam220a
836	Tmed1	Cops4	Hps3	Ppp2r3b	Exoc6
837	Slc37a2	Cmtm7	Tg	Fgg	Eva1b
838	LOC110340314	Cltb	Aldh18a1	Pdcd1lg2	Esyt1
839	LOC101840195	Cir1	Cd63	Mtpn	Erich1
840	Cdc14b	Cibar1	Lsm12	LOC110342609	Epcam
841	Cenpx	Cib1	Tut1	LOC101842784	Emc2
842	LOC121143921	Cggbp1	Tnfaip8	Pak2	Elp5
843	Kcnma1	Cfl1	Tmem243	Gtf2ird1	Ell3
844	Spring1	Cep350	Senp8	LOC101841927	Eif4b
845	LOC101830249	Cdk2	LOC101835612	Ubn1	Eif3h
846	Stau2	Cdc5l	LOC101832408	Rasal1	Eif3f
847	Asb13	Cdc123	Fcmr	Rprml	Edrf1
848	Tnfaip8	Cd48	CUNH16orf92	LOC101833293	Edem1
849	Ccdc180	Cd40	Jpt1	LOC121140486	Dyrk1a
850	Vamp2	Cd38	Tlr9	LOC121137898	Dynll2
851	Mecr	Ccni	Cd24	LOC121132941	Dynll1
852	Elovl5	Capns1	Aif1	LOC121142386	Dusp2
853	Gla	CUNH1orf54	Srp9	Tacc1	Dtnbp1
854	Znf248	CUNH16orf87	Ndufa12	Napsa	Dtd1
855	Abcd4	CUNH16orf54	Cad	Clta	Dpp8
856	Rhoa	Brd4	Aida	Ints3	Dnajc7
857	Cryz	Borcs8	Ppp2r3c	Calhm6	Dnaja2
858	Zdhhc5	Bola2b	Cd38	Txndc16	Dmac1
859	LOC101835091	Bmp2k	CUNH1orf131	Hexd	Diaph2
860	Ubfd1	Bloc1s6	Rgl2	Znf827	Dek
861	Nsd1	Baz1a	Gucd1	Hnrnpc	Ddx6
862	Osgin2	Banf1	LOC121136247	Rprd1a	Ddx50
863	Cops9	Atxn7l3b	LOC121134648	Ahnak	Ddx21
864	Adrm1	Atp6v1g1	Trnak-uuu.12	Ifnar2	Dcaf7
865	Gramd4	Atp6v1e1	LOC101822857	LOC106020934	Dcaf13
866	Rbbp7	Atp6v0e1	Armh3	Ankrd12	Dazap2
867	Dclre1b	Atp5pf	LOC101830936	LOC121133188	Ctss
868	Pxmp2	Atp5me	Pigq	LOC101843965	Ctps2
869	LOC101831992	Atp5f1e	LOC121133028	Rel	Csnk2a1
870	Znf821	Atp5f1a	LOC101842784	LOC101837114	Crlf3
871	Ado	Atp2b1	Phtf1	Csnk2b	Cript
872	Arap2	Atp1b3	LOC121139684	Ythdc1	Creg1
873	Hexim2	Atf6	LOC101822455	Map3k13	Cpeb2
874	Adgrl4	Atf4	F5	Ppih	Copb2
875	LOC101827761	Atf2	LOC101841133	LOC110343594	Commd5
876	Rnaset2	Asxl1	Mob3a	LOC101841805	Clpb
877	LOC110342363	Ash1l	Malt1	LOC121142757	Cir1
878	Trip11	Arhgef6	Cmtm3	LOC101823352	Ciao2b
879	Magt1	Arf6	Gosr2	Rhbdd3	Ciao2a
880	Tgif1	Arf5	Tp53	Ptprc	Chst14
881	LOC121139968	Arf1	Atp5mc2	Fis1	Chd4
882	Ubn1	Ankrd11	Akap13	Zranb2	Chd2
883	rna-NC-013276.1:72..1026	Anapc5	LOC101842562	LOC121136125	Chd1
884	rna-NC-013276.1:1101..2662	Aftph	Ldhal6b	Med28	Chchd7
885	rna-NC-013276.1:2664..2738	Adgre5	Mien1	LOC121133964	Chchd10
886	rna-NC-013276.1:3760..3830	Add3	Sap18	Cdk3	Cep350
887	rna-NC-013276.1:3833..3901	Acp5	Ifi30	Lrrk2	Celf1
888	rna-NC-013276.1:5003..5071	Aagab	Mapk3	Tomm7	Cdkal1
889	rna-NC-013276.1:5072..5142	Zranb2	Brd4	Ywhaz	Cdc42se2
890	rna-NC-013276.1:5174..5240	Znf574	Ythdc1	Plek	Cdc42
891	rna-NC-013276.1:11596..11653	Znf280d	Matn4	Ccr6	Cd48
892	rna-NC-013276.1:14052..14120	Zmynd11	Mat2a	Mrpl15	Ccdc25
893	rna-NC-013276.1:15333..15399	Zfp91	Susd1	LOC106020996	Cbx1
894	Fgf14	Zfand5	Pnma8b	LOC110340038	Capg
895	Tmtc4	Zcchc2	Ndufb9	Cfl1	Canx
896	Ggact	Zbtb7a	Edf1	Dus2	Cacul1
897	Pcca	Zbtb44	Rpia	Dpm1	Cab39
898	Clybl	Zbtb4	Nfkbia	Plscr5	CUNH6orf89
899	Tm9sf2	Zbtb21	Rnaset2	Ss18l2	CUNH19orf53
900	Ubac2	Ywhaq	Tent5a	Dynlt1	C2cd2l
901	Gpr183	Ywhae	Sdc4	Sspn	Btk
902	Gpr18	Ythdc1	Rwdd1	Spi1	Brk1
903	Dock9	Ybx3	LOC106023022	Gpcpd1	Bod1l1
904	Slc15a1	Xrcc6	Pak2	Sertad1	Blnk
905	Stk24	Wdr61	Vim	Isca1	Blmh
906	LOC106021889	Wac	Znf384	Nemp2	Bex3
907	Farp1	Vti1b	Rasgrp3	LOC121136254	Bcl7c
908	Ipo5	Vps45	Kdm4a	CUNH4orf3	Bbx
909	Rap2a	Vps25	Cenatac	Diablo	Bank1
910	Mbnl2	Vpreb3	Kpna3	Micos10	Bag6
911	Dnajc3	Vcpip1	Prdx1	St13	Atp6v1g1
912	Abcc4	Use1	Srsf5	Epb41	Atp6v1d
913	Gpr180	Ugcg	Tmem184c	Eif4a3	Atp6v0d1
914	Tgds	Ubtf	Ier2	Srsf1	Atp5po
915	Ndfip2	Ubr5	Rcor2	LOC101829757	Atp5mf
916	Obi1	Ube3a	Fbf1	Otulinl	Atp5me
917	Slain1	Ube2i	Stat2	Anapc11	Atox1
918	Mycbp2	Ube2g1	Ddx21	LOC101844661	Atg3
919	Fbxl3	U2af2	LOC121138126	LOC101839905	Atf4
920	Cln5	Tut7	Wdr41	Eif4a1	Arrdc1
921	LOC121142013	Tsc22d4	Hsbp1	LOC101839056	Arpc5l
922	Kctd12	Trpm7	Tnfrsf13c	Trappc1	Arpc5
923	Uchl3	Trpm2	Idh1	LOC121141698	Armh3
924	Commd6	Trim41	Txnl1	Gucd1	Arl2
925	Tbc1d4	Traf3	Zbed6	Desi2	Arid2
926	Klf12	Tp53	Trex1	Sdhd	Arhgef1
927	Klf5	Top2b	Eif4ebp2	LOC110341780	Apool
928	Dis3	Tomm40	Tcf25	Tmem131	Ap3b1
929	Bora	Tomm22	Cep290	Tpmt	Ap1s2
930	Mzt1	Tob2	Trappc1	LOC121139530	Anxa2
931	Dach1	Tnrc6c	Rac2	Ptpa	Ankrd11
932	Tdrd3	Tmub1	Itpk1	LOC101839265	Alg13
933	Diaph3	Tmpo	Drap1	LOC121137248	Acads
934	Sugt1	Tmem70	LOC101832445	Ywhab	Abi3
935	Elf1	Tmem131	LOC101829590	LOC121144029	Zranb2
936	LOC101825569	Tmem126a	Ttll7	Zbp1	Znrf2
937	Mtrf1	Tmbim6	LOC101832695	Hnrnpul2	Znfx1
938	Rgcc	Tm9sf3	Tnrc6b	Ttc13	Znf821
939	Vwa8	Tm9sf2	Myo1c	Ctsa	Znf775
940	Dgkh	Tlnrd1	Znf408	Utp3	Znf77
941	Akap11	Tle5	Tspan6	Prox1	Znf706
942	Epsti1	Tle3	LOC121134739	Pds5a	Znf605
943	Dnajc15	Tial1	LOC110343219	Rassf2	Znf512b
944	Lacc1	Thoc7	Cep85	LOC121136119	Znf507
945	LOC110341037	Thoc1	Isca2	LOC121133374	Znf451
946	Tsc22d1	Tgoln2	Kdm3b	Apoh	Znf292
947	LOC121133130	Tgfb1	Ndufa3	Ing2	Znf274
948	Nufip1	Tec	Gtf2h5	Vapa	Znf22
949	Gpalpp1	Tcp1	Kdm7a	Arpc4	Znf169
950	Gtf2f2	Tcf4	Ncr3lg1	Mitd1	Zmynd11
951	Slc25a30	Tcf12	Rufy2	Ube2r2	Zhx2
952	Cog3	Tbck	Focad	LOC121134137	Zgrf1
953	Zc3h13	Tbce	Lair2	Gpx1	Zfyve1
954	Lcp1	Tbc1d4	LOC101823062	Zbed6	Zfp91
955	Rubcnl	Tax1bp1	Recql5	Setbp1	Zfp64
956	Lrch1	Taok3	Stn1	Rnf7	Zfp62
957	Esd	Taf9	Ano6	LOC121138515	Zfp37
958	Sucla2	Syt3	LOC101833884	Fxr1	Zdhhc20
959	Nudt15	Swap70	Dis3l	LOC121134809	Zcchc17
960	Med4	Sumo1	Commd2	Ppp1ca	Zcchc10
961	Rb1	Suclg1	Mef2c	Tcp11l2	Zc3h8
962	Rcbtb2	Stmp1	Selenow	Mdm2	Zc3h7a
963	Fndc3a	Stk17b	Chd1	Vtn	Zc3h18
964	Xpo7	Ssbp1	Cd59	Cxcr5	Zc3h11a
965	Nudt18	Ss18	Rassf2	Cr2	Zbtb33
966	Reep4	Srsf7	LOC101827919	Smim11a	Zbtb11
967	LOC110341043	Srrm2	Anapc13	LOC110339852	Ywhaz
968	LOC101842063	Srp68	Btnl9	LOC101825739	Ythdf2
969	Pdlim2	Sri	Itm2b	Bri3	Wipf1
970	CUNH8orf58	Srgn	LOC110341634	Ndufa1	Wdr77
971	Ccar2	Srek1	Arsb	Hnrnpk	Wdr74
972	Bin3	Sptssa	Prkca	Fgf14	Wdr48
973	Egr3	Spcs2	Irf8	Fam104a	Wdr33
974	Pebp4	Sp3	Pgk1	Gp9	Was
975	LOC121136517	Sos2	Znf346	Zfp62	Vti1a
976	Rhobtb2	Snx1	Srsf2	Vav2	Vrk3
977	Tnfrsf10b	Snrnp40	LOC121135915	Snrpd3	Vps37a
978	LOC121136705	Smim12	Ndufb11	Brat1	Vps28
979	Chmp7	Smg6	Ets1	Ik	Vps26c
980	R3hcc1	Smc3	Zyx	Sp110	Vps11
981	Entpd4	Smarca5	LOC106021771	Tnrc6b	Vpreb3
982	Slc25a37	Slc43a2	Dnajc19	Aurkaip1	Vezf1
983	LOC101838445	Slc12a6	Csad	Exoc6	Vegfb
984	Grk5	Slain2	Jaml	Rab2a	Vdac2
985	Prdx3	Shq1	Atp5pb	Glrx5	Vav3
986	Dennd10	Sh3glb1	Nipal3	Cenpx	Usp33
987	Eif3a	Sh2b1	Prok2	LOC121136519	Ufsp2
988	Cacul1	Sfr1	Fam210b	Arpc5	Ubtf
989	Fam204a	Sfpq	Rabl3	Lax1	Ubr4
990	Rab11fip2	Setd2	Bbof1	Syf2	Ubr1
991	Pdzd8	Sesn3	Letmd1	Syngr2	Ubn1
992	Slc18a2	Serinc1	Rgs18	Ecm1	Ube2i
993	Shtn1	Septin1	Cr1l	CUNH17orf99	Ube2g1
994	Atrnl1	Sema4b	Tnks1bp1	Psmd6	Txnl1
995	Trub1	Selenot	Ess2	LOC101830103	Txndc5
996	Fhip2a	Sdhd	Tmem131	LOC121137728	Tufm
997	Ablim1	Sdhb	LOC101839623	Rnase6	Tuba4a
998	Ccdc186	Sde2	Mfsd8	Atox1	Ttll1
999	Nhlrc2	Satb1	Rhoa	Actr3	Ttc38
1000	Casp7	Sap18	Cs	Fcer2	Tspo
1001	Tcf7l2	Rwdd1	Gnmt	Fetub	Tspan13
1002	Vti1a	Runx3	Nipal4	Nipal3	Tsg101
1003	Zdhhc6	Rprd1a	Otub1	Stmn1	Tsc22d1
1004	Acsl5	Rpl27	Tbcc	Senp5	Tsc1
1005	Gpam	Rpl23a	Ndufb3	Rasgrp2	Trpv2
1006	Shoc2	Rpia	Ppp6r2	Ahcyl1	Trit1
1007	Bbip1	Rnps1	Ap2s1	Mdh1	Trim33
1008	Pdcd4	Rnf170	Fam120a	Zc3h15	Trim26
1009	LOC121139318	Rnf125	Llph	LOC101833978	Traf3ip1
1010	LOC121139319	Rnasek	LOC121137066	Tmem70	Trabd
1011	Smc3	Rmdn1	Fam168b	Sumo1	Tor1aip1
1012	Dusp5	Ripor2	Pla2g4a	Apoa1	Tor1a
1013	Smndc1	Riok1	LOC121134132	Camk1d	Top2b
1014	Mxi1	Rfng	Noc4l	Rabgap1l	Tomm40l
1015	Add3	Rexo2	Egfl8	Sirt4	Tomm22
1016	LOC121134187	Reps1	LOC101835140	LOC101840227	Tns3
1017	Xpnpep1	Reep5	LOC101841750	Zdhhc21	Tnrc6c
1018	Gsto2	Rbx1	Ing2	Nme3	Tnrc18
1019	LOC110341940	Rbm41	Cfap97	Mrpl52	Tnnc2
1020	LOC101843100	Rbm17	Klf6	LOC121138218	Tnfaip8
1021	LOC101827709	Rbbp4	Stpg3	Rgs13	Tmub1
1022	Sfr1	Rassf2	Akap8l	Pold4	Tmem81
1023	Slk	Rac1	Dcun1d5	Gdf11	Tmem59
1024	Stn1	Rabl6	Cenpx	LOC101830936	Tmem259
1025	Sh3pxd2a	Rabgap1l	Mrpl41	Hvcn1	Tmem242
1026	Calhm2	Rab3gap2	Fam13b	Ier3ip1	Tmem167a
1027	Pdcd11	Rab1a	Polr1d	Cacng6	Tmem131l
1028	Taf5	Qki	Ndufa8	Psmb1	Tmem123
1029	Pcgf6	Pym1	Xpc	Bsg	Tmed2
1030	Cnnm2	Ptk2	Slc35f6	Prpf18	Tmco1
1031	Borcs7	Ptbp3	Snx18	Ppp1r18	Tmc4
1032	Arl3	Ptar1	Mon1a	LOC121139594	Tmbim6
1033	Trim8	Psme2	Pdia3	Ogfr	Tm9sf3
1034	Actr1a	Psme1	Rabac1	LOC121137403	Timm13
1035	Cuedc2	Psmc4	LOC110343594	Tgif1	Timm10b
1036	Fbxl15	Psmb4	Cd81	Mrpl36	Timeless
1037	Nfkb2	Psma1	Septin7	Pdrg1	Ticam1
1038	LOC121139716	Prr14l	Rnf10	Phpt1	Thumpd3
1039	Gbf1	Prr14	Rab4a	Rab4b	Thrap3
1040	Nolc1	Prr12	Pml	LOC101840560	Thoc2
1041	Pprc1	Prkcsh	Zbtb2	LOC101823169	Thbs1
1042	Ldb1	Ppp3ca	Foxk1	LOC121136544	Tgfb1
1043	Hps6	Ppp2ca	Rad21	Psma7	Tfg
1044	Armh3	Ppp1r7	Zkscan8	Lsm7	Tfdp1
1045	Oga	Ppp1r2	Fyb1	LOC121141701	Tfb1m
1046	Npm3	Ppp1cb	Tmem59	Ppm1b	Tfam
1047	Fbxw4	Pola2	Rab12	Ggps1	Tes
1048	Dpcd	Pms2	Ogdh	Extl3	Ten1
1049	Btrc	Plekho1	Herpud1	Dek	Tefm
1050	Sfxn3	Plekhf2	Usp4	Txnl1	Tctn1
1051	Lzts2	Pitpnm1	Slc25a44	Hmg20a	Tchh
1052	Mrpl43	Pin4	Mid1ip1	Hikeshi	Tcf3
1053	Slf2	Pik3r5	Cep128	Pdik1l	Tbpl1
1054	Hif1an	Phf6	Spcs1	Psmb10	Tbcb
1055	Ndufb8	Pebp1	LOC121142437	Txndc5	Tbc1d10b
1056	LOC110343210	Pdcd4	Ipmk	Creg1	Tatdn3
1057	Bloc1s2	Pdap1	Zfp64	Cggbp1	Tatdn1
1058	Cwf19l1	Pcnt	Rbm25	Psma1	Tank
1059	Erlin1	Pbxip1	Cd83	Commd2	Tango6
1060	Cutc	Parp1	Lmna	Polr2g	Tafazzin
1061	LOC101839163	Park7	Aup1	Rac1	Taf15
1062	Entpd7	Pak2	Setx	Eloc	Taf1
1063	Slc25a28	Paf1	Usp9x	Hnrnpab	Tada1
1064	Got1	Pa2g4	LOC101840300	Cct8	Sumo1
1065	Hps1	Ostc	Psmd14	Iah1	Suds3
1066	R3hcc1l	Orc4	Rtf1	Cir1	Stxbp2
1067	Zfyve27	Oga	Mocs3	LOC101828795	Stx5
1068	Avpi1	Ofd1	Hmgn5	LOC101831799	Stx18
1069	Pi4k2a	Nras	Ube2q1	Timm13	Strip1
1070	Ubtd1	Nisch	Lpcat4	Pfdn4	Stradb
1071	Mms19	Nipal3	Abhd2	Eif4ebp2	Stk19
1072	Zdhhc16	Nfkb2	Inpp4a	Rbm41	Stk17b
1073	Exosc1	Nemf	Sypl1	Rasgef1b	Stau1
1074	Pgam1	Nelfe	Tmem259	CUNH18orf32	Stat6
1075	Rrp12	Nedd8	Psip1	Mif	Stard7
1076	Lcor	Necap2	Rims1	LOC101842475	Stard3
1077	Tm9sf3	Ndufb11	Esf1	Psenen	St8sia4
1078	Blnk	Ndufa5	Ssrp1	Blnk	St8sia1
1079	Znf518a	Ndufa3	Mrpl15	LOC121140359	Ssna1
1080	Ccnj	Ndufa11	LOC101826070	Grk6	Ssbp4
1081	Cc2d2b	Ndufa10	LOC101829214	LOC101829141	Ssb
1082	Entpd1	Ncoa7	Zfhx2	Emc2	Srsf9
1083	Aldh18a1	Nckap1l	Pkm	LOC121136950	Srsf7
1084	LOC101840960	Ncbp1	Samhd1	Hsh2d	Srpra
1085	Pdlim1	Napa	LOC121136793	Gpr155	Srpk1
1086	Hells	Nadk	Sec23a	Mbnl1	Srp9
1087	Tbc1d12	Naa20	LOC106021056	Zfp36l1	Srp72
1088	LOC101831558	Mtss1	Pelo	Hipk2	Srfbp1
1089	Rbp4	Mtmr3	LOC106020981	Fam72a	Srebf2
1090	Ffar4	Msl1	Rrp12	Rcsd1	Spryd3
1091	Myof	Mrps33	Sh3bp5l	S1pr4	Sphk2
1092	Exoc6	Mrpl41	Ezr	Atp6v1e1	Spata24
1093	Hhex	Mrpl23	Tgif1	Eif3g	Spast
1094	Ide	Mrpl22	Ctdp1	Capza1	Sorl1
1095	Marchf5	Mrfap1	Psmd5	LOC101840793	Snx30
1096	Cpeb3	Mob1a	Mbnl3	Gpr174	Snx20
1097	Tnks2	Mlx	Sdhd	Stmp1	Snu13
1098	LOC110340189	Mlf2	Tmem251	Prdx1	Snrpb
1099	Pcgf5	Micos13	LOC101840180	Tst	Snrnp48
1100	Rpp30	Mfsd10	Ucp2	Atp5mk	Snip1
1101	Htr7	Mesd	Syf2	Klf6	Snf8
1102	Kif20b	Med30	Txn2	Itsn2	Snap23
1103	LOC121140331	Med19	Phb2	Mgat1	Smndc1
1104	LOC106020791	Mbnl1	Actr5	LOC121141457	Smim29
1105	LOC101843639	Mbd6	Fryl	LOC121133130	Smim20
1106	Ifit1	Matr3	Vpreb3	Lta	Smim19
1107	Ch25h	Map3k7	Colgalt1	Apoc2	Smchd1
1108	Fas	Map3k4	Lman2	Mrpl33	Smc6
1109	Lipk	Map3k3	Cmpk1	Sh3bp5	Smc4
1110	Pten	Map2k1	LOC121135425	Ddr2	Smarcd2
1111	Atad1	Manf	Tor1aip2	Psmb5	Slfn5
1112	Minpp1	Maea	Cmtm7	Hnrnpd	Slf2
1113	Sgms1	Lyst	Slc30a4	Ppig	Slc9a3r1
1114	Prkg1	Ltv1	Xaf1	Tiprl	Slc6a6
1115	Cstf2t	Lsm2	Wipf1	LOC121137497	Slc6a4
1116	Uhrf2	Lpar6	Cltb	LOC121143543	Slc66a3
1117	Ranbp6	Lims1	Dipk2a	Polr3k	Slc35d2
1118	Kiaa2026	Lgals3bp	LOC121139396	LOC121134223	Slc30a1
1119	Ermp1	Ldlrad4	Ipo4	Cops9	Slc27a1
1120	Ric1	Lamp2	Trim37	Spint2	Slc25a4
1121	Plgrkt	LOC121144029	Lime1	LOC121144217	Slc25a39
1122	Jak2	LOC121142880	Bag5	Med31	Slamf1
1123	Rcl1	LOC121141673	Dtx4	Anxa6	Shkbp1
1124	Ak3	LOC121140556	Gnb1	Ptbp3	Sh3yl1
1125	Plpp6	LOC121134510	Uhrf2	Lbhd1	Sh2b3
1126	Slc1a1	LOC121134329	Mier1	Snrpb	Sft2d2
1127	Rfx3	LOC121133188	Adar	LOC110343171	Sf3b5
1128	LOC121140469	LOC121133160	Scand1	Tob2	Sf3b3
1129	Pum3	LOC121133098	Ogfod1	LOC101823450	Sf3a1
1130	Vldlr	LOC106022689	Ddx28	Snx3	Set
1131	Smarca2	LOC106021904	LOC121132941	Pabpn1l	Sertad2
1132	Kank1	LOC106020852	Prpf18	LOC121141154	Sertad1
1133	Dock8	LOC101844186	Bcap31	Wnt10b	Septin7
1134	LOC121135632	LOC101844032	Slc12a2	Ndufb6	Senp3
1135	LOC121135483	LOC101843608	Pop1	LOC110340595	Senp1
1136	Cbwd1	LOC101842991	Pxmp4	LOC110342608	Sema4d
1137	Pip5k1b	LOC101842045	Ppp3ca	Srsf7	Selenof
1138	Pabir1	LOC101841635	Stap1	Stxbp3	Sec13
1139	Fxn	LOC101840367	LOC101829957	LOC121138693	Sdhaf2
1140	Apba1	LOC101840084	Dusp1	Ckb	Scnm1
1141	Ptar1	LOC101838869	Ints3	LOC121143621	Scml4
1142	Smc5	LOC101837226	Tbl1xr1	Cnih4	Scaf11
1143	Klf9	LOC101836904	Luc7l3	Ahsg	Sart3
1144	Cemip2	LOC101834989	Rabgap1l	Ddx6	Sars1
1145	CUNH9orf85	LOC101834067	Bbln	Hp1bp3	Sap18
1146	Gda	LOC101833822	Yipf4	LOC121141089	Samd1
1147	LOC101822890	LOC101833800	LOC101839902	Tmem14a	S100a6
1148	LOC106022034	LOC101833734	Wdr83os	Zscan21	Rxrb
1149	CUNH9orf40	LOC101833350	Zc3h7b	LOC101833734	Rsu1
1150	Carnmt1	LOC101833293	LOC101826824	Ndufab1	Rreb1
1151	Nmrk1	LOC101833197	Slc25a37	Cdc42se1	Rras
1152	Ostf1	LOC101832863	CUNH19orf53	Ube2q1	Rragc
1153	Rfk	LOC101831582	Wdfy4	Polr2k	Rpusd1
1154	Gcnt1	LOC101831041	Vta1	LOC121134196	Rps6ka3
1155	Vps13a	LOC101830643	Stat3	Tmem258	Rps27l
1156	LOC101825095	LOC101830611	Kansl1l	Trnak-cuu.15	Rps19bp1
1157	Gnaq	LOC101830460	LOC101834831	Cdkn1b	Rpl7l1
1158	Cep78	LOC101830285	Eif3l	Fam174a	Rpia
1159	Psat1	LOC101829663	Chd8	Endov	Rpa2
1160	Tle4	LOC101829590	Npm1	Letmd1	Ro60
1161	Lpxn	LOC101828996	Slc35a2	Hmga1	Rnf187
1162	Zfp91	LOC101828289	LOC121133564	LOC121134667	Rnf130
1163	LOC101841659	LOC101827403	Snx3	Rab18	Rnf13
1164	LOC106022413	LOC101824003	Slc2a3	Mrpl32	Rnf123
1165	Dtx4	LOC101823483	Srsf11	Thap11	Rnasel
1166	LOC101831799	LOC101822825	Dtx3l	Ppp1r10	Rnasek
1167	Trnak-uuu	Ksr1	Flnb	Cd53	Riox1
1168	Gtpbp6	Kri1	Yod1	Irf2	Riok3
1169	LOC101823323	Klf3	Fos	Tpcn2	Rhoh
1170	Patl1	Klf13	LOC106020934	Trim45	Rfxank
1171	Stx3	Kif2a	Nt5c	Ell	Rfk
1172	Mrpl16	Kiaa0586	Hnrnpa3	Scaf11	Rexo2
1173	Ms4a3	Kdm7a	Pdha1	Kiaa1143	Retreg3
1174	LOC101824907	Kdm3b	Hnrnpab	Chic1	Resf1
1175	LOC101825174	Jund	LOC101831045	Ndufb5	Rcor2
1176	Ms4a1	Jmjd1c	LOC110341366	St8sia1	Rce1
1177	LOC106022816	Itsn2	LOC110339852	Pdf	Rcc1
1178	Ccdc86	Ifngr1	Alg3	Tomm6	Rbm41
1179	Prpf19	Ifnar2	Psme2	Pcmtd1	Rbm27
1180	Tmem109	Hvcn1	Ptbp3	LOC101831195	Rbm10
1181	Slc15a3	Hsh2d	Ccdc92	Smim33	Rbbp6
1182	Cd6	Hsd17b11	Xdh	Plekha1	Rasa3
1183	Cd5	Hopx	Ppp1r14b	LOC101831404	Rara
1184	Vps37c	Hnrnpul2	Gpx1	Bin1	Rapgef6
1185	Ddb1	Hmgn2	Ndufs7	LOC101838063	Rap1gds1
1186	LOC101841130	Hexd	Anapc11	Mrpl27	Ran
1187	Cpsf7	Helz2	Znf292	Nubp1	Ralgps2
1188	Sdhaf2	Haus1	Atm	Gpank1	Rad54l2
1189	Syt7	Gtf3c2	Tmem50a	Ndufb8	Rabif
1190	Tmem258	Gtf3c1	Btg2	Rbm3	Rab9a
1191	Fen1	Grpel1	Snap91	Ssr2	Rab30
1192	Fads1	Gpx1	LOC101833610	Casc3	Rab2a
1193	Fads2	Gpr65	Uhrf1bp1	Rheb	Rab21
1194	Fads3	Gpi	Zbtb20	Pxdc1	Rab1b
1195	Best1	Gosr1	Timm13	LOC121134187	Rab10
1196	Fth1	Gns	Napsa	Gtf2a2	Qtrt1
1197	LOC101829376	Gm2a	Lrrc41	LOC121136953	Qprt
1198	Ahnak	Git1	Cap1	LOC101842386	Qdpr
1199	Eef1g	Gimap4	Dennd1b	Fundc2	Pum3
1200	LOC110340556	Ghitm	LOC101841659	LOC101831768	Puf60
1201	Tut1	Gfus	Dclre1b	Top1	Ptprc
1202	Mta2	Get3	Ndc80	Cope	Ptpn11
1203	Eml3	Gde1	Pgls	LOC101837663	Ptpa
1204	Rom1	Gcc2	Dctn2	Frat1	Pstpip1
1205	B3gat3	Gadd45b	Plek	Kremen1	Psmd6
1206	Ganab	Fus	Prrc2c	Btg2	Psmc6
1207	Ints5	Fundc2	LOC101834409	LOC121141579	Psma4
1208	Lbhd1	Frg1	Tmbim4	LOC101836521	Prpf8
1209	LOC121135616	Fnbp1	Pdia5	Ten1	Prpf4b
1210	LOC121141172	Fmr1	Edc3	LOC110340889	Prpf39
1211	Ubxn1	Fgfr1op2	LOC101843909	Laptm4a	Prpf18
1212	Bscl2	Fgf14	LOC101830303	LOC121140760	Prkrip1
1213	Hnrnpul2	Fbxo42	Rps27l	Tpm1	Prkar1a
1214	Ttc9c	Far1	LOC101822880	Slc45a3	Prelid1
1215	Taf6l	Fam76a	Gps2	LOC101839749	Pqbp1
1216	Tmem179b	Ewsr1	Csnk1g1	Spcs1	Ppp2r2d
1217	Tmem223	Etnk1	Myo7b	Casp6	Ppp2ca
1218	Nxf1	Erlin2	Tec	Mrpl11	Ppp1r18
1219	Stx5	Erlec1	Tubgcp6	LOC121137267	Ppp1r15a
1220	Wdr74	Epn1	Rgs1	Scp2	Ppp1r13b
1221	Slc3a2	Epcam	Vegfb	Tp53i13	Ppp1r12a
1222	LOC101830643	Entpd1	Slc25a4	Tbpl1	Ppip5k2
1223	Atl3	Elof1	Apex2	LOC101842721	Ppih
1224	Rtn3	Elk3	Armc6	LOC101840185	Pphln1
1225	Zfta	Eif5a	Polr1h	Ola1	Polr2m
1226	Spindoc	Eif4a3	LOC101830895	LOC101844135	Polr2g
1227	Mark2	Eif4a1	Lamtor5	Mat2a	Polr2a
1228	Naa40	Eif3l	Ppp1ca	Sirt7	Polh
1229	LOC101832408	Eif3h	Tgfbr1	Jmjd1c	Pmm1
1230	Otub1	Eif2ak2	Klhl20	Cap1	Plscr3
1231	Macrod1	Eid1	Dnase2	Rsrc1	Plpp5
1232	Stip1	Egln1	Slc35c1	Zer1	Plin2
1233	Fermt3	Efcab14	Thop1	Vamp8	Plekha2
1234	Trpt1	Echdc1	Lyrm9	Socs1	Plcb2
1235	Vegfb	Dync1h1	LOC121141251	LOC110341562	Pla2g15
1236	Fkbp2	Dus1l	Vkorc1	Neto2	Pkd1
1237	Ppp1r14b	Dpp8	Gnb4	Tax1bp1	Pitpnm2
1238	Plcb3	Dnajc9	Dek	Marveld2	Pitpnb
1239	Bad	Dnajc5	Yy1	Znf292	Pin4
1240	Esrra	Dnajc10	Cd53	Txnl4b	Pik3cd
1241	Trmt112	Dhx58	Itprid2	Apoc4	Pik3ca
1242	Prdx5	Dhx15	Prr13	Ndufc1	Pigt
1243	Ccdc88b	Denr	Fcgr1a	Nsmce3	Pigr
1244	Rps6ka4	Dennd5b	Snx19	Trib2	Pigk
1245	LOC110340657	Dennd4b	Rb1cc1	Ptch1	Phtf2
1246	LOC121132758	Ddx3x	Gpnmb	Gp1bb	Phldb3
1247	Rasgrp2	Ddx18	Fubp1	Mrpl28	Phf12
1248	Sf1	Cyria	Cln5	LOC121136542	Phax
1249	LOC121141367	Ctnna1	Cdk2ap2	Tbc1d20	Pgm2
1250	Map4k2	Csk	Pcf11	LOC101841655	Pgd
1251	Men1	Crybg1	Ppih	Sec11a	Pgam1
1252	Ehd1	Crlf3	Ddx27	Hp	Pfdn2
1253	Atg2a	Crebrf	Poglut3	LOC121136237	Pfdn1
1254	Ppp2r5b	Crbn	Pold4	LOC121144039	Pf4
1255	Batf2	Cpsf6	Cfap70	Rab37	Pdpr
1256	Arl2	Cops9	Raver2	Bclaf1	Pdp1
1257	Snx15	Cnot6l	Krtcap2	Upk3b	Pdlim2
1258	Sac3d1	Cnn2	Blnk	Tmem60	Pdf
1259	Zfpl1	Cnih4	LOC121141699	Msantd4	Pdcl3
1260	Vps51	Cmc2	Spcs3	Mpc2	Pdap1
1261	Tm7sf2	Ciao2b	Pten	LOC101840543	Pcgf5
1262	Znhit2	Ciao2a	LOC101822731	Ttc5	Pcf11
1263	Fau	Chmp5	Clpb	Higd1a	Pccb
1264	Mrpl49	Chmp1b	CUNH20orf144	LOC121141801	Pbrm1
1265	Syvn1	Chchd10	Gpx4	Mpig6b	Paxbp1
1266	Capn1	Cers2	Cd37	Tmem119	Pak2
1267	Pola2	Cenpc	Bcas2	Fndc9	Paip2
1268	Cdc42ep2	Celf1	Trappc6b	LOC101838363	Otulinl
1269	Dpf2	Cdkn1b	Ttbk2	Rufy2	Otulin
1270	Slc25a45	Cdk2ap2	LOC101841655	Sypl1	Otub1
1271	Frmd8	Cd53	Slc35c2	Ldaf1	Osbpl2
1272	LOC121141414	Cd3g	Slain2	Rp9	Ormdl2
1273	Scyl1	Cd19	Slc25a3	Agrn	Orc4
1274	Znrd2	Ccpg1	Atrx	LOC121141301	Ogfod2
1275	Fam89b	Ccnl2	Rac1	LOC121143628	Ogfod1
1276	Ehbp1l1	Cbx3	LOC106021457	LOC101831493	Ociad2
1277	LOC121141452	Cbx1	Cdc40	Nck2	Nup43
1278	Map3k11	Calr	Mbnl1	LOC101843348	Nup214
1279	Pcnx3	Calhm6	LOC101842853	Kcng1	Nufip2
1280	Sipa1	Calcoco1	Dynlt2b	Rhoh	Nudt22
1281	Rela	Cab39l	Arrdc1	Rock1	Nudt21
1282	Kat5	CUNH1orf131	LOC110340248	Lst1	Nudcd2
1283	Rnaseh2c	CUNH19orf53	LOC101829482	Otud5	Nudc
1284	Ap5b1	CUNH19orf25	LOC121144039	Arf5	Nsun4
1285	Cfl1	CUNH11orf58	CUNH1orf109	rna-NC-013276.1:11528..11594	Nsun2
1286	Mus81	C1qb	Srgn	Cebpb	Nsrp1
1287	Ctsw	Brd2	Ints4	LOC110340539	Nrf1
1288	LOC101833884	Braf	Mrpl36	Taf9	Nop10
1289	Ccdc85b	Bptf	Tubgcp4	Tm6sf1	Nkrf
1290	CUNH11orf68	Blvrb	Fbln1	LOC101827296	Nkiras2
1291	LOC101836154	Birc2	Ankrd31	Ift20	Nisch
1292	Sart1	Baz2a	Sh2d3a	Apoa2	Nfyb
1293	Eif1ad	Bax	Nrbp2	Myl9	Nfu1
1294	Banf1	Bag5	Polr2l	LOC121136742	Nfkbil1
1295	Cst6	Azin1	Eola2	LOC121144218	Nfkbia
1296	Sf3b2	Aurkaip1	Frrs1	LOC110340551	Neurl3
1297	LOC121141518	Atrx	Bptf	LOC101823425	Nek7
1298	Klc2	Atp6v0b	Naglu	LOC121134747	Ndufv3
1299	Rab1b	Atp5po	Top1	C1qa	Ndufs3
1300	Cnih2	Atp5mc2	LOC101841405	LOC121143994	Ndufs2
1301	Yif1a	Atp5mc1	LOC121134231	Snu13	Ndufc2
1302	Brms1	Atp5f1d	Golm1	Tmed9	Ndufb9
1303	B4gat1	Atp5f1b	LOC101841023	LOC121140781	Ndufb10
1304	Mrpl11	Atp2a3	Hsp90aa1	Zdhhc20	Ndufaf8
1305	LOC101824143	Arpc5l	Cep57	Pfdn2	Ndufaf2
1306	Dpp3	Armc9	Lrif1	Ciao2a	Ndufab1
1307	Bbs1	Arih1	Bnip3l	LOC121141454	Ndufa7
1308	Zdhhc24	Arid5b	Cd84	LOC121139217	Ndufa13
1309	Ctsf	Arid4b	Tgfb1	LOC121137637	Ndfip2
1310	Ccs	Arhgap9	Desi2	LOC121136697	Ndel1
1311	LOC101843260	Arhgap5	Riox2	LOC121138615	Ncf4
1312	LOC101822619	Ap2m1	Otud5	Lsm3	Naxd
1313	Rce1	Ap1b1	Asap2	Sptssa	Natd1
1314	Lrfn4	Anxa6	Suz12	Bptf	Nat9
1315	Kdm2a	Anp32b	Timp2	LOC101843909	Nars1
1316	Grk2	Anp32a	Zc3h13	Emc6	Nap1l1
1317	Ankrd13d	Anapc11	LOC121141074	LOC101840661	Nab1
1318	Ssh3	Amd1	Sass6	Treml1	Naa10
1319	Pold4	Alas1	Tax1bp1	Lsm2	Mzt1
1320	Clcf1	Akirin1	Gzmm	LOC121141525	Myadm
1321	Rad9a	Aif1	Cc2d2b	CUNH6orf62	Mxd1
1322	Ppp1ca	Agk	Zcchc24	Pcbd2	Mtm1
1323	Tbc1d10c	Aebp2	Trim44	Dmac1	Mta1
1324	Rps6kb2	Adrb2	Tmpo	Cnn2	Msr1
1325	LOC101840490	Ado	LOC101840227	Tcf25	Msi2
1326	Coro1b	Adam8	Riok3	Mgst3	Msantd4
1327	Tmem134	Acss1	Amdhd2	Cd19	Mrpl9
1328	LOC101830383	Acin1	Got1	Ctsz	Mrpl58
1329	Gstp1	Acads	Spata2	LOC101836825	Mrpl55
1330	Ndufv1	Abtb1	Arid4a	LOC121142832	Mrpl47
1331	Nudt8	Abracl	Slc6a6	LOC106020791	Mrpl34
1332	Unc93b1	Ablim1	Nop56	LOC121141451	Mrpl20
1333	Aldh3b1	Abi3	LOC110341392	Mrpl57	Mrpl12
1334	Ndufs8	Abi1	Il6r	Ets1	Mrpl1
1335	Chka	Zrsr2	Rab2a	LOC110340314	Mpv17
1336	Kmt5b	Znf672	Epb41	Mbd3	Mpc2
1337	Lrp5	Znf638	Apex1	Lgals3bp	Mon2
1338	Ppp6r3	Znf622	LOC121136536	Apobec2	Mob3a
1339	LOC121141903	Znf605	Epc1	Nfatc3	Mmachc
1340	Gal	Znf592	LOC121140443	Chsy3	Mllt6
1341	Cpt1a	Znf444	Srsf7	LOC110339749	Mks1
1342	Mrpl21	Znf329	Tppp3	LOC121135673	Minpp1
1343	Ighmbp2	Znf274	Tmem179b	Borcs6	Mif
1344	Tpcn2	Znf217	Prex1	Togaram2	Mier3
1345	Ccnd1	Znf184	Selenoo	Sh2b3	Mier1
1346	Lto1	Znf148	Atp6v1f	Ndufa3	Mideas
1347	Fadd	Zmym5	Hmgb2	LOC121133660	Micu3
1348	Ppfia1	Zmiz1	Kras	Atp5f1a	Mia3
1349	Cttn	Zgpat	Eif3j	Mospd3	Mfsd8
1350	Dhcr7	Zfx	Nudc	Mknk2	Mfsd5
1351	Nadsyn1	Zfr	Lsm7	Fxr2	Mettl1
1352	Osbpl5	Zfp62	Zrsr2	Pithd1	Med4
1353	LOC106020873	Zer1	Rasgrp2	LOC121138179	Med20
1354	Cars1	Zeb2	LOC101823352	Ywhaq	Med15
1355	Nap1l4	Zdhhc3	Zc3h11a	Bms1	Med14
1356	Slc22a18	Zdhhc21	Tma16	Kdm7a	Mdh1
1357	Cdkn1c	Zcchc17	Dpp8	Esf1	Mcur1
1358	Tssc4	Zc3h4	Uevld	E4f1	Mcl1
1359	Cd81	Zbtb6	Dctpp1	Ap3s1	Mbtps1
1360	Tspan32	Zbtb22	Gpr22	Mzb1	Mbnl2
1361	Ascl2	Zbtb20	Bri3	Shfl	Mast3
1362	Mrpl23	Zbtb18	Ppip5k1	LOC121140024	Marcks
1363	Lsp1	Yy1	Erg28	Prpf6	Marchf5
1364	Tnni2	Ythdf3	Usf2	Smim27	Map2k5
1365	Ctsd	Yod1	Ptpn22	Hdac9	Map2k1
1366	Mob2	Xrn2	Slc4a4	Sdc4	Manf
1367	LOC101832676	Xrcc1	Gss	Lrif1	Mafk
1368	Muc5ac	Xkrx	Tfrc	Ppp3ca	Mad2l2
1369	Muc6	Xbp1	Rnh1	Ech1	Ly96
1370	Ap2a2	Xab2	Atf4	LOC101831045	Luc7l3
1371	Tspan4	Wsb1	Lztr1	LOC101842437	Lsp1
1372	Polr2l	Wnk1	Tcf4	LOC121141673	Lsm4
1373	Cd151	Wipf1	Fam167a	Yy1	Lrrc8c
1374	Pnpla2	Wfdc1	Maf1	Spp2	Lrrc8b
1375	Rplp2	Wdr37	Selenop	Pigy	Lrrc59
1376	Gatd1	Wdr33	Ilk	Pde4c	Lrch3
1377	Tmem80	Wdr26	Actr2	Siva1	Lpar5
1378	Deaf1	Wdfy2	Scarb2	Fam120a	Llph
1379	Irf7	Wbp11	Anxa4	Dapk1	Limd1
1380	Phrf1	Vps54	Rrbp1	Dnase1l2	Lgals9
1381	Hras	Vps36	Nfasc	Agk	Leprotl1
1382	Rnh1	Vps26a	Ash1l	Mtx2	Ldhb
1383	Ptdss2	Vmp1	LOC106022200	Ctsd	Ldhal6b
1384	Sigirr	Vma21	Ddx58	LOC101829214	Lcp2
1385	LOC106021809	Vcl	Acadm	LOC101836182	Lbhd1
1386	Ifitm3	Vamp8	Csnk1a1	Rtf1	Lats1
1387	Ifitm1	Vamp5	Dcst1	Pcnx4	Laptm5
1388	Ifitm2	Vamp3	Hnrnpc	Ndufa5	Lamtor3
1389	Pgghg	Vac14	Rad1	Nat2	Lamp1
1390	Nlrp6	Utrn	Dnajc9	Ifitm2	LOC121144298
1391	Psmd13	Utp6	Plgrkt	Sox13	LOC121144214
1392	Sirt3	Utp11	Ppil3	Xaf1	LOC121144006
1393	Ric8a	Usp9x	Itm2a	Dpp8	LOC121143670
1394	Bet1l	Usp45	Tcf19	Cc2d2b	LOC121143579
1395	LOC101843716	Usp34	LOC106021390	Phf20l1	LOC121143279
1396	Mtg1	Usp25	LOC101827398	A1bg	LOC121142995
1397	Echs1	Usp22	Lat2	Ppp6r2	LOC121142880
1398	Znf511	Usf2	Bnip3	LOC106021507	LOC121142688
1399	Tubgcp2	Uri1	Trib2	Shisa8	LOC121142672
1400	Adam8	Upf2	Cd44	Fermt3	LOC121141563
1401	LOC121135486	Unc93b1	Ttll12	Apoc1	LOC121141263
1402	Inpp5a	Ufl1	Mcph1	Rpa3	LOC121141202
1403	Pwwp2b	Ucp2	Banf1	LOC101824345	LOC121140781
1404	Bnip3	Uck1	CUNH1orf54	Clk1	LOC121140765
1405	Ppp2r2d	Uchl5	Hnrnpf	Tnrc6c	LOC121139993
1406	Glrx3	Ubqln1	Tcf7	Exosc9	LOC121138876
1407	CUNH10orf143	Ubn1	Psmd6	LOC106022882	LOC121138818
1408	Mgmt	Ube2n	Tuba4a	Snrpd2	LOC121138686
1409	Mki67	Ube2e1	Stard3	Tnfaip8l2	LOC121137525
1410	Ptpre	Ube2d4	Taf3	Arfgap2	LOC121136742
1411	Dock1	U2af1	Znf282	Trnag-gcc.4	LOC121136696
1412	Dhx32	Txnl1	Man2c1	Dnajc19	LOC121136156
1413	LOC101833800	Txndc16	LOC121140486	Snx22	LOC121135425
1414	Uros	Twf2	LOC121141579	Phactr4	LOC121134709
1415	Edrf1	Tut4	Rcn2	LOC121139130	LOC121134350
1416	Ctbp2	Ttc17	Med26	LOC121134392	LOC121134251
1417	Zranb1	Ttc13	Dennd5b	Stk17b	LOC121134201
1418	Abraxas2	Tspan14	Ntpcr	Rab9a	LOC121134137
1419	Eef1akmt2	Tsen34	Mamstr	Ism1	LOC121133266
1420	Fam53b	Trmu	Thoc2	LOC101832116	LOC121132789
1421	LOC101834406	Trmo	Phospho1	LOC101840090	LOC121132731
1422	Oat	Trim44	LOC121139499	Gramd1c	LOC110342945
1423	Chst15	Trim33	LOC101834615	Nxt1	LOC110342689
1424	Bub3	Trim26	Kiaa1109	LOC121133282	LOC110342191
1425	Acadsb	Trim23	Rgcc	Ppp4c	LOC110341973
1426	Ikzf5	Trib2	LOC101824051	Pon2	LOC110341429
1427	Pstk	Trappc3	Cep95	LOC121132811	LOC110341366
1428	CUNH10orf88	Trappc10	Atp5f1b	Impdh2	LOC110341288
1429	Plekha1	Trak2	Ctss	LOC101822653	LOC110340989
1430	Tacc2	Tpi1	Plekhn1	LOC121144214	LOC110340959
1431	LOC106021232	Tpgs1	Pigg	Rabep2	LOC110340680
1432	Nsmce4a	Tp53i11	Cdc42se1	Trmt10c	LOC110339970
1433	Ate1	Tor1aip2	LOC121137334	Sdhaf4	LOC110339725
1434	Wdr11	Tor1aip1	Gfod1	Nr4a3	LOC106022825
1435	LOC101840419	Tomm5	Pbxip1	Gns	LOC106022633
1436	LOC110341288	Tomm20	Zranb2	Trim37	LOC106021977
1437	Inpp5f	Tob1	Mrps17	Pagr1	LOC106021786
1438	Bag3	Tns3	LOC110341043	Slc5a10	LOC106021758
1439	LOC121142791	Tnpo1	Psme1	Spdya	LOC106020981
1440	Tial1	Tnik	Dck	LOC121139194	LOC106020722
1441	Rgs10	Tnfaip8l2	LOC121141701	Pgk1	LOC101844855
1442	Tgfb1i1	Tnfaip8	LOC101838078	LOC101837461	LOC101844703
1443	Armc5	Tmx3	Hnrnpdl	LOC121140114	LOC101844656
1444	LOC101839072	Tmx1	Etv6	Arv1	LOC101843888
1445	Itgax	Tmem63b	Eloa	Tmem216	LOC101843348
1446	Itgam	Tmem50a	Ddx3x	LOC101826656	LOC101843174
1447	LOC101843909	Tmem38b	LOC121143579	Pbxip1	LOC101843051
1448	Fus	Tmem259	Gadd45g	Ube2l3	LOC101842775
1449	Kat8	Tmem256	LOC121134709	LOC121135836	LOC101841890
1450	Bckdk	Tmem243	Tpx2	Snap23	LOC101841805
1451	Vkorc1	Tmem242	Stx16	Rab14	LOC101841750
1452	Znf646	Tmem208	Rnasek	Ube2d2	LOC101840844
1453	Znf668	Tmem200b	Dapp1	LOC101833922	LOC101840750
1454	Stx4	Tmem185a	Pkn1	Cetn2	LOC101840410
1455	Hsd3b7	Tmem18	Ankrd28	Ptprj	LOC101839356
1456	Setd1a	Tmem175	LOC101835723	Fabp7	LOC101839265
1457	Orai3	Tmem154	Eif1b	Slfn11	LOC101838869
1458	Fbxl19	Tmem14a	Ppp1r18	Caap1	LOC101838375
1459	Bcl7c	Tmem134	Atp5mf	Ccnd2	LOC101838366
1460	Rnf40	Tmem126b	Ep300	Kcnk10	LOC101838220
1461	Ccdc189	Tmem123	Asap1	LOC121133028	LOC101837917
1462	Phkg2	Tmem107	Metap2	Nsmce4a	LOC101837256
1463	Tmem265	Tmco1	LOC101836182	Ssu72	LOC101837114
1464	LOC101840415	Tlr9	Mocs2	Ttr	LOC101836746
1465	Fbrs	Tln1	Vars1	LOC101828100	LOC101836613
1466	LOC121142892	Tjp3	LOC121140282	Adgre5	LOC101836059
1467	Prr14	Tjap1	Mib1	Bcas2	LOC101835431
1468	LOC101825462	Timm8b	Cdca4	LOC110340328	LOC101833775
1469	LOC121142902	Timm17b	Tldc2	Grk2	LOC101833388
1470	LOC101830025	Timm13	Ndufa2	Wasf2	LOC101832871
1471	LOC101843386	Thrap3	Mrps9	Psma5	LOC101832777
1472	Znf768	Thoc2	Ubtd2	Yipf4	LOC101832247
1473	Itgal	Thap12	Tm9sf1	LOC121140056	LOC101831799
1474	Sephs2	Tfip11	Med13	Ska3	LOC101831606
1475	Dctpp1	Tfg	Pdlim5	Hcst	LOC101831331
1476	Znf771	Tent2	Capns1	Gps2	LOC101830689
1477	Znf48	Tefm	Septin10	Sbds	LOC101830200
1478	Septin1	Tdg	Iws1	Dnajb11	LOC101829780
1479	Tbc1d10b	Tcof1	LOC101834067	Rbm12b	LOC101829757
1480	Cd2bp2	Tcf25	Rab4b	Hnrnpdl	LOC101829663
1481	Spn	Tcf19	Cnot8	LOC101836425	LOC101829498
1482	Kif22	Tcerg1	Cbr4	LOC121143904	LOC101829394
1483	Maz	Tbl1xr1	CUNH6orf62	LOC121137853	LOC101829141
1484	Pagr1	Tbcb	Brd8	Pkdcc	LOC101828788
1485	LOC101833970	Tbc1d10c	Tle5	Tsen34	LOC101828465
1486	Cdipt	Tasor	Arl6ip1	Actr5	LOC101828182
1487	Tmem219	Tasl	Mpc2	LOC101844487	LOC101827926
1488	Hirip3	Tapbpl	Tbc1d13	Rasgrp3	LOC101826584
1489	Ino80e	Tap2	Cars1	Dgkz	LOC101826184
1490	CUNH16orf92	Tap1	Arhgdia	LOC110342277	LOC101825739
1491	Aldoa	Taf8	Ep400	Dnajb6	LOC101824959
1492	Ppp4c	Taf3	Xrn2	LOC121141307	LOC101824714
1493	Tbx6	Taf15	Tnnc2	Lcorl	LOC101824443
1494	Gdpd3	Szrd1	LOC121136742	Rpusd4	LOC101824396
1495	Bola2b	Syvn1	Yeats2	Susd3	LOC101824345
1496	Nupr1	Sypl1	Mif	LOC101842233	LOC101823425
1497	Il27	Syne2	LOC121138340	LOC110342040	LOC101823391
1498	Cln3	Sync	Med21	Bola1	LOC101823081
1499	LOC101843174	Swt1	Mrpl23	Dhx15	LOC101823062
1500	Atxn2l	Swi5	Ldhd	Cep85l	LOC101822731
1501	Tufm	Surf4	CUNH15orf40	Siah2	LOC101822684
1502	Sh2b1	Supt5h	Vamp8	LOC121136793	LOC101822653
1503	Rabep2	Sumo3	Pcmtd1	Prpf40b	LOC101822587
1504	Cd19	Styx	Mrpl27	Slc20a2	LOC101822541
1505	LOC101824577	Stx5	Wapl	Smndc1	Kmt5b
1506	Spns1	Stx4	Pdxdc1	LOC101822838	Klhl6
1507	Lat	Stx16	Blvrb	Upf2	Klhl14
1508	Sbk1	Stx12	Eif3k	Vamp3	Klhdc3
1509	Xpo6	Stmn2	Tcea1	LOC101823893	Klhdc2
1510	LOC110341485	Stmn1	Sec62	Dut	Klc2
1511	Gtf3c1	Stk25	Ddx20	Sugt1	Kif1c
1512	Il21r	Stk11	Ndfip1	LOC121138818	Kiaa2026
1513	Il4r	Stat4	Gda	Degs1	Kiaa2013
1514	Nsmce1	Stat3	Bank1	Capns1	Kiaa1143
1515	Kdm8	Stag2	LOC101844189	Themis2	Kiaa1109
1516	Lcmt1	St6gal1	Pigh	LOC101830249	Kiaa0040
1517	Arhgap17	Ssr4	Kdsr	LOC121143494	Kdm6b
1518	Tnrc6a	Ssr3	LOC101826656	Dnaaf11	Kdm6a
1519	Rbbp6	Ss18l2	Elavl1	LOC121141347	Kdm5b
1520	Prkcb	Srsf4	Arf1	Il24	Kdm2a
1521	Plk1	Srsf3	Nsl1	LOC121137790	Kctd2
1522	Dctn5	Srsf2	Srgap3	Chmp5	Kcnq5
1523	Ndufab1	Srsf10	LOC110339912	Acadm	Kcmf1
1524	Ears2	Srpk2	Wac	Rbp4	Katna1
1525	Cog7	Srpk1	Ghitm	LOC121135985	Jak2
1526	Usp31	Srp9	Eif3d	Eif3a	Izumo4
1527	Mettl9	Spryd3	LOC101824345	Arhgap30	Itpa
1528	Cdr2	Spcs3	Dcaf11	LOC110341717	Itm2c
1529	Polr3e	Spcs1	Mpv17	LOC101822455	Itga6
1530	Eef2k	Spag9	LOC101830423	Txn2	Irf2bpl
1531	LOC110340678	Sp2	Tra2b	Atraid	Irf1
1532	Mosmo	Sp1	LOC101842397	Rassf1	Iqgap2
1533	LOC101834409	Socs7	Ibtk	LOC106022099	Ipo7
1534	LOC101828403	Snx9	Acsl3	Neil1	Inpp5b
1535	Crym	Snx6	Brd9	Psmb9	Ing4
1536	Ldaf1	Snx5	LOC101833293	LOC110342683	Ing1
1537	Lyrm1	Snx2	Tcaim	Il2rg	Imp3
1538	Dcun1d3	Snw1	LOC101837127	Syk	Il21r
1539	Rexo5	Snrpf	Zc3h15	Psmd13	Ikzf3
1540	Thumpd1	Snrpd2	Tpr	Sgip1	Ik
1541	Knop1	Snrnp27	Ppp1r12a	Polr1h	Idh3a
1542	Ccp110	Snip1	Prkci	LOC121136983	Idh1
1543	Gde1	Snf8	Msn	Diaph2	Hspa13
1544	Coq7	Snapin	Sri	Btla	Hsp90b1
1545	Itpripl2	Smim33	Slc25a11	Brd1	Hsp90aa1
1546	Smg1	Smim30	Lcmt2	Atp6v0b	Hsbp1
1547	Arl6ip1	Smim27	Appl1	Pdia3	Hp1bp3
1548	Rps15a	Smim20	Glt8d1	LOC121143306	Hopx
1549	Xylt1	Smim10l1	Cir1	Mau2	Hnrnpul2
1550	Nucb2	Smc6	Ten1	LOC101827009	Hnrnpl
1551	Pik3c2a	Smarce1	Anapc5	Lcp1	Hnrnpdl
1552	CUNH11orf58	Smarcc1	Slc38a2	Vps25	Hnrnpc
1553	Pde3b	Smap1	Snn	LOC121138587	Hnrnpa3
1554	LOC106021585	Slx4	Pecr	Ccdc38	Hip1r
1555	Psma1	Slu7	Dgat1	Tomm22	Hint2
1556	Copb1	Slc9a6	Tab2	Mrpl53	Hexim1
1557	Rras2	Slc6a6	Atp5po	Klf3	Herc6
1558	Far1	Slc4a4	Tbc1d20	Uimc1	Hectd3
1559	Btbd10	Slc4a2	Bin1	LOC121139770	Hdgfl3
1560	Arntl	Slc48a1	Trim25	Ndufa11	Hcst
1561	Mical2	Slc44a2	Knl1	Higd2a	Hbp1
1562	Usp47	Slc41a1	Oxnad1	LOC101839247	Haus6
1563	Eif4g2	Slc39a3	LOC101822606	Evi5l	Hacd4
1564	LOC121135670	Slc39a1	Psmb4	Znf407	Gspt1
1565	Ctr9	Slc38a2	Rpa3	Colgalt1	Gsk3a
1566	Irag1	Slc29a3	Slc40a1	Prdx6	Grpel2
1567	Rnf141	Slc26a6	Brd7	Hnrnph3	Grap2
1568	Ampd3	Slc25a37	Itpr1	Rnft1	Gps2
1569	Sbf2	Slc25a11	Ncoa5	Rnf187	Gpr31
1570	Swap70	Slc25a1	Tstd2	LOC121142892	Gpr137c
1571	Wee1	Slc15a3	Tsc22d1	Ubxn8	Gpbp1l1
1572	Znf143	Sirt7	Sars2	Hopx	Gpbp1
1573	LOC121143909	Sigmar1	Dvl2	Parm1	Gpatch8
1574	Ipo7	Siglecg	Eif1ax	Taf12	Gpank1
1575	Tmem41b	Siah2	Mpi	Pds5b	Gnl3
1576	Dennd5a	Shld3	Lpxn	Calu	Glul
1577	LOC121143911	Shkbp1	LOC101831711	Dapk3	Gins4
1578	Tmem9b	Sh3yl1	Crbn	Ercc8	Ginm1
1579	Akip1	Sh3kbp1	Psma7	Bcor	Ggct
1580	Eif3f	Sh2b3	Ugcg	Ube2s	Gfer
1581	Nlrp10	Sf3b2	Ahsa1	Swi5	Gdap2
1582	Ppfibp2	Sf3b1	Ctu2	Seh1l	Gcfc2
1583	LOC101838820	Setx	Fxr1	Tcerg1	Gca
1584	LOC121135699	Setdb1	Septin1	LOC110342006	Gatd3a
1585	LOC110339735	Setd1b	LOC121144313	LOC121143020	Gatad2b
1586	Mrpl17	Serpinb10	Zscan25	Lysmd3	Gak
1587	Tpp1	Serinc3	Unc13d	LOC101840043	Gadd45gip1
1588	Taf10	Septin9	Zbp1	Ddhd1	Gadd45g
1589	Ilk	Septin7	LOC106021602	LOC101822684	Fzr1
1590	Rrp8	Senp7	Eef1b2	Krtcap2	Fxr1
1591	Timm10b	Seh1l	Slc44a1	Zmynd12	Fundc1
1592	Arfip2	Secisbp2l	Ncf1	Slc40a1	Fuca1
1593	Apbb1	Sdhc	Lims1	Rnpepl1	Fryl
1594	Smpd1	Sdha	Eif5	LOC121136943	Frat1
1595	Cavin3	Sdf4	Ncor1	LOC121141414	Foxo1
1596	Fhip1b	Scrn2	Sgms1	LOC121137290	Foxn3
1597	LOC101823352	Scp2	Zbtb33	LOC121142551	Foxk1
1598	LOC106022655	Sclt1	LOC121142015	LOC121141982	Fnta
1599	LOC106022651	Scamp2	Ifitm3	LOC121142973	Fnip1
1600	LOC101822815	Sbds	LOC101840490	LOC121143013	Fndc3a
1601	LOC101822541	Sart1	Znf777	Bach1	Fmnl3
1602	LOC101843830	Sar1a	Irf2	LOC121140765	Fmnl1
1603	LOC121135144	Safb2	LOC121137157	Ist1	Fmc1
1604	LOC121144051	S1pr4	Ndufa1	Hint3	Fkbp8
1605	LOC101833678	S100a6	Bcl6	B3gnt7	Fkbp4
1606	Trim21	Rufy3	Kiaa1143	Prrc2c	Fkbp3
1607	Rrm1	Rubcn	Cpm	C5ar1	Fgfr1op2
1608	Stim1	Rtf2	Smim14	Nub1	Fgd2
1609	Rhog	Rtf1	Nucks1	LOC121139214	Fcf1
1610	Pgap2	Rrp36	Exosc5	LOC121136019	Fcer1g
1611	Nup98	Rrm2b	Maea	Epc1	Fbxo8
1612	Rnf121	Rps6kb2	Ccdc112	Fchsd1	Fbxo31
1613	LOC101824440	Rps19bp1	Klf12	Tpm4	Fbxl20
1614	Numa1	Rpp25l	Znf526	Aldob	Fam91a1
1615	Lamtor1	Rpn2	Cd300a	LOC110342434	Fam76a
1616	Anapc15	Rpl22l1	Tor2a	LOC121140277	Fam149b1
1617	LOC101841460	Rpf1	Stat4	LOC121136238	Fam13b
1618	LOC121144280	Rp9	Ofd1	Arhgef38	Fam120b
1619	Inppl1	Romo1	Pxdc1	Slc6a6	Fam117a
1620	Clpb	Rock2	LOC101832810	Nrm	Fam107b
1621	LOC106021460	Ro60	Otulinl	LOC106022300	Fahd1
1622	LOC101824175	Rnf6	Rpap3	Nsrp1	Exosc3
1623	LOC121144298	Rnf44	Snf8	Sord	Exoc3
1624	Arap1	Rnf4	Septin11	Slc25a11	Evl
1625	Atg16l2	Rnf214	Tnf	LOC121139359	Ets2
1626	Fchsd2	Rnf187	Pde4d	LOC121143523	Etfdh
1627	LOC106021457	Rnf168	Trnar-acg.6	Rnf38	Etf1
1628	LOC110341643	Rnf149	LOC121142354	LOC101823211	Esd
1629	P2ry2	Rnf138	Rap1b	Arid5b	Erbin
1630	P2ry6	Rnf13	LOC101829757	Steap2	Eno1
1631	Relt	Rnf115	Ndufb10	Bmp7	Eml3
1632	Fam168a	Rnf111	Fcrla	Ppp1r14a	Emc7
1633	LOC101834814	Rnf10	Bcap29	Ttc14	Emc10
1634	Ucp2	Rnaseh2c	Washc5	LOC121134006	Eif6
1635	C2cd3	Rmnd5a	Fkbp14	Ttf1	Eif4g3
1636	Ppme1	Rmdn3	Acap1	LOC121143353	Eif4e1b
1637	Pgm2l1	Rit1	Rcsd1	Mrpl34	Eif4a3
1638	Kcne3	Riox2	Tfdp1	Uhrf2	Eif4a2
1639	Lipt2	Riok3	Slamf6	Zbtb8os	Eif3i
1640	Pold3	Rhob	Brf2	Psmd9	Eif2s3
1641	Rnf169	Rgs1	Ankrd49	LOC121140594	Eif2s1
1642	Spcs2	Rfk	Dtx2	LOC121142457	Eif2b5
1643	Arrb1	Rexo4	Galnt12	LOC121138011	Ehd3
1644	Rps3	Rex1bd	Osbpl9	LOC121141926	Ehbp1l1
1645	Map6	Relch	Sh3bgrl3	Prkrip1	Eef1b2
1646	Dgat2	Rela	Ly86	LOC121144237	Edf1
1647	LOC121144479	Rdm1	Emc6	Sdf2	Ecpas
1648	Uvrag	Rcn1	Idua	Mef2a	Ech1
1649	Thap12	Rcc2	Atp5mc1	Elof1	Ebf1
1650	Emsy	Rc3h1	Usp25	LOC121134266	Dync1li2
1651	Acer3	Rbm5	Cluh	Rap1gds1	Dpy19l4
1652	B3gnt6	Rbm48	LOC101825739	Stub1	Dpp7
1653	Myo7a	Rbm42	Sp1	LOC121140374	Dok2
1654	Pak1	Rbm27	Tle3	Gyg1	Dnajc5
1655	Clns1a	Rbis	Adnp2	Dnajc9	Dnajc17
1656	Rsf1	Rbbp8	Icmt	LOC110341266	Dlat
1657	Aamdc	Rbbp7	Psmb5	Swt1	Dipk1a
1658	Ints4	Rbbp6	Pdzd8	Eif6	Dhx9
1659	Ndufc2	Rb1cc1	Bst1	LOC106021264	Dhx34
1660	Alg8	Rassf5	Mfap1	Marchf1	Dgkz
1661	Usp35	Rasa3	Ercc4	Brk1	Dennd4c
1662	Gab2	Rapgef5	Txndc5	Ndufc2	Dedd2
1663	LOC106021456	Rapgef1	Dmac2	Grin2c	Deaf1
1664	Nars2	Ran	Iah1	Iqgap1	Ddx58
1665	LOC101840925	Raly	Psmc3	LOC101826706	Ddx46
1666	LOC101840656	Ralbp1	Whamm	Znf608	Ddx24
1667	Rab30	Raf1	Crebrf	Prkacb	Ddx17
1668	Pcf11	Rae1	Cxcr5	LOC121140443	Ddrgk1
1669	LOC121132975	Rad23b	Ikzf3	Bad	Dcaf8
1670	Ccdc90b	Rad21	Sirt2	LOC101833539	Dap3
1671	LOC101840102	Rabggtb	Pdik1l	Eva1b	Daglb
1672	Tmem126b	Rabac1	Phf1	Kti12	Cxxc1
1673	Crebzf	Rab9a	Ap5z1	LOC121133564	Cwc25
1674	Picalm	Rab8a	Mdh1	Mrpl49	Cutc
1675	LOC110341632	Rab7a	Ube2l3	Cmpk1	Cuta
1676	Eed	Rab6a	Arl6ip4	Ptch2	Cul1
1677	Fzd4	Rab5if	Fgl2	Nktr	Ctrl
1678	Tmem135	Rab3gap1	LOC101829384	Slc6a7	Csnk1g2
1679	Ctsc	Rab30	Crlf3	LOC106023121	Csk
1680	LOC110343779	Rab24	Ctnnbip1	Jtb	Csgalnact2
1681	Zfand6	Rab1b	Slc39a3	Dnajc3	Csf1r
1682	Fah	Rab14	Ints2	Tmod4	Crtc3
1683	Abhd17c	Rab11a	LOC101833970	Itgb1bp1	Crem
1684	Tlnrd1	Pygo2	Rbbp6	LOC101836001	Cpt1a
1685	Cfap161	Pygl	Bag4	Psma4	Coq8a
1686	Il16	Pycr2	Eif6	Mtfr1l	Cops9
1687	Stard5	Pxdc1	LOC101826859	Ppcs	Cope
1688	Mex3b	Pwwp3a	Phf3	LOC101842414	Cop1
1689	Efl1	Pus3	Cdc25b	Pbdc1	Commd4
1690	LOC121133263	Purb	Cebpz	Dbnl	Cobll1
1691	Hdgfl3	Pura	Zbtb37	Psme3ip1	Cntrl
1692	Btbd1	Puf60	Ube2m	Usp50	Cnpy3
1693	CUNH15orf40	Ptpra	Thap4	CUNH11orf58	Cndp2
1694	Ramac	Ptpn7	Ptprc	Cd300lf	Cmpk2
1695	Whamm	Ptpn11	Msantd4	Acads	Cmpk1
1696	LOC106021755	Ptov1	Hes1	LOC121136991	Clta
1697	Rps17	Pten	LOC110341780	Slamf1	Clcn5
1698	Pde8a	Ptdss1	LOC101822827	Cfap70	Ckap2
1699	Znf592	Pstpip1	Cep192	LOC106022907	Cited2
1700	Wdr73	Psmg3	Rbm45	C1qtnf4	Cisd3
1701	Iqgap1	Psmg1	Fgr	Itgav	Ciao1
1702	Crtc3	Psme4	Adck2	Cdh4	Chrac1
1703	Furin	Psmd9	Rnf185	Jmjd6	Chordc1
1704	Fes	Psmd8	Smarcd2	Trnar-ccu	Chmp4b
1705	Man2a2	Psmd7	Trmt11	LOC106022641	Chmp1b
1706	Hddc3	Psmd6	Dym	Smchd1	Chek2
1707	Unc45a	Psmd12	Chd9	Ralbp1	Chchd3
1708	Rccd1	Psmc1	Wdr13	Rundc3b	Cep83
1709	Vps33b	Psmb7	Asah1	LOC110341645	Cep290
1710	Ngrn	Psmb10	Crem	CUNH16orf54	Cep152
1711	Cib1	Psmb1	Slc25a25	LOC101835218	Cep135
1712	Sema4b	Psma4	Diaph1	LOC101823062	Cenpq
1713	Idh2	Psma3	Utp20	LOC101839373	Cenpb
1714	Znf710	Prpf6	Aamdc	Bcl2l11	Cdr2
1715	LOC121133416	Prpf39	Supt5h	LOC101843844	Cdkn2d
1716	LOC110342360	Prmt1	Kdm6a	Rnf114	Cdk7
1717	LOC106021753	Prkra	Mindy3	LOC106020859	Cdk5r1
1718	LOC101825589	Prkar2b	Tial1	LOC110340729	Cdk2
1719	LOC121133426	Prkar1a	Lyrm4	Nsd1	Cdan1
1720	LOC101825331	Prex1	Mfsd6	Ndst1	Cd24
1721	Mesp1	Prelid1	LOC121141407	Xpc	Cd22
1722	Pex11a	Prdx5	Mettl27	Vps28	Cd164
1723	Rhcg	Prdx4	Keap1	Rpl36	Cct8
1724	LOC101824003	Prdx3	Dhx37	Samhd1	Cct5
1725	Polg	Prdx1	Abracl	LOC101833058	Cct2
1726	Abhd2	Prdm2	Psenen	Gpr18	Ccs
1727	Isg20	Ppt1	Tasor	LOC110341061	Ccnt2
1728	Aen	Ppp4r3b	Pdlim1	Tmem59	Ccnk
1729	Det1	Ppp4r2	Zfat	LOC121143038	Ccl5
1730	Mrps11	Ppp2r2a	LOC101825533	Sgms1	Ccdc50
1731	Mrpl46	Ppp1r18	Zmat1	Capsl	Ccdc117
1732	Klhl25	Ppp1r14b	Snw1	Trmt112	Ccdc112
1733	LOC106021758	Ppp1cc	Cd19	LOC101837878	Casp8ap2
1734	Akap13	Ppm1g	Emc10	Golm1	Calr
1735	Slco3a1	Ppm1d	Pex19	Spag9	Calm1
1736	Chd2	Ppif	Tacc3	Pdia6	Calcrl
1737	Mctp2	Ppa2	Notch2	Ctdp1	CUNH4orf33
1738	Arrdc4	Pou2af1	Ppp2r2a	LOC101828721	CUNH4orf3
1739	Igf1r	Pop7	Heatr1	Myo1c	CUNH3orf14
1740	LOC110343492	Pop5	LOC121137997	Borcs8	CUNH1orf56
1741	Mef2a	Polr3h	Pink1	Ddx3x	CUNH1orf53
1742	LOC106022297	Polr3a	Tmem123	Tor3a	CUNH1orf35
1743	Lysmd4	Polr2l	Znf653	Gng11	CUNH18orf32
1744	Lins1	Polr2j	Fuca1	Add1	CUNH14orf119
1745	Asb7	Polr1f	Ubald2	Wdr90	Btg2
1746	Aldh1a3	Poldip2	Elob	LOC101842327	Btg1
1747	Lrrk1	Pofut2	Atp6v1g1	Hivep3	Btbd7
1748	Chsy1	Plek	Lsm4	Kansl2	Btbd19
1749	Selenos	Plcg2	Sugp2	Ilk	Brcc3
1750	Snrpa1	Pkm	Rsbn1l	Lrr1	Bola1
1751	Tm2d3	Pkig	Mdh2	Ndufs4	Bms1
1752	Tars3	Pitpnm2	Smarca5	Tvp23b	Bcor
1753	Tjp1	Pitpna	Usp16	LOC121139421	Bcl2l12
1754	Nsmce3	Pithd1	LOC121142422	Cdkn2d	Bcl11a
1755	Apba2	Pip4k2a	Akirin2	LOC121133545	Bcap31
1756	Mcee	Pim1	Exoc6b	LOC121136052	Bcap29
1757	Fan1	Pik3ip1	Ngdn	Ash1l	B9d2
1758	Mtmr10	Pik3ca	Tapt1	Thoc7	B3gnt2
1759	LOC110343594	Pik3ap1	LOC110339582	LOC121137366	Aup1
1760	Klf13	Pigl	LOC121138876	Bcdin3d	Atxn10
1761	Rab18	Pi4ka	Rfx3	LOC110341043	Atp6v1c1
1762	LOC101844656	Phykpl	Stmp1	Crtc3	Atp5mc2
1763	Def8	Phpt1	Nup93	Plekhb2	Atad2b
1764	Tubb3	Phospho2	Gpbp1l1	Pcmtd2	Asl
1765	Mc1r	Phf8	LOC106023027	Akap17a	Armc6
1766	Tcf25	Phf5a	Arfgef1	Rap1b	Arl6ip6
1767	Vps9d1	Phf3	Fads2	CUNH6orf47	Arhgap27
1768	Spata2l	Phf20l1	Itgav	Gsdme	Arf1
1769	Cdk10	Phf20	Med28	Megf10	Apoc2
1770	Chmp1a	Phf2	Zfc3h1	Gnl3l	Apobec2
1771	Spg7	Phax	Septin9	Mynn	Apobec1
1772	LOC121135915	Pgrmc1	Iqgap1	Mfsd8	Aph1a
1773	Ankrd11	Pgpep1	Dvl3	LOC101825565	Ap1g2
1774	Acsf3	Pglyrp1	Mbtps2	LOC121136801	Anxa11
1775	LOC106021390	Pgap3	Tomm70	Ca2	Ankrd28
1776	Cbfa2t3	Pfdn6	LOC121140556	LOC106021905	Ankrd27
1777	Trappc2l	Pfdn1	Mthfd1	Cd27	Ankrd16
1778	Galns	Pf4	Usp30	LOC121141315	Akt3
1779	Aprt	Pdhb	Scp2	Nudt9	Akt1
1780	Cdt1	Pde3b	Cyrib	LOC101840016	Akap8
1781	Piezo1	Pdcl	Nt5c3a	Iqcg	Ak2
1782	Ctu2	Pdcd5	Ranbp1	Itih3	Aig1
1783	Rnf166	Pdcd2	Lmo2	Ppdpf	Aif1
1784	Mvd	Pcnx1	LOC101827620	Ube2m	Aebp2
1785	LOC101822574	Pcmtd2	Il16	Kcnu1	Adrb2
1786	Zc3h18	Pcmt1	Ptpa	LOC101830200	Adipor1
1787	Zfpm1	Pcm1	LOC101840560	Cs	Adgre5
1788	LOC101843051	Pcbd2	Mospd3	Dhrs9	Add3
1789	Klhdc4	Parp4	Sec22c	Plekhm2	Add1
1790	Zcchc14	Pank2	Ngrn	Psmg1	Adam10
1791	Map1lc3b	Pan3	Med19	Lrrc70	Acod1
1792	Fbxo31	Paip2	LOC121133266	Il21r	Aco1
1793	Mthfsd	Pagr1	Cars2	LOC121139124	Acbd5
1794	LOC101839655	Pacsin2	Tmem8b	Chrac1	Acap1
1795	Emc8	P4hb	Tnfsf12	Misp3	Abracl
1796	Gse1	P4ha1	LOC121142763	Xrn2	Abce1
1797	Kiaa0513	Otud6b	Znf280c	Mrpl22	Abcc1
1798	Zdhhc7	Otud5	Cd5l	LOC121140001	Aard
1799	Crispld2	Orai2	Cstf1	Mppe1	Zzz3
1800	Usp10	Nxt1	Eml4	Rab23	Zpr1
1801	Klhl36	Nutf2	Uri1	Exosc3	Zpbp2
1802	Cotl1	Nus1	Fance	Ankrd10	Znhit2
1803	Wfdc1	Nup153	Erich1	Slc35d2	Znf800
1804	Hsdl1	Nufip2	Ncapg2	LOC121140037	Znf710
1805	Mbtps1	Nudt9	Lbr	Sod2	Znf654
1806	Osgin1	Nudt8	Timm10	Chd4	Znf608
1807	Mlycd	Nudt4	LOC106022300	Cnst	Znf598
1808	Mphosph6	Nudt2	Mycbp2	LOC110341969	Znf574
1809	LOC101831493	Nudt14	LOC121132739	Capg	Znf524
1810	Gcsh	Ntan1	Cc2d1a	Tmem163	Znf518b
1811	Atmin	Nsmce4a	LOC101841698	Otud6b	Znf511
1812	Cenpn	Nsd3	Adam8	Ncf4	Znf408
1813	Cmc2	Nrde2	Acap2	LOC121140008	Znf407
1814	Cdyl2	Nrbf2	Spag9	Dennd5b	Znf35
1815	Dynlrb2	Nr3c1	Ctsz	Tomm5	Znf341
1816	Maf	Npc2	Cul4a	Eif4a2	Znf335
1817	Wwox	Nopchap1	Pip4p1	Arl16	Znf281
1818	Nudt7	Nol7	Ppp3cc	Pym1	Znf280d
1819	Mon1b	Nol3	LOC101822599	LOC101841092	Znf236
1820	Kars1	Nol12	Arhgap9	Phax	Znf207
1821	Adat1	Noc3l	Tigar	Mrps21	Znf148
1822	Gabarapl2	Nnt	LOC106021540	Znf207	Zmynd8
1823	Tmem170a	Nlk	Surf6	Cadps2	Zmat2
1824	Cfdp1	Nktr	Usp21	LOC106021428	Zkscan5
1825	Zfp1	Nkapl	LOC101825201	Zbtb20	Zfpm1
1826	Ldhd	Nkapd1	Flii	Fbxw2	Zfp1
1827	Znrf1	Nit2	LOC101837664	Ccnd3	Zfand5
1828	Wdr59	Nip7	Rnf151	Rnase12	Zeb2
1829	Mlkl	Nin	Ybx3	Nudcd3	Zcchc8
1830	Rfwd3	Niban3	Khdrbs1	LOC121142580	Zcchc2
1831	Glg1	Ngrn	LOC106022907	LOC121135172	Zc3h7b
1832	Pdpr	Ngly1	Tpd52	Srsf10	Zbtb9
1833	Exosc6	Nfic	LOC121141483	Rcor3	Zbtb7a
1834	Aars1	Nek2	LOC110342381	LOC101833800	Zbtb20
1835	LOC121136438	Ndufv1	LOC121139899	Grin3a	Zbtb12
1836	Cog4	Ndufs7	LOC101841249	Ifrd1	Zbed4
1837	Sf3b3	Ndufb3	Impdh2	Vcpip1	Ywhah
1838	Znf23	Ndufb1	Chst12	Xpo1	Ythdc1
1839	Phlpp2	Ndufab1	Itga2b	Mtdh	Ypel5
1840	Ap1g1	Ndufa8	Nrdc	Ttc19	Yju2b
1841	Atxn1l	Ndufa7	LOC101833978	Slc30a9	Yipf3
1842	Ist1	Ndufa6	Ccnl1	LOC121140572	Yeats2
1843	Pkd1l3	Ndufa12	Tln1	Psmd5	Xrcc4
1844	Hp	Ndufa1	Marchf1	Rlim	Xkr8
1845	Txnl4b	Ndfip2	LOC121138880	Lamtor2	Wwp1
1846	Dhx38	Ndel1	Nlrx1	Rell2	Wwox
1847	Zfhx3	Ncf1	Cnot2	Tnnc2	Wnk1
1848	Psmd7	Ncbp2	Cyld	Pyurf	Wipf2
1849	Wwp2	Ncaph2	Mms22l	LOC110343281	Wfdc1
1850	Nob1	Naxd	Pdcd5	LOC101827684	Wee1
1851	Zfp37	Napsa	LOC110339503	Ndufb4	Wdtc1
1852	Slc46a2	Nap1l4	Nap1l1	LOC101822815	Wdr83
1853	Snx30	Nampt	LOC101827403	LOC101835431	Wdr75
1854	LOC101823062	Naa60	LOC101842745	Lrrfip1	Wdr73
1855	Kiaa1958	Naa38	Klhl28	Capza2	Wdr70
1856	Hsdl2	Naa35	Anapc15	Rnf166	Wdr5
1857	Ptbp3	Naa15	Cct2	LOC121132789	Wdr46
1858	Susd1	N4bp1	Znf687	Ssbp2	Wdr36
1859	LOC110343708	Myo9b	Ebna1bp2	Arl1	Wdr3
1860	LOC110343709	Myo1g	Bola3	LOC101829712	Wdr26
1861	LOC110343712	Mynn	Gba2	Lypla1	Wdr24
1862	Ugcg	Mybbp1a	Nup155	Khk	Wdr20
1863	Gng10	Mtmr14	Eif3m	Lamtor4	Wbp11
1864	Dnajc25	Mterf1	Nelfe	LOC121143608	Wasl
1865	Ptgr1	Mta3	Rnf4	Otc	Vwa8
1866	Ecpas	Mta1	Ndufc2	Pdcd5	Vsir
1867	LOC110343707	Msrb1	Slc37a1	Smc5	Vrk2
1868	Txn	Msi2	LOC101826162	LOC101840084	Vps4b
1869	Palm2akap2	Msantd3	LOC101827917	Bace2	Vps4a
1870	Tmem245	Mrps9	Kdm5b	LOC121142444	Vps36
1871	Abitram	Mrps5	Sh3glb1	Dnajb9	Vps35l
1872	Elp1	Mrps21	Tapbpl	LOC110342978	Vps29
1873	LOC121138923	Mrps14	LOC101824003	Psmb4	Vim
1874	Klf4	Mrpl58	Ckb	Ndufa6	Vgll4
1875	Rad23b	Mrpl54	Thrap3	Med19	Vbp1
1876	LOC121136836	Mrpl48	Chaf1a	Cnot6l	Vav2
1877	Fktn	Mrpl46	Zhx3	LOC121133958	Vamp5
1878	Slc44a1	Mrpl34	Fkbp2	LOC121143354	Vamp3
1879	Abca1	Mrpl3	Eid1	LOC121139413	Vamp1
1880	LOC101838061	Mrpl20	Tmem14a	LOC121133266	Utrn
1881	Smc2	Mrpl14	LOC110340393	LOC121144380	Utp4
1882	Aldob	Mrpl10	CUNH12orf4	LOC101840824	Utp23
1883	Znf189	Mpv17	Ilvbl	LOC121136541	Utp15
1884	Msantd3	Mphosph9	Plin3	LOC110342233	Utp14a
1885	Tex10	Mon1a	LOC101841714	LOC110343707	Usp7
1886	Erp44	Mocs2	LOC101841905	Nop58	Usp6nl
1887	Alg2	Mob2	Tent5c	Ppp2r5a	Usp45
1888	Tgfbr1	Mmadhc	Shq1	Trnav-uac.5	Usp3
1889	Tbc1d2	Mmaa	Pym1	LOC101824930	Usp24
1890	Coro2a	Mlec	Cdc5l	Pcdh9	Usp22
1891	Trim14	Mknk2	Hibch	Sdhaf1	Usp16
1892	Nans	Mitd1	Ndufb6	LOC121142034	Uso1
1893	Anp32b	Mis12	Gpi	Mat2b	Usf2
1894	Trmo	Milr1	LOC101830249	LOC121137090	Usf1
1895	Xpa	Mif	Nans	Galnt10	Use1
1896	Tdrd7	Mib2	Tacc1	Pdha1	Urod
1897	LOC106021832	Mgst3	Smdt1	Kcnj13	Urm1
1898	Shb	Mgrn1	LOC101832879	Pgrmc1	Urb2
1899	Slc25a51	Mgat1	Vezf1	Snrpa1	Upf2
1900	Dcaf10	Mga	Gtf2a2	Fbf1	Unc45a
1901	Exosc3	Mfsd4a	Slc25a39	Dhx16	Unc13a
1902	Trmt10b	Mfsd14a	Slc16a3	Usp2	Ufl1
1903	Tomm5	Mfap3	Ddx6	LOC121139526	Uevld
1904	Polr1e	Mettl6	LOC110340961	Snx20	Uchl3
1905	Zbtb5	Mef2d	Ndufs4	Tdp2	Ubxn4
1906	Grhpr	Mef2a	LOC101838291	Pink1	Ubr5
1907	Rnf38	Med7	Tcp11l2	Elf1	Ubn2
1908	Gne	Mecp2	Micos10	U2af1	Ubl4a
1909	Clta	Me2	LOC101834045	Klf12	Ube4b
1910	Glipr2	Mcrip1	Arpc5l	Ssna1	Ube3a
1911	Tmem8b	Mcm7	Hnrnpul2	Stk26	Ube2v1
1912	Hint2	Mcm3	LOC121135338	Cdk4	Ube2n
1913	Rgp1	Mblac1	Aldoa	LOC101826941	Ube2m
1914	Gba2	Mbd2	Hacd3	Syngap1	Ube2j2
1915	Creb3	Max	Ctsa	Rhob	Ube2g2
1916	Tpm2	Mau2	LOC106021005	Ctnnd1	Ube2d3
1917	Sit1	Mat2b	Rbm5	Map3k7	Ube2d2
1918	LOC110342576	Mapkapk5	Bclaf1	LOC101841340	Ubap2l
1919	Tesk1	Mapkapk2	Denr	Lime1	Ubac2
1920	Unc13b	Mapk3	Tspan2	Reep3	Ubac1
1921	Fam214b	Mapk14	CUNH17orf58	Taf5	Uba6
1922	Stoml2	Mapk1	Ctsd	LOC101830700	U2af2
1923	Pigo	Map3k8	Il21r	LOC101827448	Tyw5
1924	LOC101836911	Map3k1	Lamtor4	Phospho1	Txnrd2
1925	Dnajb5	Map1lc3a	Eif2ak3	Pdcd2	Txndc11
1926	LOC101839228	Manba	Ldlrad4	LOC101827403	Twnk
1927	Galt	Maml1	Cdkn1b	LOC121140753	Tut4
1928	Sigmar1	Malt1	Ndufa6	Hnrnph1	Tubgcp6
1929	Dctn3	Malsu1	LOC101825447	Gpnmb	Tubgcp2
1930	Rpp25l	Maip1	Zswim1	Mrps11	Tube1
1931	Myorg	Magt1	Mrpl52	Nek8	Ttf1
1932	Kif24	Lzic	Nckap1l	Cd24	Ttc5
1933	Ubap1	Lysmd3	Alg9	Izumo4	Ttc36
1934	Dcaf12	Ly86	Nubp1	Ccdc59	Ttc33
1935	Ubap2	Lta4h	R3hdm2	Dctn3	Ttc3
1936	Nol6	Lsm7	Cbx1	Tcf12	Ttc27
1937	Aqp3	Lsm6	LOC121141346	Resf1	Ttc22
1938	Nfx1	Lsm3	LOC121140037	Syne2	Ttc13
1939	Chmp5	Lrrc8a	Pkd1	Blvrb	Tsr2
1940	Bag1	Lrp10	Pik3cb	LOC110340240	Tspan2
1941	B4galt1	Lpxn	Llgl1	Golga4	Tsc22d4
1942	Dnaja1	Lin7c	Actg1	Ptpra	Tsc2
1943	Aptx	Lin37	Sdf2l1	Rab4a	Trpm7
1944	Ndufb6	Limd1	Tram1	Laptm5	Trnt1
1945	Smim27	Lgmn	Gns	Tmbim6	Trnar-ccu
1946	Topors	Letmd1	Tmem164	LOC106022247	Trnag-gcc.12
1947	Aco1	Leprot	Pdcd2	Gngt2	Trmu
1948	C9orf72	Ldlrap1	Ube2e1	Surf6	Trmt2a
1949	Mob3b	Ldb1	Pigr	Fam133b	Trmt13
1950	Znf292	Lcp2	Ehbp1	B3gnt2	Trmt10b
1951	Smim8	Lcn2	Mgat1	Tnfsf10	Trim65
1952	Rars2	Lbh	LOC121138339	Nbeal1	Trim44
1953	Slc35a1	Larp4	Arv1	Dipk1a	Trim27
1954	Akirin2	Laptm4a	Smc2	Ndufs5	Trim21
1955	Rngtt	Lamtor2	Cct5	Denr	Triap1
1956	Ube2j1	Lactb2	Marchf2	LOC121137080	Treml4
1957	Lyrm2	LOC121144214	Snx20	Ubc	Trappc8
1958	Mdn1	LOC121143621	Asl	Ccdc14	Trappc4
1959	Casp8ap2	LOC121143579	LOC101823633	Dnah14	Trappc2l
1960	Bach2	LOC121143543	Stag1	Ube2i	Trappc13
1961	LOC121137817	LOC121143458	Slc9a8	LOC121137878	Trappc10
1962	LOC110342896	LOC121142763	Ccnd3	LOC101824396	Tpst2
1963	Ufl1	LOC121141579	Was	Vasn	Tprg1
1964	Ndufaf4	LOC121141378	Niban3	LOC101827186	Tpra1
1965	Mms22l	LOC121141356	Clta	Psph	Tpm1
1966	Fbxl4	LOC121141346	Ifnar2	Rps27l	Tpk1
1967	Pnisr	LOC121140594	Aaas	Ankrd40cl	Tpd52
1968	Usp45	LOC121140481	Tbp	Ppm1g	Tp53
1969	Tstd3	LOC121140443	Eid2b	Map3k9	Tox4
1970	Ccnc	LOC121140056	Rbck1	Daglb	Tor3a
1971	Ggh	LOC121140037	Znf76	Serp2	Topors
1972	Ythdf3	LOC121139019	Sf3b5	LOC121135288	Tomm70
1973	Armc1	LOC121138887	Cfl1	Pip4k2a	Tomm20
1974	Mtfr1	LOC121138880	Znhit2	Nipsnap2	Tob2
1975	Pde7a	LOC121137586	Sfr1	LOC121135915	Tnpo3
1976	CUNH8orf37	LOC121137151	Rin3	LOC121139605	Tnpo2
1977	Plekhf2	LOC121136697	Psmb7	Rbm5	Tnni2
1978	Tp53inp1	LOC121135338	Fastkd2	Ddit4	Tnks2
1979	LOC110340175	LOC121134629	Pdcd10	LOC106022205	Tnfsf14
1980	Ccne2	LOC121134223	Ppp1r12b	Fitm2	Tnfrsf17
1981	Ints8	LOC121134137	Idh3b	Ptk7	Tnfrsf13b
1982	Dpy19l4	LOC121133964	CUNH1orf35	LOC110340444	Tnfrsf10b
1983	Esrp1	LOC121133374	Sdf4	Enthd1	Tnf
1984	LOC110340174	LOC121133290	Tmem41a	Kdelr1	Tmub2
1985	Virma	LOC121133282	Ist1	LOC101837226	Tmpo
1986	Pdp1	LOC121133266	Polr2j	Exosc5	Tmod3
1987	Triqk	LOC121132751	Zmiz2	Llph	Tmf1
1988	Otud6b	LOC110343063	Rell2	Fbxo22	Tmem71
1989	Pip4p2	LOC110342689	LOC121135846	Map2k1	Tmem70
1990	Tmem64	LOC110341474	Atp6v0c	CUNH11orf71	Tmem63a
1991	Decr1	LOC110341106	Inpp5f	Jrkl	Tmem50b
1992	Nbn	LOC110340875	Polr2g	Tmx4	Tmem250
1993	LOC110340355	LOC110339287	Mmp24os	Pkp2	Tmem230
1994	Ripk2	LOC106023256	Syap1	Rbm7	Tmem223
1995	Cpne3	LOC106022907	Zer1	CUNH2orf68	Tmem219
1996	Wwp1	LOC106022655	Plp2	Mvd	Tmem199
1997	Atp6v0d2	LOC106022408	Prkar2a	Trappc6a	Tmem181
1998	LOC101843190	LOC106022276	Pi4k2b	Neurl3	Tmem17
1999	LOC101832871	LOC106022258	LOC121141564	Nr6a1	Tmem160
[truncated: 12,662 more rows]

## Sheet: Blood T cell
Rank	LASSO feature list	LightGBM feature list	MCFS feature list	mRMR feature list	PFI feature list
1	LOC121144049	Rps29	LOC121136904	Gan	Rps29
2	LOC121138193	LOC121136904	Gan	Rps29	LOC121133550
3	Rpl13	Rpl13a	LOC121133550	Rpl13	Rps3a
4	Gapdh	Rps20	Rps29	LOC121133550	Ddx5
5	Rpl35a	Rpl38	Rpl38	LOC121144049	rna-NC-013276.1:72..1026
6	Uba52	Dapl1	Dapl1	LOC121136904	LOC121136904
7	Rps23	Rpl13	Rps28	Rpl38	Rpl34
8	LOC121136222	Arhgdib	Rpl13	Rps20	Rps15
9	Rpl3	Rpl26	Rps20	LOC121136222	LOC121143419
10	Rps7	Rplp0	Rpl37a	LOC101829442	LOC121136115
11	Eef1a1	Eif1	LOC121144049	LOC121143419	LOC121136222
12	Oaz1	Uba52	Rps27	LOC101838358	Rps21
13	Pfn1	LOC121136222	Rplp0	Rpl15	Rpl8
14	Rps10	Tmsb4x	Rps7	Arhgef18	Rps14
15	Rpl26	LOC121144049	Rpsa	Rps28	LOC121144049
16	Rplp2	Rps14	LOC121136222	Rps27	Rplp2
17	Rpl8	LOC121133550	Rpl13a	Uba52	Rpl38
18	Rps20	Rps18	Rps23	Rpsa	LOC121138193
19	Rpl27	LOC121137942	Rps3a	Rpl13a	Rps27
20	Arpc2	Rps3	Rps21	Rps3a	Rps28
21	Klf2	Rps28	LOC121136115	Arhgdib	Rpl30
22	Cr1l	Rps24	Rpl8	Rps21	Rpl13a
23	Ddx17	Fau	Rpl15	Rps14	Arhgef18
24	Ptprc	Eef1a1	LOC121143419	Dapl1	Rpl12
25	LOC121143518	Coro1a	Uba52	Ddx5	LOC101833432
26	Rpl32	Ddx5	Rps10	Rps3	Gan
27	Ephx2	LOC101833432	LOC101838358	Eef1a1	Tmsb4x
28	Rps3a	Tmsb10	Junb	Rps23	Rpl26
29	Rplp0	Pfn1	Eef1a1	Junb	Rpl37
30	Ypel3	Rps23	Rps3	Pfn1	Tmsb10
31	Atp6v0c	Rps10	LOC101829442	Rpl8	Rplp1
32	Ltb	B2m	Rps14	Rpl37a	LOC121144278
33	Zfp36l2	Gan	Rpl19	rna-NC-013276.1:72..1026	Rpl3
34	LOC121139968	S100a8	Rpl34	Eif1	Arhgdib
35	LOC121141272	Rpl37a	Rplp1	Rps7	Rack1
36	Actg1	Rpl27a	Arhgef18	LOC121136115	Pfn1
37	Hnrnpf	LOC121138193	Rpl39	Rpl35a	Hmgb2
38	Coro1a	Tpt1	Rpl35a	Rplp0	Rpl18a
39	Rcn3	Ftl	Rpl9	Rpl3	Rpl13
40	Rpl28	Rps16	Rpl26	Serf2	Elk3
41	LOC121135368	Rpl35a	Tpt1	Rps10	Rps18
42	LOC101822555	Rps7	Rps5	Rpl32	Rpl37a
43	Rac2	Rpsa	Ddx5	Rps15	Dapl1
44	Sec61g	Rps15a	Rpl18	Rplp1	Rps9
45	LOC101826184	Rplp1	Rpl17	LOC121144278	Dusp1
46	Clta	Arhgef18	Rpl30	Rpl18a	Junb
47	Pttg1	Rps3a	Rpl23	Rpl17	rna-NC-013276.1:1101..2662
48	LOC110342088	Rps27	Rpl3	Rps27a	Btg1
49	Smim10l1	Rps4x	Rps4x	Rpl26	Rps10
50	Tmem101	Rps15	LOC101840844	Tmsb10	Naa15
51	Rtn4ip1	Junb	Rpl27a	Rpl19	LOC101822555
52	Fnbp4	Ubb	Rps24	Tubb	Rps8
53	LOC101839749	Sec61g	Rps13	Rpl39	Rps5
54	Ndufa5	Rps17	Fcer1g	LOC106021437	Rps20
55	Fbxo31	rna-NC-013276.1:72..1026	Pfn1	Tpt1	Rplp0
56	Apoc3	Zfp36l2	Rpl14	Rpl9	Hnrnpm
57	Ccdc61	Serf2	LOC121134510	LOC101827358	Eef1a1
58	Kif15	Btg1	Rps15	Rpl27a	B2m
59	Rictor	Actg1	Tmsb10	Tmsb4x	Rpl27a
60	LOC121140763	Rps27a	Arhgdib	Rpl35	Cd3g
61	Mrpl38	Rpl5	Rpl29	LOC121139982	Zfp36l2
62	Psat1	Rps9	Rplp2	Rpl18	Coro1a
63	Crebrf	Rpl3	Rpl12	Rpl7a	Rpl28
64	Tmbim6	Rps25	Rps27a	Ubb	Rpl10
65	Cdk20	Rpl18	Eif1	Itm2b	Cfl1
66	LOC101822410	Itm2b	Rpl11	Rps4x	Rpl7a
67	LOC121138651	Rps21	Tmsb4x	Rps6	Uba52
68	LOC110342439	Rpl31	Rps15a	LOC121141272	Rps25
69	Btg1	Rpl12	Rps18	Rpl12	Rpl35a
70	LOC110343804	Tubb	Serpinb1	Arrb2	Rpl11
71	Bnipl	LOC121138218	Rpl35	Rpl11	Plac8
72	Man2a1	Rpl34	Rpl10	Rps9	LOC101827462
73	Lcorl	Rpl23	Rps8	Rps2	Itm2b
74	Impdh2	Fth1	S100a8	Pum1	Chchd2
75	Rps6	LOC101829442	Arrb2	Cd3g	Rpl15
76	Rrbp1	Rpl8	Rpl32	Rpl10a	Psma7
77	Axin2	rna-NC-013276.1:1101..2662	Pglyrp1	LOC121140481	Ubb
78	Rplp1	Rpl11	Serf2	Rps8	Tubb
79	Carns1	Son	Sod2	Rplp2	Rpl21
80	Tmem68	Rps8	Rpl6	Arpc2	Prpf38b
81	Pnrc1	Ptprc	Rps16	Rpl10	Lst1
82	Prdm4	LOC121136115	Rps9	Rps25	LOC121141513
83	Gstp1	LOC101822587	Arg1	Rpl7	LOC101836143
84	Srsf1	Rplp2	Rpl10a	Zcchc7	Kpna4
85	Chd1l	Rpl9	Rpl7	Rpl34	Hopx
86	Rps18	Lgals3	Fau	Pabpc4	Fau
87	LOC101823249	Rpl29	LOC121139262	Rpl6	Vapa
88	Itm2b	Rpl17	LOC121139982	Rpl28	Tspan13
89	Prelid1	Dpm2	Rpl18a	LOC121138193	Tpm3
90	Pde4d	Cap1	Rps6	Rpl36al	Thy1
91	Nadk2	Rps5	Isg15	Fau	Rpl23a
92	Tmco6	Rpl18a	Rpl7a	Rpl29	Ppia
93	Vangl2	Rpl15	Rps19	Actb	Nmt1
94	Vps36	Rpl36al	S100a9	Oaz1	LOC121137942
95	Eef1g	Oaz1	Fos	Rps5	LOC106021809
96	Ccdc6	Rpl7	LOC106021809	Rack1	Ktn1
97	LOC121137488	Rpl39	Rps2	Rpl37	Ftl
98	Anxa7	Rpl28	LOC121141272	Arpc1b	Ypel5
99	Gpr155	Rpl10a	Rps25	Coro1a	Sf3b6
100	Arpc1b	Rpl35	Ubb	Foxp1	Rps2
101	LOC106022112	LOC121141272	Ctsh	Sec61g	Rps15a
102	Pak2	LOC110343526	LOC121140632	Rpl23	Rpl39
103	Ccne1	LOC101841750	Lag3	LOC101833432	Rap1b
104	Elf4	LOC101838358	Ftl	LOC121139991	Ppp4r2
105	Morf4l1	Lsp1	LOC106021437	Rps18	Ncl
106	Glrx	Klf2	Rps26	Rsrc2	Myl6
107	LOC106020981	Hmgb2	Coro1a	Rps17	Lgals3bp
108	Hmgn2	S100a9	Ppia	Zfp36l2	LOC121134510
109	Hcar2	Rps6	Rpl28	Rps16	LOC101837612
110	Lgals2	Rpl14	Rack1	Btg1	Jun
111	Aqr	Ltb	Prdx5	Thy1	Gstp1
112	C1qb	LOC101838193	Tubb	Ppia	Grk6
113	Hpgd	LOC101822555	Actb	Rpl14	Dcaf13
114	Cd247	Calm2	LOC101829188	Chd3	Ywhab
115	Klk6	Rps12	LOC121144278	Myl6	Srsf5
116	Pik3ca	CUNH17orf97	LOC101827358	Rps26	Rps3
117	Fdps	Arpc1b	Ifit3	Ftl	Rpl6
118	Top2b	Rps27l	Rpl37	Cd3e	Rnaset2
119	Tox2	Rpl30	LOC121138193	Rps13	Mis18bp1
120	Ripk2	Myh9	Rpl36al	Klf2	LOC121140594
121	LOC101844412	LOC101834989	LOC121139991	Fth1	LOC101827926
122	Atp5mg	Rps13	Rps6kb2	Eif3e	LOC101823378
123	Rpsa	Rpl7a	Irf9	Prelid1	Ice1
124	Lmna	Rac2	Btg1	Tbca	Fth1
125	Sp3	Arpc3	LOC101844614	Arpc3	Emp3
126	Satb1	Rpl32	Rps17	Rpl5	Eef1b2
127	LOC121138339	Rpl22	Rpl21	Rab37	Atxn7l3b
128	Srrm2	Prrc2c	Lst1	Pim1	Tcp11l2
129	LOC101843106	Myl6	Tm4sf5	Rpl27	Snrpd2
130	Mc1r	LOC110340476	Klf2	Rpl30	Rpsa
131	Rap1b	LOC101826184	Tbca	Rac2	Rps7
132	Bysl	Jun	Rpl24	Isg15	Rps23
133	Msantd1	Cdc42	Itm2b	Dpm2	Ppie
134	Gpx4	Sell	Rpl5	Cdc42	Msrb1
135	Snx19	Rpl24	LOC101833432	LOC101823249	Minpp1
136	Ak2	Clic1	LOC110341502	Jun	LOC101841750
137	LOC101823255	Rpl6	LOC110343268	S100a8	LOC101838358
138	Nf1	Rpl19	Oaz1	Rpl24	LOC101834067
139	LOC121139262	Rack1	Fabp1	LOC101827462	Elp3
140	Gnas	Ptpn18	Il17ra	Elk3	Creb3
141	Kpna6	Ptma	Upk3b	Rps15a	Btf3
142	LOC121141363	Pcbp2	LOC101836613	LOC101835445	Znf318
143	LOC101840865	Ost4	Tubgcp5	Rpl21	Vps45
144	Dnajb9	LOC101827358	LOC101823152	Erh	Tkt
145	LOC121144213	LOC101826430	Pabpc4	LOC101831210	St13
146	LOC121140320	Isg15	Ss18	LOC101831377	Slc25a3
147	Cfap47	Hibch	LOC106021727	Eif3f	Sit1
148	Prrc2c	Gstp1	Prelid1	Prpf38b	S100a6
149	LOC101835140	Sh3bgrl3	Anxa1	Cd81	Rps6
150	Snrpb	S100a11	Plac8	Rps12	Rps16
151	Arhgdib	Rpl4	Slc16a3	LOC101826430	Rps13
152	Lyplal1	Rpl10	Ier2	LOC101826070	Rpl7
153	Cdc14a	Msn	LOC121143289	Rtp4	Rpl17
154	Hsp90aa1	LOC101840088	LOC101843608	Rps19	Rcn1
155	Krit1	Actb	Dusp1	rna-NC-013276.1:1101..2662	LOC121133665
156	Cd3d	Rpl36	Traf4	Nsa2	LOC101840750
157	Rpl23	LOC121144278	Gapdh	Ran	LOC101823249
158	Hmgcs1	LOC101827462	Sec61g	Frg1	Ier3ip1
159	LOC110343307	Hsp90ab1	Mx1	Clta	Hnrnph3
160	Crtc3	Gimap4	Cd3g	LOC101836613	Hnrnpab
161	Mcur1	Sh3kbp1	Fam32a	B2m	Elf2
162	LOC121136571	Rsrp1	Sell	Hmgb2	Derl2
163	Hmgb2	Rps26	Rps12	Rpl36	Adgre5
164	Igsf9	Rpl37	LOC121141088	Npm1	Adam10
165	Kdm5a	Nsrp1	LOC121142327	Fam32a	Znf408
166	Rps14	LOC121143419	Actg1	LOC101826184	Vdac2
167	LOC121137775	Il2rg	Apoc3	Morf4l1	Thoc6
168	Ruvbl1	Hmga1	LOC121135368	LOC101841750	Tex10
169	Sms	Cdkn1b	Pax5	Ier2	Syngr2
170	Immt	Arpc2	Marcks	LOC121142327	Stim1
171	Znf3	Tmem101	Jun	Calm2	Snrpd3
172	Hddc3	Rab37	Alb	Fos	Smg6
173	Nap1l4	LOC106021786	Gosr2	Prpf4b	Scamp1
174	Pigh	Gapdh	LOC121132739	Rpl4	Sae1
175	Dpm2	Frg1	Eif3e	Cd38	Runx3
176	LOC121134206	Calm1	Eif3f	Hnrnpm	Rsrp1
177	Cep70	Rps2	Ankrd11	LOC101829818	Rpl36al
178	Srgn	Mbnl1	Bst2	Hspa8	Rpl31
179	Spint2	LOC101839655	Lsm12	Otulinl	Rpl19
180	Eif4h	LOC101823249	Arpc1b	Pcbp1	Rgcc
181	Cd3e	Eif3e	Cd3e	LOC121143458	Rcbtb1
182	Ciapin1	Cfl1	Bst1	Rps6kb2	Pum1
183	Sec23a	Ccser2	LOC101824821	LOC121141256	Psmb2
184	LOC101828779	Atp5mg	Samd3	Lgals3	Park7
185	Heatr5b	Ywhaz	Mmp8	LOC101837612	Nop53
186	Cnot1	Rpl23a	Rorc	Dusp1	Nob1
187	Stx16	Rnf115	Samd9	Samd9	Ndufs5
188	LOC101838467	Phpt1	Cpm	LOC121140001	Ndufa1
189	Gid4	Pcbp1	Myl6	LOC101839655	Mtmr14
190	Twnk	Hnrnpf	Rpl27	LOC101838491	Mrpl17
191	LOC121137764	Eef2	Glcci1	Irf9	Llph
192	Rpl11	Cnn2	LOC121139968	Mcl1	Lamtor3
193	Aig1	Cd3g	Tnrc6c	Ost4	LOC121142327
194	Hnf4a	Aprt	Mgst1	LOC101835140	LOC121139275
195	Tnks2	Tsc22d3	Hcar2	Atp5mc2	LOC121136846
196	Snrpf	Thy1	CUNH15orf48	Btf3	LOC101842562
197	Smc4	Satb1	LOC101838467	Gmfg	LOC101840367
198	Cd63	Rab11a	Mocs3	LOC101842449	LOC101838408
199	Jakmip1	Ptp4a2	LOC101831377	LOC121142811	LOC101827358
200	Gdi1	Ppp1ca	Elk3	Rap1b	LOC101826564
201	Rps5	Ppia	Rtp4	Eno1	Foxp1
202	Myb	LOC101831377	LOC101832360	Son	Exoc3
203	LOC101833058	LOC101829818	Pum1	LOC121144010	Eif1ax
204	LOC121134181	Hnrnpdl	S100a11	Rpl22	Ei24
205	Palb2	Gpr171	LOC101840088	Stmn1	Chd2
206	Rpl18	Eif5	Prok2	Myh9	Cd3e
207	Far2	Ctsc	Cd5	Cfl1	Ccny
208	Wdhd1	Cd82	LOC121143458	Rps24	Bpnt2
209	Gon4l	Cd4	Fcgr1a	Sell	Banf1
210	Igfbp4	Btg2	Apoe	Snrnp70	Anapc7
211	Cnn2	Bcl2	LOC101840468	LOC121141513	Znf292
212	LOC101826908	Srrm2	Chd3	Hnrnpa3	Zdhhc20
213	Synpo2l	Sptbn1	Rft1	Tomm6	Yy1
214	Parn	S100a10	Mtpn	Gstp1	Ywhaz
215	LOC106022094	Rps19	S100a6	LOC101833852	Wdr83os
216	Supt6h	Rhoa	Cfl1	Ypel3	Vrk3
217	Ldlrad4	Paip2	Ddx60	St8sia1	Usp15
218	Gtf2h5	Nmt1	LOC121142013	Cnn2	Ube2b
219	Aqp3	LOC121140486	St8sia1	Ptpn18	Ubc
220	Dok3	LOC121137271	LOC121133290	Cd3d	Tpm1
221	Evi5l	Irf9	Lsm8	LOC101825055	Tomm20
222	Rpl15	Ikzf1	Il1rn	Cdkn1b	Suv39h1
223	Stmn1	Igsf9	Atf4	LOC101832408	Ssr4
224	Crlf3	Heca	Card11	Gnas	Specc1l
225	LOC110342502	Flna	Zfp36l2	LOC121132739	Socs2
226	Zbtb1	Cd3d	Ap2b1	LOC121139262	Snx6
227	LOC101833365	Ccr7	Ifi44l	Atp5mg	Sh3bgrl3
228	Sypl1	Capg	Wdr82	Sec62	Selenow
229	Clk3	Arpc5	Spata21	Snrpg	Rps26
230	LOC101842838	Srsf5	LOC121137898	Actg1	Rpl29
231	Dgka	Snrpg	LOC101823249	LOC101830959	Rnf213
232	Map2k5	Septin7	Prpf38b	Sri	Rnf185
233	LOC101825145	Scyl3	Cd68	Lat	Rhoh
234	Scarb2	Rpl27	LOC106021786	LOC121139968	Rbpj
235	Harbi1	Rpl21	B2m	Calm1	Rab37
236	Art4	Resf1	Rpl36	Atp6v0e1	Prdx1
237	Ca2	Mycbp2	Ppig	Pnrc1	Polr2e
238	Prmt6	Macf1	LOC101831210	Apoe	Pik3cd
239	Stimate	Limd2	LOC101834868	Tcf7	Pcnx1
240	Hltf	LOC110341366	Son	LOC101829188	Pcgf5
241	Tp53bp2	LOC101841714	Stmn1	Nop10	Pafah1b1
242	Dnal1	LOC101824175	Cep70	Hsp90ab1	Nsun4
243	Sephs2	Hypk	Fth1	Hnrnpf	Npm1
244	Mrs2	Hspa8	Slc10a1	Nmt1	Nifk
245	Rps25	Gnb2	Hmgb2	Rpl31	Napsa
246	Tmem60	Chchd2	Zcchc7	Ppib	Napg
247	LOC101824846	Cd3e	LOC121142811	Rhoa	Men1
248	Apcs	Cd2	Thy1	Atp5pd	Lmbr1
249	Anapc11	Ugcg	Snrpg	LOC121140632	LOC121143621
250	Cpeb4	Ube2d3	Ldhal6b	Eif5a	LOC121138218
251	Cd151	Socs2	Rpl22	LOC101844614	LOC121133009
252	LOC121141925	Sh3bp1	LOC121133073	LOC121134231	LOC110340949
253	Zcrb1	Setd2	Rgcc	Eif3k	LOC101834557
254	Arpc3	Serp1	LOC121134187	Septin1	LOC101833978
255	Atp5mc2	Rsrc2	Foxp1	Ybx1	LOC101833303
256	LOC101840647	Rbm39	Zfp62	Lag3	LOC101829328
257	Serpind1	Plekhj1	Nsa2	Cenpx	Il7r
258	Ets2	Ociad1	LOC101835167	Rcn1	Hmgb1
259	Zcchc3	Nudt7	Ifitm3	Mdh1	Heca
260	Cenpb	Morf4l1	Ebf1	Atp6v1g1	Gpsm3
261	LOC106023151	Map3k14	LOC101829732	Tagln2	Fcf1
262	LOC101834330	Lcmt1	Nudcd3	Atf4	Etfa
263	LOC101824132	Lat	Pla2g7	Snrpf	Eno1
264	Sf3b1	Lars1	Dpysl2	Ppp1ca	Eif4g3
265	Mfsd1	Kpnb1	LOC121139354	Rassf3	Ehmt1
266	Golm2	Gnl3	Arpc2	Rnf7	Dnajc8
267	Dctn5	Fam32a	LOC121139264	Atp5me	Dnajc7
268	Bag5	Eno1	LOC121140481	LOC101842853	Dnaja2
269	Ssr4	Atp6v1g1	Acads	Nipal3	Dmac1
270	LOC106021351	Adck2	Dpm2	Edf1	Ddx52
271	Snx1	Zfx	Ccr9	LOC121138669	Crlf3
272	Tasl	Xrn2	Mdh1	Eef1d	Cisd3
273	Slc33a1	Vim	Lsp1	LOC101822414	Chchd7
274	Amdhd2	Usp18	Apobec1	Ptma	Cdc42
275	Riok3	Tut7	LOC110339871	LOC101828730	Cd81
276	Crnkl1	Trib2	Hint1	Mien1	CUNH1orf74
277	Utrn	Tln1	LOC101829167	Ube2l6	Basp1
278	Ubqln1	Tbca	Ndufa5	LOC121143494	Atp5mf
279	LOC121134332	Sorl1	Polr2g	Txn	Atox1
280	Bnip3l	Snrpe	Gstp1	Gpr183	Arl2
281	Osbpl8	Smap1	LOC121139263	Pym1	Arhgap25
282	Ahsa1	Serbp1	LOC121138669	Capns1	Anxa4
283	Galk2	S1pr4	Tox2	Banf1	Adprm
284	Trir	Rpl22l1	Pik3ca	CUNH17orf97	Actb
285	Atp5f1d	Rnf187	Cxcr2	Gtf2a2	Xpc
286	Traf4	Rbm15	Nsfl1c	Tm4sf5	Wdr82
287	Gmds	Rassf3	LOC101822587	Tubgcp5	Wdr61
288	Tm2d3	Ptpa	LOC101826070	Cd2	Was
289	Ezr	Psma2	LOC101827462	Rpl23a	Use1
290	Fkbp1a	Ncor1	Kmt2a	LOC121137942	Ugcg
291	Rpl19	Mtln	Selenow	LOC101827403	Ube2l6
292	LOC106021951	Mien1	Cr1l	Lef1	Ube2e3
293	Ppp5c	Mapre1	Cd74	Heca	Tssk6
294	LOC101831041	Lbh	Klhl6	Dync1i2	Trnak-uuu.14
295	Gk	LOC121144298	Sirt6	Stk4	Trip12
296	Notch2	LOC121139982	Btf3	LOC101836143	Trappc6a
297	Btf3	LOC106022640	Mdm4	Plac8	Tmem59
298	Mrps18c	LOC101840410	Gdi2	Snrpe	Tmem263
299	Rpl34	LOC101839373	LOC121144010	LOC110340476	Tipin
300	Pycr2	LOC101838863	LOC106020791	Chchd2	Thra
301	Topors	LOC101836143	Hmox1	Rbm25	Tbc1d2b
302	Trpm7	LOC101830643	LOC110341649	Vdac2	Stx12
303	LOC121139383	LOC101828730	Mettl25	LOC101840088	Set
304	Stk11	Ktn1	LOC101828788	Ap2b1	S100a10
305	Top1	Jak1	LOC121144320	LOC121140594	Rpn1
306	LOC101837210	Isca1	Cebpz	Tex10	Rpl22
307	Ccdc167	Gnai2	Anp32e	Jak1	Rnf146
308	Atp6v1g1	Galt	Kdm6a	LOC106021904	Rnf135
309	Zkscan8	Foxp1	LOC101841371	Atp5f1d	Resf1
310	Alb	Esyt2	Ltb	Nadk	Ralbp1
311	Napg	Eif3k	Capza1	Aprt	Rac1
312	LOC110343708	Dnajc7	LOC101835697	LOC101833678	Ptpn1
313	LOC101827462	Btf3	Elac2	Skp1	Prkcq
314	LOC106023256	Aurkaip1	LOC101842991	Rad23a	Prkci
315	Bcl6	Anxa6	LOC101840656	Gnai2	Ppp1r35
316	Gfod2	Ankrd11	LOC101828355	LOC121134079	Ppp1ca
317	Lamtor4	Acads	Calm2	Tmbim6	Pold2
318	Pax6	Abracl	LOC121135673	Ktn1	Pola1
319	Lag3	Zc3h15	Acvr1c	Lsm12	Pnrc2
320	Slc43a2	Ttll4	Nipal3	Cd27	Pnrc1
321	LOC106022538	Tspan13	LOC101836886	rna-NC-013276.1:5072..5142	Plekhj1
322	Sord	Tpi1	Rcbtb1	Smap2	Pigy
323	LOC121144320	Tcf7	Mnda	Aldh2	Pdrg1
324	Gata2	Stmn1	LOC101839655	Cmtm7	Pcif1
325	Bcl2a1	Snrpc	Arcn1	Il17ra	Paip2
326	LOC121135514	Snrnp70	Metap1	S1pr1	Orai3
327	LOC121138300	Shprh	Trnai-aau.6	Cap1	Nt5c3b
328	Bcl11b	Rwdd1	Atp5mc2	Ptprc	Nol11
329	B9d2	Rras2	LOC101837461	Snrpb	Nedd9
330	Nbeal1	Rhob	Ran	Rabac1	Ndufb4
331	Lsm8	Rchy1	Ndnf	Polr1d	Myc
332	Cnot6	Psme2	Nop10	Ltb	Mrpl28
333	Rps16	Prr13	Gcnt2	Sh3bgrl3	Med13
334	Dag1	Pnn	Parp14	Degs1	Mdh1
335	Rpl24	Pik3ca	Pim1	Rps27l	Mapre1
336	Cyth1	Otulinl	LOC101825087	Aqp3	Magoh
337	Mbnl2	Nrm	Rassf2	LOC121134187	Lat
338	Nmral1	Npm1	Hspa8	Ifitm2	Lactb
339	Rbak	Ndufs6	Peds1	Chd2	LOC121144496
340	Adgre3	Ndufb3	Ncbp2	Zdhhc21	LOC121143991
341	Ctsc	Ndufa11	S100a10	Add3	LOC121142880
342	CUNH10orf105	Mto1	Ube2m	Purb	LOC121141272
343	LOC121134513	Lef1	LOC101822574	Atp5f1e	LOC121140685
344	Bag2	Ldlrad4	Celf1	Cdk2ap2	LOC121139695
345	Gpr171	LOC121143458	Cdc42	Itm2a	LOC121137898
346	Rer1	LOC121140056	Lgals1	Rwdd1	LOC106021540
347	Upb1	LOC101842562	Ercc6l2	Armc6	LOC106021111
348	Psip1	LOC101834868	Coq8b	Tnrc6c	LOC101843798
349	LOC101837612	LOC101833775	Tut1	Mdm4	LOC101840088
350	Pex6	LOC101831493	Mcemp1	Bsg	LOC101838491
351	Msn	LOC101824003	Atf2	C1qb	LOC101836920
352	Tkt	Klf13	Gpr183	Mtrex	LOC101834373
353	LOC121133290	Khdrbs1	Ier3	Stk17b	LOC101831457
354	Pcdh7	Il17ra	Cd3d	Gps2	LOC101828171
355	Mmd	Ik	Cd79a	Socs2	LOC101824175
356	Mtdh	Ifitm2	Clec1b	Mbnl1	Kxd1
357	Ece1	Hnrnpc	Pde4b	LOC101833978	Kcnab2
358	Gcfc2	Hnrnpa2b1	Myb	Ptp4a2	Ipo8
359	LOC101834096	Grk6	LOC101834602	Pfdn5	Il2rb
360	Rusc1	Gnas	Chchd2	Trmt112	Hdac1
361	Haao	Gmfg	Hnrnpd	Dynll1	Gng5
362	Ufl1	Gkap1	Bambi	Mx1	Ggta1
363	LOC121138669	Elf1	LOC121143494	LOC110341649	Fam3c
364	LOC121143675	Dnajc3	Tpm2	Atp5f1c	Eloc
365	Fbxo9	Degs1	Gmfg	Arpc5	Eif5
366	Actb	Def6	Arpc3	LOC101831404	Eif3f
367	Ctla4	Cotl1	LOC101826335	Acvr1c	Dock10
368	LOC101840016	Cdv3	Ppbp	S100a11	Ddx46
369	Abl1	Bcl11b	LOC121137942	LOC106021590	Dctn1
370	Srsf10	Atp5f1e	Rpl4	Ythdc1	Csnk2b
371	Cilk1	Asf1a	Dync1i2	Ncl	Cr1l
372	LOC110341598	Armc6	LOC101824003	Impdh2	Cplane1
373	Zbtb12	Arid2	LOC121141256	LOC101822587	Coq3
374	Phf10	Arglu1	Ttr	Tmem60	Cope
375	Fbxo11	Znrf1	Tpm3	LOC121138218	Cnn2
376	Jak1	Wipf1	Banf1	Dnajc7	Cmc1
377	Def6	Wdr75	Zmym1	Arf1	Cd79a
378	LOC110342961	Washc3	Sit1	LOC101840367	Cd44
379	LOC101838879	Ubn1	Tnrc6a	Lsp1	Ccr7
380	Ube2e3	Ube3a	LOC101827917	Macrod2	Cbx8
381	Kif11	Tubgcp5	Emb	Septin9	Camlg
382	Mcm2	Tspo	Sorl1	Tnrc6b	C1qb
383	Birc6	Trappc11	LOC121137713	Rorc	Bsg
384	Eif3b	Top1	LOC121140056	LOC101822555	Borcs6
385	Tefm	Smarca5	Bcl6	Eid1	Bcap31
386	Rassf3	Slc25a33	Sf3b2	Gnb2	Atp5if1
387	Cwf19l1	Rnmt	Sync	Naa15	Arpc1b
388	Enthd1	Rhoh	Rnf138	Ing2	Ap4m1
389	Il12rb1	Rft1	Cdk10	Rgs10	Angptl3
390	Atp5f1e	Rasal3	Rsrc2	Sync	Ammecr1l
391	Cyrib	Rad23a	Clic1	LOC101843749	Adrm1
392	Sugp2	Rab14	Apoa1	Tle5	Zmiz2
393	Crabp1	Prdx1	Calm1	Setd2	Zhx1
394	Eif3a	Ppp2r5a	Pcmtd2	Runx3	Zdhhc18
395	Sox4	Ppbp	Sh3bgrl3	Elob	Yipf4
396	Cpa3	Polr2a	Naa15	Trabd	Ybx1
397	Cdk2	Pnrc1	Snrpe	Jpt1	Vps13c
398	Man1b1	Plac8	Kcnmb3	Msn	Vegfb
399	LOC121143170	Pip4k2a	LOC106022506	Ino80b	Utrn
400	Ppp4r3a	Pde4d	LOC121136697	Ndufa4	Utp3
401	Slc5a3	Pdcd4	Fbxo21	LOC121133073	Umps
402	B3gnt7	Nudc	LOC110341632	Rap1a	Tubgcp5
403	Itm2c	Nsl1	Ripor1	Ndufa13	Tubgcp3
404	Akap17a	Ndufs8	LOC101822555	Thoc2	Ttc1
405	Cd80	Nap1l1	Dntt	Ppig	Trerf1
406	Gmfg	Mtdh	Aprt	Txndc17	Trappc10
407	LOC101831768	Mrps18c	Fcf1	Ssr4	Tra2b
408	Trappc8	Mier1	Fmnl1	LOC101838193	Tpr
409	Sqle	Mettl2a	Xpc	Ndufb7	Tob2
410	Clic1	Lrig2	Gadd45a	Rasgrp1	Tnks2
411	Tusc2	LOC121140481	Tdrd7	Septin7	Tmem131
412	Dus2	LOC121134231	Gnas	Isca1	Tmem127
413	Nanos1	LOC110341106	LOC101830755	Cd247	Timm13
414	Polr2l	LOC101842721	LOC106021992	Gpr15	Tcf7
415	Plbd2	LOC101838408	Ppp2r3c	Pip5k1a	Tbc1d15
416	Epm2aip1	LOC101837612	Psmd12	Rag2	Tapbpl
417	LOC101841651	LOC101836613	LOC101829818	Kmt2a	Taf2
418	CUNH9orf85	LOC101834557	Pnrc1	Ifit3	Taf10
419	LOC121136661	LOC101833852	Ifi35	Ube2q1	Stx5
420	Glce	LOC101825739	Tmem68	Spata21	Stt3b
421	Hmbs	Kras	LOC110340693	Golm1	Srek1
422	Bms1	Hsp90aa1	Socs2	Kdm4a	Spint2
423	LOC110339852	Hnrnpd	Arl6ip1	Tln1	Snrpc
424	Kmt5c	Hint1	Cd4	Gpx4	Smarcal1
425	Plagl2	Herc4	LOC101830808	Ppbp	Slu7
426	LOC110343469	Hdgf	LOC101838863	Snrpd3	Slc22a17
427	Cdc6	Gar1	Gpi	Upk3b	Sh3kbp1
428	Gpatch2	Ddx17	Cnot6	Ndufb11	Serf2
429	Otud7b	Dctpp1	Ptpn23	Spcs2	Septin7
430	Tmem97	Csf1r	Parvb	Pdcd4	Scand1
431	LOC121133034	Cript	LOC121141477	LOC101838408	Rps27a
432	Hipk3	Clint1	Nadk	LOC101835431	Rps17
433	Raly	Chmp2a	Rab37	Rcbtb1	Rpe
434	Atp5pb	Cd81	Acsl3	Samd3	Rnf167
435	Prdx4	Carm1	Tnfaip8l2	Capza1	Rbm42
436	Dcaf17	Capza1	Aldh7a1	Ndfip2	Rabep1
437	Rxrb	Bnip3l	Gsk3b	Aurkaip1	Rab3gap1
438	Rnaset2	Atp2a3	Nmt1	Tox2	Pum2
439	Elovl7	Znf646	Nlrx1	Eif3j	Ptbp3
440	Ap4s1	Znf384	Csrnp1	Ikzf5	Psma1
441	LOC121132935	Zcchc7	F2rl2	Srsf3	Prune1
442	Fkbp4	Zc3h12d	Rcn1	Tubb4b	Prpf40a
443	Mat1a	Ybx1	Sec23b	Sft2d1	Prex1
444	Snap23	Vps50	Ifitm1	Gng5	Prdx2
445	Rras	Upk3b	LOC121134596	LOC101838863	Ppp3cc
446	Rarg	Ubtf	Rac2	LOC121134297	Ppp1r10
447	Cisd3	Ubac2	LOC101831992	Micos10	Polr2d
448	Tspan5	Txn	Ypel3	LOC101843106	Pick1
449	Naf1	Trappc5	LOC106021785	Pebp1	Phkg2
450	Lysmd4	Tpr	Itm2a	Atp5pb	Phb2
451	LOC101838869	Tomm7	Psmc1	LOC121135338	Pglyrp1
452	Ldhal6b	Tnrc6b	LOC101835445	LOC121139354	Pfdn6
453	LOC121137586	Tmem18	LOC121134329	Lck	Pdcl3
454	LOC110341260	Timm22	Clpb	Hnrnpk	Pcyt2
455	Eif4e	Tent2	LOC121134667	Crlf3	Ormdl2
456	Lancl2	Tbcb	Ctnna1	LOC101839373	Oaz1
457	Ubxn2b	Taldo1	LOC121135670	Hnrnpd	Nudt22
458	Ubald2	Sub1	Tcf7	LOC101834557	Nktr
459	Ranbp9	Srgn	Ybx1	Gcnt2	Nfkbia
460	Whamm	Spcs2	Hfe	Bzw1	Nemf
461	Xylt2	Shisa5	Rb1cc1	Ndufc2	Ndufa3
462	Zfc3h1	Sf3b1	Tubb1	Srsf7	Ncor1
463	Rsrp1	Rock1	Atp5mg	Lyz	Ncaph2
464	LOC101831682	Rc3h2	Selenok	Traf4	Nars1
465	Mga	Rbis	LOC101825055	Nipal4	Naa38
466	Cd55	Rap1b	LOC106022640	Ube2d3	Mrps36
467	LOC101827568	Puf60	Aicda	Eef1g	Mrfap1
468	Arfgef1	Ptges3	LOC101826240	rna-NC-013276.1:11528..11594	Mgst3
469	LOC121135830	Psmb9	Cd2	Macf1	Metrn
470	Fcsk	Psmb3	Dusp2	Ldlrap1	Med28
471	Ndufs5	Prpf38b	LOC101822719	Lsm4	Mbd2
472	E2f1	Ppig	Napsa	Sbno2	Map9
473	Sipa1l3	Pak2	Lyn	LOC121137749	Ly96
474	Rfk	Ofd1	Cd300lb	Pnrc2	Lrrc29
475	Rel	Nfx1	Arhgef1	Srsf5	LOC121142791
476	LOC121142441	Nedd8	Nfe2l1	Psma5	LOC121142042
477	L2hgdh	Ndufv2	LOC121133374	Gpr171	LOC121141347
478	LOC106022319	Ndufab1	Cebpd	Clic1	LOC121141202
479	Dmac1	Mrpl21	Dnajc2	LOC106021727	LOC121139991
480	Lta	Mrpl12	Lrrc4b	Arl6ip5	LOC121136141
481	Wsb1	Mgst3	Mat2a	LOC121135673	LOC110342991
482	LOC110342769	Mgst1	LOC101826430	Mknk2	LOC110342683
483	LOC121136439	Mesd	Blnk	Smim10l1	LOC110342252
484	Arglu1	Mdh2	Eif3k	Atp5pf	LOC110340887
485	Abcd4	Mcur1	Ccdc126	Zdhhc20	LOC106022258
486	Pqbp1	Lsm6	Pttg1	Dmac1	LOC106022159
487	Tor3a	Lpar5	LOC121133408	Ywhaz	LOC106022083
488	Ddost	Larp1	Rab40c	LOC121136295	LOC101843749
489	Gpr19	LOC106020859	Slc25a10	Pum2	LOC101843051
490	Kctd7	LOC101841805	Rsad2	LOC121143289	LOC101843020
491	LOC121139722	LOC101840490	Anxa6	Scand1	LOC101841714
492	Endog	LOC101840468	Srgn	Gabarapl2	LOC101840490
493	Zswim7	LOC101840367	Psat1	Srrm2	LOC101834625
494	Apex1	LOC101834929	Ada	LOC121134739	LOC101834210
495	Lat	LOC101833350	LOC101842025	Podxl	LOC101828355
496	Ndufaf3	LOC101830755	Cd81	Ostf1	LOC101827398
497	LOC101840060	LOC101824907	Ms4a1	Nt5c	LOC101827335
498	Ost4	Kpna6	Ppp1r14a	LOC101841714	LOC101826471
499	Phospho2	Klf6	S1pr1	Adgre5	LOC101826070
500	Ube4b	Klf3	Pex3	Alb	LOC101823549
501	Arf6	Kif5b	LOC101842784	Mif	LOC101823323
502	Ubb	Jund	Prdx1	Pura	LOC101823044
503	Tmx1	Itk	Hopx	LOC121140103	LOC101822731
504	LOC106022596	Il27ra	Cnih1	Ifi44l	Kmt2a
505	Siglec1	Iffo2	Tram1	Smap1	Klf13
506	Ccr9	Id3	Appl1	LOC121133665	Iws1
507	LOC101833046	Hopx	LOC101837612	LOC101825739	Il4r
508	LOC121137782	Hnrnpa1	Mcl1	Septin6	Il16
509	Mxd1	Gng5	Ap2a2	Top2b	Ikzf1
510	Ssr2	Gdi2	Id3	Cnep1r1	Ier2
511	Sumo2	Gbf1	Gp9	Ndufa5	Ice2
512	Cdc45	Fyb1	Dpp8	LOC106021786	Hsp90b1
513	LOC121141307	Fus	Tpm1	Celf1	Hsp90aa1
514	Ice2	Flii	LOC101826184	Eef1b2	Hprt1
515	Ankrd11	Exosc6	Icos	Apoc3	Hnrnpu
516	LOC101835477	Erh	Npm1	Dpysl2	Hnrnpk
517	Lasp1	Elp6	Cog5	Rcor2	Hax1
518	Plekha5	Elk3	Cd8a	Ddx17	Gypc
519	Cyren	Eif5a	Pura	Lamtor4	Golgb1
520	Sit1	Eif4b	LOC101828730	LOC110342855	Gmnn
521	Ndufa4	Eef1g	Slc26a2	Fubp1	Gmfg
522	Cd28	Dus2	Lgals3	Psmb5	Ghitm
523	Klf1	Drap1	Msn	LOC121133290	Fyttd1
524	Gpatch11	Dhrs11	Il1b	Smim15	Foxp4
525	Dolpp1	Ctnnb1	Snrnp70	Selenof	Flna
526	Mospd1	Csde1	Dynll1	Rnf166	Fam241b
527	Med13l	Cr1l	Nck1	Gapdh	Exosc6
528	Slc25a35	Cmtm7	Nme8	Jund	Exoc4
529	Plxna1	Clta	LOC121134079	Sub1	Ets1
530	Cfh	Chd4	Rassf5	Limd2	Epb41
531	Ncoa6	Chchd1	Herc2	LOC110340693	Eny2
532	Cops2	Celf1	CUNH17orf97	LOC121142551	Enoph1
533	Pcmtd2	Cd8b	Golm1	LOC106021540	Emc7
534	LOC101838660	Cd1d	Ypel2	LOC121144217	Elob
535	Acot9	Cct4	LOC121142042	Ubac2	Eif2b5
536	Hilpda	Brpf1	LOC110339287	Rag1	Eif1
537	Slc17a9	Borcs6	Tex10	Kctd17	Eci2
538	Gls	B9d2	Afdn	LOC101836746	Dus2
539	Ccser2	Atp6v0c	Lyrm2	LOC110339287	Dpysl2
540	Cbx4	Arhgap1	Cd79b	Glod5	Dipk1a
541	Nuak2	Ankrd17	LOC101833852	Mtss1	Dgka
542	LOC101834491	Alad	Hsbp1	LOC101844186	Ddx27
543	LOC101841984	Znf318	Eif3a	Atp5mf	Dctn6
544	LOC110343526	Ywhae	LOC121133834	Eif2s1	Dcaf6
545	Msra	Ythdc1	Nudt8	Slc10a1	Cyfip2
546	Rnpc3	Ypel3	LOC110343652	Vim	Ctnnbip1
547	Nsmce3	Wdr4	Ets2	Riok3	Cpsf6
548	Med8	Wdr3	Zkscan5	Arglu1	Cpeb4
549	Rest	Wasf2	Prdx2	Dek	Cmtm7
550	LOC101835078	Wapl	LOC101832408	Sugt1	Clta
551	Hibadh	Vamp8	LOC101825447	Timm13	Clba1
552	Arhgap30	Vamp3	LOC101841750	Ndnf	Cebpzos
553	LOC106021253	Ufm1	Atp5f1e	Pgk1	Cebpz
554	LOC121135347	Ufc1	Rbl2	Mrps17	Cdk4
555	Stk40	Ube2q1	Parp12	Tspo	Cdc5l
556	Smug1	Txndc17	LOC106020881	Btg2	Camsap1
557	Wipf2	Tspyl1	Egr1	LOC121139499	CUNH9orf85
558	Tmtc4	Tnks2	Ndufa4	Drap1	CUNH15orf48
559	Tsg101	Tnfaip8	LOC101827296	Stmp1	CUNH15orf40
560	Rad9a	Tmem14a	Ly6e	LOC110343268	Bzw1
561	Dld	Timm8a	Trak2	LOC121143579	Brf1
562	Ccdc15	Tfam	Znf292	Egr1	Bloc1s6
563	Rrn3	Taf10	Prr13	Rsrp1	B4galt1
564	Parp1	Supt6h	LOC121143579	Hint2	Atg13
565	Tmem243	Ssr4	LOC121141699	Flna	Atad5
566	Hsbp1	Srsf3	Arl6ip5	Rft1	Asb1
567	Rbm48	Spcs3	LOC101830959	Ubn2	Arpp21
568	Fabp1	Sp3	LOC101842645	Fabp1	Arhgdia
569	Nup107	Snrpb	Trerf1	Imp3	Arhgap1
570	Bud23	Sft2d1	Runx3	Tra2b	Akap8
571	Sacs	Septin6	Zfp36	Grk6	Adipor1
572	LOC106021758	Scp2	LOC101829910	LOC101825087	Actg1
573	Gpi	Rsl1d1	Tnks2	Rnf114	Abce1
574	Stradb	Riok3	Psenen	Atp5f1b	Znf280b
575	LOC121140828	Rere	Vps4a	Vps4a	Znf189
576	Abhd14b	Rbx1	Lnx2	Eif2s2	Zmym6
577	Ctr9	Rbm43	Psip1	Rnf10	Zmpste24
578	Snrpc	Rbm28	Tfam	Klf3	Zdhhc16
579	Chd1	Rbm25	LOC106021350	Tmem14a	Zbtb45
580	Kpna2	Rbbp6	LOC121132796	Blvrb	Ythdc1
581	LOC121137466	Ralgps2	Irf2	Emp3	Xdh
582	LOC121140000	Rala	Rpl31	LOC101829663	Wipf1
583	Bdp1	Rab7a	Coro1b	Mrps21	Wdr75
584	LOC101843868	R3hdm2	Tagln2	Ghitm	Vkorc1l1
585	LOC121136955	Pura	LOC101843909	LOC110343383	Vamp8
586	LOC121137472	Psme4	Sh2d1a	Rnase12	Upf3a
587	Izumo4	Psenen	Asdurf	Ube3a	Umad1
588	LOC121133161	Prrc2b	Pf4	Pcmtd2	Ufm1
589	Scyl3	Prdx3	Psmb4	Abcb8	Uckl1
590	Tapt1	Ppp2ca	Prpf4b	LOC101831001	Trir
591	Insyn2b	Polr2m	Ppp4r2	Ddx6	Trappc4
592	Ghitm	Polr1d	LOC121137488	Psma2	Tpm4
593	Mmgt1	Pmvk	LOC101843798	Ube2m	Top1
594	Cfap251	Pdia3	Tubb4b	LOC101826656	Tnfrsf14
595	Kansl1	Pde4b	Rbbp6	Khdrbs1	Tmed7
596	LOC101830755	P4hb	Dmac2	Nudt9	Tmbim6
597	Slc25a44	Nup210	CUNH1orf162	Raly	Tma16
598	Rhbdd2	Ntan1	Padi4	Znf622	Tlr3
599	LOC101839900	Nsa2	Setd2	Sorl1	Tifab
600	Vldlr	Nr2c2	LOC101827473	Mogat1	Thoc5
601	Ifitm2	Ndufb8	Syf2	Pak2	Tgs1
602	LOC121132967	Ndufb7	Surf6	Trnai-aau.6	Tbca
603	Exosc7	Ndufa8	LOC121141701	LOC106021511	Tap2
604	Dcun1d4	Ncl	Oip5	LOC101833350	Tada3
605	Caprin2	Mrps21	Psmb2	Ppp2ca	Synrg
606	LOC110340729	Mrpl54	Tmem256	Gpsm3	Stxbp3
607	Atp5pd	Mrpl27	Cd274	Apcs	Stk4
608	Rpl29	Mettl23	LOC106021008	LOC106020971	Stard8
609	Ulk4	Mdm4	Tomm34	Ppm1g	Stard3nl
610	Mzb1	Mcl1	Dgka	LOC101838467	St6galnac4
611	Pmm2	Lsm7	Plcl2	Actr3	Ssbp2
612	Arpp21	Lsm3	LOC121138058	Snrnp35	Srsf9
613	Ythdc2	Lime1	LOC121139421	Ldhal6b	Srpk2
614	Rpl18a	Lbhd1	Rbm3	Psenen	Srp14
615	Slc7a6	Laptm5	Chd9	U2af1	Sri
616	Antkmt	LOC121144213	LOC101842449	Laptm5	Srek1ip1
617	Manf	LOC121143621	Myl9	Irf7	Spopl
618	Ttc21b	LOC121142763	LOC110340959	LOC101832679	Snrpg
619	Arf4	LOC121141513	Znf317	Tm2d3	Snrpf
620	LOC101825447	LOC121140765	Trim46	Mrpl43	Snrnp25
621	Ikzf1	LOC121140594	Gps2	Tgfb1	Smg7
622	Zbtb49	LOC121136697	Ap2s1	Atp5mc3	Slc30a7
623	Slc29a3	LOC121136295	Ik	Med30	Slc25a11
624	Kcnab2	LOC121134329	Ktn1	Atp2a3	Slc10a7
625	Strn3	LOC110343282	Ppib	LOC106020791	Slamf6
626	Bambi	LOC106022065	Endov	LOC110341106	Sin3b
627	Surf6	LOC106021437	Ost4	Ets1	Siah2
628	Nhlrc3	LOC101844787	LOC121144039	Rbx1	Sf3b2
629	LOC110342747	LOC101843965	Frg1	LOC110343526	Serp1
630	Tp53i13	LOC101837660	Ceacam18	LOC101830755	Serbp1
631	Kctd5	LOC101837628	Tpcn2	Eif2ak2	Sdhb
632	Fam177b	LOC101837503	Arpp21	Mier1	Samsn1
633	Shb	LOC101837226	Mark4	Ctnnbip1	S100a9
634	Ankrd40	LOC101833978	Znf304	Tpm3	Rsbn1
635	Iscu	LOC101832679	Ier5	Mrpl52	Rnasek
636	LOC101840529	LOC101832445	LOC121135803	LOC101841805	Rhoq
637	rna-NC-013276.1:72..1026	LOC101832408	Cryz	Lsm3	Rccd1
638	rna-NC-013276.1:1101..2662	LOC101830959	Casp9	LOC110343801	Rc3h1
639	rna-NC-013276.1:2664..2738	LOC101829328	Washc3	Hnrnpa2b1	Rbm8a
640	rna-NC-013276.1:3760..3830	LOC101829188	Bcl11b	Trnak-uuu.12	Rbm3
641	rna-NC-013276.1:3833..3901	LOC101823378	Cd38	Mtres1	Rbm22
642	rna-NC-013276.1:5003..5071	LOC101823352	Gpsm3	Rbis	Rap2a
643	rna-NC-013276.1:5072..5142	Krtcap2	Def6	LOC106022112	Rac2
644	rna-NC-013276.1:5174..5240	Krit1	Tpm4	Isoc2	Rabgef1
645	rna-NC-013276.1:11596..11653	Kpna1	LOC101833678	Spcs1	Rab11a
646	rna-NC-013276.1:14052..14120	Kansl3	LOC121133665	Eif4a1	Ptprc
647	rna-NC-013276.1:15333..15399	Jpt1	Dip2a	Paip2	Psmb3
648	Fgf14	Jmjd6	Emc4	Fmnl1	Prr12
649	Ggact	Ints10	Coq6	Slc25a5	Prdx6
650	Pcca	Il7r	Aggf1	LOC101833610	Ppp1r13l
651	Clybl	Il6st	Gpr171	Hsp90aa1	Ppcdc
652	Tm9sf2	Hook1	Marchf1	Ssbp1	Pold4
653	Ubac2	Hnrnpm	Ahnak	Asdurf	Plp2
654	Gpr183	Hnrnpab	Ogg1	Krtcap2	Phgdh
655	Gpr18	Hmgxb3	Cklf	LOC110340959	Pdp2
656	Dock9	Hddc3	Set	Ms4a1	Pde4b
657	Slc15a1	Hdac1	Zyg11b	Znf146	Pcbp2
658	Stk24	Gtf2f1	Ppp1ca	LOC101834989	Orai2
659	LOC106021889	Grap2	Slfn11	Prdx2	Ogdh
660	Farp1	Gpx4	Purb	Ankrd11	Nt5c3a
661	Ipo5	Gng2	LOC101828166	Arhgef1	Nrip1
662	Rap2a	Glul	Igsf9	Supt4h1	Nhlrc2
663	Dnajc3	Glrx5	Ube2e3	LOC121142311	Nfatc3
664	Abcc4	Ggnbp2	LOC121138218	Cggbp1	Nek7
665	Gpr180	Gatd3a	Arid3a	Trnav-uac.2	Ndufa6
666	Tgds	Fcer1g	Septin6	Phb	Ndufa5
667	Ndfip2	Fam241a	Tspo	Itm2c	Nav1
668	Rbm26	Fam107b	Id2	Arpc4	Napa
669	Obi1	Ezr	Nf1	rna-NC-013276.1:15333..15399	Nabp2
670	Slain1	Evl	Ssr4	Inpp5f	Naaa
671	Mycbp2	Ets1	Dnajc1	LOC121143621	Msn
672	Fbxl3	Epcam	Pcbp1	Sh3kbp1	Mrps11
673	Cln5	Emb	LOC101837114	Utp23	Mrpl9
674	Acod1	Elob	Ndufa8	Otulin	Mrpl23
675	LOC121142013	Eif6	Ctsd	Slc25a3	Mllt6
676	Kctd12	Eif3h	Ndufa13	Hnrnpa1	Mier3
677	Uchl3	Eif3a	Slc25a5	rna-NC-013276.1:5003..5071	Med18
678	Commd6	Eef1d	LOC121142867	Nudc	Mbnl1
679	Tbc1d4	Dph3	Ube2l6	LOC101828355	Marcks
680	Klf12	Dhx36	Spag4	Lgals9	Mapkapk2
681	Klf5	Dhx15	Ing2	Timm17a	Lyrm4
682	Pibf1	Dennd2d	Ndufb7	Dus2	Ltb
683	Dis3	Ddx6	Ets1	Pcmt1	Lnx2
684	Bora	Ddx39b	Ptprc	LOC121143543	Lmbrd2
685	Mzt1	Ddx10	LOC101829328	Ndufb1	Lin54
686	Dach1	Dad1	Ripor2	LOC101824821	Lgals3
687	Tdrd3	Csnk2b	Akap3	Dad1	Lamtor5
688	Diaph3	Cnot6l	LOC101832871	Cpm	LOC121143543
689	Sugt1	Cited2	LOC101840367	Gdf11	LOC121142811
690	Elf1	Cit	LOC121140958	Xab2	LOC121141872
691	Wbp4	Chrac1	Kin	Pabpc1	LOC121141702
692	LOC101825569	Chchd3	Mapre1	Ndufc1	LOC121140753
693	Mtrf1	Cebpzos	Itga2b	Cnot6l	LOC121140486
694	Rgcc	Cebpg	Rpl23a	Cct6a	LOC121140481
695	Vwa8	Cdkn2d	LOC101823893	LOC101833334	LOC121139499
696	Dgkh	Cdc25b	Gucd1	Tomm22	LOC121136945
697	Akap11	Cd6	Psmd2	LOC101843965	LOC121136295
698	Dnajc15	Cd48	Morf4l1	LOC101831552	LOC121134223
699	Lacc1	Cd40lg	Hnrnpk	Epdr1	LOC121133266
700	LOC110341037	Cd28	Dctpp1	Hypk	LOC121133160
701	Tsc22d1	Cd27	Capn1	Exosc5	LOC121133033
702	LOC121133130	Cd247	Vdac2	Cr1l	LOC106022609
703	Nufip1	Ccnd2	Trpm7	Ddx18	LOC106022276
704	Gpalpp1	Capns1	Atf5	Eif5	LOC106022166
705	Gtf2f2	Calr	Tmem167a	Sirt5	LOC106021977
706	Tpt1	CUNH1orf35	LOC121142428	Mxd4	LOC106021927
707	Slc25a30	Btf3l4	Cops9	Gstm4	LOC106021437
708	Cog3	Basp1	Stau2	LOC121137403	LOC101844855
709	Zc3h13	Bambi	Stk4	Trim25	LOC101842867
710	Lcp1	B3gat3	Sec61b	Abracl	LOC101840410
711	Rubcnl	Atp5pf	Gna11	LOC121144193	LOC101839603
712	Lrch1	Atp5mj	Birc2	LOC101824003	LOC101839163
713	Esd	Atp5mf	Atp5me	Mat2b	LOC101835797
714	Sucla2	Atp5mc3	LOC121134709	LOC101844855	LOC101835445
715	Med4	Arpc5l	LOC106021602	Ndufa2	LOC101832360
716	Rb1	Arpc4	Mtrf1	LOC121137396	LOC101830936
717	Lpar6	Arid4b	Eno1	Plekhj1	LOC101830689
718	Rcbtb2	Arhgap15	LOC101822653	Foxo1	LOC101830402
719	Fndc3a	Anp32a	Serpinb10	Dip2a	LOC101828273
720	Dok2	Aimp1	LOC101838193	Usp18	LOC101828123
721	Xpo7	Aida	Gnai2	Smc3	LOC101826430
722	Nudt18	Ahnak	Cdc123	Skil	LOC101822680
723	Reep4	Add1	Hsp90ab1	Ywhab	LOC101822587
724	Polr3d	Znf830	LOC101842414	Vapa	LOC101822443
725	Ppp3cc	Znf292	Ubl5	LOC121137637	Kti12
726	LOC110341043	Znf274	Atp6v0b	Laptm4a	Klhl6
727	LOC101842063	Znf24	Rnf7	Sdhaf4	Klf2
728	Pdlim2	Zfand6	Armc6	Eloc	Kctd20
729	CUNH8orf58	Ywhaq	Trib2	Bcl11b	Jmjd6
730	Ccar2	Ywhah	Frmpd1	Stk38	Itm2c
731	Egr3	Ywhab	Rgs10	Lime1	Ints7
732	Pebp4	Xpc	Lcp1	Bax	Ilf3
733	LOC121136517	Wdr61	Sun2	Pnisr	Ifi30
734	Rhobtb2	Wac	Dut	Ndfip1	Iffo2
735	Tnfrsf10b	Vps39	Cacna2d2	Lyn	Hyi
736	LOC121136705	Vdac2	Ccz1	Kras	Hsph1
737	Chmp7	Vav1	B3gnt9	Ppp6r2	Hspa5
738	R3hcc1	Usp48	Fcmr	Dkc1	Hnrnpa3
739	Entpd4	Usp3	Stt3b	Nedd8	Hectd3
740	Slc25a37	Use1	Impdh2	Add1	Gtpbp2
741	Adam28	Umad1	Arf6	LOC101844224	Gspt1
742	LOC101838445	Ubl5	LOC101835939	LOC101835697	Gsk3a
743	Grk5	Ube2i	LOC106021904	Atxn10	Gpx1
744	Prdx3	Tubb4b	Rabep1	Krit1	Gps1
745	Dennd10	Tra2b	LOC101833350	Zc3h12d	Gpatch2l
746	Cacul1	Tpm3	Nsmce3	Hint1	Gars1
747	Fam204a	Tomm5	Itpk1	LOC121140958	Fzd10
748	Rab11fip2	Tnfaip8l2	Pck2	LOC121134667	Fxyd5
749	Pdzd8	Tmpo	Sp110	Sh2d1a	Ftsj3
750	Slc18a2	Tmem59	LOC121144214	Rhog	Fkbp5
751	Shtn1	Tmem258	Tmbim6	LOC121140114	Fcmr
752	Atrnl1	Tmbim6	Sf3b1	CUNH15orf48	Fam241a
753	Trub1	Tmbim4	Dgke	Il2rg	Fam114a2
754	Fhip2a	Tle3	Ndfip1	Hmgn1	Elovl6
755	Ablim1	Timm21	Nr4a1	Igsf9b	Eif3k
756	Ccdc186	Thoc7	Col11a2	Ripor2	Eif2s2
757	Nhlrc2	Tex10	Mgat4b	LOC101823152	Egln2
758	Casp7	Terf1	LOC101826458	Tmem147	Eef1akmt1
759	Tcf7l2	Tcp11l2	Rag1	Ndufa7	Dynll1
760	Vti1a	Tcf25	Znf335	Atg2a	Dync1h1
761	Zdhhc6	Tbc1d4	Sbno2	Ell	Drap1
762	Acsl5	Tasor	Tmem147	Znf444	Dpm3
763	Gpam	Taf1d	Nudt7	LOC121136697	Dph2
764	Shoc2	Supt4h1	Eif3d	Rnf213	Dpf2
765	Bbip1	Sun2	Zbtb43	Stip1	Dock11
766	Pdcd4	Stmp1	Cap1	Trak2	Dnajc21
767	LOC121139319	Stk17b	Cd28	Mrps26	Dennd2d
768	Smc3	Stat1	Spi1	Celf2	Ddx42
769	Dusp5	St13	LOC121139359	LOC101830303	Dapk3
770	Smndc1	Ssr2	LOC106022404	Tbc1d4	Ctsz
771	Mxi1	Srpra	Cdkn2c	CUNH19orf53	Ctr9
772	Add3	Sri	Arrdc1	Pitpnc1	Ctnna1
773	LOC121134187	Spen	Trappc1	Herc4	Csde1
774	Xpnpep1	Snrpd1	Sf3a1	Hpcal4	Crbn
775	LOC101827448	Snrpa1	Hnrnpm	LOC101828100	Cotl1
776	Gsto2	Smc4	C1qb	Pttg1	Cops3
777	LOC110341940	Slc2a9	Zbtb9	Mrpl18	Copb1
778	LOC101843100	Slc25a4	Eral1	Cd74	Cnih4
779	LOC101827709	Sinhcaf	Zfp2	Klk6	Ciao2b
780	Sfr1	She	LOC121140443	Ubl5	Chsy1
781	Slk	Sh2d1a	Sorcs2	Kdm3b	Celf1
782	Stn1	Sf3b6	Sec62	Srsf2	Cd37
783	Sh3pxd2a	Senp2	Sod1	Rab11a	Cd320
784	Calhm2	Selenos	Ssr2	Eif3h	Cct5
785	Pdcd11	Sec62	Elob	Mgst3	Ccnk
786	Atp5mk	Sdhd	Tdp1	Atp1b3	Ccnc
787	Taf5	Sdhaf1	LOC101822455	Max	Ccdc85b
788	Pcgf6	Scand1	Stk17b	LOC101835612	Ccdc43
789	Nt5c2	Scaf11	Milr1	S1pr4	Cbfb
790	Cnnm2	Sash3	LOC121140787	Tmem101	Carhsp1
791	Borcs7	Sars1	Nudt9	Pi4ka	Capn1
792	Wbp1l	Rtn4	LOC110342683	LOC121139632	Calhm6
793	Arl3	Rtn3	Ppp2r2a	LOC121138651	CUNH1orf35
794	Trim8	Rsbn1l	Crybg1	Pip4k2a	CUNH1orf131
795	Actr1a	Rpa2	Ralb	Llgl2	CUNH18orf21
796	Cuedc2	Rnf214	Bsg	Sptbn1	CUNH16orf91
797	Fbxl15	Rnasek	Mpc1	LOC101840490	Bsdc1
798	Nfkb2	Rcbtb1	Vps13a	LOC121135670	Brox
799	LOC121139716	Rbm8a	Pfdn5	Ccdc38	Bola1
800	Gbf1	Rasgrp2	Timp2	Actr2	Bmt2
801	Nolc1	Rangap1	Cd24	Csnk2b	Atp6v0c
802	Pprc1	Ranbp2	CUNH5orf24	Eif3g	Atp5pd
803	Ldb1	Ranbp1	LOC101835140	Akap13	Atp5me
804	Hps6	Ralbp1	Psma5	Prrc2c	Atp5mc3
805	Armh3	Rae1	Vwa8	Rtn4ip1	Atp5mc2
806	Oga	Rabgap1l	Nucb2	LOC121140056	Atp2b1
807	Npm3	Rab2a	Ostf1	LOC101833775	Atp1b3
808	Fbxw4	R3hdm1	Tmem30a	Hp1bp3	Atg4b
809	Dpcd	Purb	LOC106021406	LOC101834067	Aste1
810	Poll	Psmg3	Cd9	LOC121140486	Arpc4
811	Btrc	Psme3ip1	Adi1	LOC106022083	Arhgef1
812	Sfxn3	Psmd7	Tln1	Kri1	Arhgap17
813	Lzts2	Psmb2	Esf1	LOC106021116	Arf6
814	Mrpl43	Psma4	Cdkn1b	Dnajc21	Arf1
815	Slf2	Prr12	LOC121138686	LOC110341912	Arap2
816	Hif1an	Prpf4b	Ifitm2	Rbm39	Ap2b1
817	Ndufb8	Prkd3	Arhgap17	Erlec1	Ap1s2
818	LOC101834849	Ppp6r2	Ech1	Rusc1	Anp32a
819	LOC110343210	Ppp4c	Nufip2	LOC110341781	Alkbh8
820	LOC101835362	Ppp2r5e	Fgl2	Cep70	Aldh9a1
821	Bloc1s2	Ppib	Znf330	Ddost	Aggf1
822	Chuk	Polr2k	LOC121135512	Plcl2	Aftph
823	Erlin1	Pnisr	Pex6	Bms1	Abhd10
824	Cutc	Pitpna	Dhx36	Serp1	Abcb7
825	LOC101839163	Pik3ip1	Psmd5	Chd1l	Zzef1
826	Entpd7	Pfdn5	LOC110340780	Qdpr	Zyx
827	Slc25a28	Pea15	Hsp90b1	LOC121137738	Znf410
828	Got1	Pds5a	Rnase12	Metrn	Znf32
829	Hps1	Pdcd5	Esyt2	Scp2	Zmym5
830	R3hcc1l	Pdcd2	Celf2	Gon4l	Zfp36
831	Zfyve27	Pcmtd1	Srrm2	LOC101839623	Zfp28
832	Marveld1	Pbrm1	LOC121137774	Vsir	Zc3h8
833	Avpi1	Padi4	Taf10	Mettl9	Zc3h12d
834	Pi4k2a	Nxf1	Gp1bb	Hspa5	Zbtb38
835	Ubtd1	Nup54	LOC110342945	Tmem68	Ywhae
836	Mms19	Nudt2	Ptma	LOC101827926	Xrcc5
837	Zdhhc16	Nsfl1c	Supt16h	Cdc42se1	Xpnpep3
838	Exosc1	Nop53	LOC106022329	Mgst1	Wnk1
839	Pgam1	Ndufs4	LOC106021091	LOC121137752	Wdr36
840	Frat2	Ndufs3	Fam174c	Arhgap9	Wbp1l
841	Frat1	Ndufb11	Glul	Bnip3l	Wapl
842	Lcor	Ndufb1	Rap1b	Tspan13	Vezt
843	Pik3ap1	Ndufa6	Gnpda1	Atp5mj	Usp33
844	Tm9sf3	Ndufa12	Ebna1bp2	Serbp1	Usf1
845	Blnk	Ncbp3	Cited2	Tmod4	Ube2f
846	Znf518a	Nap1l4	LOC121144120	Mtdh	Ube2e2
847	Ccnj	Naa35	Utrn	Cd40lg	Ubald1
848	Cc2d2b	Mx1	Lmna	Tor1a	Txndc17
849	Entpd1	Mtx1	B3glct	Mcm4	Ttll11
850	LOC121140037	Mthfd1l	Snrnp25	Dntt	Tspo
851	Aldh18a1	Mrps15	LOC101841805	Mdfi	Trnae-uuc
852	LOC101840960	Mrpl3	LOC101842915	Rasgrp2	Trim8
853	Pdlim1	Mpc1	Spcs3	Tomm7	Trim59
854	Hells	Mfap1	Jmjd1c	Set	Trim23
855	Tbc1d12	Mdh1	Mcub	LOC101829757	Trappc2l
856	Noc3l	Mbnl2	Acap1	Arfgap2	Trabd
857	LOC101831558	Mbd2	Snrpb	Slc16a3	Tomm70
858	Rbp4	Mapk1	Sh2d3a	Ctnna1	Tnrc6c
859	Ffar4	Map4k4	Ccr2	Ubn1	Tnip1
860	Myof	Magoh	Cxcr3	Slc6a6	Tnfrsf1a
861	Exoc6	Lypla1	Zbtb20	Gucd1	Tnfaip8
862	LOC121140282	Luc7l3	Recql5	Ciao2b	Tmlhe
863	Hhex	Ltv1	Ube3a	LOC121139247	Tmem222
864	Ide	Lpin2	Dnajc7	LOC110339643	Tmem200b
865	Marchf5	Lonp1	Fcgr4	Rbbp4	Tlk1
866	Cpeb3	Llph	Tmem251	LOC121135773	Timm9
867	Btaf1	Leprotl1	Hp	Nnt	Thrap3
868	LOC110340189	LOC121142334	Sec23a	Nr4a2	Thoc1
869	Rpp30	LOC121141308	Sirt5	Gpr146	Thada
870	Kif20b	LOC121139991	Kdm3b	Cd24	Tfam
871	LOC121140331	LOC121137898	Tbc1d2	LOC101844281	Tdp2
872	LOC106020791	LOC121133665	LOC101828514	Sap18	Tasp1
873	LOC101843639	LOC110340328	Efhd2	Cmtm6	Tagln2
874	Ifit1	LOC106022112	Flna	Grpel1	Taf5l
875	Ifit2	LOC106021590	Ranbp1	Bnipl	Tacc3
876	Lipa	LOC106021540	Rnf26	Ggct	Supt5h
877	Ch25h	LOC106021494	Rnf149	LOC121135632	Sugt1
878	Fas	LOC101843749	Mical1	LOC106022506	Sub1
879	Stambpl1	LOC101842775	Edf1	LOC121139421	Strn
880	Lipk	LOC101841064	LOC121141513	Sesn3	Stk39
881	Pten	LOC101838513	LOC121133982	Sptssa	Stk26
882	Atad1	LOC101838491	Galnt1	Aspscr1	Ssbp4
883	Minpp1	LOC101838021	Ddx46	Tmem200b	Spcs2
884	Sgms1	LOC101836746	Ywhab	Ndufs5	Son
885	Prkg1	LOC101834625	Cpt1a	Psmc1	Smarce1
886	Cstf2t	LOC101834067	Ifi30	Bclaf1	Smap1
887	Uhrf2	LOC101830383	Lipt2	Ndufb9	Slfn11
888	Ranbp6	LOC101829663	Zfc3h1	Gpr174	Slc9a9
889	Kiaa2026	LOC101828788	LOC121134457	Rad18	Slc7a6
890	Ermp1	LOC101828166	LOC101833775	Hnrnpul2	Slc25a37
891	Ric1	LOC101827917	Ppp4c	Ptprk	Slc25a29
892	Cd274	LOC101827403	Tomm6	LOC101837114	Slc25a12
893	Plgrkt	LOC101827398	Ptpn18	Ddrgk1	Slain2
894	Jak2	LOC101826656	Pole4	LOC110342945	Sipa1l3
895	Rcl1	LOC101826129	Tpr	Znf879	Sh2d1a
896	Ak3	LOC101826070	Pym1	LOC110341296	Sh2b2
897	Cdc37l1	LOC101823044	Fam50a	Tmem258	Sfr1
898	Plpp6	LOC101823038	LOC101833818	LOC110342148	Sfpq
899	Slc1a1	LOC101822653	Serp1	Apoc2	Senp6
900	Rfx3	Kiaa0100	Atp5f1b	Kmt2e	Senp2
901	LOC121140469	Jak3	Znf106	Caps2	Sec62
902	Pum3	Irf3	Dolpp1	Kiaa0040	Scfd1
903	Smarca2	Immt	Rell2	Hadh	Scaf4
904	Kank1	Ifrd1	LOC121141276	LOC101840410	Scaf1
905	Dock8	Ifi44l	Hint2	Trpm7	Sbds
906	LOC121135632	Ifi30	Eif3h	Atp5po	Satb1
907	LOC121135483	Ier3ip1	Arid5b	LOC121140392	Sat1
908	Cbwd1	Hspd1	Tas1r1	Blnk	Sap25
909	Pip5k1b	Hspa5	Phc3	LOC121141698	Rrp15
910	Pabir1	Hsbp1	Ensa	Gadd45gip1	Rpusd3
911	Fxn	Hook3	Znf207	Cd5	Rps6kb2
912	Apba1	Hnrnpll	Limd2	LOC106021809	Rps12
913	Ptar1	Gtf2h5	Srsf4	Limd1	Rpl36
914	Smc5	Gstm3	Rassf4	LOC101823391	Rpl35
915	Klf9	Gpcpd1	Dvl2	Alpl	Rpl14
916	Cemip2	Golgb1	LOC121139247	Cnih1	Rmnd5b
917	Abhd17b	Gmppa	LOC101844224	LOC121141477	Rft1
918	Gda	Gadd45gip1	R3hdm4	Prdx6	Reep5
919	Zfand5	Gadd45a	Prmt1	Polr1f	Rcn2
920	LOC101822890	Fkbp3	Atp5pf	Nop53	Rbm39
921	Anxa1	Fbl	Nxn	Camp	Rb1cc1
922	LOC106022034	Fam210a	Irf8	Nap1l1	Rad51d
923	CUNH9orf40	Fam117a	Atg12	Ccr9	Rab5if
924	Carnmt1	Esf1	Siglecg	LOC101823044	Psme3ip1
925	Nmrk1	Emp3	LOC106022200	Mocs2	Psmd12
926	Ostf1	Elf2	LOC101840490	LOC121141088	Psmc6
927	Gcnt1	Eif4g2	Tkt	Dpy30	Psmb9
928	Vps13a	Eif4a2	LOC106021111	LOC101832785	Psmb4
929	LOC101825095	Eif3f	Nsl1	Slc50a1	Psip1
930	Gnaq	Eif2s2	Jak1	Taldo1	Prpf40b
931	Cep78	Eif1b	LOC121142882	Ndufa8	Pqbp1
932	Tle4	Eif1ax	Anxa3	LOC121139511	Ppp1r11
933	Lpxn	Eid1	Pxmp4	Actn1	Ppil3
934	Zfp91	Eef1b2	Phkb	Hopx	Poc5
935	LOC101841659	Eed	LOC101834274	Cd68	Pnpla2
936	LOC106022413	Edf1	LOC110341969	Arpc5l	Pnkd
937	Dtx4	Dock8	Mettl23	LOC121135803	Pmvk
938	LOC101831799	Dock11	LOC121137728	LOC121142892	Plekha3
939	Trnak-uuu	Dnaja2	Erh	LOC121137878	Pip4k2a
940	Gtpbp6	Dnaja1	LOC121137782	LOC121133982	Pin1
941	LOC101823323	Dip2b	Antkmt	Igsf9	Picalm
942	LOC106021056	Diaph1	LOC101835362	Prdx1	Phf23
943	Patl1	Ddhd2	Itgb1	LOC110341696	Pfdn5
944	Stx3	Dapk3	LOC121140594	Coq7	Pex26
945	Mrpl16	Cuta	Birc5	LOC121136955	Pex16
946	Ms4a3	Cul2	Ankrd40	Mbnl2	Per1
947	LOC110339949	Ctsb	Atp5f1a	Cnpy2	Pds5b
948	LOC101824907	Csnk1g2	Vim	LOC106023022	Pdlim2
949	LOC101825174	Comtd1	Trmt112	Il16	Pdia3
950	Ms4a1	Commd6	Prkci	Selenot	Parp4
951	LOC106022816	Cntrl	Tm9sf1	Ss18	Parp10
952	Ccdc86	Cmtm6	Kansl1l	Cd28	Parn
953	Prpf19	Cklf	LOC101835612	Arid4b	Paqr6
954	Tmem109	Cish	Pdia3	Pcbp2	Pan3
955	Cd6	Chic2	Arl4c	Egr3	Pafah1b3
956	Cd5	Chd6	Psmb9	Dctpp1	Pafah1b2
957	Vps37c	Chac2	Plcg2	Lmo4	Pabpc4
958	Ddb1	Cenpc	Gng5	Ndufb2	Otud4
959	Tkfc	Celf2	Flcn	Dnaja1	Oscp1
960	LOC101841130	Cebpz	Fscn1	Mrpl47	Osbpl1a
961	Cpsf7	Cdk5rap3	Scly	Yeats4	Nup35
962	Sdhaf2	Cdk2ap2	Vti1b	Bcl6	Nudt3
963	Syt7	Cdc42se1	CUNH2orf92	Pibf1	Nt5dc3
964	Tmem258	Cdc37	LOC101844585	Ppie	Nsmce1
965	Fen1	Cd74	Rac1	Tefm	Nsf
966	Fads1	Cd7	LOC101833978	Trib2	Nsd1
967	Fads2	Cd5	Rtf1	Stx8	Nrbp1
968	Fads3	Cct6a	Atp6v1g1	Dnajc9	Npc2
969	Best1	Cct2	Prrc2c	LOC121134201	Nol7
970	Fth1	Ccdc88c	Psmb5	Psmd12	Nkapl
971	LOC101829376	Casp8	Larp1	Cwc15	Nedd1
972	Ahnak	CUNH16orf54	Castor1	Tomm20	Ndufa13
973	LOC110340556	CUNH11orf58	LOC101827403	Ccnd2	Nckipsd
974	Tut1	Brd1	Matn4	Rbm5	Myo5a
975	Mta2	Blvrb	Lsm4	Ccni	Mxd4
976	Eml3	Bin3	Fas	Atg12	Mtss1
977	Rom1	Bclaf1	Mrpl52	Lsm8	Mtln
978	B3gat3	Bbx	Timm44	Rchy1	Mtif2
979	Ganab	Bax	Ticam1	Eif4h	Mtf1
980	Ints5	Banf1	Taldo1	Cklf	Msl3
981	Lbhd1	Atxn10	Usp18	LOC121140331	Ms4a1
982	LOC121135616	Atp6v0e1	Ubqln4	Rac1	Mrps9
983	LOC121141172	Atp5po	Lclat1	LOC110341310	Mrpl21
984	Ubxn1	Atp5f1d	Ptpn22	Spock1	Morf4l1
985	Bscl2	Atp5f1c	Pdcd4	Ddx60	Mlkl
986	Hnrnpul2	Atp5f1b	Prrc2a	S100a9	Mkks
987	Ttc9c	Atp11b	Ino80d	Mbd3	Mfsd14a
988	Polr2g	Ash1l	Med22	LOC121142763	Mfsd10
989	Taf6l	Arrb2	Arhgap9	LOC101833108	Med30
990	Tmem179b	Arpp19	LOC101823044	LOC121144496	Med29
991	Tmem223	Arl6ip5	Tnrc6b	Ppp3cb	Med20
992	Nxf1	Arl2	Polr3h	Ube2h	Mdm4
993	Stx5	Arhgap9	LOC121141702	LOC101837210	Manea
994	Wdr74	Arhgap45	Ggct	Atraid	Maml1
995	LOC106021977	Apex1	Mif	Fis1	Lyrm9
996	Slc3a2	Ap2s1	Zfp91	Utrn	Ltbp1
997	LOC101830643	Anxa2	Mrps17	LOC110342122	Lsm4
998	Atl3	Anp32b	LOC101827682	Tmem59	Lrif1
999	Rtn3	Aldh18a1	Llgl2	LOC101840468	Lnpk
1000	Zfta	Alas1	Kri1	Atp6v0c	Leng8
1001	Spindoc	Akap8	Ccnd2	Ier3ip1	LOC121144394
1002	Mark2	Ak2	LOC101829663	Ppp4c	LOC121144193
1003	Rcor2	Add3	LOC101827067	Hnrnpab	LOC121143579
1004	Naa40	Actr3	Jund	Timm8a	LOC121143557
1005	LOC101832408	Actr10	Clns1a	Siah1	LOC121143415
1006	Otub1	Actn1	Eef1b2	Ier5	LOC121142912
1007	Macrod1	Zrsr2	Ndufb9	Eif3a	LOC121140905
1008	Stip1	Znrf3	Actr3	Lsm6	LOC121140792
1009	Fermt3	Znf511	Dars1	Hsd17b10	LOC121140784
1010	Trpt1	Zfp91	LOC101838491	Fam83h	LOC121138960
1011	Nudt22	Zfp62	Drap1	Yy2	LOC121137774
1012	Dnajc4	Zeb1	Nmt2	Dcun1d5	LOC121137032
1013	Vegfb	Ypel2	Dmac1	Dpp8	LOC121136864
1014	Fkbp2	Yif1a	Ptdss2	Ikbke	LOC121135347
1015	Ppp1r14b	Xrn1	Ccdc107	Naaa	LOC110343206
1016	Plcb3	Xpo1	LOC121140001	CUNH12orf57	LOC110339459
1017	Bad	Wiz	Coq7	LOC101844189	LOC106021629
1018	Esrra	Wbp11	Atp6v0c	Hnrnph2	LOC106021602
1019	Trmt112	Washc1	Fancl	Malsu1	LOC101842414
1020	Prdx5	Was	Dennd3	Themis	LOC101842025
1021	Ccdc88b	Vti1b	LOC101826129	LOC101828788	LOC101840647
1022	Rps6ka4	Vta1	Retreg3	LOC110340963	LOC101840514
1023	LOC110340657	Vsir	Abcf1	Extl3	LOC101839655
1024	Rasgrp2	Vps4a	Plekhj1	LOC101834868	LOC101838869
1025	Sf1	Utrn	Smc2	Psmb6	LOC101838193
1026	LOC121141367	Usp15	Rhoa	Thap1	LOC101837917
1027	Map4k2	Ufd1	Nucks1	Elac2	LOC101837660
1028	Men1	Uevld	Snrpf	Tmem18	LOC101837265
1029	Cdc42bpg	Ubxn6	Adam19	Tax1bp1	LOC101834615
1030	Ehd1	Ubxn1	Rasgrp1	Hsbp1	LOC101834192
1031	Ppp2r5b	Ubqln1	Mef2c	Ctla4	LOC101834051
1032	Batf2	Ube2l6	Apbb3	Rnf26	LOC101833970
1033	Arl2	Ube2b	Zmiz1	Atp6v1f	LOC101833852
1034	Snx15	Uba2	Tcf25	Tnfaip8	LOC101833775
1035	Sac3d1	Uba1	Gnb2	LOC101830643	LOC101833521
1036	Zfpl1	Txnl4a	Tspyl4	Il1b	LOC101832695
1037	Vps51	Tuba4a	Snrpc	Pgrmc1	LOC101831914
1038	Tm7sf2	Trpm7	Eloc	Psmb8	LOC101831493
1039	Znhit2	Trmt112	LOC121138515	Sdf2	LOC101830959
1040	Fau	Trim46	Ddx6	Psmb2	LOC101830611
1041	Mrpl49	Trappc4	Arf4	Pstpip1	LOC101829442
1042	Syvn1	Trabd	LOC121135632	Ndufb10	LOC101829188
1043	Capn1	Tpm4	Shld1	Tsc22d4	LOC101828113
1044	Pola2	Tpd52	Lmtk2	Glrx5	LOC101826240
1045	Cdc42ep2	Tp53i13	Lsm6	LOC121140784	LOC101825589
1046	Dpf2	Tp53	Glrx5	Adprh	LOC101822410
1047	Slc25a45	Tnnc2	Rbak	Ikzf1	Krtcap2
1048	Frmd8	Tnks	Nup160	LOC121143628	Krba1
1049	LOC121141414	Tmem71	LOC101825466	CUNH17orf67	Kras
1050	Znrd2	Tmem263	Trmt10c	LOC101834409	Kmt5b
1051	Fam89b	Tmem11	Iqgap1	Eif4g2	Kifap3
1052	Ehbp1l1	Tm9sf3	Bcl3	LOC110342646	Kiaa1191
1053	Map3k11	Tle5	Entpd5	LOC121142882	Kiaa1109
1054	Pcnx3	Tle4	Camta2	LOC110340312	Katnb1
1055	Sipa1	Tkt	LOC101839356	Suz12	Jund
1056	Rela	Tjap1	Cisd1	Exosc6	Jpt1
1057	Kat5	Timm29	Prkce	Spint2	Isg15
1058	Rnaseh2c	Timm17a	LOC101827335	LOC121137775	Ipmk
1059	Ap5b1	Timm13	Mtss1	LOC121142334	Inpp5f
1060	Cfl1	Thrap3	Lypla1	Fcmr	Immt
1061	Mus81	Thra	CUNH5orf63	Top1	Il6r
1062	Ctsw	Thap3	Spryd7	Adcy3	Igf2r
1063	LOC101833884	Tgfbr3	Itgb3	Csk	Ift52
1064	Ccdc85b	Tgfbr2	Grk5	LOC101839056	Idh1
1065	CUNH11orf68	Tex30	Ufsp1	Arf5	Iah1
1066	Drap1	Tcp1	LOC101827613	Cops4	Hspa8
1067	LOC101836154	Tax1bp1	Bri3	Eif4a3	Hspa4
1068	Sart1	Tagln2	Atox1	Pla2g2f	Hnrnpf
1069	Eif1ad	Sytl1	Pts	LOC101831360	Higd2a
1070	Banf1	Syf2	Mpv17	LOC121139202	Hat1
1071	Cst6	Swi5	Armcx3	Eef2	Gxylt1
1072	Sf3b2	Suz12	LOC101825739	Cd320	Gpcpd1
1073	Pacs1	Sugt1	LOC121140825	Phf3	Gpatch8
1074	LOC121141518	Suclg1	Abca2	Clk4	Gpatch11
1075	Klc2	St7l	Mfsd4b	Bst2	Got1
1076	Rab1b	Ssu72	Ttc3	Polr2l	Gosr2
1077	Cnih2	Ssb	Enpp4	Ssb	Gng2
1078	Yif1a	Srsf9	Heatr5a	Prr13	Gna13
1079	Brms1	Srsf7	Ppp1r15a	LOC106021602	Gls
1080	B4gat1	Srrm1	Pik3cd	Ufc1	Gcn1
1081	Mrpl11	Sppl2a	Scp2	LOC106022195	Galnt2
1082	LOC101824143	Spint2	LOC101836120	LOC121139714	Gadd45b
1083	Dpp3	Sp110	C2cd2l	LOC101841655	Fscn1
1084	Bbs1	Sod1	LOC110340551	Calm3	Frmd8
1085	Zdhhc24	Snx3	LOC101839623	LOC101840585	Frat2
1086	Ctsf	Snx2	Tefm	Cd4	Fdps
1087	Ccs	Snu13	Rgmb	Cd79b	Fbxo7
1088	LOC101843260	Snrpf	Tesc	Camk4	Fam98a
1089	LOC101822619	Snrpd3	Pitpnb	Mpc1	Ezh2
1090	Rce1	Snrpd2	CUNH1orf52	Acsl3	Exosc8
1091	Lrfn4	Snrnp200	Prdx6	Dok2	Evi2b
1092	Kdm2a	Snapc1	Mast2	Rab5a	Eri1
1093	Grk2	Smndc1	Adcy3	Zbtb20	Epc1
1094	Ankrd13d	Smim27	Ggps1	LOC121138587	Emd
1095	Ssh3	Smg1	Otulin	Prdx4	Eif4a3
1096	Pold4	Smdt1	Nsrp1	Med6	Eif3l
1097	Clcf1	Smchd1	Clint1	LOC101839877	Eif2b4
1098	Ppp1ca	Smc6	Sec14l1	Creb3	Edem2
1099	Rps6kb2	Slc9a3r1	Armc5	CUNH3orf38	Dynlt3
1100	LOC101840490	Slc35e1	Cbx5	LOC121138494	Dynll2
1101	Coro1b	Slc20a1	Zfyve1	Arhgap17	Dut
1102	Tmem134	Sit1	Glt8d1	Kcnu1	Dusp23
1103	LOC101830383	Sipa1l1	Pbrm1	Dgka	Dnajc19
1104	Pitpnm1	Sipa1	Znrf1	LOC121143994	Dnajb6
1105	Cdk2ap2	Sil1	Rap1a	LOC121133408	Dhx30
1106	Ndufv1	Sfpq	Napa	LOC106022151	Desi2
1107	Nudt8	Sf3b5	LOC110340355	Znf800	Ddx21
1108	Unc93b1	Sf3a3	Blvra	LOC121139780	Dctn5
1109	Aldh3b1	Serpinf1	LOC106022655	Il1rn	Cyth2
1110	Ndufs8	Sdhb	Osm	Smc4	Cyren
1111	Tcirg1	Sdha	Gadd45gip1	LOC110343379	Csnk1g2
1112	Chka	Sde2	Fastkd2	Rgmb	Comtd1
1113	Kmt5b	Sap18	Tnfaip3	LOC101822731	Cln6
1114	CUNH11orf24	Rxra	Faap24	Nufip2	Cln3
1115	Lrp5	Runx3	Clta	Ablim1	Cisd1
1116	Ppp6r3	Rps6kb2	Wrap53	Ufm1	Cfl2
1117	LOC121141903	Rps6kb1	Atp5f1d	Anapc11	Cetn2
1118	Gal	Rpf2	LOC121141925	LOC121141699	Cep89
1119	Cpt1a	Rnps1	LOC121134224	Rsbn1l	Cenpu
1120	Mrpl21	Rnf7	Chd2	Lbh	Cdyl2
1121	Ighmbp2	Rnf19b	Nol3	Gng2	Cdk6
1122	Tpcn2	Rnf138	Krba1	LOC121139263	Cdc42ep3
1123	Ccnd1	Rnf123	Plk4	Hcar2	Cdc37l1
1124	Lto1	Ring1	Manea	Psip1	Cdc23
1125	Fadd	Rhog	Gimap4	Dynlrb1	Cdc14a
1126	Ppfia1	Rgl2	Hadha	Ppp2r3c	Cd6
1127	Cttn	Rgcc	Zc3h15	Tmem243	Cd3d
1128	Dhcr7	Rfc1	Nip7	Sars1	Cd27
1129	Nadsyn1	Rexo2	Acvr2a	LOC110340103	Cd2
1130	Osbpl5	Rexo1	Lpin1	Klhl6	Ccni
1131	LOC106020873	Retreg1	Cit	Iscu	Ccnd2
1132	Cars1	Rest	Sdhaf2	Ap2s1	Ccdc28b
1133	Slc22a18	Rer1	LOC101836211	Sod1	Casp8ap2
1134	Cdkn1c	Rbbp7	Pip5kl1	LOC101842025	Camp
1135	Tssc4	Rbbp4	Sox4	Tnfsf9	Calu
1136	Cd81	Rasgrp1	S1pr4	Nat2	CUNH17orf100
1137	Tspan32	Rapgef6	Ccdc134	LOC121141378	Brcc3
1138	Ascl2	Raly	Cdan1	Rpl22l1	Bms1
1139	Mrpl23	Rabac1	Dad1	Mob3a	Bcor
1140	Lsp1	Rab8a	Ctsw	Cdk4	Bcl11b
1141	Tnni2	Rab5b	Ppp2ca	Stk16	Baz1a
1142	Ctsd	Rab27b	Scrib	LOC110342123	B3gat2
1143	Mob2	Rab21	Esco1	Zfp36l1	Atp5pb
1144	LOC101832676	R3hdm4	LOC101832679	Dmtn	Atp5f1d
1145	Muc5ac	Pyurf	Neu1	Utp3	Atp5f1c
1146	Muc6	Pym1	LOC101843592	Preb	Ascc1
1147	Ap2a2	Pygl	Myc	Gpbp1	Asap1
1148	Chid1	Pum1	Uba7	Rras	Arhgef6
1149	Tspan4	Ptbp3	Rnf113a	Dync2h1	Arhgef4
1150	Pnpla2	Psme1	Degs1	LOC121138818	Arhgef3
1151	Gatd1	Psmd6	Sub1	Sf3b1	Arhgap5
1152	Taldo1	Psmb8	Cabin1	Anxa6	Apex1
1153	Tmem80	Psmb10	Fdxr	Tmem128	Anxa6
1154	Deaf1	Psmb1	Hook1	Vdac3	Ankrd37
1155	LOC110341071	Psma3	Erap1	LOC101833293	Aldh2
1156	Irf7	Psma1	LOC121133161	Fgf14	Aldh16a1
1157	Phrf1	Prps1	Stmp1	Wac	Akirin2
1158	Rassf7	Prpf19	Mbnl1	Ube2b	Akap8l
1159	Hras	Prkcz	Sptbn1	Proser2	Ahi1
1160	Rnh1	Prkcq	LOC121138488	Eif6	Afg3l2
1161	Ptdss2	Prelid2	Mettl5	LOC121144350	Aen
1162	Sigirr	Ppp6c	Pros1	LOC101827296	Adat1
1163	LOC106021809	Ppp2r5c	LOC101830611	Smndc1	Ada
1164	Ifitm3	Ppp1r12a	LOC121135970	LOC110342979	Actr3
1165	Ifitm1	Ppp1r11	LOC106022609	Pde3b	Actn4
1166	Pgghg	Ppp1r10	Gnl3	LOC101834837	Abhd17b
1167	Nlrp6	Ppdpf	Smarcc1	Fam104a	Zxdc
1168	Psmd13	Ppa1	Rbms1	Ifrd1	Znf706
1169	Sirt3	Pop7	Fto	Taf12	Znf133
1170	Ric8a	Polr2f	Nudt14	Rnf126	Zfyve9
1171	Bet1l	Polr2e	Spcs2	LOC121138855	Zer1
1172	LOC101843716	Pold4	LOC101828958	Mpc2	Zc3h11a
1173	Mtg1	Pnrc2	Arhgdia	LOC101823628	Zbtb25
1174	LOC101830693	Plcg1	Tubgcp4	Map1lc3b	Ykt6
1175	Echs1	Pinx1	Atp6v0e1	Cyfip2	Xpot
1176	Znf511	Pim1	Calcoco2	Eif2b2	Wdr41
1177	Tubgcp2	Pik3c3	Vav2	Serinc3	Wdr19
1178	Adam8	Phc3	Cdk9	Stard9	Wbp1
1179	LOC121135486	Phb	Lck	Rheb	Washc5
1180	Inpp5a	Phax	LOC101831552	LOC101823809	Vti1a
1181	Pwwp2b	Pgk1	Pdcd2l	Ruvbl1	Vta1
1182	Bnip3	Pfdn1	Trem1	Pdia3	Vps35
1183	Ppp2r2d	Pex11a	Ints2	Anp32e	Vim
1184	Glrx3	Pdrg1	Tra2a	Gimap6	Vbp1
1185	CUNH10orf143	Pdha1	Serpinf1	Jaml	Vapb
1186	Mgmt	Pcnx1	Hnrnpa3	Cd96	Utp4
1187	Mki67	Park7	CUNH1orf35	Card11	Usp34
1188	Ptpre	Pank2	Tor2a	LOC121140792	Usp22
1189	Dock1	Paics	LOC110343031	Orai2	Urb1
1190	Dhx32	Pabpc4	Rbm8a	Manf	Uimc1
1191	LOC101833800	Pabpc1	Pomk	Cct5	Uhmk1
1192	Uros	Otulin	Capg	Saraf	Ubl5
1193	Edrf1	Otub1	Thumpd3	Chmp1b	Ube3a
1194	Ctbp2	Ostf1	Zfyve26	Nmt2	Ttl
1195	Zranb1	Ostc	Lamtor1	Ube2e3	Ttf1
1196	Abraxas2	Ogfod2	Ndst2	Satb1	Ttc5
1197	Eef1akmt2	Ocel1	CUNH1orf109	Akirin2	Ttc28
1198	Fam53b	Nutf2	Glrx	Erich1	Tssc4
1199	LOC101834406	Nus1	G6pd	P4hb	Tsr2
1200	Oat	Nudt6	LOC121136389	Ubc	Tsc22d2
1201	Chst15	Nudt4	Npl	Ddx58	Trpm2
1202	Bub3	Nudt21	Cyfip2	G0s2	Trmt2a
1203	Acadsb	Nudt18	Manf	Cndp2	Trmt12
1204	Ikzf5	Nucb2	Mxd4	Mtx3	Trib2
1205	Pstk	Nt5c3a	Megf11	Snrpd1	Treml1
1206	CUNH10orf88	Nsd1	Rcan3	Trappc6b	Traf7
1207	Plekha1	Nrdc	Irf3	Frmpd1	Tpt1
1208	Tacc2	Npm3	Polg	LOC101830689	Tpp1
1209	LOC106021232	Nop58	Hivep2	Pbrm1	Topbp1
1210	Nsmce4a	Nol7	Nlgn4x	Ubald2	Tob1
1211	Ate1	Nmt2	LOC101844661	Atp5f1a	Tmem39a
1212	Wdr11	Nmi	Rps27l	Arl6ip1	Tmem256
1213	LOC101840419	Nipal4	Podxl	LOC121142013	Tmem243
1214	LOC110341288	Nepro	Ywhaz	LOC121142880	Tmem214
1215	Inpp5f	Ndufs7	Tmem186	LOC101835078	Tmem199
1216	Bag3	Ndufb5	Cd59	Pitpna	Tmem18
1217	LOC121142791	Ndufaf7	Fkbp1b	Leprotl1	Tmem161b
1218	Tial1	Ndufa5	Srrm1	Zmym1	Tmem160
1219	Rgs10	Ndufa4	Fkbp5	Mkrn1	Tmem128
1220	Rusf1	Ndufa2	Tmbim4	Mrpl57	Tmem107
1221	Tgfb1i1	Ndufa1	Pag1	LOC101840310	Tm9sf2
1222	Armc5	Ndel1	Gpcpd1	Fscn1	Tm2d2
1223	LOC101842915	Ncoa2	Lacc1	Hes1	Tjp3
1224	LOC101839072	Ncbp2	Dok3	Ndufv1	Ticam1
1225	Itgax	Naa15	Pspc1	Aicda	Thnsl2
1226	Itgam	Mtpn	Prim1	Ptges3	Themis
1227	LOC101843909	Mtg1	Add3	Yipf4	Thap3
1228	Fus	Mterf2	Uri1	Ndufa12	Tgoln2
1229	Kat8	Mta2	Med23	Bst1	Tdp1
1230	Bckdk	Mrps5	LOC121138339	Nifk	Tbc1d4
1231	Vkorc1	Mrps33	Tmem259	Srp68	Tbc1d10a
1232	Znf646	Mrps24	Eif3b	St6galnac3	Tatdn3
1233	Znf668	Mrps14	Cst7	Itgb1bp2	Taf6
1234	Stx4	Mrpl58	Cibar1	Mrpl3	Taf4b
1235	Hsd3b7	Mrpl42	Nmral1	LOC101841635	Taf1a
1236	Setd1a	Mob3a	Cmtm7	Pax5	Taf13
1237	Fbxl19	Mknk2	Dhrs3	LOC101836059	Syne3
1238	Bcl7c	Mis12	Cda	Cxcl13	Swi5
1239	Rnf40	Mif	Slc35c1	Dda1	Sumf2
1240	Phkg2	Metrn	Camp	LOC121136136	Stx8
1241	Tmem265	Memo1	LOC101824849	LOC106022586	Stx3
1242	LOC101840415	Matr3	Acot13	Gpi	Stim2
1243	Fbrs	Mat2b	Taf1c	LOC121139683	Stat6
1244	LOC121142892	Marveld1	Smarcc2	Plscr3	Stat5b
1245	Prr14	Marchf2	LOC110342689	Ctdsp2	St6galnac3
1246	LOC101825462	Map1lc3a	Hnrnpf	Ip6k1	St6galnac2
1247	LOC121142902	Man2a1	Rhno1	Rnf5	Srrm2
1248	LOC101830025	Maf1	Epc2	LOC121136950	Srebf1
1249	LOC101843386	Lztr1	Pgk1	Sorcs2	Sqle
1250	Znf768	Lzic	Ppp1r13l	Ppargc1b	Sp110
1251	Itgal	Lyz	Ddx21	Neu1	Sox12
1252	LOC121142912	Lyrm2	Atat1	Apex1	Soat1
1253	Dctpp1	Ly6e	Zbed6	Sec31a	Snx17
1254	Znf771	Lsm4	Ino80b	Ncor1	Snu13
1255	Znf48	Lrpprc	Rtn4ip1	LOC121138905	Snrk
1256	Septin1	Lrpap1	Sbno1	B3galt4	Smurf2
1257	Tbc1d10b	Lmbrd1	Spns1	Rel	Smim20
1258	Cd2bp2	Lgals1	Mphosph10	CUNH16orf74	Smim19
1259	Spn	Letm1	Emp3	Il2ra	Smcr8
1260	CUNH16orf54	Ldhb	Ubald2	Elovl1	Smarcd1
1261	Kif22	Lcp1	LOC121142354	LOC101834929	Smarca5
1262	Maz	Lck	Mien1	Taf1d	Slco1c1
1263	Pagr1	Lbr	Srsf2	Rgcc	Slc39a11
1264	LOC101833970	Lactb	Bcap29	Ankrd12	Slc38a10
1265	Cdipt	LOC121144039	Eid1	Ube2s	Slc35c2
1266	Tmem219	LOC121143543	Rbbp7	Nipal1	Slc25a19
1267	Taok2	LOC121143336	Slc25a38	Tnni2	Slc24a5
1268	Hirip3	LOC121142882	Rasgrp2	Klhl7	Slc1a5
1269	Ino80e	LOC121142327	Rabggtb	Dync1li1	Sirt3
1270	CUNH16orf92	LOC121141701	Tnfrsf14	LOC121143245	Sirt2
1271	Aldoa	LOC121141202	Yipf4	Tut1	Sigirr
1272	Ppp4c	LOC121139295	Ripk2	LOC121134510	Shisa5
1273	Tbx6	LOC121138876	Timm13	Pfdn6	Shf
1274	Gdpd3	LOC121138818	Relb	Tgm4	Sh3yl1
1275	Mapk3	LOC121134297	LOC101823002	LOC106021406	Sfxn3
1276	Bola2b	LOC121133266	LOC106021298	Tmem167a	Sf3b5
1277	Slx1a	LOC110343307	Atp5pd	Gfod2	Sema4a
1278	Sgf29	LOC110343228	Lat	Parp12	Sec61g
1279	Nupr1	LOC110342576	Macf1	Hmgb1	Sec61b
1280	Il27	LOC110339287	Ssu72	Nucks1	Sec24a
1281	Apobr	LOC106022504	Micos13	Snap23	Sdhaf3
1282	Cln3	LOC106022300	Pum2	Clptm1	Sbf1
1283	LOC101843174	LOC106021904	Rnase6	Lcorl	Samd9
1284	Atxn2l	LOC106021809	Cep290	Hspa14	Sac3d1
1285	Tufm	LOC106021629	Zbtb44	LOC110341598	S1pr4
1286	Sh2b1	LOC106021602	Actr2	Lbhd1	Rsf1
1287	Rabep2	LOC106020934	Psme2	LOC101844930	Rps24
1288	Cd19	LOC106020747	Lax1	Mmp8	Rpp40
1289	LOC101824577	LOC101844224	Cyfip1	Mturn	Rpn2
1290	Spns1	LOC101844189	Ehd3	Coro1c	Rpl5
1291	Sbk1	LOC101842745	Med21	Rnps1	Rpl24
1292	Xpo6	LOC101842449	Ndufa7	Ldlrad4	Rpl18
1293	LOC110341485	LOC101841819	LOC101826656	Nans	Rpl10a
1294	Gtf3c1	LOC101840514	Ccdc12	Bbs10	Rpa2
1295	Il21r	LOC101839974	Bicdl1	LOC121140443	Rnmt
1296	Il4r	LOC101836911	LOC101836143	Znf827	Rnf7
1297	Nsmce1	LOC101835140	S100a13	LOC121138110	Rnf217
1298	Kdm8	LOC101834837	Rbbp4	LOC110342088	Rnf20
1299	Lcmt1	LOC101834192	Mpig6b	Mycbp2	Rnf2
1300	Arhgap17	LOC101832879	Nr3c1	Commd6	Rnf144a
1301	Tnrc6a	LOC101832018	LOC121133964	Srpra	Rnf10
1302	Rbbp6	LOC101831331	Arf5	LOC101836904	Rlf
1303	Prkcb	LOC101831113	Sugp2	Myb	Rint1
1304	Plk1	LOC101830303	Chmp4b	Ptbp3	Rilpl2
1305	Ndufab1	LOC101829957	Uba1	Mocs3	Rhot2
1306	Ubfd1	LOC101829167	Rhob	Sh3glb1	Rhbdd2
1307	Ears2	LOC101829141	Thap1	Ctsd	Rgs3
1308	Gga2	LOC101828355	Usp31	Cxcr5	Rgs14
1309	Usp31	LOC101827761	Blvrb	Def6	Rftn1
1310	Mettl9	LOC101827296	Ubald1	Afdn	Relt
1311	Cdr2	LOC101826700	Rpain	LOC121144324	Recql5
1312	Polr3e	LOC101823746	Serbp1	LOC101842286	Rdh14
1313	Eef2k	LOC101823211	Uchl5	Itga9	Rdh11
1314	Mosmo	LOC101822825	S100a2	Ifitm3	Rbm28
1315	LOC101833634	Kri1	Med16	Fcgr1a	Rbm27
1316	LOC101834409	Kiaa1143	Etf1	LOC110339871	Rbbp4
1317	LOC101828403	Kiaa0040	Cenpc	Cdc5l	Rapgef6
1318	Crym	Kansl1l	Lef1	Bub3	Ranbp1
1319	Ldaf1	Kansl1	Sat1	Col11a2	Rad21
1320	Lyrm1	Josd2	Wdr45b	Ranbp1	Rab5a
1321	Dcun1d3	Itsn2	Cd247	LOC121137898	R3hdm1
1322	Thumpd1	Itpa	Fkbp3	LOC121134222	Pyurf
1323	Knop1	Itgb2	Prkcb	Rab11fip4	Pum3
1324	Vps35l	Irf2	Hikeshi	LOC101840116	Ptpn6
1325	Ccp110	Irak4	Smchd1	Ndufs8	Ptp4a3
1326	Gde1	Insig2	Nt5m	Rras2	Ptp4a1
1327	Coq7	Inpp4b	Anp32b	Tnfaip8l2	Pstk
1328	Itpripl2	Impdh2	LOC121140103	Inpp5d	Psme2
1329	Smg1	Ilf3	Cnn2	LOC101835167	Psmc5
1330	Arl6ip1	Il6r	Thrap3	Rtcb	Psmc4
1331	Rps15a	Ifngr2	Ube2h	Tlr7	Psmb8
1332	Xylt1	Ier5	Rom1	Hdgf	Psmb5
1333	Nucb2	Idh3b	Pkmyt1	LOC101832417	Psenen
1334	Pik3c2a	Hp1bp3	LOC121142880	LOC121144478	Prrc2c
1335	Rps13	Hnrnpul2	LOC121141715	Rnaset2	Prrc2a
1336	CUNH11orf58	Hnrnpl	Bclaf1	Sdhd	Prps1
1337	Pde3b	Hmgn1	Aif1	LOC121140457	Prpf19
1338	LOC106021585	Hmgb1	LOC101829141	Tmem134	Prkd2
1339	Psma1	Hk1	Mta2	LOC101842414	Prkar1a
1340	Copb1	Hcst	Eif2s2	LOC110341969	Prelid3b
1341	Rras2	Haus7	Phf20	Csnk2a1	Ppp2r5d
1342	Far1	Hadh	Ssbp1	Rassf2	Ppp1r14b
1343	Btbd10	Gypc	LOC101832618	LOC101828166	Ppp1r12b
1344	Arntl	Gtf2i	Zbtb17	Trappc3	Ppp1r12a
1345	Mical2	Gtf2b	Bzw1	Trir	Ppp1cb
1346	Usp47	Gpsm3	Eif3j	LOC121139149	Ppbp
1347	Eif4g2	Gpr183	Eif5a	Lars1	Polr3gl
1348	LOC121135670	Gpr132	Zcchc9	Rab29	Polr3c
1349	Irag1	Gpi	Fyb1	LOC106022160	Polr2g
1350	Rnf141	Gpbp1	Zmat2	Commd1	Pmm2
1351	Ampd3	Golm1	Thoc2	Art3	Plpbp
1352	Sbf2	Gnl3l	LOC101825589	Wdr83	Plec
1353	Swap70	Gls	Txn	Selenos	Pld3
1354	Wee1	Gipc1	Tspan13	LOC101843190	Plcb2
1355	Znf143	Ghitm	Fyn	Tkt	Pla1a
1356	Ipo7	Gata3	Pnn	Snapc4	Pkn2
1357	Tmem41b	Galnt6	Dek	Pigf	Pigk
1358	Dennd5a	G2e3	Tmem14a	Fam193b	Pigc
1359	LOC121143911	Fxyd3	Ppp1r37	Trappc13	Pibf1
1360	Tmem9b	Fubp1	Thumpd2	Rbm15	Phf5a
1361	Akip1	Frat2	LOC101841714	Cpt2	Pgrmc2
1362	Rpl27a	Foxn3	Cep350	LOC121136801	Pgm1
1363	Eif3f	Focad	LOC121141202	LOC106022969	Pex19
1364	Nlrp10	Fnbp4	Bcap31	LOC101837660	Pes1
1365	Ppfibp2	Fli1	LOC110339220	B3gnt2	Peak1
1366	LOC101838820	Fip1l1	Tbl1x	Brms1	Pdlim5
1367	LOC121135699	Fermt3	LOC121137235	Ggps1	Pde12
1368	LOC101827335	Fbxo32	LOC121144029	Mfsd9	Pdcd5
1369	LOC101842856	Fbxo11	Scyl1	Gtf3c6	Pdcd10
1370	LOC110339735	Fbxl4	Herc1	Psmd11	Paxx
1371	Mrpl17	Fastk	Med26	Ncoa2	Parp8
1372	Tpp1	Fam207a	Eef1d	Birc2	Parp1
1373	Taf10	Fam204a	LOC101826818	Park7	Pard6b
1374	Ilk	Fam174c	Cd27	LOC121134596	Pak2
1375	Rrp8	Fam120a	Adgre5	Mrps18c	Pabpc1
1376	Timm10b	Etfdh	LOC121140486	Pms1	Ormdl3
1377	Arfip2	Etfbkmt	Ccdc34	Tmem204	Nup43
1378	Trim3	Esd	Tmod3	Tp53i13	Nup210
1379	Apbb1	Eny2	Mfsd14a	LOC121141038	Nudcd1
1380	Smpd1	Emp1	LOC101842987	LOC121139264	Nt5c
1381	Cavin3	Eml4	LOC101822825	Pin4	Nsfl1c
1382	Fhip1b	Emc6	LOC101829080	Nbea	Nr2c2
1383	LOC121144029	Eif5b	Spn	Ttc39c	Nop56
1384	LOC101823352	Eif4h	Sp3	LOC101830868	Nol8
1385	LOC106022655	Eif4a1	Tmem209	Dgkz	Nol12
1386	LOC106022651	Eif3m	Polr1h	Fbxo21	Nol10
1387	LOC101823081	Eif3l	Bcl7a	Pip5kl1	Nmi
1388	LOC101822815	Eif3g	Cwc25	CUNH2orf92	Nfkbil1
1389	LOC101822541	Eif2d	LOC121137486	She	Nfatc1
1390	LOC101823628	Edem1	Hnrnpll	Pdpk1	Nfat5
1391	LOC101843830	Dyrk2	Saraf	Arid4a	Ndufs7
1392	LOC121135144	Dynll1	Ube2q1	Zfyve9	Ndufs1
1393	LOC121144051	Dpm3	Ddx42	Ttr	Ndufaf4
1394	LOC101833678	Dok1	Synj1	Ing3	Ndor1
1395	Trim21	Dock2	LOC101834067	Rab5if	Ncf4
1396	Rrm1	Dnajc9	Nup85	Acads	Ncbp3
1397	Stim1	Dnajc21	Tsc22d3	Lonp1	Ncbp2
1398	Rhog	Dnajc2	Lpcat1	Mat2a	Nans
1399	Pgap2	Dlst	LOC101835218	LOC121141704	Naa35
1400	Nup98	Dhfr	Epcam	Trnae-uuc	N4bp1
1401	Rnf121	Ddx46	Cpsf6	Wipf1	Mysm1
1402	LOC101824440	Ddx42	Wdr83os	Wdr27	Myof
1403	Numa1	Ddx24	LOC121141378	Sec61b	Myh9
1404	Lamtor1	Ddx21	Ctcf	LOC121136793	Mturn
1405	Anapc15	Dcun1d5	Kras	Nop58	Mtrfr
1406	LOC101841460	Dctn2	Aacs	Gpr162	Mtr
1407	LOC121144280	Dclre1b	Hmces	LOC101836211	Mtmr1
1408	Inppl1	Dcaf6	LOC121132941	Med8	Mthfd1
1409	Clpb	Dbf4	Pms2	Fxr1	Msra
1410	LOC106021460	Cyrib	Il27ra	Nptn	Ms4a3
1411	LOC101824175	Ctsd	Tcerg1	LOC121137782	Mrps35
1412	LOC121144298	Ctnna1	Tomm70	Pfdn4	Mrps33
1413	LOC101839372	Ctcf	Zdhhc1	Tmc6	Mrps24
1414	Arap1	Csnk2a1	Lyrm1	Ppl	Mrps22
1415	Atg16l2	Csnk1g1	Rpn1	Peds1	Mrpl57
1416	Fchsd2	Csnk1a1	Bola2b	Nudt14	Mrpl51
1417	LOC106021457	Crebrf	Psmb8	Prkcz	Mrpl43
1418	P2ry2	Crebl2	Csnk1g1	LOC110343808	Mrpl37
1419	P2ry6	Commd8	Preb	Rhobtb2	Mrpl33
1420	Relt	Cnn3	Tmem43	Fanci	Mrm1
1421	Fam168a	Cmc1	LOC101829757	Sf3b6	Mpzl3
1422	Rab6a	Cisd3	Smg6	Foxp3	Mpg
1423	Mrpl48	Cisd2	Eef2	Gla	Mpc2
1424	LOC101834814	Cir1	Rsrc1	Cdc25b	Mon1a
1425	Ucp2	Chd3	Rsbn1l	LOC110340244	Mkrn1
1426	C2cd3	Chd2	Themis	Brd1	Mier1
1427	Ppme1	Cggbp1	Lysmd4	LOC101842433	Mgst1
1428	Pgm2l1	Cenpx	Itgam	Psmb4	Mettl16
1429	Kcne3	Cdr2	Med11	Rab27a	Mettl14
1430	Lipt2	Cdpf1	Bcl2l1	Cibar1	Mdfi
1431	Pold3	Cdk9	Ddx17	Litaf	Mcrip1
1432	Rnf169	Cdk16	Csnk1g2	Ist1	Mcoln1
1433	Spcs2	Cdk12	Cwc15	Mrpl54	Mcl1
1434	Arrb1	Cdc5l	Atp5mc1	Tmem9b	Mbd1
1435	Rps3	Cd84	Traf3ip1	Ube2e1	Matk
1436	Map6	Ccni	Helq	Zc3h15	Marchf2
1437	Dgat2	Cbll1	Hnrnpul1	Mtx2	Map4k2
1438	LOC121144479	Camp	Zmym3	Ube2g1	Maml2
1439	Uvrag	Camk4	Tlr3	LOC110342961	Magt1
1440	Thap12	Calm3	LOC106021303	Ddx24	Maf1
1441	Emsy	Calhm6	Ndufa2	Scyl3	Lypla1
1442	Acer3	CUNH8orf76	Ppp2r5b	Pyurf	Lig3
1443	B3gnt6	CUNH3orf38	Jak3	Tmem37	Leo1
1444	Myo7a	CUNH14orf119	Armc7	Nelfa	Lef1
1445	Pak1	Bzw1	Mphosph6	LOC106022641	Ldlrap1
1446	Clns1a	Bub3	Top1	Snrpd2	Ldah
1447	Rsf1	Btbd6	Gng11	LOC110343390	Lbh
1448	Aamdc	Brk1	Glipr2	Ky	Larp4b
1449	Ints4	Bri3	Kat2b	Chmp4b	LOC121144459
1450	Ndufc2	Bod1l1	Coq9	Sorbs1	LOC121144214
1451	Alg8	Bcap29	Spty2d1	Ndel1	LOC121144200
1452	Usp35	B3gnt2	Fabp5	Anp32a	LOC121144039
1453	Gab2	Atrx	LOC101843983	Pf4	LOC121144029
1454	LOC106021456	Atraid	Minpp1	LOC101830808	LOC121144006
1455	Nars2	Atp5pd	Setd4	Bptf	LOC121143320
1456	LOC101840925	Atp5pb	Txn2	Coq6	LOC121142956
1457	LOC101840656	Atp5mk	Pdcd10	Degs2	LOC121142892
1458	Rab30	Atp5me	Lipe	LOC121137764	LOC121142882
1459	LOC110341634	Atp5mc2	B4galt5	Atp6v1d	LOC121142763
1460	Pcf11	Atp1b3	Acad10	LOC110343377	LOC121142428
1461	LOC121132975	Asxl1	LOC121137769	Ccz1	LOC121142354
1462	Ccdc90b	Arpc1a	Phldb3	LOC110343804	LOC121141308
1463	LOC101840102	Arl8b	LOC121136156	Ctnnb1	LOC121141244
1464	Tmem126b	Arl1	LOC101843749	Tpcn2	LOC121141149
1465	Tmem126a	Arid4a	Znrf2	Minpp1	LOC121140556
1466	Crebzf	Arhgef3	Bcl2	Sf3b2	LOC121140149
1467	Picalm	Arhgef1	Arap2	Arl6ip6	LOC121140008
1468	LOC110341632	Arhgap12	Tomm22	Serpina1	LOC121140001
1469	Eed	Arfgap2	Sh3kbp1	Ccnc	LOC121139982
1470	LOC101838491	Ap4s1	Dus2	Sirt6	LOC121138887
1471	Hikeshi	Ap1g1	Agpat2	Ints3	LOC121138600
1472	Fzd4	Ap1b1	Itgb7	LOC121136668	LOC121138159
1473	Tmem135	Anxa7	Ints14	Srek1ip1	LOC121138076
1474	LOC110343779	Ankle2	Bax	Axin2	LOC121138058
1475	Zfand6	Anapc1	Tpcn1	Nlgn4x	LOC121137878
1476	Fah	Aldoa	Eif4e2	LOC101835362	LOC121136793
1477	Abhd17c	Aldh9a1	Ddx10	LOC121141489	LOC121136747
1478	Mesd	Akirin2	LOC101833440	Fyb1	LOC121136653
1479	Tlnrd1	Akap17a	Hnrnpa1	Mapt	LOC121136183
1480	Cfap161	Adi1	Hmga1	Ints1	LOC121135845
1481	Il16	Adgre5	Mcee	Diablo	LOC121134227
1482	Stard5	Adck5	Tcp11l2	Csrnp1	LOC121134224
1483	Mex3b	Adam19	Tmco1	LOC106021801	LOC121133408
1484	Efl1	Adam10	Ptp4a1	Lysmd4	LOC121133282
1485	LOC121133263	Actr2	LOC101834557	Plcg2	LOC121132836
1486	Hdgfl3	Acd	Aqp3	LOC101841488	LOC110343694
1487	Tm6sf1	Ablim1	Chchd7	Mrpl34	LOC110343307
1488	Btbd1	Aatf	Abraxas1	Esf1	LOC110343149
1489	CUNH15orf40	Zzz3	Grpel1	Zrsr2	LOC110341106
1490	Ramac	Znf827	Ssna1	LOC106021785	LOC110339871
1491	LOC106021755	Znf654	Ppcdc	Arap2	LOC110339852
1492	Rps17	Znf644	Ncl	Sesn1	LOC110339719
1493	Pde8a	Znf638	Slc25a4	Gemin6	LOC110339386
1494	Znf592	Znf451	Maf1	Nlrx1	LOC106023121
1495	Sec11a	Znf407	LOC101841064	Cmpk1	LOC106022591
1496	Wdr73	Znf148	Raly	Atf2	LOC106021808
1497	Iqgap1	Zmynd8	Mier1	LOC121135368	LOC106021758
1498	Furin	Zmym6	Mapkap1	LOC121135813	LOC106021091
1499	Fes	Zmym4	Znf668	Hmox1	LOC106020934
1500	Man2a2	Zmat2	Fam120a	Tatdn3	LOC101844930
1501	Unc45a	Zgpat	Fdps	Snx1	LOC101844923
1502	Rccd1	Zfp36l1	Pter	Kin	LOC101844186
1503	Vps33b	Zfp36	Mccc2	Eif4b	LOC101843916
1504	Ngrn	Zfp2	Trnav-uac.2	LOC101822653	LOC101843345
1505	Cib1	Zfand5	Utp14a	Ikzf2	LOC101843174
1506	Sema4b	Zcchc9	Stx4	Rexo2	LOC101842915
1507	Idh2	Zc3hc1	Mks1	LOC101822857	LOC101841659
1508	Znf710	Zc3hav1	Zdhhc21	LOC121144039	LOC101841635
1509	LOC121133416	Zbtb44	Crlf3	Lypla2	LOC101840877
1510	LOC110342360	Zbtb41	Arhgap12	Mgat2	LOC101839667
1511	LOC106021753	Zbtb20	LOC101832546	Pdcd5	LOC101839356
1512	LOC101825589	Zbtb1	Ubap2	Dexi	LOC101839073
1513	LOC121133426	Zbed6	Ppp1cb	Vamp8	LOC101838863
1514	LOC101825331	Yipf6	Rbbp9	Vamp5	LOC101838835
1515	Mesp1	Yif1b	LOC121137606	Rbpms2	LOC101836904
1516	Pex11a	Xab2	Snx25	Ssna1	LOC101836453
1517	Rhcg	Wwp1	Top2b	Slc9a3r1	LOC101836288
1518	Polg	Wsb1	LOC106020981	Med20	LOC101835939
1519	Abhd2	Wnk1	Eprs1	Lmtk2	LOC101835914
1520	Isg20	Wdr82	Lpxn	LOC121142956	LOC101835069
1521	Aen	Wdr74	Sars1	Pin1	LOC101834765
1522	Det1	Wdr43	Utp3	LOC101842721	LOC101834602
1523	Mrps11	Wdfy2	Mysm1	Mapk8ip3	LOC101834045
1524	Mrpl46	Wbp4	Septin9	Tsc22d3	LOC101833610
1525	Klhl25	Wbp1l	B3gnt2	LOC121138058	LOC101832785
1526	Akap13	Washc4	Kiaa0040	Gab2	LOC101832546
1527	Slco3a1	Washc2c	Rdx	Rbm22	LOC101832031
1528	Chd2	Vps13d	LOC101843106	Dph3	LOC101829824
1529	Mctp2	Vapa	Timm10b	Muc1	LOC101829278
1530	Arrdc4	Vamp5	Mocs2	Sun2	LOC101829229
1531	Igf1r	Uvrag	Unc93b1	LOC101822719	LOC101827761
1532	Lrrc28	Usp46	Lyl1	Cited2	LOC101827403
1533	LOC110343492	Usp42	Ldhb	Ripk1	LOC101825739
1534	Mef2a	Usp25	Treml1	Ccnb2	LOC101824930
1535	LOC106022297	Usp16	Rer1	Frat1	LOC101824480
1536	Lins1	Uri1	Asb8	Gnpda1	LOC101824345
1537	Asb7	Uhrf2	Wbp4	CUNH11orf58	LOC101822920
1538	Aldh1a3	Ugp2	Zcchc4	Rfk	LOC101822684
1539	Lrrk1	Ufl1	Ndufb11	CUNH8orf33	LOC101822599
1540	Chsy1	Uchl3	Dbnl	Ddit4	Klhl2
1541	Selenos	Ubxn4	Aldoa	Prmt1	Klf6
1542	Snrpa1	Ubxn2a	Rpl22l1	Kcnab3	Klf3
1543	Tars3	Ubr5	Pygl	Tmem154	Klf16
1544	Tjp1	Ubn2	Upp1	Ndufb5	Kif3b
1545	Apba2	Ubl3	Csrp1	Thoc6	Kdsr
1546	Mcee	Ube2v1	Arpc5	Pank2	Kbtbd8
1547	Mphosph10	Ube2s	LOC101841698	Sec11a	Itga4
1548	Fan1	Ube2r2	LOC101836746	Cdc40	Irgq
1549	Mtmr10	Ube2k	Hnrnph3	Hmbs	Insyn2b
1550	LOC110343594	Ube2h	Znhit1	Ptpa	Insig2
1551	Klf13	Ubc	LOC121136159	CUNH4orf3	Inpp4a
1552	Rab18	Ubash3a	Srpk1	Fto	Ino80
1553	LOC101844656	Ubap2l	Rflnb	Jakmip1	Ing4
1554	Def8	Ubald2	Gdf11	Dop1a	Impa2
1555	Tubb3	Ubald1	Arglu1	LOC121134224	Impa1
1556	Tcf25	Uba5	Ythdc1	Syne2	Il2ra
1557	Znf276	U2af1	LOC101840410	Znf771	Igsf9
1558	Vps9d1	Txnrd2	Smarca5	LOC121142973	Ift172
1559	Spata2l	Txnl1	Spata2l	LOC101841251	Ifngr1
1560	Cdk10	Txk	Mrpl18	Nme8	Ifitm2
1561	Spg7	Twsg1	Ctsz	Kcnq2	Ifit2
1562	LOC121135915	Tufm	Polr1d	LOC110340875	Ifi35
1563	Acsf3	Ttc39c	Pxmp2	Kansl1l	Ier5
1564	LOC106021390	Ttc3	Ilf2	Ralbp1	Idnk
1565	Cbfa2t3	Ttc14	Ndufa3	LOC121143518	Iars1
1566	Trappc2l	Tsr3	Puf60	Itgb7	Hs3st3b1
1567	Galns	Tsen15	R3hdm1	Tomm34	Hnrnpl
1568	Aprt	Tsc22d4	LOC101838513	Gosr2	Hnrnpd
1569	Cdt1	Trpm2	Ctdsp1	Gmps	Hnrnpa0
1570	Piezo1	Trmt13	Chaf1a	Slc25a4	Hmg20a
1571	Ctu2	Trmt10c	Akr1a1	Plk3	Hmbs
1572	Rnf166	Trmo	LOC121141332	Tm4sf20	Hibch
1573	Mvd	Trir	Slco3a1	LOC121137488	Hdhd5
1574	LOC101822574	Trim14	Rars2	Ino80e	Hdac6
1575	Zc3h18	Trappc6b	LOC101839667	Mavs	Hcfc1r1
1576	Zfpm1	Trappc6a	Dhx57	Arf6	Haus4
1577	LOC101843051	Trappc3	Gpbp1	Slc1a1	Haus2
1578	Klhdc4	Trappc1	Tbcb	Hif1a	Hadha
1579	Zcchc14	Traf3ip3	Fgr	LOC101827398	Haao
1580	Map1lc3b	Tpgs1	Lims1	Nup160	Gzmm
1581	Mthfsd	Tox4	LOC121142438	Thumpd3	Gyg1
1582	Irf8	Tox	Cstb	Mzt2b	Gusb
1583	LOC101839655	Tor1aip1	Rtn3	Ap3s1	Gtf2h4
1584	Emc8	Top2b	Trim25	Ccs	Gpr174
1585	Gse1	Tomm40	Hnrnpul2	Txndc15	Gpat4
1586	Zdhhc7	Tomm34	Spata6	LOC121134336	Gon4l
1587	Crispld2	Tomm22	LOC121134500	Zbtb3	Golga3
1588	Usp10	Tnip1	Ube3d	LOC121137774	Gnptab
1589	Klhl36	Tnfrsf18	Pa2g4	Ccdc141	Gnas
1590	Cotl1	Tmx3	LOC101835431	Ar	Gnaq
1591	Wfdc1	Tmod3	Rbm22	LOC121138665	Gmfb
1592	Hsdl1	Tmem9b	Rhog	Adam10	Glrx2
1593	Mbtps1	Tmem87a	Fxr1	Ddx21	Glod4
1594	Osgin1	Tmem69	LOC110341186	Znf428	Gimap8
1595	Mlycd	Tmem60	Galnt6	Tfam	Gcc2
1596	Mphosph6	Tmem50a	Paip2	Sash3	Gba
1597	Plcg2	Tmem39a	Cd5l	Cd79a	Galns
1598	LOC101831493	Tmem259	Galnt3	Pfkl	Fyb1
1599	Gcsh	Tmem254	Cotl1	Kat14	Fus
1600	Atmin	Tmem209	Ddost	Exosc8	Frmpd1
1601	Cenpn	Tmem200b	Brms1l	Srpk2	Fos
1602	Cmc2	Tmem167b	LOC101842063	LOC110343469	Fnbp4
1603	Cdyl2	Tmem160	Irf7	Maf1	Flii
1604	Dynlrb2	Tmem147	Pnrc2	LOC121138876	Fkbp3
1605	Maf	Tmem131l	Csnk2b	Ccr7	Fhip2b
1606	Wwox	Tmem126a	Laptm4a	Snrpc	Fdx2
1607	Nudt7	Tmem107	Akirin2	LOC110341632	Fcgr4
1608	Mon1b	Tmed10	Itga4	Mkrn2	Fbxw2
1609	LOC101827761	Tmc6	Slc6a4	LOC106021637	Fbxo21
1610	Kars1	Tmbim1	Socs3	Ppil3	Fam98c
1611	Adat1	Tk2	Mef2a	Pik3r1	Fam234b
1612	Gabarapl2	Timp2	Nmrk1	Eipr1	Fam193a
1613	Tmem170a	Timm17b	LOC110340806	Agk	Fam185a
1614	Cfdp1	Timm10	Rnf187	Cebpd	Fam133b
1615	Zfp1	Thumpd3	Tcf20	LOC106022640	Fam126a
1616	Ldhd	Thumpd1	Soat1	Carhsp1	Fahd2a
1617	Znrf1	Thoc6	Ndufc2	Kpnb1	Fabp5
1618	Wdr59	Thoc2	Vsir	Pus1	Exosc3
1619	Mlkl	Thoc1	Ppp1r18	Cd7	Exo5
1620	Rfwd3	Thg1l	Kansl1	Shmt2	Exd2
1621	Glg1	Thap11	LOC121135971	LOC101824907	Evc
1622	Exosc6	Tgoln2	Nol11	Romo1	Etfb
1623	Aars1	Tgfbr1	Idh2	Thap11	Esyt1
1624	LOC121136438	Tecr	Clu	LOC106021350	Eri3
1625	Cog4	Tdp2	Ankrd13a	Irf2	Erh
1626	Sf3b3	Tdg	Btg2	G3bp2	Ergic3
1627	Vac14	Tcf3	Sclt1	Ssr2	Ergic2
1628	Znf23	Tbrg1	Dnm1l	LOC110343282	Eps15
1629	Phlpp2	Tbpl1	Stk38	Usp4	Eprs1
1630	Ap1g1	Tbl1x	Rab24	Ccl5	Epha1
1631	Atxn1l	Tbc1d2	Gpx4	Xrn2	Ep400
1632	Znf821	Tbc1d15	Ulk1	LOC101839247	Endod1
1633	Ist1	Tbc1d10c	LOC121137752	Mef2a	Eml2
1634	Pkd1l3	Taok2	Eml2	Mex3b	Emc1
1635	Dhodh	Tamm41	Tspyl2	Ccng1	Emb
1636	Hp	Taf15	Gimap6	Akt1	Elof1
1637	Txnl4b	Taf12	Tfb2m	Fancl	Eif5b
1638	Dhx38	Tada1	Narf	LOC101834602	Eif4g2
1639	Zfhx3	Tacc1	Ppp1r2	Smarca5	Eif2s3
1640	Psmd7	Tab2	LOC101834381	Acadvl	Eif2ak1
1641	Wwp2	Syvn1	Tmem50a	LOC121141409	Ehbp1
1642	Nob1	Sys1	Tor1aip2	Mak16	Eef1aknmt
1643	Zfp37	Syne1	Eif4a1	Akap10	Ecpas
1644	Slc46a2	Sync	LOC121144350	Hsbp1l1	Ebf1
1645	Snx30	Swt1	Gtf2a2	Polk	Ears2
1646	LOC101823062	Supt3h	Tmtc4	Eif4a2	Dynlrb1
1647	Kiaa1958	Supt16h	Ddx58	LOC121134206	Dync2h1
1648	Hsdl2	Sumo1	Wdr1	St3gal1	Dxo
1649	Ptbp3	Stxbp3	LOC121142807	Rassf7	Dtwd2
1650	Susd1	Stx4	Ndfip2	Ssu72	Dock2
1651	LOC110343709	Stx3	Fdft1	CUNH18orf32	Dnajc4
1652	LOC110343712	Stx12	Polr2a	Acot9	Dnajc15
1653	Ugcg	Stk10	Pygb	Gtf2h5	Dnajc14
1654	Gng10	Stip1	Abcd4	Ubxn1	Dnajc10
1655	Dnajc25	Stim1	Znf287	LOC110340355	Dnaja1
1656	Ptgr1	Stau1	Znf703	LOC121141307	Dnaaf10
1657	Ecpas	Stard3nl	Heca	Mapre1	Dmap1
1658	LOC110343707	Stag2	Tmem126a	Lnx2	Dhx38
1659	Txn	St8sia6	Ralbp1	Pdxdc1	Dhps
1660	Palm2akap2	St7	Rnf4	Rev1	Denr
1661	Tmem245	St6gal1	Hspa4	Tmem120b	Dennd5a
1662	Ctnnal1	Ssrp1	Pcnt	Apbb3	Degs1
1663	Abitram	Ssr1	Edc3	LOC101843909	Ddx24
1664	Elp1	Ssbp2	Ptges3	Tox	Ddx23
1665	LOC121138923	Ss18l2	Sirt3	LOC101827917	Ddx1
1666	Klf4	Srsf2	Mrpl20	Tfap4	Ddit3
1667	Rad23b	Srsf11	LOC101830654	Cryzl1	Dcaf10
1668	LOC121136836	Srsf1	Ddx18	LOC101824930	Dbi
1669	Znf462	Srprb	Zc3h12d	Serinc4	Dazap2
1670	Tmem38b	Srp9	LOC101838869	LOC121141401	Cxxc5
1671	Fktn	Srp72	Sri	Eif3i	Cul5
1672	Slc44a1	Srp19	Stip1	LOC101837226	Cul3
1673	Abca1	Srp14	Washc4	LOC121139746	Ctsh
1674	LOC101838061	Srm	Cenpx	LOC121135821	Ctsd
1675	Smc2	Srek1ip1	Dkc1	LOC121135091	Cstf1
1676	Rnf20	Srek1	Arhgap30	LOC106021008	Cspp1
1677	Aldob	Spty2d1	Rprd2	St13	Crot
1678	Znf189	Sptssa	Eif4ebp2	LOC121138339	Cpt2
1679	Mrpl50	Sptlc1	Vps25	LOC101831717	Cpsf2
1680	Msantd3	Spopl	Bag4	Fkbp4	Coro1b
1681	Tex10	Spn	Rgs14	Slc25a33	Coq5
1682	Invs	Specc1l	Fubp3	Selenow	Coq2
1683	Erp44	Spcs1	Cfap97	Apoa1	Cog8
1684	Stx17	Spata21	Rnf215	Stradb	Cnst
1685	Sec61b	Spata13	Cct6a	Scarb2	Cnot10
1686	Alg2	Spag9	Cript	Cyrib	Cnot1
1687	Tgfbr1	Spag7	Rsrp1	Cd300lb	Clpb
1688	Galnt12	Sp1	Slc37a4	Eif4g3	Clip2
1689	Anks6	Sox4	Tent5a	Pphln1	Clint1
1690	Tbc1d2	Snx6	LOC101828971	Ak2	Clcn7
1691	Coro2a	Snw1	Rnaseh2b	LOC121143957	Cklf
1692	Trim14	Snupn	LOC101837503	Oip5	Cipc
1693	Nans	Snrpb2	Setd5	Tcp11l2	Cilk1
1694	Anp32b	Snrnp35	Fubp1	Mettl25	Chst12
1695	Trmo	Snrnp25	Lime1	Slc25a38	Chmp2a
1696	Xpa	Snip1	Lman1	Usp3	Chchd6
1697	Ncbp1	Snapc3	LOC121139499	LOC121132941	Cfh
1698	Tstd2	Snap29	Tp53i11	Med19	Cep78
1699	Tdrd7	Smim29	LOC101822414	Arl3	Cep57
1700	LOC106021832	Smim26	LOC121140524	Zfand2b	Celf2
1701	Ccdc180	Smim20	Tpi1	Pla2g7	Cebpg
1702	LOC121137070	Smg6	St7	Gpr19	Ceacam18
1703	Slc25a51	Smc3	Ldlrap1	Rer1	Cdk16
1704	Dcaf10	Smc1a	Pebp1	Rab7a	Cd53
1705	Exosc3	Smarcd1	Art4	Atp5if1	Cd48
1706	Trmt10b	Smarca2	Csnk2a1	Chrac1	Cd164
1707	Tomm5	Smap2	Ypel5	Stxbp6	Cd101
1708	Polr1e	Sltm	Smc3	Ciapin1	Cct4
1709	Zbtb5	Slc30a7	LOC121135830	Nit2	Cct2
1710	Grhpr	Slc25a3	Il16	Ptrh2	Ccser2
1711	Zcchc7	Slc25a28	Eif3g	Tmem251	Ccr6
1712	Pax5	Slc25a25	Atraid	Slc2a4	Ccdc126
1713	Rnf38	Slc25a19	Slc38a2	LOC101826458	Ccdc112
1714	Gne	Slc1a1	Fam110a	LOC106022619	Cbll1
1715	Glipr2	Skp1	Tpst2	Fuom	Camk1d
1716	Tmem8b	Skil	LOC101838170	LOC121141701	CUNHXorf65
1717	Hint2	Sirt7	Slc25a33	Endov	CUNH6orf47
1718	Npr2	Sirt1	LOC121141414	Rarg	CUNH6orf132
1719	Rgp1	Sin3b	Ndufb3	Kpna6	CUNH4orf33
1720	Gba2	Sike1	CUNH19orf53	F2rl2	CUNH17orf49
1721	Creb3	Shoc2	Usp34	Rbm38	Bub3
1722	Tln1	Shmt2	Ergic1	Snx17	Brd4
1723	Tpm2	Shkbp1	Rapgef4	Dctn5	Brca2
1724	Ccdc107	Shfl	Msra	LOC110343534	Bola3
1725	LOC110342576	Sh3glb2	Cog1	Uba2	Bola2b
1726	Cd72	Sh3bgrl	LOC121138460	Tpm4	Bnip3l
1727	Tesk1	Sfxn1	Sgsm3	Ephb6	Bnip2
1728	Unc13b	Sfr1	Mob3a	Yif1a	Bin1
1729	Fam214b	Sf3a1	Fermt3	Wdr38	Bclaf3
1730	Stoml2	Sf1	Zrsr2	LOC101826335	Bcl7c
1731	Pigo	Setd3	LOC121140037	rna-NC-013276.1:11596..11653	Batf
1732	LOC101836911	Set	Ptbp3	LOC101827682	B4galt5
1733	Dnajb5	Septin9	Tmco6	Rsad1	Aurka
1734	LOC101839228	Septin1	Satb1	Unc119	Atp6v0e1
1735	Galt	Sema4d	LOC106022311	Ctsc	Atp1a1
1736	Sigmar1	Selplg	Mdfi	Cpsf6	Atl3
1737	Dctn3	Selenot	Smim13	Fam117a	Atg2a
1738	Fam219a	Selenoi	Idh1	Ctse	Asxl2
1739	Myorg	Selenof	Zbtb8os	Lipe	Arrb2
1740	Nudt2	Seh1l	Srsf10	CUNH15orf61	Arpc5l
1741	Kif24	Secisbp2l	Hsp90aa1	Engase	Arntl
1742	Ubap1	Sec61b	LOC101835723	Ywhae	Arl8b
1743	Dcaf12	Sec16a	Eif4g3	CUNH8orf76	Arl6ip6
1744	Ubap2	Sec14l1	Nagk	Sec23b	Arl10
1745	Ube2r2	Sec13	Smap1	Coq8b	Araf
1746	Nol6	Sdhaf4	Fbxw8	Rnf121	Aqp3
1747	Nfx1	Sdf4	Ifngr2	S100a10	Appbp2
1748	Chmp5	Scrn2	Srsf7	LOC106021141	Aph1a
1749	Bag1	Scly	Selenoo	LOC121141702	Apbb1
1750	B4galt1	Saraf	Simc1	LOC121143519	Ap1s1
1751	Smu1	Sap30l	Cd6	Ccdc63	Anp32b
1752	Dnaja1	Samhd1	Snapc1	Ier3	Anks3
1753	Aptx	Safb2	LOC101822731	Arhgdia	Ambra1
1754	Ndufb6	Sae1	Prrc1	Ahsa1	Alg6
1755	Smim27	S1pr1	LOC110341043	Cops7b	Alg2
1756	Ddx58	S100a6	Ncoa5	Pigz	Aldoa
1757	Aco1	Ryk	Tgs1	Bud23	Akap7
1758	C9orf72	Ruvbl1	LOC110343382	Rnf167	Ak2
1759	Mob3b	Runx1	Aurkaip1	Klf6	Afdn
1760	Znf292	Rufy1	Znf408	Frat2	Adss2
1761	Smim8	Rtraf	Ndufb1	Bnip3	Adck1
1762	Rars2	Rtf1	LOC110340328	LOC121133188	Adam19
1763	Slc35a1	Rtcb	Ankrd17	Trappc8	Acbd6
1764	Orc3	Rsu1	Mecr	Flot1	Abr
1765	Akirin2	Rsf1	LOC121140417	Amigo3	Abhd14a
1766	Rngtt	Rsbn1	LOC121132726	LOC106022609	Zw10
1767	Ube2j1	Rps19bp1	Suclg2	Wfs1	Znrf2
1768	Lyrm2	Rprd2	Armh2	Cuta	Znhit6
1769	Mdn1	Rprd1b	Gal	Ifi35	Znhit1
1770	Casp8ap2	Rpp25l	Hnrnpc	LOC121134500	Znf605
1771	Bach2	Rpn1	Imp3	Gstk1	Znf593
1772	LOC121137817	Romo1	Psmd7	Cxcr2	Zfand6
1773	LOC110342896	Rnf44	Syne2	LOC101829590	Zfand2b
1774	Map3k7	Rnf4	Klf13	Gmcl1	Zdhhc9
1775	Manea	Rnf220	Il6r	Yy1	Zcchc7
1776	Ndufaf4	Rnf213	LOC101832880	Slc9c2	Zc3h4
1777	Mms22l	Rnf166	Gda	Nr4a1	Zc3h18
1778	Fbxl4	Rnf10	Med18	Bcl3	Ypel3
1779	Coq3	Rnaset2	Eomes	LOC121136247	Yif1b
1780	Pnisr	Rilpl2	Zranb3	Apoc4	Wdr77
1781	Usp45	Rictor	Ndufaf5	Rbbp6	Wbp4
1782	Tstd3	Rgs19	Pfkl	Drg1	Vps36
1783	Ccnc	Rgs10	Nktr	Abi2	Vps26a
1784	Ggh	Rflnb	Ehbp1	Commd8	Vdac1
1785	Ythdf3	Rfc2	Poc5	Ppid	Vcan
1786	Bhlhe22	Rel	Extl2	Elf1	Vac14
1787	Armc1	Reep5	Guk1	Slx1a	Unc119b
1788	Mtfr1	Reep3	Sgms1	LOC101829237	Ubl7
1789	Pde7a	Rcl1	Unc119	Metap2	Ube2r2
1790	CUNH8orf37	Rcc2	Cnpy2	Kdm3a	Ube2m
1791	Plekhf2	Rbm34	LOC121142763	Pafah1b2	Ube2j1
1792	Tp53inp1	Rbm33	LOC101827626	Fundc2	Ube2h
1793	Ccne2	Rbm3	Otub1	Sclt1	Ube2d2
1794	Ints8	Rbm27	Mrpl54	Atp5mk	Ubap2l
1795	Dpy19l4	Rbm26	Itk	LOC121138686	U2af2
1796	Esrp1	Rbm22	Snrnp200	Mff	Tusc2
1797	LOC110340174	Rbm10	Mthfr	Vps72	Ttll4
1798	Virma	Rb1	Psmd13	Tyw5	Trip13
1799	Pdp1	Raver1	Arid1a	Slc5a10	Trim44
1800	Triqk	Rassf5	LOC101822962	Ube2i	Trappc6b
1801	Otud6b	Rara	Mmp24os	Tnfrsf12a	Trappc5
1802	Pip4p2	Rap2c	Pars2	Lman2	Traf5
1803	Tmem64	Rap2b	Ncoa3	LOC121144320	Tpst2
1804	Decr1	Ralgapa1	Sfxn3	Mdh2	Tox
1805	Nbn	Rac1	Cdk13	Puf60	Tomm22
1806	Osgin2	Rabl6	Mfsd10	Mrm1	Tnpo1
1807	LOC110340355	Rabep1	Rassf7	Mmp23b	Tnfaip8l2
1808	Cpne3	Rab5if	Tox	Bcl2	Tmem9b
1809	Rmdn1	Rab35	Cnih2	Tcp1	Tmem50a
1810	Wwp1	Rab1a	Smc4	Josd2	Tmem43
1811	Atp6v0d2	Rab18	Slc25a37	LOC101840656	Tmem33
1812	LOC101843190	Qars1	LOC101833591	Dguok	Tmem183a
1813	LOC101832871	Pygo2	Aida	Evc	Tkfc
1814	LOC121138960	Pycr2	Dnaja1	Cpsf4	Tgfbr1
1815	Ca13	Pum2	Klhl18	Mutyh	Tfdp2
1816	Rbis	Ptrhd1	Tra2b	Sumo1	Tcerg1
1817	E2f5	Ptrh2	Ccdc127	LOC121134392	Tbrg1
1818	Lrrcc1	Ptpra	Tmem62	Vps13a	Taf15
1819	Snx16	Ptpn7	Taok3	Dlg4	Tada1
1820	Zfand1	Ptpn22	LOC101831042	Tpi1	Tacc1
1821	Impa1	Ptpn2	Chmp2a	Tmem273	Surf2
1822	Fabp5	Ptpn12	Rbl1	Ppih	Supt6h
1823	Pag1	Ptpn11	Abcb8	Rcbtb2	Sult1b1
1824	Zbtb10	Ptpn1	Kmt5c	Nf1	Suds3
1825	Tpd52	Ptp4a1	Ruvbl1	Hes6	Suclg1
1826	LOC101839185	Ptk2b	LOC110340575	Znf286a	Stx6
1827	LOC101838917	Pten	LOC121135529	Kcnmb3	Stx17
1828	Hey1	Ptbp1	Crebrf	Ankrd40	Stk40
1829	Stmn2	Psmg1	LOC121133028	Scrn3	Stk11
1830	Il7	Psmd9	Sesn1	Aen	Srp9
1831	Zc2hc1a	Psmd2	Fkbp2	Znf133	Spty2d1
1832	Pex2	Psmd12	Ccr10	Smad9	Spcs3
1833	LOC101837848	Psmd1	Commd4	Pgam5	Snx27
1834	Ly96	Psmc4	Myh9	S100b	Snx18
1835	Tmem70	Psmc3	Bnip3l	Urm1	Snrnp27
1836	Eloc	Psmb6	Rab10	Lcp1	Smu1
1837	Ube2w	Psmb4	LOC106021351	Ada	Smim27
1838	Stau2	Psma6	Dennd1a	Eif1b	Slc50a1
1839	Rpl7	Psma5	Smpd1	Raf1	Slc38a1
1840	Terf1	Psip1	Smdt1	Umps	Slc35f6
1841	Lactb2	Prr14l	Asah1	LOC121137199	Slc35e3
1842	Tram1	Prmt1	Nat2	Rnasek	Slc23a2
1843	Ncoa2	Prkrip1	Pgpep1	Cdc27	Ski
1844	LOC121138971	Prkcsh	Uhrf1bp1l	Aldoa	Sipa1l1
1845	Slco5a1	Prkch	Eml4	LOC110341919	Sipa1
1846	Cspp1	Prkcb	Spcs1	LOC121140765	Shmt2
1847	Cops5	Prkag1	Man2a2	Stx3	Sf3b1
1848	LOC106020852	Prkaa1	Pacsin1	Lbr	Sf3a2
1849	LOC101832863	Prelid3b	Prpf8	LOC121137034	Setd2
1850	Vcpip1	Prelid1	Phb2	Rnpc3	Sephs2
1851	Rrs1	Prcc	Med30	CUNH2orf76	Scoc
1852	Chd7	Pqbp1	Krcc1	Arhgef3	Scaf11
1853	Rab2a	Ppp2r2a	CUNH19orf44	Rsl1d1	Sart3
1854	Ca8	Ppp1r9b	Tmem185a	LOC106021920	S100a11
1855	Tox	Ppp1r7	Emc7	LOC110342191	Runx1
1856	Nsmaf	Ppp1r18	Erlec1	Imp4	Rubcn
1857	Bpnt2	Ppp1r16b	Cnot6l	Tdrd7	Rtf2
1858	Chchd7	Ppp1r15a	Zc3h7b	Lgals3bp	Rtf1
1859	Plag1	Ppp1r14b	LOC106022825	Baiap2	Rps4x
1860	Lyn	Ppm1k	Klf3	Art4	Rpl23
1861	Tgs1	Ppm1a	Fzd10	Ndufs4	Rpf2
1862	Mrpl15	Ppil3	Higd1a	C1d	Rock1
1863	Lypla1	Polr3d	Tmem181	Rock1	Rnps1
1864	LOC121138795	Polr2l	LOC101834989	Kxd1	Rnh1
1865	Tcea1	Polr2h	Hsdl1	Rnf38	Rnf114
1866	Atp6v1h	Polr2b	LOC121142892	LOC121134809	Rnaseh2a
1867	LOC121138801	Polr1h	LOC101831493	Plaur	Rgs10
1868	Rb1cc1	Polr1f	LOC101835477	Uhrf2	Rer1
1869	Pcmtd1	Pole4	Znf710	LOC121137728	Rce1
1870	LOC121139019	Pole3	Cnot4	Alkbh8	Rbp4
1871	Setbp1	Poldip3	Gns	Srprb	Rbm25
1872	LOC101835431	Poldip2	Hmgn2	Timm22	Rbis
1873	Epg5	Pold3	Ess2	Txn2	Ralgps1
1874	Pstpip2	Pogz	Vps4b	Ptpmt1	Rab5b
1875	Atp5f1a	Pno1	Znf324	LOC101828113	Ptp4a2
1876	Haus1	Pmpca	Nr2c1	Use1	Ptma
1877	CUNH18orf25	Plp2	Rraga	Mospd3	Psmd2
1878	Pias2	Plin3	Hp1bp3	Cdh17	Prpf31
1879	Hdhd2	Plekhb2	Snx1	CUNH2orf68	Prok2
1880	Ier3ip1	Plekha3	Ints3	Eomes	Prmt6
1881	Smad2	Plekha1	Tom1l2	Steap2	Prkab1
1882	Ctif	Plec	Rrp12	LOC121140490	Ppp4r3a
1883	Smad7	Pkn2	Dnm2	Manea	Ppp2ca
1884	Dym	Pin4	LOC110341781	Dolpp1	Ppp1r16b
1885	LOC121138818	Pin1	Cars1	Taf10	Ppm1k
1886	CUNH18orf32	Pim2	G2e3	LOC121140885	Ppil2
1887	Rpl17	Pik3r1	Atad1	Cav2	Pomk
1888	Acaa2	Pik3cd	Zc3h7a	Gcnt4	Pom121c
1889	LOC110342084	Pigx	Tmem59	Wls	Polr2k
1890	Mbd1	Pigs	Tppp3	LOC110342252	Polr1c
1891	LOC121138822	Phf5a	Mak16	LOC121136268	Poldip2
1892	Cxxc1	Phf3	Znf346	CUNH15orf65	Poc1a
1893	Me2	Phf12	Creg2	Cd99l2	Plod3
1894	Elac1	Phb2	Zbtb45	Psmc2	Plcg1
1895	Smad4	Phactr4	Ubr5	Slc4a8	Pitpnm1
1896	Mex3c	Pgs1	LOC101828066	Gtpbp10	Pias2
1897	Mbd2	Pgam5	Qrsl1	Rbms2	Phc2
1898	CUNH18orf54	Pf4	Ifrd1	Rbm3	Peli1
1899	Rab27b	Pdlim2	Gramd1c	Eif2ak3	Pdhx
1900	Tcf4	Pdia4	Ddx39a	Sertad2	Pde4d
1901	Rnmt	Pde7a	Lrig2	Nrbf2	Pdcd4
1902	Fam210a	Pde3b	LOC121141346	Ripor1	Pak1ip1
1903	Cep192	Pdcd10	Tmigd2	Iba57	Oxsm
1904	Seh1l	Pdap1	LOC101841635	LOC121141925	Ogfr
1905	Ptpn2	Pcyox1	Ndufb8	Matr3	Ofd1
1906	Psmg2	Pcna	Nrbp1	Fdps	Odc1
1907	Cep76	Pcgf6	Eif6	Nodal	Ociad2
1908	Spire1	Pcgf3	Prickle3	LOC101828958	Nxf1
1909	Afg3l2	Paip2b	Pip4k2a	Maz	Numa1
1910	Tubb6	Pafah1b3	Akap13	Plekhb2	Ntmt1
1911	Impa2	Pafah1b1	Rwdd4	LOC121134329	Nthl1
1912	Mppe1	Pacsin1	Prr7	Shld1	Ntan1
1913	Gnal	Pacs2	LOC110340253	Trnac-gca.2	Nr1h2
1914	Chmp1b	Pa2g4	Ncor1	LOC106021986	Nop10
1915	Pmaip1	Oxsr1	Amigo3	Map3k13	Nle1
1916	Lman1	Otud6b	Dnajb1	Usp50	Nfe2l2
1917	Sec11c	Orc6	Vapa	Polr2h	Ndufv1
1918	Malt1	Orai3	LOC101824907	Tpm1	Ndufb11
1919	Nedd4l	Ola1	LOC110340312	Rapgef4	Ndufb10
1920	Nars1	Ociad2	Ube2k	Ebna1bp2	Ndufaf1
1921	Fech	Nufip2	Cavin3	N4bp2	Ndel1
1922	Wdr7	Nudt9	LOC121142437	Tmem223	Nck2
1923	Txnl1	Nudt8	Guf1	LOC121141308	Nceh1
1924	Fbxo38	Nudt14	Bms1	Osbpl9	Naxe
1925	Adrb2	Nudcd3	Mettl2a	Sec14l1	Nap1l4
1926	LOC121138841	Nub1	Add1	Colgalt1	Mtpn
1927	Grpel2	Nt5c3b	Ubn2	Akr1a1	Mtif3
1928	Csnk1a1	Nt5c	Pabpc1	Gpatch11	Mss51
1929	Slc26a2	Nr3c1	Selenof	LOC101844487	Msmo1
1930	Hmgxb3	Nprl2	Chordc1	Samm50	Msh6
1931	Csf1r	Npc1	Sash3	Fgfr1op2	Mrps18c
1932	Tcof1	Nop56	Fam107b	LOC101838499	Mrpl35
1933	Cd74	Nop10	Tgoln2	Mbd6	Mindy1
1934	Ndst1	Nono	Dnajb4	Tmed7	Mif4gd
1935	Rbm22	Nol6	Rhbdf2	Twnk	Micos13
1936	Dctn4	Nol12	Tmem273	Ssr3	Mfsd14b
1937	Smim3	Nnt	Hsph1	Mgam	Mfn2
1938	LOC101833418	Nme3	Erich1	Kmo	Mettl26
1939	LOC101844667	Nmd3	Ywhae	Fam3c	Mesd
1940	LOC101838193	Nktr	Slc33a1	LOC121139355	Med11
1941	LOC101834989	Nit1	Inafm1	Tp53rk	Mcur1
1942	LOC121138854	Nipbl	Polr2j	Ppp1r18	Mbd6
1943	LOC101822920	Nipal3	Dync2h1	CUNH1orf162	Mark2
1944	Isoc1	Ngrn	LOC101822619	Gprasp1	Marchf6
1945	Slc27a6	Nfkbie	Dtx2	Prex1	Mapk14
1946	Slc12a2	Nfkbia	LOC110342006	Myg1	Map4k1
1947	Prrc1	Nfic	Tmem219	LOC101840661	Map3k4
1948	Megf10	Nfe2l1	Ewsr1	Ppdpf	Man1a2
1949	CUNH5orf63	Nemf	Pycr2	Zfp91	Malsu1
1950	Lmnb1	Ndufv1	Slc43a3	Btf3l4	Lzic
1951	Phax	Ndufs5	Mosmo	LOC101828171	Lyrm2
1952	Gramd2b	Ndufc2	LOC110343322	Rnase6	Lrrfip2
1953	LOC110340730	Ndufb9	Dennd6b	Ppp1r12c	Lrpprc
1954	Csnk1g3	Ndufb6	Yy1	Psmb3	Lrch1
1955	Cep120	Ndufb4	Baiap2	Mettl23	Lage3
1956	Snx24	Ndufb10	Trappc8	Mtap	LOC121144350
1957	Snx2	Ndufaf8	Mnd1	Hmgcr	LOC121141436
1958	Srfbp1	Ndufaf2	LOC110339852	Ripk2	LOC121141172
1959	Hsd17b4	Ndufa9	LOC121141704	Cops5	LOC121140898
1960	Tnfaip8	Ndufa7	Borcs5	Fgb	LOC121140037
1961	Dmxl1	Ndufa3	Cuta	Clec5a	LOC121139108
1962	Dtwd2	Ndor1	Dffb	Nudt21	LOC121138515
1963	LOC121138874	Ndfip1	LOC121141564	Cnot2	LOC121138340
1964	LOC121138876	Nckap1l	Dis3l	Wbp11	LOC121138094
1965	Commd10	Nceh1	Prkch	Bdh1	LOC121137869
1966	Ap3s1	Ncald	Stat6	Tmed2	LOC121136247
1967	Atg12	Naxe	Stx16	Bcl7c	LOC121135970
1968	LOC101832785	Nat10	Rwdd1	LOC121136960	LOC121133238
1969	Tmed7	Napa	LOC121141705	Gramd1c	LOC121133161
1970	Ticam2	Nab2	Scand1	Mob2	LOC121132726
1971	Fem1c	Naa20	Atp5f1c	Acod1	LOC110343712
1972	LOC101833835	N6amt1	Dnajc9	Bri3	LOC110342945
1973	Ccdc112	Mzt2b	Arhgef3	LOC121133024	LOC110342848
1974	LOC101834090	Myo9b	Crybg3	Psmb1	LOC110342670
1975	Pggt1b	Myg1	Malt1	Tgif1	LOC110342088
1976	LOC101835753	Myef2	Syt14	Ndrg2	LOC110340326
1977	Dcp2	Mx2	Erbin	Wapl	LOC106022640
1978	Tcerg1	Mtss1	Prpf18	Stub1	LOC106022380
1979	Rbm27	Mtrex	Rhobtb2	Immt	LOC101843716
1980	Lars1	Mtmr6	Ccm2	Cbx3	LOC101843256
1981	Sh3rf2	Mtmr3	R3hcc1l	Nap1l5	LOC101842721
1982	Prelid2	Mtf2	Stk35	Fkbp8	LOC101841064
1983	Yipf5	Mterf1	Tbx6	LOC106022276	LOC101834989
1984	LOC121138880	Mta3	Irf5	LOC101838819	LOC101833822
1985	Nr3c1	Msrb2	Atxn7l2	LOC101829910	LOC101832408
1986	Arhgap26	Msl2	LOC106020903	Lrig2	LOC101831694
1987	Ndfip1	Mrtfa	Csf1r	Abl2	LOC101831377
1988	Gnpda1	Mrps9	LOC121142334	Cdk2ap1	LOC101830868
1989	Rnf14	Mrps7	Skp1	Phgdh	LOC101830766
1990	Dele1	Mrps34	Snu13	Aggf1	LOC101830646
1991	Arap3	Mrps26	Stk26	Gp9	LOC101830025
1992	Fchsd1	Mrps25	Ap4b1	St6gal1	LOC101826184
1993	Rell2	Mrps12	Ralgps2	Psmg3	LOC101825462
1994	Hdac3	Mrpl9	Sft2d1	Notch2	LOC101822606
1995	Diaph1	Mrpl57	Rfx5	Zfand5	Klhl23
1996	LOC101832181	Mrpl52	Gls	Fzd10	Jmjd1c
1997	LOC121138887	Mrpl51	Gpc2	Sult2b1	Jade1
1998	Zmat2	Mrpl44	LOC121133955	Hdac8	Itgb2
1999	Hars2	Mrpl43	Afap1	Ube2v2	Irf3
[truncated: 12,662 more rows]

## Sheet: Nasal B cell
Rank	LASSO feature list	LightGBM feature list	MCFS feature list	mRMR feature list	PFI feature list
1	Etnk1	Rpl38	Rpl38	Rpl38	Rps27
2	LOC101830868	LOC121136222	Rpl37	LOC121136222	Rps21
3	Acyp2	Rpl37	Rps21	Rpl37	Rpl38
4	Sugp2	Rps29	Rps28	LOC121141072	Rpl36
5	Lrrc41	Rpl15	Rps29	Rps27	LOC101823249
6	Tjap1	Rpl37a	Rps27	Rpsa	Rpl37a
7	Phf14	Rps27	Rpl37a	Rps28	Rps27a
8	LOC101826386	Rpsa	LOC121136222	Rps21	Rpl9
9	Nmd3	Rps28	LOC121141072	Isg15	Rpsa
10	Mettl8	LOC101823249	LOC101841655	Rps29	Rpl37
11	LOC121142796	Rps21	Vcan	Rpl37a	Ifit3
12	Fam174c	Tmsb4x	Clgn	Stoml3	Psme1
13	Usp9x	Nmi	Rpl39	Stom	Aplp1
14	Mrps15	Rpl19	Srgap2	Ndufb1	Rpl3
15	Timm22	Rps14	Rpsa	LOC101838491	Rps3
16	R3hdm2	Atp6v0e1	Rpl15	Rpl15	Rpl10
17	Itga5	Ifit3	LOC121137062	Atp5me	Rps14
18	LOC101828345	Ifi35	Umodl1	Ifi35	Cfb
19	Ubap2l	Coro1a	CUNH7orf57	LOC121144049	Rps29
20	LOC101835445	Nmt1	LOC110343046	Rpl36	Zmiz1
21	LOC121138880	Ifi44l	Rtp2	Sf3b6	Thy1
22	Laptm4b	Eif3k	Lsm3	Ifit3	Srgn
23	LOC121144217	Tmsb10	Trdmt1	Rpl17	Irf7
24	Tab2	Rps7	Myo6	Rpl39	LOC101840585
25	Bclaf1	Srsf3	Ebf3	Capn5	Rps10
26	Rpain	Pum1	Gnal	LOC101838193	Rpl30
27	Lbh	Arg1	Atp5me	Ckb	Pcbd2
28	Atg5	Rpl28	LOC106021050	Rbbp4	LOC101823628
29	Toe1	Rpl13a	Sec14l5	Pfn1	Ist1
30	Actb	Polr1d	Ric8b	Ndufa3	LOC121134132
31	Eps8l2	Plac8	Ddx52	LOC106022083	Rps18
32	LOC101833591	LOC101838193	LOC110340990	LOC121136697	Cd74
33	Yeats4	Rpl39	LOC121142763	Rps19	Trappc10
34	Reg3gamma	Pak2	Stoml3	Atp5mg	Rpl11
35	Ddx42	Rps13	Stom	LOC101842784	Cxcl2
36	LOC101831473	Rpl36	Fstl5	LOC121142763	Rpl28
37	Slc30a6	Pfdn5	Uchl1	LOC121141308	Psma2
38	Dnajc12	Mef2c	St3gal6	Sft2d1	LOC101840310
39	CUNH4orf33	Arl6ip5	Uncx	Romo1	Dynlt1
40	Zmym6	Fau	Tnfrsf21	Rps7	Atf2
41	Cep170b	Dnajc13	LOC121139695	Sat1	LOC121141071
42	Sirt3	Cflar	Spp1	Atp6v0e1	Eef1a1
43	Gpr157	Rpl9	Fam222b	Rpl5	Atp5me
44	Mrpl41	LOC101840468	Acox1	Plac8	Emc7
45	CUNH2orf68	Heatr5b	Abca1	Dync1i2	Chmp4b
46	Tor1b	Zmiz1	LOC110341064	LOC121141088	Slc38a1
47	Smurf1	Rpl23	LOC121137624	LOC121138818	Shq1
48	LOC101828795	Rpl10a	Abcd2	Atp6v1f	Lgals3
49	Mipol1	LOC101822587	Rpl5	Blnk	LOC121138876
50	Dus4l	Fus	LOC106021437	Gng13	Helz2
51	Lrrc28	Cebpb	LOC106020934	Rpl32	Ap2s1
52	Nae1	Cd74	Itsn1	Gstp1	Rsrc1
53	LOC106021951	Ccl8	Flrt1	Rpl10a	Resf1
54	LOC121139131	Actg1	Rpl36	Nsa2	Marcks
55	Sfpq	Rps19	Lztr1	St13	Zswim6
56	Cstf2t	Rps10	Elmod3	Mx2	Rps13
57	LOC106021818	Rpl36al	Cdip1	LOC101829957	Malt1
58	Suz12	Cd79b	LOC121135262	Pfdn5	LOC101839974
59	Pgm2l1	Arl4a	LOC121138014	LOC121142391	Cd81
60	Eef1g	Actb	Litaf	Rpl35a	Stk17b
61	LOC101837976	Rps9	Dhrs7b	Fcmr	S100a5
62	LOC121137531	Rpl35a	Fbxo31	LOC101834067	Prkrip1
63	Kif1b	Polr2m	Pot1	Atp5mk	Olfm1
64	Odad1	Polr2k	LOC101832386	Rps16	Mesd
65	Fhl3	Gng13	LOC121136115	Pax5	Map4k1
66	Pttg1	Rps6	LOC101842745	LOC101835445	Grk6
67	LOC101832546	Macf1	Ndufb1	Gfy	Gps2
68	Ddx56	Lbr	Etfdh	Eif2s2	Ccdc50
69	Tmed4	LOC121144049	Arrb2	LOC110339949	Sumo1
70	Ubtd2	LOC106020981	Hmgn3	Sec61g	Sbds
71	Zw10	LOC101827358	Sephs1	LOC101841655	Pdia4
72	Atp5mc3	Gstp1	Cep83	Umodl1	LOC106021629
73	Prr3	CUNH15orf48	Efr3b	Fus	Anp32a
74	Nup98	rna-NC-013276.1:1101..2662	Tmtc4	Kif5b	Abca7
75	Kif5b	Wac	LOC101836116	LOC101844521	Sec61g
76	Cables2	Tcf3	Tesc	Tnfrsf21	LOC121142882
77	Sys1	Serf2	Ctxn1	Rps24	LOC101842784
78	Rps2	Rps5	LOC101832398	LOC101822587	LOC101836886
79	Sult6b1	Rps18	Tm4sf19	Rho	LOC101831113
80	Rnf145	Npm1	Elk3	LOC101838467	Il5ra
81	Heatr5b	Ifi30	LOC101830791	Ncl	Iffo1
82	Mindy2	Tubb4b	Cfap69	LOC106021437	Hnrnpa0
83	Gpatch2l	Rbm38	Ppp2r5b	Cd79a	Gnb1
84	Carmil1	LOC121138193	Fxyd2	Rps6	Gatad2b
85	LOC106021420	LOC101844189	LOC101838358	Ptpa	Clic1
86	LOC101831485	LOC101843749	LOC101822623	Oaz1	Stom
87	Cfap36	Hcls1	Fbxo45	Rpn1	Spcs1
88	Wrap53	Gadd45b	Cd46	Rpl18a	Rpl8
89	Blzf1	Eif1	Rgs13	Calm2	Pcbp2
90	LOC101843983	Chchd2	Gpd2	Ddx5	LOC121141513
91	LOC101832397	Ccl3	Ripor1	Dynll1	LOC101826386
92	LOC106023243	Uba52	Bcl7b	LOC110341366	Fxyd2
93	LOC110342326	Swi5	Ormdl3	Ube2j2	Zbed6
94	Eif4g2	Sf3b6	LOC101842609	Hnrnpm	Ndufc2
95	Sox5	Rps3	Ccr10	LOC101844930	Gtf2i
96	Sec23a	Rpl24	Atp5mj	Tcea1	Gnas
97	Man1a1	Resf1	Map6	Sumo1	Dgkz
98	Znf22	LOC121139263	Sox5	Nmi	CUNH12orf57
99	Cops7b	LOC106021437	Tnpo2	Map1b	Anks6
100	Lpxn	Fth1	LOC101843733	Ly6e	Ube2e3
101	Mgst3	Fcer1g	Exoc6b	LOC121136115	Shoc2
102	Ormdl1	Eef1g	LOC121138361	LOC101827358	Sav1
103	Coro1c	Ddx47	Abhd17c	Rps10	Ppp1r14b
104	Nup153	Ccl5	Tomm7	Cd79b	Pgam1
105	Commd1	Bola2b	Tnfaip1	S100a5	LOC101839749
106	Zup1	Apobec1	Sec14l1	LOC121141513	LOC101833817
107	Fam107a	rna-NC-013276.1:72..1026	Hps6	Herpud1	LOC101833734
108	Pafah1b1	Ubb	Nwd1	LOC106022319	Katna1
109	Igfbp3	Suz12	Klf12	LOC121141071	Gan
110	Nxnl1	Sec61g	Fam149a	Rps2	Fgfr1op2
111	Znf770	Rsrc1	Mss51	Rpl34	Ndufa12
112	Soga3	Rpl11	LOC101828730	LOC101823249	LOC121139359
113	Hdhd2	Rnps1	Mcph1	Pde6g	LOC106022640
114	CUNH17orf100	Rbmx2	LOC121139131	Serbp1	Fgf14
115	Nudt8	Psme1	Tox	Atp6v1e1	C4a
116	Gpbp1l1	Psmd4	Atp5mg	Gabarapl2	Ubl5
117	Macf1	LOC101838491	Gdi2	LOC121140056	Tor1aip1
118	Lpcat1	LOC101833775	Gfy	Rps18	Sub1
119	Mrps31	LOC101822719	Kiz	LOC101843733	Rpl32
120	Pigr	Fos	Gatb	LOC121138078	LOC121141202
121	Rnf214	Eef1a1	Wdsub1	Pum2	LOC101835728
122	Ly86	Ddx42	LOC121138801	Ubxn1	Akap8
123	Mrps12	Dazap2	Chgb	Fth1	Znfx1
124	rna-NC-013276.1:72..1026	Cxcl2	Aplp1	Mcl1	Snrpb2
125	rna-NC-013276.1:1029..1100	Cenpx	LOC121141256	Rpl27	Sirt7
126	rna-NC-013276.1:1101..2662	Arpc2	Slc25a37	Gnas	Nmi
127	rna-NC-013276.1:3760..3830	Was	Vps9d1	Atp5mc2	Lpin2
128	rna-NC-013276.1:3833..3901	Vbp1	Ninj1	Gnb1	LOC121134223
129	rna-NC-013276.1:5003..5071	Scand1	Evl	Gnat1	Gon4l
130	rna-NC-013276.1:5072..5142	Rps15a	Shmt2	Cfb	Cfl1
131	rna-NC-013276.1:5174..5240	Rpl8	LOC106020983	Eno1	Ccpg1
132	rna-NC-013276.1:11528..11594	Rpl12	Megf10	Psmb10	Bank1
133	rna-NC-013276.1:11596..11653	Reg3gamma	Nol6	Rps15	Atp8a1
134	rna-NC-013276.1:11653..11722	Psma7	Zbtb41	Ss18l2	Armc5
135	rna-NC-013276.1:14052..14120	Pou2f2	Ccdc22	LOC101829214	Slc35f6
136	rna-NC-013276.1:15333..15399	Polr2h	Ptpa	Jpt1	Slc17a5
137	Fgf14	Ndufa12	Vipas39	LOC121138880	Sdhb
138	Itgbl1	LOC106021008	Nmt1	Cd63	Sat1
139	LOC106021890	LOC101841371	Klhdc9	Rps3a	Rps2
140	Tmtc4	LOC101833432	LOC101835497	LOC101832679	Rcc2
141	Ggact	LOC101832695	Khnyn	Polr2i	Ptges3
142	Pcca	Ik	Sdc3	LOC101841371	LOC121141308
143	Clybl	Gnb1	LOC101836626	Gatb	LOC121138078
144	Tm9sf2	Etnk1	LOC101842437	Irf9	LOC101833432
145	LOC121139151	Dync1i2	LOC121134072	LOC121133282	Itpkb
146	Ubac2	Atp5mk	Stk38l	LOC101832408	Fmnl1
147	LOC121139400	Wsb1	LOC110339371	Nap1l1	Fam214b
148	Gpr183	Tpt1	LOC110343219	Smim27	Coro1a
149	Gpr18	Sat1	Elmod2	LOC121136846	Atxn2l
150	Dock9	Rtf2	B3gnt2	Rsrc2	Wdr13
151	LOC121139971	Rpl7a	Mmd	LOC101824930	Ssr3
152	Stk24	Rnaset2	LOC101827761	Jak1	Ssbp3
153	LOC106021889	Myl6	Frmd4b	Nmt1	Smap2
154	Farp1	Mgst3	Elovl4	Gdi2	Slc38a2
155	Ipo5	Mcm7	Polr1a	LOC101840585	Rps12
156	Rap2a	LOC121144278	Rbbp4	S100a8	Rpl23
157	Mbnl2	LOC121141072	Fgf12	Pum1	Napsa
158	Hs6st3	LOC121137942	Mettl1	Tmsb4x	Llph
159	Uggt2	LOC101822653	LOC110342234	Serp1	LOC121144027
160	Dnajc3	LOC101822541	Echs1	Zmym6	LOC101829818
161	Dzip1	Isg15	Serping1	Rpl28	LOC101829188
162	LOC110339707	Il16	Sestd1	LOC106020981	Krt15
163	Cldn10	Eif3b	Pkib	CUNH7orf57	Ifitm3
164	LOC121140425	Cyfip2	LOC101828971	Rps4x	Gnat1
165	Abcc4	Cux1	Slc26a7	Trafd1	Ccdc66
166	Sox21	Cdc5l	Cyria	Cstb	Cap1
167	LOC110342711	Capzb	Ezh2	Vcan	Actb
168	Gpr180	Arpc4	LOC110340249	Psme1	Xab2
169	Tgds	Ube2d4	Kif1a	Nudcd3	Wdr82
170	Dct	Ubap2l	Pef1	Cdip1	Son
171	Gpc6	Tsc22d3	Clcn6	Eif3f	Smad5
172	Gpc5	Tmbim6	Tmprss6	Rps26	Rrp36
173	LOC101825656	Srgn	Ssbp3	Aplp2	Hax1
174	Slitrk6	Sfr1	Mrpl4	Polr2k	Cnot8
175	Spry2	Sfpq	Col1a2	Snrpb	Clec5a
176	Ndfip2	Sf3b1	Kremen1	Ifit2	Ccny
177	Rbm26	Selenot	Nacad	Btg1	Tpx2
178	Obi1	S100a5	Gmeb2	Arpc5	Timm50
179	Ednrb	Rraga	Slc39a8	Atp5mj	Slc12a6
180	Slain1	Rps20	Lrguk	Etnk1	Sirt1
181	Scel	Rpl35	Akap14	Nudc	Set
182	Mycbp2	Rpl26	Ccl2	LOC101832695	Selenoo
183	Fbxl3	Rpl18	LOC121134667	Psmg3	Rrbp1
184	Cln5	Psmb8	LOC101837048	Ndufb10	Rps15
185	Acod1	Psmb1	Ivd	Nedd8	Rab37
186	LOC121142013	Pik3ca	Gng11	Rpl8	Phb
187	Kctd12	Nt5c3b	Lyrm2	Fstl5	Mef2c
188	Lmo7	Mycbp2	Zrsr2	Tm4sf19	LOC121144049
189	Uchl3	Mrps12	LOC101836613	Rps14	LOC101830303
190	Commd6	Mien1	Usp31	LOC110343046	Fam76a
191	Tbc1d4	LOC121141308	Slc17a6	Scgb2a2	Elp2
192	LOC121142405	LOC121141071	Faim2	Tomm7	Eif3i
193	LOC106021149	LOC110341366	LOC101833858	Rps13	Atp6v1d
194	Klf12	LOC101840585	Acp2	Ccl5	Atp5f1c
195	Klf5	LOC101830868	Capn5	Set	Ankrd11
196	Pibf1	LOC101826386	Slc11a1	Abcd2	Znf280d
197	LOC121136766	LOC101825739	Zmym1	LOC110341064	Ube2w
198	Dis3	Hnrnpl	Acly	Arl4a	Rpl34
199	Bora	Gspt1	Sntn	LOC101832398	Romo1
200	Mzt1	Gnas	Sh2d1b	Dek	Plekha3
201	LOC121142818	Fcmr	Ubxn7	Polr1d	Plac8
202	Dach1	Eif4g3	LOC121140056	Irf7	Ndufc1
203	Pcdh9	Eif3f	Dtx1	Timm13	Mnda
204	Pcdh20	Dtx3l	Man2a2	Rad23b	Mapkap1
205	Tdrd3	Ddit4	Eef1a2	Phf14	LOC121134412
206	LOC121144413	Cr1l	Cdc42bpg	Coro1a	LOC106021809
207	Diaph3	Chmp5	Cpsf1	Tpt1	LOC101831377
208	Pcdh17	Cfl1	Tbp	Arl3	LOC101827917
209	LOC110341028	Cct7	Map1b	Atox1	Hnrnpu
210	Olfm4	Calm1	LOC106020738	Ran	Galnt1
211	Pcdh8	Btf3	Cacnb3	Btg2	Fbxo33
212	LOC121138758	Atp5me	Cdkl2	Akap13	Emsy
213	Cnmd	Arpc5	Slc12a7	Mef2c	Camp
214	Sugt1	Arpc3	Cdkn3	LOC101827926	Ttc3
215	Elf1	Vim	LOC101828747	LOC101827917	Tshz2
216	Trnae-uuc	Usp9x	Cntn4	LOC106021008	Tmem127
217	Wbp4	Ubl5	Paxip1	Igsf8	Terf1
218	LOC101827584	Ube2d3	Vars1	Rpl9	Sart1
219	LOC101825569	Ubc	Cdc123	Sod2	Rps28
220	Mtrf1	Tox4	Myb	Elk3	Rnf25
221	Naa16	Tnrc6b	Msrb3	Cep83	Ripply3
222	Rgcc	Taldo1	Aph1b	LOC121137271	Ptpn7
223	Vwa8	Stoml3	Phf12	LOC101843348	Plbd1
224	LOC121143982	Sri	Spa17	Rnaset2	Nfkbia
225	Dgkh	Snw1	Camk2d	Rps8	Mtmr4
226	Akap11	Snrpb	Srsf3	Ctdspl2	Mfsd5
227	Fam216b	Smndc1	LOC121142894	Nfu1	Ldlrap1
228	Epsti1	Rtf1	LOC106022083	LOC101836746	LOC101824345
229	LOC121144374	Rps3a	LOC110341433	Metap2	Ell3
230	Dnajc15	Rps27l	Dok1	Ets1	Comt
231	Enox1	Rps23	Akap7	Rpl35	Capzb
232	Ccdc122	Rps12	Igfbp5	Nckap1l	Arhgef6
233	Lacc1	Rplp2	LOC106022112	Wasf2	Add3
234	LOC110341036	Rpl21	Llph	LOC101824821	Ythdf2
235	LOC110341037	Rbbp4	LOC101836746	Fam32a	Ust
236	LOC121132988	Rab5c	Gpr107	Rel	Ttc19
237	Serp2	Psma4	Cttnbp2nl	LOC101840367	Taf12
238	Tsc22d1	Prdx1	LOC121134021	Gngt1	Slc44a1
239	LOC121134656	Ociad1	Tlk2	Rpl24	Pnrc1
240	LOC121139120	Oaz1	Zcchc9	Clgn	Pik3r1
241	LOC121133130	Nktr	Ndrg1	Ddx17	Pgrmc2
242	Nufip1	Ndufa1	Lin9	Metap1	Peli2
243	Gpalpp1	Mtdh	Cir1	Rps3	Osbpl7
244	Gtf2f2	Mcl1	Smkr1	Mnda	Nudt9
245	Tpt1	Ly6e	Pth2	Jund	Nipbl
246	Slc25a30	Leprot	Yipf5	LOC121138014	Mkks
247	Cog3	LOC121140594	Ciao1	Ezh2	Mad2l2
248	Siah3	LOC106021785	LOC121143415	Atp1b1	Lmo2
249	Zc3h13	LOC101842784	Mapre3	Rps5	LOC121142763
250	Lcp1	LOC101840088	Anks1a	Trdmt1	LOC106022907
251	Lrrc63	LOC101828345	Gabbr1	Tomm70	LOC106022651
252	Rubcnl	Junb	Nlrp3	LOC121144010	LOC101843909
253	Lrch1	Insig1	Egr2	Gpx4	Hnrnph3
254	Esd	Hectd1	Dtwd1	Tbca	Got2
255	Htr2a	Fnbp4	Sec24a	Rpl7	Exosc9
256	Sucla2	Fbxl5	Adm	Atp5pb	Ercc5
257	Nudt15	Exoc6	Fam193b	Dstn	Coq10b
258	Med4	Esd	LOC101844513	Septin7	Cnot3
259	Itm2b	Eef1b2	LOC121134468	LOC121141256	Cd180
260	Rb1	Dnajc8	Mad2l1	Rab5c	CUNH8orf33
261	Rcbtb2	Cyrib	Tmem259	LOC101833432	CUNH19orf38
262	Fndc3a	Csnk1g2	Cenatac	Tmem258	Bhlhe40
263	Gfra2	Commd1	LOC121137790	Zfp36	Wasf2
264	Dok2	Cebpz	Ptpn1	LOC101831377	Vcpkmt
265	Xpo7	CUNH12orf57	Ndufc1	CUNH12orf57	St6galnac4
266	Dmtn	Bclaf1	Cdkl4	Hnrnpc	Srd5a3
267	Fhip2b	Bag5	Wdr45b	LOC110339643	Smim30
268	Nudt18	Atg12	Gprin3	Psma2	Slc25a16
269	Hr	Arl6ip1	Acbd7	Tle5	Selenof
270	Reep4	Ahnak	Rsrc2	Rbm38	Sdhd
271	Bmp1	Vps13c	Abraxas2	Prpf18	Scfd1
272	LOC101841070	Vezf1	Lrrc40	Ndufa4	Rnf7
273	Polr3d	Txnl4a	Mettl16	LOC121134231	Prdm2
274	Slc39a14	Tubb	Sema7a	Ankrd11	Pold3
275	Ppp3cc	Tmem87b	Kcnh4	LOC121137624	Nfkb2
276	LOC110341043	Tmem59	Vopp1	Aldoc	Mlf2
277	LOC101842063	Supt16h	Dnah5	Cetn2	Magoh
278	Sorbs3	Sumo1	Cnnm4	Psmb1	Ldhd
279	Pdlim2	Stk38	Mios	Fam174c	LOC121133531
280	CUNH8orf58	Stk17b	Cacfd1	Rps9	LOC110340959
281	Ccar2	Son	Alas2	Rhbdd3	LOC101833334
282	Bin3	Sod2	LOC101842784	Srgn	Eif3a
283	Egr3	Snx17	Uhrf1bp1l	Capza1	Ddx18
284	Pebp4	Snrpd2	Gng13	Slc2a1	Ddit3
285	LOC121136517	Smap2	Cd63	Csnk1a1	Cd37
286	Rhobtb2	Sdhd	Romo1	LOC110340249	Ccndbp1
287	Tnfrsf10b	Sdc4	Mast1	Tubgcp5	Cab39
288	LOC121136705	Scaf11	Cep152	Suz12	B3gnt2
289	Chmp7	Rsrc2	Nsa2	Rpl29	Zdhhc17
290	R3hcc1	Rps4x	Apobr	B2m	Tmem39b
291	Loxl2	Rps24	Ankrd54	Ccz1	Tmem18
292	Entpd4	Rps17	Lrg1	LOC101822653	Tmem140
293	Slc25a37	Rps16	Ermp1	LOC106022651	Ssbp4
294	Stc1	Rplp0	Ptgs2	LOC101826386	Rsph9
295	Adam28	Rpl34	Cartpt	Ctsz	Ppargc1b
296	LOC101838707	Rpl29	LOC101827556	Stk38	Pdia6
297	LOC101838445	Rpl23a	C3ar1	Ms4a1	Npm1
298	Grk5	Rpl22	Znf280d	Umad1	Med22
299	Prdx3	Rpl18a	LOC106022305	Bola2b	Med20
300	Dennd10	Rnasek	Dhx30	Snrnp70	Map1lc3b
301	Eif3a	Rhoa	Psma4	Ap3m1	Lsp1
302	Cacul1	Rbm3	Chka	Cnnm4	Lrch4
303	Fam204a	Ralgps2	Kif5c	Uba52	LOC121142811
304	Rab11fip2	Rack1	SCoV2-N	Eif3l	LOC106021590
305	Emx2	Rabep1	Mitf	Arpc2	LOC101830682
306	Pdzd8	Prpf38b	Grtp1	Sec14l1	LOC101829663
307	Slc18a2	Ppp1r12a	LOC101841556	Rag2	Jak1
308	Shtn1	Ppm1b	LOC101837265	Sharpin	Exosc8
309	Eno4	Ppif	Spata7	Rpl21	Eid1
310	Hspa12a	Polr2a	Zmym6	Ddx39b	Dock2
311	Gfra1	Pnrc1	Rpl35a	LOC110340990	Clic4
312	Atrnl1	Plekha2	Erg	LOC101843749	Ccdc112
313	Trub1	Pitpna	Prok2	Eef1d	Cars1
314	Fhip2a	Pgls	Olfm1	Mtln	Btg1
315	Ablim1	Nup153	LOC101824907	S100b	Zbtb7a
316	Afap1l2	Nsa2	Rassf4	Arpc3	Trmt13
317	Vwa2	Ndufb1	Gng8	Ifi44l	Snn
318	Tdrd1	Ncl	Dyrk1b	Calm3	Rps19
319	Ccdc186	Mx2	Sfmbt2	Mapk3	Rpl35
320	Adrb1	Mx1	Srpk2	Rpl12	Rad1
321	Nhlrc2	Mnda	Zc3h14	St3gal6	Maz
322	Dclre1a	Mfsd10	LOC101830136	Serping1	LOC121141699
323	Plekhs1	Map3k1	Gm2a	LOC101842721	LOC121141378
324	Casp7	Lsm4	CUNH4orf33	Klf2	LOC106022825
325	LOC121139240	Lsm3	Slc25a33	Gpr107	LOC106021904
326	Tcf7l2	LOC121140486	R3hcc1l	Vmo1	Hint3
327	LOC121139285	LOC121138218	Ndufa3	Rps27l	Fkbpl
328	Vti1a	LOC121136904	Fbxw4	Son	Fam120b
329	Zdhhc6	LOC106021992	Cldn3	Cited2	Eif4g2
330	Acsl5	LOC101839974	Klhl9	Hmgn3	Ddx56
331	Gpam	LOC101836886	LOC101844412	Hmgb2	Dcun1d1
332	Shoc2	LOC101832408	Nrn1l	LOC121142474	Ctsd
333	Bbip1	LOC101823044	Adcy3	Pcbp2	Cd38
334	LOC121139321	Kmt2a	Hspb11	Ripor1	Calm3
335	Pdcd4	Jpt1	Ibsp	Snrpb2	Atp6v1g1
336	LOC121139319	Jak3	Nudcd2	Apobec2	Arpc1b
337	LOC121139335	Irf9	Hadhb	LOC121143543	Aldh9a1
338	Smc3	Irf7	Asdurf	Rpl6	Vamp2
339	Dusp5	Irf2	LOC121135261	Ywhae	Sigirr
340	Smndc1	Ing2	Ptpn13	Sfpq	Rps19bp1
341	Mxi1	Il1rn	Asph	Zmiz1	Pdcl
342	LOC121139348	Hsd17b10	LOC101837976	Rbmx2	Ostf1
343	Add3	Hnrnpd	Sass6	Gng8	Notch4
344	Xpnpep1	Hnrnpc	Fbxo11	Eif3b	Micos10
345	Cfap58	Hmgb2	Edc3	Cstf2	LOC101841805
346	LOC101827448	Higd1a	Spock1	LOC101822731	LOC101829278
347	Gsto2	Gps2	LOC101827070	Cct6a	Ifi35
348	LOC110341940	Gapdh	Nat14	Atp5mf	Fam117b
349	LOC101843100	G3bp1	Nudcd3	Ywhaz	Ethe1
350	LOC101827709	Foxp1	Ano2	Rack1	Eif1
351	Cfap43	Ezr	Ccdc6	Fam104a	Cbx3
352	Sfr1	Eprs1	LOC101838013	LOC101839373	Atf4
353	Col17a1	Elof1	Sppl2b	Ostf1	Vamp8
354	Slk	Elob	LOC101835218	Rraga	Tra2b
355	Stn1	Cfdp1	Gnmt	Swi5	Sorl1
356	Sh3pxd2a	Ccar1	Cstb	Ncbp2	Smim7
357	Neurl1	Capg	Il18	Aph1b	Slc4a4
358	Calhm2	Calm3	Rmdn3	Mx1	Sde2
359	Pdcd11	Blzf1	Dyrk4	Fau	Rpl18
360	Atp5mk	Arhgap45	Lrp11	Mcur1	Ralgps2
361	Taf5	Arglu1	Stmn4	Ap1s1	Pals2
362	Pcgf6	Arf5	Fam114a1	Ppib	Mtg2
363	Ina	Ap1s1	Cyren	Nsrp1	Mcl1
364	Nt5c2	Angel2	Slc2a1	Rpl26	Mark2
365	Cnnm2	Acin1	Usp28	Actb	Lsm7
366	As3mt	Zfp36	Slc16a11	Ppp2r5b	Laptm5
367	Borcs7	Zc3h11a	Acox3	Wipi2	LOC121141421
368	Wbp1l	Yy1	Itgav	Atp5f1e	LOC106022099
369	Arl3	Ywhaz	LOC106022019	Cisd1	LOC101830904
370	Trim8	Ybx1	Wdr26	Slc4a1	Jun
371	Sufu	Use1	LOC110342769	Sag	Hnrnpr
372	Actr1a	Ube2l6	LOC101840227	Gripap1	Hcst
373	Mfsd13a	Txndc17	LOC101826240	Ensa	Gnai2
374	CUNH10orf95	Tpmt	LOC101823191	Hspa9	Dhx36
375	Cuedc2	Tmem9b	Creb3l1	Sh3bgrl3	Ddx42
376	Fbxl15	Tm9sf4	Ssh3	Hmox1	Cpne1
377	Psd	Tcea1	Slc37a1	Ubb	Chordc1
378	Nfkb2	Tbc1d15	Mturn	Arhgap27	Cebpg
379	LOC121139716	Taf15	Inpp5d	Rpl11	Bhlhe41
380	Gbf1	Syk	LOC101825750	LOC101828737	Arid4b
381	Nolc1	Swap70	LOC110340250	Clic1	Apoe
382	Pprc1	Srrm2	Pgrmc1	Rbm43	Trafd1
383	Ldb1	Snrpd3	Fbxw5	Tnnt1	Rpl39
384	Hps6	Snrpc	Ccdc71l	Hnrnpu	Ppp4r3a
385	Armh3	Snrnp27	Spata13	Abhd8	Pdcd2
386	Kcnip2	Slc25a4	Midn	Mrps33	Nrip1
387	Npm3	Sec11c	CUNH6orf136	LOC101834381	Nrbp1
388	Fbxw4	Rtn4	Sqle	Chchd2	Naa60
389	LOC121139804	Rps8	Dync2h1	Glrx	Leprot
390	LOC101831262	Rpl7	LOC101831799	Ddx27	LOC110343396
391	Dpcd	Rpl30	Rab3b	Arfrp1	LOC101844186
392	Poll	Rpl17	Ropn1l	Atp5pd	Ier5l
393	Btrc	Rock1	Kif3a	SCoV2-N	Icam1
394	Kazald1	Rbm17	Nfia	Rock1	Glrx3
395	Sfxn3	Rassf2	Lyz	Rpl18	Gla
396	Pdzd7	Ran	Stx11	Bst2	Eml2
397	Lzts2	Ralbp1	Pick1	Sec14l5	Eif5
398	Twnk	R3hdm2	LOC101825271	LOC101830791	Ccdc97
399	Mrpl43	Ptma	Bola2b	LOC101844189	Ccdc39
400	Sema4g	Prr14l	Furin	Rpl10	Atp6v1f
401	Slf2	Prps1	Adck5	LOC121139695	Aldoa
402	LOC110343001	Prelid3b	Ptpra	Mettl1	Znf771
403	LOC121139920	Ppp1cc	Acsl3	LOC101840410	Zc3h7a
404	Hif1an	Pcbp1	Tars3	Rpl23	Ypel3
405	Ndufb8	Pax5	Dmxl2	Ssbp3	Vrk2
406	Sec31b	Pabpc1	LOC101823628	Kmt2e	Vdac1
407	LOC121139941	Nipbl	Mcf2l	Rspry1	U2af1
408	LOC101834849	Nfyb	Nt5dc2	Tmtc4	Trem1
409	LOC121139945	Nfe2l1	Rrp8	Prdx1	Trappc4
410	LOC110343210	Ndufb9	LOC101830904	Atp5f1a	Trappc11
411	LOC101835362	Ncoa3	Tars1	Plekhb1	Tmprss6
412	LOC101835628	Nampt	Dvl3	Tmem123	Tmod2
413	Bloc1s2	N4bp2l1	LOC121142796	Gpatch2l	Tmem64
414	Cwf19l1	Ms4a1	SCoV2-orf1ab-p2	Heatr5b	Tbc1d20
415	Chuk	Mrpl36	Pde10a	Fbxw4	Snd1
416	Erlin1	Micos13	Entpd6	Tnfrsf13c	Smdt1
417	Cpn1	Marcks	Cdca8	Snrpe	Slc48a1
418	LOC101838167	Lyn	Letmd1	LOC101842609	Slc31a2
419	Abcc2	Lst1	Bard1	S100a9	Slc25a3
420	Cutc	Lsp1	Ide	Hspa5	Sike1
421	LOC101839163	Lpxn	Nbr1	LOC106021785	Sema4a
422	Entpd7	Lgals9	Git2	LOC101837265	Sec24c
423	Slc25a28	Lgals3	Ccl5	Kif5a	Sdf2l1
424	Got1	LOC121141272	Sec61g	Spcs1	Sap18
425	Hps1	LOC121136668	Kdm1b	Cd48	Rubcn
426	LOC106021081	LOC101842562	Pex5l	Ctxn1	Rtn3
427	Loxl4	LOC101841714	LOC101837613	Tubb	Rps25
428	R3hcc1l	LOC101840844	Numb	Srgap2	Rnf43
429	Golga7b	LOC101840367	Sertm2	Eif1	Rnf115
430	Zfyve27	LOC101839655	Chpf	Rpl19	Rho
431	Marveld1	LOC101834868	LOC106022533	Msi2	Rangrf
432	Avpi1	LOC101834409	Rps6	Atxn7l3b	Psma1
433	Pi4k2a	LOC101834381	Pms2	Anks6	Prr14l
434	Morn4	LOC101833045	Bpifa2	Macf1	Prpsap2
435	Ankrd2	LOC101831493	Tpra1	Fxyd2	Pold4
436	Ubtd1	LOC101831377	LOC121141439	Tmbim6	Pnpla6
437	Mms19	LOC101830598	Cfb	Sox5	Pitpnb
438	Zdhhc16	LOC101829214	Slc4a1	Pglyrp2	Nptxr
439	Exosc1	LOC101828788	Cldn7	Txnrd1	Nipsnap2
440	Pgam1	LOC101828355	Dtx2	LOC106021818	Nhp2
441	Rrp12	LOC101824959	Dcdc2	Sephs1	Mthfr
442	Frat2	LOC101823002	LOC121139137	LOC101828345	Msantd4
443	Frat1	LOC101822857	LOC121133564	Top1	Mrrf
444	Arhgap19	LOC101822555	LOC106021727	Alas2	Mrpl28
445	Slit1	Klf13	Pla2r1	Mrps18c	Mcrip1
446	Lcor	Jtb	Scn9a	Trappc1	Map3k4
447	Pik3ap1	Il1b	LOC106021018	LOC101834837	Lamtor1
448	Tm9sf3	Ikzf1	Wfdc3	Rfng	LOC121144054
449	Dntt	Ift20	LOC121134742	Ltb	LOC121136795
450	Blnk	Hsph1	Dcaf5	LOC101825739	LOC121136441
451	Znf518a	Hspa5	Sult2b1	Arl2	LOC110342683
452	Ccnj	Hsp90b1	LOC121141699	Uchl1	LOC106021313
453	Entpd1	Hscb	Ntm	LOC101827335	LOC106021264
454	LOC110339773	Hnrnpdl	Olr1	Psmb2	LOC101841714
455	Tctn3	Hnrnpa2b1	Mtmr9	Cdk5rap3	LOC101840639
456	Aldh18a1	Hmgb1	LOC101834605	Ly86	LOC101839265
457	Sorbs1	Hat1	Uimc1	Vrk1	Irf8
458	LOC101840960	Gnai3	Tnfsf9	Ndufs8	Hsd17b11
459	Pdlim1	Gls	Lysmd2	Rpl31	Hnrnpul1
460	Hells	Ftl	Eno1	Acin1	Hadh
461	Tbc1d12	Fdx2	LOC101831210	Chd9	Gstm4
462	Noc3l	Fam76b	Pdp2	LOC101832386	Gspt1
463	Plce1	Exosc8	Abcb7	LOC121143560	Eogt
464	Slc35g1	Ets1	Bad	Rps27a	Dis3l2
465	Lgi1	Erh	Col8a1	Hnrnpa3	Dcst1
466	Rbp4	Eps15	Zswim6	Gzf1	Dclre1c
467	Ffar4	Eif4h	Pigh	Sppl3	Dcaf11
468	Cep55	Ecpas	Basp1	Eif3e	Ctsf
469	Myof	Dusp2	Nap1l1	LOC101842475	Ctnnd1
470	LOC101836237	Dnajc5	Toe1	Eef2	Cmpk1
471	Exoc6	Dek	Fam117b	Pak2	Ccdc59
472	LOC121140277	Ddx24	Nf2	Nudt8	CUNH15orf61
473	LOC121140282	Ddx23	Atn1	LOC101831558	Bms1
474	LOC121134273	Ddx21	Anks6	Eif2ak2	Atg2a
475	LOC121134274	Dad1	Zdhhc1	Spa17	Atg16l2
476	Hhex	Cyth1	Ankh	LOC101829663	Apoo
477	Kif11	Ctsv	LOC110341366	Lage3	Apba3
478	Ide	Ctsb	Hdc	Sftpd	Ap5b1
479	Marchf5	Cope	Ctnnbl1	Rpl13a	Ankrd16
480	Cpeb3	Clic1	Carns1	Serf2	Akap12
481	Btaf1	Ckb	Pias4	LOC101836116	Acsl1
482	Tnks2	Cited2	Znf628	Rcvrn	Acadl
483	LOC110340189	Cdip1	LOC101828737	CUNH15orf48	Znf217
484	Ppp1r3c	Cd81	Dffa	LOC106021540	Vars2
485	Hectd2	Cd79a	Vps51	Bptf	Tcp11l1
486	Pcgf5	Cap1	LOC121144117	Pdc	Stard9
487	LOC121140319	Bpifa1	Sftpd	Arglu1	Spi1
488	Ankrd1	Bcl7b	Tnfrsf9	LOC101822574	Slc35c1
489	Rpp30	Bcap29	LOC101844032	Ccl2	Sh2b3
490	Htr7	Bbx	Tcaim	Arpc4	Sh2b1
491	Kif20b	B3gnt2	Gab2	Atp5f1c	Sf3b4
492	Pank1	B2m	LOC121136438	Laptm4b	Sec23b
493	LOC121140331	Atp6v1g1	Znf394	Rasa3	Rpl14
494	LOC106020791	Atp6v1f	Rgs10	Pdcd5	Rasal1
495	LOC101843639	Atp6v0b	Rbm8a	Itpr3	Prpf38b
496	Ifit1	Atp5pf	Nrxn1	Map6	Nras
497	Ifit2	Atp2a3	Xpo5	LOC101829188	Ndufb9
498	Lipa	Atox1	Klhl15	Copz1	Mpc1
499	Ch25h	Atf5	Msto1	Arhgef1	Mcm6
500	Fas	Arid1b	Thap11	Impdh1	Lrrfip2
501	Acta2	Arhgdib	Zmpste24	Ube2l6	LOC121142890
502	Stambpl1	Arhgdia	Slc25a44	Eif4b	LOC101828171
503	Ankrd22	Arf6	Stard5	Arrb2	LOC101827709
504	LOC101824484	Aplp2	Kpna6	Ncoa5	LOC101827398
505	Rnls	Alas1	Spats2	Marcks	LOC101825466
506	LOC106021020	Akap13	Tubgcp4	Dvl3	Kiaa2026
507	Pten	Aimp1	CUNH8orf76	Dtx3l	Kdm4a
508	Klln	Adgre5	Ncl	LOC121136247	Ino80
509	Atad1	Abce1	Amt	LOC110342689	E2f2
510	Papss2	Zmiz2	Adam8	Itpkb	Dag1
511	Minpp1	Vps28	Nup50	Rps23	Cmpk2
512	LOC121135696	Vmo1	Atad1	LOC121141715	Cdv3
513	Sgms1	Vdac2	Ube2e3	Cfap69	Cavin3
514	Asah2	Vcpip1	Abcb1	LOC101822529	Camlg
515	Prkg1	Vapa	Nsun2	LOC101823044	Arid5b
516	LOC121135539	Usp3	Plpp6	Snrpd3	Apaf1
517	Gldc	Upf2	Kif9	Ccr6	Anxa1
518	Uhrf2	Ucp2	Kcnn4	Adgre5	Alkbh2
519	Il33	Ubxn1	Rag2	LOC101843798	Zbtb38
520	Ranbp6	Ubr5	LOC121144390	Fam50a	Vmac
521	Kiaa2026	Ube2h	Rad1	Kpna6	Uncx
522	Ermp1	Tra2a	Usp36	Rpl30	Tmsb4x
523	Ric1	Tpd52	LOC101824440	Atp1b3	Tank
524	Pdcd1lg2	Tor1aip1	Ctso	Rnase6	Sptbn1
525	Cd274	Top2b	LOC121143628	Hnrnpa2b1	Smarcad1
526	Plgrkt	Top1	Camkmt	Srek1	Septin11
527	Jak2	Tmem258	LOC110340633	Acyp2	Sec11a
528	Rcl1	Tmem242	Trmt12	Ssr1	Sdc4
529	LOC121140434	Tln1	LOC121139217	LOC121135262	Sart3
530	Ak3	Tle5	Spata5l1	LOC121134510	Rtca
531	Cdc37l1	Tacc1	LOC110340175	Dad1	Rsph1
532	Spata6l	Sys1	Mterf3	Kiaa0040	Rps4x
533	Plpp6	Stx16	Atp6v1e1	Cd46	Rps20
534	Slc1a1	Stmn1	Fam104a	LOC101836886	Rprd2
535	LOC121140457	Stat1	LOC121141982	Pfdn6	Rac1
536	Glis3	Ssr2	Fuca2	Man2a2	Psenen
537	LOC101827091	Ssna1	LOC101833045	LOC121135546	Prxl2b
538	LOC121140466	Srsf6	LOC110342326	Eef1g	Pcsk1n
539	Rfx3	Srsf5	Tor1b	Selenot	Pafah1b3
540	LOC121140469	Srek1	Nfam1	Gnal	Nop58
541	Pum3	Spcs3	LOC121138078	Arhgef18	Ndufs1
542	Vldlr	Snrpg	Plpp5	Fbxo31	Mat2b
543	LOC121134299	Snrpd1	Rspry1	Myb	Lman2
544	Smarca2	Snrpb2	LOC101842331	Adm	LOC110339725
545	Dmrt2	Smim27	Pax6	Dffa	LOC106022689
546	Dmrt3	Smchd1	Wdr48	Pold4	LOC106020981
547	LOC121140492	Smarce1	Kat5	Rabgef1	Hook2
548	Kank1	Smarca4	Copb2	Ppp1r35	Eif4b
549	Dock8	Slc2a1	Abhd13	Tbp	Eef1d
550	LOC121135632	Slc25a5	Znf574	Dnajc21	Dnajc3
551	LOC121135483	Shisa5	Septin8	Gadd45b	Cyria
552	Cbwd1	Sh3bgrl3	LOC106021005	Nipsnap2	Cir1
553	Pgm5	Sf3b5	Garre1	Slco4a1	Capns1
554	Pip5k1b	Sf3a3	Lyn	Taf10	Camk1d
555	Pabir1	Setd3	Arl11	Lsm5	CUNH1orf53
556	Fxn	Sesn3	Psmg3	LOC101837226	Arl4c
557	Tjp2	Sec62	Slain1	Limd2	Agpat3
558	Fam189a2	S100a9	Plppr3	LOC121135978	Ado
559	Apba1	Rps26	Metap1	LOC101843909	Zc3h4
560	Ptar1	Rps25	Ehf	LOC121140594	Znf706
561	CUNH9orf135	Rps2	Rrm1	Kmt2c	Znf609
562	Mamdc2	Rps15	Wdr54	Klf12	Znf131
563	Smc5	Rpl32	LOC101838820	Mapkapk5	Zbtb4
564	Klf9	Rpl14	Flt3lg	LOC101827403	Ywhab
565	LOC110341861	Rpl10	Laptm4b	Ccr10	Syk
566	Trpm3	Rnf19a	CUNH11orf97	Rpl3	Sppl2a
567	Cemip2	Rgs19	Slc30a3	Msto1	Smcr8
568	LOC106022580	Rfc1	Cmas	Sptbn1	Serf2
569	Abhd17b	Rel	Zfp62	Ccl3	Rundc3a
570	CUNH9orf85	Rbm39	Bank1	LOC101834602	Rel
571	Gda	Rbm28	Traf3ip1	Znf770	Ranbp2
572	Zfand5	Rbbp8	LOC121144114	Krtcap2	Ptma
573	LOC101835395	Rap1b	Psen1	Calcoco2	Psme2
574	LOC101822890	Rad23b	Soat1	Psma4	Nans
575	Anxa1	Rab8a	Sun1	Nom1	Naa80
576	LOC106022034	Ptprc	Lipa	Uncx	Mtpn
577	Rorb	Ptpn18	Atp2a3	Ppp2ca	Lyar
578	CUNH9orf40	Ptpn11	CUNH2orf42	Rplp2	Lonp2
579	Carnmt1	Pten	Anxa6	Slc39a8	Lbhd1
580	Nmrk1	Ptbp3	Cmtr1	Tgif2	LOC121139499
581	Ostf1	Psmd7	Msantd4	Tagln2	LOC110340013
582	LOC121140706	Psmb9	Il5ra	Eef2k	LOC106020934
583	Pcsk5	Psmb10	Serpina1	Psme2	LOC101844032
584	Rfk	Psenen	LOC101825589	Vps9d1	LOC101832879
585	Gcnt1	Ppp6r1	Klhl6	LOC101824143	Golm2
586	Prune2	Ppp4c	Slc15a3	Snrpg	Galnt11
587	Vps13a	Polr2i	Znf189	Ywhag	Fkbp2
588	LOC121140760	Polr2f	Mrpl52	Prrc2c	Fermt3
589	LOC101825095	Plekhm2	LOC110340368	LOC101829757	Fcgr1a
590	Gnaq	Plekhf2	Il1rn	Tcp11l1	Dipk1a
591	Cep78	Pkm	Bola3	Rps25	Cnot1
592	Psat1	Pip4k2a	Ank3	LOC101826588	Cltc
593	Tle4	Pin4	Pde4a	Tnpo2	Ciao1
594	Zfp91	Pik3ap1	Pdxdc1	Il1rn	Champ1
595	Cntf	Pfdn4	Ifrd1	Acp5	Ccl2
596	LOC101831264	Pdcd2	Cetn2	Mrpl11	Ccdc32
597	LOC101841659	Pcna	Fgd2	LOC101826430	CUNH11orf58
598	LOC106022413	Pcbd2	Pkia	Sec61a1	Bnip2
599	LOC101841927	Opa1	LOC101835477	LOC106020983	Bloc1s5
600	Dtx4	Nup50	LOC101832031	Fermt3	B4galt1
601	LOC101831799	Nudt21	LOC106022651	Ebf3	Atp6v0b
602	LOC101842193	Nt5c3a	Ripply3	Ric8a	Atp5mg
603	Trnak-uuu	Nt5c	Vps39	Dhx33	Abi3
604	Gtpbp6	Nsmaf	Golga7b	Cir1	rna-NC-013276.1:72..1026
605	LOC101823323	Nopchap1	Ndrg4	Ddx18	rna-NC-013276.1:5174..5240
606	LOC106021056	Nol7	Hexim2	LOC101837613	rna-NC-013276.1:5072..5142
607	Patl1	Ngdn	Tmem119	Mss51	rna-NC-013276.1:5003..5071
608	LOC106021470	Neurl3	Septin6	Psmb9	rna-NC-013276.1:3833..3901
609	Stx3	Ndufs4	LOC101842435	LOC101843376	rna-NC-013276.1:3760..3830
610	Mrpl16	Ndufb8	P2ry2	Il10rb	rna-NC-013276.1:2664..2738
611	Cblif	Ndufb11	LOC121143289	Tap1	rna-NC-013276.1:15333..15399
612	Ms4a3	Ndufa7	Gtf3c3	LOC121139131	rna-NC-013276.1:14052..14120
613	LOC110339949	Ndufa4	Tlr3	Etfdh	rna-NC-013276.1:11653..11722
614	LOC101824907	Ncoa4	Ensa	Fxr1	rna-NC-013276.1:11596..11653
615	LOC101825174	Nars1	Engase	Fam114a1	rna-NC-013276.1:11528..11594
616	Ms4a7	Mtln	Rundc3a	Stmn2	rna-NC-013276.1:1101..2662
617	Ms4a1	Mrps9	Hnrnpm	LOC101828730	rna-NC-013276.1:1029..1100
618	Ms4a13	Mrps15	Otud3	LOC121133353	Zzz3
619	LOC106022816	Mrpl58	Igsf8	Hk1	Zzef1
620	Ms4a15	Mpst	Serpinb10	Sfmbt2	Zyx
621	Ccdc86	Morf4l1	Cactin	Map3k1	Zyg11b
622	Prpf19	Mfap1	Zc3h7a	Dtx2	Zxdc
623	Tmem109	Mef2d	Slc45a3	Bax	Zwint
624	Tmem132a	Mcur1	Ebf2	Trex1	Zwilch
625	Slc15a3	Mbnl1	Ifit1	Nol12	Zw10
626	Cd6	Mat2b	Inka1	Zfr	Zup1
627	LOC106021018	Mark3	LOC121141898	Hps6	Zswim9
628	Cd5	Marchf1	Rab11fip4	Tsc22d3	Zswim8
629	Vps37c	Map1lc3a	Dnajc24	Ubl5	Zswim7
630	Ddb1	Map1b	Plxnb2	Skil	Zswim5
631	Tkfc	Malt1	Dot1l	Scn9a	Zswim4
632	LOC101841130	Ly86	Copz1	LOC101823549	Zswim3
633	Tmem138	Limd2	Tnnt1	Sema7a	Zswim2
634	Tmem216	Lgmn	Mxd1	Ikzf3	Zswim1
635	Cpsf7	Lgals1	P2ry13	LOC101844256	Zscan30
636	Sdhaf2	Ldlrap1	Rnf151	Sugp2	Zscan29
637	Ppp1r32	Lcp1	Pde8a	Srrm2	Zscan26
638	Lrrc10b	Lbh	Alkbh2	Lgals1	Zscan25
639	Syt7	LOC121144029	CUNH15orf48	Calm1	Zscan21
640	Dagla	LOC121143621	LOC121144049	Slc26a7	Zscan20
641	LOC121140966	LOC121142763	Abca5	Khdrbs1	Zscan2
642	Myrf	LOC121142474	Josd1	Atp1a1	Zscan18
643	Tmem258	LOC121142334	LOC106022099	Mef2a	Zrsr2
644	Fen1	LOC121141673	Gzf1	Rbx1	Zranb3
645	Fads1	LOC121141513	LOC101824868	Wdr26	Zranb2
646	Fads2	LOC121141346	Klf10	Tnrc6b	Zranb1
647	Rab3il1	LOC121141088	LOC106023151	LOC121139263	Zpr1
648	Best1	LOC121139264	Gfod2	Tmem164	Zpbp2
649	Fth1	LOC121138880	Wdr47	Il17ra	Znrf3
650	LOC101829376	LOC121133290	Timmdc1	Rabgap1l	Znrf2
651	LOC121134449	LOC110339871	Gde1	Tmem87b	Znrf1
652	Scgb2a2	LOC110339287	Dolpp1	LOC110342040	Znrd2
653	LOC121141071	LOC106022825	Pelp1	LOC121134021	Znhit6
654	LOC121141072	LOC106022538	Stx2	Dgcr2	Znhit3
655	Scgb1a1	LOC106022083	Dctn4	Pdia3	Znhit2
656	Ahnak	LOC106021540	Ikzf5	Pafah1b1	Znhit1
657	LOC110340556	LOC101844930	Cfap251	LOC121137942	Znf879
658	Tut1	LOC101844923	LOC101833610	Cd302	Znf865
659	Mta2	LOC101844787	Ak8	Il5ra	Znf862
660	Eml3	LOC101843909	Gucy1a1	Resf1	Znf853
661	Rom1	LOC101841655	Gpr137b	Arg1	Znf839
662	B3gat3	LOC101840410	Strip1	Nadk	Znf830
663	Ganab	LOC101840310	Calhm2	Pknox1	Znf827
664	Ints5	LOC101838467	Clec4e	Spg11	Znf821
665	Lbhd1	LOC101836911	LOC121136782	LOC101835218	Znf800
666	LOC121135616	LOC101834837	Arl5b	Parp4	Znf8
667	LOC121141172	LOC101834557	Vsig10	LOC101843983	Znf787
668	Ubxn1	LOC101834491	Arap1	Tmprss6	Znf786
669	Lrrn4cl	LOC101834067	LOC101840803	Tnfaip1	Znf784
670	Bscl2	LOC101833591	LOC101840367	Gpd2	Znf783
671	Gng3	LOC101830904	Pskh1	Cd81	Znf777
672	Hnrnpul2	LOC101830654	Nfu1	Ifi30	Znf775
673	Ttc9c	LOC101830303	Ccdc146	Lyl1	Znf770
674	Zbtb3	LOC101829818	Ankrd30a	LOC101839974	Znf77
675	Polr2g	LOC101829167	LOC101842045	Lin9	Znf768
676	Taf6l	LOC101827403	Vangl2	Snrpd2	Znf76
677	Tmem179b	LOC101827335	Mtres1	Ost4	Znf750
678	Tmem223	LOC101824577	Bpifb6	LOC101841556	Znf746
679	Nxf1	LOC101824440	Ube3c	Arhgdib	Znf740
680	Stx5	LOC101824345	Eefsec	LOC110340989	Znf711
681	Wdr74	Kxd1	Atp5mk	Chgb	Znf710
682	LOC106021977	Kmt2e	Slc31a1	Trmt112	Znf707
683	Slc3a2	Klf2	Ifit3	Rps19bp1	Znf704
684	LOC110340611	Kiaa0040	Gimap6	CUNH8orf33	Znf703
685	Lgals12	Jmjd1c	Bnip1	Rbm39	Znf697
686	LOC101830643	Itm2b	LOC106021986	U2af2	Znf692
687	LOC106022596	Il10rb	LOC121142791	Larp7	Znf691
688	Atl3	Ifit2	Asah1	Nlrp3	Znf687
689	Rtn3	Hspa8	Isg20	Snu13	Znf683
690	Zfta	Hsp90ab1	CUNH12orf43	Alyref	Znf672
691	Spindoc	Hnrnpr	Rpl32	LOC121138587	Znf668
692	Mark2	Hnrnpm	LOC110339499	LOC121133550	Znf667
693	Rcor2	Hnrnpa3	Scamp3	LOC121133184	Znf655
694	Naa40	Hnrnpa1	Ctsb	LOC101822825	Znf654
695	LOC101832408	Hmgxb4	Pak4	Slc17a6	Znf653
696	Otub1	Hhex	LOC101844703	Tex10	Znf652
697	Macrod1	Herpud1	LOC101838491	Nars1	Znf646
698	Flrt1	Gtf2h5	Slc9a1	Rab11fip4	Znf644
699	Stip1	Grk6	Mapk3	Tnnc2	Znf641
700	Fermt3	Grb2	LOC121142298	Chd6	Znf638
701	Trpt1	Gpx1	Ints14	Sap18	Znf629
702	Nudt22	Gps1	Cadm1	LOC121141439	Znf628
703	Dnajc4	Gpr174	Rbm45	Ninj1	Znf623
704	Vegfb	Gnb2	Acbd5	Psmb5	Znf622
705	Fkbp2	Glcci1	Kdm5a	Cacnb3	Znf618
706	Ppp1r14b	Gdi2	Rpl4	LOC110340250	Znf608
707	Plcb3	Gatad2a	Sugp2	Ppig	Znf605
708	Bad	Gadd45gip1	Champ1	CUNH1orf162	Znf598
709	Gpr137	Fbxo11	Bora	Wfdc1	Znf597
710	Esrra	Fbl	Timp2	Chd4	Znf593
711	Trmt112	Fam32a	LOC106021992	Tgif1	Znf592
712	Prdx5	Fam104a	Cmtm4	Phb2	Znf583
713	LOC121134453	Erp29	Ssh1	Eef1a1	Znf580
714	Ccdc88b	Eif5b	Fbxo25	Ric8b	Znf579
715	Rps6ka4	Eif4a2	Cdk19	Btbd7	Znf574
716	LOC110340657	Eif4a1	Panx1	U2af1l4	Znf569
717	LOC121132758	Eif2s3	LOC121144479	Tatdn1	Znf558
718	Nrxn2	Ebf1	Kif5a	Rhoa	Znf536
719	Rasgrp2	Dynll1	Espn	Psmb8	Znf532
720	Pygm	Dut	Dnd1	Prex1	Znf526
721	Sf1	Dpm2	Tgif2	Acp2	Znf524
722	LOC121141367	Dnajc3	Yipf1	LOC101838820	Znf521
723	Map4k2	Dnaja1	Zeb1	Psmb4	Znf518b
724	Men1	Dip2b	Helq	Wdsub1	Znf518a
725	Cdc42bpg	Ddx54	Erbb2	LOC101841714	Znf516
726	LOC121141376	Ddx5	LOC101833293	Tpm4	Znf513
727	Ehd1	Ddx17	LOC101832871	Srsf3	Znf512b
728	Atg2a	Dbi	Pgm3	Grtp1	Znf512
729	Ppp2r5b	Cxcr4	Top2a	Atf2	Znf511
730	Gpha2	Ctsz	Prmt7	Edc3	Znf507
731	Batf2	Ctsd	Nupr1	Scgb1c1	Znf503
732	Arl2	Ctcf	Insig1	Kdm1b	Znf496
733	Snx15	Ctbp1	LOC101831558	Tars1	Znf483
734	Sac3d1	Cs	Sccpdh	Selenof	Znf48
735	Cdca5	Crnkl1	Slc2a6	Pabpc4	Znf473
736	Zfpl1	Cript	Mybl2	Slc11a1	Znf469
737	Vps51	Cpeb4	Fam219a	Ypel3	Znf467
738	Tm7sf2	Cltc	Arl3	Hnrnph3	Znf462
739	Znhit2	Chordc1	Slc26a2	Spats2	Znf454
740	Fau	Chmp2b	Xrcc2	Spp1	Znf451
741	Mrpl49	Chd7	Lias	LOC101826240	Znf449
742	Syvn1	Cfap20	Msrb1	LOC101842437	Znf446
743	Capn1	Cdc42	Notch4	Unc119	Znf444
744	LOC101825358	Cdc37	Dstn	Rps12	Znf438
745	Pola2	Cdc25b	Fasn	Aftph	Znf436
746	Cdc42ep2	Cd72	Tagln	Serpina1	Znf428
747	Dpf2	Cd3d	LOC101840559	Ccdc22	Znf423
748	Slc25a45	Cct6a	Zhx1	Stk38l	Znf414
749	Frmd8	Cct5	Znf3	Pdia6	Znf410
750	LOC121141414	Cct3	LOC101823309	Ap2b1	Znf408
751	Scyl1	Ccnl2	Rhbdd3	Nwd1	Znf407
752	Ltbp3	Ccdc107	LOC101834067	Creb3l1	Znf398
753	Znrd2	Calcoco2	Srsf2	LOC110341433	Znf397
754	Fam89b	CUNH21orf91	Id4	LOC106022099	Znf395
755	Ehbp1l1	Btg2	Rpp38	Psd4	Znf394
756	Kcnk7	Btg1	SCoV2-M	Stk17b	Znf385d
757	LOC121141452	Brd4	Pdcd6	LOC121144214	Znf385b
758	Map3k11	Bnip3l	Ist1	Ier3	Znf385a
759	Pcnx3	Bcl2	Rab4b	Lsm14a	Znf384
760	Sipa1	Baz2a	Pla2g4b	Pigr	Znf367
761	Rela	Aurkaip1	Zw10	Ybx1	Znf365
762	Kat5	Atrx	LOC101841405	LOC101840415	Znf362
763	Rnaseh2c	Atp5mg	Fam53a	Taf1	Znf358
764	Ap5b1	Atp5f1e	Nmral1	Eif3j	Znf354b
765	LOC106021364	Atp1b1	Maged2	LOC121143621	Znf35
766	Snx32	Atad1	Bend3	Mdm4	Znf346
767	Cfl1	Arrb2	LOC110339643	Mink1	Znf341
768	Mus81	Arl8b	Csf1	Atxn2l	Znf335
769	Efemp2	Arid4b	Ddx56	Bms1	Znf334
770	Ctsw	Arfgap2	Trim66	LOC121136904	Znf330
771	LOC101833884	Arf1	Tbc1d4	Mcph1	Znf329
772	Ccdc85b	Apoe	Hs6st1	LOC101842094	Znf326
773	Fosl1	Ap3m1	Ndufb5	Usp9x	Znf324
774	CUNH11orf68	Ap2s1	Selenok	LOC101832676	Znf32
775	Drap1	Anp32b	Znhit1	Eef1b2	Znf319
776	LOC101836154	Agpat3	LOC121136791	Junb	Znf318
777	LOC121141510	Adrb2	Prdx3	Mad1l1	Znf317
778	Sart1	Adam17	Lat2	LOC121134072	Znf316
779	Eif1ad	Acyp2	Fam3a	Adrb2	Znf304
780	Banf1	Znf706	LOC121141421	Mapk1ip1l	Znf3
781	Cst6	Znf207	Mrps31	Icoslg	Znf296
782	Sf3b2	Znf148	Pnpla1	Gprin3	Znf292
783	Pacs1	Znf131	Metap2	Fbxo25	Znf287
784	LOC121141518	Zmat2	Mnt	Carm1	Znf286a
785	Klc2	Zfp36l2	Rnase6	Pik3ca	Znf282
786	Rab1b	Zfc3h1	Gnao1	Gtpbp6	Znf281
787	Cnih2	Zfand6	Wdr70	LOC101834051	Znf280c
788	Yif1a	Zc3h8	Marcksl1	Pias4	Znf280b
789	Tmem151a	Zbp1	Pi4k2a	Nfkbia	Znf277
790	Cd248	Xrn2	Lpar5	Tpmt	Znf276
791	Rin1	Xrn1	Mms19	Tap2	Znf274
792	Brms1	Wdr26	LOC101833715	Cct5	Znf263
793	B4gat1	Wasf2	Mapkapk5	LOC101836059	Znf260
794	Npas4	Vps54	Kif16b	LOC110339371	Znf26
795	Mrpl11	Vps36	Patl1	Clcn6	Znf251
796	LOC101824143	Vmp1	Znf219	Arid4a	Znf25
797	Dpp3	Vav1	Srebf2	Zmym1	Znf248
798	Bbs1	Usp34	Eif4e	Park7	Znf24
799	Zdhhc24	Usp25	LOC101825710	LOC121142894	Znf239
800	Actn3	Usp16	F2rl2	LOC110343219	Znf236
801	Ctsf	Usp10	Lysmd1	Sdhc	Znf23
802	Ccdc87	Unc119	Rhobtb2	Jun	Znf22
803	Ccs	Ubtf	Sec23b	Rps20	Znf219
804	LOC101843260	Ubn1	Senp5	Icam1	Znf207
805	LOC101822619	Ublcp1	LOC121135546	LOC106020738	Znf202
806	Sptbn2	Ube2v2	Rps13	Kcmf1	Znf2
807	LOC106020945	Ube2n	Tbxas1	CUNH12orf43	Znf189
808	Rce1	Ube2l3	Sec24c	Stx11	Znf185
809	Pc	Ube2d2	Glg1	LOC121133266	Znf184
810	Lrfn4	Ubap2	LOC110341777	Ndufa2	Znf18
811	LOC121135738	U2af2	Mars2	Cpsf4	Znf174
812	Rhod	Txndc11	Megf11	Pgm2l1	Znf169
813	LOC106021491	Tsg101	Ern1	Tomm40l	Znf16
814	Kdm2a	Trmt112	Ftl	Cdk5r2	Znf148
815	Grk2	Trir	Fcgr4	Slc25a1	Znf146
816	Ankrd13d	Trip12	Ncoa5	Mad2l1	Znf143
817	Ssh3	Tra2b	Aldoc	Chrac1	Znf142
818	Pold4	Tpm4	Zeb2	Mpc1	Znf133
819	Clcf1	Tpm3	Slc25a36	LOC121143415	Znf12
820	Rad9a	Tpi1	LOC110340622	Celf1	Znf106
821	Ppp1ca	Tomm70	Tox2	Cd9	Zmynd8
822	Tbc1d10c	Tomm6	Wdr75	Map3k5	Zmynd19
823	Carns1	Tomm20	LOC121141454	Chpf	Zmynd15
824	LOC101840490	Tnnc2	Tnk2	Wac	Zmynd12
825	Coro1b	Tmod3	Atp1b3	Znf263	Zmynd11
826	Cabp4	Tmem160	Mavs	Hsp90b1	Zmynd10
827	Tmem134	Tmem154	Fbxl2	Tln1	Zmym6
828	LOC101830383	Tmem131	LOC101832676	Usp31	Zmym5
829	Pitpnm1	Tmem123	Ndufa4	LOC101843321	Zmym4
830	Cdk2ap2	Tmed2	Rab23	Jagn1	Zmym3
831	Gstp1	Tmco1	Eef1d	Tmem220	Zmym2
832	Ndufv1	Tkt	LOC106022413	Stx16	Zmym1
833	LOC101841840	Thy1	Npw	LOC101836911	Zmpste24
834	Acy3	Thop1	LOC101838917	Klhl14	Zmiz2
835	Unc93b1	Tgoln2	Rps19	LOC110339871	Zmat5
836	Aldh3b1	Tex10	Vps53	Rhob	Zmat3
837	Ndufs8	Tcp1	Atg4d	Chmp2a	Zmat2
838	Tcirg1	Tcf25	Cog5	LOC101834849	Zmat1
839	Kmt5b	Tax1bp1	Cep295	Cnpy4	Zkscan8
840	CUNH11orf24	Tap2	Sh3glb2	Tnfrsf9	Zkscan5
841	Lrp5	Tagln2	Pigbos1	Adcy3	Zkscan1
842	Ppp6r3	Taf10	Zswim4	Nucks1	Zic5
843	LOC121141903	Syngr2	LOC121141805	LOC121134329	Zic2
844	Gal	Swt1	Lrrc61	Bzw1	Zic1
845	Cpt1a	Surf6	Atg4b	Nacad	Zhx3
846	Mrpl21	Surf4	Ndufb6	Lamtor4	Zhx2
847	Ighmbp2	Supt4h1	LOC110339949	Bcl7b	Zhx1
848	Tpcn2	Sugt1	Pfas	LOC121139019	Zgrf1
849	LOC101837284	Sub1	Glrx	Rbm27	Zgpat
850	Ccnd1	Stom	Cd101	Fkbp3	Zfyve9
851	Lto1	Stk4	LOC121137503	Usp18	Zfyve28
852	Ano1	St6gal1	LOC121142936	LOC101841819	Zfyve27
853	Fadd	St13	Vapb	Hnrnpa1	Zfyve26
854	Ppfia1	Ssr1	LOC101836904	Bloc1s2	Zfyve21
855	Cttn	Ssb	Amn1	Ctso	Zfyve19
856	Shank2	Srsf7	Pcolce2	Cd27	Zfyve16
857	Dhcr7	Srsf4	Nip7	LOC121135971	Zfyve1
858	Nadsyn1	Srrm1	Bms1	Smkr1	Zfx
859	LOC121141953	Srpra	Eif2b5	Anp32a	Zfta
860	Osbpl5	Sra1	Fbxl20	Hyi	Zfr2
861	LOC101822968	Sptbn1	Lig3	Pigw	Zfr
862	LOC106020873	Spint2	Gdf15	Peg3	Zfpm2
863	Cars1	Spi1	Mre11	Eif5	Zfpm1
864	Nap1l4	Sorl1	Mov10	Slc12a7	Zfpl1
865	Phlda2	Snx20	Rps26	Ppp6r1	Zfp91
866	Slc22a18	Snx2	Sppl3	Rpl36al	Zfp90
867	Cdkn1c	Snu13	Ipo8	Klhdc9	Zfp64
868	Kcnq1	Snrnp70	Rbm28	N4bp2l1	Zfp62
869	Tssc4	Smdt1	Galns	Phpt1	Zfp37
870	Cd81	Smc6	Ptafr	Rassf3	Zfp36l2
871	LOC106020962	Smc3	Heatr5b	Elmod2	Zfp36l1
872	Tspan32	Smarcd2	Selenon	Tax1bp1	Zfp36
873	Ascl2	Smarcc1	Rela	Cxcl10	Zfp3
874	LOC121142006	Smarcb1	Poglut3	Sgk1	Zfp28
875	LOC101824833	Slc6a6	CUNH19orf54	Rbm3	Zfp2
876	Mrpl23	Slc25a3	Brd9	Atf5	Zfp14
877	Tnnt3	Slc1a5	Cdkn2c	Casd1	Zfp1
878	Lsp1	Slc12a6	LOC101844369	Nol7	Zfhx4
879	Tnni2	Sgpl1	Tmem53	Gab2	Zfhx3
880	Ctsd	Sft2d1	Ptrh2	LOC101842856	Zfhx2
881	Ifitm10	Sertad3	Cryzl1	Sh3kbp1	Zfc3h1
882	Dusp8	Serp1	LOC101843983	Apobec1	Zfat
883	Mob2	Serbp1	Tmem62	Fgf14	Zfand6
884	Brsk2	Septin7	Ssr1	Ddx47	Zfand5
885	LOC121142038	Septin11	Eef1aknmt	Psmb6	Zfand4
886	LOC101832676	Seh1l	Med16	Fyttd1	Zfand3
887	Muc5b	Sec61b	Limk1	Cr1l	Zfand2b
888	Muc5ac	Sec11a	Rab25	Mapk8ip1	Zfand2a
889	Muc2	Sdhc	Slc44a1	LOC121139137	Zfand1
890	Muc6	Sdf4	Clcc1	Slc25a37	Zer1
891	Ap2a2	Scp2	Scrn2	Ctss	Zeb2
892	Chid1	Samd9	Nol10	CUNH2orf76	Zeb1
893	LOC121142159	Safb	Ctps1	Krt10	Zdhhc9
894	LOC121142157	S1pr1	Rrp12	LOC101827761	Zdhhc8
895	Tspan4	S100a8	Nsg1	Rab25	Zdhhc7
896	Polr2l	S100a11	Smurf1	Rpl4	Zdhhc6
897	Cd151	Rtn3	Dusp18	Spock1	Zdhhc5
898	Cracr2b	Rplp1	Ano8	LOC101831473	Zdhhc4
899	Pnpla2	Rpl5	Stat1	Ttc9c	Zdhhc3
900	Rplp2	Rpl4	Syt1	Mycbp2	Zdhhc24
901	Pidd1	Rpl31	Lpcat3	Pcmtd2	Zdhhc23
902	Slc25a22	Rpl3	Dbr1	Sestd1	Zdhhc21
903	Cend1	Rpl27a	Klc3	Rabepk	Zdhhc20
904	Gatd1	Rpl27	Ints4	Tpm3	Zdhhc2
905	Taldo1	Rpl22l1	Cnga2	Slf1	Zdhhc18
906	Tmem80	Romo1	Slc9a8	Pick1	Zdhhc16
907	Deaf1	Rnf123	Soga1	LOC101837503	Zdhhc15
908	Drd4	Rnf10	Fam241a	Ripply3	Zdhhc14
909	LOC110341071	Ripor2	Eid2b	Pip4k2b	Zdhhc13
910	Irf7	Ring1	Sp110	Becn1	Zdhhc12
911	Phrf1	Rheb	Mcm3	Ccl8	Zdhhc1
912	LOC121142271	Rest	Ctns	Cst7	Zdbf2
913	Rassf7	Rbx1	Lancl2	Trnak-uuu.14	Zcwpw2
914	Lrrc56	Rbm5	Rfng	Alkbh3	Zcwpw1
915	Hras	Rbm27	Itgax	LOC106021313	Zcrb1
916	Rnh1	Ramac	Siglecf	LOC121144114	Zcchc9
917	Ptdss2	Rala	Shld2	LOC101825491	Zcchc8
918	Sigirr	Rabif	Tcim	Nup153	Zcchc7
919	Pkp3	Rab8b	Pclo	Cog3	Zcchc4
920	B4galnt4	Rab6a	Pola2	Mzb1	Zcchc3
921	LOC106021809	Rab2a	Rskr	Gtf2e2	Zcchc24
922	Ifitm3	Rab18	Ift81	LOC121141373	Zcchc2
923	LOC121142324	Qars1	Pde4d	Echs1	Zcchc18
924	Ifitm1	Ptprj	Bzw1	Paxip1	Zcchc17
925	Ifitm5	Ptpn6	Rps6ka2	LOC101827070	Zcchc14
926	Pgghg	Ptp4a2	Unkl	Lrg1	Zcchc12
927	Nlrp6	Ptcd3	Nrp1	Pten	Zcchc10
928	LOC101827967	Psmg3	Nln	Ptp4a1	Zc4h2
929	Psmd13	Psmc3	Ccdc28b	SCoV2-UTR3	Zc3hc1
930	Ric8a	Psmb5	Ppp1r11	Pkm	Zc3hav1
931	Bet1l	Psmb2	Fuz	Rpp38	Zc3h8
932	Scgb1c1	Psma6	LOC101829240	Clec16a	Zc3h7b
933	LOC101843172	Psma3	U2af2	Rpl7a	Zc3h6
934	LOC101843716	Psma1	Tnks1bp1	LOC121141446	Zc3h3
935	LOC101843984	Psd4	LOC121140331	LOC121140784	Zc3h18
936	LOC121134512	Prrc2c	Immp1l	LOC101830200	Zc3h15
937	Sprn	Prr13	Ro60	Arl15	Zc3h14
938	Mtg1	Prpf4b	Arl10	LOC110340633	Zc3h13
939	Paox	Prelid1	Slc35e3	Megf11	Zc3h12d
940	LOC101830693	Prdx6	Smim27	Mpp7	Zc3h12c
941	Echs1	Ppp1r11	Fhl1	Sub1	Zc3h12b
942	Fuom	Ppp1ca	Noc4l	LOC121143458	Zc3h12a
943	Znf511	Ppig	Nup210	Sugt1	Zc3h11a
944	Tubgcp2	Ppia	Coq4	Hp1bp3	Zc3h10
945	Adam8	Ppa1	Akt1s1	Cry1	Zc2hc1c
946	LOC121142368	Pop5	LOC101833108	Actr10	Zc2hc1b
947	Kndc1	Polr2l	Mus81	LOC121139349	Zc2hc1a
948	LOC101826482	Pold3	Atl3	Chka	Zbtb9
949	LOC121135486	Pnn	Tasp1	Ddx42	Zbtb8os
950	Cfap46	Pkig	Tmem229b	Erbb2	Zbtb8b
951	Inpp5a	Pim1	Mpp7	Nsg1	Zbtb8a
952	Pwwp2b	Pigr	Blvra	Letmd1	Zbtb7c
953	LOC106020979	Pias1	Poll	Epn1	Zbtb7b
954	Lrrc27	Phf14	Serpine2	Apobr	Zbtb6
955	Stk32c	Phb2	Ptch1	Spint2	Zbtb5
956	Dpysl4	Pfn1	Abcc5	LOC101834605	Zbtb49
957	Jakmip3	Pdia3	Atp1b1	Ssh3	Zbtb48
958	Bnip3	Pdcd10	Ms4a3	Kif9	Zbtb47
959	LOC121142425	Pcf11	Mb	Pnisr	Zbtb46
960	Ppp2r2d	Pbrm1	Stx6	LOC121141982	Zbtb45
961	LOC101831172	Parp4	Them6	Esd	Zbtb44
962	Glrx3	Park7	Hmgn2	Rhobtb2	Zbtb43
963	CUNH10orf143	Papola	LOC101838594	Ivd	Zbtb42
964	Ebf3	Paip2	Mynn	Ccn6	Zbtb41
965	LOC121142443	Pafah1b1	Snrnp70	Dnajc5	Zbtb40
966	Mgmt	Pabpc4	Cd82	Ssr4	Zbtb39
967	LOC121134542	Osbpl9	Mmadhc	Atg4b	Zbtb37
968	Mki67	Oga	Dipk1a	Ppm1k	Zbtb34
969	Ptpre	Nup210	Sgpl1	Prkcb	Zbtb33
970	LOC110341195	Nudt9	Prkce	LOC121134468	Zbtb32
971	Dock1	Nucks1	Card9	LOC121141346	Zbtb3
972	Adam12	Nubp1	Cs	Slamf9	Zbtb26
973	Fank1	Ntan1	Asap1	Retn	Zbtb25
974	Dhx32	Nsrp1	Malt1	Pop5	Zbtb24
975	LOC101833800	Nsd3	Cln5	Pip4k2c	Zbtb22
976	Uros	Nifk	LOC121137782	LOC101828747	Zbtb21
977	Edrf1	Niban3	Acyp2	LOC101833045	Zbtb20
978	Ctbp2	Nfkbiz	LOC101832585	Slc16a3	Zbtb2
979	Zranb1	Nfkbia	LOC101828270	Vopp1	Zbtb18
980	Abraxas2	Nedd8	Nabp1	Wipf1	Zbtb17
981	Eef1akmt2	Necap2	Eri3	LOC121134667	Zbtb16
982	Fam53b	Ndufv3	Ift172	Gimap6	Zbtb14
983	LOC101834406	Ndufs6	Atp5f1b	Plcg2	Zbtb12
984	Oat	Ndufc1	Znhit2	Rpl14	Zbtb11
985	LOC110341238	Ndufb7	Cisd1	Kynu	Zbtb10
986	Chst15	Ndufb2	Mgst1	Abca5	Zbtb1
987	Cpxm2	Ndufa3	Kctd17	LOC101835497	Zbp1
988	Bub3	Ndufa13	Gbgt1	Ntm	Zbed4
989	Acadsb	Ndufa11	Cbfa2t3	Fabp7	Zbed3
990	Ikzf5	Ndst1	Csrnp2	Pde4a	Zbbx
991	Pstk	Ncor1	Cyfip1	Irf2	Zadh2
992	CUNH10orf88	Nck1	Ric8a	LOC121137790	Yy2
993	LOC101835886	Ncf1	Tmem151b	Bckdhb	Yy1
994	Dmbt1	Napsa	Zdhhc5	Ptafr	Ywhaz
995	Plekha1	Naa15	Tead1	Bcl3	Ywhaq
996	Btbd16	Mzt2b	Cblb	Cdk2ap2	Ywhah
997	LOC121142728	Mzb1	Slc24a4	Dexi	Ywhag
998	Tacc2	Myh9	Fads3	Tmsb10	Ywhae
999	LOC106021232	Msrb1	Capsl	Ate1	Ythdf3
1000	LOC110341260	Msn	Sub1	Myo6	Ythdf1
1001	Nsmce4a	Msl1	LOC121142880	Dynlt2b	Ythdc2
1002	LOC121142741	Msi2	Fam210b	Faim2	Ythdc1
1003	Ate1	Mrps18c	LOC101831473	Gtpbp4	Yrdc
1004	Fgfr2	Mrpl43	Atp6v1b2	Rasal1	Ypel5
1005	Wdr11	Mrpl41	Scn5a	Mis12	Ypel4
1006	LOC101840419	Mrpl18	Dynll1	Hmgn1	Ypel2
1007	LOC110341288	Mrpl12	Cdc42bpa	Tgfb1	Ypel1
1008	LOC121135549	Mrfap1	LOC110343307	LOC101827556	Yod1
1009	Inpp5f	Mpc1	Blnk	LOC101837976	Yme1l1
1010	Bag3	Mob3a	Mapk6	LOC121134224	Ylpm1
1011	LOC121142791	Mob1a	Plekha5	Pnrc1	Ykt6
1012	Tial1	Mmadhc	CUNH17orf80	LOC106021952	Yju2b
1013	Rgs10	Mif	Ctsa	Cacfd1	Yju2
1014	LOC101841405	Memo1	Dele1	LOC121133564	Yipf6
1015	Rusf1	Med30	Stau1	Mast1	Yipf5
1016	Tgfb1i1	Med19	Tubb4a	Phf12	Yipf4
1017	Armc5	Med13	Pea15	Akap14	Yipf3
1018	LOC101842915	Med11	Fbxw11	Gnb2	Yipf2
1019	LOC101838803	Mdh2	Rims2	LOC101823152	Yipf1
1020	LOC101839072	Mdh1	LOC101841291	Ctsd	Yif1b
1021	LOC121142812	Mbd2	Eif2b4	Bpnt2	Yif1a
1022	Itgax	Mark2	Xdh	Smap2	Yes1
1023	Itgam	Mapkapk2	Orai2	Cldn3	Yeats4
1024	LOC101843909	Map2k4	LOC110341940	Nubp2	Yeats2
1025	Fus	Lypla1	LOC121139993	Mapre3	Ydjc
1026	Prss8	Luc7l3	LOC101836920	Cdc42bpg	Ybx3
1027	Kat8	Ltb	Scyl1	Bora	Ybx2
1028	Bckdk	Lsm7	Cdkn1a	Eif5a	Ybx1
1029	Vkorc1	Lsm6	LOC121139256	Gadd45a	Ybey
1030	Znf646	Lrrk2	Tk2	Lias	Yars2
1031	Znf668	Lman2	Unc50	Ciapin1	Yars1
1032	Stx4	Lman1	Rps7	Dclre1b	Yap1
1033	Stx1b	Ldhal6b	Cd84	Mdh1	Yaf2
1034	Hsd3b7	Lbhd1	Nceh1	Entpd6	Yae1
1035	Setd1a	Lat2	LOC101833432	LOC101826129	Xylt2
1036	Orai3	Larp4b	Pak3	Itsn2	Xylt1
1037	Fbxl19	Lamtor4	Nkrf	Nt5c	Xylb
1038	LOC106020935	LOC121143579	Dst	LOC106021005	Xxylt1
1039	LOC101840897	LOC121143458	Aco1	Hmgb1	Xrra1
1040	LOC101841165	LOC121142882	Mrps12	Tbc1d4	Xrn2
1041	Bcl7c	LOC121142791	Gigyf1	Socs5	Xrn1
1042	LOC121142872	LOC121142391	Tmem164	Adk	Xrcc6
1043	Znf629	LOC121141373	Cxcr2	Olfm1	Xrcc5
1044	Rnf40	LOC121140481	LOC121139608	Wdr47	Xrcc4
1045	Ccdc189	LOC121139262	Aph1a	Psmd6	Xrcc3
1046	Phkg2	LOC121138887	Mtus1	Il16	Xrcc2
1047	Tmem265	LOC121138876	Pcgf5	Zbp1	Xrcc1
1048	LOC101840415	LOC121138818	Atp5mf	Rad52	Xpr1
1049	LOC121142890	LOC121138220	Cog7	Ndufaf1	Xpot
1050	Fbrs	LOC121136697	Mtss2	Dnajc13	Xpo7
1051	LOC121142892	LOC121134510	Alpl	Scaf11	Xpo6
1052	Prr14	LOC121133550	Ehbp1	LOC101829442	Xpo5
1053	LOC101825462	LOC110341106	Tacc2	Opa3	Xpo4
1054	LOC121142902	LOC110339949	Rbfox2	Tmem251	Xpo1
1055	LOC101830025	LOC110339725	Pip4k2b	rna-NC-013276.1:72..1026	Xpnpep3
1056	LOC101843386	LOC106022907	LOC101830755	Txnl1	Xpnpep2
1057	Znf768	LOC106022300	LOC110339330	LOC101822623	Xpnpep1
1058	Itgal	LOC106022276	LOC101843592	Znf605	Xpc
1059	Sephs2	LOC106021629	Pld3	Ing1	Xpa
1060	Dctpp1	LOC106021590	Ptpdc1	Creb3	Xkrx
1061	Znf771	LOC106021494	Ankzf1	Inpp1	Xkr8
1062	Znf48	LOC106020852	Rnf128	Msrb3	Xkr7
1063	Septin1	LOC101844256	Sds	Prkra	Xkr6
1064	Mylpf	LOC101843174	Decr2	Ibsp	Xkr4
1065	Tbc1d10b	LOC101842991	Lig4	Msantd4	Xk
1066	Cd2bp2	LOC101842827	Cops9	Dtwd1	Xg
1067	Spn	LOC101842475	Retsat	Drap1	Xdh
1068	CUNH16orf54	LOC101841805	LOC101827735	Apool	Xcr1
1069	Kif22	LOC101841130	Ccdc50	Lbhd1	Xbp1
1070	Maz	LOC101840750	Nfxl1	Ccdc28a	Xaf1
1071	Prrt2	LOC101840514	Aim2	Iscu	Wwtr1
1072	Pagr1	LOC101840490	Gpr180	Ubap2l	Wwp2
1073	LOC101833970	LOC101840308	Slc35e4	Dnase2	Wwp1
1074	Cdipt	LOC101839373	Rims3	Ankrd13a	Wwox
1075	LOC110341409	LOC101838869	LOC101843321	Mamdc4	Wwc3
1076	Sez6l2	LOC101837226	Gmcl1	Magt1	Wwc2
1077	Asphd1	LOC101836746	LOC110340248	Snrpf	Wwc1
1078	Kctd13	LOC101834989	Herc3	Cxcr2	Wscd2
1079	Tmem219	LOC101834602	Poglut1	Chmp5	Wscd1
1080	Taok2	LOC101833970	Dusp10	Acox3	Wsb2
1081	Hirip3	LOC101833610	LOC121139234	Rnf32	Wsb1
1082	Ino80e	LOC101833334	Trim8	Dclre1c	Wrnip1
1083	CUNH16orf92	LOC101832879	Fgf14	LOC101837612	Wrn
1084	Tlcd3b	LOC101831947	Zbtb39	LOC121143769	Wrap73
1085	Aldoa	LOC101831565	Tra2b	Atp5po	Wrap53
1086	Ppp4c	LOC101831113	Setd4	Ak8	Wnt9a
1087	Tbx6	LOC101830959	Chd9	Lrp11	Wnt7b
1088	Ypel3	LOC101830200	Cpt1a	Mlh1	Wnt7a
1089	Gdpd3	LOC101829957	Atox1	Mcm5	Wnt6
1090	Coro1a	LOC101829780	LOC101823249	Champ1	Wnt5b
1091	Bola2b	LOC101829757	Rpl17	Ankmy2	Wnt5a
1092	Slx1a	LOC101829442	Cd2bp2	Usp3	Wnt4
1093	LOC121143170	LOC101829188	Phospho1	Lgals3	Wnt2b
1094	LOC101842832	LOC101828730	Bcl2l13	Dcdc2	Wnt2
1095	Sgf29	LOC101827761	Ppp1r15a	Ddost	Wnt11
1096	Nupr1	LOC101827398	Mrps7	Ppdpf	Wnt10b
1097	LOC121134613	LOC101826184	LOC121136441	LOC101825589	Wnt10a
1098	Il27	LOC101826070	LOC101829590	LOC101844787	Wnk4
1099	Apobr	LOC101825065	Plbd2	LOC101834557	Wnk3
1100	Cln3	LOC101824930	Ttll3	Dyrk4	Wnk2
1101	LOC101843174	LOC101824821	Oaz2	Morn1	Wnk1
1102	LOC121143217	LOC101824143	St13	Vbp1	Wls
1103	Atxn2l	LOC101823352	Mcub	Pcsk1n	Wiz
1104	Tufm	LOC101822825	Dhx32	Dpm2	Wipi2
1105	Sh2b1	LOC101822574	Rgs12	Hypk	Wipi1
1106	Atp2a1	Krcc1	LOC101839228	Rpl13	Wipf3
1107	Rabep2	Kmt2c	LOC106021075	Ssb	Wipf2
1108	Cd19	Kif5b	Hps4	Ndufa1	Wipf1
1109	Spns1	Kdm5b	Dars1	Rsrc1	Wif1
1110	Lat	Kdm4a	Plac8	LOC101826184	Whrn
1111	Sbk1	Kat6b	Zbtb32	Pcdh10	Whamm
1112	Xpo6	Jun	Hsf2	LOC110340622	Wfs1
1113	LOC110341485	Itm2c	Idh1	Fam219a	Wfikkn2
1114	Gsg1l	Itfg1	Ptpn6	Cdkn3	Wfikkn1
1115	Katnip	Isca1	Arpp21	LOC121139234	Wfdc3
1116	Gtf3c1	Irf8	LOC121141456	Sp110	Wfdc2
1117	Il21r	Ints6	Per3	Scp2	Wfdc1
1118	Il4r	Idh2	CUNH5orf63	Wfdc3	Wee1
1119	Nsmce1	Hypk	LOC110342040	Rfc1	Wdtc1
1120	Kdm8	Huwe1	Itga6	Ptdss2	Wdsub1
1121	Lcmt1	Hsh2d	Rhot2	LOC101838013	Wdr97
1122	Arhgap17	Hsbp1	Rlf	Ankrd30a	Wdr93
1123	Tnrc6a	Hook3	Gcsam	LOC101829141	Wdr91
1124	Rbbp6	Hnrnpu	Npdc1	Pnrc2	Wdr90
1125	Prkcb	Hnrnpk	Herpud1	Atp5if1	Wdr89
1126	Chp2	Hnrnph1	Adgrg1	Tia1	Wdr88
1127	Plk1	Hnrnpf	Serp2	Fbxo45	Wdr86
1128	Dctn5	Hmgn1	Czib	Fbxw2	Wdr83os
1129	Palb2	Hmga1	Brf1	Dll3	Wdr83
1130	Ndufab1	Hip1r	Mdn1	Hnrnpab	Wdr81
1131	Ubfd1	Hint1	LOC121143336	Rtn4	Wdr77
1132	Ears2	Hes1	Hes1	Cebpb	Wdr76
1133	Gga2	Heca	Nom1	Aurkaip1	Wdr75
1134	Cog7	Heatr6	LOC121141702	Fuca2	Wdr74
1135	Scnn1b	H1-2	Ttll10	CUNH2orf68	Wdr73
1136	Scnn1g	Gyg1	CUNH5orf51	Rab3a	Wdr72
1137	Usp31	Guk1	Cmpk1	LOC110340862	Wdr70
1138	Otoa	Gtf2a2	Fam234a	LOC106022510	Wdr7
1139	Mettl9	Gpcpd1	Pole3	Rpl27a	Wdr62
1140	LOC101831360	Gpbp1	Slc36a1	Slc25a4	Wdr61
1141	Cdr2	Gngt1	Foxj1	LOC106022019	Wdr6
1142	Polr3e	Gmps	Bcas1	Ptcd3	Wdr5b
1143	Eef2k	Gmfg	Cd302	LOC101824868	Wdr59
1144	LOC110340678	Glod4	Slco4a1	Dtx1	Wdr55
1145	Trnam-cau	Ghitm	LOC110339605	Clec4e	Wdr54
1146	Sdr42e2	Gapvd1	Tlr9	Dhrs7b	Wdr53
1147	Vwa3a	Gan	Git1	Esrra	Wdr5
1148	Mosmo	Fut8	Tp53i13	Angel2	Wdr49
1149	LOC101833634	Fryl	Irf7	Wbp4	Wdr48
1150	LOC101834409	Frg1	Dcun1d5	Gpx6	Wdr47
1151	LOC101828403	Fkbp3	Rho	Vcl	Wdr46
1152	Crym	Fis1	Thap12	Calhm2	Wdr45b
1153	Ldaf1	Fermt3	Hsph1	LOC101830136	Wdr45
1154	Lyrm1	Fcrla	Snrpn	Rskr	Wdr44
1155	Dcun1d3	Fcgr1a	Cavin3	LOC121140632	Wdr43
1156	Rexo5	Fcf1	Rbpj	Mrps12	Wdr41
1157	Eri2	Fbxl12	Wipf2	LOC110340676	Wdr4
1158	Acsm3	Fam13b	Bcas2	Zw10	Wdr38
1159	Thumpd1	Etfb	Cxcl10	Nras	Wdr37
1160	Acsm4	Epb41	Rnf115	LOC101835797	Wdr36
1161	Acsm1	Eml4	Sptbn4	Tent4b	Wdr35
1162	Acsm5	Eloc	LOC110340189	Siglecf	Wdr33
1163	Gp2	Eif5a	Leng8	Edf1	Wdr31
1164	Iqck	Eif4b	Ndufb8	Zcchc9	Wdr3
1165	Gprc5b	Eif3m	Mcm5	LOC101825376	Wdr27
1166	Knop1	Eif3j	Primpol	Orai3	Wdr26
1167	Vps35l	Eif1b	Apeh	Trappc10	Wdr25
1168	Ccp110	Eif1ax	Jpt1	LOC101838917	Wdr24
1169	Gde1	Ehbp1l1	Trim2	Rpp40	Wdr20
1170	Tmc5	Egr1	CUNH5orf24	B3gnt2	Wdr19
1171	LOC121143583	Efr3a	Znf622	Rnf19a	Wdr18
1172	Tmc7	Efhd2	Vamp2	LOC101840844	Wdr17
1173	LOC121143591	Eef2	LOC101825376	Tbc1d30	Wdr12
1174	Coq7	Eef1d	Rpl10a	Lrrc49	Wdr11
1175	Itpripl2	Dyrk3	Sin3a	LOC110341940	Wdr1
1176	Syt17	Dpy30	Fscn1	LOC101838358	Wdhd1
1177	Smg1	Dock11	Tigar	Mien1	Wdfy4
1178	Arl6ip1	Dnajc7	Ctsv	Lyrm1	Wdfy3
1179	Rps15a	Dnajc15	Afdn	Plppr3	Wdfy2
1180	Xylt1	Dnaja2	Mthfd1l	Mdn1	Wdfy1
1181	Nucb2	Denr	Cry1	Plekhg2	Wbp4
1182	Pik3c2a	Dennd4b	LOC101844186	Atp5mc3	Wbp2
1183	Rps13	Degs1	Piezo1	Tmem243	Wbp1l
1184	LOC121143649	Def6	Slc35c2	Cntrob	Wbp11
1185	Plekha7	Ddx6	LOC121139413	Polr1a	Wbp1
1186	CUNH11orf58	Ddx46	Mfsd5	Cap1	Wasl
1187	Sox6	Ddx1	Ammecr1l	Pawr	Washc5
1188	LOC101831768	Dcaf1	Eya3	Spag6	Washc4
1189	Pde3b	Cyld	Sptlc1	Nfam1	Washc3
1190	LOC106021585	Cuta	Pawr	Atp5f1d	Washc2c
1191	Psma1	Cul5	LOC101833018	Senp7	Washc1
1192	Copb1	Ctsh	LOC121142941	LOC101838863	Wasf3
1193	LOC101838499	Ctnnb1	Fam43a	Znf496	Wasf1
1194	Rras2	Csnk2b	Myo9a	Eif3h	Was
1195	Spon1	Csnk1g3	Hmox1	Olr1	Wars2
1196	Far1	Csnk1a1	LOC101822880	SCoV2-M	Wars1
1197	Btbd10	Csgalnact2	Cd79b	Ptn	Wapl
1198	Arntl	Cops9	Sgip1	Slc37a1	Wac
1199	LOC121143758	Commd7	Srp19	Sys1	Vwf
1200	Rassf10	Commd6	Muc20	Mgst1	Vwde
1201	Tead1	Commd2	Cd3d	Rab35	Vwa8
1202	Parva	Colgalt1	Adamts6	Aimp1	Vwa7
1203	LOC101837165	Cnn2	Slc23a1	Cracdl	Vwa5b2
1204	Mical2	Cisd3	Lrrc58	LOC106021494	Vwa5b1
1205	Dkk3	Chd9	Ccdc88c	Cdkl4	Vwa3b
1206	Usp47	Chd2	Plod3	Znf777	Vwa3a
1207	Galnt18	Chd1	Mrnip	Xpo5	Vwa2
1208	LOC101838498	Cggbp1	LOC101829214	Rac1	Vwa1
1209	LOC121135670	Celf2	Cables2	LOC121142882	Vtn
1210	Ctr9	Celf1	Serbp1	Plekha5	Vti1b
1211	Irag1	Cdv3	Ncoa4	Akirin1	Vti1a
1212	Lyve1	Cdkn1b	CUNH18orf25	LOC101825750	Vtcn1
1213	Rnf141	Cdc42se2	Odad4	Ms4a3	Vta1
1214	Ampd3	Cd83	Phc3	Cxcl2	Vsx2
1215	LOC110341939	Cd300lf	Eif2a	Ptpn13	Vstm4
1216	Adm	Cct8	Pigc	Usp28	Vstm2l
1217	Sbf2	Ccni	P3h1	Rnaseh2c	Vstm2a
1218	Swap70	Cc2d1b	LOC101841093	Il4r	Vsnl1
1219	Wee1	Card11	Tmem63b	LOC106020934	Vsir
1220	Znf143	Capza2	Tmem220	Carns1	Vsig4
1221	LOC121143909	Capza1	Eef1g	Luc7l3	Vsig10l
1222	Ipo7	Canx	Tufm	LOC101832863	Vsig10
1223	Tmem41b	Camk2d	Mbd1	Elovl4	Vrk3
1224	LOC121133961	Calm2	Gmeb1	Mrpl14	Vrk1
1225	Dennd5a	CUNHXorf38	LOC121140517	LOC101823002	Vps9d1
1226	LOC121143911	CUNH1orf52	Nacc1	LOC101840102	Vps8
1227	Nrip3	CUNH1orf35	Nae1	Rtf2	Vps72
1228	Tmem9b	Bzw1	LOC110340863	Unkl	Vps54
1229	Ascl3	Bud31	Kif23	LOC121135261	Vps53
1230	CUNH11orf16	Btaf1	Arhgef3	Pax6	Vps52
1231	Akip1	Bst2	Bhlhe41	LOC121137503	Vps51
1232	Dennd2b	Bri3	LOC106022506	Kmt5a	Vps50
1233	Rpl27a	Brd2	Znf318	Dst	Vps4b
1234	Trim66	Bptf	LOC101827917	Parvg	Vps4a
1235	Stk33	Blvrb	Stk39	Prpf39	Vps45
1236	Lmo1	Bloc1s1	Stat4	Phkg2	Vps41
1237	Ric3	Birc6	Kifbp	Appl2	Vps39
1238	Tub	Bbln	Tubgcp6	Marchf1	Vps37d
1239	Eif3f	Bax	Bmx	LOC101828795	Vps37c
1240	Nlrp10	Banf1	Invs	Rccd1	Vps37b
1241	Ppfibp2	Bag6	Knl1	Irag2	Vps37a
1242	Olfml1	Aup1	Srcin1	LOC101844032	Vps36
1243	Syt9	Atxn7l3b	Wipi2	Zrsr2	Vps35l
1244	LOC101838820	Atp6v0d1	Irak2	Rplp0	Vps35
1245	LOC121135699	Atp6v0c	Pcdh7	Atp6v0b	Vps33b
1246	LOC101827335	Atp5po	Ift80	Myo9a	Vps33a
1247	LOC101842856	Atp5mj	Ttc27	Tmem44	Vps29
1248	LOC110339735	Atp5f1b	Nop10	Trmt2b	Vps28
1249	LOC121133982	Atp5f1a	Nup133	LOC101830598	Vps26c
1250	LOC121143985	Atp13a3	Trpv2	Ano2	Vps26b
1251	Mrpl17	Atg3	Nxf1	LOC110342277	Vps26a
1252	Dchs1	Arrdc1	LOC110343793	Hip1r	Vps25
1253	Tpp1	Arpp19	LOC121141088	Mitf	Vps18
1254	Taf10	Arl3	Tfrc	Map1lc3a	Vps16
1255	Ilk	Arl2	Ccdc181	Ndufc1	Vps13d
1256	Rrp8	Arhgef2	Pnpt1	Fam3a	Vps13c
1257	Timm10b	Arcn1	Rxylt1	Nup133	Vps13b
1258	Arfip2	Aprt	Rpn1	Nop56	Vps13a
1259	Trim3	Api5	Elp3	Znf644	Vps11
1260	Hpx	Aph1b	Cyrib	LOC101830077	Vpreb3
1261	Apbb1	Anxa11	SCoV2-S	Prr14l	Vopp1
1262	Smpd1	Anxa1	LOC121144350	Mrpl52	Vnn1
1263	Cavin3	Anp32e	Racgap1	Dcaf1	Vmp1
1264	Cnga4	Ano6	Phc2	LOC110339499	Vmo1
1265	Fhip1b	Ankrd33b	Otud7b	Pcbp1	Vma21
1266	LOC121144029	Ankrd17	Septin10	Dynll2	Vldlr
1267	LOC101823352	Ankrd11	Pitpnm2	Tp53i13	Vkorc1l1
1268	LOC106022655	Aldoa	Fth1	Dhx16	Vkorc1
1269	LOC101823081	Akt2	Ppm1b	Arid5b	Vit
1270	LOC101822815	Akr1a1	Mtf2	Ddhd1	Virma
1271	LOC121135568	Aif1	Dtx3	Rap2c	Vipr2
1272	LOC101823628	Aftph	Paip2	Efr3b	Vipr1
1273	Trim6	Acadm	Trim11	Vps36	Vipas39
1274	LOC101826498	rna-NC-013276.1:5174..5240	Rbm48	Hpse	Vim
1275	LOC101843830	rna-NC-013276.1:5072..5142	Cep170b	Nfyb	Vill
1276	LOC121135144	rna-NC-013276.1:5003..5071	Egln3	Smap1	Vhl
1277	LOC101843561	rna-NC-013276.1:3833..3901	Smndc1	Gabbr1	Vgll4
1278	LOC121144051	rna-NC-013276.1:3760..3830	Dpp3	LOC121144390	Vgll3
1279	LOC101833678	rna-NC-013276.1:2664..2738	Psmb3	Srr	Vgf
1280	LOC121144055	rna-NC-013276.1:15333..15399	Stoml1	Dnajc19	Vezt
1281	Trim21	rna-NC-013276.1:14052..14120	Plekhb2	Snx5	Vezf1
1282	Rrm1	rna-NC-013276.1:11653..11722	Pgm2l1	Anp32b	Veph1
1283	Stim1	rna-NC-013276.1:11596..11653	Med12	Ppp1cc	Vegfd
1284	Rhog	rna-NC-013276.1:11528..11594	Tnip2	LOC101822444	Vegfc
1285	Pgap2	rna-NC-013276.1:1029..1100	Wwc2	Chac2	Vegfb
1286	LOC101833825	Zzz3	Hmgb1	Cttnbp2	Vegfa
1287	Rnf121	Zzef1	LOC121142807	Rock2	Vdr
1288	LOC101824440	Zyx	Coq9	LOC101824440	Vdac3
1289	Numa1	Zyg11b	Ift140	Lyst	Vdac2
1290	Lrrc51	Zxdc	Cadm2	LOC101822719	Vcpip1
1291	Lamtor1	Zwint	LOC101833978	Mturn	Vcl
1292	Anapc15	Zwilch	Nubp1	Habp4	Vcan
1293	LOC101841460	Zw10	Alg5	LOC101823628	Vcam1
1294	LOC121144280	Zup1	Cramp1	Id3	Vbp1
1295	Inppl1	Zswim9	Snap25	Ghitm	Vax2
1296	Clpb	Zswim8	LOC121144214	Upf2	Vav3
1297	LOC106021460	Zswim7	Myt1l	Fbxo32	Vav2
1298	LOC101824175	Zswim6	Pibf1	Ttc9	Vav1
1299	LOC121144298	Zswim5	LOC101842371	Stau1	Vat1l
1300	LOC101839372	Zswim4	Il10ra	Ddx52	Vat1
1301	Pde2a	Zswim3	LOC121134735	Surf6	Vasn
1302	Arap1	Zswim2	Agpat1	Dnah5	Vash2
1303	Stard10	Zswim1	Dnajc6	Cuta	Vash1
1304	Atg16l2	Zscan30	Gtpbp2	LOC110341777	Vars1
1305	Fchsd2	Zscan29	Fam53c	Setd7	Vapb
1306	LOC110341645	Zscan26	Txnrd1	Rgs13	Vapa
1307	LOC106021457	Zscan25	Znf770	Pcolce2	Vangl2
1308	LOC121135678	Zscan21	Pxmp4	LOC110342769	Vangl1
1309	LOC110341619	Zscan20	Diaph1	LOC101842827	Vamp7
1310	LOC110341643	Zscan2	Psen2	LOC101827691	Vamp5
1311	P2ry2	Zscan18	Fam178b	Tcf3	Vamp4
1312	P2ry6	Zrsr2	Spef1	Tpra1	Vamp3
1313	Arhgef17	Zranb3	Pygl	LOC101843430	Vamp1
1314	Relt	Zranb2	Agrn	LOC121144117	Vac14
1315	Fam168a	Zranb1	LOC101822680	Erg	Uxt
1316	Plekhb1	Zpr1	Tmem64	Fam131c	Uxs1
1317	Rab6a	Zpbp2	Mnat1	Acod1	Uvssa
1318	Mrpl48	Znrf3	Itpr1	Bbx	Uvrag
1319	LOC101834814	Znrf2	Atpaf1	Arhgef19	Uts2b
1320	Dnajb13	Znrf1	Pik3cd	LOC121133427	Utrn
1321	Ucp2	Znrd2	LOC101825533	Vamp3	Utp6
1322	LOC121144378	Znhit6	Marcks	Nifk	Utp4
1323	C2cd3	Znhit3	Vps13d	Ap1b1	Utp3
1324	Ppme1	Znhit2	Grhl2	Hexim2	Utp25
1325	Kcne3	Znhit1	Gdf11	Bard1	Utp23
1326	Lipt2	Znfx1	Ppp1r1a	Nfkb2	Utp20
1327	Pold3	Znf879	Rab19	Timmdc1	Utp18
1328	Rnf169	Znf865	Ccdc148	Tank	Utp15
1329	Xrra1	Znf862	Mbd6	Gab1	Utp14a
1330	Spcs2	Znf853	Camsap2	LOC121139151	Utp11
1331	Neu3	Znf839	Cmc1	Erich3	Uspl1
1332	Slco2b1	Znf830	Tcea1	Ccng1	Usp9x
1333	Tpbgl	Znf827	Nr1h3	Ripk3	Usp8
1334	Arrb1	Znf821	LOC121143353	Nt5dc2	Usp7
1335	Rps3	Znf800	Ric1	Cactin	Usp6nl
1336	Gdpd5	Znf8	Gnb4	Slc25a3	Usp54
1337	Serpinh1	Znf787	Hspbap1	LOC106022305	Usp53
1338	Map6	Znf786	Apbb1	Faap24	Usp51
1339	Dgat2	Znf784	LOC121140755	Thoc7	Usp50
1340	LOC121144479	Znf783	Pdha1	Rrp36	Usp5
1341	Uvrag	Znf777	Prkx	Best1	Usp49
1342	Wnt11	Znf775	Pole2	Snrpn	Usp48
1343	Thap12	Znf771	Arg1	Eps8	Usp47
1344	Gvqw3	Znf770	Trmt2a	P3h1	Usp46
1345	Lrrc32	Znf77	Maml3	Camkmt	Usp45
1346	Tsku	Znf768	Mex3c	Tedc1	Usp43
1347	Acer3	Znf76	Siglec1	LOC101833293	Usp42
1348	B3gnt6	Znf750	Rnf185	Mrpl24	Usp40
1349	Capn5	Znf746	Pds5b	Atp9b	Usp4
1350	Myo7a	Znf740	Limd2	Macir	Usp39
1351	Pak1	Znf711	Ctsd	Fryl	Usp38
1352	Aqp11	Znf710	Ralgapa1	Fads3	Usp37
1353	Clns1a	Znf707	Znf148	Dbi	Usp36
1354	Rsf1	Znf704	Nhlrc3	Mtss2	Usp35
1355	Aamdc	Znf703	Dynlt2b	Tmem119	Usp34
1356	Ints4	Znf697	Cd276	Arfgef3	Usp33
1357	Kctd14	Znf692	Spns1	Sdc3	Usp32
1358	LOC101844390	Znf691	Ttll7	Sec14l2	Usp31
1359	Ndufc2	Znf687	LOC121141872	Srpra	Usp30
1360	Alg8	Znf683	Bbs2	Cope	Usp3
1361	LOC121132879	Znf672	Dnajb6	Csf1	Usp28
1362	Kctd21	Znf668	LOC121141094	Rgs1	Usp27x
1363	Usp35	Znf667	LOC106021205	Khk	Usp25
1364	LOC106021456	Znf655	Znhit6	Znf292	Usp24
1365	Nars2	Znf654	Ncaph	Nfatc1	Usp22
1366	Tenm4	Znf653	Rps10	Soat1	Usp21
1367	Fam181b	Znf652	Cxcl2	Tacc1	Usp20
1368	LOC101840925	Znf646	LOC101842812	Vcpkmt	Usp2
1369	LOC101840656	Znf644	Eif3b	Slc7a6os	Usp19
1370	Ddias	Znf641	Tti1	Naa60	Usp18
1371	LOC110341635	Znf638	Qsox2	Trem1	Usp16
1372	Rab30	Znf629	Avil	Pde10a	Usp15
1373	LOC110341634	Znf628	Npl	Abhd2	Usp14
1374	Pcf11	Znf623	Pde7b	Coq9	Usp13
1375	LOC121132975	Znf622	Gtf2h4	Ubxn7	Usp12
1376	Ankrd42	Znf618	LOC110343534	Ppp1ca	Usp11
1377	Ccdc90b	Znf609	Dnajc27	Itgav	Usp10
1378	Dlg2	Znf608	LOC101840419	Adck5	Usp1
1379	LOC101840102	Znf605	Ralgds	Slc15a3	Uso1
1380	Tmem126b	Znf598	Nme8	Dyrk3	Ushbp1
1381	Tmem126a	Znf597	Capn2	Derl2	Ush2a
1382	Crebzf	Znf593	LOC121135370	Ash2l	Ush1g
1383	Ccdc89	Znf592	LOC121134227	Tnf	Ush1c
1384	LOC121133007	Znf583	Mppe1	LOC106021050	Usf3
1385	Sytl2	Znf580	Taf11	Eif3k	Usf2
1386	Picalm	Znf579	Inpp4b	Abraxas2	Usf1
1387	LOC110341632	Znf574	Erich3	Zdhhc1	Use1
1388	LOC121133032	Znf569	Plp2	Frmd4b	Usb1
1389	Eed	Znf558	Rpusd3	LOC121135347	Uros
1390	LOC101838491	Znf536	Nucb1	Map4k4	Urod
1391	Hikeshi	Znf532	Ippk	Il4i1	Urm1
1392	Ccdc81	Znf526	Ptrh1	Eif3a	Uri1
1393	Me3	Znf524	Chst11	Adam19	Urb2
1394	Prss23	Znf521	LOC101822825	Tmem43	Urb1
1395	Fzd4	Znf518b	Kiaa0232	Prpf4b	Uprt
1396	LOC106022448	Znf518a	Snrnp48	Samd9	Upp1
1397	Tmem135	Znf516	Setd3	LOC121142334	Upk3b
1398	Rab38	Znf513	Fam91a1	Gng5	Upk2
1399	Ctsc	Znf512b	Slc7a6os	Pskh1	Upk1b
1400	Nox4	Znf512	Ctnnd1	Actg1	Upf3b
1401	Folh1b	Znf511	Lamp1	LOC101829636	Upf3a
1402	LOC110342363	Znf507	LOC121141308	Ctsh	Upf2
1403	Zfand6	Znf503	Atp8b3	Vangl2	Upf1
1404	Fah	Znf496	Tmem214	Gmfg	Upb1
1405	Arnt2	Znf483	Arhgef2	Gpr52	Unkl
1406	Abhd17c	Znf48	Cbfa2t2	Rsad2	Unk
1407	Mesd	Znf473	Oscp1	B9d2	Ung
1408	Tlnrd1	Znf469	Ndufaf6	Trim14	Unc93b1
1409	Cfap161	Znf467	Abhd1	Cpsf3	Unc80
1410	Il16	Znf462	Usf3	LOC101840468	Unc79
1411	Stard5	Znf454	Rccd1	Pgk1	Unc5d
1412	Mex3b	Znf451	Slc27a4	Hnrnpk	Unc5c
1413	Efl1	Znf449	Lgr4	Ehf	Unc5b
1414	Saxo2	Znf446	Atg13	Lat2	Unc5a
1415	Sh3gl3	Znf444	Sdc2	Mrps15	Unc50
1416	LOC121133263	Znf438	Arhgap35	Wfdc2	Unc45a
1417	Hdgfl3	Znf436	Pdss1	Atp6v1d	Unc13d
1418	Tm6sf1	Znf428	LOC101823391	Zbtb24	Unc13c
1419	Btbd1	Znf423	Cog3	Them6	Unc13b
1420	CUNH15orf40	Znf414	LOC106021264	Rnf214	Unc13a
1421	Ramac	Znf410	Exog	Ccar2	Unc119b
1422	Homer2	Znf408	Prpf18	Ndufv2	Unc119
1423	Whamm	Znf407	LOC121137157	Spata5l1	Umps
1424	LOC121133277	Znf398	LOC101833734	Dynlt1	Umodl1
1425	LOC121135641	Znf397	Nadk	Kcnh4	Umad1
1426	LOC106021755	Znf395	Rbm34	Pcid2	Ulk4
1427	Ap3b2	Znf394	LOC121137865	Wwp1	Ulk3
1428	Cpeb1	Znf385d	Msr1	Aldoa	Ulk2
1429	Rps17	Znf385b	Mapk13	Tars3	Ulk1
1430	Pde8a	Znf385a	Tnfsf10	Cebpz	Uimc1
1431	LOC121133308	Znf384	Dusp19	Mxd1	Uhrf2
1432	LOC106021757	Znf367	Rad23b	LOC101842045	Uhrf1bp1l
1433	Alpk3	Znf365	Cln6	Tfcp2	Uhrf1bp1
1434	Znf592	Znf362	LOC121139129	LOC121138193	Uhrf1
1435	Sec11a	Znf358	Prxl2b	LOC121133263	Uhmk1
1436	Nmb	Znf354b	Atp5mc1	Cd40	Ugp2
1437	Wdr73	Znf35	Rasal3	Dhrs11	Uggt2
1438	Zscan2	Znf346	Dgat2	Map2k2	Uggt1
1439	Iqgap1	Znf341	Grk6	Xrcc2	Ugdh
1440	Crtc3	Znf335	Polr3e	Bnip1	Ugcg
1441	LOC121135502	Znf334	Lef1	LOC121137782	Ufsp2
1442	Blm	Znf330	Pter	Srebf2	Ufsp1
1443	Furin	Znf329	Phc1	Ncor1	Ufm1
1444	Fes	Znf326	LOC121133184	Slc45a3	Ufl1
1445	Hddc3	Znf324	Bsdc1	Bcap29	Ufd1
1446	Unc45a	Znf32	LOC121135338	Dync2h1	Ufc1
1447	Rccd1	Znf319	Rsph1	Smc4	Uevld
1448	Prc1	Znf318	Slc45a4	Nufip1	Ucp2
1449	Vps33b	Znf317	Crispld2	Dnajc3	Ucma
1450	Ngrn	Znf316	Il15ra	Atg3	Uckl1
1451	LOC101827072	Znf304	LOC101831042	Manea	Uck2
1452	Gdpgp1	Znf3	LOC106022369	Mrpl9	Uck1
1453	Cib1	Znf296	Rabep1	LOC101844369	Uchl5
1454	Sema4b	Znf292	Nt5dc3	Csnk1g2	Uchl3
1455	Idh2	Znf287	Mapk14	LOC110342326	Uchl1
1456	Znf710	Znf286a	Jdp2	Pgm3	Ubxn8
1457	LOC121133416	Znf282	Naa35	LOC101836613	Ubxn7
1458	LOC110342360	Znf281	Tcp11l1	Slc30a3	Ubxn6
1459	LOC106021753	Znf280d	Cfap206	Mospd3	Ubxn4
1460	Arpin	Znf280c	Nek9	Rap1b	Ubxn2b
1461	LOC101825589	Znf280b	S100a13	Iffo1	Ubxn2a
1462	LOC121133426	Znf277	Baalc	Zcchc12	Ubxn11
1463	LOC101825331	Znf276	Efna3	Dctn2	Ubxn10
1464	Mesp2	Znf274	Dync1i2	Mtfmt	Ubxn1
1465	Mesp1	Znf263	Icmt	Malt1	Ubtf
1466	LOC121133438	Znf260	Bbc3	Spg7	Ubtd2
1467	Wdr93	Znf26	Ccdc85c	Bcas1	Ubtd1
1468	Pex11a	Znf251	LOC121137606	Adamts6	Ubr7
1469	Kif7	Znf25	Mrc2	Pfkl	Ubr5
1470	Ticrr	Znf248	Lsm1	Plekhg1	Ubr4
1471	Rhcg	Znf24	Gfm2	LOC101825533	Ubr3
1472	LOC101824003	Znf239	Trerf1	Runx1	Ubr2
1473	Polg	Znf236	Trmt11	Mapk13	Ubr1
1474	Fanci	Znf23	Fcer1g	Mlycd	Ubqln4
1475	Rlbp1	Znf22	Depdc5	Safb	Ubqln2
1476	Abhd2	Znf219	Nedd1	Recql4	Ubqln1
1477	LOC121133457	Znf217	Gpatch2l	LOC101832585	Ubp1
1478	Mfge8	Znf202	Slfn11	Brms1	Ubox5
1479	Isg20	Znf2	LOC101838408	Elof1	Ubn2
1480	LOC121133471	Znf189	LOC101827820	Sac3d1	Ubn1
1481	Aen	Znf185	Ppp3cb	Etf1	Ublcp1
1482	Det1	Znf184	Mosmo	Prmt7	Ubl7
1483	Mrps11	Znf18	Rbmx2	Ptpn6	Ubl4a
1484	Mrpl46	Znf174	Zbtb45	Gnao1	Ubl3
1485	Klhl25	Znf169	Nprl3	Tox	Ubiad1
1486	LOC121133492	Znf16	Parp4	CUNH17orf80	Ubfd1
1487	LOC106021758	Znf146	LOC106022513	Cnpy2	Ube4b
1488	Akap13	Znf143	Fyb1	Top2a	Ube4a
1489	Sv2b	Znf142	Pax5	Clk1	Ube3d
1490	LOC121133531	Znf133	Ahi1	Pak4	Ube3c
1491	Slco3a1	Znf12	Haspin	Litaf	Ube3b
1492	Fam174b	Znf106	Gclc	Abl1	Ube3a
1493	LOC121133545	Zmynd8	Cnnm3	Gan	Ube2z
1494	Chd2	Zmynd19	LOC121135489	CUNH6orf58	Ube2v2
1495	Rgma	Zmynd15	Wdr6	Kiz	Ube2v1
1496	LOC121135403	Zmynd12	Cad	Myg1	Ube2u
1497	Mctp2	Zmynd11	Mtmr1	Igfbp5	Ube2t
1498	LOC106022299	Zmynd10	Pip4k2c	Tubb4b	Ube2s
1499	Nr2f2	Zmym6	Pccb	LOC101844701	Ube2r2
1500	Arrdc4	Zmym5	LOC101832688	LOC121133367	Ube2ql1
1501	LOC101825091	Zmym4	N4bp2l1	Slc6a6	Ube2q2
1502	Igf1r	Zmym3	Kbtbd4	Nfia	Ube2q1
1503	Synm	Zmym2	LOC106021818	LOC121139220	Ube2o
1504	Ttc23	Zmym1	Atad5	LOC101825569	Ube2n
1505	Mef2a	Zmpste24	Nol11	Klhdc3	Ube2m
1506	LOC106022297	Zmat5	Pgm2	Gpr55	Ube2l6
1507	Lysmd4	Zmat3	Aplp2	LOC101841405	Ube2l3
1508	Lins1	Zmat1	Akap1	Def6	Ube2k
1509	Asb7	Zkscan8	LOC101842758	Rpl22	Ube2j2
1510	Aldh1a3	Zkscan5	Plcg2	Agpat5	Ube2j1
1511	Lrrk1	Zkscan1	Pus3	Tacc2	Ube2i
1512	Chsy1	Zic5	LOC101839974	Itpr1	Ube2h
1513	Selenos	Zic2	Alkbh8	Niban3	Ube2g2
1514	Snrpa1	Zic1	CUNH6orf58	LOC106021033	Ube2g1
1515	Pcsk6	Zhx3	Nudt8	LOC110342234	Ube2f
1516	Tm2d3	Zhx2	Ncln	Abcf1	Ube2e2
1517	Tars3	Zhx1	Atf3	LOC121140481	Ube2e1
1518	LOC106022363	Zgrf1	Kpna3	Atg5	Ube2d4
1519	Tjp1	Zgpat	LOC101828289	Ggct	Ube2d3
1520	Fam189a1	Zfyve9	Spata2	Asdurf	Ube2d2
1521	Nsmce3	Zfyve28	LOC101824480	LOC101823352	Ube2d1
1522	Apba2	Zfyve27	LOC121136400	Tcaim	Ube2c
1523	Mcee	Zfyve26	Aig1	Emc9	Ube2b
1524	Mphosph10	Zfyve21	Shld1	Borcs7	Ube2a
1525	Fan1	Zfyve19	Mki67	Acly	Ubd
1526	Mtmr10	Zfyve16	Rnf121	Las1l	Ubc
1527	LOC121133812	Zfyve1	Gale	Ogdh	Ubb
1528	LOC110343594	Zfx	LOC101830239	LOC121139993	Ubash3b
1529	Klf13	Zfta	Odf2	Stim2	Ubash3a
1530	Otud7a	Zfr2	Ociad2	Zbtb6	Ubap2l
1531	LOC110339687	Zfr	Neurl3	Septin8	Ubap2
1532	Rab18	Zfpm2	Slu7	Cdin1	Ubap1l
1533	LOC121135790	Zfpm1	LOC101824345	LOC101828171	Ubap1
1534	Gas8	Zfpl1	Mblac1	Sptlc3	Ubald2
1535	Dbndd1	Zfp91	LOC121137817	Gcn1	Ubald1
1536	LOC101844656	Zfp90	LOC101829957	Brd4	Ubac2
1537	Def8	Zfp64	Lpar6	Syn1	Ubac1
1538	Tubb3	Zfp62	Zbtb14	Ncf4	Uba7
1539	Mc1r	Zfp37	Ap1b1	LOC121139129	Uba6
1540	Tcf25	Zfp36l1	LOC121135529	Hgs	Uba52
1541	Spire2	Zfp3	Gtpbp3	LOC121134650	Uba5
1542	Fanca	Zfp28	Runx1	Thap11	Uba3
1543	Znf276	Zfp2	Slc25a46	LOC121134742	Uba2
1544	Spata2l	Zfp14	Klc4	Commd2	Uba1
1545	Cdk10	Zfp1	Wwp2	Qrich2	Uap1l1
1546	Spata33	Zfhx4	Crppa	LOC121133964	Uap1
1547	Chmp1a	Zfhx3	Wdr7	Dbnl	Uaca
1548	LOC101827242	Zfhx2	B4galnt3	Bclaf1	U2af2
1549	Rpl13	Zfat	LOC121138458	LOC110341537	U2af1l4
1550	Spg7	Zfand5	Pacc1	LOC106021986	Tyw5
1551	LOC121135915	Zfand4	Otub1	Crlf3	Tyw3
1552	Ankrd11	Zfand3	Pds5a	Cmpk2	Tysnd1
1553	Acsf3	Zfand2b	Hdac7	Eid3	Tyrp1
1554	LOC121135941	Zfand2a	Rabgef1	Phospho1	Tyro3
1555	LOC106021390	Zfand1	Tssk6	Tnrc6a	Tyms
1556	Cbfa2t3	Zer1	Fkbp1a	Pdp2	Tyk2
1557	LOC121135985	Zeb2	Fiz1	Iqcb1	Txnrd3
1558	Pabpn1l	Zeb1	Wipf1	Psmc3	Txnrd2
1559	Trappc2l	Zdhhc9	Pex3	Lysmd2	Txnrd1
1560	Galns	Zdhhc8	Snx4	Rtp2	Txnl4b
1561	Aprt	Zdhhc7	Rmnd5a	Hp	Txnl4a
1562	Cdt1	Zdhhc6	LOC101835523	Mob3a	Txnl1
1563	LOC121135988	Zdhhc5	Tdg	Morf4l1	Txndc9
1564	Piezo1	Zdhhc4	Gcdh	LOC121136441	Txndc5
1565	Ctu2	Zdhhc3	Gtf2i	Cdca8	Txndc2
1566	Rnf166	Zdhhc24	Wars1	Psmc1	Txndc17
1567	Mvd	Zdhhc23	Snupn	Itm2b	Txndc16
1568	LOC101822574	Zdhhc21	Ppie	Xpo7	Txndc15
1569	Zc3h18	Zdhhc20	Tia1	Cnot8	Txndc12
1570	Zfpm1	Zdhhc2	LOC101837628	Psma1	Txndc11
1571	LOC101843051	Zdhhc18	Tespa1	LOC110339330	Txn2
1572	Slc7a5	Zdhhc17	Calu	Znhit2	Txn
1573	Klhdc4	Zdhhc16	Scyl2	LOC110340959	Txlng
1574	Jph3	Zdhhc15	LOC101825174	Bpifb6	Txlnb
1575	Zcchc14	Zdhhc14	Klhl7	Srsf7	Txlna
1576	Map1lc3b	Zdhhc13	Zcchc10	LOC101840750	Txk
1577	Fbxo31	Zdhhc12	LOC101822599	Fbxl2	Twsg1
1578	Mthfsd	Zdhhc1	Cd164	Dennd2d	Twnk
1579	Foxf1	Zdbf2	LOC101843093	Csnk2b	Twist2
1580	Irf8	Zcwpw2	Adar	LOC110340175	Twist1
1581	LOC121136114	Zcwpw1	Dpysl2	Adgrg1	Twf2
1582	LOC101839655	Zcrb1	Lto1	Acap1	Twf1
1583	Emc8	Zcchc9	Cnot8	LOC121135518	Tvp23b
1584	CUNH16orf74	Zcchc8	Dnmt1	Ccdc148	Tvp23a
1585	Gins2	Zcchc7	Rgl1	LOC101844656	Tut7
1586	Gse1	Zcchc4	Sbds	Iftap	Tut4
1587	LOC121136155	Zcchc3	Rabl3	Senp8	Tut1
1588	Cibar2	Zcchc24	Pcnx1	Atf3	Tusc3
1589	Kiaa0513	Zcchc2	Dync2i2	LOC101830383	Tusc2
1590	Zdhhc7	Zcchc18	LOC101827691	Aebp1	Tusc1
1591	Crispld2	Zcchc17	Pa2g4	Pkig	Tulp4
1592	Usp10	Zcchc14	Far1	Soga3	Tulp3
1593	Klhl36	Zcchc12	Slc25a30	Ddb1	Tulp2
1594	Meak7	Zcchc10	Ccz1	Ewsr1	Tulp1
1595	Atp2c2	Zc4h2	LOC101827027	LOC101830868	Tuft1
1596	Wfdc1	Zc3hc1	Gramd2a	Fstl3	Tufm
1597	Taf1c	Zc3hav1	Vezt	Slc25a44	Tubgcp6
1598	Dnaaf1	Zc3h7b	Ubxn8	Cfap36	Tubgcp5
1599	Hsdl1	Zc3h7a	Tmem106a	Rad23a	Tubgcp4
1600	Mbtps1	Zc3h6	LOC110342597	Ift81	Tubgcp3
1601	Slc38a8	Zc3h4	Wdr13	Polh	Tubgcp2
1602	Necab2	Zc3h3	Zc3h10	Kifc2	Tubg1
1603	Osgin1	Zc3h18	LOC101831682	Irf8	Tube1
1604	Mlycd	Zc3h15	Slc17a5	Chchd10	Tubd1
1605	Hsbp1	Zc3h14	Mettl25	Paics	Tubb6
1606	Cdh13	Zc3h13	Pcdh9	Nubp1	Tubb4b
1607	Mphosph6	Zc3h12d	Cnot2	LOC106021590	Tubb4a
1608	Plcg2	Zc3h12c	Ap3b2	Rasgrp3	Tubb3
1609	LOC101831493	Zc3h12b	Wdr17	LOC110343228	Tubb2a
1610	Gan	Zc3h12a	Nr1h2	Zswim4	Tubb1
1611	LOC121136242	Zc3h10	Tbc1d22a	LOC101828958	Tubb
1612	Gcsh	Zc2hc1c	Tmem245	Pmm2	Tubal3
1613	CUNH16orf46	Zc2hc1b	Mrps33	Riox2	Tuba8
1614	Atmin	Zc2hc1a	Rpl12	Sash3	Tuba4a
1615	Cenpn	Zbtb9	Mafk	Xbp1	Tuba1c
1616	Cmc2	Zbtb8os	Smarcad1	Kyat3	Tub
1617	Cdyl2	Zbtb8b	Smyd3	St6galnac2	Ttyh3
1618	LOC121136666	Zbtb8a	LOC121134650	LOC121139295	Ttyh2
1619	Dynlrb2	Zbtb7c	Nprl2	P2ry2	Ttyh1
1620	LOC121136255	Zbtb7b	Dgkz	LOC101834868	Ttr
1621	Maf	Zbtb7a	Nudt3	Rangap1	Ttpal
1622	Wwox	Zbtb6	LOC106021629	Gtpbp2	Ttpa
1623	Nudt7	Zbtb5	Etnk1	Snrpc	Ttn
1624	Mon1b	Zbtb49	Fech	LOC121134137	Ttll9
1625	LOC101827761	Zbtb48	Srbd1	Polr2g	Ttll8
1626	Kars1	Zbtb47	Fads1	Slc2a6	Ttll7
1627	Adat1	Zbtb46	Aldh3b1	Mlf2	Ttll6
1628	Gabarapl2	Zbtb45	Emilin2	Gphn	Ttll5
1629	Chst6	Zbtb44	Atp5f1c	LOC106021992	Ttll4
1630	Tmem170a	Zbtb43	Ugcg	Pla2r1	Ttll3
1631	Cfdp1	Zbtb42	Uap1	Wdr70	Ttll12
1632	Bcar1	Zbtb41	Vps26b	LOC121144278	Ttll11
1633	Zfp1	Zbtb40	Mrpl45	Twf2	Ttll10
1634	Ldhd	Zbtb4	Msh3	CUNH4orf33	Ttll1
1635	Znrf1	Zbtb39	Ltb4r	Slc25a36	Ttl
1636	Wdr59	Zbtb38	Bcl2a1	LOC101828491	Ttk
1637	Mlkl	Zbtb37	Pde2a	Mus81	Tti2
1638	Rfwd3	Zbtb34	LOC121134457	R3hdm4	Tti1
1639	Glg1	Zbtb33	LOC121138127	LOC121139256	Ttf2
1640	Pdpr	Zbtb32	Pola1	Cdc42bpa	Ttf1
1641	Clec18c	Zbtb3	Ap1ar	Znf22	Ttc9c
1642	Exosc6	Zbtb26	Rad17	Nol6	Ttc9b
1643	Aars1	Zbtb25	LOC106021573	Jak3	Ttc9
1644	LOC121136438	Zbtb24	Kdm6a	Slc31a1	Ttc8
1645	LOC101836613	Zbtb22	Pogz	Faah	Ttc7b
1646	St3gal2	Zbtb21	LOC101822885	Timm9	Ttc7a
1647	Fcsk	Zbtb20	Pdcd7	Wdr83	Ttc6
1648	Cog4	Zbtb2	Dhx33	Cd2bp2	Ttc5
1649	Sf3b3	Zbtb18	Peds1	Rbm15b	Ttc4
1650	Il34	Zbtb17	Samd4b	Taf6	Ttc39c
1651	Mtss2	Zbtb16	Zbtb12	Exo5	Ttc39b
1652	Vac14	Zbtb14	Ybx3	Sf3b2	Ttc39a
1653	Hydin	Zbtb12	Rrp7a	Map7d3	Ttc38
1654	Cmtr2	Zbtb11	Stk11	Elp2	Ttc37
1655	Calb2	Zbtb10	Pik3r6	LOC101823391	Ttc34
1656	Znf23	Zbtb1	Rps3	LOC121138876	Ttc33
1657	Chst4	Zbed6	Ncaph2	LOC121133985	Ttc32
1658	Marveld3	Zbed4	Srrd	LOC101824914	Ttc29
1659	Phlpp2	Zbed3	Myof	Inka1	Ttc28
1660	Ap1g1	Zbbx	Brd3	Ubr5	Ttc27
1661	LOC121136674	Zadh2	Galnt6	LOC101842435	Ttc26
1662	Atxn1l	Yy2	Lmbr1l	Rab29	Ttc23
1663	Znf821	Ywhaq	Aldh16a1	LOC101822599	Ttc22
1664	Ist1	Ywhah	Ufm1	Zyx	Ttc21b
1665	Pkd1l3	Ywhag	Lgals3	Tesc	Ttc21a
1666	Dhodh	Ywhae	Rhbdd1	Supt16h	Ttc17
1667	Hp	Ywhab	Arpc1b	LOC101832397	Ttc14
1668	Txnl4b	Ythdf3	Ankrd46	Cln5	Ttc13
1669	Dhx38	Ythdf2	Acp3	Cnn2	Ttc12
1670	Zfhx3	Ythdf1	Milr1	Gde1	Ttc1
1671	Psmd7	Ythdc2	LOC110343261	Dnaja1	Ttbk2
1672	Wwp2	Ythdc1	Znf524	Trim11	Ttbk1
1673	Nob1	Yrdc	Ssr3	LOC101838982	Tstd3
1674	Zfp37	Ypel5	Ddx6	Ipo8	Tstd2
1675	LOC101827005	Ypel4	Niban2	Shld1	Tstd1
1676	LOC101826747	Ypel3	Tnrc6c	Pcp4	Tst
1677	Slc46a2	Ypel2	Sgk1	Dcp2	Tssk6
1678	Snx30	Ypel1	Emsy	LOC101843633	Tssk4
1679	LOC101823062	Yod1	Mef2c	Eif4enif1	Tssc4
1680	Kiaa1958	Yme1l1	Micu1	LOC121139608	Tsr3
1681	Hsdl2	Ylpm1	Sfxn1	Cfdp1	Tsr2
1682	Ptbp3	Ykt6	Dnal4	Cpt1a	Tsr1
1683	Susd1	Yju2b	Pstpip2	Snap25	Tspyl5
1684	LOC121136746	Yju2	Znf558	LOC106021018	Tspyl4
1685	LOC110343708	Yipf6	Snrk	Sgsm3	Tspyl2
1686	LOC110343709	Yipf5	Carm1	Mgst3	Tspyl1
1687	LOC110343712	Yipf4	Cnot4	Myc	Tspoap1
1688	Ugcg	Yipf3	Il4i1	Ebf2	Tspo2
1689	LOC121136751	Yipf2	Fbxo5	Pisd	Tspo
1690	Gng10	Yipf1	LOC101825928	Psmc5	Tspan9
1691	Dnajc25	Yif1b	LOC110343037	Scrn2	Tspan8
1692	Ptgr1	Yif1a	Nuf2	Malsu1	Tspan7
1693	Znf483	Yes1	Gps2	Cbx3	Tspan6
1694	Ecpas	Yeats4	Fhit	LOC121132757	Tspan5
1695	Lpar1	Yeats2	LOC101840960	Smarce1	Tspan4
1696	Svep1	Ydjc	B4galt5	Cbfa2t2	Tspan33
1697	Txn	Ybx3	B3glct	Cep170b	Tspan32
1698	CUNH9orf152	Ybx2	Ttc9b	Sf3a2	Tspan31
1699	Palm2akap2	Ybey	Acy1	Pan3	Tspan3
1700	Ptpn3	Yars2	Utp20	Traf5	Tspan2
1701	LOC121136798	Yars1	LOC101824618	Il13ra1	Tspan18
1702	Epb41l4b	Yap1	Tdp1	Got1	Tspan17
1703	LOC121138900	Yaf2	Ezh1	Sf3b1	Tspan15
1704	Frrs1l	Yae1	LOC121143560	Zc3h10	Tspan14
1705	Tmem245	Xylt2	Pip5k1c	Atg16l2	Tspan13
1706	Ctnnal1	Xylt1	Parvg	Uchl3	Tspan12
1707	Abitram	Xylb	S100a5	Bnip3l	Tspan1
1708	Elp1	Xxylt1	Soga3	LOC101838157	Tsnaxip1
1709	LOC121138923	Xrra1	Cdk3	Krt15	Tsnax
1710	Klf4	Xrcc6	Pknox1	Clta	Tsn
1711	Rad23b	Xrcc5	Znf35	Ash1l	Tsku
1712	LOC121136836	Xrcc4	Cd68	Galns	Tshz3
1713	Znf462	Xrcc3	Tmem231	Laptm5	Tshz1
1714	Tmem38b	Xrcc2	Pappa	Cxcl17	Tsga10
1715	Tal2	Xrcc1	Slc35b3	Sdhaf1	Tsg101
1716	Fktn	Xpr1	Ttc13	Ift172	Tsfm
1717	Fsd1l	Xpot	Fbrsl1	Gucy1a1	Tsen54
1718	Slc44a1	Xpo7	LOC101837891	Foxred1	Tsen34
1719	Abca1	Xpo6	Acot9	Brd7	Tsen2
1720	LOC101838061	Xpo5	LOC121137614	Ttll4	Tsen15
1721	LOC110342091	Xpo4	LOC101834096	Mylpf	Tsc22d4
1722	LOC121136877	Xpo1	Cebpb	Naf1	Tsc22d3
1723	Smc2	Xpnpep3	LOC101835431	Tm2d3	Tsc22d2
1724	Grin3a	Xpnpep2	Nup98	Smyd3	Tsc22d1
1725	Rnf20	Xpnpep1	Ghitm	Alpl	Tsc2
1726	Pgap4	Xpc	Stard9	Rcbtb2	Tsc1
1727	Aldob	Xpa	Chuk	Trerf1	Tsbp1
1728	Znf189	Xkrx	Ak2	LOC121143921	Tsacc
1729	Mrpl50	Xkr8	Tmem250	LOC101829780	Trub2
1730	LOC101836051	Xkr7	LOC121143307	LOC101842371	Trub1
1731	Plppr1	Xkr6	Ap1g1	Spata7	Trpv6
1732	Tmeff1	Xkr4	Cog4	Dvl1	Trpv4
1733	Msantd3	Xk	Calm2	Col8a1	Trpv2
1734	LOC121138905	Xg	LOC101838805	Wdr17	Trpt1
1735	Tex10	Xdh	Med12l	Trim65	Trps1
1736	Erp44	Xcr1	Impdh1	Sars2	Trpm7
1737	Stx17	Xbp1	Abca13	C3ar1	Trpm4
1738	Nr4a3	Xaf1	Mylpf	B3glct	Trpm3
1739	LOC121136960	Xab2	Ndor1	Ube2e1	Trpm2
1740	Sec61b	Wwtr1	Ttc9	Scn5a	Trpc6
1741	Alg2	Wwp2	Sirt3	Rint1	Trpc3
1742	Tgfbr1	Wwp1	Mul1	Mob1a	Trpc1
1743	Col15a1	Wwox	Gosr2	Mcf2l	Tro
1744	Galnt12	Wwc3	Tspan7	Ppp1r7	Trnt1
1745	LOC121136977	Wwc2	LOC121133985	Gab3	Trnp1
1746	Anks6	Wwc1	Sfmbt1	C2cd2l	Trnaw-cca.4
1747	Gabbr2	Wscd2	Coq3	Nop58	Trnav-uac.5
1748	Tbc1d2	Wscd1	Wfdc2	Sesn2	Trnav-uac.2
1749	Coro2a	Wsb2	Tlr2	Rrp7a	Trnav-uac
1750	Trim14	Wrnip1	Itgam	Gpbp1l1	Trnav-cac
1751	Nans	Wrn	LOC101831711	Syvn1	Trnas-uga.2
1752	Anp32b	Wrap73	LOC101835628	Anxa1	Trnar-ucu.4
1753	Hemgn	Wrap53	Tpt1	Klhl8	Trnar-ccu.4
1754	Trmo	Wnt9a	Mapk8ip3	Larp4b	Trnar-ccu
1755	Xpa	Wnt7b	Rmi2	Ndrg4	Trnar-acg.6
1756	Ncbp1	Wnt7a	Mlh1	Anks1a	Trnan-guu.2
1757	Tstd2	Wnt6	Tbc1d9	Tmem242	Trnam-cau.2
1758	Tmod1	Wnt5b	Rnf26	Tbc1d15	Trnam-cau
1759	Tdrd7	Wnt5a	Sntb2	Rundc3a	Trnal-uag.1
1760	LOC106021832	Wnt4	Acod1	Phyhipl	Trnal-uaa.3
1761	Ccdc180	Wnt2b	Btrc	LOC106021115	Trnal-aag.3
1762	LOC121137070	Wnt2	Haus2	LOC101840803	Trnak-uuu.14
1763	Igfbpl1	Wnt11	Csf1r	Thoc1	Trnak-uuu.12
1764	Aldh1b1	Wnt10b	Ubxn6	Sf3a3	Trnak-uuu.1
1765	Shb	Wnt10a	Ndst2	Zcchc7	Trnak-uuu
1766	Slc25a51	Wnk4	LOC101833678	Xrcc1	Trnak-cuu.33
1767	Dcaf10	Wnk3	LOC106022619	Sh2d1b	Trnak-cuu.32
1768	LOC121137102	Wnk2	Zscan29	Dhrs13	Trnak-cuu.3
1769	Exosc3	Wnk1	LOC121136252	LOC121142880	Trnak-cuu.15
1770	Trmt10b	Wls	Ccl8	Galnt7	Trnai-uau.3
1771	Frmpd1	Wiz	Pkm	Rbm45	Trnai-aau.6
1772	Tomm5	Wipi2	Phyh	LOC110339605	Trnah-gug.8
1773	LOC121137125	Wipi1	Ehd1	Spsb1	Trnae-uuc
1774	Fbxo10	Wipf3	Rps15	Fancm	Trnac-gca.2
1775	Polr1e	Wipf2	Ddx27	LOC121133999	Trmu
1776	Zbtb5	Wipf1	Rps19bp1	Shc3	Trmt9b
1777	Grhpr	Wif1	Btnl9	Reg3gamma	Trmt61b
1778	Zcchc7	Whrn	Tk1	LOC101835628	Trmt61a
1779	Pax5	Whamm	Ppbp	Smurf1	Trmt6
1780	Melk	Wfs1	Tcf25	Tm7sf3	Trmt5
1781	Rnf38	Wfikkn2	LOC110341061	Rnf165	Trmt44
1782	LOC110342578	Wfikkn1	Klhl24	Mybl2	Trmt2b
1783	Gne	Wfdc3	Otud1	LOC101832871	Trmt2a
1784	Clta	Wfdc2	Proser3	Rab21	Trmt1l
1785	Glipr2	Wfdc1	Ccl3	Gnmt	Trmt12
1786	Reck	Wee1	Gpam	LOC101842331	Trmt112
1787	Spaar	Wdtc1	Ccdc39	Nup37	Trmt11
1788	Hrct1	Wdsub1	Slc38a10	Exd1	Trmt10c
1789	Tmem8b	Wdr97	Slc66a3	Eif4g2	Trmt10b
1790	Hint2	Wdr93	Sbf1	LOC101827735	Trmt10a
1791	Spag8	Wdr91	Ccrl2	Slc9a1	Trmt1
1792	Npr2	Wdr90	Tamm41	LOC101824810	Trmo
1793	Rgp1	Wdr89	Phf14	Glrx3	Trit1
1794	Gba2	Wdr88	Unc119b	Slamf7	Trir
1795	Creb3	Wdr86	Baz1b	Upf1	Triqk
1796	Tln1	Wdr83os	LOC121134421	Fcgr4	Trip6
1797	Tpm2	Wdr83	LOC101840043	Pomc	Trip4
1798	Ca9	Wdr82	LOC101833744	Cltc	Trip13
1799	Arhgef39	Wdr81	Lhx2	Cstf3	Trip12
1800	Ccdc107	Wdr77	LOC101830598	LOC101840043	Trip11
1801	Sit1	Wdr76	Fam219b	Aak1	Trip10
1802	LOC110342576	Wdr75	Utp14a	Dcaf12	Trio
1803	Cd72	Wdr74	Ep400	Abcb1	Trim9
1804	Tesk1	Wdr73	Pex5	H1-2	Trim8
1805	Fam166b	Wdr72	Cstf2t	Sec62	Trim71
1806	Rusc2	Wdr70	Snx18	Rprd1a	Trim69
1807	Unc13b	Wdr7	Hdac11	Tg	Trim68
1808	LOC121137454	Wdr62	Stard3nl	LOC121140382	Trim67
1809	Fam214b	Wdr61	LOC101822692	Ttll10	Trim66
1810	Stoml2	Wdr6	Ackr4	Dnajb6	Trim65
1811	Pigo	Wdr5b	Pfn1	Esf1	Trim62
1812	Fancg	Wdr59	Slc2a3	Sdc2	Trim6
1813	LOC101836911	Wdr55	Atf2	Rab8b	Trim59
1814	Dnajb5	Wdr54	LOC121141451	Fam91a1	Trim56
1815	Phf24	Wdr53	Znf362	Smc3	Trim47
1816	Ccl21	Wdr5	Prdm15	LOC106022413	Trim46
1817	Ccl19	Wdr49	Nptxr	Hif1a	Trim45
1818	LOC101839228	Wdr48	Psd4	Tubgcp4	Trim44
1819	Il11ra	Wdr47	Tlr7	Lst1	Trim41
1820	Galt	Wdr46	Slc39a3	Thap12	Trim37
1821	Sigmar1	Wdr45b	Zfta	Atp6v0a4	Trim36
1822	Arid3c	Wdr45	Calcoco2	LOC101833795	Trim35
1823	LOC121137521	Wdr44	Rev3l	Slc26a2	Trim33
1824	Dctn3	Wdr43	Tmem161a	LOC110339287	Trim32
1825	Rpp25l	Wdr41	Tpp2	Mcoln3	Trim31
1826	Cntfr	Wdr4	Btbd2	Pnn	Trim3
1827	Enho	Wdr38	Tstd2	Tomm5	Trim29
1828	Dnai1	Wdr37	Zscan25	Gtf2i	Trim28
1829	Fam219a	Wdr36	Plekho2	Ak2	Trim27
1830	CUNH9orf24	Wdr35	Dync1h1	Znf23	Trim26
1831	Myorg	Wdr33	Acaca	Tmco1	Trim25
1832	Nudt2	Wdr31	Zfand2a	Cep43	Trim24
1833	Kif24	Wdr3	Lrsam1	Upp1	Trim23
1834	Ubap1	Wdr27	Polr3b	Selenon	Trim21
1835	Dcaf12	Wdr25	Cds2	Med12l	Trim2
1836	Ubap2	Wdr24	LOC121132941	Cenpc	Trim16
1837	Ube2r2	Wdr20	Surf2	Syap1	Trim14
1838	Nol6	Wdr19	Rwdd2a	Ostm1	Trim13
1839	Aqp3	Wdr18	Krt18	LOC121141456	Trim11
1840	Nfx1	Wdr17	LOC106022319	Emc4	Trim10
1841	Chmp5	Wdr13	Zdhhc7	Sppl2b	Tril
1842	Bag1	Wdr12	Retreg2	Tm9sf3	Trib3
1843	B4galt1	Wdr11	Atg14	Ralgps2	Trib2
1844	Smu1	Wdr1	Gpnmb	Prag1	Trib1
1845	Dnaja1	Wdhd1	Id1	LOC101832688	Triap1
1846	Aptx	Wdfy4	Topbp1	LOC121142941	Trex1
1847	Ndufb6	Wdfy3	Tubd1	Fam53c	Trerf1
1848	Smim27	Wdfy2	Egfl7	Nt5c3b	Treml4
1849	Topors	Wdfy1	Nat9	Tomm22	Treml2
1850	Ddx58	Wbp4	Impact	Rb1	Treml1
1851	Aco1	Wbp2	Pcp4l1	Cd68	Trem2
1852	Lingo2	Wbp1l	Csnk1e	Arhgdia	Treh
1853	LOC121137645	Wbp11	LOC101823544	Ripk1	Trdn
1854	C9orf72	Wbp1	Tfr2	Engase	Trdmt1
1855	LOC110342895	Wasl	Cxcl1	CUNH18orf25	Trarg1
1856	Mob3b	Washc5	Rmc1	LOC121135368	Trappc9
1857	Cga	Washc4	Dynll2	Mfsd10	Trappc8
1858	LOC121137665	Washc3	Dusp4	LOC121143579	Trappc6b
1859	Znf292	Washc2c	Slc28a3	Arid1b	Trappc6a
1860	Smim8	Washc1	Tmem59	Wdr61	Trappc5
1861	Cfap206	Wasf3	Cep44	Sgo1	Trappc3l
1862	Rars2	Wasf1	LOC121136173	Tmem245	Trappc3
1863	Slc35a1	Wars2	LOC106021033	Rpa3	Trappc2l
1864	Orc3	Wars1	Frrs1	Pacrgl	Trappc2
1865	Akirin2	Wapl	Sgsm3	Hspb11	Trappc14
1866	Rngtt	Vwf	Ccdc66	Gapdh	Trappc13
1867	Pnrc1	Vwde	Bloc1s1	Gpi	Trappc12
1868	Srsf12	Vwa8	LOC121137728	Tgs1	Trappc1
1869	Pm20d2	Vwa7	Tpgs2	Phgdh	Trap1
1870	Ube2j1	Vwa5b2	Rnf149	LOC101833610	Trank1
1871	Rragd	Vwa5b1	Sac3d1	LOC121143354	Tram2
1872	Ankrd6	Vwa3b	Peg3	Ubc	Tram1l1
1873	Lyrm2	Vwa3a	Derl3	Znf3	Tram1
1874	LOC121137815	Vwa2	LOC121141520	Mzt2b	Trak2
1875	Mdn1	Vwa1	LOC121135924	Znf558	Trak1
1876	Casp8ap2	Vtn	Il6r	Ccdc174	Traf7
1877	Bach2	Vti1b	Gemin6	Blk	Traf6
1878	LOC121137817	Vti1a	Atp5pb	Usp48	Traf5
1879	LOC110342896	Vtcn1	Clns1a	Fgf12	Traf4
1880	Epha7	Vta1	Csf3r	Ptrh2	Traf3ip3
1881	Manea	Vsx2	Rbm25	LOC101830904	Traf3ip2
1882	Ufl1	Vstm4	Xpo4	LOC110339725	Traf3ip1
1883	Gpr63	Vstm2l	LOC101823687	Traf3ip1	Traf3
1884	LOC121137850	Vstm2a	Mcee	Rsph1	Traf2
1885	Ndufaf4	Vsnl1	Cep43	Ccni	Traf1
1886	Klhl32	Vsir	Htra2	Ormdl2	Tradd
1887	Mms22l	Vsig4	LOC101838193	Ints3	Trabd2b
1888	Fbxl4	Vsig10l	Nrde2	Parp14	Trabd
1889	Faxc	Vsig10	Parp8	Srm	Tra2a
1890	Coq3	Vrk3	Pisd	Krt1	Tpt1
1891	Pnisr	Vrk2	Anapc1	Plbd2	Tpst2
1892	Usp45	Vrk1	LOC101822555	Cdc37	Tpst1
1893	Tstd3	Vps9d1	Dcn	Dmxl1	Tprn
1894	Ccnc	Vps8	Ubtf	Lmo2	Tprkb
1895	LOC106020794	Vps72	Ulk1	Rplp1	Tprg1l
1896	Ggh	Vps53	LOC110343149	Itpa	Tprg1
1897	Ttpa	Vps52	Dnph1	Nedd4	Tpra1
1898	Ythdf3	Vps51	Rsu1	Ppcs	Tpr
1899	LOC121138952	Vps50	Rnf144b	LOC121136791	Tppp3
1900	LOC110340131	Vps4b	Mideas	Bloc1s3	Tppp2
1901	Bhlhe22	Vps4a	Mbnl3	Kif21b	Tpp2
1902	LOC101834951	Vps45	Rps12	Vsig10	Tpp1
1903	Armc1	Vps41	Fyco1	LOC101833978	Tpmt
1904	Mtfr1	Vps39	Ikzf3	Vps39	Tpm4
1905	Pde7a	Vps37d	LOC121143588	Arl10	Tpm3
1906	LOC110340151	Vps37c	Nup37	Rps17	Tpm2
1907	LOC110340130	Vps37b	Naa30	Scamp2	Tpm1
1908	LOC121138052	Vps37a	Osgepl1	Zranb2	Tpk1
1909	CUNH8orf37	Vps35l	Epn1	Acsl3	Tpi1
1910	Plekhf2	Vps35	Fam228b	LOC101822898	Tpgs2
1911	LOC121138074	Vps33b	Fam207a	Zc3h12d	Tpgs1
1912	Ndufaf6	Vps33a	LOC121143458	Sds	Tpd52l2
1913	Tp53inp1	Vps29	Palm	Mtmr4	Tpd52l1
1914	LOC110340175	Vps26c	F13a1	Pfn2	Tpd52
1915	Ccne2	Vps26b	Aqp3	Ap1s2	Tpcn2
1916	Ints8	Vps26a	Minpp1	Bpifa2	Tpcn1
1917	Dpy19l4	Vps25	LOC121142013	Serp2	Tpbgl
1918	Esrp1	Vps18	Tmed3	Klf10	Tpbg
1919	LOC110340174	Vps16	Sat2	Nop53	Tp73
1920	Virma	Vps13d	LOC101829328	Lpar5	Tp63
1921	Rad54b	Vps13b	Aldh2	Mapk14	Tp53tg5
1922	LOC101841857	Vps13a	Col7a1	Rps6ka2	Tp53rk
1923	Gem	Vps11	Slc25a23	Tra2b	Tp53inp2
1924	Pdp1	Vpreb3	Tubb3	Emc2	Tp53inp1
1925	Tmem67	Vopp1	LOC110341301	LOC121136782	Tp53i3
1926	Rbm12b	Vnn1	LOC121139019	Pola2	Tp53i13
1927	Cibar1	Vmac	Dclre1c	LOC121141898	Tp53i11
1928	LOC110339888	Vma21	Ppfibp1	Xpa	Tp53bp2
1929	Triqk	Vldlr	LOC106021889	Ripk2	Tp53bp1
1930	Runx1t1	Vkorc1l1	Nxnl2	Pde4d	Tp53
1931	Slc26a7	Vkorc1	Megf9	Rpl23a	Tox4
1932	Otud6b	Vit	Polm	Lsm4	Tox3
1933	Pip4p2	Virma	Nme6	Itsn1	Tox2
1934	Tmem64	Vipr2	Gmppb	Timm8a	Tox
1935	Decr1	Vipr1	Trap1	Eef1aknmt	Tor4a
1936	Nbn	Vipas39	Fxyd3	LOC101842812	Tor3a
1937	Osgin2	Vill	Txnl4a	LOC101835477	Tor2a
1938	LOC110340355	Vhl	LOC101829660	CUNH19orf54	Tor1b
1939	LOC121138638	Vgll4	Runx3	Tsen34	Tor1aip2
1940	Ripk2	Vgll3	Ube2a	Taf13	Tor1a
1941	Mmp16	Vgf	Tent4a	Sntn	Topors
1942	Cpne3	Vezt	Tbc1d32	Bmp2k	Topbp1
1943	Rmdn1	Veph1	LOC101822587	Dolpp1	Top3b
1944	Wwp1	Vegfd	Tango2	LOC121143289	Top3a
1945	Atp6v0d2	Vegfc	Bcat2	Herpud2	Top2b
1946	LOC101843190	Vegfb	Tmem9b	Thop1	Top2a
1947	LOC101832871	Vegfa	Znf592	Gna15	Top1mt
1948	LOC121138960	Vdr	Gaa	Ankrd50	Top1
1949	Ca2	Vdac3	LOC121135955	Gsto2	Tonsl
1950	Ca3	Vdac1	Ankrd44	Hsd17b10	Tomm70
1951	Ca1	Vcpkmt	Nufip1	LOC110341632	Tomm7
1952	Ca13	Vcl	Plcl1	Ltb4r	Tomm6
1953	Rbis	Vcan	Tbcd	Sgpl1	Tomm5
1954	E2f5	Vcam1	Sat1	Nae1	Tomm40l
1955	Lrrcc1	Vax2	Atf5	Mrpl4	Tomm40
1956	Ralyl	Vav3	Rxra	Slk	Tomm34
1957	LOC121139014	Vav2	Rpl9	Rgs19	Tomm22
1958	Snx16	Vat1l	Ogdh	Phc2	Tomm20l
1959	Chmp4c	Vat1	Ampd3	Tor1b	Tomm20
1960	Zfand1	Vasn	Cbll1	Yipf6	Tom1l2
1961	Impa1	Vash2	Slc36a4	Snap29	Tom1l1
1962	Fabp4	Vash1	Pgap1	Pgm2	Tom1
1963	Fabp5	Vars2	Aqp1	Znf394	Togaram2
1964	Pag1	Vars1	Ess2	Tex261	Togaram1
1965	Znf704	Vapb	Tmem258	LOC121139105	Toe1
1966	Zbtb10	Vangl2	Rpl35	Plekha2	Tob2
1967	LOC121138751	Vangl1	Cxcl11	Nr1h3	Tob1
1968	Tpd52	Vamp8	LOC121132846	LOC121141925	Tnxb
1969	LOC101839185	Vamp7	Cd59	Nktr	Tns4
1970	LOC101838917	Vamp5	Cpsf4	Fbxo22	Tns3
1971	Hey1	Vamp4	LOC101843355	Dusp1	Tns2
1972	Stmn2	Vamp3	Dock7	Capzb	Tns1
1973	Il7	Vamp2	Gadd45a	Sccpdh	Tnrc6c
1974	Zc2hc1a	Vamp1	Smarce1	Mif	Tnrc6b
1975	Pkia	Vac14	Ccdc28a	Rab8a	Tnrc6a
1976	LOC121138760	Uxt	Elf3	Zscan26	Tnrc18
1977	Pex2	Uxs1	Tmem200b	Syf2	Tnpo3
1978	Zfhx4	Uvssa	Nup155	Rassf2	Tnpo2
1979	LOC101837848	Uvrag	Bak1	Dmxl2	Tnpo1
1980	Hnf4g	Uts2b	Nnat	Sorl1	Tnnt3
1981	Crispld1	Utrn	Magoh	Cntn4	Tnnt2
1982	Pi15	Utp6	Fam216a	Gpr180	Tnnt1
1983	Gdap1	Utp4	Myl1	Sesn3	Tnni3
1984	Jph1	Utp3	Tmco1	Rnf185	Tnni2
1985	Ly96	Utp25	Rnf217	Ctdsp1	Tnni1
1986	Tmem70	Utp23	LOC110342277	LOC121140331	Tnnc2
1987	Eloc	Utp20	Akt3	Zxdc	Tnnc1
1988	Ube2w	Utp18	Ubr2	Crispld2	Tnmd
1989	Stau2	Utp15	Mvk	LOC121140037	Tnks2
1990	Rdh10	Utp14a	Macrod1	Gclm	Tnks1bp1
1991	Rpl7	Utp11	LOC121142867	Kif16b	Tnks
1992	CUNH8orf89	Ust	Slc44a4	Clec5a	Tnk2
1993	Sbspon	Uspl1	Umad1	Tbc1d19	Tnk1
1994	Terf1	Usp8	Uba5	Arl6ip5	Tnip2
1995	Kcnb2	Usp7	Lrp1	Dctn3	Tnip1
1996	Msc	Usp6nl	Bst1	Pole2	Tnik
1997	Eya1	Usp54	Cuedc2	Tigar	Tnfsf9
1998	Lactb2	Usp53	Ptpre	Ints4	Tnfsf8
1999	LOC121138769	Usp51	Shc1	Mier1	Tnfsf18
[truncated: 16,928 more rows]

## Sheet: Nasal T cell
Rank	LASSO feature list	LightGBM feature list	MCFS feature list	mRMR feature list	PFI feature list
1	Ext2	Rps29	Rps29	Rps29	Rps28
2	Mrps30	LOC121136222	Rps28	LOC121136222	Rpl29
3	Def6	Rpl38	Rpl38	Atp5me	Rps19
4	LOC121142392	Rps28	LOC121136222	Rpl38	Ddx5
5	Supt4h1	Rps21	Rpl37	Rps28	LOC121142672
6	Mettl9	Rpl28	Rps27	Rps19	Rpl8
7	LOC101825928	Rps9	Umodl1	Rpl37	Rps29
8	LOC121144178	Znf593	Atp5me	Calm2	Mef2d
9	Klhl11	Rps27a	Rps21	Ndufb1	LOC121138880
10	LOC106022555	Calm2	Ndufb1	Rpsa	Rps27
11	Nfkbil1	Samsn1	Stom	Rps21	Slc9a3r1
12	Tmem220	LOC121138193	LOC121144382	LOC121141513	Rpl5
13	Cit	LOC121137942	LOC110343444	Rps14	Rpl34
14	Pfdn2	Pnn	LOC121138669	Gng13	Sod1
15	LOC101822529	Hmgb1	Rpl37a	Rps2	LOC121136115
16	Scaf8	Ddx5	LOC101842331	Rps27	Dcun1d5
17	LOC101839265	Atp5mc1	Bcl7a	Capn5	Rpl15
18	Exosc5	rna-NC-013276.1:72..1026	Capn5	Rpl37a	LOC101834557
19	Rcn1	Rps27	LOC121136911	Rps9	Atp1b1
20	Tgoln2	LOC121141072	LOC121141072	Ddx5	Rflnb
21	Ripk3	Tpt1	Llgl2	LOC121137271	Banf1
22	LOC101835218	Def6	Foxj1	Rps27a	Atp5me
23	Tmbim4	Rpl8	Atp5mg	LOC101841655	LOC101823249
24	Evl	Ppih	LOC121136579	Gfy	Tpt1
25	Fbxl22	LOC101841064	LOC101843260	Eef1d	Sec61g
26	Riox1	Eef1a1	Mbd6	Tomm7	Rps2
27	Ndrg2	Fbxw7	Gfy	LOC121138818	Rtn1
28	Czib	SCoV2-UTR3	Nisch	Gngt1	Mff
29	LOC121144298	Rps19	Cnot9	Evl	Prdx3
30	B9d2	Rpl13a	Ppp2r3c	Umodl1	Eif3i
31	Mapk8ip3	Ppp1r15a	Wdfy1	Def6	Flna
32	LOC101826335	Smim7	Kif21a	Rplp0	Rpl27
33	Prpf6	LOC110339735	Gnal	LOC121144049	Tmem220
34	Cxcl12	LOC101843376	Hgsnat	Rpl36	Ptp4a1
35	Tmem223	Son	Acsl6	Sf3b2	Nucks1
36	Clk4	Rpl7a	Ddx5	Nmt1	CUNH9orf78
37	LOC121136222	Rpl18	Cfap251	Rpl8	Ikzf1
38	Alkbh1	LOC101833432	Ncaph2	Dapk3	Cetn3
39	Fabp7	Fyn	Rps19	Atp5mg	Ppp1r12a
40	Mpp1	Zfp36	LOC101828730	S100a5	Snrnp27
41	Kif1a	Rpl29	Rbm7	LOC121136697	Rnaseh2c
42	Phf19	Psmc3	LOC121135529	LOC106021437	LOC101834067
43	Plekha5	Lck	Kif13b	Rpl27	Isg15
44	Polr3gl	LOC121142672	Kdm3b	Cd3g	Skp1
45	Ripk1	LOC110340207	Lyl1	Ndufa8	Siah2
46	Arpp21	LOC101833293	Hagh	LOC101836746	Polr2f
47	Ldlrad4	LOC101829818	Fstl5	Ifng	Kri1
48	Mpv17	Ing1	Msantd4	Rpl10	Hdac7
49	LOC121136579	Chordc1	Nsmaf	Gnal	Apex1
50	Setd1b	Atp5me	LOC101841655	Tcf25	Actb
51	Plxnb2	Znf638	Rpsa	LOC121141373	Zmiz1
52	Srsf5	Rpl37a	Atp1b1	LOC121143579	S100a6
53	Bdh1	Rpl10	Cntn4	LOC110339735	Myl6
54	Rnf145	Luc7l3	LOC121137782	Rps6	Arsb
55	Nme6	LOC101837503	Gng13	Rpl35	Aprt
56	Kiaa0040	Ifit2	Triap1	Dpysl2	Rps25
57	LOC121141282	Arid4a	Gps2	LOC101822653	Nucb2
58	Rps17	Smco4	LOC101826941	Ddx39b	LOC101825215
59	Cers2	Sec24b	Zbtb33	Fcer1g	Psmd6
60	LOC121136090	Rps24	Slc17a6	Gsn	LOC121136913
61	Ubap2l	Rpl37	Mfsd14b	Rpl13a	LOC101825779
62	Ttc21a	Ndufa1	Mterf1	Prpf4b	G6pc3
63	Pik3cd	LOC121139263	Rps14	Rps5	Eif4g1
64	Elf3	Etf1	Pde7b	Znf593	Eci2
65	LOC110342608	Cd3g	Atxn7l3	Anxa6	Dus2
66	Ripor1	Arcn1	LOC101832398	Rpl35a	Umodl1
67	Slc12a6	Vdac2	Rhot2	LOC101828730	Tsr1
68	Adamts1	Usp16	Calm2	Pebp1	Rps5
69	Ciao2a	Tsc22d3	Ubqln2	Rps24	Rps16
70	Pitrm1	Srp9	Clgn	LOC101838199	Mrpl20
71	Slc2a9	S100a8	Dynll2	LOC121144278	Mfsd4a
72	Qrsl1	Rps5	Trim66	LOC101842784	LOC101831045
73	Ccndbp1	Mrps30	Cdc23	Ptpa	Akap8l
74	Morn4	Mrps21	Chst11	Mrpl20	Tbk1
75	Mpc2	B3gnt2	Stoml3	Rpl28	Rpl37a
76	Ggct	Uba52	Aplp1	LOC121142672	Ncbp2
77	Pbdc1	Smdt1	Dars1	Rpl39	Dap3
78	LOC121139275	Rps16	Ifng	Rpl15	Usp53
79	Prdm11	Rplp0	LOC121143419	Pym1	Tfg
80	Rad23a	Rcbtb1	Scn9a	Stom	Ptma
81	Atp6v0d1	LOC121138218	Myo6	Atp6v0e1	Tomm20
82	Taf9	Eif2b3	B4galnt3	Sec61g	Sap18
83	Stk4	Chmp5	Hectd4	Rpl7	Rps8
84	Rida	Tmsb4x	LOC121137669	Scaf11	Rps4x
85	S100b	Tmem259	Ccdc137	Rpl23	Ndufa7
86	Ttc9c	Tesc	Sox2	Smim27	Mb
87	LOC106020906	Selenow	Pkia	Stat1	Atp1b3
88	Msh6	Rpsa	Bola2b	LOC110343444	Yif1a
89	Apc	Rpl3	Camk2d	LOC121142763	Trim44
90	Btbd6	Psmd8	Adcy3	Cd37	LOC101838358
91	Traf7	LOC121142763	LOC101838805	LOC101831404	Dennd2d
92	Klhl28	LOC101826335	Taok1	Fis1	Cd37
93	Taf5	Hsp90b1	Orc2	Rps16	Rps3a
94	Nt5c2	Eloc	Chga	Phb2	Mtx2
95	Fanci	Eif1ax	LOC110341643	LOC121138669	Ccnl1
96	Bex1	Vcpkmt	Zdhhc13	LOC121144382	Rps21
97	Ptp4a2	Ssb	LOC101822874	Chga	Rnf214
98	Itgb5	Srrm2	Dync1i2	Rpl13	Rack1
99	LOC110340678	Smim27	Tbca	Ptpn18	Nmi
100	LOC101823712	S100a10	Fem1b	Cmtm6	LOC101832947
101	Tmem204	Rpl39	Pde4a	Atp6v1e1	Fryl
102	Eef1aknmt	Rpl11	Ddx50	Slc9a3r1	Ctsc
103	LOC121138299	Rpl10a	LOC121143984	Ndufa3	Cd2
104	Calb2	Prpf4	Romo1	Rps4x	Bud31
105	Zkscan5	Ppp1r21	Kif1a	Gps2	Zdhhc3
106	rna-NC-013276.1:72..1026	Ndufb1	LOC110342346	Sdf2	Vav1
107	rna-NC-013276.1:1029..1100	Naa38	Abcc5	Eef1g	Slamf6
108	rna-NC-013276.1:1101..2662	Mrps33	LOC101844567	Septin7	Rpl38
109	rna-NC-013276.1:3760..3830	Mrpl20	Ppargc1a	S100a8	Rpl13
110	rna-NC-013276.1:3833..3901	Mob3a	Rsph1	Rps7	Igsf8
111	rna-NC-013276.1:5003..5071	M6pr	Dpysl2	Nedd8	Ccdc88c
112	rna-NC-013276.1:5072..5142	Lias	Sppl2b	LOC101841064	Bri3
113	rna-NC-013276.1:5174..5240	LOC101840367	LOC101829590	Xrn2	Sys1
114	rna-NC-013276.1:11528..11594	LOC101830303	Hyou1	Banf1	Snrpg
115	rna-NC-013276.1:11596..11653	Jarid2	Elp1	LOC101826129	Plekha7
116	rna-NC-013276.1:11653..11722	Isg15	Ap2b1	Rack1	LOC106021590
117	rna-NC-013276.1:14052..14120	Higd2a	Phrf1	Tm9sf3	LOC101832695
118	rna-NC-013276.1:15333..15399	Fermt3	Cyth3	SCoV2-UTR3	LOC101826458
119	Fgf14	Eef1d	Dcaf1	Selenof	Exoc2
120	Itgbl1	Dhps	Ints7	Rpl7a	Etfb
121	LOC106021890	Cdc42se1	Lrrc57	Tbca	Arpc1b
122	Tmtc4	Ufm1	Rtn1	LOC101840490	Zmynd11
123	Ggact	Tubb	Gpr160	Metap2	Tatdn3
124	Pcca	Timm21	Lancl1	Rps18	Ola1
125	Clybl	Selenof	Mrpl45	Hnrnpm	Nip7
126	Tm9sf2	Sec61g	Ctbs	LOC121140594	LOC121132941
127	LOC121139151	Sap30l	Fmn2	Pbrm1	LOC110341288
128	Ubac2	Rps3	Safb2	Cct3	Hnrnpc
129	LOC121139400	Rps15a	Mier3	Ss18l2	Fbrs
130	Gpr183	Rpl27a	Sgsm3	Ypel3	Fau
131	Gpr18	Rpl27	Cc2d1b	LOC121141072	Eif4e2
132	Dock9	Rpl24	Rpl18	Rpl18	Dctpp1
133	LOC121139971	Rpl19	Auts2	Gnb1	Coch
134	Stk24	Psmb8	Parl	Mrps21	Ubxn4
135	LOC106021889	Prdx1	Ppp1r12c	Clk4	Rps6ka2
136	Farp1	Ntan1	Syt1	Rps3	Rps13
137	Ipo5	Nipbl	Nfix	Nop53	Ndufs8
138	Rap2a	LOC121144049	Igsf8	Fbxw7	Nbas
139	Mbnl2	LOC110341106	Lrriq1	LOC101830904	LOC121141373
140	Hs6st3	LOC101838199	Ficd	Calm1	LOC101831552
141	Uggt2	LOC101830904	Tnfsf11	Pdcd5	Gpatch1
142	Dnajc3	LOC101826184	Kiaa1958	Stat3	Fam53b
143	Dzip1	Ikzf1	LOC101828289	Rpl27a	Atp6v1f
144	LOC110339707	Hspa5	Alkbh1	Cfap251	Anapc11
145	Cldn10	Fau	LOC101835679	Gadd45gip1	Trim24
146	LOC121140425	Cebpzos	Pacrg	Smim29	Tmsb4x
147	Abcc4	Arg1	Hsd17b12	LOC121133282	Timm9
148	Sox21	Adgre5	LOC121139754	Rpl22	Timm50
149	LOC110342711	Tln1	Clec16a	Kmt2b	Rsbn1l
150	Gpr180	Srsf3	LOC106022258	Rpl29	Rps9
151	Tgds	Shprh	Slc38a10	LOC101827917	LOC101834989
152	Dct	Sdhaf4	Kdm4a	LOC101828737	LOC101822555
153	Gpc6	Rps18	Elavl2	Mydgf	Katna1
154	Gpc5	Rps10	Rpl13a	Rpl3	Esf1
155	LOC101825656	Rpl35	Gpat4	Myh9	Bclaf1
156	Slitrk6	Rpl34	Cdkl4	Ndrg2	Znf106
157	Spry2	Rpl17	Rplp0	LOC101824003	Nup50
158	Ndfip2	Rpl15	Rpl3	Rpl11	Metrn
159	Rbm26	Purb	Tubgcp2	Arrb2	Lysmd3
160	Obi1	Ppp1r18	Derpc	CUNH19orf53	Kdm7a
161	Ednrb	Pfdn5	Micu2	Mnda	Csnk2a1
162	Slain1	P4hb	Nr4a3	Nsa2	Smim7
163	Scel	Myh9	Znf169	Mfsd4a	Rpl27a
164	Mycbp2	Mrfap1	Smkr1	Hnrnpl	Retreg2
165	Fbxl3	Morf4l1	Enah	Satb1	LOC101831582
166	Cln5	Lyst	Pdcd11	Kiaa0040	Dohh
167	Acod1	Llph	Rfx1	Tigit	Ttc1
168	LOC121142013	LOC121142042	LOC121133371	Clgn	Tmem154
169	Kctd12	LOC121141088	Cxxc5	Smim15	Rbm25
170	Lmo7	LOC101841805	Ebf3	Rps10	Rab37
171	Uchl3	LOC101834929	Ttll10	Micos10	Ly96
172	Commd6	LOC101834868	Rps16	Fnbp1	LOC101828355
173	Tbc1d4	LOC101830959	Ccdc115	Prex1	Iffo2
174	LOC121142405	LOC101827917	LOC110342609	Atp1b3	Gtf3c2
175	LOC106021149	LOC101826129	Son	Stoml3	Gemin6
176	Klf12	LOC101822653	Rab11fip3	LOC101842331	Foxp1
177	Klf5	Hcar2	Rps5	Eif1ax	Cfap97
178	Pibf1	Ftl	Mbnl2	Ewsr1	Atxn7l3b
179	LOC121136766	Ddx17	Cfap69	Smdt1	Atp5mf
180	Dis3	Dcun1d5	Rps3	Aimp1	Acbd3
181	Bora	Ccndbp1	Rnf167	Rpl36al	Znf593
182	Mzt1	Capn5	Dstn	LOC101841635	Wipi2
183	LOC121142818	Atxn7l3b	LOC101840585	Rpl34	Tpst2
184	Dach1	Atp5mg	LOC101831404	Atp1b1	Tenm2
185	Pcdh9	Arhgdia	Muc1	LOC101842991	Slc41a1
186	Pcdh20	Akt2	Ccpg1	Dcun1d5	Sft2d1
187	Tdrd3	Zcchc7	Yipf6	Sag	Rpl39
188	LOC121144413	Vps4a	Rtp2	Olfm1	Rab11fip1
189	Diaph3	Usp8	Got1	Trappc1	Ppp1r18
190	Pcdh17	Usp3	Cxcl17	Fstl5	Nbr1
191	LOC110341028	Tpm4	LOC101834839	Cdc42se1	Nabp2
192	Olfm4	Top1	LOC121143542	Hnrnpa1	Mrps18b
193	Pcdh8	Tnpo1	Helz2	Psma4	Manf
194	LOC121138758	Supt5h	Eif5a2	Isg15	LOC121144278
195	Cnmd	Supt4h1	Dcx	Elk3	Hsph1
196	Sugt1	Spcs2	Nvl	LOC121136793	Ctps2
197	Elf1	Snrpd2	Tubd1	LOC110342346	Vamp8
198	Trnae-uuc	Slc25a4	Nup42	Ccnd2	Tmem273
199	Wbp4	Serf2	LOC106020815	Raly	Ramp1
200	LOC101827584	Rps2	Taf2	Rho	Proser1
201	LOC101825569	Rps14	Tasl	Rps3a	Pla2g7
202	Mtrf1	Rpl7	LOC101826564	LOC121134510	Pdcd5
203	Naa16	Rpl6	Zfand2b	Supt4h1	Mettl7a
204	Rgcc	Rpl5	LOC101840116	Rbm22	Mdc1
205	Vwa8	Rpl23	Zbtb32	LOC101844787	LOC121138818
206	LOC121143982	Rnaset2	Iqub	Micos13	LOC121134223
207	Dgkh	Rcn1	Eng	Rbm25	Csnk1g2
208	Akap11	Rack1	LOC121133982	LOC121136579	Bend6
209	Fam216b	Rabac1	Cd9	Eif3e	Atp5pd
210	LOC121144374	Ptprc	Ift122	Milr1	Tnfaip8
211	Dnajc15	Ptpn18	Hmg20a	LOC106021904	Taf15
212	Enox1	Ptp4a2	Timm22	Bola2b	Sh3kbp1
213	Ccdc122	Psme1	Copa	LOC101838491	Rnf139
214	Lacc1	Psmd3	Tra2b	Rplp2	Rapgef6
215	LOC110341036	Psmb6	LOC121138014	Ddx42	LOC101830960
216	LOC110341037	Psmb5	LOC101843888	Dync1i2	LOC101828751
217	LOC121132988	Ppp4c	Rab6b	Pum1	Ino80b
218	Serp2	Polr2l	Tmem185b	Rps25	Gpt
219	Tsc22d1	Polr2a	Lrguk	LOC101833293	Gpr183
220	LOC121134656	Plgrkt	Nrn1l	Usp3	Chmp2a
221	LOC121139120	Plac8	Atp8b3	Imp3	Brwd1
222	LOC121133130	Pip4k2a	Sphk2	LOC101841412	Atp5f1d
223	Nufip1	Phc3	Mbtps1	LOC121139275	Znrd2
224	Gpalpp1	Pfn1	SCoV2-N	Atp5mk	Zc3h8
225	Gtf2f2	Ndufa5	Nmt1	Tpt1	Ubc
226	Tpt1	Msn	Nup205	Supt16h	Uba5
227	Slc25a30	Metrn	Fmnl3	Twf2	Tubgcp3
228	Cog3	Med13	Pdcd10	LOC101827764	Slamf1
229	Siah3	LOC121144278	Plcl2	Rps20	Rnps1
230	Zc3h13	LOC121143621	LOC101841738	Otulinl	Ndufa13
231	Lcp1	LOC121142882	Mapk8ip2	Plgrkt	Mtif2
232	Lrrc63	LOC121141513	LOC101844412	Tra2b	LOC121139499
233	Rubcnl	LOC121141308	Pfn2	Rpl7l1	LOC121133408
234	Lrch1	LOC121138971	LOC121142733	Eloc	Kdm5b
235	Esd	LOC121134329	Ift80	Anxa11	Jun
236	Htr2a	LOC106021590	Rps9	LOC101834868	Elp3
237	Sucla2	LOC101843348	Mfsd4a	Tmem220	Eif3e
238	Nudt15	LOC101840585	Noct	Hdgf	Cep85
239	Med4	LOC101836746	Ptgs2	Rpl9	Txnl4a
240	Itm2b	LOC101822587	Clpb	Pfdn4	Sec24b
241	Rb1	Kmt2b	Mfsd13a	Rheb	Lrrfip2
242	Lpar6	Kmt2a	Rpl8	Scgb2a2	Junb
243	Rcbtb2	Klf6	LOC121144287	Rnf167	Gfy
244	Fndc3a	Khdrbs1	Gorasp2	Rpl23a	Dot1l
245	Gfra2	Kcnab2	Uncx	Ppa1	Atp5f1c
246	Dok2	Hnrnpul2	Sec22c	LOC121133371	Abraxas1
247	Xpo7	Hnrnpu	Mapre3	Eef1a1	Usp15
248	Dmtn	Hnrnpk	Gigyf2	LOC106022083	Ndufb7
249	Fhip2b	Hnrnpab	LOC101830402	LOC101841805	Myo1f
250	Nudt18	Grpel1	Nqo1	Rer1	Kif1a
251	Hr	Gnas	Cnot2	Nudt21	Heatr5b
252	Reep4	Gmfg	CUNH7orf57	Snrpf	Gpr171
253	Bmp1	Galnt1	LOC110343712	LOC101844567	Cks1b
254	LOC101841070	Fhit	Itgav	Sumo3	Tasp1
255	Polr3d	Epsti1	Spef1	Msi2	Srr
256	Slc39a14	Epcam	Gba	Slc7a1	Sorl1
257	Ppp3cc	Eif4e2	Rpn1	Rps23	Slc35b1
258	LOC110341043	Edf1	LOC101834440	Tubb	Polr1h
259	LOC101842063	Dcaf6	LOC101831606	LOC101838863	Ndufa6
260	Pdlim2	Dapk3	Pitpnc1	Zmiz1	Kansl3
261	CUNH8orf58	Cep350	Rps2	Spint2	Hsp90ab1
262	Ccar2	Cd3d	Kcnc4	Zbp1	Gpbp1
263	Bin3	Capns1	Mecp2	Uba1	Canx
264	Egr3	Birc6	Impact	Skil	Atg13
265	Pebp4	Bcap29	B9d2	Sdhaf4	Use1
266	LOC121136517	Atp11b	Psmc2	Ndufab1	Trappc2l
267	Rhobtb2	Arl6ip1	Fkbp8	Ppia	Mtarc2
268	Tnfrsf10b	Arid4b	LOC121142763	Fas	LOC121144214
269	LOC121136705	Anxa11	Trim45	Rpl10a	LOC106021201
270	Chmp7	Alyref	Mtmr6	Mpp1	LOC101839247
271	R3hcc1	Zyx	Efr3b	Smap1	LOC101827462
272	Loxl2	Vapa	Socs7	Utrn	LOC101823152
273	Entpd4	Ttc39c	LOC110342769	Sec11a	Ftl
274	Slc25a37	Trpm2	Pnma1	Rbbp8	Brd7
275	Stc1	Tnrc6b	Pitrm1	Dpy30	Atp5mc2
276	Adam28	Tmsb10	LOC101830475	LOC106020791	Ppp1r37
277	LOC101838707	Tmbim6	Tcf4	Rps17	Hsd17b8
278	LOC101838445	Tmbim4	Trim21	Map1b	Git2
279	Grk5	Tcerg1	Lhx2	Samd3	Cnot9
280	Prdx3	Swi5	Prmt3	Psmd4	Zcchc17
281	Dennd10	Stk4	Krtcap2	Hcar2	Vps28
282	Eif3a	Srsf5	Inpp5b	Rtn4	Txn2
283	Cacul1	Socs1	LOC101828737	Rplp1	Tshz1
284	Fam204a	Snrpg	Suclg1	LOC110343807	Szrd1
285	Rab11fip2	Snrnp200	Smim27	Cmtm7	Stx11
286	Emx2	Slc7a1	Smim35	Epsti1	Scml4
287	Pdzd8	Slc25a3	Gmfb	LOC121144010	Rplp2
288	Slc18a2	Sf3b2	LOC101841412	Dnajc2	Rnf157
289	Shtn1	Sf3a3	Zmat1	LOC121133098	Pdzd3
290	Eno4	Sec61b	Acsl3	Nsfl1c	Pclo
291	Hspa12a	Sash3	Abca13	Son	Ndel1
292	Gfra1	S100a5	Sec61a1	Swi5	Lsp1
293	Atrnl1	Rps17	Nbn	Zranb2	LOC121138074
294	Trub1	Rpl36	LOC101830904	Smco4	LOC110340680
295	Fhip2a	Rpl26	Diaph2	Pfdn5	LOC101840410
296	Ablim1	Rpl18a	Cars1	CUNH9orf85	LOC101839655
297	Afap1l2	Rpl14	Ift88	Rps15a	Kctd10
298	Vwa2	Rpl13	Ttc21a	Dars1	Hyls1
299	Tdrd1	Rom1	Phf19	Litaf	Hic1
300	Ccdc186	Rap1b	Spock1	Eif3f	Fdft1
301	Adrb1	Rab7a	Gnl1	Dnajc8	Farp1
302	Nhlrc2	Rab14	LOC121144214	Ostc	Cd8b
303	Dclre1a	R3hdm4	LOC101823532	Rsbn1l	CUNH6orf89
304	Plekhs1	Ptpn6	Tesk1	Mapre1	Babam1
305	Casp7	Prkaca	Klf9	Kmt2a	Adcy3
306	LOC121139240	Ppp2r5a	Spag8	Sub1	Abcd2
307	Tcf7l2	Polr2e	Rbpj	Eno1	Zmat5
308	LOC121139285	Pole4	Sar1b	LOC101830959	Tob2
309	Vti1a	Plekha2	Arhgap5	LOC121135529	Thap3
310	Zdhhc6	Pin4	Znf672	Pou2f2	Tcf12
311	Acsl5	Pdcd5	Tspan31	Map2k2	Tasor
312	Gpam	Ncl	Ptpn11	LOC121143543	Spin1
313	Shoc2	Myl6	Nsg1	Rbm3	Snx25
314	Bbip1	Mydgf	Rpl35a	LOC101829636	Smarca4
315	LOC121139321	Mrps7	LOC110339976	Phf2	Slc8a1
316	Pdcd4	Mpc2	LOC101836475	Uba52	Slc25a21
317	LOC121139318	Micos10	Izumo4	Pip4k2a	Rsbn1
318	LOC121139319	Maf	Gpr108	LOC101840844	Rpl13a
319	LOC121139335	Ltb	Dusp28	LOC101834067	Rnf34
320	Smc3	Lgals1	Znf827	Rtf1	Rnf2
321	Dusp5	LOC121142880	Copz1	Ap2b1	Rmnd1
322	Smndc1	LOC121142334	Pycr2	Rabgap1l	Rit1
323	Mxi1	LOC121141373	Fhit	Prdx1	Rdx
324	LOC121139348	LOC101844281	Eefsec	Ahi1	Ranbp2
325	Add3	LOC101840410	Flii	Rab10	Rab4a
326	Xpnpep1	LOC101837461	Bag3	LOC121136911	Pkm
327	Cfap58	LOC101832695	Taf1a	LOC101843798	Pglyrp1
328	LOC101827448	LOC101831377	Ppp2cb	Rtn1	Nol7
329	Gsto2	LOC101829957	Rack1	Ndufs7	Nav1
330	LOC110341940	LOC101827642	LOC110341479	Ctcf	Mrpl23
331	LOC101843100	LOC101826070	Znf513	Ubb	Mat2b
332	LOC101827709	LOC101822574	Gins3	Ran	Lyz
333	Cfap43	Kpna4	Slc5a6	Pafah1b1	Lrrc1
334	Sfr1	Jun	Gas6	LOC101834051	Lmtk2
335	Col17a1	Isca1	Mllt10	Tpi1	LOC121137084
336	Slk	Hint2	Cbfa2t3	Emp3	LOC121135906
337	Stn1	Hint1	Memo1	Ubac2	LOC121135879
338	Sh3pxd2a	Hcst	Flrt1	Yipf6	LOC110343764
339	Calhm2	Gnb2	LOC121144288	Rab22a	LOC110342835
340	Pdcd11	Fth1	Usp14	LOC121134231	LOC106022638
341	Atp5mk	Foxp1	Letmd1	Mrpl27	LOC101838820
342	Pcgf6	Flii	Srxn1	Spcs1	LOC101835475
343	Ina	Eif1	Tmtc4	Chd4	LOC101829167
344	Cnnm2	Dync1i2	Zfhx3	Rpl12	LOC101827852
345	As3mt	Dnajb6	Abt1	Btf3	LOC101826250
346	Borcs7	Cuta	Cdc5l	Timm13	LOC101826070
347	Wbp1l	Ctdnep1	Ebf2	Lias	LOC101824914
348	Arl3	Commd6	Tpmt	Nsg1	Itga3
349	Trim8	Cmtm7	Lias	Hnrnpul1	Igf2r
350	Sufu	Chd6	Erich1	Snrpb	Hp
351	Actr1a	Ccnd2	Sec61g	Psmd6	Hcar2
352	Mfsd13a	CUNH2orf68	Sh3glb2	Cd44	Fbxl8
353	CUNH10orf95	CUNH11orf58	Fam149a	Dnaja2	Fbl
354	Cuedc2	Btf3	Pafah1b2	Pfn1	Elac2
355	Fbxl15	Brd8	Ttf1	Sh3glb1	Eefsec
356	Psd	Bclaf1	Rnf34	Dbnl	Dnah7
357	Nfkb2	Atp6v0e1	Psen1	LOC121135368	Cux1
358	LOC121139716	Atl3	Samd15	Elp1	Ctns
359	Gbf1	Arpc1b	Ppp2r5b	LOC101842449	Ckap4
360	Nolc1	Arf1	Uchl3	Cct5	Cdc16
361	Pprc1	Aprt	LOC106023252	Ndufv1	CUNH1orf131
362	Ldb1	Anxa1	LOC121136254	Ptrhd1	CUNH10orf88
363	Hps6	Alkbh3	Ampd2	Ppp1r10	Btg1
364	Armh3	Alg13	Trappc2	Rpl14	Abcb1
365	Kcnip2	Ahnak	Lrig1	Dnajc14	Ubash3b
366	Oga	Aco2	Mks1	Tpr	Tet3
367	Npm3	Abracl	LOC101838358	Rpl32	Srp68
368	Fbxw4	rna-NC-013276.1:1101..2662	Fbxw7	Ext2	Sprtn
369	LOC121139804	Zc3h15	Rcor2	Brk1	Slc37a1
370	LOC101831262	Ythdf3	Rab28	Grk6	Slc25a5
371	Dpcd	Wdr83os	Tpt1	Lsm6	Rsph4a
372	Poll	Ubxn1	Xkrx	Nipbl	Rae1
373	Btrc	Ubqln1	Psen2	Ngdn	R3hdm4
374	Kazald1	Twf2	LOC101842784	Mrpl17	Ndufa5
375	Sfxn3	Trim21	Slc10a7	Snx5	Nde1
376	Pdzd7	Tomm70	LOC101836746	Cep63	Mrpl9
377	Lzts2	Tomm7	Sgtb	Sod1	LOC101840367
378	Twnk	Tomm40	Serpina1	Eefsec	LOC101834051
379	Mrpl43	Tomm22	Gucd1	Mpc1	Kxd1
380	Sema4g	Tnip1	G6pc3	Zdhhc13	Itk
381	Slf2	Tnfaip3	Vegfb	Bcas2	Itgax
382	LOC110343001	Tmem126a	Rpl29	Jpt1	Isoc2
383	LOC121139920	Timm13	Fxyd3	LOC110341186	Ell2
384	Hif1an	Thy1	Fam234b	SCoV2-orf1ab-p2	Csnk1g1
385	Ndufb8	Tcf25	Fbf1	Psmd12	Cnpy3
386	Sec31b	Tbl1xr1	Mak	Cd40lg	Cnot6
387	LOC121139941	Taf15	Stoml1	Arg1	rna-NC-013276.1:72..1026
388	LOC101834849	Suclg2	Kntc1	Med8	Ssh2
389	LOC121139945	Stk24	Rpl10	LOC121141172	Sfr1
390	LOC110343210	Stat3	Ctdnep1	LOC110340959	Rbbp7
391	LOC101835362	Stag2	Srrm1	LOC101843174	Rab2a
392	LOC101835628	Srp19	Ano6	Gpr146	Mx1
393	Bloc1s2	Sod1	Eif4enif1	Thy1	Mcm6
394	Cwf19l1	Smarcc1	Rps4x	Atp5if1	Mcl1
395	Chuk	Slc9a3r1	Cfap298	Eif3d	Mapk4
396	Erlin1	Shisa5	Cdc6	Rpl19	Lpin1
397	Cpn1	Sfpq	LOC106021437	Chd9	Gpx4
398	LOC101838167	Septin7	Necap1	Exosc5	Galnt10
399	Abcc2	Sell	Sfi1	Chchd2	Ankrd35
400	Cutc	Scml4	Eid2	Zcchc7	Abi3
401	LOC101839163	Scaf1	Ect2	Lgals3bp	Tcf7
402	Entpd7	Samhd1	Gatad1	Bag1	Snx10
403	Slc25a28	S100a11	Sec14l2	Ints2	Plek
404	Got1	Rsl1d1	Gatm	Pnn	Phpt1
405	Hps1	Rpn2	Dyrk1a	Atf5	Pef1
406	LOC106021081	Rplp1	Tnfrsf25	Naxe	Nsg1
407	Loxl4	Rpl9	Tmem94	Bri3	Mrnip
408	R3hcc1l	Rpl7l1	Chsy1	Trappc6a	Micos10
409	Golga7b	Rpl36al	LOC121137748	Atp1a1	Mbd2
410	Zfyve27	Rpl35a	Smad2	Ubap2l	Maz
411	Marveld1	Rpl32	Wdr6	Matr3	LOC121141701
412	Avpi1	Rpl23a	Exoc1	Fbl	LOC121139638
413	Pi4k2a	Rpl12	Abcd1	LOC101840750	LOC110341186
414	Ankrd2	Romo1	Obi1	Rabac1	LOC110340945
415	Ubtd1	Rnh1	Slc7a1	Dnajc4	LOC101842645
416	Mms19	Rnf168	Znf768	Rps26	LOC101840750
417	Zdhhc16	Rinl	Pcolce2	Dpm1	Ehmt2
418	Exosc1	Retreg1	Actr6	Ldhal6b	Ctdnep1
419	Pgam1	Rbm8a	Smarcd2	Trmt112	CUNH12orf57
420	Rrp12	Rbm38	Aim2	Sf3a3	Aldh2
421	Frat2	Rbm26	Hacd4	Sat1	Pik3ca
422	Frat1	Rbm22	Cit	Vdac2	Wnk1
423	Arhgap19	Rbis	LOC110342608	Mrpl52	Wipf1
424	Slit1	Ranbp1	LOC101830064	Ndufa4	Vsnl1
425	Lcor	Ralbp1	Thumpd2	Zbtb33	Uck1
426	Pik3ap1	Rabif	Clnk	Actg1	Ttc14
427	Tm9sf3	Pum3	Ubtd1	LOC101827633	Tacc1
428	Dntt	Ptp4a1	Tcf25	LOC101838467	Stx7
429	Blnk	Ptges3	Znf317	Dock10	Sec31a
430	Znf518a	Psmd12	Uba1	St8sia1	Sdccag8
431	Ccnj	Psmc2	Il10ra	Sh2d1a	Rnf115
432	Entpd1	Prdx3	Nadk	Ddx24	Psmd5
433	LOC121140037	Ppa1	Galnt3	Slc17a6	Psmb8
434	LOC110339773	Pop7	Pigr	Rpl6	Pnpo
435	Tctn3	Polr1h	LOC121143498	LOC101843909	Phf23
436	Aldh18a1	Pitpna	Mlkl	LOC101829818	Pdlim2
437	Sorbs1	Pdap1	Fam216a	Psmd7	Pag1
438	LOC101840960	Pcmtd1	Donson	Luc7l3	Mtrf1
439	Pdlim1	Parp12	Galnt7	Cd81	Mrpl16
440	Hells	Pabpc1	Kmt2d	Rbm27	Mapk8ip1
441	Tbc1d12	Nop53	Rpl15	Khk	Map3k1
442	Noc3l	Nmt1	Lrrc45	Ndufa1	Lcor
443	Plce1	Ndufs8	Mepce	Chpt1	LOC101844930
444	Slc35g1	Ndufb8	Atpsckmt	LOC106022825	L3mbtl3
445	Lgi1	Ndufb5	Ccdc39	Higd2a	Kars1
446	LOC101831558	Ndufa4	Cops7a	Lsm2	Calm2
447	Rbp4	Napa	Tmem234	LOC101840468	CUNH19orf25
448	Ffar4	Mtdh	LOC101841405	Rpl26	Anapc15
449	Cep55	Mrps14	Usp53	Pfdn1	Alkbh4
450	Myof	Mrpl27	Mrpl39	Rcn1	Rpa2
451	LOC101836237	Mrpl16	Polr2a	Ndufv3	Ccny
452	Exoc6	Mknk2	Cep170	Rbbp6	Atpaf2
453	LOC121140277	Mien1	Tbc1d20	Samsn1	rna-NC-013276.1:5174..5240
454	LOC121140282	Mgst1	LOC121141202	Srsf11	rna-NC-013276.1:5072..5142
455	LOC121134273	Med28	Zswim8	Ykt6	rna-NC-013276.1:5003..5071
456	LOC121134274	Mbnl1	Cacfd1	Chmp5	rna-NC-013276.1:3833..3901
457	Hhex	Mbd3	Cdk19	Rps27l	rna-NC-013276.1:3760..3830
458	Kif11	Magoh	Helb	Phpt1	rna-NC-013276.1:2664..2738
459	Ide	Ly6e	Errfi1	LOC121141673	rna-NC-013276.1:15333..15399
460	Marchf5	Lsm2	Efna3	Cct8	rna-NC-013276.1:14052..14120
461	Cpeb3	Lactb	Rab40c	LOC101834929	rna-NC-013276.1:11653..11722
462	Btaf1	LOC121138818	Mtln	Fam50a	rna-NC-013276.1:11596..11653
463	Tnks2	LOC121136668	Agk	Unc93b1	rna-NC-013276.1:11528..11594
464	LOC110340189	LOC121134510	Mrps36	Slc25a4	rna-NC-013276.1:1101..2662
465	Ppp1r3c	LOC106021437	Rps27a	Lsm4	rna-NC-013276.1:1029..1100
466	Hectd2	LOC106020811	Cep85	Pde6g	Zzz3
467	Pcgf5	LOC106020791	LOC121142912	Orai1	Zzef1
468	LOC121140319	LOC101843256	LOC101824201	Anapc5	Zyx
469	Ankrd1	LOC101840490	Tacc2	Sf3b1	Zyg11b
470	Rpp30	LOC101840468	Cops8	Mx2	Zxdc
471	Htr7	LOC101838193	Vsnl1	Dr1	Zwint
472	Kif20b	LOC101836143	M6pr	Sec24b	Zwilch
473	Pank1	LOC101834192	Mbtd1	Foxj1	Zw10
474	LOC121140331	LOC101830598	Oga	Hyi	Zup1
475	LOC106020791	LOC101829442	Cutc	Rfx1	Zswim9
476	LOC101843639	LOC101829328	Camsap1	Csde1	Zswim8
477	Ifit1	LOC101829167	Plxna1	Ndufc1	Zswim7
478	Ifit3	LOC101828166	Mlx	Abcf1	Zswim6
479	Ifit2	LOC101825215	Wdtc1	B2m	Zswim5
480	Lipa	LOC101824930	Lrch4	Rab14	Zswim4
481	Ch25h	LOC101824003	Ptpa	Nif3l1	Zswim3
482	Fas	LOC101823044	Epm2aip1	LOC101844281	Zswim2
483	Acta2	Ktn1	Rps18	Rsad2	Zswim1
484	Stambpl1	Kmt5a	Csnk1g3	Tesc	Zscan30
485	Ankrd22	Klf2	Samd3	Snrpe	Zscan29
486	LOC101824484	Kiaa0040	LOC121140951	Sumo2	Zscan26
487	Rnls	Jak1	Rnf130	Ncl	Zscan25
488	LOC106021020	Iqgap1	Wdr45b	Ndufs6	Zscan21
489	Pten	Ifih1	Cnot3	Eif1b	Zscan20
490	Klln	Hyi	Tubg1	LOC121138193	Zscan2
491	Atad1	Huwe1	Net1	Thrap3	Zscan18
492	Papss2	Hsp90ab1	LOC110340235	LOC110343820	Zrsr2
493	Minpp1	Hopx	Alcam	Psip1	Zranb3
494	LOC121135696	Hnrnpl	Znf687	S100a6	Zranb2
495	Sgms1	Hmgb2	Uchl1	Nup42	Zranb1
496	Asah2	Hdgf	Epc2	LOC101843749	Zpr1
497	Prkg1	Gsn	Rps23	Ppp2r1a	Zpbp2
498	LOC121135539	Glrx5	LOC121133550	Gcnt1	Znrf3
499	Cstf2t	Glipr2	Aak1	LOC121141346	Znrf2
500	Gldc	Ginm1	Pan3	Mrps30	Znrf1
501	Uhrf2	Galnt10	Zc3h14	Ube2d3	Znhit6
502	Il33	Fxyd3	Spats2	LOC101826184	Znhit3
503	Ranbp6	Fus	Dtnbp1	Setd2	Znhit2
504	Kiaa2026	Fnbp1	Rab2b	Mapre3	Znhit1
505	Ermp1	Fmc1	Rpl39	Cd7	Znfx1
506	Ric1	Eprs1	Wdr54	Arpc4	Znf879
507	Pdcd1lg2	Emc4	Rundc3a	Spcs2	Znf865
508	Cd274	Emc2	Dpp3	Prpf4	Znf862
509	Plgrkt	Eif5b	Twsg1	Tcf7	Znf853
510	Jak2	Eif3k	Rab6a	Cd3d	Znf839
511	Rcl1	Eif3h	Mboat7	Ssbp1	Znf830
512	LOC121140434	Eif3b	Mtmr4	S100b	Znf827
513	Ak3	Eef2	Nr4a2	Sdhb	Znf821
514	Cdc37l1	Eef1b2	Ncbp3	Eif3i	Znf800
515	Spata6l	Dpm1	Ccdc146	Ppp4c	Znf8
516	Plpp6	Dnajc8	Kif1b	Capza1	Znf787
517	Slc1a1	Dnaja1	Ccdc124	Elf2	Znf786
518	LOC121140457	Dffa	Psmc1	LOC121140784	Znf784
519	Glis3	Ddx42	Gsn	LOC101839333	Znf783
520	LOC101827091	Dcaf8	Rpl36	Ntan1	Znf777
521	LOC121140466	Dbi	LOC121133761	Cdk13	Znf775
522	Rfx3	Cxcl2	Atp5mj	Sf3a1	Znf771
523	LOC121140469	Cst7	Slc7a7	LOC106021786	Znf770
524	Pum3	Cpsf6	LOC121137913	Chchd1	Znf77
525	Vldlr	Cotl1	Med9	Pitrm1	Znf768
526	LOC121134299	Coro1a	LOC101827633	P2ry2	Znf76
527	Smarca2	Cmc1	Nudcd3	P4hb	Znf750
528	Dmrt2	Clint1	Pla2g6	Pde7b	Znf746
529	Dmrt3	Chd2	Nod2	Ptges3	Znf740
530	LOC121140492	Cdk9	Ctps2	Vps4a	Znf711
531	Kank1	Cdc42	Tmem220	Ppih	Znf710
532	Dock8	Cd4	Pi4ka	LOC101841405	Znf707
533	LOC121135632	Cd38	Crk	Lck	Znf706
534	LOC121135483	Cd2	Sec31a	Ubash3a	Znf704
535	Cbwd1	Cct5	Fan1	LOC121138876	Znf703
536	Pgm5	Caprin1	Gda	Capzb	Znf697
537	Pip5k1b	Capn1	Cdh17	LOC101829188	Znf692
538	Pabir1	Cap1	Stk26	LOC101830598	Znf691
539	Fxn	Calr	Dhrsx	Yipf2	Znf687
540	Tjp2	Btg2	Nxnl2	LOC101834409	Znf683
541	Fam189a2	Bola2b	Rela	Dnaja1	Znf672
542	Apba1	Bnip3l	Rb1	Fabp7	Znf668
543	Ptar1	Bcl2	Usf1	Znf219	Znf667
544	CUNH9orf135	Bag5	Arap2	Tomm5	Znf655
545	Mamdc2	B2m	LOC110341649	Rpl24	Znf654
546	Smc5	Atp6v1g1	Ppp2r1a	LOC121135847	Znf653
547	Klf9	Atp5pd	Ptprs	Cct6a	Znf652
548	LOC110341861	Ate1	Map3k5	Rab11a	Znf646
549	Trpm3	Arrb2	LOC121135211	Crebzf	Znf644
550	Cemip2	Arhgdib	Lix1l	Tmem50a	Znf641
551	LOC106022580	Apeh	Npl	Lnpk	Znf638
552	Abhd17b	Adss2	LOC110340680	Cwc15	Znf629
553	CUNH9orf85	Zranb2	Piezo1	Taf8	Znf628
554	Gda	Znf827	LOC101823544	Stag2	Znf623
555	Zfand5	Zfp91	Arhgef12	Sdf2l1	Znf622
556	LOC101835395	Zc3h11a	Rapgef4	Dynlrb1	Znf618
557	LOC101822890	Ywhab	Pip4p1	Rpp40	Znf609
558	Anxa1	Wdr61	Slc35b1	Sugt1	Znf608
559	LOC106022034	Wbp4	Ndufc1	Gpsm3	Znf605
560	Rorb	Was	Abhd4	Fau	Znf598
561	CUNH9orf40	Vps4b	Mtif2	Nop58	Znf597
562	Carnmt1	Vps29	Npdc1	Snrnp27	Znf592
563	Nmrk1	Vps26b	Psmd2	Fbrsl1	Znf583
564	Ostf1	Vps25	Slc12a2	CUNH15orf40	Znf580
565	LOC121140706	Vim	Ppp1r3f	Kif21a	Znf579
566	Pcsk5	Usp15	CUNH12orf29	Stmn2	Znf574
567	Rfk	Usp14	Klhl9	LOC121144027	Znf569
568	Gcnt1	Ufl1	CUNH2orf49	Fam104a	Znf558
569	Prune2	Ucp2	Msr1	Galnt6	Znf536
570	Vps13a	Uchl3	Acss1	Calhm6	Znf532
571	LOC121140760	Ubxn4	Cstf1	Pcbp2	Znf526
572	LOC101825095	Ube2l6	LOC121140008	Ankrd11	Znf524
573	Gnaq	Ube2l3	Nat14	Prkcb	Znf521
574	Cep78	Ube2i	Rpl27a	Zswim8	Znf518b
575	Psat1	Ubap2	Phtf2	Nrbp2	Znf518a
576	Tle4	Tuba1c	Ddx42	LOC106022318	Znf516
577	Lpxn	Tspo	Nfatc2	Romo1	Znf513
578	Zfp91	Trappc1	Spg11	Edf1	Znf512b
579	Cntf	Tpm3	Plcb4	Lrriq1	Znf512
580	LOC101831264	Tomm34	Mgat1	Atp5f1e	Znf511
581	LOC101841659	Tomm20	Cers2	Tdrd7	Znf507
582	LOC106022413	Tnnc2	Zbtb18	Polr1d	Znf503
583	LOC101841927	Tmem258	Btaf1	Prkch	Znf496
584	Dtx4	Tmem101	LOC110342277	Nipsnap2	Znf483
585	LOC101831799	Tmed4	Akap10	LOC110340249	Znf48
586	LOC101842193	Tial1	Klhdc3	Selenow	Znf473
587	Trnak-uuu	Tgoln2	LOC101822529	Psmb7	Znf469
588	Gtpbp6	Tgif1	Mettl22	Larp7	Znf467
589	LOC101823323	Tex10	Ddx54	Dpp8	Znf462
590	LOC106021056	Tax1bp1	Dzank1	Mx1	Znf454
591	Patl1	Taf1d	Nckipsd	Themis	Znf451
592	LOC106021470	Tacc1	Nin	LOC121140486	Znf449
593	Stx3	Sys1	LOC101832947	LOC101840367	Znf446
594	Mrpl16	Sympk	Nicn1	LOC101826984	Znf444
595	Cblif	Supt6h	Ripor1	Capza2	Znf438
596	Ms4a3	Sugt1	Abhd12	LOC101839655	Znf436
597	LOC110339949	Stx4	Ccdc107	LOC101826656	Znf428
598	LOC101824907	Stmp1	Ptrhd1	Arpp21	Znf423
599	LOC101825174	Stk16	Ak3	Znf280d	Znf414
600	Ms4a7	Stim1	LOC101830560	LOC121134132	Znf410
601	Ms4a1	Stat4	Cdkl2	rna-NC-013276.1:1101..2662	Znf408
602	Ms4a13	Stat1	Diaph1	Pim1	Znf407
603	LOC106022816	Ssu72	Sf3a1	Sash3	Znf398
604	Ms4a15	Ssrp1	Zfand2a	Ube2m	Znf397
605	Ccdc86	Ssr4	Fam102b	Pdc	Znf395
606	Prpf19	Ssr2	Mcee	Gpx1	Znf394
607	Tmem109	Ssna1	LOC110339719	LOC121133550	Znf385d
608	Tmem132a	Ssbp2	Cpsf3	Tlr9	Znf385b
609	Slc15a3	Ssbp1	LOC106022083	Nol12	Znf385a
610	Cd6	Srsf7	LOC110340174	SCoV2-N	Znf384
611	LOC106021018	Srsf6	Gtf2h1	Auts2	Znf367
612	Cd5	Srpk1	LOC101841064	Taf10	Znf365
613	Vps37c	Sri	Krt10	Alkbh1	Znf362
614	Ddb1	Sptbn1	Qser1	Znf771	Znf358
615	Tkfc	Sod2	Zc3h12a	St13	Znf354b
616	LOC101841130	Socs3	LOC101829230	Bax	Znf35
617	Tmem138	Snu13	Pus7	Sf3b6	Znf346
618	Tmem216	Snrpe	Stim2	Bcap29	Znf341
619	Cpsf7	Snrpb2	Gng8	St8sia6	Znf335
620	Sdhaf2	Snf8	Pigk	LOC121141258	Znf334
621	Ppp1r32	Smndc1	LOC106022591	Gda	Znf330
622	Lrrc10b	Smim15	Sec14l5	Rbis	Znf329
623	Syt7	Smg6	Myl9	Tmco1	Znf326
624	Dagla	Smg1	Znf329	Pcbp1	Znf324
625	LOC121140966	Smchd1	LOC101831045	LOC101837226	Znf32
626	Myrf	Smc5	Ddhd1	Nle1	Znf319
627	Tmem258	Smarca4	Pom121c	Ppib	Znf318
628	Fen1	Smap2	Lrrc1	Suclg1	Znf317
629	Fads1	Smad2	Klhl11	Serbp1	Znf316
630	Fads2	Sltm	Snrpa	Arpp19	Znf304
631	Fads3	Slc25a11	Pcdh7	Add1	Znf3
632	Rab3il1	Skil	Taf8	Gnat1	Znf296
633	Best1	Siva1	Tbc1d9	Syt1	Znf292
634	Fth1	Sh3kbp1	Ubxn6	Pdcd10	Znf287
635	LOC101829376	Sh3glb1	Dynlrb2	LOC101833432	Znf286a
636	LOC121134449	Sh3bgrl3	Olfm1	Atp5mc3	Znf282
637	Scgb2a2	Sf3b5	Usp47	LOC101826335	Znf281
638	LOC121141071	Sf3a1	Rint1	Fus	Znf280d
639	LOC121141072	Selplg	Mcu	Paip2	Znf280c
640	Scgb1a1	Sec31a	Znf219	Ndufc2	Znf280b
641	Ahnak	Sdhaf2	Med27	LOC101841750	Znf277
642	Eef1g	Sdf4	Capza1	LOC121137669	Znf276
643	LOC110340556	Scaf11	Nsa2	Pwp1	Znf274
644	Tut1	Saraf	Rprd1a	Igsf8	Znf263
645	Mta2	Sar1b	LOC101840016	Ube2e1	Znf260
646	Eml3	Sap18	Ap2a2	Ltb	Znf26
647	Rom1	Samd9	Desi1	Sod2	Znf251
648	B3gat3	Rtn4	CUNH1orf189	Gapdh	Znf25
649	Ganab	Rsrc2	Dop1b	Il6st	Znf248
650	Ints5	Rraga	Nme9	LOC121141071	Znf24
651	Lbhd1	Rps8	Kctd17	Rps8	Znf239
652	LOC121135616	Rps7	LOC101842025	Atp5pb	Znf236
653	LOC121141172	Rps3a	Rab3c	Arnt	Znf23
654	Ubxn1	Rps27l	Alg6	LOC101840585	Znf22
655	Lrrn4cl	Rps20	LOC110342221	Lgals3	Znf219
656	Bscl2	Rps15	LOC101834614	Med23	Znf217
657	Gng3	Rps13	Ccnc	Mpv17	Znf207
658	Hnrnpul2	Rps12	Cdca7	Arhgef1	Znf202
659	Zbtb3	Rpn1	Tbc1d17	Cap1	Znf2
660	Polr2g	Rplp2	Prmt6	Lst1	Znf189
661	Taf6l	Rpl22	Psmg2	Ktn1	Znf185
662	Tmem179b	Rpl21	Tnfsf8	Gstp1	Znf184
663	Nxf1	Ripor2	Cdan1	Nme6	Znf18
664	Stx5	Ripk1	LOC106020924	Ifit2	Znf174
665	Wdr74	Riok3	Slc7a8	Eif3h	Znf169
666	LOC106021977	Rhoa	Wdfy3	LOC121134137	Znf16
667	Slc3a2	Rflnb	Actn1	LOC110341366	Znf148
668	LOC110340611	Rel	Agt	LOC101836911	Znf146
669	Lgals12	Rbck1	Kmt2b	Bcl7a	Znf143
670	LOC101830643	Rbbp7	LOC121143353	Maz	Znf142
671	LOC106022596	Rap2b	Taf5l	Chd2	Znf133
672	Atl3	Ran	Txndc12	Rom1	Znf131
673	Rtn3	Raly	Ints4	LOC121138971	Znf12
674	Zfta	Rab5c	LOC121144496	Nr4a3	Zmynd8
675	Spindoc	Rab4b	Furin	Akr1a1	Zmynd19
676	Mark2	Rab37	LOC101842414	Serf2	Zmynd15
677	Rcor2	Rab35	LOC101827761	Hnrnpdl	Zmynd12
678	Naa40	Rab21	Rpl28	Sertad3	Zmynd10
679	LOC101832408	Rab11fip1	Nek5	Mfsd13a	Zmym6
680	Otub1	Ptrhd1	LOC121140357	Pdf	Zmym5
681	Macrod1	Ptpn2	Spg7	Nin	Zmym4
682	Flrt1	Psme3ip1	Ankrd37	Lactb	Zmym3
683	Stip1	Psmd7	Heatr1	Slc1a2	Zmym2
684	Fermt3	Psmd4	Rfxank	Psmb9	Zmym1
685	Trpt1	Psmc5	Selenos	Pdxdc1	Zmpste24
686	Nudt22	Psmb9	Stxbp3	Ncf1	Zmiz2
687	Dnajc4	Psmb7	Hsd17b10	rna-NC-013276.1:72..1026	Zmat3
688	Vegfb	Psmb2	Sh2d3c	Wdr74	Zmat2
689	Fkbp2	Psmb1	Coprs	Ndufb9	Zmat1
690	Ppp1r14b	Psma6	Slc36a4	Arpc1a	Zkscan8
691	Plcb3	Psma3	Senp7	Pcbd2	Zkscan5
692	Bad	Psma1	Tubgcp3	Pde4a	Zkscan1
693	Gpr137	Psip1	Msh6	LOC101829328	Zic5
694	Esrra	Prrc2c	P2ry2	Mxd4	Zic2
695	Trmt112	Prpf4b	LOC101830808	Cep85l	Zic1
696	Prdx5	Prmt1	LOC101830103	Usp14	Zhx3
697	LOC121134453	Prex1	Rnf41	Rpl17	Zhx2
698	Ccdc88b	Pqbp1	LOC106021264	Hnrnpf	Zhx1
699	Rps6ka4	Ppp2r5e	Cbr4	Mrpl41	Zgrf1
700	LOC110340657	Ppib	Snapc5	Atp8b3	Zgpat
701	LOC121132758	Ppia	Itpr1	Ccl3	Zfyve9
702	Nrxn2	Polr2i	Pxn	LOC110342252	Zfyve28
703	Rasgrp2	Polr1d	Gcnt1	Tlk1	Zfyve27
704	Pygm	Pnrc2	LOC106021050	LOC101822684	Zfyve26
705	Sf1	Pnrc1	Fbxl15	Magoh	Zfyve21
706	LOC121141367	Pnisr	Eogt	Gins3	Zfyve19
707	Map4k2	Plin2	Pebp4	Katna1	Zfyve16
708	Men1	Pim1	Tmem127	LOC101836001	Zfyve1
709	Cdc42bpg	Pih1d1	Pcmtd1	U2af2	Zfx
710	LOC121141376	Pggt1b	Tecpr2	Atp5mj	Zfta
711	Ehd1	Pfdn6	Dag1	Hspa5	Zfr2
712	Atg2a	Pebp1	Mmab	Lyl1	Zfr
713	Ppp2r5b	Peak1	Pigl	Cxcl2	Zfpm2
714	Gpha2	Pdia3	Lrsam1	Fam76a	Zfpm1
715	Batf2	Pde4b	Fbrsl1	Gpr155	Zfpl1
716	Arl2	Pcna	Ropn1l	Sf3b5	Zfp91
717	Snx15	Parp1	Stk16	Elof1	Zfp90
718	Sac3d1	Park7	Aspm	Ak2	Zfp64
719	Cdca5	Pak2	Rrp9	Rpl18a	Zfp62
720	Zfpl1	Paics	Ankmy2	Ube3a	Zfp37
721	Vps51	Pafah1b3	Zbtb44	Pdcd1	Zfp36l2
722	Tm7sf2	Pafah1b1	Rtl5	Clnk	Zfp36l1
723	Znhit2	Otud6b	St13	Mrps12	Zfp36
724	Fau	Otub1	Sult4a1	Slc16a3	Zfp3
725	Mrpl49	Osbpl8	Ids	Tomm70	Zfp28
726	Syvn1	Ormdl2	Dmxl1	Gabarapl1	Zfp2
727	Capn1	Nup153	Sgpp1	Smchd1	Zfp14
728	LOC101825358	Nudt8	Qdpr	Huwe1	Zfp1
729	Pola2	Nucb1	LOC101832146	Slc25a3	Zfhx4
730	Cdc42ep2	Nsd1	Ccdc127	Sh2d1b	Zfhx3
731	Dpf2	Nsa2	Ints2	Cep350	Zfhx2
732	Slc25a45	Nol11	LOC101826458	Mrpl15	Zfc3h1
733	Frmd8	Nnt	LOC121141274	Ddx17	Zfat
734	LOC121141414	Nipal3	Rfx2	Rnps1	Zfand6
735	Scyl1	Nifk	Rps6ka4	LOC101822409	Zfand5
736	Ltbp3	Nfatc3	Mybl2	LOC121137782	Zfand4
737	Znrd2	Nedd8	Amelx	Slc39a10	Zfand3
738	Fam89b	Ndufs7	Casp2	Dync1h1	Zfand2b
739	Ehbp1l1	Ndufs4	LOC101823309	Eif2b5	Zfand2a
740	Kcnk7	Ndufc2	SCoV2-M	Trir	Zfand1
741	LOC121141452	Ndufb11	Khk	Ybx3	Zer1
742	Map3k11	Ndufa2	Pcgf1	Cops7a	Zeb2
743	Pcnx3	Ndfip2	Cnga2	Mien1	Zeb1
744	Sipa1	Naa80	Cibar2	Cdkl4	Zdhhc9
745	Rela	Myo1g	LOC110343556	Lancl1	Zdhhc8
746	Kat5	Mycbp2	Zfp2	CUNH22orf39	Zdhhc7
747	Rnaseh2c	Myc	Herpud1	Ifrd2	Zdhhc6
748	Ap5b1	Mtpn	Dennd1a	Rabggtb	Zdhhc5
749	LOC106021364	Mtch2	Wdr53	LOC101830383	Zdhhc4
750	Snx32	Mrps31	Ss18l2	Parp12	Zdhhc24
751	Cfl1	Mrps15	Telo2	Selenot	Zdhhc23
752	Mus81	Mrpl41	Syt5	Eid2	Zdhhc21
753	Efemp2	Mrpl23	Rps24	Mrps22	Zdhhc20
754	Ctsw	Mrpl21	Tcp11l1	Tmtc1	Zdhhc2
755	LOC101833884	Mrpl17	LOC101843868	Dmac1	Zdhhc18
756	Ccdc85b	Mrpl15	Sertad1	Thoc7	Zdhhc17
757	Fosl1	Mrpl13	Dcaf4	Rcvrn	Zdhhc16
758	CUNH11orf68	Mpv17l2	Rpl35	Plin2	Zdhhc15
759	Drap1	Mphosph8	Tbk1	LOC101829663	Zdhhc14
760	LOC101836154	Mllt10	Zmynd11	Ptpn22	Zdhhc13
761	LOC121141510	Mlec	Sms	Xrn1	Zdhhc12
762	Sart1	Micos13	Tmed4	Muc1	Zdhhc1
763	Eif1ad	Mef2a	Ccdc90b	LOC121138014	Zdbf2
764	Banf1	Med24	LOC121133991	LOC101826430	Zcwpw2
765	Cst6	Mdh1	Klhl24	Arl4c	Zcwpw1
766	Sf3b2	Mast3	Arhgap18	Dnph1	Zcrb1
767	Pacs1	Marcks	Atp6v0e2	Rasgrp1	Zcchc9
768	LOC121141518	Mapre2	Dync1li1	Mrpl9	Zcchc8
769	Klc2	Map7d1	Rnf144a	LOC121142811	Zcchc7
770	Rab1b	Map2k2	Znf451	LOC121143419	Zcchc4
771	Cnih2	Map1b	Stard7	LOC110342145	Zcchc3
772	Yif1a	Macf1	CUNH19orf44	Rcan3	Zcchc24
773	Tmem151a	Lrrfip1	Relch	Brd4	Zcchc2
774	Cd248	Lrp10	LOC121143245	Psmg1	Zcchc18
775	Rin1	Lpxn	Mrps33	Timm21	Zcchc14
776	Brms1	Lman2	Cdyl	LOC101835557	Zcchc12
777	B4gat1	Lman1	Abcb1	Gpn3	Zcchc10
778	Npas4	Litaf	LOC101833521	LOC121138218	Zc4h2
779	Mrpl11	Leprotl1	Nrbp2	Ctdsp1	Zc3hc1
780	LOC101824143	Ldhb	Tnfrsf1b	Ciao2b	Zc3hav1
781	Dpp3	Lbr	Cdkn2c	LOC121136090	Zc3h7b
782	Bbs1	Lbhd1	Faxc	Iqub	Zc3h7a
783	Zdhhc24	Lamtor1	Fadd	Npm1	Zc3h6
784	Actn3	Lamp1	LOC121138515	Gal	Zc3h4
785	Ctsf	LOC121144298	Prrc2c	Psen2	Zc3h3
786	Ccdc87	LOC121144029	Fas	Rora	Zc3h18
787	Ccs	LOC121143543	Naa30	Fmn2	Zc3h15
788	LOC101843260	LOC121143353	Herc1	Stk38	Zc3h14
789	LOC101822619	LOC121141346	LOC110342774	Ifit3	Zc3h13
790	Sptbn2	LOC121141172	Bcl6	Rbm8a	Zc3h12d
791	LOC106020945	LOC121139275	Ehd3	Sesn3	Zc3h12c
792	Rce1	LOC121138880	Cops4	LOC110341940	Zc3h12b
793	Pc	LOC121138874	LOC101830367	Psma3	Zc3h12a
794	Lrfn4	LOC121136697	Rps25	Ficd	Zc3h11a
795	LOC121135738	LOC110341366	Ergic1	Cxcr6	Zc3h10
796	Rhod	LOC110339287	LOC101823068	Cntn4	Zc2hc1c
797	LOC106021491	LOC106022907	LOC101839785	Cd8a	Zc2hc1b
798	Kdm2a	LOC106022640	LOC121144178	Herc6	Zc2hc1a
799	Grk2	LOC106021809	LOC106020906	Eny2	Zbtb9
800	Ankrd13d	LOC101843909	Emc3	Tbc1d9b	Zbtb8os
801	Ssh3	LOC101843174	Snip1	Eif3k	Zbtb8b
802	Pold4	LOC101842562	Atp5f1c	LOC101827403	Zbtb8a
803	Clcf1	LOC101842449	Hs1bp3	Srsf5	Zbtb7c
804	Rad9a	LOC101841819	Ptcd1	Jtb	Zbtb7b
805	Ppp1ca	LOC101841659	Ptprr	Tmed7	Zbtb7a
806	Tbc1d10c	LOC101841635	Tmcc2	Cdk2ap2	Zbtb6
807	Carns1	LOC101840750	Rnf11	Ift88	Zbtb5
808	Rps6kb2	LOC101840310	Exosc6	Kdm4b	Zbtb49
809	LOC101840490	LOC101840088	SCoV2-UTR3	Ubqln2	Zbtb48
810	Coro1b	LOC101840016	Stx2	LOC121142042	Zbtb47
811	Cabp4	LOC101839974	LOC121135847	Tacc1	Zbtb46
812	Tmem134	LOC101839655	Stard10	Heca	Zbtb45
813	LOC101830383	LOC101839265	LOC110341716	Atg12	Zbtb44
814	Pitpnm1	LOC101838491	Srp68	Mettl16	Zbtb43
815	Cdk2ap2	LOC101838467	Actn4	Eif3g	Zbtb42
816	Gstp1	LOC101837891	LOC101831473	Ndufb3	Zbtb41
817	Ndufv1	LOC101837409	LOC121137941	Anp32e	Zbtb40
818	LOC101841840	LOC101837226	Znf512	Slc16a10	Zbtb4
819	Nudt8	LOC101835445	Mical2	Mrps18b	Zbtb39
820	Acy3	LOC101834557	LOC101839163	Oaz1	Zbtb38
821	Unc93b1	LOC101834381	Eola2	Rinl	Zbtb37
822	Aldh3b1	LOC101833775	Kcnh3	Hspa8	Zbtb34
823	Ndufs8	LOC101833182	Rps6	LOC101836059	Zbtb33
824	Tcirg1	LOC101831113	LOC121142672	Trappc6b	Zbtb32
825	Chka	LOC101830689	Mid1ip1	Pygo2	Zbtb3
826	Kmt5b	LOC101830643	Plcl1	Rpl30	Zbtb26
827	CUNH11orf24	LOC101829214	LOC106020747	Cklf	Zbtb25
828	Lrp5	LOC101828113	Fcgr2b	Pde4d	Zbtb24
829	Ppp6r3	LOC101827358	Cfap44	Cdkn2d	Zbtb22
830	LOC121141903	Kmt5b	Cep85l	LOC101839334	Zbtb21
831	Gal	Kmt2e	Smad3	LOC101838358	Zbtb20
832	Cpt1a	Klc1	Scmh1	Znf638	Zbtb2
833	Mrpl21	Kdm7a	LOC101825145	Glrx5	Zbtb18
834	Ighmbp2	Jund	Usp9x	Cdc6	Zbtb17
835	Tpcn2	Junb	LOC110342032	Kdm4a	Zbtb16
836	LOC101837284	Jtb	Ccdc174	Hint1	Zbtb14
837	Ccnd1	Jpt1	Acp1	Actr3	Zbtb12
838	Lto1	Itm2b	Exoc2	Ube2b	Zbtb11
839	Ano1	Itgb1	Map1b	Pld4	Zbtb10
840	Fadd	Irf1	LOC121134251	Ndufb6	Zbtb1
841	Ppfia1	Imp4	LOC121135616	LOC121135836	Zbp1
842	Cttn	Il2rb	Tmem260	Prmt3	Zbed6
843	Shank2	Il17ra	Fam53a	Noct	Zbed4
844	Dhcr7	Ikbke	Lrrc58	Smkr1	Zbed3
845	Nadsyn1	Ifitm2	Cenpl	Ssb	Zbbx
846	LOC121141953	Ifi44l	LOC101823323	Tdp2	Zadh2
847	Osbpl5	Ier5	Msi2	Ehd1	Yy2
848	LOC101822968	Idh3b	Rftn1	Mcu	Yy1
849	LOC106020873	Hspd1	Slc33a1	Trim28	Ywhaz
850	Cars1	Hspa9	Mrpl35	Med30	Ywhaq
851	Nap1l4	Hspa8	LOC101827005	CUNH2orf49	Ywhah
852	Phlda2	Hspa4	Zdhhc8	Ctdnep1	Ywhag
853	Slc22a18	Hnrnpf	Trio	Pold1	Ywhae
854	Cdkn1c	Hnrnpa2b1	Tyw3	Fdps	Ywhab
855	Kcnq1	Hnrnpa1	Herc4	Arid4b	Ythdf3
856	Tssc4	Hipk1	Capn7	Sap18	Ythdf2
857	Cd81	Helq	Ncam2	Adcy3	Ythdf1
858	LOC106020962	H1-2	Rbm33	Eif4b	Ythdc2
859	Tspan32	Gtpbp4	Nme7	Ice2	Ythdc1
860	Ascl2	Gstp1	Slc16a10	Mrps15	Yrdc
861	LOC121142006	Grina	Abcd2	LOC101832398	Ypel5
862	LOC101824833	Gpsm3	Il1r2	Klhl11	Ypel4
863	Mrpl23	Gpbp1	Plekhb2	Srp14	Ypel3
864	Tnnt3	Gnpda1	Brwd3	Zbtb32	Ypel2
865	Lsp1	Gng13	Tmem184b	Polr2i	Ypel1
866	Tnni2	Gnal	LOC121137199	Focad	Yod1
867	Ctsd	Glipr1	LOC121137756	Ubtf	Yme1l1
868	Ifitm10	Ghitm	SCoV2-orf1ab-p2	Ybx1	Ylpm1
869	Dusp8	Gapdh	P2ry10	LOC106021809	Ykt6
870	Mob2	Fyb1	Olig2	Ccdc102a	Yju2b
871	Brsk2	Fxyd5	Ankh	Ywhab	Yju2
872	LOC121142038	Frg1	Pml	Pacrg	Yipf6
873	LOC101832676	Foxn3	Cisd2	Mettl22	Yipf5
874	Muc5b	Fos	Slain1	LOC101833350	Yipf4
875	Muc5ac	Fmr1	Evi2a	Cd3e	Yipf3
876	Muc2	Fmnl1	Exo5	Sox2	Yipf2
877	Muc6	Flna	Nr2c1	LOC121134329	Yipf1
878	Ap2a2	Fcer1g	Pcnt	Tmem167a	Yif1b
879	Chid1	Fbl	Fam8a1	Polr1e	Yes1
880	LOC121142159	Ezr	Gga1	Tnnt2	Yeats4
881	LOC121142157	Evl	Arntl	Ggps1	Yeats2
882	Tspan4	Epb41	Zrsr2	Ranbp1	Ydjc
883	Polr2l	Eml4	Fech	Smpd2	Ybx3
884	Cd151	Elk3	Sec24b	Ifitm2	Ybx2
885	Cracr2b	Eif6	Grk1	Rsrc2	Ybx1
886	Pnpla2	Eif4b	Slc27a2	Ppargc1a	Ybey
887	Rplp2	Eif3m	Cdca5	Mrpl18	Yars2
888	Pidd1	Eif3f	Vwa3a	S100a9	Yars1
889	Slc25a22	Eif3d	LOC121141301	Celf1	Yap1
890	Cend1	Eif3a	Rars1	Hmgn3	Yaf2
891	Gatd1	Dusp2	Cwc25	B4galnt3	Yae1
892	Taldo1	Dus2	Shroom3	Dnajc19	Xylt2
893	Eps8l2	Dtnbp1	Vps52	LOC101828491	Xylt1
894	Tmem80	Dpm2	LOC121141701	Emc9	Xylb
895	Deaf1	Dph3	Mink1	Rpl21	Xxylt1
896	Drd4	Dock2	SCoV2-S	LOC121134297	Xrra1
897	LOC110341071	Dnttip2	Nup58	Mrpl3	Xrn2
898	Irf7	Dnph1	Erlec1	Znf672	Xrn1
899	LOC121142271	Dnajc9	Dcakd	Tomm6	Xrcc6
900	Rassf7	Dnajc7	LOC121135915	Nfix	Xrcc5
901	Lrrc56	Dnajc3	Fkbp1a	LOC121142733	Xrcc4
902	Hras	Dnajc21	Mrpl22	Cd6	Xrcc3
903	Rnh1	Dnajc2	Tmem43	Smap2	Xrcc2
904	Ptdss2	Dnajb1	Npepl1	Copb2	Xrcc1
905	Ano9	Diaph1	LOC121144479	LOC101833418	Xpr1
906	Sigirr	Dgka	Insyn2b	LOC101829442	Xpot
907	Pkp3	Dera	Pef1	Kiaa1958	Xpo7
908	B4galnt4	Denr	Orai1	Taf15	Xpo6
909	LOC106021809	Ddx24	Ccdc40	Eri3	Xpo5
910	Ifitm3	Ddost	Snrnp70	Stmp1	Xpo4
911	LOC121142324	Dctpp1	Elavl4	Timm10	Xpo1
912	Ifitm1	Dctn2	Arhgef2	Mrfap1	Xpnpep3
913	Ifitm2	Dazap1	Eif4h	Ruvbl2	Xpnpep2
914	Ifitm5	Cyrib	Sympk	Phf19	Xpnpep1
915	Pgghg	Cwc15	LOC121135261	Rnf220	Xpc
916	Nlrp6	Cul5	Igf2bp2	LOC121143984	Xpa
917	LOC101827967	Crlf3	Arhgap35	Asap1	Xkrx
918	Psmd13	Commd8	LOC121143556	Pfdn6	Xkr8
919	Sirt3	Commd3	Nap1l3	Atpsckmt	Xkr7
920	Ric8a	Commd2	Fgf12	Acadm	Xkr6
921	Bet1l	Commd1	Abcd4	Pmepa1	Xkr4
922	Scgb1c1	Cnot7	SCoV2-orf1ab-p1	CUNH3orf38	Xk
923	LOC101843172	Clk3	Ap4b1	SCoV2-orf1ab-p1	Xg
924	LOC101843716	Chd4	Clns1a	Hnrnpk	Xdh
925	LOC101843984	Chchd2	Tmem209	LOC121142391	Xcr1
926	LOC121134512	Cebpb	Dvl3	LOC121144200	Xbp1
927	Sprn	Cdc37	Fbxo10	Cxcr2	Xaf1
928	Mtg1	Cdc26	Ptcd3	Mknk2	Xab2
929	Paox	Cd9	Dimt1	LOC121144298	Wwtr1
930	LOC101830693	Cd6	Rpl11	Txndc17	Wwp2
931	Echs1	Cd3e	Bckdk	Ptn	Wwp1
932	Fuom	Cct8	Copg1	Mtmr4	Wwox
933	Znf511	Cct6a	LOC101842056	Arpc1b	Wwc3
934	Tubgcp2	Cct4	Eif2ak1	Btbd7	Wwc2
935	Adam8	Ccl5	Eif3j	Abca13	Wwc1
936	LOC121142368	Capzb	Ess2	LOC121133665	Wscd2
937	Kndc1	Calm1	Tmem41a	Kdelr1	Wscd1
938	LOC101826482	CUNH4orf3	Bpifa2	Ptrh2	Wsb2
939	LOC121135486	CUNH16orf87	LOC101825530	Naa38	Wsb1
940	Cfap46	Brd1	LOC121133917	Spi1	Wrnip1
941	Inpp5a	Bola1	LOC121142320	Ywhaq	Wrn
942	Pwwp2b	Bcas2	Ddx1	Plpp5	Wrap73
943	LOC106020979	Bbln	Git1	Tnfsf11	Wrap53
944	Lrrc27	Baz1b	Znf274	Eprs1	Wnt9a
945	Stk32c	Bax	Polr1a	Fbxo38	Wnt7b
946	Dpysl4	Atp6v1e1	LOC101826984	Atp6v1f	Wnt7a
947	Jakmip3	Atp5po	Derl2	Ndufb4	Wnt6
948	Bnip3	Atp5f1e	Podnl1	Vamp3	Wnt5b
949	LOC121142425	Atp1b3	Fkbp7	Otulin	Wnt5a
950	Ppp2r2d	Atf4	Pip5k1a	Ciao2a	Wnt4
951	LOC101831172	Arpc3	Pcdh17	Cnot1	Wnt2b
952	Glrx3	Arpc2	Ezh1	Cd63	Wnt2
953	CUNH10orf143	Arl6ip4	LOC121144120	Ccndbp1	Wnt11
954	Ebf3	Arid5b	LOC110343382	Tmbim6	Wnt10b
955	LOC121142443	Arid1a	Eif4e3	Dimt1	Wnt10a
956	Mgmt	Arhgef3	Ccs	Trub2	Wnk4
957	LOC121134542	Arhgef1	Dusp5	Eif5a2	Wnk3
958	Mki67	Arhgap9	Slc35c2	G3bp1	Wnk2
959	Ptpre	Arf5	Hspb1	CUNH8orf33	Wls
960	LOC110341195	Apc	Marf1	Zc3h13	Wiz
961	Dock1	Ap3s1	Mios	Vcpkmt	Wipi1
962	Adam12	Ap1s1	Dpf2	Plpp6	Wipf3
963	Fank1	Ap1m1	Gclc	Pdcd4	Wipf2
964	Dhx32	Anxa7	Traf7	Eif4h	Wif1
965	LOC101833800	Anxa6	Rpl14	Ncald	Whrn
966	Uros	Aldoa	Sp4	LOC101828166	Whamm
967	Edrf1	Aimp1	Dynlrb1	Rnf168	Wfs1
968	Ctbp2	Agps	Atg10	LOC121136846	Wfikkn2
969	Zranb1	Actr3	Amdhd2	LOC101839749	Wfikkn1
970	Abraxas2	Ablim1	LOC101837628	Sptlc2	Wfdc3
971	Eef1akmt2	Abce1	Rps20	Jpt2	Wfdc2
972	Fam53b	Abcb1	Kiaa0232	Arcn1	Wfdc1
973	LOC101834406	rna-NC-013276.1:5174..5240	Wwp2	Zfyve16	Wee1
974	Oat	rna-NC-013276.1:5072..5142	Cep290	LOC101833610	Wdtc1
975	LOC110341238	rna-NC-013276.1:5003..5071	Zfhx2	LOC101833339	Wdsub1
976	Chst15	rna-NC-013276.1:3833..3901	Gramd1a	Hgsnat	Wdr97
977	Cpxm2	rna-NC-013276.1:3760..3830	Fam91a1	Psenen	Wdr93
978	Bub3	rna-NC-013276.1:2664..2738	Psmd6	LOC121144479	Wdr91
979	Acadsb	rna-NC-013276.1:15333..15399	Il23a	Birc2	Wdr90
980	Ikzf5	rna-NC-013276.1:14052..14120	Cetn2	LOC101839265	Wdr89
981	Pstk	rna-NC-013276.1:11653..11722	Crot	Ptp4a1	Wdr88
982	CUNH10orf88	rna-NC-013276.1:11596..11653	Ska1	Cul5	Wdr86
983	LOC101835886	rna-NC-013276.1:11528..11594	Nmnat2	Stx11	Wdr83os
984	Dmbt1	rna-NC-013276.1:1029..1100	Gnb5	Spns3	Wdr83
985	Htra1	Zzz3	Amfr	Gsk3b	Wdr82
986	Plekha1	Zzef1	LOC121135892	Psmd5	Wdr81
987	Btbd16	Zyg11b	Xab2	Zcchc2	Wdr77
988	LOC121142728	Zxdc	Rbm18	CUNH1orf53	Wdr76
989	Tacc2	Zwint	LOC110342991	LOC121141439	Wdr75
990	LOC106021232	Zwilch	CUNH1orf198	Tcerg1	Wdr74
991	LOC110341260	Zw10	Mrtfa	Psmb5	Wdr73
992	Nsmce4a	Zup1	LOC101832893	Mrpl12	Wdr72
993	LOC121142741	Zswim9	Gigyf1	Mrpl51	Wdr70
994	Ate1	Zswim8	Smim33	Ppp1ca	Wdr7
995	Fgfr2	Zswim7	Ebf1	Rbx1	Wdr62
996	Wdr11	Zswim6	Arl16	Vdac1	Wdr61
997	LOC101840419	Zswim5	Pigv	Sdhd	Wdr6
998	LOC110341288	Zswim4	Rgcc	CUNH11orf58	Wdr5b
999	LOC121135549	Zswim3	Znf184	Qrsl1	Wdr59
1000	Inpp5f	Zswim2	Cd6	Alg6	Wdr55
1001	Bag3	Zswim1	Atp6ap2	Ndufs3	Wdr54
1002	LOC121142791	Zscan30	Agps	Lman2	Wdr53
1003	Tial1	Zscan29	Macrod2	Lrif1	Wdr5
1004	Rgs10	Zscan26	Irak2	Wfdc2	Wdr49
1005	LOC101841405	Zscan25	Abcb10	Skap2	Wdr48
1006	Rusf1	Zscan21	Mterf4	Cr1l	Wdr47
1007	Tgfb1i1	Zscan20	Tgds	LOC101841714	Wdr46
1008	Armc5	Zscan2	Ern1	Elavl2	Wdr45b
1009	LOC101842915	Zscan18	Xpo5	Rps12	Wdr45
1010	LOC101838803	Zrsr2	Cfap126	LOC101837628	Wdr44
1011	LOC101839072	Zranb3	Puf60	Anapc13	Wdr43
1012	LOC121142812	Zranb1	Casz1	Dstn	Wdr41
1013	Itgax	Zpr1	Ube2l6	LOC121142791	Wdr4
1014	Itgam	Zpbp2	Ddx10	LOC106022640	Wdr38
1015	LOC101843909	Znrf3	Exoc6b	Psmd8	Wdr37
1016	Fus	Znrf2	Abca7	Stat6	Wdr36
1017	Prss8	Znrf1	Znrd2	Foxn3	Wdr35
1018	Kat8	Znrd2	Commd10	Fyn	Wdr33
1019	Bckdk	Znhit6	P2ry1	LOC121141308	Wdr31
1020	Vkorc1	Znhit3	Ap3d1	LOC121134648	Wdr3
1021	Znf646	Znhit2	Cd99l2	CUNH12orf4	Wdr27
1022	Znf668	Znhit1	Pias2	Ncor1	Wdr26
1023	Stx4	Znfx1	Tsfm	Bclaf1	Wdr25
1024	Stx1b	Znf879	CUNH12orf4	Bloc1s3	Wdr24
1025	Hsd3b7	Znf865	Tmem170a	Cggbp1	Wdr20
1026	Setd1a	Znf862	Aup1	Adprm	Wdr19
1027	Orai3	Znf853	Prkci	Lrrfip2	Wdr18
1028	Fbxl19	Znf839	Bub3	Tmem185b	Wdr17
1029	LOC106020935	Znf830	Rsf1	Smc3	Wdr13
1030	LOC101840897	Znf821	Rab11fip1	Pop7	Wdr12
1031	LOC101841165	Znf800	C5ar1	LOC101823249	Wdr11
1032	Bcl7c	Znf8	Ap5z1	Gpr160	Wdr1
1033	LOC121142872	Znf787	Dync2li1	Commd7	Wdhd1
1034	Znf629	Znf786	Sec23b	Tnfsf9	Wdfy4
1035	Rnf40	Znf784	Ltbp2	Fmc1	Wdfy3
1036	Ccdc189	Znf783	Atp5mk	Bnip3l	Wdfy2
1037	Phkg2	Znf777	Tnfsf10	Mtx2	Wdfy1
1038	Tmem265	Znf775	Higd2a	Pfdn2	Wbp4
1039	LOC101840415	Znf771	LOC121133427	Ints6	Wbp2
1040	LOC121142890	Znf770	Fmc1	LOC101823044	Wbp1l
1041	Fbrs	Znf77	Phf2	Pus3	Wbp11
1042	LOC121142892	Znf768	Mmp13	Ap2s1	Wbp1
1043	Prr14	Znf76	Zfyve26	Phf14	Wasl
1044	LOC101825462	Znf750	Casp6	Rae1	Washc5
1045	LOC121142902	Znf746	Pithd1	Bloc1s1	Washc4
1046	LOC101830025	Znf740	Cnot6l	Mrps26	Washc3
1047	LOC101843386	Znf711	Hbp1	Rab37	Washc2c
1048	Znf768	Znf710	Stmn4	Polr2f	Washc1
1049	Itgal	Znf707	Smarcd1	Ier2	Wasf3
1050	Sephs2	Znf706	Npw	Atf4	Wasf2
1051	Dctpp1	Znf704	Parvb	Srm	Wasf1
1052	Znf771	Znf703	LOC101832386	N4bp2	Was
1053	Znf48	Znf697	Tmtc1	Rpl31	Wars2
1054	Septin1	Znf692	Ggta1	Tmx1	Wars1
1055	Mylpf	Znf691	Dido1	Chd6	Wapl
1056	Tbc1d10b	Znf687	Gramd1b	LOC101836182	Wac
1057	Cd2bp2	Znf683	LOC121141356	Ube2j2	Vwf
1058	Spn	Znf672	LOC121142392	Coro1a	Vwde
1059	CUNH16orf54	Znf668	LOC106020983	Rxrb	Vwa8
1060	Kif22	Znf667	Kri1	Osbpl8	Vwa7
1061	Maz	Znf655	Pdp2	Stim1	Vwa5b2
1062	Prrt2	Znf654	Spcs2	LOC110341643	Vwa5b1
1063	Pagr1	Znf653	LOC106022019	Lsm7	Vwa3b
1064	LOC101833970	Znf652	LOC101830285	Ndufb11	Vwa3a
1065	Cdipt	Znf646	Tbc1d7	Akap10	Vwa2
1066	LOC110341409	Znf644	Proser1	B3gnt2	Vwa1
1067	Sez6l2	Znf641	Slc20a1	Nr2c1	Vtn
1068	Asphd1	Znf629	Fam214a	Dusp7	Vti1b
1069	Kctd13	Znf628	Rbpms	Arf5	Vti1a
1070	Tmem219	Znf623	Pacsin2	Dda1	Vtcn1
1071	Taok2	Znf622	Cxcr6	Psma1	Vta1
1072	Hirip3	Znf618	LOC106021201	Klrb1	Vsx2
1073	Ino80e	Znf609	LOC101828217	Cit	Vstm4
1074	CUNH16orf92	Znf608	Hmgn3	LOC101838715	Vstm2l
1075	Tlcd3b	Znf605	Fam53b	Donson	Vstm2a
1076	Aldoa	Znf598	S100a8	Cbx1	Vsir
1077	Ppp4c	Znf597	Mms22l	Letmd1	Vsig4
1078	Tbx6	Znf592	Tubb3	Dennd1a	Vsig10l
1079	Ypel3	Znf583	LOC121143020	Rnf114	Vsig10
1080	Gdpd3	Znf580	Tpd52l2	Camta1	Vrk3
1081	Mapk3	Znf579	SCoV2-ORF3a	Syne1	Vrk2
1082	Coro1a	Znf574	LOC121141251	LOC101842929	Vrk1
1083	Bola2b	Znf569	Nfkbid	Cdkn1b	Vps9d1
1084	Slx1a	Znf558	Rpl23	Srpra	Vps8
1085	LOC121143170	Znf536	Lrrc42	Foxk1	Vps72
1086	LOC101842832	Znf532	Dnm1l	LOC110340875	Vps54
1087	Sgf29	Znf526	Myd88	LOC121140845	Vps53
1088	Nupr1	Znf524	LOC121137681	LOC110343228	Vps52
1089	LOC121134613	Znf521	Etfa	Tmem140	Vps51
1090	Il27	Znf518b	Znf467	LOC101839974	Vps50
1091	Apobr	Znf518a	Tomm7	Cald1	Vps4b
1092	Cln3	Znf516	Eef1d	Nyap2	Vps4a
1093	LOC101843174	Znf513	CUNH2orf81	Arpc5l	Vps45
1094	LOC121143217	Znf512b	Dtx3	Stk17b	Vps41
1095	Atxn2l	Znf512	Nfic	Rnh1	Vps39
1096	Tufm	Znf511	Adm	Znf169	Vps37d
1097	Sh2b1	Znf507	Tbc1d13	Slain1	Vps37c
1098	Atp2a1	Znf503	Larp7	Snx15	Vps37b
1099	Rabep2	Znf496	Rps7	Ppig	Vps37a
1100	Cd19	Znf483	Srp14	Ptpn6	Vps36
1101	LOC101824577	Znf48	Sirt7	Spock1	Vps35l
1102	Spns1	Znf473	Pofut2	LOC101830475	Vps35
1103	Lat	Znf469	Serping1	Invs	Vps33b
1104	Sbk1	Znf467	Xrn2	Frat2	Vps33a
1105	Xpo6	Znf462	LOC121141699	LOC101827642	Vps29
1106	LOC110341485	Znf454	LOC101823352	LOC101826070	Vps26c
1107	Gsg1l	Znf451	Rbak	LOC110343282	Vps26b
1108	Katnip	Znf449	Rab25	Ppp5c	Vps26a
1109	Gtf3c1	Znf446	Senp5	Slc26a2	Vps25
1110	Il21r	Znf444	Tmem267	Slc11a1	Vps18
1111	Il4r	Znf438	Fam151b	Gpbp1	Vps16
1112	Nsmce1	Znf436	Kif18b	Znf35	Vps13d
1113	Kdm8	Znf428	Mppe1	Lyst	Vps13c
1114	Lcmt1	Znf423	Tmprss6	Snrpn	Vps13b
1115	Arhgap17	Znf414	LOC121139137	LOC106020815	Vps13a
1116	Tnrc6a	Znf410	Nrp2	Drc3	Vps11
1117	Rbbp6	Znf408	Mrpl17	Acap1	Vpreb3
1118	Prkcb	Znf407	Wfdc2	Ghitm	Vopp1
1119	Chp2	Znf398	Eci2	Ppp1r13l	Vnn1
1120	Plk1	Znf397	Sh3bgrl2	Nsd3	Vmp1
1121	Dctn5	Znf395	Atp2c1	Tspan17	Vmo1
1122	Palb2	Znf394	Psma5	Ctla4	Vmac
1123	Ndufab1	Znf385d	Spata6l	Pdap1	Vma21
1124	Ubfd1	Znf385b	Tasor2	Caap1	Vldlr
1125	Ears2	Znf385a	Ccdc59	Ccdc124	Vkorc1l1
1126	Gga2	Znf384	LOC121140426	Kmt5b	Vkorc1
1127	Cog7	Znf367	Ddx24	Nutf2	Vit
1128	Scnn1b	Znf365	Apoo	Atp5po	Virma
1129	Scnn1g	Znf362	Slc25a39	Pabpc1	Vipr2
1130	Usp31	Znf358	Acad9	Hnrnph3	Vipr1
1131	Otoa	Znf354b	LOC121138883	Gfra3	Vipas39
1132	LOC101831360	Znf35	Fuca1	Eif4g2	Vim
1133	Cdr2	Znf346	LOC101831457	Rbm38	Vill
1134	Polr3e	Znf341	Mrps22	Pithd1	Vhl
1135	Eef2k	Znf335	Tm4sf19	Ddx27	Vgll4
1136	Trnam-cau	Znf334	Tdrkh	Ifih1	Vgll3
1137	Sdr42e2	Znf330	Gna13	LOC101829237	Vgf
1138	Vwa3a	Znf329	Mmp25	Atp5f1d	Vezt
1139	Mosmo	Znf326	Zfand1	LOC106022319	Vezf1
1140	LOC101833634	Znf324	Gnptab	Arap2	Veph1
1141	LOC101834409	Znf32	Fmo5	Suco	Vegfd
1142	LOC101828403	Znf319	Pmaip1	Cpsf6	Vegfc
1143	Crym	Znf318	Rpl7	Pkia	Vegfb
1144	Ldaf1	Znf317	Ext2	Mycbp2	Vegfa
1145	Lyrm1	Znf316	Hlcs	Cuedc2	Vdr
1146	Dcun1d3	Znf304	Sytl3	Mob2	Vdac3
1147	Rexo5	Znf3	Bpgm	Mrpl30	Vdac2
1148	Eri2	Znf296	Cdc42ep3	Ptgs2	Vdac1
1149	Acsm3	Znf292	Lig3	CUNH7orf57	Vcpkmt
1150	Thumpd1	Znf287	Naxd	LOC101828170	Vcpip1
1151	Acsm4	Znf286a	Laptm4b	Peak1	Vcl
1152	Acsm1	Znf282	Dtx3l	Crybg1	Vcan
1153	Acsm5	Znf281	Ston2	LOC101841738	Vcam1
1154	Gp2	Znf280d	Hdac6	LOC106022504	Vbp1
1155	Iqck	Znf280c	Arhgap4	Mcm7	Vax2
1156	Gprc5b	Znf280b	Tatdn2	LOC101831947	Vav3
1157	Knop1	Znf277	CUNH5orf15	Dhcr24	Vav2
1158	Vps35l	Znf276	Elk3	Slc38a2	Vat1l
1159	Ccp110	Znf274	Kctd11	Vamp8	Vat1
1160	Gde1	Znf263	Hmbs	Kdm6b	Vasn
1161	Tmc5	Znf260	Crmp1	Plbd1	Vash2
1162	LOC121143583	Znf26	Babam2	Ddx6	Vash1
1163	Tmc7	Znf251	Zdhhc21	Ccdc90b	Vars2
1164	LOC121143591	Znf25	Olah	Snrpg	Vars1
1165	Coq7	Znf248	Krt18	LOC101832679	Vapb
1166	Itpripl2	Znf24	Etf1	Arhgap45	Vapa
1167	Syt17	Znf239	Ubac1	LOC106023121	Vangl2
1168	Smg1	Znf236	Eef2k	Strn3	Vangl1
1169	Arl6ip1	Znf23	Gapvd1	Taf12	Vamp7
1170	Rps15a	Znf22	LOC101822414	Alg5	Vamp5
1171	Xylt1	Znf219	Acp2	Il2rg	Vamp4
1172	Nucb2	Znf217	Rpf2	Sik3	Vamp3
1173	Pik3c2a	Znf207	Itm2a	Ssr2	Vamp2
1174	Rps13	Znf202	Gemin6	LOC101830808	Vamp1
1175	LOC121143649	Znf2	LOC106021253	Cd247	Vac14
1176	Plekha7	Znf189	Lnpk	Mdh1	Uxt
1177	CUNH11orf58	Znf185	Dgkh	Atf3	Uxs1
1178	Sox6	Znf184	Tdrd7	Cdc42	Uvssa
1179	LOC101831768	Znf18	Lrig2	LOC106022651	Uvrag
1180	Pde3b	Znf174	Parp6	Calm3	Uts2b
1181	LOC106021585	Znf169	Tnfsf9	Eif2s2	Utrn
1182	Psma1	Znf16	Cdc27	LOC101839373	Utp6
1183	Copb1	Znf148	Ap2a1	Samhd1	Utp4
1184	LOC101838499	Znf146	Rassf8	LOC121133290	Utp3
1185	Rras2	Znf143	Arid1b	Tmed4	Utp25
1186	Spon1	Znf142	Pard3	Tfpt	Utp23
1187	Far1	Znf133	Dnajb7	Ldhb	Utp20
1188	Btbd10	Znf131	LOC121144049	Abracl	Utp18
1189	Arntl	Znf12	Bud13	Fip1l1	Utp15
1190	LOC121143758	Znf106	LOC101831210	Edrf1	Utp14a
1191	Rassf10	Zmynd8	Marchf7	LOC101827116	Utp11
1192	Tead1	Zmynd19	Sh3yl1	Nlrp3	Ust
1193	Parva	Zmynd15	Lrrk2	Pbdc1	Uspl1
1194	LOC101837165	Zmynd12	Mctp1	Ndufa5	Usp9x
1195	Mical2	Zmynd11	Atp6ap1	Ufl1	Usp8
1196	Dkk3	Zmynd10	Lpar6	Map3k5	Usp7
1197	Usp47	Zmym6	Gfm1	LOC110339976	Usp6nl
1198	Galnt18	Zmym5	Hnrnpm	Tnrc6c	Usp54
1199	LOC101838498	Zmym4	Ifitm5	Tor2a	Usp51
1200	Eif4g2	Zmym3	Inpp4a	Ttll10	Usp50
1201	LOC121135670	Zmym2	Cep63	Ndfip2	Usp5
1202	Ctr9	Zmym1	Dcaf15	Lhx2	Usp49
1203	Irag1	Zmpste24	Epb41l1	LOC101825739	Usp48
1204	Lyve1	Zmiz2	Pth2	Puf60	Usp47
1205	Rnf141	Zmiz1	Numb	Cc2d1b	Usp46
1206	Ampd3	Zmat5	LOC101842775	Abtb1	Usp45
1207	LOC110341939	Zmat3	Tmem250	Hspa9	Usp43
1208	Adm	Zmat2	Mrs2	Ost4	Usp42
1209	Sbf2	Zmat1	Ccz1	LOC101843260	Usp40
1210	Swap70	Zkscan8	Tmem165	Lrguk	Usp4
1211	Wee1	Zkscan5	Pbrm1	Vmac	Usp39
1212	Znf143	Zkscan1	LOC110339479	Acyp1	Usp38
1213	LOC121143909	Zic5	Plekhb1	Bfar	Usp37
1214	Ipo7	Zic2	LOC121135425	Ttc33	Usp36
1215	Tmem41b	Zic1	LOC101836288	Riok1	Usp35
1216	LOC121133961	Zhx3	Hmmr	Tmem65	Usp34
1217	Dennd5a	Zhx2	LOC101839749	Stmn1	Usp33
1218	LOC121143911	Zhx1	LOC121136052	LOC121137865	Usp32
1219	Nrip3	Zgrf1	Mapk3	Eomes	Usp31
1220	Tmem9b	Zgpat	Eri3	Ndufb5	Usp30
1221	Ascl3	Zfyve9	Dcaf5	Cerk	Usp3
1222	CUNH11orf16	Zfyve28	Alad	Spsb2	Usp28
1223	Akip1	Zfyve27	Retreg2	Pycr2	Usp27x
1224	Dennd2b	Zfyve26	Vrk2	Ppp2r2a	Usp25
1225	Rpl27a	Zfyve21	Synj1	Slc12a2	Usp24
1226	Trim66	Zfyve19	Ripk3	Grk2	Usp22
1227	Stk33	Zfyve16	Ndst2	Znf32	Usp21
1228	Lmo1	Zfyve1	Dtl	LOC110342769	Usp20
1229	Ric3	Zfx	Tgfbrap1	Zcchc8	Usp2
1230	Tub	Zfta	LOC101834187	Ankrd61	Usp19
1231	Eif3f	Zfr2	Wdr25	Sit1	Usp18
1232	Nlrp10	Zfr	LOC101844281	Spata2	Usp16
1233	Ppfibp2	Zfpm2	Hdgfl3	Taf1a	Usp14
1234	Olfml1	Zfpm1	Pptc7	Aasdhppt	Usp13
1235	Syt9	Zfpl1	Mpp2	Dcx	Usp12
1236	LOC101838820	Zfp90	Tlnrd1	Stard3nl	Usp11
1237	LOC121135699	Zfp64	Prmt5	Got1	Usp10
1238	LOC101827335	Zfp62	Ifit1	Thoc2	Usp1
1239	LOC101842856	Zfp37	Nlrp3	Ccdc127	Uso1
1240	LOC110339735	Zfp36l2	Gatad2a	Trem1	Ushbp1
1241	LOC121133982	Zfp36l1	Znf629	LOC101840116	Ush2a
1242	LOC121143985	Zfp3	LOC101825055	LOC121138883	Ush1g
1243	Mrpl17	Zfp28	Arid3b	LOC121143542	Ush1c
1244	Dchs1	Zfp2	Cep97	B9d2	Usf3
1245	Tpp1	Zfp14	Jpt2	Lat	Usf2
1246	Taf10	Zfp1	Ankib1	CUNH1orf189	Usf1
1247	Ilk	Zfhx4	LOC121141872	Ifi35	Usb1
1248	Rrp8	Zfhx3	Plpp3	Nol7	Uros
1249	Timm10b	Zfhx2	LOC121144200	Cotl1	Urod
1250	Arfip2	Zfc3h1	LOC121135782	Rpl4	Urm1
1251	Trim3	Zfat	Pde6d	Wdr45	Uri1
1252	Hpx	Zfand6	Chek1	Jarid2	Urb2
1253	Apbb1	Zfand5	Pdxdc1	Reep5	Urb1
1254	Smpd1	Zfand4	Senp2	Dera	Uprt
1255	Cavin3	Zfand3	Ppp2r2d	Lsm3	Upp1
1256	Cnga4	Zfand2b	Dnai3	Rnf126	Upk3b
1257	Fhip1b	Zfand2a	Slc25a44	LOC121136904	Upk2
1258	LOC121144029	Zfand1	Sptan1	Rad51d	Upk1b
1259	LOC101823352	Zer1	Kctd6	Stxbp5	Upf3b
1260	LOC106022655	Zeb2	Ipo13	Ndfip1	Upf3a
1261	LOC106022651	Zeb1	LOC110341388	Ripk1	Upf2
1262	LOC101823081	Zdhhc9	Ubxn8	Rpf2	Upf1
1263	LOC101822815	Zdhhc8	Rad54l	Srgn	Upb1
1264	LOC101822541	Zdhhc7	LOC121141089	Styx	Unkl
1265	LOC121135568	Zdhhc6	Ppp1r16a	LOC101839355	Unk
1266	LOC101823628	Zdhhc5	Cracr2a	Nqo1	Ung
1267	Trim6	Zdhhc4	Cd80	Zranb1	Uncx
1268	LOC101826498	Zdhhc3	Rplp1	LOC101835679	Unc93b1
1269	LOC101843830	Zdhhc24	LOC106021986	Rps15	Unc80
1270	LOC121135144	Zdhhc23	Rpl17	Keap1	Unc79
1271	LOC101843561	Zdhhc21	LOC121143610	Sepsecs	Unc5d
1272	LOC121144049	Zdhhc20	Mx2	LOC110341632	Unc5c
1273	LOC121144051	Zdhhc2	LOC101829376	Ppp1r7	Unc5b
1274	LOC101833678	Zdhhc18	Itgae	Cdv3	Unc5a
1275	LOC121144055	Zdhhc17	Trim13	Rab4a	Unc50
1276	Trim21	Zdhhc16	LOC106022655	Tmsb10	Unc45a
1277	Rrm1	Zdhhc15	Mrfap1	LOC110342609	Unc13d
1278	Stim1	Zdhhc14	Sgpl1	Tsr2	Unc13c
1279	Rhog	Zdhhc13	Nptn	Fermt3	Unc13b
1280	Pgap2	Zdhhc12	Bap1	Rtl5	Unc13a
1281	Nup98	Zdhhc1	LOC101828171	Spcs3	Unc119b
1282	LOC101833825	Zdbf2	Basp1	Dhrs7b	Unc119
1283	Rnf121	Zcwpw2	Ptpn13	LOC121142880	Umps
1284	LOC101824440	Zcwpw1	Cnnm2	Arhgdib	Umad1
1285	Numa1	Zcrb1	Prrt2	LOC101825491	Ulk4
1286	Lrrc51	Zcchc9	Tppp3	LOC101826766	Ulk3
1287	Lamtor1	Zcchc8	Sf3b2	Pxk	Ulk2
1288	Anapc15	Zcchc4	Appl1	Dpm2	Ulk1
1289	LOC101841460	Zcchc3	Rpusd1	Ebf1	Uimc1
1290	LOC121144280	Zcchc24	Ppp6r2	Fbxl6	Uhrf2
1291	Inppl1	Zcchc2	Cfap36	Vps11	Uhrf1bp1l
1292	Clpb	Zcchc18	Sugp1	Olah	Uhrf1bp1
1293	LOC106021460	Zcchc17	Gcc2	LOC121133982	Uhrf1
1294	LOC101824175	Zcchc14	Smpd2	Irf7	Uhmk1
1295	LOC101839372	Zcchc12	Clint1	Pafah1b3	Ugp2
1296	Pde2a	Zcchc10	Dram2	LOC101829167	Uggt2
1297	Arap1	Zc4h2	Rab3d	Cryz	Uggt1
1298	Stard10	Zc3hc1	Acbd7	Tasor2	Ugdh
1299	Atg16l2	Zc3hav1	LOC121137486	Tasl	Ugcg
1300	Fchsd2	Zc3h8	Hectd2	Ndufs8	Ufsp2
1301	LOC110341645	Zc3h7b	LOC110343228	Septin9	Ufsp1
1302	LOC106021457	Zc3h7a	Tbxas1	Wdfy1	Ufm1
1303	LOC121135678	Zc3h6	Enoph1	Esf1	Ufl1
1304	LOC110341619	Zc3h4	Dusp7	Pip4k2b	Ufd1
1305	LOC110341643	Zc3h3	LOC101838982	LOC121137486	Ufc1
1306	P2ry2	Zc3h18	Prrg2	Zc3h15	Uevld
1307	P2ry6	Zc3h14	Znhit1	Rab11fip3	Ucp2
1308	Arhgef17	Zc3h13	CUNHXorf65	Cog6	Ucma
1309	Relt	Zc3h12d	Trim47	Slc2a1	Uckl1
1310	Fam168a	Zc3h12c	Prxl2b	Junb	Uck2
1311	Plekhb1	Zc3h12b	C2cd5	LOC101824959	Uchl5
1312	Rab6a	Zc3h12a	Hfe	Map2k5	Uchl3
1313	Mrpl48	Zc3h10	Glrx2	LOC121139754	Uchl1
1314	LOC101834814	Zc2hc1c	Comtd1	Septin1	Ubxn8
1315	Dnajb13	Zc2hc1b	Fam133b	Sap30l	Ubxn7
1316	Ucp2	Zc2hc1a	Clk3	Cebpb	Ubxn6
1317	LOC121144378	Zbtb9	Pkd2	Furin	Ubxn2b
1318	C2cd3	Zbtb8os	Rtn4	LOC101844412	Ubxn2a
1319	Ppme1	Zbtb8b	Abl2	LOC121144287	Ubxn11
1320	Pgm2l1	Zbtb8a	CUNH12orf76	Sbno2	Ubxn10
1321	Kcne3	Zbtb7c	Slc24a4	Podnl1	Ubxn1
1322	Lipt2	Zbtb7b	Kif5a	Wnk1	Ubtf
1323	Pold3	Zbtb7a	Supt5h	Aprt	Ubtd2
1324	Rnf169	Zbtb6	Plxna4	Taok1	Ubtd1
1325	Xrra1	Zbtb5	LOC110343479	Tial1	Ubr7
1326	Spcs2	Zbtb49	Polr2d	Ap1m1	Ubr5
1327	Neu3	Zbtb48	Rpl4	Ift57	Ubr4
1328	Slco2b1	Zbtb47	Tnpo2	Znf683	Ubr3
1329	Tpbgl	Zbtb46	Tmem106a	Pcgf1	Ubr2
1330	Arrb1	Zbtb45	Fkbp5	LOC106021590	Ubr1
1331	Rps3	Zbtb44	Bdp1	Tyw3	Ubqln4
1332	Gdpd5	Zbtb43	Akip1	Nicn1	Ubqln2
1333	Serpinh1	Zbtb42	Nsfl1c	Eif4a1	Ubqln1
1334	Map6	Zbtb41	Klf11	LOC101822898	Ubp1
1335	Dgat2	Zbtb40	LOC121138193	LOC101834839	Ubox5
1336	LOC121144479	Zbtb4	LOC101828465	LOC101822629	Ubn2
1337	Uvrag	Zbtb39	Snph	Twsg1	Ubn1
1338	Wnt11	Zbtb38	Abhd2	Rpl22l1	Ublcp1
1339	Thap12	Zbtb37	Klhl12	Pced1a	Ubl7
1340	Gvqw3	Zbtb34	Slfn5	Cd40	Ubl5
1341	Emsy	Zbtb33	Eps15l1	LOC121133834	Ubl4a
1342	Lrrc32	Zbtb32	Fam76a	LOC101835140	Ubl3
1343	Tsku	Zbtb3	Sgsm2	Socs7	Ubiad1
1344	Acer3	Zbtb26	CUNH4orf48	Dazap1	Ubfd1
1345	B3gnt6	Zbtb25	Nup133	Rps6ka5	Ube4b
1346	Capn5	Zbtb24	Mdm2	Plxna1	Ube4a
1347	Myo7a	Zbtb22	Scnn1a	Smc5	Ube3d
1348	Pak1	Zbtb21	Lysmd3	LOC101824345	Ube3c
1349	Aqp11	Zbtb20	Rnase10	Ppp2r5b	Ube3b
1350	Clns1a	Zbtb2	Zbp1	Ptov1	Ube3a
1351	Rsf1	Zbtb18	LOC121141513	Il27ra	Ube2z
1352	Aamdc	Zbtb17	LOC101835886	LOC106021050	Ube2w
1353	Ints4	Zbtb16	Cxcl9	Ddx21	Ube2v2
1354	Kctd14	Zbtb14	LOC110343282	Pcgf6	Ube2v1
1355	LOC101844390	Zbtb12	Armc8	LOC110339287	Ube2u
1356	Ndufc2	Zbtb11	Atf5	LOC101837503	Ube2t
1357	Alg8	Zbtb10	Nudt22	Sik1	Ube2s
1358	LOC121132879	Zbtb1	Ptar1	Eif2d	Ube2r2
1359	Kctd21	Zbp1	Chmp4b	Eng	Ube2ql1
1360	Usp35	Zbed6	Map3k2	Il2rb	Ube2q2
1361	Gab2	Zbed4	Qrsl1	Tmem170a	Ube2q1
1362	LOC106021456	Zbed3	Dynlt2b	Ddx1	Ube2o
1363	Nars2	Zbbx	Tmcc3	Sec22c	Ube2n
1364	Tenm4	Zadh2	LOC101822409	Cbx4	Ube2m
1365	Fam181b	Yy2	Sytl2	Irf9	Ube2l6
1366	LOC101840925	Yy1	Entpd2	Alad	Ube2l3
1367	LOC101840656	Ywhaz	Limd2	Cyfip2	Ube2k
1368	Ddias	Ywhaq	Exoc7	Sh2b2	Ube2j2
1369	LOC110341635	Ywhah	Bbs2	Pnma1	Ube2j1
1370	Rab30	Ywhag	LOC101839321	LOC106023252	Ube2i
1371	LOC110341634	Ywhae	Upf3a	Ctsc	Ube2h
1372	Pcf11	Ythdf2	Cxcr4	LOC121144039	Ube2g2
1373	LOC121132975	Ythdf1	Ca13	Gsdma	Ube2g1
1374	Ankrd42	Ythdc2	Pygo2	Thop1	Ube2f
1375	Ccdc90b	Ythdc1	Ccl2	Nr2c2	Ube2e3
1376	Dlg2	Yrdc	Sacs	Fmnl1	Ube2e2
1377	LOC101840102	Ypel5	LOC121143579	Mical2	Ube2e1
1378	Tmem126b	Ypel4	Mmp14	LOC101834096	Ube2d4
1379	Tmem126a	Ypel3	Bahd1	Eps15l1	Ube2d3
1380	Ccdc89	Ypel2	Vopp1	Rnaseh2b	Ube2d2
1381	LOC121133007	Ypel1	Ctr9	Eif3a	Ube2d1
1382	Sytl2	Yod1	Ssu72	Hnrnpab	Ube2c
1383	Picalm	Yme1l1	LOC101831331	LOC101832146	Ube2b
1384	LOC110341632	Ylpm1	Them6	Luzp1	Ube2a
1385	LOC121133032	Ykt6	Crybg3	Czib	Ubd
1386	Eed	Yju2b	LOC110339478	LOC106022533	Ubb
1387	LOC101838491	Yju2	Ttll5	Dnajc7	Ubash3a
1388	Hikeshi	Yipf6	Mafg	Ndufb2	Ubap2l
1389	Ccdc81	Yipf5	Tex10	Atp5pd	Ubap2
1390	Me3	Yipf4	LOC101844381	Snapc5	Ubap1l
1391	Prss23	Yipf3	Camta1	Nop9	Ubap1
1392	Fzd4	Yipf2	Tas1r1	Cpsf7	Ubald2
1393	LOC106022448	Yipf1	Farsb	Myo7b	Ubald1
1394	Tmem135	Yif1b	Akap1	LOC121137941	Ubac2
1395	Rab38	Yif1a	Rc3h2	Psmb2	Ubac1
1396	Ctsc	Yes1	Slc25a26	Prmt6	Uba7
1397	Nox4	Yeats4	Vapb	Iscu	Uba6
1398	Folh1b	Yeats2	Galk2	Riox1	Uba52
1399	LOC110342363	Ydjc	Zbtb43	Atp6v0d1	Uba3
1400	Zfand6	Ybx3	Stxbp5	Pglyrp2	Uba2
1401	Fah	Ybx2	LOC101831552	Mesp1	Uba1
1402	Arnt2	Ybx1	Nfya	Lcp2	Uap1l1
1403	Abhd17c	Ybey	Cers4	LOC101834614	Uap1
1404	Mesd	Yars2	LOC101831768	LOC101832562	Uaca
1405	Tlnrd1	Yars1	Primpol	Aifm1	U2af2
1406	Cfap161	Yap1	Vps8	Rdh14	U2af1l4
1407	Il16	Yaf2	Nsmce4a	LOC110343712	U2af1
1408	Stard5	Yae1	Glrx	Slc5a6	Tyw5
1409	Mex3b	Xylt2	Klhl6	Ccdc174	Tyw3
1410	Efl1	Xylt1	Pgap6	Gng5	Tysnd1
1411	Saxo2	Xylb	LOC101825201	Timmdc1	Tyrp1
1412	Sh3gl3	Xxylt1	Washc4	LOC101832752	Tyro3
1413	LOC121133263	Xrra1	Agpat3	Nup153	Tyms
1414	Hdgfl3	Xrn2	Nfkbil1	LOC121144178	Tyk2
1415	Tm6sf1	Xrn1	Pan2	Gngt2	Txnrd3
1416	Btbd1	Xrcc6	Arnt	Smarcc1	Txnrd2
1417	CUNH15orf40	Xrcc5	Rpl19	Myl9	Txnrd1
1418	Ramac	Xrcc4	E2f3	Cfap69	Txnl4b
1419	Homer2	Xrcc3	Slc30a7	Nme8	Txnl1
1420	Whamm	Xrcc2	Abhd6	Nol3	Txndc9
1421	LOC121133277	Xrcc1	Pabir2	Upk3b	Txndc5
1422	LOC121135641	Xpr1	Rcor1	P2ry13	Txndc2
1423	LOC106021755	Xpot	Stk35	Hpse	Txndc17
1424	Ap3b2	Xpo7	LOC101841556	Fam133b	Txndc16
1425	Cpeb1	Xpo6	LOC121143725	Reep4	Txndc15
1426	Pde8a	Xpo5	Derl3	Snrpd2	Txndc12
1427	LOC121133308	Xpo4	Nck1	Cst7	Txndc11
1428	LOC106021757	Xpo1	Ubap1	Ikzf1	Txn
1429	Alpk3	Xpnpep3	Sgk1	Exosc6	Txlng
1430	Znf592	Xpnpep2	Srd5a3	F2rl2	Txlnb
1431	Sec11a	Xpnpep1	Chpt1	Amdhd2	Txlna
1432	Nmb	Xpc	Erap1	Mapk8ip2	Txk
1433	Wdr73	Xpa	Nr2c2	Tifa	Twsg1
1434	Zscan2	Xkrx	Ppm1f	Prdm2	Twnk
1435	Iqgap1	Xkr8	LOC106022504	Zmat1	Twist2
1436	Crtc3	Xkr7	Mettl8	Kif1a	Twist1
1437	LOC121135502	Xkr6	Pals1	Tnfsf8	Twf2
1438	Blm	Xkr4	Chp1	CUNH9orf24	Twf1
1439	Furin	Xk	Iqce	Ift122	Tvp23b
1440	Fes	Xg	Kcnq5	Samd15	Tvp23a
1441	Man2a2	Xdh	Gpm6a	Evi2b	Tut7
1442	Hddc3	Xcr1	Lgmn	Psmc2	Tut4
1443	Unc45a	Xbp1	Zmiz2	Tmem248	Tut1
1444	Rccd1	Xaf1	Tm2d1	Rpl5	Tusc3
1445	Prc1	Xab2	Rad9a	Mapk1ip1l	Tusc2
1446	Vps33b	Wwtr1	Ccnj	Csnk2b	Tusc1
1447	Ngrn	Wwp2	Tmem245	Prps2	Tulp4
1448	LOC101827072	Wwp1	Nedd9	Ofd1	Tulp3
1449	Gdpgp1	Wwox	Mdfic	Spag8	Tulp2
1450	Cib1	Wwc3	Notch4	Ubtd1	Tulp1
1451	Sema4b	Wwc2	Ndufa3	LOC121141301	Tuft1
1452	Idh2	Wwc1	Arhgef11	Znf317	Tufm
1453	Znf710	Wscd2	Mroh1	Pdia6	Tubgcp6
1454	LOC121133416	Wscd1	Yaf2	Stk4	Tubgcp5
1455	LOC110342360	Wsb2	Pak2	Clic4	Tubgcp4
1456	LOC106021753	Wsb1	Emc7	Fam102b	Tubgcp2
1457	Arpin	Wrnip1	Golga3	Nme7	Tubg1
1458	LOC101825589	Wrn	Entpd1	Park7	Tube1
1459	LOC121133426	Wrap73	Slc30a5	Trim66	Tubd1
1460	LOC101825331	Wrap53	Snx11	Amelx	Tubb6
1461	Mesp2	Wnt9a	LOC106021420	Msr1	Tubb4b
1462	Mesp1	Wnt7b	LOC101826070	Srf	Tubb4a
1463	LOC121133438	Wnt7a	LOC121144114	LOC121135892	Tubb3
1464	Wdr93	Wnt6	LOC101822825	Polg2	Tubb2a
1465	Pex11a	Wnt5b	Lsr	LOC110343560	Tubb1
1466	Kif7	Wnt5a	Zfyve16	Mcrip1	Tubb
1467	Ticrr	Wnt4	Tmem65	Abhd10	Tubal3
1468	Rhcg	Wnt2b	Smim10l1	Atp1a2	Tuba8
1469	LOC101824003	Wnt2	Tagln3	LOC101822731	Tuba4a
1470	Polg	Wnt11	Klrb1	CUNH1orf35	Tuba1c
1471	Rlbp1	Wnt10b	Ptgr1	Tnfaip3	Tub
1472	Abhd2	Wnt10a	Ddit3	Plekhf2	Ttyh3
1473	LOC121133457	Wnk4	Gla	Ppp1r18	Ttyh2
1474	Mfge8	Wnk3	Echdc1	Rfc4	Ttyh1
1475	Isg20	Wnk2	Serf1a	Scamp2	Ttr
1476	LOC121133471	Wnk1	Nlrc5	Fbxl14	Ttpal
1477	Aen	Wls	Nlrc4	LOC106021986	Ttpa
1478	Det1	Wiz	Znf341	Hnrnpa0	Ttn
1479	Mrps11	Wipi2	Trappc2l	Dyrk1b	Ttll9
1480	Mrpl46	Wipi1	Sh3bp5l	Ppp1r3f	Ttll8
1481	Klhl25	Wipf3	LOC110342597	Cenatac	Ttll7
1482	LOC121133492	Wipf2	Nop16	Nsd1	Ttll6
1483	LOC106021758	Wipf1	LOC121139991	Utp23	Ttll5
1484	Akap13	Wif1	Yars2	LOC101843020	Ttll4
1485	Sv2b	Whrn	Cd24	Znf513	Ttll3
1486	LOC121133531	Whamm	LOC110341516	Lef1	Ttll12
1487	Slco3a1	Wfs1	Uba7	Ppm1f	Ttll11
1488	Fam174b	Wfikkn2	LOC101832031	LOC121137531	Ttll10
1489	LOC121133545	Wfikkn1	Samd4b	Ripor1	Ttll1
1490	Chd2	Wfdc3	S100a1	LOC121142825	Ttl
1491	Rgma	Wfdc2	Mex3c	Psme1	Ttk
1492	LOC121135403	Wfdc1	Trappc9	Pgk1	Tti2
1493	Mctp2	Wee1	Tmem59l	Msh6	Tti1
1494	LOC106022299	Wdtc1	Dhcr24	Cops9	Ttf2
1495	Nr2f2	Wdsub1	Rbm8a	LOC101836288	Ttf1
1496	Arrdc4	Wdr97	Cstf3	LOC106021006	Ttc9c
1497	LOC101825091	Wdr93	Ptgs1	Lcp1	Ttc9b
1498	Igf1r	Wdr91	Zbtb22	Sec63	Ttc9
1499	Synm	Wdr90	LOC106022816	LOC110342979	Ttc8
1500	Ttc23	Wdr89	Trub2	LOC101823309	Ttc7b
1501	Lrrc28	Wdr88	Vps54	LOC101822529	Ttc7a
1502	Mef2a	Wdr86	Mrpl1	Ube2i	Ttc6
1503	LOC106022297	Wdr83	Znf597	Il7r	Ttc5
1504	Lysmd4	Wdr82	LOC121141518	LOC101827709	Ttc4
1505	Lins1	Wdr81	Zcchc3	LOC101832408	Ttc39c
1506	Asb7	Wdr77	LOC110343560	Manf	Ttc39b
1507	Aldh1a3	Wdr76	Arsl	LOC101832879	Ttc39a
1508	Lrrk1	Wdr75	Palm	Mphosph8	Ttc38
1509	Chsy1	Wdr74	Lama5	Scaf8	Ttc37
1510	Selenos	Wdr73	Tenm2	Mrpl57	Ttc34
1511	Snrpa1	Wdr72	Sdhaf1	LOC101822874	Ttc33
1512	Pcsk6	Wdr70	Dlg1	Serp1	Ttc32
1513	Tm2d3	Wdr7	Ttc19	Tmem209	Ttc3
1514	Tars3	Wdr62	Fbxl19	LOC110343479	Ttc29
1515	LOC106022363	Wdr6	Soga1	Tmem126b	Ttc28
1516	Tjp1	Wdr5b	Dnajc5	LOC110343526	Ttc27
1517	Fam189a1	Wdr59	Mvd	LOC101844656	Ttc26
1518	Nsmce3	Wdr55	Fam185a	Cbfa2t3	Ttc23
1519	Apba2	Wdr54	Rtn2	Denr	Ttc22
1520	Mcee	Wdr53	Cfi	Mrpl33	Ttc21b
1521	Mphosph10	Wdr5	Ctsv	Slc7a8	Ttc21a
1522	Fan1	Wdr49	Clk4	LOC121138880	Ttc19
1523	Mtmr10	Wdr48	Pthlh	Fubp1	Ttc17
1524	LOC121133812	Wdr47	Gbe1	Cd300lf	Ttc13
1525	LOC110343594	Wdr46	Erich3	Parl	Ttc12
1526	Klf13	Wdr45b	Tomm70	Prrc2c	Ttbk2
1527	Otud7a	Wdr45	Cnep1r1	Trpm2	Ttbk1
1528	LOC110339687	Wdr44	LOC106022907	LOC106020906	Tstd3
1529	Rab18	Wdr43	Ufsp1	Myo6	Tstd2
1530	LOC121135790	Wdr41	Zdhhc23	Nsrp1	Tstd1
1531	Gas8	Wdr4	Kif2c	Itprid2	Tst
1532	Dbndd1	Wdr38	LOC121143284	Gcn1	Tssk6
1533	LOC101844656	Wdr37	Stk38l	Spg21	Tssk4
1534	Def8	Wdr36	Rps6ka3	Itgb1bp1	Tssc4
1535	Tubb3	Wdr35	Neurl4	Mrpl53	Tsr3
1536	Mc1r	Wdr33	Kcnj16	Mob3a	Tsr2
1537	Tcf25	Wdr31	Elac2	Eif4e2	Tspyl5
1538	Spire2	Wdr3	Gemin5	LOC101824914	Tspyl4
1539	Fanca	Wdr27	Gnaq	LOC101842562	Tspyl2
1540	Znf276	Wdr26	LOC121138361	Tnpo2	Tspyl1
1541	Vps9d1	Wdr25	Zc3h15	LOC110342277	Tspoap1
1542	Spata2l	Wdr24	LOC106022555	Erh	Tspo2
1543	Cdk10	Wdr20	Mmd	Tgoln2	Tspo
1544	Spata33	Wdr19	Pdf	Ywhae	Tspan9
1545	Chmp1a	Wdr18	Smarcad1	Gale	Tspan8
1546	LOC101827242	Wdr17	LOC121141439	Retn	Tspan7
1547	Rpl13	Wdr13	Prkab1	Ccdc146	Tspan6
1548	Spg7	Wdr12	Ccnq	Vps8	Tspan5
1549	LOC121135915	Wdr11	Fkbpl	Hbs1l	Tspan4
1550	Ankrd11	Wdr1	Mpp4	Brd7	Tspan33
1551	Acsf3	Wdhd1	Itgam	Ubl7	Tspan32
1552	LOC121135941	Wdfy4	Vdac1	Arrdc1	Tspan31
1553	LOC106021390	Wdfy3	Vps11	Mrpl21	Tspan3
1554	Cbfa2t3	Wdfy2	Ryr1	Irf2bp2	Tspan2
1555	LOC121135985	Wdfy1	LOC101830200	Wasf2	Tspan18
1556	Pabpn1l	Wbp2	Rps10	LOC121144288	Tspan17
1557	Trappc2l	Wbp1l	Gpr155	Kntc1	Tspan15
1558	Galns	Wbp11	Galnt18	LOC101828154	Tspan14
1559	Aprt	Wbp1	Otub2	Exosc1	Tspan13
1560	Cdt1	Wasl	LOC121140402	Rab11fip2	Tspan12
1561	LOC121135988	Washc5	Usp31	Anxa5	Tspan1
1562	Piezo1	Washc4	Kpna6	Arhgap9	Tsnaxip1
1563	Ctu2	Washc3	Ccdc51	Vps29	Tsnax
1564	Rnf166	Washc2c	LOC106021927	LOC101836920	Tsn
1565	Mvd	Washc1	Sike1	Pla2g7	Tsku
1566	LOC101822574	Wasf3	Cxcl10	Nsmaf	Tshz3
1567	Zc3h18	Wasf2	Pdss1	Znf592	Tshz2
1568	Zfpm1	Wasf1	Klhl15	Arl6ip5	Tsga10
1569	LOC101843051	Wars2	Arrb1	Sphk2	Tsg101
1570	Slc7a5	Wars1	Rbm27	Clns1a	Tsfm
1571	Klhdc4	Wapl	LOC101840906	Apex1	Tsen54
1572	Jph3	Wac	Cep76	Mppe1	Tsen34
1573	Zcchc14	Vwf	Ktn1	Usp25	Tsen2
1574	Map1lc3b	Vwde	Cfd	Rab40c	Tsen15
1575	Fbxo31	Vwa8	Gse1	Fxyd5	Tsc22d4
1576	Mthfsd	Vwa7	Tm4sf5	Josd1	Tsc22d3
1577	Foxf1	Vwa5b2	Myl1	Gpatch4	Tsc22d2
1578	Irf8	Vwa5b1	Tspan7	Zfp2	Tsc22d1
1579	LOC121136114	Vwa3b	Sort1	Parp1	Tsc2
1580	LOC101839655	Vwa3a	LOC101825087	CUNH14orf119	Tsc1
1581	Emc8	Vwa2	Znhit6	Pdhx	Tsbp1
1582	CUNH16orf74	Vwa1	Cpne1	Xkrx	Tsacc
1583	Gins2	Vtn	Sirt6	Serpina1	Trub2
1584	Gse1	Vti1b	LOC101828969	LOC110340572	Trub1
1585	LOC121136155	Vti1a	Ttl	Ndel1	Trpv6
1586	Cibar2	Vtcn1	Dpp8	Josd2	Trpv4
1587	Kiaa0513	Vta1	Rad17	Cep72	Trpv2
1588	Zdhhc7	Vsx2	Clk2	Ttc21a	Trpt1
1589	Crispld2	Vstm4	Eef1b2	Marf1	Trps1
1590	Usp10	Vstm2l	Kidins220	Sfi1	Trpm7
1591	Klhl36	Vstm2a	Rpl9	Elf1	Trpm4
1592	Cotl1	Vsnl1	LOC106021546	Serinc3	Trpm3
1593	Meak7	Vsir	Nme8	Dad1	Trpm2
1594	Atp2c2	Vsig4	Slco1c1	Trappc9	Trpc6
1595	Wfdc1	Vsig10l	Gfra3	Ptgr1	Trpc3
1596	Taf1c	Vsig10	Cald1	Rapgef4	Trpc1
1597	Dnaaf1	Vrk3	Ano2	Lemd2	Tro
1598	Hsdl1	Vrk2	Ifrd2	Plcb4	Trnt1
1599	Mbtps1	Vrk1	Pold1	Ube2l3	Trnp1
1600	Slc38a8	Vps9d1	LOC101827256	Smad3	Trnaw-cca.4
1601	Necab2	Vps8	Acadvl	Gypc	Trnav-uac.5
1602	Osgin1	Vps72	Kdm2b	Fbxl22	Trnav-uac.2
1603	Mlycd	Vps54	Samd1	Rfc3	Trnav-uac
1604	Hsbp1	Vps53	Timm50	Sgsm3	Trnav-cac
1605	Cdh13	Vps52	Josd1	LOC101839321	Trnas-uga.2
1606	Mphosph6	Vps51	Med23	LOC101823532	Trnar-ucu.4
1607	Plcg2	Vps50	Gale	Rtp2	Trnar-ccu.4
1608	LOC101831493	Vps45	Rpl27	Ints4	Trnar-ccu
1609	Gan	Vps41	Mamstr	Brwd1	Trnar-acg.6
1610	LOC121136242	Vps39	LOC101832181	LOC106020747	Trnan-guu.2
1611	Gcsh	Vps37d	Ciao1	LOC101830303	Trnam-cau.2
1612	CUNH16orf46	Vps37c	F2rl2	Polr2j	Trnam-cau
1613	Atmin	Vps37b	Hnrnpll	Hebp1	Trnal-uag.1
1614	Cenpn	Vps37a	Sntb1	Ocel1	Trnal-uaa.3
1615	Cmc2	Vps36	Ascc2	Ptprr	Trnal-aag.3
1616	Cdyl2	Vps35l	Gpn1	Ubxn6	Trnak-uuu.14
1617	LOC121136666	Vps35	Mavs	Pitpna	Trnak-uuu.12
1618	Dynlrb2	Vps33b	LOC121144284	LOC110342608	Trnak-uuu.1
1619	LOC121136255	Vps33a	Dnaaf2	LOC121136767	Trnak-uuu
1620	Maf	Vps28	Wdr26	Cars1	Trnak-cuu.33
1621	Wwox	Vps26c	LOC101833958	Meis3	Trnak-cuu.32
1622	Nudt7	Vps26a	Kcnrg	Mgst3	Trnak-cuu.3
1623	Mon1b	Vps18	Npc1	Itgal	Trnak-cuu.15
1624	LOC101827761	Vps16	St6galnac2	LOC106022336	Trnai-uau.3
1625	Kars1	Vps13d	LOC121144327	LOC101830643	Trnai-aau.6
1626	Adat1	Vps13c	Tmem151b	Gas6	Trnah-gug.8
1627	Gabarapl2	Vps13b	Paip2b	LOC121137748	Trnae-uuc
1628	Tmem231	Vps13a	Nif3l1	Nfkb2	Trnac-gca.2
1629	Chst6	Vps11	Tet2	Hnrnpd	Trmu
1630	Tmem170a	Vpreb3	Ppp5c	Jmjd7	Trmt9b
1631	Cfdp1	Vopp1	Rars2	Sec13	Trmt61b
1632	Bcar1	Vnn1	Itgb1bp1	LOC121144213	Trmt61a
1633	Zfp1	Vmp1	LOC101826700	Oga	Trmt6
1634	Ldhd	Vmo1	Mif4gd	Actr2	Trmt5
1635	Znrf1	Vmac	LOC101838061	Ssr4	Trmt44
1636	Wdr59	Vma21	Maml2	Cyth3	Trmt2b
1637	Mlkl	Vldlr	Aars1	Usp18	Trmt2a
1638	Rfwd3	Vkorc1l1	Nol3	Ndufa13	Trmt1l
1639	Glg1	Vkorc1	Klhl23	Tmem223	Trmt13
1640	Pdpr	Vit	Hs3st1	Mrps33	Trmt12
1641	Clec18c	Virma	Braf	Ubap1	Trmt112
1642	Exosc6	Vipr2	Parp12	Parp4	Trmt11
1643	Aars1	Vipr1	LOC101822890	Tsc22d4	Trmt10c
1644	LOC121136438	Vipas39	Mtfr2	Reg3gamma	Trmt10b
1645	LOC101836613	Vill	Ltn1	Otub1	Trmt10a
1646	St3gal2	Vhl	Dyrk4	Rac2	Trmt1
1647	Fcsk	Vgll4	Fen1	Cct4	Trmo
1648	Cog4	Vgll3	Evl	Araf	Trit1
1649	Sf3b3	Vgf	Slc39a7	Ppp1r15b	Trir
1650	Il34	Vezt	Hectd1	Runx3	Triqk
1651	Mtss2	Vezf1	Znf12	Mrpl32	Trip6
1652	Vac14	Veph1	Mrnip	Errfi1	Trip4
1653	Hydin	Vegfd	Vps33b	Eif3j	Trip13
1654	Cmtr2	Vegfc	Btk	Mks1	Trip12
1655	Znf23	Vegfb	Pck2	Tbcb	Trip11
1656	Chst4	Vegfa	Eif5b	Rrs1	Trip10
1657	Marveld3	Vdr	Actr1a	Psmg3	Trio
1658	Phlpp2	Vdac3	LOC110343526	Polr1a	Trim9
1659	Ap1g1	Vdac1	Fam89b	Abcd1	Trim8
1660	LOC121136674	Vcpip1	Greb1l	LOC106022276	Trim71
1661	Atxn1l	Vcl	Zdhhc17	Timm10b	Trim69
1662	Znf821	Vcan	Rap1gap2	Hp	Trim68
1663	Ist1	Vcam1	Mpdu1	Lamtor4	Trim67
1664	Pkd1l3	Vbp1	Ttc38	Ptar1	Trim66
1665	Dhodh	Vax2	Clybl	Camk2d	Trim65
1666	Hp	Vav3	Cartpt	Psmb10	Trim62
1667	Txnl4b	Vav2	Lactb2	Rbms1	Trim6
1668	Dhx38	Vav1	Vps18	Qtrt1	Trim59
1669	Zfhx3	Vat1l	Eif4g2	LOC101836475	Trim56
1670	Psmd7	Vat1	Slc29a1	Ppp6c	Trim47
1671	Wwp2	Vasn	Lrrc29	Zdhhc20	Trim46
1672	Nob1	Vash2	Cdkn2a	Psmb6	Trim45
1673	Zfp37	Vash1	Ice2	Tp53rk	Trim41
1674	LOC101827005	Vars2	Rnd2	LOC101827398	Trim37
1675	LOC101826747	Vars1	Tmem251	Prpf6	Trim36
1676	Slc46a2	Vapb	Arrb2	Rabif	Trim35
1677	Snx30	Vangl2	Uap1	Srsf2	Trim33
1678	LOC101823062	Vangl1	Asb8	Ddx55	Trim32
1679	Kiaa1958	Vamp8	Nwd1	Cd53	Trim31
1680	Hsdl2	Vamp7	Edem1	Ccnl1	Trim3
1681	Ptbp3	Vamp5	Ccni	Rpn1	Trim29
1682	Susd1	Vamp4	Fig4	Kpna4	Trim28
1683	LOC121136746	Vamp3	Ap4m1	Oxa1l	Trim27
1684	LOC110343708	Vamp2	Dnah6	LOC121140001	Trim26
1685	LOC110343709	Vamp1	Fyttd1	Dock8	Trim25
1686	LOC110343712	Vac14	LOC101831172	Arhgef7	Trim23
1687	Ugcg	Uxt	LOC110341940	Zeb2	Trim21
1688	LOC121136751	Uxs1	Il6st	Klhdc3	Trim2
1689	Gng10	Uvssa	Preb	Med28	Trim16
1690	Dnajc25	Uvrag	Tprg1	Washc3	Trim14
1691	Ptgr1	Uts2b	Mrpl20	Dusp28	Trim13
1692	Znf483	Utrn	Depdc1	Spty2d1	Trim11
1693	Ecpas	Utp6	Elmod1	Smarce1	Trim10
1694	Lpar1	Utp4	Uba6	Usp39	Tril
1695	Svep1	Utp3	Tmem208	Arl16	Trib3
1696	Txn	Utp25	LOC101836120	Fth1	Trib2
1697	CUNH9orf152	Utp23	LOC106022065	Chsy1	Trib1
1698	Palm2akap2	Utp20	Rd3	LOC121142912	Triap1
1699	Ptpn3	Utp18	Cacna1d	Mfsd6	Trex1
1700	LOC121136798	Utp15	LOC121138300	Dnajc1	Trerf1
1701	Epb41l4b	Utp14a	LOC121143956	Gbe1	Treml4
1702	LOC121138900	Utp11	Setbp1	Ndufaf8	Treml2
1703	Frrs1l	Ust	Pikfyve	Lamp2	Treml1
1704	Tmem245	Uspl1	Apba2	Nap1l1	Trem2
1705	Ctnnal1	Usp9x	Camk2b	Rfc1	Trem1
1706	Abitram	Usp7	Cxxc1	Ncam2	Treh
1707	LOC121138923	Usp6nl	Comt	Dnajc13	Trdn
1708	Klf4	Usp54	Slc22a23	Srp19	Trdmt1
1709	Rad23b	Usp53	LOC121134457	Tspan13	Trarg1
1710	LOC121136836	Usp51	Slc12a9	Zfyve26	Trappc9
1711	Znf462	Usp50	Afdn	Tgfbrap1	Trappc8
1712	Tmem38b	Usp5	Aftph	Sppl2a	Trappc6b
1713	Tal2	Usp49	Mtus2	Cnih3	Trappc6a
1714	Fktn	Usp48	B4galnt4	LOC101842827	Trappc5
1715	Fsd1l	Usp47	Etfrf1	LOC121133427	Trappc4
1716	Slc44a1	Usp46	Nipsnap1	Tlnrd1	Trappc3l
1717	LOC110342092	Usp45	Cog6	Eif1	Trappc3
1718	Abca1	Usp43	Adam8	Lsp1	Trappc2
1719	LOC101838061	Usp42	LOC101836904	Cuta	Trappc14
1720	LOC110342091	Usp40	Ephb6	Nek5	Trappc13
1721	LOC121136877	Usp4	Arsb	LOC101823687	Trappc12
1722	Smc2	Usp39	Rpl7a	Tbxas1	Trappc11
1723	Grin3a	Usp38	Cdk13	Pdss1	Trappc10
1724	Rnf20	Usp37	Slc12a6	Rbl2	Trappc1
1725	Pgap4	Usp36	Ogfr	Trip11	Trap1
1726	Aldob	Usp35	Pdc	Rnf166	Trank1
1727	Znf189	Usp34	Pcgf6	Ptp4a2	Tram2
1728	Mrpl50	Usp33	Ctnna1	Braf	Tram1l1
1729	LOC101836051	Usp32	Ash1l	LOC106021201	Tram1
1730	Plppr1	Usp31	Dixdc1	Emc2	Trak2
1731	Tmeff1	Usp30	Clstn2	Arf1	Trak1
1732	Msantd3	Usp28	Gstm3	Glul	Trafd1
1733	LOC121138905	Usp27x	Abca5	Plcl1	Traf7
1734	Tex10	Usp25	Pwwp3a	Gtpbp4	Traf6
1735	Invs	Usp24	Nop53	Rangrf	Traf5
1736	Erp44	Usp22	Pmm1	Dhrsx	Traf4
1737	Stx17	Usp21	Stt3b	Relch	Traf3ip3
1738	LOC121136960	Usp20	Miga1	Fbxl5	Traf3ip2
1739	Sec61b	Usp2	Nsd3	Snrk	Traf3ip1
1740	Alg2	Usp19	LOC121134079	LOC101825271	Traf3
1741	Tgfbr1	Usp18	Ahi1	Prr14	Traf2
1742	Col15a1	Usp13	Mapk14	Mrpl14	Traf1
1743	Galnt12	Usp12	LOC106020764	Myl6	Tradd
1744	LOC121136977	Usp11	Snrnp48	Glo1	Trabd2b
1745	Anks6	Usp10	Prpf31	Cfap44	Trabd
1746	Gabbr2	Usp1	Aagab	Cd8b	Tra2b
1747	Tbc1d2	Uso1	Ttll4	Cbr4	Tra2a
1748	Coro2a	Ushbp1	Sox12	Tapt1	Tpx2
1749	Trim14	Ush2a	LOC121138801	Bpifa1	Tpst1
1750	Nans	Ush1g	LOC121136945	H1-2	Tprn
1751	Anp32b	Ush1c	Cct3	Stard3	Tprkb
1752	Hemgn	Usf3	Nckap1l	Lgals9	Tprg1l
1753	Trmo	Usf2	Ddx39b	Actb	Tprg1
1754	Xpa	Usf1	Map3k1	Nufip2	Tpra1
1755	Ncbp1	Use1	Ttll7	Ptbp1	Tpr
1756	Tstd2	Usb1	Pdzd11	Cep97	Tppp3
1757	Tmod1	Uros	Cenpq	Ube2e2	Tppp2
1758	Tdrd7	Urod	Atp5mf	Tacc3	Tpp2
1759	LOC106021832	Urm1	Mapt	Gtf2h5	Tpp1
1760	Ccdc180	Uri1	LOC101831921	Znf629	Tpmt
1761	LOC121137070	Urb2	Dnm2	Pcolce2	Tpm4
1762	Igfbpl1	Urb1	CUNH17orf75	Stk16	Tpm3
1763	Aldh1b1	Uprt	Snapc2	Asf1a	Tpm2
1764	Shb	Upp1	Thoc5	Orc5	Tpm1
1765	Slc25a51	Upk3b	LOC110343807	Ppp4r3a	Tpk1
1766	Dcaf10	Upk2	Rnf20	LOC121135211	Tpi1
1767	LOC121137102	Upk1b	LOC106022689	Vwa3a	Tpgs2
1768	Exosc3	Upf3b	Phf20l1	Aga	Tpgs1
1769	Trmt10b	Upf3a	Med24	Gpank1	Tpd52l2
1770	Frmpd1	Upf2	Lbr	Pdcd7	Tpd52l1
1771	Tomm5	Upf1	Prps1	Lto1	Tpd52
1772	LOC121137125	Upb1	Usp22	LOC101834440	Tpcn2
1773	Fbxo10	Unkl	Gls	Mbd3	Tpcn1
1774	Polr1e	Unk	Rnf128	Fnta	Tpbgl
1775	Zbtb5	Ung	Qsox1	Dph3	Tpbg
1776	Grhpr	Uncx	Brf1	Scn9a	Tp73
1777	Zcchc7	Unc93b1	Marchf5	LOC106021278	Tp63
1778	Pax5	Unc80	Tm2d3	Pik3cg	Tp53tg5
1779	Melk	Unc79	Plaur	Clybl	Tp53rk
1780	Rnf38	Unc5d	Pcdh10	Srxn1	Tp53inp2
1781	LOC110342578	Unc5c	Xpo7	Kdm2a	Tp53inp1
1782	Gne	Unc5b	LOC121136141	Ndufv2	Tp53i3
1783	Clta	Unc5a	Tnnt2	Calcrl	Tp53i13
1784	Glipr2	Unc50	Nubp1	Atg101	Tp53i11
1785	Reck	Unc45a	Gpalpp1	Alkbh3	Tp53bp2
1786	Spaar	Unc13d	Rufy3	Nedd9	Tp53bp1
1787	Hrct1	Unc13c	Otulin	Sp3	Tp53
1788	Tmem8b	Unc13b	Fbxl16	Tubd1	Tox4
1789	Hint2	Unc13a	Setd5	Kmt2c	Tox3
1790	Spag8	Unc119b	Rab5a	Casz1	Tox2
1791	Npr2	Unc119	Elf4	LOC101828346	Tox
1792	Rgp1	Umps	Fbxo28	Lars1	Tor4a
1793	Gba2	Umodl1	Yipf2	Arf4	Tor3a
1794	Creb3	Umad1	F3	LOC110342032	Tor2a
1795	Tln1	Ulk4	Trnak-uuu	Luc7l	Tor1b
1796	Tpm2	Ulk3	Trim26	Tinf2	Tor1aip2
1797	Ca9	Ulk2	Chd1l	Gtf2f1	Tor1aip1
1798	Arhgef39	Ulk1	Dffa	Hnrnpr	Tor1a
1799	Ccdc107	Uimc1	LOC101839056	Ufc1	Topors
1800	Sit1	Uhrf2	Dsel	Sil1	Topbp1
1801	LOC110342576	Uhrf1bp1l	LOC121141312	Dohh	Top3b
1802	Cd72	Uhrf1bp1	Fmnl2	Heatr1	Top3a
1803	Tesk1	Uhrf1	Ier5l	Bcl6	Top2b
1804	Fam166b	Uhmk1	Pex2	LOC121133761	Top2a
1805	Rusc2	Ugp2	Acly	Ern1	Top1mt
1806	Unc13b	Uggt2	Paf1	Capn1	Top1
1807	LOC121137454	Uggt1	Apoc1	LOC101824143	Tonsl
1808	Fam214b	Ugdh	Sepsecs	Mdm4	Tomm70
1809	Stoml2	Ugcg	Ldaf1	Tmem250	Tomm7
1810	Pigo	Ufsp2	Slc40a1	LOC110340151	Tomm6
1811	Fancg	Ufsp1	Metap1d	Dnmt1	Tomm5
1812	LOC101836911	Ufd1	Tacc3	Sult4a1	Tomm40l
1813	Dnajb5	Ufc1	Ttc27	Nck1	Tomm40
1814	Phf24	Uevld	LOC110342469	Clec4e	Tomm34
1815	Ccl21	Ucma	LOC101838956	Agt	Tomm22
1816	Ccl19	Uckl1	Polh	LOC121137942	Tomm20l
1817	LOC101839228	Uck2	Map1s	Tnfrsf9	Tom1l2
1818	Il11ra	Uck1	Pum1	LOC110340174	Tom1l1
1819	Galt	Uchl5	Tmco6	Ahctf1	Tom1
1820	Sigmar1	Uchl1	Rab43	Pwp2	Togaram2
1821	Arid3c	Ubxn8	Bclaf1	Hcfc1r1	Togaram1
1822	LOC121137521	Ubxn7	Agl	Gfod1	Toe1
1823	Dctn3	Ubxn6	Cpe	Cir1	Tob1
1824	Rpp25l	Ubxn2b	Zdhhc3	Commd4	Tnxb
1825	Cntfr	Ubxn2a	LOC101825367	LOC101829757	Tns4
1826	Enho	Ubxn11	Arhgdig	Armcx3	Tns3
1827	Dnai1	Ubxn10	Mcph1	Eogt	Tns2
1828	Fam219a	Ubtf	Rnft1	Sri	Tns1
1829	CUNH9orf24	Ubtd2	Gngt2	LOC101827926	Tnrc6c
1830	Myorg	Ubtd1	Manbal	Add3	Tnrc6b
1831	Nudt2	Ubr7	Tst	Ppp4r2	Tnrc6a
1832	Kif24	Ubr5	Mbd4	Wbp11	Tnrc18
1833	Dcaf12	Ubr4	LOC101822668	Hck	Tnpo3
1834	Ubap2	Ubr3	Rictor	Spef1	Tnpo2
1835	Ube2r2	Ubr2	Man1b1	Zfand3	Tnpo1
1836	Nol6	Ubr1	Dhx58	LOC110339220	Tnnt3
1837	Aqp3	Ubqln4	Fyco1	LOC106022591	Tnnt2
1838	Nfx1	Ubqln2	Spag9	Os9	Tnnt1
1839	Chmp5	Ubp1	Pla2g4a	Fkbp1a	Tnni3
1840	Bag1	Ubox5	Stmn2	LOC101843868	Tnni2
1841	B4galt1	Ubn2	Rusc1	Arpc3	Tnni1
1842	Smu1	Ubn1	Rpl34	LOC121137913	Tnnc2
1843	Dnaja1	Ublcp1	LOC121144350	Fam216a	Tnnc1
1844	Aptx	Ubl7	Ciz1	Dnai3	Tnmd
1845	Ndufb6	Ubl5	Tuba4a	Oaz2	Tnks2
1846	Smim27	Ubl4a	Ltf	Ndufb10	Tnks1bp1
1847	Topors	Ubl3	Dcp1a	LOC121138960	Tnks
1848	Ddx58	Ubiad1	Bad	Pigr	Tnk2
1849	Aco1	Ubfd1	LOC101841250	Ccdc61	Tnk1
1850	Lingo2	Ube4b	Itk	Rab20	Tnip2
1851	LOC121137645	Ube4a	LOC101841148	Snx27	Tnip1
1852	C9orf72	Ube3d	Zbbx	Zbtb1	Tnik
1853	LOC110342895	Ube3c	Ppp2r3b	Nup58	Tnfsf9
1854	Mob3b	Ube3b	Slc25a5	LOC121140951	Tnfsf8
1855	Cga	Ube3a	LOC101822653	Rcor2	Tnfsf18
1856	LOC121137665	Ube2z	LOC110340875	Stam	Tnfsf15
1857	Znf292	Ube2w	Frs2	LOC121140262	Tnfsf14
1858	Smim8	Ube2v2	Litaf	Rps6kb1	Tnfsf13b
1859	Cfap206	Ube2v1	Arl11	Lsm5	Tnfsf12
1860	Rars2	Ube2u	Maged1	Npl	Tnfsf11
1861	Slc35a1	Ube2t	Tnfrsf11a	Selplg	Tnfsf10
1862	Orc3	Ube2s	Pank2	Pum3	Tnfrsf9
1863	Akirin2	Ube2r2	Atp6v1e1	Sgtb	Tnfrsf8
1864	Rngtt	Ube2ql1	Lypd2	Adam17	Tnfrsf4
1865	Pnrc1	Ube2q2	Trim35	Atp6v1b2	Tnfrsf25
1866	Srsf12	Ube2q1	Pde8a	Atxn7l3b	Tnfrsf21
1867	Pm20d2	Ube2o	LOC106021785	LOC121136052	Tnfrsf1b
1868	Ube2j1	Ube2n	Ube2e2	Arl6ip6	Tnfrsf1a
1869	Rragd	Ube2m	Zfp36l1	S100a1	Tnfrsf19
1870	Ankrd6	Ube2k	Cul5	Rev3l	Tnfrsf18
1871	Lyrm2	Ube2j2	Snrnp40	Cdh17	Tnfrsf17
1872	LOC121137815	Ube2j1	Pstk	Il10ra	Tnfrsf14
1873	Mdn1	Ube2h	Mrps6	Clta	Tnfrsf13c
1874	Casp8ap2	Ube2g2	Srbd1	LOC110341649	Tnfrsf13b
1875	Bach2	Ube2g1	Golga4	LOC101833303	Tnfrsf12a
1876	LOC121137817	Ube2f	Klf13	Atp5mc2	Tnfrsf11b
1877	LOC110342896	Ube2e3	Ttf2	Smndc1	Tnfrsf11a
1878	Map3k7	Ube2e2	Dync2i1	Arhgap35	Tnfrsf10b
1879	Epha7	Ube2e1	Tusc2	Nudt9	Tnfaip8l2
1880	Manea	Ube2d4	Stat2	LOC110341716	Tnfaip8l1
1881	Ufl1	Ube2d3	Irak3	Mmachc	Tnfaip6
1882	Gpr63	Ube2d2	Srf	Zxdc	Tnfaip3
1883	LOC121137850	Ube2d1	Cry1	LOC121141421	Tnfaip2
1884	Ndufaf4	Ube2c	Aars2	Prpf38a	Tnfaip1
1885	Klhl32	Ube2b	Fbrs	Hmbs	Tnf
1886	Mms22l	Ube2a	LOC110341632	Gpr171	Tnc
1887	Fbxl4	Ubd	Gk	LOC101834381	Tmx4
1888	Faxc	Ubc	LOC101833715	Golga1	Tmx3
1889	Coq3	Ubb	Prepl	LOC101827691	Tmx2
1890	Pnisr	Ubash3b	Niban1	Limd2	Tmx1
1891	Usp45	Ubash3a	Usp3	Fpr1	Tmub2
1892	Tstd3	Ubap2l	Lzic	Rbfa	Tmub1
1893	Ccnc	Ubap1l	Anapc15	LOC101842025	Tmtc4
1894	LOC106020794	Ubap1	Fdxacb1	Hnrnpc	Tmtc3
1895	Ggh	Ubald2	LOC121137271	Abhd2	Tmtc2
1896	Ttpa	Ubald1	LOC101842986	Atp6v0b	Tmtc1
1897	Ythdf3	Ubac2	LOC121136705	Arl4a	Tmsb15b
1898	LOC121138952	Ubac1	Atxn2	Thap12	Tmsb10
1899	LOC110340131	Uba7	LOC101843376	Cblb	Tmprss9
1900	Bhlhe22	Uba6	Nfat5	Rnase10	Tmprss6
1901	LOC101834951	Uba5	Wdr37	Imp4	Tmprss4
1902	Armc1	Uba3	Igfbp2	Suclg2	Tmprss3
1903	Mtfr1	Uba2	LOC106021278	Ing4	Tmprss2
1904	Pde7a	Uba1	Pias1	Atxn7l3	Tmprss13
1905	LOC110340151	Uap1l1	Plbd1	LOC101840410	Tmprss12
1906	LOC110340130	Uap1	LOC121142880	CUNH8orf82	Tmprss11d
1907	LOC121138052	Uaca	Pdp1	Polr2m	Tmppe
1908	CUNH8orf37	U2af2	Cep126	Wapl	Tmpo
1909	Plekhf2	U2af1l4	Mtmr12	Gnb5	Tmod4
1910	LOC121138074	U2af1	Fanca	Exosc10	Tmod3
1911	Ndufaf6	Tyw5	Fbn1	Plp2	Tmod2
1912	Tp53inp1	Tyw3	Tp53i13	Sptlc1	Tmod1
1913	LOC110340175	Tysnd1	LOC121132941	Taf1d	Tmlhe
1914	Ccne2	Tyrp1	Ccdc106	Fxr1	Tmigd2
1915	Ints8	Tyro3	Itfg1	Clk1	Tmigd1
1916	Dpy19l4	Tyms	LOC101838546	Mmd	Tmie
1917	Esrp1	Tyk2	Narf	Dctn2	Tmf1
1918	LOC110340174	Txnrd3	Sptssa	Hmg20a	Tmem9b
1919	Virma	Txnrd2	Proser2	Polr2a	Tmem98
1920	Rad54b	Txnrd1	LOC101825656	Cmc1	Tmem97
1921	LOC101841857	Txnl4b	Atg2a	Tubb4b	Tmem94
1922	Gem	Txnl4a	Rbm22	Zfhx2	Tmem91
1923	Pdp1	Txnl1	Map4k1	LOC106022005	Tmem9
1924	Tmem67	Txndc9	Sdhaf4	N4bp1	Tmem8b
1925	Rbm12b	Txndc5	Osbpl3	Dnajb6	Tmem89
1926	Cibar1	Txndc2	Gss	Ccni	Tmem88b
1927	LOC110339888	Txndc17	Adgrg1	Rcor1	Tmem88
1928	Triqk	Txndc16	LOC121134596	Mbnl1	Tmem87b
1929	Runx1t1	Txndc15	LOC121143562	Qrich1	Tmem87a
1930	Slc26a7	Txndc12	Acadm	Hps6	Tmem86b
1931	Otud6b	Txndc11	Ptger4	Gpm6b	Tmem86a
1932	Pip4p2	Txn2	Ube4b	LOC101831473	Tmem81
1933	Tmem64	Txn	Ccdc61	Aldh2	Tmem80
1934	Decr1	Txlng	Rbks	Bcl7c	Tmem79
1935	Nbn	Txlnb	Pkd1	Ndufa12	Tmem74b
1936	Osgin2	Txlna	Filip1l	Las1l	Tmem74
1937	LOC110340355	Txk	Wdr7	Slc30a5	Tmem72
1938	LOC121138638	Twsg1	Ric8b	Arhgap11a	Tmem71
1939	Ripk2	Twnk	Tnpo3	LOC101824201	Tmem70
1940	Mmp16	Twist2	Lmbrd2	Pcdh17	Tmem69
1941	Cpne3	Twist1	Cep170b	Plac8	Tmem68
1942	Rmdn1	Twf1	Wdr86	Kcnh3	Tmem67
1943	Wwp1	Tvp23b	Depdc1b	Cep57	Tmem65
1944	Atp6v0d2	Tvp23a	CUNH11orf58	Rnf19a	Tmem64
1945	LOC101843190	Tut7	LOC101833293	LOC106020924	Tmem63c
1946	LOC101832871	Tut4	Kmt2a	Mfng	Tmem63b
1947	LOC121138960	Tut1	Sh2b2	Tomm22	Tmem63a
1948	Ca2	Tusc3	Nup50	Zfand1	Tmem62
1949	Ca3	Tusc2	Tnnt3	Psma2	Tmem61
1950	Ca1	Tusc1	Dtd1	Mfsd1	Tmem60
1951	Ca13	Tulp4	LOC101827919	Srgap2	Tmem59l
1952	Rbis	Tulp3	Dnajc30	Arhgef12	Tmem59
1953	E2f5	Tulp2	Col1a2	Dzank1	Tmem54
1954	Lrrcc1	Tulp1	Tmem120a	U2af1l4	Tmem53
1955	Ralyl	Tuft1	Arg1	Dkc1	Tmem52b
1956	LOC121139014	Tufm	Cdh2	Nmnat2	Tmem52
1957	Snx16	Tubgcp6	Stxbp1	Ddx46	Tmem51
1958	Chmp4c	Tubgcp5	Dennd5a	Prdx3	Tmem50b
1959	Zfand1	Tubgcp4	Stmn3	Il1rn	Tmem50a
1960	Impa1	Tubgcp3	LOC121135368	Snrpd3	Tmem47
1961	Fabp4	Tubgcp2	Rbm34	LOC101824503	Tmem45b
1962	Fabp5	Tubg1	Gtf2h5	Klf9	Tmem44
1963	Pag1	Tube1	LOC121140262	Nfya	Tmem43
1964	Znf704	Tubd1	Thap6	LOC121138515	Tmem42
1965	Zbtb10	Tubb6	Capn1	Aars1	Tmem41b
1966	LOC121138751	Tubb4b	Gfpt1	Acp1	Tmem41a
1967	Tpd52	Tubb4a	LOC110343322	Tmx3	Tmem39b
1968	LOC101839185	Tubb3	Ipmk	Supt6h	Tmem39a
1969	LOC101838917	Tubb2a	Bcl9l	Notch4	Tmem38b
1970	Hey1	Tubb1	LOC101844254	Snrpc	Tmem38a
1971	Stmn2	Tubal3	Nmnat3	Kras	Tmem37
1972	Il7	Tuba8	Tango2	Id3	Tmem35a
1973	Zc2hc1a	Tuba4a	Krt8	Polr2l	Tmem33
1974	Pkia	Tub	Bbln	Ctnnb1	Tmem30b
1975	LOC121138760	Ttyh3	LOC101826680	Copg2	Tmem30a
1976	Pex2	Ttyh2	Ndufab1	Nup133	Tmem268
1977	Zfhx4	Ttyh1	Tmem126b	Poglut3	Tmem267
1978	LOC101837848	Ttr	Eif4g3	Ankrd16	Tmem265
1979	Hnf4g	Ttpal	Gemin4	Pigb	Tmem263
1980	Crispld1	Ttpa	LOC101844930	Cyld	Tmem260
1981	Pi15	Ttn	Cnot6	Smim33	Tmem259
1982	Gdap1	Ttll9	Spata2	LOC121143556	Tmem258
1983	Jph1	Ttll8	Rras	Slc35e1	Tmem256
1984	Ly96	Ttll7	Ndufb2	Slc35d1	Tmem255b
1985	Tmem70	Ttll6	LOC101834929	St6gal1	Tmem255a
1986	Eloc	Ttll5	Erf	Arntl	Tmem254
1987	Ube2w	Ttll4	Ercc3	Hmgn1	Tmem253
1988	Stau2	Ttll3	Pou6f1	Ctss	Tmem251
1989	Rdh10	Ttll12	Tmem151a	Kdm5a	Tmem250
1990	Rpl7	Ttll11	Ifnar1	Wdr76	Tmem25
1991	CUNH8orf89	Ttll10	Ap1m2	LOC110339852	Tmem248
1992	Sbspon	Ttll1	Fbxo38	Csf1	Tmem245
1993	Terf1	Ttl	Adi1	Ndst2	Tmem243
1994	Kcnb2	Ttk	Tmx3	Impdh2	Tmem242
1995	Msc	Tti2	Jarid2	Cd38	Tmem241
1996	Eya1	Tti1	Bpifb4	LOC101822541	Tmem240
1997	Lactb2	Ttf2	Pign	Ap1s1	Tmem238
1998	LOC121138769	Ttf1	Rara	LOC121132757	Tmem237
1999	Tram1	Ttc9c	Rtraf	Ddx52	Tmem236
[truncated: 16,928 more rows]

## Sheet: Nasal macrophage
Rank	LASSO feature list	LightGBM feature list	MCFS feature list	mRMR feature list	PFI feature list
1	LOC101844787	Rps29	Rps29	Rps29	LOC121136222
2	Dnase1l3	LOC121136222	Rpl38	LOC121136222	Rpl37a
3	Msh4	Ly6e	LOC121136222	Atp5me	Gng13
4	Ing3	Rpl38	Rps28	Ly6e	Fstl5
5	Rpain	S100a11	Rps27	Rpl38	Plin2
6	LOC121139323	Rps24	Rps21	Stoml3	Rpl13a
7	Lysmd4	Rps28	Rpl37	LOC101844787	LOC121141072
8	LOC101825013	Ccl8	Atp5me	Ndufb1	Rpl38
9	Cacfd1	rna-NC-013276.1:72..1026	Ly6e	Ndufa3	Ap2b1
10	LOC121136586	LOC101822653	Rpl37a	Rps27	Isg15
11	LOC121135921	LOC106021205	LOC121141072	Nmt1	Ctsh
12	LOC101828355	Anxa1	Ndufb1	Mx2	Rps28
13	LOC121139038	Fau	LOC121140988	LOC106021437	Serf2
14	Cdyl	Ybx1	Stoml3	Rps28	S100a5
15	Foxg1	Rps27	Rpl39	Fstl5	Ptma
16	Stt3b	LOC121137942	LOC101834602	Capn5	Mx2
17	Akap7	LOC101840088	LOC101828355	Atp6v1e1	LOC101828355
18	Usp11	Fcer1g	Capn5	Isg15	Atp5mk
19	Clec7a	B2m	LOC101834868	Gfy	Arpc5
20	Polg2	Tmsb4x	Mx2	Rpl37	Ubb
21	Xcr1	Vat1	Fstl5	Gng13	LOC101832408
22	Pdc	Plin2	Rps16	LOC101828355	LOC101834868
23	Hmgn1	LOC101838467	Nmt1	Gngt1	LOC101828969
24	Parvb	LOC101834602	Actr10	LOC101832679	Rps21
25	Dnajc21	Serf2	LOC121140890	Rpsa	Ptpn18
26	LOC110340878	Lst1	Isg15	Rho	LOC121144049
27	Necap2	LOC101840844	LOC101840656	Ap2b1	LOC121141373
28	Calcoco2	Cd74	Gng13	Rps16	Rpl39
29	LOC121141237	Actb	LOC101834990	LOC101830654	LOC101828737
30	Csgalnact1	Rpl10	Jaml	LOC121136904	Ifit3
31	Enpp2	Plac8	LOC106021785	Rpl37a	Gpx1
32	LOC101829780	Rps16	Ptgs1	LOC106021785	Atp5po
33	Polrmt	Mnda	LOC101844521	S100a5	Myl6
34	Nek7	LOC101828355	Gfy	LOC121144049	LOC101840310
35	LOC101834191	Atp5me	Ndufa3	LOC121141373	Fau
36	Tubb6	LOC121138218	LOC110339871	LOC101844521	LOC110339871
37	Lin7c	LOC101823249	Cd74	Atp5mk	LOC101844521
38	Fgf21	Gpx1	Rpl36	LOC121141072	Sh3bgrl3
39	LOC106021725	LOC101830654	LOC101844787	LOC101842784	S100a11
40	Padi2	Ifit3	LOC101841291	LOC106021986	Rpsa
41	LOC121142020	Ubb	Atp6v1e1	Map1b	Rpl37
42	Tm9sf3	Calm1	Ptpa	Mnda	LOC101833293
43	Ppp1r14b	LOC121141072	LOC101832679	Rps21	Clgn
44	LOC101840116	LOC101844787	LOC121133550	Ybx1	Slc39a1
45	Pln	Isg15	LOC110340232	LOC110339871	Rps5
46	Sting1	LOC121138193	Umodl1	LOC121133550	Rps25
47	LOC121143278	Uba52	Rpsa	Umodl1	Rpl36
48	Dnajc14	Rpl37a	LOC106021437	Ddx5	LOC101831377
49	Ntsr1	Eif1	Dnase1l3	Tmsb4x	LOC101825174
50	LOC121133525	SCoV2-UTR3	LOC101838467	Lst1	Jpt1
51	Syne1	Lgals1	Ddx5	Irf9	Gngt1
52	Nfix	Ctsc	Retn	LOC121143991	Sf3b5
53	LOC121136277	Ctsh	S100a8	LOC101841291	Rps6
54	LOC110342251	Reg3gamma	LOC101837127	S100a11	Prxl2b
55	Sec61g	LOC121136904	Atp5mk	LOC121138818	LOC101831947
56	Lamtor4	Gng2	Gngt1	Chchd2	Hnrnpm
57	LOC121141702	Vim	Mx1	LOC101822825	Emilin2
58	Csdc2	Vcan	Cx3cr1	LOC101838199	Dync1i2
59	Rnd3	Sec61b	Clgn	LOC121135971	Atp5mj
60	Hipk2	Myl6	Slf2	Anxa1	Atf4
61	Aak1	Mgst1	LOC121141071	LOC101822574	Rps4x
62	Sppl2b	Rps21	Rho	LOC101834602	Rpl3
63	LOC101841055	Rpl19	LOC121143020	Smim27	Rpl23
64	Scamp5	Cxcl2	Dtx4	Mx1	Ly6e
65	Fig4	Tpt1	Tp53i11	Scgb2a2	Dnase2
66	Fkbp4	Sec61g	LOC101842784	rna-NC-013276.1:72..1026	Cd86
67	Gstk1	S100a10	Hexb	Pde6g	Atp5f1c
68	Gng3	Psme1	Rpl13a	Rpl27	Aldoa
69	Commd6	Ndufb1	Lpar6	Psmb8	Tnfaip8l2
70	LOC106021433	Rpl37	LOC121136904	Cxcl2	LOC121135971
71	Zfp37	Rpl24	Gramd1c	Ube2l6	LOC101840656
72	LOC121137110	Rpl11	LOC121135529	LOC101834067	Rpl35
73	Pdcd2l	Rpsa	Srcin1	Rpl26	Ptpn1
74	Srebf1	Lyz	Rasa4b	Arpc1b	Pde4a
75	Ap1s1	LOC101833293	Gan	Rpl36	Mtln
76	Smg6	Fabp5	Ybx1	Ccl5	LOC121138193
77	Def6	Pfn1	LOC101829780	Cd74	LOC101827358
78	Ecm2	LOC101834868	LOC106021986	Chga	Ddx5
79	Rnf227	Irf7	LOC101834130	Eif3j	Vim
80	Adgb	rna-NC-013276.1:1101..2662	Gpr34	LOC106021992	Uba52
81	Rapgef2	Rpl39	Tfe3	Stom	Tpi1
82	LOC110340683	Pigv	Lrguk	Plin2	Samsn1
83	LOC110343102	LOC106021785	Slco2b1	Rps24	Rsad2
84	Dram1	LOC101840310	Brd9	LOC101833293	Rps20
85	Suv39h2	Clec4f	Csf1r	Slc11a1	Pkig
86	LOC121135091	Rps4x	Uncx	LOC101832408	Nfkbia
87	Gad1	Napa	Scn9a	B3gnt2	LOC121138218
88	Ehd4	Mx1	S100a5	Dync1i2	LOC121134709
89	LOC121140468	LOC110341537	Cnga2	LOC121141513	Hint1
90	Ranbp6	Aprt	Chga	LOC101828969	Etfb
91	Crlf3	Txn	Rpl11	Nsg1	Emc6
92	LOC101844725	Oaz1	LOC121143991	Lsp1	Capza1
93	Ptgir	Ndufa3	Irf9	LOC101834868	Babam2
94	Fgf10	LOC106021992	Apobec1	Ifit3	Akap7
95	LOC121140642	LOC101833432	Rps10	Sag	Timp2
96	Chmp1b	Irf9	Zfhx3	Ppib	Skap2
97	LOC121134332	Hp	Apoe	LOC101841655	Rpl36al
98	Dhdh	Fam162a	Gpr183	Ubb	Rpl11
99	LOC101827626	Samhd1	Trnak-uuu.14	LOC101822587	Rpl10a
100	Eif2d	Rps14	LOC121144114	LOC101836746	Rnf19b
101	Stk25	Rplp1	LOC101830654	LOC101838467	Rab4b
102	LOC101829394	Lgals3	Slc40a1	Gan	LOC121141308
103	Crat	LOC121141373	Mnda	Rpl39	Irf5
104	Trmt9b	LOC101842784	Pth2	Psmc1	Dut
105	Acvrl1	Ifi30	Sgsm2	LOC121143419	Cxcl2
106	Smco4	Cxcl9	Rpl9	LOC101840310	Ccl8
107	C2	Ccl5	Cartpt	Pfn1	rna-NC-013276.1:72..1026
108	LOC121141348	Taldo1	Add2	LOC121141071	Zmpste24
109	Mfng	Rpl18a	Tfpi	Rsad2	Tshz2
110	LOC121133834	Rbm3	LOC101840367	Clgn	S100a6
111	Bpifc	LOC110339871	Rnf128	LOC121133917	Rgs10
112	Sh3pxd2b	Gmfg	Pde6g	LOC121134510	Ndufb1
113	LOC121137902	Atf4	Cdk1	Calm2	LOC101844787
114	Mrpl47	Zbtb7a	Pfdn5	Bst2	Chmp2a
115	Sbno2	Slfn5	Pabpc4	LOC121140890	Bax
116	Atn1	Rps23	Fgd2	Ifi30	Atp5f1d
117	LOC101831331	Nsa2	LOC101834067	LOC121144010	St13
118	LOC101826386	LOC121144049	Ap2b1	Eno1	Srgap2
119	Tmem101	Cstb	Tbxas1	Psme1	Sat1
120	Aim2	S100a8	Romo1	Mgst1	Qsox1
121	LOC121143020	Rpl36	Hacd4	Snrnp27	Pbrm1
122	Dapp1	Rpl26	Scgb1a1	Gpr34	Lsm2
123	Dusp6	LOC121134510	Itgav	LOC121138880	LOC106021540
124	Sox17	LOC101825928	LOC101841655	Usp18	LOC101839373
125	Sdf4	Hnrnpf	Tubb	Atp1b1	LOC101831114
126	Ncaph2	Eif4a1	Rpl35	Snrnp70	Krtcap2
127	LOC101835091	Celf1	Pgam1	Rpl19	Casc3
128	Prr18	Apobec1	Ccl8	LOC121140988	Cap1
129	Plgrkt	Sting1	Prr15	Serf2	Atp5me
130	Tnip2	Skil	Sag	Arpc5	Asxl2
131	Prkd3	Sh3bgrl3	Spock1	Ifi44l	Anxa1
132	Fat2	Sdf2l1	Rgs1	Gramd1c	Ucp2
133	LOC121139256	Rpl13a	Dhx9	Bola2b	Saraf
134	Cep192	Esd	Ano2	Atp5pb	Rbmx2
135	Tgfbi	Eef1d	Il21r	SCoV2-UTR3	Ralgds
136	LOC110343472	Aldoa	Prc1	C1qc	Ptafr
137	Erc1	Usp33	Scgb2a2	Apobec1	Pitpna
138	Serpind1	Tmsb10	Dync1i2	Jaml	Ndufb5
139	LOC121138841	Rnf20	Map1b	Sec61g	Micu1
140	Cpne5	Pkm	LOC106022439	Calm1	LOC121134412
141	Gtpbp10	Mx2	Ifit3	Ssr4	LOC101836288
142	LOC121133420	LOC101840410	Elavl3	Slc27a6	LOC101826184
143	Parvg	LOC101836746	Twf2	Oaz1	LOC101823249
144	Nap1l3	LOC101822587	Sertm2	Ctsh	LOC101823002
145	Ufm1	Gng5	Rpl26	Gnat1	Hnrnpd
146	Cadps2	Ccdc28b	Cs	LOC121135529	Cul3
147	Phf21b	Srgn	Tmem176b	LOC101824821	Clta
148	LOC121133184	Spp1	Rpl19	Atf4	Cd74
149	LOC121139716	Rsad2	Psme1	Rps10	Aurkaip1
150	Fdps	Psmc5	Mrc2	Gnb1	Atp6v0a1
151	Msmb	Psmb8	Tmem176a	Ctsc	Yeats2
152	Pibf1	Prr13	Efna3	Ncam1	Spp1
153	Plch2	Nfkbia	LOC121144214	Lgals9	Rps27
154	Commd8	LOC121141071	Tshz2	Gnal	Rps19
155	LOC121142616	LOC121139262	Arpc5	Eef1d	Rplp0
156	LOC121141356	LOC106021437	LOC121141373	Clic1	Rpl34
157	LOC101843051	LOC101830643	Emx2	Pgam1	Rpl30
158	Trim6	LOC101826430	LOC101824821	Ralgds	Reep5
159	Snx3	LOC101822555	Il1rn	LOC101824003	Psma3
160	LOC121136882	Gstp1	Sult4a1	Actb	Prdx1
161	Rufy4	Fth1	Flt3	Tpt1	Pak2
162	Gmps	Eno1	Adcy3	LOC121141308	Ndufs7
163	Vat1	Csf1r	Cbx3	Stmn2	Ncam1
164	Chac2	Cebpb	LOC121141256	Olfm1	Lgals3bp
165	Piezo1	Cd48	Mki67	Ifi35	LOC101842645
166	Simc1	Cd300lf	Sgo2	Reep5	LOC101838199
167	Dcaf8	Actg1	Snx24	Sod2	LOC101836746
168	Spcs2	Sft2d2	Clstn2	Plekhb1	LOC101832031
169	Cenpm	Rps8	Serpine2	Rps14	LOC101830036
170	Emc9	Rgcc	Nop16	Bri3	LOC101825331
171	Rps6ka3	Ptprj	Nsa2	Ptgs1	Jhy
172	Mid1ip1	Ptpn18	LOC110340368	LOC101829188	Hm13
173	Mien1	Ncf2	Ncam1	LOC121133282	Eif1
174	LOC110342786	Mif	Epb41	LOC121135978	Chmp5
175	LOC110341398	Mien1	Bmp2	B2m	Atp5mc3
176	LOC121143717	Ly86	LOC121144049	LOC121136697	Ube2m
177	LOC121136156	LOC121141308	Gpr65	LOC121137942	Ube2b
178	Ttc38	Il1rn	Top2a	Ldhal6b	Txn
179	Mrpl35	Gpx4	Cks1b	Nmi	Tubgcp2
180	Fbxo45	Gm2a	Asah1	LOC101829780	Tmbim4
181	Pde8a	Gan	Fgf12	LOC121141256	Styx
182	Tm4sf1	Exoc5	Zfp64	S100a10	Snrpb2
183	Bach1	Erp29	Cfdp1	Eef1b2	Slc7a8
184	Nufip2	Dync1i2	LOC101822653	Ptpn18	Slc25a3
185	Mzt1	Cxcr2	LOC101822719	LOC121138193	Rab8b
186	Ctbs	Ctsv	Rpl29	Trafd1	Psenen
187	Rbbp9	Cd63	Cntn4	LOC106022099	Prkcd
188	Rgs22	Atp6v0c	Ezh2	LOC101828737	Pdia4
189	LOC110339913	Ubxn1	Sh3kbp1	Kctd17	Pde6g
190	Mrps31	Ube2l6	LOC121143419	Il1rn	Pagr1
191	Mamdc4	Tpi1	Rpl15	LOC121140594	Pacrg
192	Paox	Stt3b	B2m	Otulinl	Mvd
193	Ppp1r11	Rps9	Rpl27	Ncf2	Msn
194	Copg2	Rps19	Hnrnpm	Clec4f	Mcur1
195	LOC101835871	Rps18	Rps3a	Rpl3	LOC121140001
196	Mxi1	Rplp0	Tmsb4x	Gmfg	LOC121136793
197	CUNH9orf24	Rpl12	Pglyrp2	Rcvrn	LOC121133290
198	LOC121133479	Ptp4a2	Dhx58	LOC121134709	LOC101838546
199	Srbd1	Micos10	Nsg1	Rpl35	LOC101829167
200	LOC121137169	Marco	LOC101823249	Scn9a	Hdac5
201	Zfta	Lsp1	Cyfip1	LOC101840656	Gpr171
202	Fcrlb	Lrpap1	LOC106021992	Ncoa4	Gch1
203	LOC101829732	Lamtor4	Rpl35a	Gnas	Fam76b
204	Prkrip1	Lamp1	Dpysl3	Anxa2	Ddrgk1
205	Rprd1b	LOC121140594	LOC121139968	Atp5mj	Colgalt1
206	LOC106021870	LOC121135368	Ctsh	Cd164	Chchd2
207	Pde9a	LOC101828969	Nek6	LOC101823249	Baz2a
208	LOC106022349	Junb	LOC121135971	Gng2	Atp5pd
209	A4galt	Jak2	Il6st	Samsn1	Arpc2
210	Irf1	Hspa5	Atm	Romo1	Add3
211	Polr1c	Hopx	Ncoa4	Psmb10	Wdfy3
212	Lvrn	Fcgr4	CUNH17orf97	Atf5	Uncx
213	Casp9	Ddx24	CUNH1orf54	Gps2	Tpt1
214	Chaf1a	Ctsd	LOC121137110	LOC101840088	Tmem50a
215	LOC101827926	Chchd2	Gabbr1	Son	S100a8
216	Loxl4	Calm2	Trip13	LOC121136247	Psmc4
217	Mmp11	Atp2b1	Zbtb4	LOC121138218	Prrc2b
218	Fcer2	Abi3	LOC101838220	Rps2	Pgrmc1
219	Irs1	Vps29	Vcl	Rtn1	Pdlim5
220	Rfwd3	Vps13c	Dst	LOC101827358	Mrpl10
221	Idh3b	Trib1	Clip4	Zbp1	Mnda
222	LOC110341145	Tmbim6	Eif3j	Uncx	Mapre1
223	LOC110342213	Tle3	Rps14	Actr10	Mafb
224	Dok1	Spcs2	Paox	Col1a1	LOC121144214
225	Pip5k1b	Sod2	Acat1	Eif2s2	LOC121135529
226	Emc10	Sat1	Calm2	LOC101842414	LOC121134690
227	Trib1	SCoV2-orf1ab-p1	LOC101841738	Lamtor2	LOC106020873
228	Rab18	Rps5	LOC101822529	Xdh	LOC101838467
229	LOC101833042	Rpl13	Cdca8	St13	LOC101834067
230	LOC110342035	Rhob	Gnat1	Slamf7	LOC101832069
231	Etf1	Psmb2	Lst1	Atp5pd	Imp3
232	Taf10	Pitpna	LOC121144217	LOC101829214	Hmgcl
233	CUNH9orf40	Pim1	Ppp1r14b	Aldoa	Ftl
234	LOC106022816	Marcks	Chchd2	Tp53i11	Fam76a
235	LOC110343001	LOC121133550	Fxyd2	Lyst	Emb
236	LOC106021618	Ftl	LOC101836746	LOC121136793	Eif4a1
237	Rhoa	F2rl2	Flrt1	Ndufa13	Eif3f
238	Znf106	Csf3r	LOC121143678	LOC121137271	Eef1a1
239	Trmt1	Bach1	Psmc1	LOC101844930	Dnajc17
240	Sptssb	Atp6v1g1	LOC110342769	Spcs2	Coro1b
241	LOC110342071	Atp5pd	Aplp1	Vcan	Cdc26
242	Pstpip2	Anxa2	Bst2	Nsa2	Calr
243	LOC121139320	Tmem127	Cetn2	Clta	Calm2
244	LOC121144217	Ssr4	Myo6	Dpm2	CUNH6orf62
245	Gon4l	Snx6	LOC101842331	LOC121144039	Brf2
246	Med11	Rpp25l	Atp5mg	Rnh1	Borcs8
247	LOC121139965	Rpl29	Asph	LOC101840585	Atxn7l1
248	Cdc5l	Rpl27a	Psmb8	Atp5po	Atf5
249	Ca14	Rpl17	Kcna2	Ftl	Abhd17a
250	LOC121143715	Psma7	Rab31	SCoV2-orf1ab-p2	Wdr70
251	Zbtb45	Necap1	Laptm5	Srgap2	Wasf2
252	LOC121144241	Ndufb10	Nudcd3	Oxct1	Wars1
253	Spg21	LOC101844521	Mrps33	Psmb6	Tmsb4x
254	Ado	LOC101834765	Slc27a6	Plac8	Tgm2
255	Kcnk17	LOC101833790	LOC121140398	Eif4a3	Tfe3
256	LOC101823549	LOC101832408	Kit	Ifit2	Tbrg1
257	LOC121142878	LOC101831947	Sec61g	Tsc22d3	Sptbn1
258	Snrpe	LOC101829482	Atp6v0a1	Flrt1	Snrpf
259	Chfr	LOC101829080	Stx7	LOC121136846	Snrpd2
260	Ccdc8	LOC101826184	Ccdc39	Tmbim6	Slc22a18
261	Znf646	LOC101824821	LOC101826818	Tshz2	Sdhd
262	Gemin7	Kcne3	Smim27	LOC101824907	Sdhb
263	Nmb	Etf1	Kcna5	Myl6	Rufy3
264	LOC106020873	Eef1b2	Rpl32	LOC101834557	Rrp36
265	Cul7	Edf1	Prpf4b	Gng5	Rps14
266	Stk39	Drap1	Cdca3	Rpl13a	Rpl10
267	LOC101824396	Cxcl10	Bola2b	Fxyd3	Ripk2
268	Timm29	Ctsb	Tmem14a	LOC121132846	Rbx1
269	Topors	Cmtm6	Atp1b1	LOC101837127	Rap1b
270	Ift20	Cd68	LOC121144010	LOC121143543	Ralb
271	Sema4g	Calr	Dbi	Taf10	Ptpn2
272	LOC121136876	Ak2	Tpt1	Atp5f1d	Polr1h
273	Wfdc3	Utp18	Plac8	LOC101826941	Pigy
274	Ttc4	Usp15	Plin2	LOC121134137	Pdk1
275	Cryz	Ube2m	Abcd2	Esd	Odf3b
276	Ppt1	Tmem199	Ccni	Hnrnpm	Oas2
277	LOC121138094	Sumf2	Atp8a1	Mfng	Nmi
278	LOC110343708	Snrnp70	Ebf2	Sp110	Ndufa3
279	Ptges	S100a6	Tsc22d3	Itm2b	Mrps30
280	Foxe1	Rps20	LOC106021303	Prr13	Mrps14
281	Fgf1	Rps10	LOC101842745	Rpl29	Mrpl3
282	Scoc	Rab11fip5	Vcam1	C1qb	Mif
283	LOC101842929	Ptma	Rps2	LOC110341590	Meis3
284	Cacna2d4	Nmt1	Sirpa	Psmb9	LOC121140820
285	Wnt7b	Ndufs8	Acsf2	Ptpa	LOC106022380
286	LOC121136768	Ndufc1	Rcvrn	Hif1a	LOC101840088
287	LOC101843675	Msn	Rbm3	Efr3b	LOC101833182
288	Epn1	Mob1a	LOC101841495	Gm2a	LOC101830654
289	Oma1	LOC121143991	LOC110343780	LOC121140001	Ifi44l
290	Pycr3	LOC121135971	LOC121136115	Dbi	Ifi30
291	LOC121141574	LOC121133152	S100a11	Ndufb3	Gtf2i
292	Foxn2	LOC110339949	Znhit1	LOC101833432	Grpel1
293	Fam167a	LOC101843909	Fosb	LOC101829167	Grap2
294	Ttc19	LOC101838193	Commd4	LOC101841819	Gng5
295	Slc12a8	LOC101836572	LOC110339970	LOC121141088	Glrx
296	LOC121142807	LOC101834067	Aplp2	LOC106022439	Fosl2
297	LOC110341780	LOC101829167	Kctd12	LOC110342769	Fnta
298	LOC101829551	LOC101822623	LOC101822815	SCoV2-S	Ero1a
299	L3mbtl3	Gnb1	LOC101840310	Selenop	Eif3i
300	Zdhhc9	Fstl5	Laptm4b	Eif3k	Cxcl16
301	Sc5d	Fgr	LOC121139970	Ccdc28b	Cpsf1
302	Stra6	Epb41l2	Rpl17	CUNH1orf54	Clec5a
303	LOC121141857	Eif4e2	H1-5	LOC101831377	Cfb
304	LOC121143785	Eif4a3	Pcp4l1	Spock1	C9orf72
305	Tmed5	Eif3a	Gtf2i	CUNH12orf57	Brpf1
306	Srp19	Cops7b	Serping1	Zmiz1	B2m
307	LOC101826966	Clta	Vps13c	Slc15a3	Aprt
308	LOC101831756	Clic1	Rps26	Edf1	Antxr2
309	LOC121132719	Cfl1	LOC121144280	Rnaset2	Acap2
310	Eny2	Ccrl2	Psmb10	Prph2	Zmym6
311	LOC121137481	Ccl2	Tpx2	Dstn	Zmiz1
312	Elof1	Capg	Otulinl	Cnga2	Zfc3h1
313	Gpr75	Btf3	Atf5	LOC101823068	Wdr61
314	LOC110341602	Bri3	Pfn1	Rpl32	Ugp2
315	Hdx	Bbln	Ppib	LOC121141378	Tmem18
316	LOC101842867	Arid5b	Itga2b	Prxl2b	Tmem179b
317	CUNH2orf15	Ap5m1	Nap1l1	Cebpb	Tifab
318	Cd101	Aldh2	Dad1	Rpl7a	Tgfbi
319	LOC110342452	Alad	Tm6sf1	Srcin1	Tax1bp1
320	LOC106021832	Zbp1	Wdfy3	Slco2b1	Taf10
321	Efna4	Wars1	Pdc	LOC121144114	Stx17
322	Prkcz	Usp25	Ist1	Btf3	Sort1
323	Rhoj	Usf2	U2af2	Kctd12	Soat1
324	Pak4	Tspo	Oaz1	LOC121138876	Snapc3
325	Tmsb4x	Tma16	Son	LOC121139968	Sirt7
326	LOC110342670	Stx6	Ifi35	Myo6	Septin2
327	Heg1	Stk17b	Rassf4	Psme2	Sec61g
328	Zscan18	Sp110	Dhx15	LOC121142763	Scgb1c1
329	F12	Snx3	Rnaseh2c	Fos	Sap18
330	Hcrt	Snx10	Arhgap19	Jpt1	Rps16
331	LOC101822529	Slamf9	LOC101831377	Rpl30	Rpl8
332	Rtl5	Sidt2	Pvrig	Trim25	Rpl13
333	LOC101840656	Serp1	LOC110340249	Nfkbiz	Romo1
334	Dgkg	Rsu1	Sun1	Cx3cr1	Rnf169
335	Plcxd2	Rps2	LOC101824345	Samhd1	Riok3
336	Sypl1	Rps15a	LOC121138193	LOC101838074	Rbis
337	Ccdc138	Rps15	Mis18bp1	Pdc	Ralbp1
338	Nthl1	Rpl27	Ktn1	Fabp5	Rac2
339	Mrps10	Rpl23	Impdh1	LOC121144350	Psme3ip1
340	Plekhd1	Rnasek	LOC121138880	LOC106021590	Psmd8
341	LOC121142122	Ptpre	Pak3	Arl4c	Pik3c2a
342	Lypla1	Psmb9	LOC106022004	Rpl35a	Parp14
343	Api5	Psmb6	Mtln	Ist1	Ostc
344	Slc2a13	Pfdn5	Hmmr	Serpine2	Naa30
345	LOC101824833	Ndufb3	LOC101842414	LOC101843749	Mtdh
346	LOC121133526	Ncoa4	Rps3	Chmp2a	Mrpl18
347	LOC106021201	Mrpl33	LOC101822574	Znf444	Morf4l1
348	CUNH2orf72	Mrpl16	Atp5mj	Aplp1	Mknk1
349	Rnf39	Lyn	Cd81	Rpl11	Micos10
350	CUNH9orf152	LOC106022816	Ubap2	Capg	Mfsd4a
351	Rrp9	LOC106020873	Slc29a1	Tle3	Med8
352	Ppil4	LOC106020791	Eef1a2	Gnai2	Marchf6
353	Cldn23	LOC101841291	Cfap126	Grn	Lyn
354	LOC121137035	LOC101834051	LOC101838078	Gadd45b	Lnx2
355	Mfsd9	LOC101831377	Sars1	LOC101831113	Litaf
356	LOC121135986	LOC101831114	LOC110339725	Ciita	Laptm4a
357	Lipt1	LOC101823391	Snrnp70	LOC110340959	LOC121143991
358	Pfkfb2	Jun	Cfap69	Ccl3	LOC121142882
359	LOC106022125	Itm2b	LOC101829167	Arpc3	LOC121133550
360	Osbpl8	Huwe1	Ptpn22	Hmgn3	LOC106023243
361	Tal2	Gpbp1l1	Syngr2	Dhx58	LOC101844656
362	Azin2	Gclc	Ucp2	Pabpc4	LOC101832018
363	Tm4sf19	Gapdh	Kif15	LOC121135172	LOC101831682
364	Zfand2a	Fyb1	Chd4	Herc6	LOC101829715
365	LOC121134735	Emp3	Olfm1	Capza1	LOC101827335
366	LOC101841249	Dpm2	LOC121142763	Scgb1a1	LOC101825656
367	Pin1	Dnajc10	Stom	Twf2	LOC101824907
368	LOC121137152	Ddx5	Srgap2	Chmp5	LOC101822653
369	Slc39a1	Dab2	Stab1	LOC101842215	Klhl22
370	Tanc1	Clec5a	Tpst2	Cartpt	Kiaa0040
371	Myd88	Cldnd1	Map7	Rpl9	Irf7
372	Ccnq	Ckb	Pa2g4	LOC110341366	Ifnar2
373	Msrb2	Capn5	LOC101829376	Atp6v1b2	Ifit2
374	Plekhf2	Ca5b	St13	Atp6v1g1	Ier2
375	LOC121140482	Atp6v1f	Snrpg	Adcy3	Hspa5
376	Orc2	Atp6v0e1	Rpl4	LOC121136115	Hsd17b8
377	Mme	Atp5if1	Msl3	LOC101838315	Hpgd
378	Arl4c	Atp5f1e	Tomm7	Ndufb9	Gna11
379	LOC101842180	Atox1	Elk3	Rpl17	Gdf11
380	Brms1	Arrdc4	Plekhb1	Mpv17l2	G3bp1
381	Kiaa0930	Aif1	Tbc1d8b	Rnf10	Fth1
382	LOC121142583	Acbd3	Cfd	Mrc2	Fnbp1l
383	Snapin	Zmym6	Suv39h1	LOC101840844	Fbl
384	Dydc1	Ywhag	Scg3	Tom1	Eprs1
385	LOC121141896	Ube3a	Ifngr1	Msn	Ddx41
386	Fam114a1	Tubb	Hes1	SCoV2-orf1ab-p1	Dctpp1
387	CUNH1orf189	Tnfrsf1a	Lbr	Arap1	Ctsk
388	Tnfrsf11a	Tnfrsf14	Mxd4	Glipr2	Ctbs
389	LOC121134224	Tmem9b	LOC101827403	Gpx4	Cpne1
390	Nsmce2	Ten1	Efr3b	LOC101834051	Cltb
391	LOC101838234	Stoml3	Rps24	Prpf4b	Cdkn1a
392	Ddhd1	Son	LOC101822825	Pfdn5	Cd48
393	Tcf7l1	Sod1	Paics	Cntn4	Ccdc90b
394	LOC121140904	Snap23	Brsk1	Wdr83os	Ccdc28b
395	Cblb	Sf3b1	Msl1	Rps6	Blvrb
396	LOC110341433	Selenop	Tra2b	LOC101842562	Bloc1s1
397	LOC110339906	Sde2	Tnrc6b	LOC101826129	Bag1
398	LOC101832871	Sdc3	Zfp36l1	LOC101838193	Axl
399	LOC121140425	SCoV2-N	Cebpa	Mxd4	Atp1b1
400	Nxf1	S100a9	Cdkn3	Sf3b5	Arl6ip1
401	LOC121138126	Rpn2	Ccnb2	Trem2	Arfgap2
402	LOC121138488	Rpl35	LOC101822587	Nop10	Ap2s1
403	LOC106022408	Rpl15	LOC101825376	Ctsb	Actr3
404	Isoc2	Rpl14	Rpl3	LOC101824930	Znf609
405	LOC121140039	Rnaset2	Prph2	Xaf1	Zdhhc1
406	LOC121142825	Rfc5	Vash1	Herpud1	Zc3h7b
407	CUNH3orf20	Rack1	Ube2l6	Lasp1	Ythdc1
408	Gtf2a2	Psmb3	LOC121143498	Nupr1	Ybx1
409	LOC121138769	Ppt1	Cadm1	LOC101829080	Wwp2
410	Sgtb	Pglyrp1	LOC121141513	Slc2a6	Wbp11
411	Rfx7	Nus1	Rplp0	Eif3i	Usp3
412	Tma16	Nudt14	LOC101835691	Marchf1	Ubl5
413	Batf3	Nmi	LOC121135978	Eif1	Ubc
414	LOC110342506	Ndufs3	LOC101827917	Cfl1	Ttyh2
415	Chpt1	Ndufb7	Def6	Rab7a	Tspo
416	Gphn	Mpv17l2	Dpyd	Lrguk	Tpst2
417	Ccn6	Mlf2	LOC101827092	Irf7	Tp53rk
418	Faap20	Mbnl1	Nsd1	Mtln	Tp53inp1
419	Elf5	Mafb	LOC121144350	Jun	Tomm7
420	LOC121140114	Lcp1	Ccdc92	Vamp8	Tmf1
421	Arhgef33	Laptm4a	LOC121139256	Bbip1	Tmbim6
422	Pnpla3	LOC121139263	Srebf2	Rpl14	Timm13
423	Pttg1	LOC121133273	Tle5	LOC121144029	Thoc6
424	Unc93b1	LOC110341366	B3gnt2	Spp1	Tfec
425	LOC121143495	LOC106022439	Smc2	Pde4a	Tcf19
426	LOC121136771	LOC106022329	Tenm2	Emp3	Ssna1
427	LOC121135210	LOC106022319	Tmcc2	Sync	Srsf3
428	Fam185a	LOC106022276	Atp8b3	Txn	Srp14
429	Vcpkmt	LOC101841805	Ccnq	Sema4d	Spint2
430	LOC110343534	LOC101830513	Arrb2	Csf1r	Son
431	Far2	LOC101829188	P2ry12	Rps18	Socs1
432	LOC121139494	Irf8	Gatd3a	LOC121136665	Snx2
433	Dlg1	Ifnar2	Scarb1	Tmco1	Slc48a1
434	Acly	Ifit2	Nrl	Spi1	Scrg1
435	LOC121137076	Hnrnpa2b1	LOC101829141	P2ry12	Scand1
436	F2rl2	Hck	LOC101825102	Rpl7	Rps9
437	Hid1	Gpr65	Tubgcp5	Clstn2	Rps3
438	Mrpl58	Gatm	LOC101825013	Ebf3	Rpn2
439	LOC110341300	Epcam	Cenpu	Atp6v1f	Rpl5
440	rna-NC-013276.1:1029..1100	Eif4g2	Ano10	Helz2	Rpl24
441	rna-NC-013276.1:1101..2662	Eif3j	Mapk8ip2	Atg12	Rpl18
442	rna-NC-013276.1:3760..3830	Ctsz	Rpl23	Cdc5l	Rpia
443	rna-NC-013276.1:3833..3901	Ctss	Cfap251	Mbd2	Rnf6
444	rna-NC-013276.1:5003..5071	Chmp5	S100a9	Adgre1	Rnf123
445	rna-NC-013276.1:5072..5142	Cd83	Kif20b	Cstb	Rnase9
446	rna-NC-013276.1:5174..5240	Cd44	Gng5	Vdac2	Rho
447	rna-NC-013276.1:11528..11594	Cars1	LOC121139605	Tmem109	Rgl1
448	rna-NC-013276.1:11596..11653	CUNH15orf48	Gtf2ird1	Hipk2	Rab32
449	rna-NC-013276.1:11653..11722	Btg1	Faim2	Ptma	Rab31
450	rna-NC-013276.1:14052..14120	Brd1	Map4k1	Manea	Purb
451	rna-NC-013276.1:15333..15399	Blvrb	Cebpb	Sidt2	Ptpro
452	Fgf14	Atp5mg	Hmgcr	SCoV2-N	Ptbp3
453	Itgbl1	Atf3	LOC106021989	Timp2	Psme2
454	LOC106021890	Arpc3	Gas6	Tmem176a	Psmd11
455	Tmtc4	Arpc2	Ebf3	Nme7	Psmb2
456	Ggact	Arpc1b	Mrfap1	Ly86	Prr12
457	Pcca	Apoe	Irf7	Bag1	Ppia
458	Clybl	Ankrd11	Ubac2	Ctnnb1	Pofut2
459	Tm9sf2	Adss2	LOC101836091	Ibsp	Pmm2
460	LOC121139151	Adora2b	Shroom3	Fcgrt	Plekhf2
461	Ubac2	Ywhae	Abca5	Cfb	Pgk1
462	LOC121139400	Ywhab	Uggt1	CUNH19orf53	Pdcd10
463	Gpr183	Xdh	Lair2	Lair2	Osbpl8
464	Gpr18	Tomm7	Zcwpw1	Rbm3	Ociad2
465	Dock9	Timp1	Tmem30a	LOC101828491	Nmt1
466	LOC121139971	Sub1	LOC101829188	Trex1	Ndufs6
467	Stk24	St6gal1	Rbm8a	Hexb	Ndufs5
468	LOC106021889	St13	Pcolce2	Rpl27a	Ndufaf8
469	Farp1	Snrpg	Dlgap5	LOC101825739	Myo1g
470	Ipo5	Slc11a1	Sec62	Pgls	Mtrex
471	Rap2a	Sdhb	Rps15a	Cd81	Mthfd1l
472	Mbnl2	S100a5	Hnrnpk	Stmn4	Mrpl57
473	Hs6st3	Rrp1b	Sec14l5	LOC101836886	Mpc2
474	Uggt2	Rrbp1	Rundc3a	Timm13	Mllt11
475	Dnajc3	Rps3	Tnfrsf21	LOC101834990	Mien1
476	Dzip1	Rps26	LOC101844256	LOC101841093	Mcl1
477	LOC110339707	Rps25	Pcm1	Fgf12	Mbd3
478	Cldn10	Rpl34	Mapk14	Rasa4b	Marcks
479	Abcc4	Rpl21	LOC121136793	Nudt4	Magoh
480	Sox21	Rgs2	Mrps36	Ifnar2	Lsp1
481	Gpr180	Resf1	LOC121132853	Ccni	Lrp10
482	Tgds	Rac2	Cdc20	Anp32a	Lamtor4
483	Dct	Psmc4	LOC101830493	Necap2	LOC121144369
484	Gpc6	Psmc1	Zmiz1	LOC110340232	LOC121143924
485	Gpc5	Prkcd	Cd1d	Eef1g	LOC121143579
486	LOC101825656	Prdx1	Morn4	LOC121139396	LOC121142035
487	Slitrk6	Ppfia1	Mpig6b	Set	LOC121142015
488	Spry2	Pkn2	LOC121139982	Fosb	LOC121140417
489	Ndfip2	Pdia4	Ndel1	Atp8a1	LOC121140398
490	Rbm26	Pdcd5	LOC101842268	Gstp1	LOC121134468
491	Obi1	Parp14	Rps13	Bms1	LOC110343154
492	Ednrb	Pak2	Cd164	C1qa	LOC110341634
493	Slain1	Ndufa2	Ctcf	Eloc	LOC110341590
494	Scel	Myo1g	Insyn1	Rpl24	LOC110341388
495	Mycbp2	Morc3	M6pr	Cxcl9	LOC106022689
496	Fbxl3	Mcl1	Abca9	Aplp2	LOC106022439
497	Cln5	Lpgat1	Fam149a	Klf2	LOC106021977
498	Acod1	LOC121141088	Gmfg	Tubb	LOC106021278
499	LOC121142013	LOC110341714	Inpp5d	LOC110340162	LOC106020791
500	Kctd12	LOC106022691	Tmem117	LOC101829062	LOC101844186
501	Lmo7	LOC101842645	Serpinf1	Ccl24	LOC101844135
502	Uchl3	LOC101842428	Bmpr2	Rrbp1	LOC101830239
503	Tbc1d4	LOC101840367	Cenpm	Klc2	LOC101826859
504	LOC121142405	LOC101838408	Pclaf	LOC106023121	Klhl21
505	LOC106021149	LOC101831331	Whrn	Mlf2	Klc4
506	Klf12	LOC101827335	SCoV2-UTR3	Eif3h	Kif1c
507	Klf5	LOC101824440	Pcdh7	Gpr171	Jtb
508	LOC121136766	LOC101822825	Iah1	LOC101841495	Ipo8
509	Dis3	LOC101822414	Dctn1	LOC101831947	Ilvbl
510	Bora	Klf6	LOC121138014	Pgpep1	Ifngr2
511	LOC121142818	Ifrd1	Rpl8	Dtx4	Hif1a
512	Dach1	Ibsp	Rbbp4	Nrn1l	Helb
513	Pcdh9	Hspa8	LOC121133338	Lrpap1	Gstp1
514	Pcdh20	Hnrnpk	Lsp1	LOC121138971	Gpr183
515	Tdrd3	Hnrnpa1	Rpl14	Gpx1	Gfpt1
516	LOC121144413	Hmox1	Fam120c	LOC101838863	Gfm2
517	Diaph3	Gpnmb	Tmem72	Acsl4	Gatad2a
518	Pcdh17	Gpi	Wwp1	Lgals3	Fcgr1a
519	LOC110341028	Gng13	Txn	Lamtor4	Emd
520	Olfm4	Gnb2	Cenpf	Rsu1	Eif3m
521	Pcdh8	Gfy	LOC101844923	Tomm7	Efcab14
522	LOC121138758	Get4	LOC101824201	Ndufa7	Dhx58
523	Cnmd	Fos	LOC101843803	Rgs10	Dhdh
524	Sugt1	Fam234b	Eef1b2	Hsp90ab1	Dcun1d2
525	Elf1	Entpd4	Rpl10	LOC101841738	Cyhr1
526	Trnae-uuc	Eif3m	LOC110340678	LOC121139019	Cryl1
527	Wbp4	Eef1a1	Pkia	Slc40a1	Cpt2
528	LOC101827584	Dynlrb1	Gps2	Psmc5	Cplane1
529	LOC101825569	Dnajc21	Pkig	Snx10	Colec12
530	Mtrf1	Dek	Rab3gap2	Pfkfb3	Cd84
531	Naa16	Ddx60	Rps19	Snf8	CUNHXorf38
532	Rgcc	Ddx39b	Agap1	LOC106020791	CUNH11orf58
533	Vwa8	Dcaf13	LOC121138818	Rps15a	C1qc
534	LOC121143982	Cs	Cenpe	Snca	Bcl6
535	Dgkh	Cpq	Edem1	Gtpbp1	Bahcc1
536	Akap11	Coro1b	Tom1l1	Fgd2	Atp6v1g3
537	Fam216b	Cmtm3	LOC110343418	Nap1l1	Atg4c
538	Epsti1	Chchd3	LOC101844513	Urm1	Atg3
539	LOC121144374	Cdk19	Clspn	LOC101833958	Arpp19
540	Dnajc15	Cd38	Rpl7a	LOC101826184	Arl6ip5
541	Enox1	Cd37	Gnal	LOC121140765	Arl5a
542	Ccdc122	Cct6a	Selenop	Fcgr4	Arhgap25
543	Lacc1	Ccl3	Slc27a2	Tpm3	Appbp2
544	LOC110341036	Capns1	Snrnp200	Rbbp7	Ankrd61
545	LOC110341037	Calhm6	LOC101831114	Pth2	Actg1
546	LOC121132988	Btbd16	Bcl2l14	LOC121141356	Acbd3
547	Serp2	Bola2b	Ctsc	Chid1	Znf710
548	Tsc22d1	Atp5pb	Smarcc2	Txndc17	Zfr2
549	LOC121134656	Atp5f1c	Rpe	LOC121141763	Zfp14
550	LOC121139120	Arvcf	Vopp1	Wars1	Ylpm1
551	LOC121133130	Arg1	Hnrnpab	Il21r	Yif1b
552	Nufip1	Arf5	Ctnnb1	LOC101839372	Xrcc6
553	Gpalpp1	Apoo	LOC101824003	LOC106022083	Xdh
554	Gtf2f2	Ap3d1	Pdcd4	Gsdmd	Wbp4
555	Tpt1	Akap7	Abhd15	Nostrin	Usp32
556	Slc25a30	Acp5	Ccl24	Rpl15	Ubfd1
557	Cog3	Yju2b	LOC101831799	Laptm4b	Txndc17
558	Siah3	Vezf1	Fig4	Rnase6	Trnt1
559	Zc3h13	Upp1	LOC106022083	Acoxl	Trip10
560	Lcp1	Ucp2	Dusp6	Trem1	Tpra1
561	Lrrc63	Ubl3	Fam204a	Usp25	Top1
562	Rubcnl	Ube2v1	Sod2	LOC121134274	Tnfaip2
563	Lrch1	Ube2b	Aspm	LOC101823081	Tmem107
564	Esd	Ubc	Rgs10	Rtp2	Tmem101
565	Htr2a	Trub2	Wdr17	Creg1	Tmc4
566	Sucla2	Trim25	Zcchc18	Efhd2	Tgfbr2
567	Nudt15	Trappc3	Dut	Eef1a1	Taldo1
568	Med4	Tpm3	Smkr1	Tra2b	Sumo3
569	Itm2b	Tmem258	Plekho1	Znhit1	Stip1
570	Rb1	Tln1	Bcl7a	LOC121139970	Srrm1
571	Lpar6	Tagln2	LOC121134068	Mapkapk3	Spcs2
572	Rcbtb2	Taf10	Arpc1b	Sub1	Snrpb
573	Fndc3a	Spcs3	Itpripl2	LOC106020983	Smarce1
574	Gfra2	Sorl1	LOC121142334	Cd14	Slc11a1
575	Dok2	Slc40a1	Gng8	LOC101826430	Slamf9
576	Xpo7	Slc2a6	Cdk12	Camta1	Skil
577	Dmtn	Sirt2	LOC101841556	Zdhhc21	Sirpa
578	Nudt18	Shisa5	LOC101833537	LOC101823391	Set
579	Hr	Sf3b6	Cep78	Dnase1l3	Sec62
580	Reep4	Sell	Syne1	Msi2	Sdhaf3
581	Bmp1	Sec22b	Gstm3	Atp5mc2	S100a1
582	LOC101841070	Sdhaf4	Kifc1	Irf8	Rraga
583	Polr3d	Sars1	Map3k12	Sult4a1	Rps15
584	Slc39a14	Rps27a	Ptpre	Rpl28	Rps12
585	Ppp3cc	Rps17	Rexo5	Scand1	Rpp14
586	LOC110341043	Rpl8	Msi2	Actg1	Rpl6
587	LOC101842063	Rpl6	Adgre1	LOC101838694	Rpl12
588	Sorbs3	Rpl18	Smc4	Rdh16	Rhbdf2
589	Pdlim2	Rnf10	Tent5c	Dpysl2	Reg3gamma
590	CUNH8orf58	Rest	Cks2	Btbd16	Rbpj
591	Ccar2	Rbm8a	Srsf10	Ndufb8	Rasal3
592	Bin3	Ptbp3	Klhl13	Prm3	Raph1
593	Egr3	Psmc3	Gng2	LOC121133273	Rad23a
594	Pebp4	Pou2f2	Racgap1	Mfsd12	Pvrig
595	LOC121136517	Plp2	Pcnx4	Wdr54	Ptprc
596	Rhobtb2	Pld4	Pcyox1	LOC121136905	Psme3
597	Tnfrsf10b	Plaur	Gnas	Nucb2	Ppp3cb
598	LOC121136705	Pdcd1lg2	B3gat3	Cmtm7	Polr3b
599	Chmp7	Ostf1	Ifi30	Efna3	Pnpla2
600	R3hcc1	Ostc	LOC106020722	Tesc	Plxnb2
601	Loxl2	Ntsr1	LOC101833958	Ebf2	Plekho1
602	Entpd4	Ntan1	Itch	LOC101838491	Pcdh15
603	Slc25a37	Ndufs6	Snrnp27	Zfp36l2	Parp4
604	Stc1	Ndufs5	LOC121133188	LOC106021303	Parl
605	Adam28	Ndufb4	Tuba1c	Dapk3	Paip2
606	LOC101838707	Ndufa7	Apbb1	Rack1	Osbpl11
607	LOC101838445	Ndufa13	LOC101828273	Wdr45b	Nmnat3
608	Grk5	Ncf4	Anxa1	Tceanc2	Neu1
609	Prdx3	Myg1	Ccz1	Ucp2	Ndufs8
610	Dennd10	Mta2	LOC101833884	LOC101838820	Natd1
611	Eif3a	Mrpl55	LOC121136405	Parp12	Nap1l1
612	Cacul1	Mapre1	Rpl18	Sgsm2	Nae1
613	Fam204a	Manf	Rpl30	Parp14	Maml1
614	Rab11fip2	Macf1	Stmn2	Sdc3	Maff
615	Emx2	Llph	Col1a1	Snrpe	Lins1
616	Pdzd8	LOC121144029	Rps8	Ethe1	Lemd2
617	Slc18a2	LOC121142334	LOC101832398	LOC121137110	Lactb
618	Shtn1	LOC121141925	Tmem179b	Heca	LOC121143556
619	Eno4	LOC121140890	Fbxo5	Samd9	LOC121143498
620	Gfra1	LOC121139019	Ctdsp2	Fkbp2	LOC121139396
621	Atrnl1	LOC121136793	Rdx	Dusp6	LOC121138220
622	Trub1	LOC121133290	Sting1	Bcl7a	LOC121134163
623	Fhip2a	LOC106023121	Thrb	Dnajc5	LOC121133481
624	Ablim1	LOC106022318	Ercc6l2	LOC101832398	LOC121133033
625	Afap1l2	LOC101839449	Limk1	Ccl8	LOC110340249
626	Vwa2	LOC101839373	Cd36	LOC106021540	LOC106023249
627	Tdrd1	LOC101838863	LOC106021904	Pkia	LOC106021992
628	Ccdc186	LOC101838013	Slc1a3	Tbca	LOC106021437
629	Adrb1	LOC101837114	Pon2	Rnf20	LOC101844297
630	Nhlrc2	LOC101834381	LOC106022136	LOC101837848	LOC101843174
631	Dclre1a	LOC101833350	LOC101840016	Llph	LOC101841714
632	Plekhs1	LOC101832679	Man1c1	Sec62	LOC101833610
633	Casp7	LOC101831976	Asah2	Srxn1	LOC101833184
634	LOC121139240	LOC101827358	Ndufb7	LOC101822414	LOC101830755
635	Tcf7l2	LOC101826656	Cstb	Rnase10	LOC101827092
636	Vti1a	LOC101825174	LOC110343556	Skap2	LOC101825145
637	Zdhhc6	LOC101824907	Dek	Fus	LOC101823352
638	Acsl5	LOC101822574	Fnbp1	Eva1b	LOC101822968
639	Gpam	Kdelr2	Hp	LOC101841805	Kif1b
640	Shoc2	Kctd12	Zbtb14	Gng8	Itm2c
641	Bbip1	Itpk1	Mus81	Zrsr2	Itm2b
642	LOC121139321	Irf2	Myl9	Rasgef1b	Hps3
643	Pdcd4	Ift20	Abhd12	Mtarc2	Hnrnpul1
644	LOC121139318	Ifih1	Pmepa1	Apoe	Hmga1
645	LOC121139319	Ifi35	Pde6a	Cfd	Herpud1
646	LOC121139335	Ier5	Rpl27a	LOC101843633	Gtf2h5
647	Smc3	Ier3	LOC101828737	Lgals3bp	Glipr2
648	Dusp5	Hsp90aa1	LOC101828969	LOC110340678	Gemin5
649	Smndc1	Hsbp1	Zc3h7b	Atp5mg	Fdps
650	LOC121139348	Hps3	Syt7	LOC121133112	Fam168b
651	Add3	Hnrnpc	Esco2	LOC106022319	Exoc2
652	Xpnpep1	Higd1a	Ash1l	Vsir	Emp3
653	Cfap58	Hif1a	Asf1b	Dpyd	Eif3d
654	LOC101827448	Gstm3	Glo1	Bmp2	Eif2b4
655	Gsto2	Gpsm3	LOC110342381	Cyfip1	Dstyk
656	LOC110341940	Gpr171	Cbx5	Dnajb6	Dnajb11
657	LOC101843100	Glipr2	Plk1	CUNH15orf48	Ddb1
658	LOC101827709	Gipc1	Mrpl35	Slc1a3	Comt
659	Cfap43	Ggnbp2	Ctbs	Tagln2	Chmp4b
660	Sfr1	Gch1	Il17ra	Nrl	Chchd1
661	Col17a1	Frg1	Larp7	LOC101833537	Cetn3
662	Slk	Fam32a	Ncl	LOC101823002	Cebpd
663	Stn1	Fam241a	Kpna3	Psmd13	Cd300lb
664	Sh3pxd2a	Ethe1	Tcf19	LOC121135368	Ccdc82
665	Neurl1	Epsti1	Cenpa	LOC121136441	CUNH15orf48
666	Calhm2	Emp1	Kif11	Impdh1	Bin1
667	Pdcd11	Elob	Rps20	Atox1	B3gat3
668	Atp5mk	Elk3	Arl4c	Lgals1	Atp6v1g1
669	Taf5	Eif3i	Appl1	LOC121144369	Atp5pf
670	Pcgf6	Dnaja2	Ubb	Cdk19	Atg101
671	Ina	Ddx46	LOC106021753	LOC101843909	Arpc3
672	Nt5c2	Cystm1	Diaph3	Chmp4b	Arpc1b
673	Cnnm2	Creg1	Slc24a2	Tspan3	Armc5
674	As3mt	Coro1a	Pithd1	Plxnd1	Arl13b
675	Borcs7	Copb2	Slc36a1	Rab4b	Arap2
676	Wbp1l	Cndp2	Pde7b	Mien1	Aplp1
677	Arl3	Chchd5	Terf1	Ifitm3	Anp32e
678	Trim8	Cfi	LOC110341366	Idh2	Adrb2
679	Sufu	Cert1	Gap43	Ano2	Actr1a
680	Actr1a	Cebpzos	R3hdm4	LOC101839333	Acod1
681	Mfsd13a	Cdk9	Uchl1	Tcirg1	Abca2
682	CUNH10orf95	Cdc42	Phb	Fam241a	Zswim7
683	Cuedc2	Cdc25b	Tspyl4	LOC110341691	Znf787
684	Fbxl15	Casp3	Abcc3	Arpc2	Znf394
685	Psd	CUNH11orf58	Slc8a1	Rgcc	Znf330
686	Nfkb2	C4a	Dpysl2	Col1a2	Zbed4
687	Nolc1	C1qb	LOC121135512	Ndufb4	Ybx3
688	Pprc1	Bsg	Hipk2	Cyrib	Wdr83
689	Ldb1	Bmx	Rrm2	CUNH12orf75	Wdr74
690	Hps6	Bag6	P2rx1	Pcp4	Wdr3
691	Armh3	Atp6v1e1	Ccdc92b	Plekho1	Wdhd1
692	Kcnip2	Atp6v0b	Mmp12	Cxcl10	Washc4
693	Oga	Atp5pf	Pld4	Cd300a	Wac
694	Npm3	Atp5mk	LOC121134449	Arhgdig	Vwa8
695	Fbxw4	Atp5mj	LOC101836572	Atf3	Vps35
696	LOC121139804	Atp5mc3	Poglut2	Add2	Vps28
697	LOC101831262	Atp5f1a	Eva1b	Rpl18	Vmp1
698	Dpcd	Atp1b3	Ciao2a	Snx6	Vldlr
699	Poll	Ap2s1	LOC121140453	Pkig	Vapa
700	Btrc	Anxa4	Pter	Gpr183	Upp1
701	Kazald1	Ankrd37	Tmco1	Tnrc6a	Unc119
702	Sfxn3	Als2	LOC121144218	Usp15	Ugcg
703	Pdzd7	Adprh	Vrk1	Slc25a11	Ubqln1
704	Lzts2	Actr3	Mkln1	Rpl22l1	Ube2q1
705	Twnk	Abracl	Slamf7	LOC121133266	Ube2d2
706	Mrpl43	Znhit1	Colgalt1	Znf385a	Ube2a
707	Slf2	Znf106	Ddx21	Elavl3	Tspan14
708	LOC121139920	Ypel5	Tekt1	Syngr2	Tsc2
709	Hif1an	Was	Ppp2r3c	LOC101830643	Trim45
710	Ndufb8	Vmp1	Ncbp3	LOC121143353	Trappc11
711	Sec31b	Vma21	LOC121137669	Tmem176b	Tnfsf13b
712	LOC121139941	Vdac1	Lbhd1	Rpl13	Tnfrsf11a
713	LOC101834849	Vars1	Arpc3	Csnk2a2	Tmx1
714	LOC121139945	Vamp8	Ccna2	LOC101836613	Tmem258
715	LOC110343210	Vamp3	Akt1	Calr	Tmem254
716	LOC101835362	Utp3	LOC101840585	CUNH17orf97	Tmem250
717	LOC101835628	Usp53	Dbn1	Reg3gamma	Tmem205
718	Bloc1s2	Usp3	Ppbp	Acsf2	Tbc1d13
719	Cwf19l1	Uhrf2	LOC121135754	LOC101842991	Tada2a
720	Chuk	Txlna	Rab6b	Ilvbl	Syf2
721	Erlin1	Tsg101	Kctd17	Got2	Supt5h
722	Cpn1	Trem1	Kcnj10	Rab14	Sulf2
723	LOC101838167	Tra2b	Spint2	Pcbp2	Sting1
724	Abcc2	Tomm22	Map7d1	Atp8b3	Stat3
725	Cutc	Tmem131	Runx3	Fgr	Srrm2
726	LOC101839163	Timp2	Cbfa2t3	Rnf128	Srebf1
727	Entpd7	Tifab	Ssr1	Rps3	Sqle
728	Slc25a28	Thoc7	Slco3a1	Kpna3	Sppl2a
729	Got1	Thbs1	Tma16	Ctbs	Spag9
730	Hps1	Tgfbi	Rps15	Pfn2	Sp110
731	LOC106021081	Tgfb1	Oxct1	Rtp4	Sod1
732	R3hcc1l	Tcea1	Ptprs	Glud1	Slc44a4
733	Golga7b	Surf6	Glrx5	Entpd1	Slc43a2
734	Zfyve27	Stat3	Prrc2c	Rsrc2	Slc35a5
735	Marveld1	Stat1	LOC101842233	LOC101843376	Slc27a6
736	Avpi1	Srsf5	Ube2c	Aldh2	Sinhcaf
737	Pi4k2a	Srrm1	LOC110340207	Pld4	Sh3glb1
738	Morn4	Spi1	Wdr45b	Ifih1	Sgpp1
739	Ankrd2	Snx20	Lancl2	LOC101827917	Sft2d1
740	Ubtd1	Snx2	Gnb1	Ostc	Serinc3
741	Mms19	Snrpe	Mgst1	LOC110343780	Selenop
742	Zdhhc16	Snrpb2	Hgsnat	Sun1	Seh1l
743	Exosc1	Smad2	Nucks1	Slc29a1	Sec63
744	Pgam1	Slc45a4	Rtp2	Cuta	Sec61b
745	Rrp12	Slamf7	Phactr4	LOC110341537	Sec24d
746	Frat2	Siglec1	Ccl5	Ndufb10	Sash3
747	Frat1	Sh3glb1	Stmn4	Hnrnpf	Sar1b
748	Arhgap19	Sh2d1b	Ift80	LOC101840043	Saal1
749	Slit1	Sgpp1	LOC101841148	Tbxas1	SCoV2-ORF6
750	Lcor	Set	Trpc1	LOC101839655	Rwdd1
751	Pik3ap1	Serpinb1	Rab27a	Arf5	Rrbp1
752	Dntt	Selenom	Itm2b	Pitpna	Rps29
753	Blnk	Sec11c	LOC101839716	Srrm2	Rps18
754	Znf518a	Sdhaf2	Kcnc4	Rps5	Rps17
755	Ccnj	Scgb1c1	Mrps25	LOC106022342	Rnf217
756	Entpd1	Scaf11	Seh1l	Timm50	Rmi1
757	LOC121140037	Samd9	LOC110341590	Rbm8a	Rmdn1
758	LOC110339773	Samd1	Akirin2	LOC101838078	Rhoa
759	Tctn3	Rps6ka3	Cnpy2	Ntan1	Rgs1
760	Aldh18a1	Rps3a	LOC121134079	Tspyl4	Rcsd1
761	Sorbs1	Rps27l	Znf207	Abhd15	Rbm8a
762	LOC101840960	Rps13	Ramp2	LOC101840102	Rbfa
763	Pdlim1	Rpl7a	Bysl	Ssr2	Ran
764	Hells	Rpl10a	Depdc1b	Ms4a7	Rabgap1l
765	Tbc1d12	Rnf5	Necap2	Cnn2	Rab7a
766	Noc3l	Ripk1	Map2k2	Rbbp4	Rab22a
767	Plce1	Rhoa	Rsad2	CUNH1orf162	Rab1b
768	Slc35g1	Reep5	Alad	Lyn	R3hdm2
769	Lgi1	Rbpj	Spock2	Cd68	Pwp1
770	LOC101831558	Rbis	LOC101832408	Ktn1	Ptp4a2
771	Rbp4	Ralgds	Kcnh4	Smim30	Ptbp1
772	Ffar4	R3hdm1	Maf	LOC121140821	Psmb8
773	Myof	Qki	Asdurf	LOC121141673	Psmb3
774	LOC101836237	Purb	LOC121133034	Dync1h1	Psma6
775	Exoc6	Ptpra	Bri3	Cfap161	Prdx6
776	LOC121140277	Ptafr	Ctdspl2	Gosr2	Ppp1cc
777	LOC121134273	Psme4	Bub1b	LOC101822719	Pon1
778	LOC121134274	Psmd4	Kctd1	Pcolce2	Pnpla1
779	Hhex	Prune2	Ttf1	Pagr1	Pnn
780	Kif11	Prdx5	LOC101833362	Iqgap1	Plscr4
781	Ide	Ppp4r2	Znhit2	Trim28	Plekhm2
782	Marchf5	Pnrc1	Ube2o	Caps	Pkn1
783	Cpeb3	Pithd1	Dsel	Dhdh	Phkg2
784	Btaf1	Pinx1	Rnf217	Strip1	Phf5a
785	Tnks2	Pigt	Ciita	Sh3kbp1	Pgm2l1
786	LOC110340189	Pgk1	Slc11a1	Sgpl1	Pcbp2
787	Ppp1r3c	Pfkfb3	LOC121139991	LOC101836182	Pcbp1
788	Hectd2	Pex19	Tmed3	Atp5pf	Park7
789	Pcgf5	Pds5b	Pacrg	LOC106021050	Pafah1b1
790	LOC121140319	Parp4	Serf2	LOC101833744	Nxph3
791	Ankrd1	P2rx1	Tob2	Pvrig	Nup210
792	Rpp30	Otulinl	Slc12a2	Ap2a2	Nsd1
793	Htr7	Nufip2	Entpd1	Msl1	Nrbp1
794	Kif20b	Nucb2	Tmem123	LOC101833334	Nr4a2
795	Pank1	Nono	Ect2	Stk19	Nin
796	LOC121140331	Nktr	LOC101838199	Anxa4	Nfyb
797	LOC101843639	Neu1	Foxj2	Zbtb4	Nfil3
798	Ifit1	Ndufv3	Ndfip1	Stab1	Nfib
799	Ifit2	Ndufc2	Kpnb1	Tcf7l2	Nemf
800	Lipa	Ndufb8	Treml1	Ctsz	Ndufb7
801	Ch25h	Ndufa6	Clybl	Ost4	Ndufb2
802	Fas	Ndrg1	Prm3	Clstn1	Ncf2
803	Acta2	Ncoa3	LOC121143554	Nedd8	Mx1
804	Stambpl1	Ncl	CUNH7orf57	Uba52	Mrpl49
805	Ankrd22	Nampt	Rps27a	LOC121136405	Mrpl43
806	LOC101824484	Naa38	Gpd1l	Clip4	Mmp25
807	Rnls	Myo10	Arhgap22	Slamf9	Metrnl
808	LOC106021020	Mrps18b	LOC101827556	SCoV2-ORF3a	Mcrs1
809	Pten	Mrps15	Efemp2	Arrb2	Mafg
810	Klln	Mpc1	LOC106022003	Nars1	Lztfl1
811	Atad1	Micu1	Ubap2l	Dazap2	Ltb4r
812	Papss2	Mgat2	Sh3gl1	Tm6sf1	Lrrfip2
813	Minpp1	Med30	Aph1a	Rom1	Lrrc8d
814	LOC121135696	Mdh1	Snap25	LOC101824143	Lrrc8c
815	Sgms1	Map1b	Dock10	Def6	Lrrc32
816	Asah2	Lyst	Cbr3	Dock10	Lrrc17
817	Prkg1	Luc7l3	Atp10d	Rragc	Lman1
818	LOC121135539	Lsm7	Acsl6	Eif4g2	Lbhd1
819	Cstf2t	Lims1	Dram1	Gpnmb	Lamtor1
820	Gldc	Lgals9	Acadl	Kcna5	LOC121143676
821	Uhrf2	Lgals3bp	LOC101841931	Mitd1	LOC121142825
822	Il33	Lap3	Tlr9	Rps15	LOC121142437
823	Ermp1	LOC121144154	LOC101826430	LOC101836091	LOC121142397
824	Ric1	LOC121142882	LOC101829328	Ncstn	LOC121141414
825	Pdcd1lg2	LOC121141307	Sema4a	LOC121133205	LOC121141346
826	Cd274	LOC121139572	Tesc	Retn	LOC121141276
827	Rcl1	LOC110340613	Spc25	Prrc2b	LOC121141088
828	LOC121140434	LOC110340235	Eea1	LOC121138852	LOC121140384
829	Ak3	LOC106021986	LOC101828491	Elmod3	LOC121140363
830	Cdc37l1	LOC106021008	Sf3b5	Eif5a	LOC121139194
831	Spata6l	LOC101842449	LOC101838694	Tmem72	LOC121138993
832	Plpp6	LOC101842268	Rpl36al	Itpk1	LOC121138074
833	Slc1a1	LOC101841714	Nrp1	LOC121142811	LOC121137942
834	LOC121140457	LOC101840750	Pebp1	Foxn3	LOC121136694
835	Glis3	LOC101839974	Fam13a	U2af2	LOC121136265
836	LOC101827091	LOC101838866	LOC121140006	Rps20	LOC121135676
837	LOC121140466	LOC101838315	LOC121133917	Dsel	LOC121135172
838	Rfx3	LOC101835167	Guca1a	LOC101827663	LOC121135091
839	LOC121140469	LOC101834491	Smg1	Cfap126	LOC121134629
840	Pum3	LOC101833775	Lysmd3	Zc3h13	LOC106022907
841	Vldlr	LOC101833334	Adgrg5	CUNH2orf81	LOC106022065
842	LOC121134299	LOC101832871	Prxl2b	Ube2l3	LOC106021809
843	Dmrt2	LOC101829663	Nicn1	Sec61b	LOC106021115
844	Dmrt3	LOC101828788	Commd1	Ubxn1	LOC101842721
845	LOC121140492	LOC101828737	Ldhal6b	Zbtb14	LOC101842449
846	Kank1	LOC101825013	Supt6h	Nt5c3a	LOC101841418
847	Dock8	LOC101824930	Atp5pd	Ywhag	LOC101840410
848	LOC121135632	LOC101824143	Ppp3r1	LOC101829442	LOC101838853
849	LOC121135483	Kpna3	Batf	Cetn2	LOC101838193
850	Cbwd1	Kmt2b	Mfng	Tmem131	LOC101837226
851	Pgm5	Iqgap1	Rnase9	Pabpc1	LOC101836120
852	Pabir1	Il4r	Gna13	Map2k2	LOC101835078
853	Fxn	Il17ra	Pbrm1	Znf414	LOC101834837
854	Tjp2	Ifitm3	Stxbp6	Lsm2	LOC101834051
855	Fam189a2	Ifi44l	Smap2	LOC101825013	LOC101833852
856	Apba1	Ier2	Rab5b	Gap43	LOC101830936
857	Ptar1	Hnrnpd	Samd14	Tmem63b	LOC101829818
858	CUNH9orf135	Hmgb1	Cd300a	Gch1	LOC101828166
859	Mamdc2	Hexa	Myo1f	LOC121142880	LOC101827919
860	Smc5	Hdgf	Grk3	Tmem123	LOC101826984
861	Klf9	Grpel2	LOC101827806	Rps19	LOC101822574
862	LOC110341861	Gbf1	Pygl	Sec14l5	Kynu
863	Trpm3	Galns	Dync1h1	Ndufa5	Klf11
864	Cemip2	G6pd	LOC121136846	Rbis	Kcne3
865	LOC106022580	Fxyd3	Zbp1	Sf3b6	Jmy
866	Abhd17b	Fus	LOC101832146	Zcchc7	Irf2bp2
867	CUNH9orf85	Fpr1	Pdia4	Lpar6	Insr
868	Gda	Fig4	Eif4a3	Hnrnpk	Inpp5b
869	Zfand5	Fem1c	Prpf18	Stx8	Inf2
870	LOC101835395	Emc6	Syt1	LOC101824440	Imp4
871	LOC101822890	Emc2	Rnf166	Tmem134	Ift57
872	LOC106022034	Emb	Vegfb	Fcgr2b	Hnrnpu
873	Rorb	Elmo2	Hpgds	LOC106021693	Hnrnph3
874	Carnmt1	Eif4h	LOC101840559	Ccl2	Helz2
875	Nmrk1	Eif4b	Ube3a	Snrpb2	Heca
876	Ostf1	Eif3h	Rccd1	Mbd3	Hdac4
877	LOC121140706	Eif3f	Abcb10	Rab8a	Hck
878	Pcsk5	Eif2s2	Dstn	Tnfrsf14	Gtpbp3
879	Rfk	Eif2ak2	Fam126a	Qsox1	Gstk1
880	Gcnt1	Eid1	Dnajc18	Cd86	Gsn
881	Prune2	Dynlt1	LOC121141483	Pygl	Grb2
882	Vps13a	Dynll1	Cd300e	Ncl	Gpx4
883	LOC121140760	Dram1	Sell	Uchl1	Gipc1
884	LOC101825095	Dpcd	P2ry6	Prdx1	Gapvd1
885	Gnaq	Dok2	Plxnd1	Mif4gd	Gapdh
886	Cep78	Dnm1l	Cldn10	Hoxa9	Fiz1
887	Psat1	Dnajc5	LOC121141702	Srgn	Fbxo5
888	Tle4	Dhx58	LOC101840871	Eny2	Farsb
889	Lpxn	Ddx58	LOC101842562	Ddx60	Fam219a
890	Zfp91	Ddit4	Taf1a	Kcnj10	Fam193a
891	Cntf	Cxcl16	Tmem71	Otulin	Erlin1
892	LOC101831264	Cxcl11	LOC101829240	Sdhb	Elovl6
893	LOC101841659	Crebzf	Phyhd1	Spata21	Eif3k
894	LOC106022413	Coq8b	LOC121137997	LOC121143579	Eif2s2
895	LOC101841927	Copb1	Hmox1	Srebf2	Egr2
896	Dtx4	Comt	Metap2	Use1	Dynll1
897	LOC101831799	Cntrl	Irf8	LOC101824345	Dstn
898	LOC101842193	Clec12a	LOC106020806	Sqstm1	Donson
899	Trnak-uuu	Chmp4b	Ipcef1	Zfp64	Dok3
900	Gtpbp6	Cdkn1a	CUNH11orf97	P2ry6	Dmac1
901	LOC101823323	Cd53	Slc25a24	LOC110340368	Derl3
902	LOC106021056	Cct4	Zcchc7	Ak1	Dedd2
903	Patl1	Cct2	Tmpo	Mus81	Cuta
904	LOC106021470	Cap1	Timp2	Mrps25	Ctsf
905	Stx3	Cadm4	Peli2	Serpinb1	Ctsd
906	Cblif	CUNH1orf53	Sptbn4	Eng	Ctsb
907	Ms4a3	C1qc	LOC121140357	Ccdc88a	Ctnnd1
908	LOC110339949	Bst2	LOC101823746	Nudcd3	Cstf3
909	LOC101824907	Brd2	Hoxa9	Fig4	Cse1l
910	LOC101825174	Bmp2k	Fam78a	LOC101823044	Cryz
911	Ms4a7	Bak1	Lhx2	Palm2akap2	Creld2
912	Ms4a1	B3gnt2	LOC121133098	Atp5mc3	Cops6
913	Ms4a13	Avpi1	Emp1	Cmtm6	Copb1
914	Ms4a15	Atp8b3	Mmgt1	Dok2	Commd8
915	Ccdc86	Atp5po	LOC101829757	Lamp1	Commd1
916	Prpf19	Atp5mc2	Smco4	Rps23	Cnot4
917	Tmem109	Atp5mc1	Aqr	P2rx7	Cfap161
918	Tmem132a	Arhgef3	Hmgn3	LOC101842853	Cdkn1c
919	Slc15a3	Arf6	Mrpl21	LOC101833970	Cdin1
920	Cd6	Afg3l2	Fam120a	Gng10	Cdc42ep4
921	LOC106021018	Acox1	Rps18	Babam1	Cda
922	Cd5	Abhd10	Camk2d	Dr1	Cd79a
923	Vps37c	Zyx	H1-1	Tmem37	Cd63
924	Ddb1	Znf710	LOC101827919	Selenow	Cd24
925	Tkfc	Znf706	Fcho2	Ppme1	Cct2
926	LOC101841130	Zmiz1	Hmgb1	Ogfr	Ccnf
927	Tmem138	Yme1l1	LOC106022099	Rnf217	Ccdc39
928	Tmem216	Wdr43	Slc25a5	Cerk	Cblb
929	Cpsf7	Vti1b	Bcl7b	Dnajc3	Cavin3
930	Sdhaf2	Vps25	Rdh16	Dpysl3	Capn5
931	Ppp1r32	Vapa	Mrpl57	LOC101834839	CUNH3orf62
932	Lrrc10b	Uxt	Ski	Tpx2	CUNH1orf131
933	Syt7	Utp14a	Hmgn1	Tmem117	CUNH19orf12
934	Dagla	Usp48	Rapgef5	Prmt1	C1d
935	LOC121140966	Unc45a	Eif1	Amelx	Bet1
936	Myrf	Ugp2	Actb	LOC121132853	Bcl2l1
937	Tmem258	Ugcg	Tagln2	Upp1	Banf1
938	Fen1	Ubtd2	Atp5f1a	Gabbr1	Baiap2l1
939	Fads1	Ube2v2	Rc3h2	Rgl2	Bag6
940	Fads2	Ube2q2	LOC101822414	Bphl	B3gnt2
941	Fads3	Ube2l3	LOC121137942	Rpl23	Atp5mg
942	Rab3il1	Ube2g1	Pde4a	Cwf19l2	Atp5mf
943	Best1	Ube2e3	Shisa4	Ssrp1	Atp5f1b
944	Fth1	Uba2	LOC121143316	Ddit3	Atp2a3
945	LOC101829376	Txndc17	Sdc2	Ndufs7	Ascl2
946	Scgb2a2	Txndc12	Hnrnpul1	Tnrc6b	Arsa
947	LOC121141071	Twf2	Rpl10a	Ncbp3	Arrdc1
948	LOC121141072	Trex1	Rpl22l1	Cd53	Arnt2
949	Scgb1a1	Trem2	Dpy19l1	Csde1	Armc3
950	Ahnak	Trappc1	Rpl24	Optn	Arhgap18
951	Eef1g	Tram2	LOC101826129	Dap3	Apobec1
952	LOC110340556	Tp53i11	Fkbp2	Rassf4	Ankrd29
953	Tut1	Top2b	Cdca5	Fxyd5	Alg13
954	Mta2	Tmod3	Chid1	Ptpmt1	Abcc1
955	Eml3	Tmem50a	Gmpr2	Ddx58	Abca1
956	Rom1	Tmem256	Tspan3	LOC121141518	Znrf1
957	B3gat3	Tmem167a	LOC121133115	LOC101834130	Znf18
958	Ganab	Tmem128	Arl1	Sod1	Zmiz2
959	Ints5	Tmed2	Tsen34	LOC121134223	Zdhhc14
960	Lbhd1	Tmed10	Fuca2	LOC101842331	Zbtb11
961	LOC121135616	Tm9sf3	Eno1	LOC101831552	Ykt6
962	LOC121141172	Timm17b	Nrn1l	LOC121139349	Xpr1
963	Ubxn1	Tcf7l2	LOC101843633	Psmb2	Wdr83os
964	Lrrn4cl	Tbpl1	LOC110340393	Rpl10	Usp24
965	Bscl2	Tbl1xr1	Dhx8	Ssr1	Ubash3a
966	Hnrnpul2	Tbcb	Aff3	Mdh2	Uba1
967	Ttc9c	Tbc1d15	Sync	Snap25	Ttll12
968	Polr2g	Tax1bp1	Abca1	LOC121144154	Tspan31
969	Taf6l	Tasor	Stx6	Morf4l1	Tspan2
970	Tmem179b	Tap2	Cd101	Csnk2b	Trim35
971	Tmem223	Syngr2	Ranbp1	Hltf	Tmem14a
972	Stx5	Syk	Reep5	Abca9	Tmed9
973	Wdr74	Suclg2	Acp3	Elob	Tm2d2
974	LOC106021977	Stxbp3	Wnk1	Rims2	Tbca
975	Slc3a2	St7	Thoc7	Cenpx	Tbc1d9b
976	LOC110340611	Ssbp1	Ccdc186	Huwe1	Tbc1d20
977	Lgals12	Srpra	Bet1	Phospho2	Stx18
978	LOC101830643	Srp72	LOC101827358	LOC101827079	Stk40
979	LOC106022596	Sri	Aurkb	Pglyrp1	Stat6
980	Atl3	Sqstm1	Rpl7	Stk25	Ssrp1
981	Rtn3	Spsb2	Mboat7	Chchd4	Srrt
982	Spindoc	Snw1	Prkacb	LOC121134449	Srp9
983	Mark2	Snf8	Med7	Dynll1	Snrnp70
984	Rcor2	Snap29	Mak	Cct5	Smim12
985	Naa40	Smim20	LOC101826070	LOC121133290	Smchd1
986	LOC101832408	Smdt1	CUNH12orf75	Laptm5	Smc5
987	Otub1	Smchd1	S100a2	Imp4	Smc4
988	Macrod1	Slc39a7	Nars1	Kit	Smarcd2
989	Flrt1	Slc39a1	LOC101842856	Jund	Smad2
990	Stip1	Slc28a2	LOC121139977	Rnase4	Slc7a2
991	Fermt3	Siglecf	Cntln	Timm17b	Slc25a11
992	Trpt1	Sgk1	Pmp22	LOC110343149	Sfpq
993	Nudt22	Sft2d1	Bag4	LOC101830904	Scamp2
994	Dnajc4	Sfpq	Nostrin	Mrpl15	Scai
995	Vegfb	Sf3a3	Zrsr2	Man1c1	Rsu1
996	Fkbp2	Selplg	Stmn1	Asxl1	Rps3a
997	Plcb3	Selenof	LOC121139396	Ccdc92b	Rplp1
998	Bad	Sec13	Csn3	Ndufb7	Rpl35a
999	Gpr137	Sdhd	Bag5	LOC101830755	Rpl26
1000	Esrra	Sdc4	Etv5	Ap3d1	Rpl14
1001	Trmt112	Samsn1	Stk24	Glrx	Rnf167
1002	Prdx5	Safb2	Prr12	Pde6a	Rnaset2
1003	LOC121134453	Rtf2	Psmg1	LOC106021875	Rnase6
1004	Ccdc88b	Rsrc1	Ssr4	Kdm3b	Rmnd1
1005	Rps6ka4	Rsl1d1	Axl	Psmg1	Rgs2
1006	LOC110340657	Rsf1	Trafd1	Snap23	Retsat
1007	LOC121132758	Rsbn1	LOC121141701	Il17ra	Rarg
1008	Nrxn2	Rrp9	Ctnnal1	Fnip2	Ramac
1009	Rasgrp2	Rpn1	Tcf7l2	Exosc5	Pygl
1010	Pygm	Rpl9	LOC101837612	Vcpip1	Pwwp3a
1011	Sf1	Rpl36al	LOC121138379	Slco3a1	Psmg1
1012	LOC121141367	Rpl30	Nmb	Ndufs6	Psmb5
1013	Map4k2	Rpl3	Sema7a	LOC101834944	Prkaa1
1014	Men1	Rpl28	Pfn2	Mef2a	Prdx4
1015	Cdc42bpg	Romo1	LOC101831113	Cebpd	Ppp4r3a
1016	LOC121141376	Rock1	LOC101831404	Fam78a	Polr2l
1017	Ehd1	Rnf217	Arid4a	Metap2	Polr1b
1018	Atg2a	Rnf167	Rabac1	Pigz	Poldip2
1019	Ppp2r5b	Rnf146	LOC121140828	Poglut2	Polb
1020	Gpha2	Rnf130	Ctdsp1	Setd3	Plekhb2
1021	Batf2	Rnf13	Polr1e	Pilra	Phtf1
1022	Arl2	Rnf115	Mrpl52	P2ry2	Phax
1023	Snx15	Rnasel	LOC101841023	Arpp19	Pfdn6
1024	Sac3d1	Rnase6	Wdr19	Capns1	Pcgf1
1025	Cdca5	Rfc1	Fam161a	Pglyrp2	Pafah1b3
1026	Zfpl1	Rexo1	Calr	LOC121132757	Pabir1
1027	Vps51	Rbbp4	Hnrnpul2	Parp9	Optn
1028	Tm7sf2	Rap1a	Atp5po	Vmp1	Nupr1
1029	Znhit2	Ralbp1	Csnk2b	LOC121139991	Nubp1
1030	Fau	Rab9a	Calm1	Cfap251	Ntan1
1031	Mrpl49	Rab7a	Ell3	Rps27a	Nrdc
1032	Syvn1	Rab5c	Rrm1	Asph	Nf1
1033	Capn1	Rab21	Asxl1	Acadl	Ndufv2
1034	LOC101825358	Rab1b	LOC121136459	Spint2	Ndufs3
1035	Pola2	Pyroxd1	Hltf	C4a	Ndc1
1036	Cdc42ep2	Ptprc	Hdhd3	Kat7	Myh9
1037	Dpf2	Ptpmt1	Mapre1	Hck	Myg1
1038	Slc25a45	Ptov1	Siglecg	LOC121142672	Msr1
1039	Frmd8	Pten	Luzp2	Sde2	Mrps17
1040	LOC121141414	Psmd8	Capza1	Aurkaip1	Mrps10
1041	Scyl1	Psmd14	Pum3	Pdlim5	Mrpl12
1042	Ltbp3	Psmd13	Alcam	Asah1	Mrm1
1043	Znrd2	Psmb7	Elavl1	LOC121140331	Mier1
1044	Fam89b	Psmb5	Pappa	Ap1b1	Mgst1
1045	Ehbp1l1	Psmb4	LOC101835734	Lbr	Med14
1046	Kcnk7	Psmb10	Fam216a	Sap18	Med11
1047	LOC121141452	Psma1	Samd1	Slfn11	Manf
1048	Map3k11	Psenen	Ppp1r10	Ssbp1	Lyrm9
1049	Pcnx3	Ppp3r1	Elane	Atp6v0c	Lrig1
1050	Sipa1	Ppp1r9b	Osbpl11	Snx20	Lmo2
1051	Rela	Ppp1r7	Pccb	Sephs2	Lmln2
1052	Kat5	Ppp1r11	Wdr43	Rps7	Laptm5
1053	Rnaseh2c	Ppm1b	LOC101828346	LOC106022655	LOC121143554
1054	Ap5b1	Ppib	Mcm4	LOC121143020	LOC121143458
1055	LOC106021364	Ppia	Tnfrsf11a	Atp6v0a1	LOC121141596
1056	Snx32	Polr1h	LOC110343132	Adam8	LOC121140486
1057	Cfl1	Polr1d	LOC101833293	LOC101839373	LOC121139695
1058	Mus81	Plekhj1	Dok2	Rapgef5	LOC121139019
1059	Efemp2	Pla2g15	Cdc5l	Prr12	LOC121138515
1060	Ctsw	Pih1d1	Rorb	U2af1l4	LOC121135108
1061	LOC101833884	Pigf	Tars1	Smap2	LOC121133266
1062	Ccdc85b	Picalm	Fam89b	Aim2	LOC121133152
1063	Fosl1	Phtf2	LOC121134709	CUNH11orf58	LOC110341301
1064	CUNH11orf68	Pgpep1	Pik3ca	Yy1	LOC106022004
1065	Drap1	Pgls	Selenoh	Nmt2	LOC106021986
1066	LOC101836154	Pex16	Lrch4	Ehd4	LOC106021558
1067	LOC121141510	Peli1	Alox5	Fam25a	LOC106021011
1068	Sart1	Pdia3	LOC121139572	LOC101835797	LOC101843749
1069	Eif1ad	Pdap1	Mrc1	Jak3	LOC101842215
1070	Banf1	Pcm1	Sox4	Dapp1	LOC101841984
1071	Cst6	Pcbp1	Ebf1	Filip1l	LOC101841064
1072	Sf3b2	Pcbd2	Erbin	LOC110341714	LOC101840750
1073	Pacs1	Parp9	Kif22	LOC101822653	LOC101839716
1074	LOC121141518	Pagr1	Msl2	LOC121140382	LOC101837917
1075	Klc2	Pabpc1	Wdr54	Atrx	LOC101837887
1076	Rab1b	P4ha1	Bicra	Gpr31	LOC101837848
1077	Cnih2	P2rx4	Rps5	Tenm2	LOC101833970
1078	Yif1a	Ost4	Hmgb2	Atp5mf	LOC101833790
1079	Tmem151a	Ormdl2	Bcl2l15	Pfdn6	LOC101833350
1080	Cd248	Oas2	Meaf6	Scgb1c1	LOC101833339
1081	Rin1	Nupr1	Eef1d	Rpl34	LOC101830904
1082	B4gat1	Nup153	Trip11	LOC110340393	LOC101830646
1083	Npas4	Nrros	Ctsz	Zfhx3	LOC101829732
1084	Mrpl11	Nr4a1	Lyn	Ppp1r14b	LOC101827027
1085	LOC101824143	Nfkb1	LOC110343594	Lamp2	LOC101826162
1086	Dpp3	Nfe2l2	Ankrd11	Srsf6	LOC101824618
1087	Bbs1	Nfam1	Adam10	Ppp6r1	LOC101822587
1088	Zdhhc24	Necap2	LOC101831976	Tnfrsf11a	LOC101822555
1089	Actn3	Ndufs4	Tom1	Vapa	LOC101822414
1090	Ctsf	Ndufa9	H1-2	Hgsnat	Kdm6b
1091	Ccdc87	Ndufa12	Sbk1	Bet1	Kctd20
1092	Ccs	Ncf1	LOC121142891	LOC121134296	Itga4
1093	LOC101843260	Naa20	Kpna2	LOC121141407	Itga2b
1094	LOC101822619	Naa15	Pcnx1	Cdc27	Ifi35
1095	Sptbn2	Mtch1	Samd9l	Gstm3	Ier5l
1096	LOC106020945	Msr1	Rcan1	LOC101837461	Hsph1
1097	Rce1	Mrps18c	LOC121140594	Paox	Hspa14
1098	Lrfn4	Mrps17	LOC101835797	Mrpl52	Hook3
1099	LOC121135738	Mrpl34	Marchf1	LOC121134329	Hnrnpc
1100	Rhod	Mrpl23	Mcm7	Osbpl1a	Hadh
1101	LOC106021491	Mrpl21	LOC106021585	Pcp4l1	Grn
1102	Kdm2a	Mpnd	LOC110343489	Hmgb1	Grk3
1103	Grk2	Mpc2	Atg12	Abi3	Gpi
1104	Ankrd13d	Mical1	Nme7	SCoV2-M	Gng12
1105	Ssh3	Mef2d	Ppp2r2a	LOC121140417	Gnal
1106	Pold4	Mcub	LOC121141673	Samd1	Gna12
1107	Clcf1	Mcph1	LOC121142936	Abhd16a	Gcn1
1108	Rad9a	Mark3	Btf3	Cmpk2	Gbe1
1109	Ppp1ca	Marchf1	Use1	Tent5c	Gatb
1110	Tbc1d10c	Mapkapk3	Ctnnbl1	Aprt	Gars1
1111	Carns1	Map4k1	Ada	Borcs7	Fuca1
1112	Rps6kb2	Map3k2	Tacc3	Arg1	Frat2
1113	LOC101840490	Maea	Rtn1	Cpe	Fh
1114	Coro1b	Ly96	Ptpn18	Rnf130	Fgd3
1115	Cabp4	Lrrfip2	Mrpl47	LOC101844256	Fbxo27
1116	Tmem134	Leprotl1	Smim30	Pwwp3a	Exosc10
1117	LOC101830383	Leprot	Pfas	Actn1	Exoc1
1118	Pitpnm1	Lcor	Osbpl9	Slf2	Ets2
1119	Cdk2ap2	Las1l	Fli1	LOC121140784	Etfdh
1120	Gstp1	Lars1	Ino80e	LOC101825087	Esd
1121	Ndufv1	Laptm5	Pcp4	Brd9	Elof1
1122	LOC101841840	LOC121143621	Tut4	Tnip1	Eef1g
1123	Nudt8	LOC121142763	Rpl18a	LOC121139977	Edf1
1124	Acy3	LOC121141378	Atp5pb	LOC121132849	E2f8
1125	Aldh3b1	LOC121141272	Mef2a	Snx24	Csnk1e
1126	Tcirg1	LOC121140331	Scp2	LOC110339392	Crebzf
1127	Chka	LOC121139264	Mmadhc	Npm1	Cops9
1128	Kmt5b	LOC121138880	Mro	LOC110341914	Chchd5
1129	CUNH11orf24	LOC121138852	Usf2	LOC121141435	Cep57
1130	Lrp5	LOC121136905	Atp5f1d	Fermt3	Cenpq
1131	Ppp6r3	LOC121136846	Cops2	Camk2d	Cdc37l1
1132	LOC121141903	LOC121134329	LOC121141763	LOC101840367	Cd44
1133	Gal	LOC121133205	LOC121133290	Arhgef6	Ccdc88a
1134	Cpt1a	LOC110342764	Trim66	Tmem243	Ccdc86
1135	Mrpl21	LOC110340633	Hnrnpdl	Tmem156	Calu
1136	Ighmbp2	LOC106022373	Znf292	Gnptg	Btg1
1137	Tpcn2	LOC106022099	Minpp1	LOC110342092	Bnip2
1138	LOC101837284	LOC106021904	LOC121135172	Zcchc18	Atp6v1e1
1139	Lto1	LOC106021602	Dse	Vps28	Atp2b4
1140	Ano1	LOC106021540	Akap7	Tmem208	Arpc4
1141	Fadd	LOC101844703	Nsfl1c	Eaf2	Arl6ip6
1142	Ppfia1	LOC101842562	Rnd2	LOC121138069	Arhgdib
1143	Cttn	LOC101842414	Slc15a3	Dpm3	Arglu1
1144	Shank2	LOC101840468	Birc2	LOC106021205	Aqp5
1145	Dhcr7	LOC101839163	LOC101833597	Ubc	Anxa5
1146	Nadsyn1	LOC101838982	LOC101837114	Dse	Ankmy2
1147	LOC121141953	LOC101838853	Yy1	Mrps24	Akap13
1148	Osbpl5	LOC101837612	Dynll1	Dpy19l1	Ahr
1149	LOC101822968	LOC101834192	Spata21	Emp1	Adrm1
1150	Cars1	LOC101834176	LOC101829957	LOC101825271	Adora2b
1151	Nap1l4	LOC101832863	Rpl34	LOC121136200	Adi1
1152	Phlda2	LOC101832695	LOC106021201	Mettl23	Aatf
1153	Slc22a18	LOC101832069	Lsm1	Sdhc	Znfx1
1154	Cdkn1c	LOC101830755	Arid2	Arhgdib	Znf76
1155	Kcnq1	LOC101829818	Lmna	Ube2d3	Znf706
1156	Tssc4	LOC101823152	Taok3	Robo2	Znf281
1157	Cd81	LOC101823081	S100a10	Pds5b	Zhx2
1158	LOC106020962	LOC101823068	Jmjd8	Glcci1	Zfhx3
1159	Tspan32	LOC101823002	LOC121139162	Trappc1	Zeb2
1160	Ascl2	LOC101822529	Sgo1	Actr3	Zdhhc21
1161	LOC121142006	Kpnb1	LOC101829732	Pla2r1	Zcchc9
1162	Mrpl23	Klf4	Uba52	Psmc3	Zbtb2
1163	Tnnt3	Kif5b	Lrba	Lrriq1	Zbp1
1164	Tnni2	Kiaa0930	Ss18	Rpl12	Ywhag
1165	Ctsd	Kctd5	Ypel4	Cwc25	Yipf4
1166	Ifitm10	Jpt1	Ap2m1	LOC121138440	Xbp1
1167	Dusp8	Itsn1	Samsn1	LOC101842449	Xab2
1168	Mob2	Irak2	LOC110340013	LOC121143610	Wrnip1
1169	Brsk2	Ino80c	Enah	Adam10	Vrk1
1170	LOC121142038	Ifngr1	Tubb4b	LOC101826471	Vps4a
1171	LOC101832676	Hypk	Pwwp3a	LOC121134224	Vcpip1
1172	Muc5b	Hspa4	Glb1l	Pml	Vbp1
1173	Muc5ac	Hsp90b1	Bivm	LOC121143147	Vangl1
1174	Muc2	Hnrnpul2	LOC121135992	Matk	Vamp8
1175	Muc6	Hnrnph3	LOC101839449	Ccdc174	Vamp3
1176	Ap2a2	Hipk2	U2af1	Ipo7	Utp14a
1177	Chid1	Hint1	Fam91a1	Pnpla1	Usp7
1178	LOC121142159	Heatr5a	LOC101829062	Gnai3	Upf3b
1179	LOC121142157	Hdac1	Il18	Stat1	Uhrf2
1180	Tspan4	Gtf2a2	Cd320	Prpf18	Uhrf1
1181	Polr2l	Grina	Zbtb45	LOC101833362	Ube2v1
1182	Cd151	Grap2	Rpl28	LOC101831404	Ube2r2
1183	Cracr2b	Gps2	Lclat1	Fam32a	Ube2q2
1184	Pnpla2	Gpr35	Snca	Slfn5	Ube2l6
1185	Rplp2	Gpr183	Rnaset2	Plaur	Ubald2
1186	Pidd1	Gpbp1	LOC121138440	Slc36a1	U2af1l4
1187	Slc25a22	Gmpr2	Chd7	Dusp12	Tyms
1188	Cend1	Gmppa	LOC101836613	Dmxl1	Txnrd1
1189	Gatd1	Gga1	Camta1	Fam89b	Tufm
1190	Taldo1	Gatd3a	Cdc26	Rasgrp3	Ttll4
1191	Eps8l2	Gadd45b	Stx11	Rhoa	Ttc38
1192	Tmem80	Fkbp2	CUNH19orf53	Pon2	Tspan4
1193	Deaf1	Fgfr1op2	Lap3	Tnnc2	Trmt10b
1194	Drd4	Fcgr1a	Ppp2r3b	LOC101835691	Trir
1195	LOC110341071	Fam204a	Hpgd	Emx2	Trip11
1196	Irf7	Exosc5	Plod1	Dynlt5	Trim47
1197	Phrf1	Evi2b	Arpp19	Smim4	Trex1
1198	LOC121142271	Eps15l1	Ifnar2	LOC121138515	Tpp2
1199	Rassf7	Endog	Cenpk	Abi1	Tpm3
1200	Lrrc56	Emc8	Pcbd2	LOC121141925	Tox4
1201	Hras	Emc7	Cilk1	Rab11a	Tnfrsf14
1202	Rnh1	Elf1	Nthl1	Phactr4	Tnfrsf13c
1203	Ptdss2	Eif6	Arhgdig	LOC121134214	Tmpo
1204	Ano9	Eif5a	Tmem107	Arf6	Tmem39a
1205	Sigirr	Eif3k	Hint2	Slc28a2	Tmem263
1206	Pkp3	Eif2b4	Gpr171	Hsp90b1	Tmem256
1207	B4galnt4	Egln1	LOC101834557	Vps26a	Tmem241
1208	LOC106021809	Efr3b	Gnao1	Akap7	Tmem170b
1209	Ifitm3	Eea1	Mnat1	Man1a2	Tgoln2
1210	LOC121142324	Ece1	LOC101840088	LOC121141421	Tesc
1211	Ifitm1	Dusp14	Snf8	Ctdspl2	Tcp11l2
1212	Ifitm2	Dr1	Ska3	Tmem30a	Tbk1
1213	Ifitm5	Dpy30	Pla2r1	G6pd	Tbc1d2
1214	Pgghg	Dock11	Sh3bgrl3	Slc12a2	Tars1
1215	Nlrp6	Dido1	LOC121136869	Ldhb	Taf9b
1216	LOC101827967	Diaph1	Nme8	Prkd3	Surf4
1217	Psmd13	Dennd10	Isoc2	LOC101837284	Sumo2
1218	Sirt3	Ddx6	Tbc1d15	Bst1	Sumf2
1219	Ric8a	Ddx47	Arhgef2	Pura	Sugt1
1220	Bet1l	Ddx23	Tmem243	Get4	Stx12
1221	Scgb1c1	Dctn3	Trarg1	Syne1	Stt3a
1222	LOC101843172	Dapp1	LOC121140820	Ndufs4	Stk38l
1223	LOC101843716	Cyfip1	Mgat4a	LOC101832562	Steap2
1224	LOC101843984	Csnk1g1	Bmp2k	Rsph1	Ssh1
1225	LOC121134512	Csde1	Kiaa0408	Itch	Ssb
1226	Sprn	Crebrf	Tut7	Pi4k2a	Srsf9
1227	Mtg1	Cmc2	Alas1	Cdkn1a	Srp68
1228	LOC101830693	Cln5	LOC121134722	Ms4a8	Src
1229	Echs1	Clcn7	Ndufb4	Tmem160	Spc24
1230	Fuom	Chd4	Clec4f	Slc25a3	Spata7
1231	Znf511	Cfdp1	LOC110341082	Mro	Sparc
1232	Tubgcp2	Cfd	Edf1	Coro1b	Sp2
1233	Adam8	Cfb	Rab11b	Cttnbp2nl	Sod2
1234	LOC121142368	Cep128	LOC101844758	Atp2b1	Snw1
1235	Kndc1	Cenpx	Plekha2	LOC101837394	Smdt1
1236	LOC101826482	Cenpq	Hfe	Abcd2	Smc2
1237	LOC121135486	Cebpd	Iqgap1	Ascc3	Slfn11
1238	Cfap46	Cdkn2aipnl	CUNH16orf92	Psmf1	Slc9a3r2
1239	Inpp5a	Cdk20	Zyx	Mmp16	Slc45a4
1240	Pwwp2b	Cdipt	Wwox	Cbr3	Slc44a1
1241	LOC106020979	Cdc5l	Rsph1	LOC101827335	Slc39a10
1242	Lrrc27	Cd244	C1qb	Fahd1	Slc38a9
1243	Stk32c	Cd164	Hint1	Csnk1d	Slc35f5
1244	Dpysl4	Capza1	Cbx6	LOC101829818	Slc25a5
1245	Jakmip3	Caprin1	Rps7	LOC101829482	Slc25a20
1246	Bnip3	Camp	Ubr4	Ilf3	Sgsm3
1247	LOC121142425	CUNH1orf162	Pdha1	Faim2	Sgk1
1248	Ppp2r2d	C1qa	Hddc2	Pcsk1n	Sgf29
1249	LOC101831172	Bzw2	Nqo1	Patl2	Sf3b2
1250	Glrx3	Btk	Nrxn1	Ly96	Sf3b1
1251	CUNH10orf143	Bcl2l13	Havcr2	Dhx15	Serpine2
1252	Ebf3	Bckdk	Tle3	Axl	Senp1
1253	LOC121142443	Bcap29	Smarcc1	Mpp1	Sell
1254	Mgmt	Banf1	LOC121136697	Scarb1	Sel1l3
1255	LOC121134542	Aup1	LOC101825739	Il6st	Sec23b
1256	Mki67	Atrx	Slc37a2	Mbd6	Sec22b
1257	Ptpre	Atpaf1	Ube2i	Map7d1	Sec14l1
1258	LOC110341195	Atp6v1b2	Myl6	Rnf213	Sec13
1259	Dock1	Atp6ap2	LOC110343241	Tnfrsf9	Sdhaf2
1260	Adam12	Atp2a3	Slc25a39	Slc25a1	Samd4b
1261	Fank1	Atp1a1	LOC101843888	Unc45a	Sag
1262	Dhx32	Atg2b	LOC101829569	LOC121141336	S100a10
1263	LOC101833800	Atf5	Ociad2	Rps13	Rtn4
1264	Uros	Ascc3	Smim14	Samd14	Rrp1
1265	Edrf1	Asap1	Mid1ip1	Hspbap1	Rragc
1266	Ctbp2	Arpc5	LOC106020764	Npc2	Rps8
1267	Zranb1	Arpc4	LOC101829690	Eef1a2	Rps7
1268	Abraxas2	Arl11	LOC106022591	Fkbp8	Rps15a
1269	Eef1akmt2	Arid2	Sipa1	Mrps18b	Rplp2
1270	Fam53b	Arhgdia	Ms4a8	Sertad2	Rpl32
1271	Oat	Arf1	Tdg	Mpc1	Rpl22l1
1272	LOC110341238	Appbp2	Primpol	Itgb5	Rpgr
1273	Chst15	Ap2b1	Psd3	Ifrd1	Rnf24
1274	Cpxm2	Ap1s1	Atad2	LOC110340868	Rnf227
1275	Bub3	Ap1b1	Syf2	Rsbn1l	Rnf2
1276	Acadsb	Ankrd49	LOC106022413	Siglec1	Rnf111
1277	Ikzf5	Akap10	Epn1	LOC101843260	Rnaseh2b
1278	Pstk	Ahnak	Atp1a2	LOC101822920	Rnaseh2a
1279	CUNH10orf88	Acd	Arhgap11a	Txn2	Rin2
1280	LOC101835886	Abhd11	Lman1	Dhx30	Rhbdl1
1281	Dmbt1	Zrsr2	LOC106021693	LOC110342481	Rgs19
1282	Htra1	Zranb2	Rufy2	LOC121133098	Rgs16
1283	Plekha1	Znrf2	Mmp8	Arl1	Retreg1
1284	Btbd16	Znf593	Rack1	Hebp1	Rerg
1285	LOC121142728	Znf503	Lrriq1	Dnajc18	Rela
1286	Tacc2	Znf18	Pcsk1n	Kcna2	Rc3h2
1287	LOC106021232	Zfp91	Septin2	Rplp0	Rbp4
1288	LOC110341260	Zfp36l2	LOC106022247	Trak1	Rbms1
1289	Nsmce4a	Zfp36l1	LOC101838869	Irf5	Rbm5
1290	LOC121142741	Zeb2	Rbm38	Ndel1	Rbm27
1291	Ate1	Ywhaz	Bhlhe41	LOC106021278	Rangap1
1292	Fgfr2	Yipf3	LOC101827999	Limk1	Ranbp2
1293	Wdr11	Xrn1	Camlg	Mrpl21	Raly
1294	LOC101840419	Xaf1	Adam8	Tm2d2	Ralgapb
1295	LOC110341288	Wsb1	Cenpv	Tmem59	Rac1
1296	Inpp5f	Wdr83os	Rtf1	Fam76b	Rab7b
1297	Bag3	Wdr76	Vrk2	Pak3	Rab33a
1298	LOC121142791	Wdfy2	LOC121136441	Ano10	Rab2a
1299	Tial1	Wbp11	Impdh2	LOC110341392	Rab11a
1300	Rgs10	Wasf2	Peak1	Calhm6	Ptprj
1301	LOC101841405	Vps28	Eaf2	Leng1	Ptpa
1302	Rusf1	Usp16	Sik2	Selenom	Ptp4a3
1303	Tgfb1i1	Uso1	Tubb6	CUNH7orf57	Psmg2
1304	Armc5	Urm1	Sh3glb1	Rpl23a	Psme4
1305	LOC101842915	Unc13d	Ssbp1	B4galt5	Psmc6
1306	LOC101838803	Ubr1	Rplp2	Ric8b	Prrc2c
1307	LOC101839072	Ubqln1	Mospd1	Psmd8	Prr13
1308	LOC121142812	Ube2q1	Tnfaip2	Ak3	Prpsap2
1309	Itgax	Ube2g2	Jpt1	LOC101844513	Prpf39
1310	Itgam	Ube2d1	LOC101823378	LOC121144217	Prkd3
1311	LOC101843909	Ubald2	LOC101829778	Man2b1	Prkcsh
1312	Fus	U2af2	LOC110340326	Ppp3r1	Pptc7
1313	Prss8	Txndc5	Eef1a1	LOC101836001	Ppp6r1
1314	Bckdk	Tusc2	Ncapd3	LOC101836211	Ppm1h
1315	Vkorc1	Tubb4b	Atp5mc1	Vars1	Ppig
1316	Znf668	Tuba4a	Rnf6	Tlk1	Ppif
1317	Stx4	Tuba1c	Rab3a	Tbc1d8b	Postn
1318	Stx1b	Ttc7b	Hras	LOC110343418	Polr2a
1319	Setd1a	Ttc1	Srebf1	LOC121132852	Poll
1320	Orai3	Tspan3	Tacc1	Map2k1	Pml
1321	Fbxl19	Tsen34	Coro1b	LOC121142882	Plpp5
1322	LOC106020935	Tsc22d3	Zc3hav1	LOC121133374	Plcb2
1323	LOC101840897	Trmt2a	LOC106021755	LOC101827092	Pla2g15
1324	LOC101841165	Trappc6a	Spef1	Prpf38b	Pitpnb
1325	Bcl7c	Tpp2	Bcl2l1	Nt5dc2	Pim3
1326	LOC121142872	Tpp1	Ogfod1	LOC121135494	Pilra
1327	Znf629	Tpd52	Dnajc9	LOC101842268	Pigv
1328	Rnf40	Tomm6	LOC101839372	Erp29	Pigs
1329	Ccdc189	Tnfrsf9	LOC121143558	Ngdn	Piezo1
1330	Phkg2	Tnfaip8l2	Adgrg1	Rps8	Pibf1
1331	Tmem265	Tnfaip8	Saraf	Acox1	Phf23
1332	LOC101840415	Tmem86a	Vsnl1	Sh3bp5	Pgs1
1333	LOC121142890	Tmem63a	Rsrc1	Pkn2	Pgap2
1334	Fbrs	Tmem59	Nfib	Ndufaf4	Pdzd11
1335	Prr14	Tmem30a	Med11	Frg1	Pdxdc1
1336	LOC101825462	Tmem273	Nucb2	LOC101825466	Pdia3
1337	LOC121142902	Tmem147	Atxn7l2	Adipor1	Pdcd11
1338	LOC101830025	Tmem140	Ifi44l	Dad1	Pcnx1
1339	LOC101843386	Tmem120a	Ssr2	Lhx2	Pcbd1
1340	Znf768	Tmem109	Tasor	Cd302	Parvb
1341	Itgal	Tmed5	LOC121137486	Ash1l	Parp11
1342	Sephs2	Tmed3	Mgat2	Ing2	Parg
1343	Dctpp1	Tlr2	LOC101824907	LOC121139275	Padi2
1344	Znf771	Timmdc1	Smim15	Septin2	P2ry2
1345	Znf48	Timm13	Mreg	Anxa5	P2ry13
1346	Septin1	Thoc2	Oscp1	Cdk9	Oxsm
1347	Mylpf	Tgoln2	Nt5dc2	LOC121142398	Ogfr
1348	Cd2bp2	Tgm2	Snap23	Unc119	Odc1
1349	Spn	Tfe3	Pip4k2a	Fcer1g	Nucb2
1350	CUNH16orf54	Tent2	Rock1	Mxd1	Ntng2
1351	Kif22	Tcirg1	Tmem160	Tfe3	Nsdhl
1352	Maz	Tcf25	Llph	Ptprs	Nopchap1
1353	Prrt2	Tcf12	Psmc5	Commd8	Nop56
1354	Pagr1	Tcerg1	Elmod3	Srp9	Nono
1355	LOC101833970	Tbc1d9b	Smim35	Ndufa11	Noc2l
1356	Cdipt	Susd1	Dnmt1	Setx	Nlrp12
1357	LOC110341409	Supt16h	Krr1	LOC101824503	Nfxl1
1358	Sez6l2	Stx8	Tnfsf9	LOC101827403	Nfe2l2
1359	Asphd1	Stx7	Smim13	Atp6v0e1	Ndufb10
1360	Kctd13	Stmn2	Psme2	Upf1	Ndufa4
1361	Tmem219	Ssu72	Chmp2a	Psmd4	Ndufa13
1362	Taok2	Ssr2	Cald1	Atp5f1c	Ndufa11
1363	Hirip3	Ssr1	Fam171b	Nckap1l	Ncor1
1364	Ino80e	Srsf6	Ctxn1	Rnf11	Nckap1l
1365	CUNH16orf92	Srsf3	Hirip3	Shroom3	Nabp1
1366	Tlcd3b	Srm	Nphp1	LOC121140006	Nab1
1367	Aldoa	Srgap2	CUNH12orf57	Paics	Myom1
1368	Ppp4c	Sphk1	Cadm4	Arid2	Myo1e
1369	Tbx6	Spag9	Cerk	Hcst	Mxd4
1370	Ypel3	Sox13	Vars2	Zcwpw1	Mtmr3
1371	Gdpd3	Socs1	Slc7a1	Pde3b	Msi2
1372	Mapk3	Snx5	Extl3	Gpsm3	Msantd4
1373	Coro1a	Snu13	Znf169	Dctn2	Msantd3
1374	Bola2b	Snrpd3	LOC110343261	Rasal3	Mrtfa
1375	Slx1a	Snrpd1	Slc30a9	Morc3	Mrs2
1376	LOC121143170	Snrpb	Sdf4	LOC121134132	Mrpl13
1377	LOC101842832	Snrnp40	LOC101828958	LOC121141702	Mrc1
1378	Sgf29	Snapc3	LOC101833432	LOC110343762	Mmp12
1379	Nupr1	Smndc1	Huwe1	Mapk14	Mindy2
1380	LOC121134613	Smim30	Acvr2a	Mcl1	Mfsd6
1381	Il27	Smim12	Sf3b4	Batf3	Mfsd10
1382	Apobr	Smc5	Rps23	Ada	Metap2
1383	Cln3	Smc4	Fcer1g	LOC101832452	Med6
1384	LOC101843174	Slc9a1	Prdx6	Cystm1	Med4
1385	LOC121143217	Slc7a1	Cped1	Mrpl36	Med19
1386	Atxn2l	Slc4a2	Tcirg1	Pik3cg	Marchf1
1387	Tufm	Slc41a2	Eif2s2	Smarcd2	Mab21l4
1388	Sh2b1	Slc15a4	Fbxo32	Gas6	Luc7l3
1389	Atp2a1	Siglecg	Arhgap18	Wapl	Lto1
1390	Rabep2	Sh3kbp1	Agpat1	Gprin2	Lrrc23
1391	Cd19	Sh2d3c	Dnajc15	LOC110343217	Lrpap1
1392	LOC101824577	Sf3b5	Klf13	Tgfbi	Lrp8
1393	Spns1	Sertad2	Klc1	Pdia4	Lrmda
1394	Lat	Serinc3	Birc5	LOC121134333	Lnpk
1395	Sbk1	Septin7	LOC101840410	Mapk8ip2	Lmf2
1396	Xpo6	Septin6	Pip5k1a	Zfp36l1	Lman2
1397	LOC110341485	Sema4a	Nsd2	Tnfaip3	Lipa
1398	Gsg1l	Selenoo	Ptma	Srsf5	Lig1
1399	Katnip	Secisbp2l	Gng11	LOC110343556	Lgmn
1400	Gtf3c1	Sec11a	Gpr146	Tmed10	Leprotl1
1401	Il21r	Sdf2	Ddrgk1	Mrpl3	Leng1
1402	Il4r	Sdc2	LOC101841659	Tmod3	Lbr
1403	Nsmce1	Scand1	Arhgef6	Smco4	Lamtor2
1404	Lcmt1	Scamp5	Hnrnph2	Cbfa2t3	Lair2
1405	Arhgap17	Saraf	Fcgrt	Pde6d	LOC121144489
1406	Tnrc6a	Sar1b	LOC101843749	Tap2	LOC121143725
1407	Rbbp6	Sap30	Tmem131	Borcs6	LOC121143621
1408	Prkcb	Samd4a	Ralgds	Tmem258	LOC121143560
1409	Chp2	Safb	Lyplal1	Cd80	LOC121143555
1410	Plk1	Rufy1	LOC121136905	Snx5	LOC121143519
1411	Dctn5	Rtp4	Mapk8ip1	Fam219b	LOC121143320
1412	Palb2	Rtcb	Bcap29	Pak2	LOC121143316
1413	Ndufab1	Rrp36	Lrp1	Ilrun	LOC121142936
1414	Ubfd1	Rras	SCoV2-M	Cadm1	LOC121142433
1415	Ears2	Rps7	Epcam	Cxcl11	LOC121142203
1416	Gga2	Rps6	Trim59	Rps25	LOC121141925
1417	Cog7	Rps12	Tcf4	Aimp1	LOC121141438
1418	Scnn1b	Rpl7	Slc17a6	Rtn4	LOC121141359
1419	Scnn1g	Rpl5	Adgrl1	Msantd4	LOC121140594
1420	Usp31	Rpl35a	Sptbn1	LOC110343241	LOC121139137
1421	Otoa	Rpl32	Lyve1	Peli1	LOC121138589
1422	Mettl9	Rpl31	Ap1s1	Rundc3a	LOC121137264
1423	LOC101831360	Rpl23a	Slc7a8	Nt5c	LOC121137249
1424	Cdr2	Rogdi	Cpq	Fkbp4	LOC121136768
1425	Polr3e	Rnf213	Tmem119	Tnfaip8l2	LOC121136562
1426	Eef2k	Rnaseh2c	Sla	Ddx6	LOC121136405
1427	LOC110340678	Rnaseh2b	LOC121133282	Efemp2	LOC121136247
1428	Trnam-cau	Rnase4	Psmb9	Brsk1	LOC121134231
1429	Sdr42e2	Rilpl2	Eif3f	Guca1a	LOC121133824
1430	Vwa3a	Rhoq	LOC121134274	Selplg	LOC121133161
1431	Mosmo	Rhog	Adam15	LOC121140037	LOC121133023
1432	LOC101833634	Rheb	LOC121138876	Il18	LOC110343787
1433	LOC101834409	Rgs10	Snrpe	Srsf4	LOC110342783
1434	LOC101828403	Rgl2	LOC121137062	Csn3	LOC110342120
1435	Crym	Rex1bd	Ddx18	LOC121136869	LOC110341288
1436	Ldaf1	Retn	Atp5mc2	LOC110343489	LOC110340878
1437	Lyrm1	Rela	Patl2	Rpl10a	LOC110340863
1438	Dcun1d3	Rcor1	Kif23	Itga2b	LOC110340189
1439	Rexo5	Rbms1	Rab35	LOC101841159	LOC110340174
1440	Eri2	Rbm38	Bmx	Ggnbp2	LOC110339976
1441	Acsm3	Rbm28	Cep152	Hmgn1	LOC106022533
1442	Thumpd1	Rbm19	Rcsd1	Myg1	LOC106022258
1443	Acsm4	Rassf2	Chek2	Pcnx4	LOC106021785
1444	Acsm1	Rasa1	Arrdc1	LOC121144278	LOC106021276
1445	Acsm5	Rara	Mapre3	Sgpp1	LOC106021253
1446	Gp2	Ranbp1	Sox11	Thrb	LOC106020924
1447	Iqck	Ramac	Aph1b	Fuca1	LOC106020738
1448	Gprc5b	Rabl6	LOC101842812	LOC121140453	LOC101844788
1449	Knop1	Rabep1	Cd276	LOC121133824	LOC101843674
1450	Vps35l	Rabac1	Stmn3	Hnmt	LOC101843020
1451	Ccp110	Rab8b	Ctnnd1	Thbs1	LOC101842813
1452	Gde1	Rab6a	LOC101840308	Epcam	LOC101842784
1453	Tmc5	Rab1a	Cpsf6	Canx	LOC101842562
1454	LOC121143583	Rab14	LOC106021050	Ndufc1	LOC101841738
1455	Tmc7	Rab10	Klf10	Ca13	LOC101840693
1456	LOC121143591	R3hdm4	Ubr7	LOC110341082	LOC101840439
1457	Coq7	R3hdm2	Dnajb4	Spcs1	LOC101840367
1458	Itpripl2	Pygl	Pf4	Rbm28	LOC101839653
1459	Syt17	Pwwp3a	Wapl	Ankrd11	LOC101838982
1460	Smg1	Ptpn2	LOC101827296	Plekhn1	LOC101838105
1461	Arl6ip1	Ptpn12	LOC121134690	Slc2a9	LOC101837114
1462	Rps15a	Ptpn1	Hif1a	Metrnl	LOC101836911
1463	Xylt1	Ptgs2	Spc24	LOC101831426	LOC101836886
1464	Pik3c2a	Psmf1	LOC101835362	Rnf167	LOC101836825
1465	Rps13	Psma2	Senp8	LOC121140481	LOC101834765
1466	LOC121143649	Prrc2c	Rev3l	Rras	LOC101834602
1467	Plekha7	Prrc2b	Cmpk2	B4galt1	LOC101834381
1468	CUNH11orf58	Prps1	Nup153	Mrpl30	LOC101833978
1469	Sox6	Pram1	LOC110343560	LOC121137466	LOC101833858
1470	LOC101831768	Praf2	Suz12	Atp5mc1	LOC101833290
1471	Pde3b	Ppp4r3b	Rab7a	Matr3	LOC101833227
1472	LOC106021585	Ppp4r3a	Pdcl	Trmt112	LOC101832679
1473	Psma1	Ppp2r5a	Acsl4	Tubgcp5	LOC101832159
1474	Copb1	Ppp2r3c	Rsrc2	Mfsd1	LOC101829482
1475	Rras2	Ppp1r18	LOC101844855	Eif3f	LOC101828250
1476	Spon1	Ppp1r10	Fam13b	Gtpbp6	LOC101828170
1477	Far1	Ppig	Slc2a3	Ranbp2	LOC101827256
1478	Btbd10	Ppif	LOC110340247	Slc7a1	LOC101825065
1479	Arntl	Ppie	Mif4gd	Pcbd2	LOC101824930
1480	LOC121143758	Pop7	Nadk	Cetn3	LOC101824846
1481	Rassf10	Polr2f	Wdr6	Rps12	LOC101824003
1482	Tead1	Polr1f	LOC106022555	Acbd7	LOC101823230
1483	Parva	Pola1	Crybg1	Blvrb	LOC101823152
1484	LOC101837165	Pnrc2	Vps53	Ddx24	LOC101822606
1485	Mical2	Pno1	Trim28	Sdhaf3	Klhl12
1486	Dkk3	Plxnc1	Ipmk	Atp1a2	Klf2
1487	Usp47	Plxnb2	Kif4a	Rif1	Kiaa0753
1488	Galnt18	Plk3	LOC101829406	Sra1	Kiaa0513
1489	LOC101838498	Plekhf2	Golga7b	Mrps17	Khnyn
1490	Eif4g2	Plek	Katna1	LOC121142474	Keap1
1491	LOC121135670	Pld3	Pde7a	Ndufa1	Kdm2a
1492	Ctr9	Pld1	Mrpl23	Rrp36	Kdm1b
1493	Irag1	Pik3r5	LOC121138218	Rpl5	Kbtbd8
1494	Lyve1	Pik3ap1	Wdr83os	Ensa	Kbtbd3
1495	Rnf141	Phf3	Cib1	LOC101833227	Jrkl
1496	Ampd3	Pgrmc1	Acbd7	LOC106020955	Jak3
1497	LOC110341939	Pfn2	LOC101824864	Sema4a	Jak1
1498	Adm	Pfdn2	LOC121139703	Pde7b	Itgb1bp2
1499	Sbf2	Pdzd11	Arpc5l	LOC121133263	Itgam
1500	Swap70	Pdrg1	Impa2	Vcam1	Irf1
1501	Wee1	Pde12	Trpm7	Hsbp1	Iqcc
1502	Znf143	Pdcd4	Celf2	LOC121132809	Ing4
1503	LOC121143909	Pdcd10	LOC101823730	Rc3h1	Immt
1504	Ipo7	Pcyt2	Bzw1	LOC101831799	Ilk
1505	Tmem41b	Pbrm1	Rims2	Ndufaf8	Il6r
1506	LOC121133961	Park7	Zswim9	LOC121134068	Il1r2
1507	Dennd5a	Papola	Mgme1	Zcchc9	Il1b
1508	LOC121143911	Paip1	Tecpr2	Ccz1	Ikbke
1509	Nrip3	Pafah1b1	Emc6	Tekt1	Ift81
1510	Tmem9b	P4hb	Acot7	Pikfyve	Ifitm1
1511	Ascl3	Osm	S100a16	Bbln	Ifih1
1512	CUNH11orf16	Orai3	Ldhb	Slc39a10	Idh1
1513	Akip1	Ogdh	LOC106020852	Parp4	Htra4
1514	Rpl27a	Nup62	Yeats2	LOC101822444	Hspd1
1515	Trim66	Nup58	Dennd2b	Slc8a1	Hsp90aa1
1516	Stk33	Nudt9	Psmd6	Lactb	Hopx
1517	Lmo1	Nucb1	Cxcr2	LOC101833147	Hnrnpr
1518	Ric3	Nubp2	Rd3	LOC121144233	Hnrnpl
1519	Tub	Nt5c3a	Elof1	Rogdi	Hnrnpdl
1520	Eif3f	Nsrp1	Hp1bp3	Ndfip1	Hint2
1521	Nlrp10	Nsfl1c	Cmpk1	Nadk	Hikeshi
1522	Ppfibp2	Nrp1	LOC101832360	Mapk8ip1	Higd2a
1523	Olfml1	Npm1	Aopep	Prkacb	Higd1a
1524	Syt9	Npc2	Cct5	Rps9	Hibadh
1525	LOC101838820	Nop53	Sass6	Bax	Haus1
1526	LOC121135699	Nlrp3	Eif2ak1	Acod1	Grk2
1527	LOC101827335	Nlrc4	Dnm1l	LOC121142690	Gpatch2l
1528	LOC101842856	Nipbl	Pola1	Slc27a2	Gpalpp1
1529	LOC110339735	Nfil3	Ndufa10	Eif1ad	Gpaa1
1530	LOC121133982	Nek6	Ly96	Snip1	Gorasp2
1531	LOC121143985	Ndufs7	Uchl3	Dynll2	Golph3l
1532	Mrpl17	Ndufb6	Rps6ka5	Trip13	Golga7
1533	Dchs1	Ndufb2	LOC106022609	Cd63	Gng2
1534	Tpp1	Ndufb11	Il6r	Dusp5	Gmfg
1535	Ilk	Ndufab1	Cwf19l2	Pdia3	Glul
1536	Rrp8	Ndufa5	Ptpdc1	LOC110343779	Ggta1
1537	Timm10b	Ndufa4	LOC121142406	Fam234a	Gadl1
1538	Arfip2	Ndfip1	Ndufb3	LOC101839247	Gadd45b
1539	Apbb1	Ncoa2	LOC101826471	LOC101827999	Fxyd5
1540	Smpd1	Napsa	LOC121141407	Morn4	Foxi2
1541	Cavin3	Napg	LOC110339371	Arhgdia	Fosb
1542	Cnga4	Myd88	Slc25a25	Scpep1	Fndc10
1543	Fhip1b	Mycbp2	Selenow	Ppp1r3b	Fitm2
1544	LOC121144029	Mvd	Mgmt	Gtf2ird1	Filip1l
1545	LOC101823352	Mt2a	Senp6	Nsmf	Fes
1546	LOC106022655	Msrb1	Gnpda1	Rbm39	Fcho2
1547	LOC106022651	Msl1	Dars1	Smarcc2	Fbxo7
1548	LOC101823081	Mrto4	Diaph2	Tnfsf10	Fbxl3
1549	LOC101822815	Mrps36	Cmtm6	Rrm1	Faslg
1550	LOC101822541	Mrps31	C1qc	Hacd4	Farsa
1551	LOC121135568	Mrps26	LOC106021573	Map7	Fam32a
1552	LOC101823628	Mrpl47	Mxd1	Rabac1	Fam20c
1553	LOC101843830	Mrpl43	Bcl2l11	Eif3g	Fam149b1
1554	LOC121135144	Mrpl27	Pdap1	St7	Fam107b
1555	LOC101843561	Mrpl18	Ankle2	Sat1	Fabp7
1556	LOC121144051	Mrpl14	Fis1	Ebf1	F2r
1557	LOC101833678	Mrpl10	LOC101829080	Isoc2	Ezr
1558	LOC121144055	Mrc1	Id4	Bhlhe41	Extl3
1559	Trim21	Mob3a	Ccnb1	Rpp30	Etv2
1560	Rrm1	Mitf	Bloc1s3	Bmp8a	Etfrf1
1561	Stim1	Mitd1	Tceanc2	Rnaseh2c	Etf1
1562	Rhog	Mgst3	Hsh2d	LOC101832031	Erf
1563	Pgap2	Mfsd12	Atrx	Cyria	Ercc1
1564	Nup98	Metap2	Sp110	Lancl2	Epm2aip1
[truncated: 17,363 more rows]

## Sheet: Lung macrophage
Rank	LASSO feature list	LightGBM feature list	MCFS feature list	mRMR feature list	PFI feature list
[truncated: 19,024 more rows]

[truncated: 2 more sheets: Lung alveolar epithelial cell, Lung endothelial cell]
