# Supplementary material for: Immune responses of different COVID-19 vaccination strategies by analyzing single-cell RNA sequencing data from multiple tissues using machine learning methods
Source: Front Genet. 2023 Mar 17;14:1157305. doi: 10.3389/fgene.2023.1157305 (PMC10065150; doi:10.3389/fgene.2023.1157305)
Supplement: Supplementary file 8 [file Table10.XLSX]

## Sheet: LASSO
Rules_0	passed counts:289
node_0: feature_name=Ifit3	feature_id[1091].value > threshold=0.8958797454833984
node_684: feature_name=LOC106020791	feature_id[1088].value > threshold=0.3465735912322998
node_748: feature_name=Ager	feature_id[28].value <= threshold=4.442374229431152
node_749: feature_name=Mme	feature_id[399].value <= threshold=0.3465735912322998
node_750: feature_name=Osbpl5	feature_id[1416].value <= threshold=0.3465735912322998
node_751: feature_name=Zc3hc1	feature_id[444].value <= threshold=0.8958797454833984
node_752: feature_name=Ptpro	feature_id[210].value <= threshold=0.3465735912322998
node_753: feature_name=Rbp4	feature_id[1065].value <= threshold=1.2424533367156982
node_754: feature_name=Smap2	feature_id[7].value <= threshold=1.497866153717041
node_755: feature_name=Frat2	feature_id[1043].value <= threshold=1.2424533367156982
node_756: feature_name=LOC106022000	feature_id[118].value <= threshold=1.497866153717041
node_757: feature_name=LOC101829113	feature_id[438].value <= threshold=0.3465735912322998
node_758: feature_name=LOC106022816	feature_id[1198].value <= threshold=2.2499048709869385
node_759: feature_name=Mmp11	feature_id[140].value <= threshold=0.3465735912322998
node_760: feature_name=Palb2	feature_id[1640].value <= threshold=0.3465735912322998
node_761: feature_name=LOC121143907	feature_id[463].value <= threshold=0.3465735912322998
node_762: feature_name=Hps6	feature_id[994].value <= threshold=1.2424533367156982
node_763: feature_name=LOC106021016	feature_id[1509].value <= threshold=0.3465735912322998
node_764: feature_name=LOC101833182	feature_id[111].value <= threshold=1.7005987167358398
node_765: feature_name=Arhgef3	feature_id[510].value <= threshold=1.2424533367156982
node_766: feature_name=Tubb4b	feature_id[357].value <= threshold=2.9318156242370605
node_767: feature_name=Csta	feature_id[153].value <= threshold=1.9944920539855957
node_768: feature_name=Spdef	feature_id[742].value <= threshold=0.3465735912322998
node_769: feature_name=Thra	feature_id[333].value <= threshold=1.7005987167358398
node_770: feature_name=LOC121132885	feature_id[2].value <= threshold=0.3465735912322998
node_771: feature_name=Tomm34	feature_id[313].value <= threshold=1.589026927947998
node_772: feature_name=Spry2	feature_id[799].value <= threshold=2.0126758217811584
node_773: feature_name=Dynlt1	feature_id[79].value <= threshold=2.2499048709869385
node_774: feature_name=Pdcd1lg2	feature_id[211].value <= threshold=0.3465735912322998
node_775: feature_name=Dmc1	feature_id[356].value <= threshold=0.3465735912322998
node_776: feature_name=Minpp1	feature_id[1100].value <= threshold=1.2424533367156982
node_777: feature_name=LOC101841323	feature_id[17].value <= threshold=0.3465735912322998
node_778: feature_name=LOC106022000	feature_id[118].value <= threshold=1.2424533367156982
node_779: feature_name=C3	feature_id[23].value <= threshold=2.3502402305603027
node_780: feature_name=LOC110340678	feature_id[1654].value <= threshold=0.3465735912322998
Class: Non-vaccinated
Rules_1	passed counts:117
node_0: feature_name=Ifit3	feature_id[1091].value <= threshold=0.8958797454833984
node_1: feature_name=LOC121136222	feature_id[0].value <= threshold=2.2499048709869385
node_2: feature_name=Ager	feature_id[28].value <= threshold=4.510799169540405
node_3: feature_name=LOC101823249	feature_id[4].value > threshold=1.2424533367156982
node_87: feature_name=Tpt1	feature_id[855].value <= threshold=3.0677825212478638
node_88: feature_name=LOC106020791	feature_id[1088].value <= threshold=0.8958797454833984
node_89: feature_name=Rgs10	feature_id[1539].value <= threshold=0.3465735912322998
node_90: feature_name=Ager	feature_id[28].value <= threshold=3.9981586933135986
node_91: feature_name=Rpl19	feature_id[24].value <= threshold=2.917405366897583
node_92: feature_name=Fhip2a	feature_id[929].value <= threshold=0.8958797454833984
node_93: feature_name=LOC101834849	feature_id[1016].value <= threshold=3.449861526489258
node_94: feature_name=Fam107b	feature_id[527].value <= threshold=0.3465735912322998
node_95: feature_name=Slc3a2	feature_id[1253].value <= threshold=1.497866153717041
node_96: feature_name=Dnajc3	feature_id[790].value <= threshold=1.2424533367156982
node_97: feature_name=Rela	feature_id[1322].value <= threshold=0.8958797454833984
node_98: feature_name=Etf1	feature_id[300].value <= threshold=0.8958797454833984
node_99: feature_name=Best1	feature_id[1225].value <= threshold=0.3465735912322998
node_100: feature_name=Wfdc2	feature_id[677].value > threshold=1.8688347935676575
node_108: feature_name=LOC106022513	feature_id[650].value <= threshold=0.3465735912322998
node_109: feature_name=Mvb12b	feature_id[141].value <= threshold=0.8958797454833984
node_110: feature_name=Ppm1a	feature_id[748].value <= threshold=1.2424533367156982
node_111: feature_name=LOC101824175	feature_id[1779].value <= threshold=0.3465735912322998
node_112: feature_name=LOC101825174	feature_id[1194].value <= threshold=0.3465735912322998
node_113: feature_name=Tomm34	feature_id[313].value <= threshold=1.2424533367156982
node_114: feature_name=rna-NC-013276.1:1101..2662	feature_id[755].value > threshold=2.3410656452178955
node_122: feature_name=LOC106022580	feature_id[1149].value <= threshold=0.8958797454833984
node_123: feature_name=Pdlim1	feature_id[1058].value <= threshold=1.35402512550354
node_124: feature_name=Sema4g	feature_id[1008].value <= threshold=0.8958797454833984
node_125: feature_name=Ttc39c	feature_id[237].value <= threshold=0.3465735912322998
Class: Attenuated vaccine + Attenuated vaccine
Rules_2	passed counts:72
node_0: feature_name=Ifit3	feature_id[1091].value <= threshold=0.8958797454833984
node_1: feature_name=LOC121136222	feature_id[0].value > threshold=2.2499048709869385
node_457: feature_name=C3	feature_id[23].value <= threshold=1.2424533367156982
node_458: feature_name=Sftpc	feature_id[884].value <= threshold=7.755335569381714
node_459: feature_name=LOC121136222	feature_id[0].value > threshold=2.5249279737472534
node_527: feature_name=Wfdc2	feature_id[677].value > threshold=2.0126758217811584
node_557: feature_name=Nudt8	feature_id[1390].value <= threshold=0.8958797454833984
node_558: feature_name=Xkr9	feature_id[230].value <= threshold=0.3465735912322998
node_559: feature_name=Eif3f	feature_id[1727].value > threshold=0.8958797454833984
node_575: feature_name=LOC101834409	feature_id[505].value <= threshold=0.8958797454833984
node_576: feature_name=Fbxl15	feature_id[304].value <= threshold=0.3465735912322998
node_577: feature_name=LOC121132885	feature_id[2].value <= threshold=0.3465735912322998
node_578: feature_name=LOC101844513	feature_id[427].value <= threshold=1.445185899734497
node_579: feature_name=Tpm4	feature_id[159].value > threshold=0.3465735912322998
node_589: feature_name=LOC101831768	feature_id[1684].value <= threshold=0.3465735912322998
node_590: feature_name=LOC101824907	feature_id[1193].value <= threshold=0.3465735912322998
node_591: feature_name=LOC101838499	feature_id[1688].value <= threshold=0.3465735912322998
Class: mRNA vaccine + mRNA vaccine
Rules_3	passed counts:64
node_0: feature_name=Ifit3	feature_id[1091].value <= threshold=0.8958797454833984
node_1: feature_name=LOC121136222	feature_id[0].value <= threshold=2.2499048709869385
node_2: feature_name=Ager	feature_id[28].value <= threshold=4.510799169540405
node_3: feature_name=LOC101823249	feature_id[4].value <= threshold=1.2424533367156982
node_4: feature_name=Rps14	feature_id[242].value <= threshold=2.6735538244247437
node_5: feature_name=Dock8	feature_id[1133].value <= threshold=0.8958797454833984
node_6: feature_name=Klc2	feature_id[1348].value <= threshold=0.8958797454833984
node_7: feature_name=Eps8l2	feature_id[1452].value <= threshold=1.497866153717041
node_8: feature_name=Rpl27a	feature_id[1724].value <= threshold=2.602003335952759
node_9: feature_name=Eif3a	feature_id[914].value <= threshold=1.7005987167358398
node_10: feature_name=LOC101830643	feature_id[1255].value <= threshold=1.589026927947998
Class: Attenuated vaccine + Attenuated vaccine
Rules_4	passed counts:53
node_0: feature_name=Ifit3	feature_id[1091].value <= threshold=0.8958797454833984
node_1: feature_name=LOC121136222	feature_id[0].value <= threshold=2.2499048709869385
node_2: feature_name=Ager	feature_id[28].value <= threshold=4.510799169540405
node_3: feature_name=LOC101823249	feature_id[4].value <= threshold=1.2424533367156982
node_4: feature_name=Rps14	feature_id[242].value <= threshold=2.6735538244247437
node_5: feature_name=Dock8	feature_id[1133].value <= threshold=0.8958797454833984
node_6: feature_name=Klc2	feature_id[1348].value <= threshold=0.8958797454833984
node_7: feature_name=Eps8l2	feature_id[1452].value <= threshold=1.497866153717041
node_8: feature_name=Rpl27a	feature_id[1724].value > threshold=2.602003335952759
node_14: feature_name=Scnn1g	feature_id[1647].value <= threshold=1.2424533367156982
node_15: feature_name=P4hb	feature_id[638].value <= threshold=1.2424533367156982
node_16: feature_name=Rpl13	feature_id[18].value <= threshold=2.2499048709869385
node_17: feature_name=Sipa1	feature_id[1321].value <= threshold=0.3465735912322998
node_18: feature_name=Gstp1	feature_id[1388].value > threshold=0.8958797454833984
node_22: feature_name=Ankdd1b	feature_id[50].value <= threshold=0.8958797454833984
node_23: feature_name=Atmin	feature_id[452].value <= threshold=0.8958797454833984
Class: Attenuated vaccine + Attenuated vaccine
Rules_5	passed counts:48
node_0: feature_name=Ifit3	feature_id[1091].value <= threshold=0.8958797454833984
node_1: feature_name=LOC121136222	feature_id[0].value > threshold=2.2499048709869385
node_457: feature_name=C3	feature_id[23].value > threshold=1.2424533367156982
node_637: feature_name=Pold4	feature_id[1374].value > threshold=0.3465735912322998
node_665: feature_name=Spcs2	feature_id[1812].value <= threshold=1.8688347935676575
node_666: feature_name=Rpl19	feature_id[24].value <= threshold=3.5831329822540283
node_667: feature_name=LOC101823249	feature_id[4].value > threshold=1.2424533367156982
node_671: feature_name=Nucb2	feature_id[1678].value <= threshold=2.2499048709869385
node_672: feature_name=Zfand5	feature_id[1153].value <= threshold=1.2424533367156982
Class: mRNA vaccine + Attenuated vaccine
Rules_6	passed counts:42
node_0: feature_name=Ifit3	feature_id[1091].value <= threshold=0.8958797454833984
node_1: feature_name=LOC121136222	feature_id[0].value <= threshold=2.2499048709869385
node_2: feature_name=Ager	feature_id[28].value <= threshold=4.510799169540405
node_3: feature_name=LOC101823249	feature_id[4].value > threshold=1.2424533367156982
node_87: feature_name=Tpt1	feature_id[855].value > threshold=3.0677825212478638
node_325: feature_name=Rpl27a	feature_id[1724].value <= threshold=3.481121778488159
node_326: feature_name=Ppia	feature_id[617].value <= threshold=2.917405366897583
node_327: feature_name=Nucb2	feature_id[1678].value > threshold=2.1383330821990967
node_395: feature_name=Alcam	feature_id[209].value <= threshold=2.5249279737472534
node_396: feature_name=Prickle4	feature_id[70].value <= threshold=0.3465735912322998
node_397: feature_name=Yif1a	feature_id[1351].value <= threshold=1.2424533367156982
node_398: feature_name=Ednrb	feature_id[803].value <= threshold=0.3465735912322998
node_399: feature_name=Eif1	feature_id[1].value <= threshold=2.7403194904327393
Class: Adenovirus vaccine + Adenovirus vaccine
Rules_7	passed counts:38
node_0: feature_name=Ifit3	feature_id[1091].value > threshold=0.8958797454833984
node_684: feature_name=LOC106020791	feature_id[1088].value <= threshold=0.3465735912322998
node_685: feature_name=Ldaf1	feature_id[1660].value > threshold=0.3465735912322998
node_715: feature_name=LOC121138193	feature_id[34].value <= threshold=3.276966691017151
node_716: feature_name=Atp5po	feature_id[139].value > threshold=0.8958797454833984
node_722: feature_name=LOC121139348	feature_id[953].value <= threshold=0.3465735912322998
node_723: feature_name=Fkbp2	feature_id[460].value > threshold=0.3465735912322998
node_731: feature_name=LOC106020772	feature_id[525].value <= threshold=0.3465735912322998
node_732: feature_name=LOC101828260	feature_id[192].value <= threshold=0.3465735912322998
node_733: feature_name=Mrpl11	feature_id[1357].value <= threshold=0.8958797454833984
Class: Non-vaccinated
Rules_8	passed counts:31
node_0: feature_name=Ifit3	feature_id[1091].value <= threshold=0.8958797454833984
node_1: feature_name=LOC121136222	feature_id[0].value <= threshold=2.2499048709869385
node_2: feature_name=Ager	feature_id[28].value <= threshold=4.510799169540405
node_3: feature_name=LOC101823249	feature_id[4].value > threshold=1.2424533367156982
node_87: feature_name=Tpt1	feature_id[855].value > threshold=3.0677825212478638
node_325: feature_name=Rpl27a	feature_id[1724].value <= threshold=3.481121778488159
node_326: feature_name=Ppia	feature_id[617].value <= threshold=2.917405366897583
node_327: feature_name=Nucb2	feature_id[1678].value <= threshold=2.1383330821990967
node_328: feature_name=Thumpd1	feature_id[1666].value > threshold=0.3465735912322998
node_384: feature_name=LOC121141518	feature_id[1347].value <= threshold=0.3465735912322998
node_385: feature_name=Taf5	feature_id[971].value <= threshold=0.3465735912322998
node_386: feature_name=Chuk	feature_id[1020].value <= threshold=0.8958797454833984
node_387: feature_name=Pfdn4	feature_id[67].value <= threshold=1.0397207736968994
Class: Adenovirus vaccine + Adenovirus vaccine
Rules_9	passed counts:30
node_0: feature_name=Ifit3	feature_id[1091].value <= threshold=0.8958797454833984
node_1: feature_name=LOC121136222	feature_id[0].value <= threshold=2.2499048709869385
node_2: feature_name=Ager	feature_id[28].value <= threshold=4.510799169540405
node_3: feature_name=LOC101823249	feature_id[4].value <= threshold=1.2424533367156982
node_4: feature_name=Rps14	feature_id[242].value > threshold=2.6735538244247437
node_54: feature_name=Znrd2	feature_id[1314].value <= threshold=0.3465735912322998
node_55: feature_name=Ptar1	feature_id[1144].value <= threshold=0.3465735912322998
node_56: feature_name=Dock1	feature_id[1503].value <= threshold=0.8958797454833984
node_57: feature_name=Tmed10	feature_id[252].value <= threshold=1.35402512550354
node_58: feature_name=Trpm6	feature_id[1156].value <= threshold=0.8958797454833984
node_59: feature_name=Ankrd13d	feature_id[1372].value <= threshold=0.3465735912322998
Class: Adenovirus vaccine + Adenovirus vaccine
Rules_10	passed counts:25
node_0: feature_name=Ifit3	feature_id[1091].value <= threshold=0.8958797454833984
node_1: feature_name=LOC121136222	feature_id[0].value <= threshold=2.2499048709869385
node_2: feature_name=Ager	feature_id[28].value <= threshold=4.510799169540405
node_3: feature_name=LOC101823249	feature_id[4].value > threshold=1.2424533367156982
node_87: feature_name=Tpt1	feature_id[855].value > threshold=3.0677825212478638
node_325: feature_name=Rpl27a	feature_id[1724].value <= threshold=3.481121778488159
node_326: feature_name=Ppia	feature_id[617].value <= threshold=2.917405366897583
node_327: feature_name=Nucb2	feature_id[1678].value <= threshold=2.1383330821990967
node_328: feature_name=Thumpd1	feature_id[1666].value <= threshold=0.3465735912322998
node_329: feature_name=Tmem238	feature_id[5].value <= threshold=1.2424533367156982
node_330: feature_name=Il33	feature_id[1110].value <= threshold=0.3465735912322998
node_331: feature_name=Ipo5	feature_id[784].value <= threshold=0.8958797454833984
node_332: feature_name=Parva	feature_id[1694].value <= threshold=0.3465735912322998
node_333: feature_name=Exosc1	feature_id[1040].value <= threshold=0.3465735912322998
node_334: feature_name=LOC101838215	feature_id[502].value <= threshold=0.8958797454833984
node_335: feature_name=Arl6ip1	feature_id[1676].value > threshold=0.3465735912322998
node_343: feature_name=Lgi3	feature_id[883].value <= threshold=2.5964784622192383
Class: Adenovirus vaccine + Adenovirus vaccine
Rules_11	passed counts:22
node_0: feature_name=Ifit3	feature_id[1091].value <= threshold=0.8958797454833984
node_1: feature_name=LOC121136222	feature_id[0].value > threshold=2.2499048709869385
node_457: feature_name=C3	feature_id[23].value <= threshold=1.2424533367156982
node_458: feature_name=Sftpc	feature_id[884].value > threshold=7.755335569381714
node_630: feature_name=Fau	feature_id[1302].value > threshold=3.238486170768738
Class: Non-vaccinated
Rules_12	passed counts:22
node_0: feature_name=Ifit3	feature_id[1091].value <= threshold=0.8958797454833984
node_1: feature_name=LOC121136222	feature_id[0].value > threshold=2.2499048709869385
node_457: feature_name=C3	feature_id[23].value <= threshold=1.2424533367156982
node_458: feature_name=Sftpc	feature_id[884].value <= threshold=7.755335569381714
node_459: feature_name=LOC121136222	feature_id[0].value <= threshold=2.5249279737472534
node_460: feature_name=LOC121138193	feature_id[34].value <= threshold=3.4488525390625
node_461: feature_name=Timm10b	feature_id[1742].value <= threshold=1.2424533367156982
node_462: feature_name=Etf1	feature_id[300].value <= threshold=0.8958797454833984
node_463: feature_name=Taf5	feature_id[971].value <= threshold=0.3465735912322998
node_464: feature_name=Ppia	feature_id[617].value <= threshold=2.86179256439209
node_465: feature_name=Ndufa11	feature_id[266].value <= threshold=1.2424533367156982
node_466: feature_name=Ccdc85b	feature_id[1334].value <= threshold=0.3465735912322998
node_467: feature_name=LOC110341777	feature_id[219].value <= threshold=0.3465735912322998
node_468: feature_name=LOC121138193	feature_id[34].value > threshold=0.3465735912322998
Class: Adenovirus vaccine + Adenovirus vaccine
Rules_13	passed counts:19
node_0: feature_name=Ifit3	feature_id[1091].value <= threshold=0.8958797454833984
node_1: feature_name=LOC121136222	feature_id[0].value <= threshold=2.2499048709869385
node_2: feature_name=Ager	feature_id[28].value <= threshold=4.510799169540405
node_3: feature_name=LOC101823249	feature_id[4].value > threshold=1.2424533367156982
node_87: feature_name=Tpt1	feature_id[855].value > threshold=3.0677825212478638
node_325: feature_name=Rpl27a	feature_id[1724].value <= threshold=3.481121778488159
node_326: feature_name=Ppia	feature_id[617].value <= threshold=2.917405366897583
node_327: feature_name=Nucb2	feature_id[1678].value <= threshold=2.1383330821990967
node_328: feature_name=Thumpd1	feature_id[1666].value <= threshold=0.3465735912322998
node_329: feature_name=Tmem238	feature_id[5].value <= threshold=1.2424533367156982
node_330: feature_name=Il33	feature_id[1110].value > threshold=0.3465735912322998
node_360: feature_name=Mrpl23	feature_id[1428].value <= threshold=0.3465735912322998
node_361: feature_name=Sorbs1	feature_id[1056].value <= threshold=0.3465735912322998
node_362: feature_name=Uvssa	feature_id[360].value <= threshold=0.3465735912322998
Class: Attenuated vaccine + Attenuated vaccine
Rules_14	passed counts:17
node_0: feature_name=Ifit3	feature_id[1091].value > threshold=0.8958797454833984
node_684: feature_name=LOC106020791	feature_id[1088].value <= threshold=0.3465735912322998
node_685: feature_name=Ldaf1	feature_id[1660].value <= threshold=0.3465735912322998
node_686: feature_name=LOC121136222	feature_id[0].value <= threshold=2.1383330821990967
node_687: feature_name=LOC101830643	feature_id[1255].value <= threshold=0.8958797454833984
node_688: feature_name=Cep164	feature_id[531].value <= threshold=0.3465735912322998
node_689: feature_name=Tspan31	feature_id[121].value <= threshold=0.8958797454833984
node_690: feature_name=Bend7	feature_id[562].value <= threshold=1.497866153717041
node_691: feature_name=Itm2b	feature_id[867].value > threshold=1.0397207736968994
Class: Adenovirus vaccine + Adenovirus vaccine
Rules_15	passed counts:17
node_0: feature_name=Ifit3	feature_id[1091].value <= threshold=0.8958797454833984
node_1: feature_name=LOC121136222	feature_id[0].value <= threshold=2.2499048709869385
node_2: feature_name=Ager	feature_id[28].value > threshold=4.510799169540405
node_442: feature_name=Tmem160	feature_id[223].value <= threshold=1.9356005191802979
node_443: feature_name=Cln5	feature_id[808].value > threshold=0.3465735912322998
node_453: feature_name=Drap1	feature_id[1338].value <= threshold=1.497866153717041
Class: mRNA vaccine + mRNA vaccine
Rules_16	passed counts:17
node_0: feature_name=Ifit3	feature_id[1091].value <= threshold=0.8958797454833984
node_1: feature_name=LOC121136222	feature_id[0].value <= threshold=2.2499048709869385
node_2: feature_name=Ager	feature_id[28].value <= threshold=4.510799169540405
node_3: feature_name=LOC101823249	feature_id[4].value > threshold=1.2424533367156982
node_87: feature_name=Tpt1	feature_id[855].value > threshold=3.0677825212478638
node_325: feature_name=Rpl27a	feature_id[1724].value > threshold=3.481121778488159
node_437: feature_name=Castor2	feature_id[400].value <= threshold=0.3465735912322998
node_438: feature_name=Cops9	feature_id[480].value <= threshold=1.2424533367156982
Class: Non-vaccinated
Rules_17	passed counts:17
node_0: feature_name=Ifit3	feature_id[1091].value <= threshold=0.8958797454833984
node_1: feature_name=LOC121136222	feature_id[0].value <= threshold=2.2499048709869385
node_2: feature_name=Ager	feature_id[28].value <= threshold=4.510799169540405
node_3: feature_name=LOC101823249	feature_id[4].value > threshold=1.2424533367156982
node_87: feature_name=Tpt1	feature_id[855].value <= threshold=3.0677825212478638
node_88: feature_name=LOC106020791	feature_id[1088].value > threshold=0.8958797454833984
node_308: feature_name=Ctsc	feature_id[422].value <= threshold=0.3465735912322998
node_309: feature_name=Lmo1	feature_id[1725].value <= threshold=1.497866153717041
Class: Non-vaccinated
Rules_18	passed counts:17
node_0: feature_name=Ifit3	feature_id[1091].value <= threshold=0.8958797454833984
node_1: feature_name=LOC121136222	feature_id[0].value <= threshold=2.2499048709869385
node_2: feature_name=Ager	feature_id[28].value <= threshold=4.510799169540405
node_3: feature_name=LOC101823249	feature_id[4].value > threshold=1.2424533367156982
node_87: feature_name=Tpt1	feature_id[855].value <= threshold=3.0677825212478638
node_88: feature_name=LOC106020791	feature_id[1088].value <= threshold=0.8958797454833984
node_89: feature_name=Rgs10	feature_id[1539].value <= threshold=0.3465735912322998
node_90: feature_name=Ager	feature_id[28].value <= threshold=3.9981586933135986
node_91: feature_name=Rpl19	feature_id[24].value <= threshold=2.917405366897583
node_92: feature_name=Fhip2a	feature_id[929].value <= threshold=0.8958797454833984
node_93: feature_name=LOC101834849	feature_id[1016].value <= threshold=3.449861526489258
node_94: feature_name=Fam107b	feature_id[527].value <= threshold=0.3465735912322998
node_95: feature_name=Slc3a2	feature_id[1253].value <= threshold=1.497866153717041
node_96: feature_name=Dnajc3	feature_id[790].value <= threshold=1.2424533367156982
node_97: feature_name=Rela	feature_id[1322].value <= threshold=0.8958797454833984
node_98: feature_name=Etf1	feature_id[300].value > threshold=0.8958797454833984
node_148: feature_name=Rhog	feature_id[1765].value <= threshold=0.3465735912322998
node_149: feature_name=LOC121138193	feature_id[34].value <= threshold=3.8127975463867188
node_150: feature_name=Tmem238	feature_id[5].value <= threshold=0.8958797454833984
node_151: feature_name=Ifitm3	feature_id[1469].value <= threshold=0.8958797454833984
node_152: feature_name=Rbbp6	feature_id[1636].value <= threshold=1.7005987167358398
Class: Attenuated vaccine + Attenuated vaccine
Rules_19	passed counts:16
node_0: feature_name=Ifit3	feature_id[1091].value <= threshold=0.8958797454833984
node_1: feature_name=LOC121136222	feature_id[0].value > threshold=2.2499048709869385
node_457: feature_name=C3	feature_id[23].value > threshold=1.2424533367156982
node_637: feature_name=Pold4	feature_id[1374].value <= threshold=0.3465735912322998
node_638: feature_name=Aff4	feature_id[165].value > threshold=0.8958797454833984
node_658: feature_name=Fam204a	feature_id[917].value <= threshold=1.2424533367156982
node_659: feature_name=Obi1	feature_id[802].value <= threshold=0.3465735912322998
Class: mRNA vaccine + Attenuated vaccine
Rules_20	passed counts:16
node_0: feature_name=Ifit3	feature_id[1091].value <= threshold=0.8958797454833984
node_1: feature_name=LOC121136222	feature_id[0].value <= threshold=2.2499048709869385
node_2: feature_name=Ager	feature_id[28].value <= threshold=4.510799169540405
node_3: feature_name=LOC101823249	feature_id[4].value > threshold=1.2424533367156982
node_87: feature_name=Tpt1	feature_id[855].value <= threshold=3.0677825212478638
node_88: feature_name=LOC106020791	feature_id[1088].value <= threshold=0.8958797454833984
node_89: feature_name=Rgs10	feature_id[1539].value <= threshold=0.3465735912322998
node_90: feature_name=Ager	feature_id[28].value > threshold=3.9981586933135986
node_238: feature_name=LOC101823249	feature_id[4].value <= threshold=2.1383330821990967
node_239: feature_name=rna-NC-013276.1:1101..2662	feature_id[755].value <= threshold=3.6361992359161377
node_240: feature_name=Tpp1	feature_id[1738].value <= threshold=0.8958797454833984
node_241: feature_name=Stk35	feature_id[508].value <= threshold=0.8958797454833984
Class: Attenuated vaccine + Attenuated vaccine
Rules_21	passed counts:15
node_0: feature_name=Ifit3	feature_id[1091].value <= threshold=0.8958797454833984
node_1: feature_name=LOC121136222	feature_id[0].value > threshold=2.2499048709869385
node_457: feature_name=C3	feature_id[23].value > threshold=1.2424533367156982
node_637: feature_name=Pold4	feature_id[1374].value <= threshold=0.3465735912322998
node_638: feature_name=Aff4	feature_id[165].value <= threshold=0.8958797454833984
node_639: feature_name=Pdzd8	feature_id[919].value <= threshold=0.3465735912322998
node_640: feature_name=Cd81	feature_id[1425].value > threshold=0.3465735912322998
node_642: feature_name=Wfdc2	feature_id[677].value > threshold=2.5249279737472534
node_650: feature_name=Lrch1	feature_id[663].value <= threshold=0.3465735912322998
node_651: feature_name=LOC121134003	feature_id[635].value <= threshold=0.3465735912322998
Class: mRNA vaccine + mRNA vaccine
Rules_22	passed counts:15
node_0: feature_name=Ifit3	feature_id[1091].value <= threshold=0.8958797454833984
node_1: feature_name=LOC121136222	feature_id[0].value > threshold=2.2499048709869385
node_457: feature_name=C3	feature_id[23].value <= threshold=1.2424533367156982
node_458: feature_name=Sftpc	feature_id[884].value <= threshold=7.755335569381714
node_459: feature_name=LOC121136222	feature_id[0].value > threshold=2.5249279737472534
node_527: feature_name=Wfdc2	feature_id[677].value <= threshold=2.0126758217811584
node_528: feature_name=LOC101834849	feature_id[1016].value <= threshold=3.771106719970703
node_529: feature_name=Eif1	feature_id[1].value > threshold=2.2499048709869385
node_539: feature_name=Ikzf5	feature_id[1519].value <= threshold=0.3465735912322998
node_540: feature_name=R3hcc1	feature_id[903].value <= threshold=0.3465735912322998
node_541: feature_name=Rras2	feature_id[1689].value <= threshold=0.3465735912322998
node_542: feature_name=LOC121132739	feature_id[386].value <= threshold=0.3465735912322998
Class: mRNA vaccine + Attenuated vaccine
Rules_23	passed counts:15
node_0: feature_name=Ifit3	feature_id[1091].value <= threshold=0.8958797454833984
node_1: feature_name=LOC121136222	feature_id[0].value <= threshold=2.2499048709869385
node_2: feature_name=Ager	feature_id[28].value <= threshold=4.510799169540405
node_3: feature_name=LOC101823249	feature_id[4].value > threshold=1.2424533367156982
node_87: feature_name=Tpt1	feature_id[855].value <= threshold=3.0677825212478638
node_88: feature_name=LOC106020791	feature_id[1088].value <= threshold=0.8958797454833984
node_89: feature_name=Rgs10	feature_id[1539].value > threshold=0.3465735912322998
node_291: feature_name=Prdx5	feature_id[1278].value > threshold=0.3465735912322998
node_301: feature_name=Snx2	feature_id[301].value > threshold=0.3465735912322998
Class: mRNA vaccine + mRNA vaccine
Rules_24	passed counts:14
node_0: feature_name=Ifit3	feature_id[1091].value > threshold=0.8958797454833984
node_684: feature_name=LOC106020791	feature_id[1088].value > threshold=0.3465735912322998
node_748: feature_name=Ager	feature_id[28].value <= threshold=4.442374229431152
node_749: feature_name=Mme	feature_id[399].value <= threshold=0.3465735912322998
node_750: feature_name=Osbpl5	feature_id[1416].value > threshold=0.3465735912322998
node_854: feature_name=Rps15a	feature_id[105].value > threshold=1.8688347935676575
node_860: feature_name=LOC101827709	feature_id[962].value <= threshold=0.3465735912322998
node_861: feature_name=Cfap298	feature_id[116].value <= threshold=0.8958797454833984
Class: Non-vaccinated
Rules_25	passed counts:14
node_0: feature_name=Ifit3	feature_id[1091].value <= threshold=0.8958797454833984
node_1: feature_name=LOC121136222	feature_id[0].value <= threshold=2.2499048709869385
node_2: feature_name=Ager	feature_id[28].value <= threshold=4.510799169540405
node_3: feature_name=LOC101823249	feature_id[4].value > threshold=1.2424533367156982
node_87: feature_name=Tpt1	feature_id[855].value <= threshold=3.0677825212478638
node_88: feature_name=LOC106020791	feature_id[1088].value <= threshold=0.8958797454833984
node_89: feature_name=Rgs10	feature_id[1539].value <= threshold=0.3465735912322998
node_90: feature_name=Ager	feature_id[28].value > threshold=3.9981586933135986
node_238: feature_name=LOC101823249	feature_id[4].value > threshold=2.1383330821990967
node_256: feature_name=Rps15a	feature_id[105].value <= threshold=2.1383330821990967
node_257: feature_name=Slk	feature_id[965].value <= threshold=1.2424533367156982
node_258: feature_name=Ankrd1	feature_id[1082].value <= threshold=2.1383330821990967
node_259: feature_name=Sucla2	feature_id[864].value <= threshold=0.8958797454833984
node_260: feature_name=Fras1	feature_id[12].value <= threshold=0.3465735912322998
node_261: feature_name=Bckdk	feature_id[1552].value <= threshold=0.8958797454833984
Class: Adenovirus vaccine + Adenovirus vaccine
Rules_26	passed counts:14
node_0: feature_name=Ifit3	feature_id[1091].value <= threshold=0.8958797454833984
node_1: feature_name=LOC121136222	feature_id[0].value <= threshold=2.2499048709869385
node_2: feature_name=Ager	feature_id[28].value <= threshold=4.510799169540405
node_3: feature_name=LOC101823249	feature_id[4].value > threshold=1.2424533367156982
node_87: feature_name=Tpt1	feature_id[855].value <= threshold=3.0677825212478638
node_88: feature_name=LOC106020791	feature_id[1088].value <= threshold=0.8958797454833984
node_89: feature_name=Rgs10	feature_id[1539].value <= threshold=0.3465735912322998
node_90: feature_name=Ager	feature_id[28].value <= threshold=3.9981586933135986
node_91: feature_name=Rpl19	feature_id[24].value > threshold=2.917405366897583
node_227: feature_name=LOC121136222	feature_id[0].value <= threshold=2.1383330821990967
node_228: feature_name=Pld2	feature_id[94].value <= threshold=0.3465735912322998
node_229: feature_name=Mrpl23	feature_id[1428].value <= threshold=0.8958797454833984
node_230: feature_name=Rps14	feature_id[242].value <= threshold=2.970085620880127
Class: Adenovirus vaccine + Adenovirus vaccine
Rules_27	passed counts:14
node_0: feature_name=Ifit3	feature_id[1091].value <= threshold=0.8958797454833984
node_1: feature_name=LOC121136222	feature_id[0].value <= threshold=2.2499048709869385
node_2: feature_name=Ager	feature_id[28].value <= threshold=4.510799169540405
node_3: feature_name=LOC101823249	feature_id[4].value > threshold=1.2424533367156982
node_87: feature_name=Tpt1	feature_id[855].value <= threshold=3.0677825212478638
node_88: feature_name=LOC106020791	feature_id[1088].value <= threshold=0.8958797454833984
node_89: feature_name=Rgs10	feature_id[1539].value <= threshold=0.3465735912322998
node_90: feature_name=Ager	feature_id[28].value <= threshold=3.9981586933135986
node_91: feature_name=Rpl19	feature_id[24].value <= threshold=2.917405366897583
node_92: feature_name=Fhip2a	feature_id[929].value <= threshold=0.8958797454833984
node_93: feature_name=LOC101834849	feature_id[1016].value > threshold=3.449861526489258
node_209: feature_name=Eif1	feature_id[1].value <= threshold=2.3502402305603027
node_210: feature_name=Hps1	feature_id[1028].value <= threshold=0.3465735912322998
Class: Adenovirus vaccine + Adenovirus vaccine
Rules_28	passed counts:14
node_0: feature_name=Ifit3	feature_id[1091].value <= threshold=0.8958797454833984
node_1: feature_name=LOC121136222	feature_id[0].value <= threshold=2.2499048709869385
node_2: feature_name=Ager	feature_id[28].value <= threshold=4.510799169540405
node_3: feature_name=LOC101823249	feature_id[4].value > threshold=1.2424533367156982
node_87: feature_name=Tpt1	feature_id[855].value <= threshold=3.0677825212478638
node_88: feature_name=LOC106020791	feature_id[1088].value <= threshold=0.8958797454833984
node_89: feature_name=Rgs10	feature_id[1539].value <= threshold=0.3465735912322998
node_90: feature_name=Ager	feature_id[28].value <= threshold=3.9981586933135986
node_91: feature_name=Rpl19	feature_id[24].value <= threshold=2.917405366897583
node_92: feature_name=Fhip2a	feature_id[929].value <= threshold=0.8958797454833984
node_93: feature_name=LOC101834849	feature_id[1016].value <= threshold=3.449861526489258
node_94: feature_name=Fam107b	feature_id[527].value > threshold=0.3465735912322998
node_194: feature_name=LOC101831799	feature_id[1179].value > threshold=0.3465735912322998
node_204: feature_name=LOC101823549	feature_id[363].value <= threshold=0.3465735912322998
node_205: feature_name=Ndufab1	feature_id[1641].value <= threshold=1.7917594909667969
Class: Adenovirus vaccine + Adenovirus vaccine
Rules_29	passed counts:13
node_0: feature_name=Ifit3	feature_id[1091].value <= threshold=0.8958797454833984
node_1: feature_name=LOC121136222	feature_id[0].value > threshold=2.2499048709869385
node_457: feature_name=C3	feature_id[23].value <= threshold=1.2424533367156982
node_458: feature_name=Sftpc	feature_id[884].value <= threshold=7.755335569381714
node_459: feature_name=LOC121136222	feature_id[0].value > threshold=2.5249279737472534
node_527: feature_name=Wfdc2	feature_id[677].value > threshold=2.0126758217811584
node_557: feature_name=Nudt8	feature_id[1390].value <= threshold=0.8958797454833984
node_558: feature_name=Xkr9	feature_id[230].value <= threshold=0.3465735912322998
node_559: feature_name=Eif3f	feature_id[1727].value <= threshold=0.8958797454833984
node_560: feature_name=Serp1	feature_id[552].value <= threshold=1.497866153717041
node_561: feature_name=Scnn1g	feature_id[1647].value <= threshold=0.8958797454833984
node_562: feature_name=LOC101822541	feature_id[1754].value <= threshold=0.8958797454833984
Class: mRNA vaccine + Attenuated vaccine
Rules_30	passed counts:12
node_0: feature_name=Ifit3	feature_id[1091].value > threshold=0.8958797454833984
node_684: feature_name=LOC106020791	feature_id[1088].value <= threshold=0.3465735912322998
node_685: feature_name=Ldaf1	feature_id[1660].value > threshold=0.3465735912322998
node_715: feature_name=LOC121138193	feature_id[34].value > threshold=3.276966691017151
node_741: feature_name=LOC121140412	feature_id[1111].value <= threshold=0.3465735912322998
node_742: feature_name=Tsc22d1	feature_id[456].value > threshold=0.3465735912322998
Class: mRNA vaccine + mRNA vaccine
Rules_31	passed counts:12
node_0: feature_name=Ifit3	feature_id[1091].value <= threshold=0.8958797454833984
node_1: feature_name=LOC121136222	feature_id[0].value > threshold=2.2499048709869385
node_457: feature_name=C3	feature_id[23].value > threshold=1.2424533367156982
node_637: feature_name=Pold4	feature_id[1374].value <= threshold=0.3465735912322998
node_638: feature_name=Aff4	feature_id[165].value <= threshold=0.8958797454833984
node_639: feature_name=Pdzd8	feature_id[919].value > threshold=0.3465735912322998
node_655: feature_name=LOC101831799	feature_id[1179].value <= threshold=0.3465735912322998
Class: mRNA vaccine + mRNA vaccine
Rules_32	passed counts:12
node_0: feature_name=Ifit3	feature_id[1091].value <= threshold=0.8958797454833984
node_1: feature_name=LOC121136222	feature_id[0].value > threshold=2.2499048709869385
node_457: feature_name=C3	feature_id[23].value <= threshold=1.2424533367156982
node_458: feature_name=Sftpc	feature_id[884].value > threshold=7.755335569381714
node_630: feature_name=Fau	feature_id[1302].value <= threshold=3.238486170768738
node_631: feature_name=Ide	feature_id[1073].value <= threshold=0.3465735912322998
node_632: feature_name=Rab2a	feature_id[644].value > threshold=0.3465735912322998
Class: mRNA vaccine + mRNA vaccine
Rules_33	passed counts:12
node_0: feature_name=Ifit3	feature_id[1091].value <= threshold=0.8958797454833984
node_1: feature_name=LOC121136222	feature_id[0].value > threshold=2.2499048709869385
node_457: feature_name=C3	feature_id[23].value <= threshold=1.2424533367156982
node_458: feature_name=Sftpc	feature_id[884].value <= threshold=7.755335569381714
node_459: feature_name=LOC121136222	feature_id[0].value > threshold=2.5249279737472534
node_527: feature_name=Wfdc2	feature_id[677].value > threshold=2.0126758217811584
node_557: feature_name=Nudt8	feature_id[1390].value <= threshold=0.8958797454833984
node_558: feature_name=Xkr9	feature_id[230].value <= threshold=0.3465735912322998
node_559: feature_name=Eif3f	feature_id[1727].value > threshold=0.8958797454833984
node_575: feature_name=LOC101834409	feature_id[505].value <= threshold=0.8958797454833984
node_576: feature_name=Fbxl15	feature_id[304].value > threshold=0.3465735912322998
node_602: feature_name=Dynlt1	feature_id[79].value <= threshold=0.3465735912322998
node_603: feature_name=Syvn1	feature_id[1304].value <= threshold=0.3465735912322998
Class: mRNA vaccine + mRNA vaccine
Rules_34	passed counts:12
node_0: feature_name=Ifit3	feature_id[1091].value <= threshold=0.8958797454833984
node_1: feature_name=LOC121136222	feature_id[0].value > threshold=2.2499048709869385
node_457: feature_name=C3	feature_id[23].value <= threshold=1.2424533367156982
node_458: feature_name=Sftpc	feature_id[884].value <= threshold=7.755335569381714
node_459: feature_name=LOC121136222	feature_id[0].value <= threshold=2.5249279737472534
node_460: feature_name=LOC121138193	feature_id[34].value > threshold=3.4488525390625
node_506: feature_name=Ldaf1	feature_id[1660].value <= threshold=1.8688347935676575
node_507: feature_name=Atad1	feature_id[1099].value > threshold=0.3465735912322998
node_521: feature_name=Usp31	feature_id[1648].value <= threshold=0.3465735912322998
Class: mRNA vaccine + Attenuated vaccine
Rules_35	passed counts:12
node_0: feature_name=Ifit3	feature_id[1091].value <= threshold=0.8958797454833984
node_1: feature_name=LOC121136222	feature_id[0].value <= threshold=2.2499048709869385
node_2: feature_name=Ager	feature_id[28].value <= threshold=4.510799169540405
node_3: feature_name=LOC101823249	feature_id[4].value > threshold=1.2424533367156982
node_87: feature_name=Tpt1	feature_id[855].value > threshold=3.0677825212478638
node_325: feature_name=Rpl27a	feature_id[1724].value <= threshold=3.481121778488159
node_326: feature_name=Ppia	feature_id[617].value > threshold=2.917405366897583
node_412: feature_name=Wfdc2	feature_id[677].value > threshold=2.4414010047912598
node_418: feature_name=Ctsh	feature_id[14].value <= threshold=2.0126758217811584
node_419: feature_name=Galnt18	feature_id[112].value <= threshold=0.3465735912322998
node_420: feature_name=Pi4k2a	feature_id[1036].value <= threshold=0.3465735912322998
Class: Adenovirus vaccine + Adenovirus vaccine
Rules_36	passed counts:11
node_0: feature_name=Ifit3	feature_id[1091].value <= threshold=0.8958797454833984
node_1: feature_name=LOC121136222	feature_id[0].value > threshold=2.2499048709869385
node_457: feature_name=C3	feature_id[23].value <= threshold=1.2424533367156982
node_458: feature_name=Sftpc	feature_id[884].value <= threshold=7.755335569381714
node_459: feature_name=LOC121136222	feature_id[0].value > threshold=2.5249279737472534
node_527: feature_name=Wfdc2	feature_id[677].value > threshold=2.0126758217811584
node_557: feature_name=Nudt8	feature_id[1390].value > threshold=0.8958797454833984
node_623: feature_name=Smim3	feature_id[19].value <= threshold=1.497866153717041
node_624: feature_name=LOC121135571	feature_id[1308].value <= threshold=0.3465735912322998
Class: mRNA vaccine + Attenuated vaccine
Rules_37	passed counts:11
node_0: feature_name=Ifit3	feature_id[1091].value <= threshold=0.8958797454833984
node_1: feature_name=LOC121136222	feature_id[0].value > threshold=2.2499048709869385
node_457: feature_name=C3	feature_id[23].value <= threshold=1.2424533367156982
node_458: feature_name=Sftpc	feature_id[884].value <= threshold=7.755335569381714
node_459: feature_name=LOC121136222	feature_id[0].value > threshold=2.5249279737472534
node_527: feature_name=Wfdc2	feature_id[677].value > threshold=2.0126758217811584
node_557: feature_name=Nudt8	feature_id[1390].value <= threshold=0.8958797454833984
node_558: feature_name=Xkr9	feature_id[230].value <= threshold=0.3465735912322998
node_559: feature_name=Eif3f	feature_id[1727].value <= threshold=0.8958797454833984
node_560: feature_name=Serp1	feature_id[552].value > threshold=1.497866153717041
node_572: feature_name=Gpr180	feature_id[794].value <= threshold=0.3465735912322998
Class: mRNA vaccine + mRNA vaccine
Rules_38	passed counts:11
node_0: feature_name=Ifit3	feature_id[1091].value <= threshold=0.8958797454833984
node_1: feature_name=LOC121136222	feature_id[0].value > threshold=2.2499048709869385
node_457: feature_name=C3	feature_id[23].value <= threshold=1.2424533367156982
node_458: feature_name=Sftpc	feature_id[884].value <= threshold=7.755335569381714
node_459: feature_name=LOC121136222	feature_id[0].value <= threshold=2.5249279737472534
node_460: feature_name=LOC121138193	feature_id[34].value > threshold=3.4488525390625
node_506: feature_name=Ldaf1	feature_id[1660].value <= threshold=1.8688347935676575
node_507: feature_name=Atad1	feature_id[1099].value <= threshold=0.3465735912322998
node_508: feature_name=Rps25	feature_id[57].value > threshold=2.3502402305603027
node_516: feature_name=Pdcd11	feature_id[969].value <= threshold=0.3465735912322998
Class: mRNA vaccine + mRNA vaccine
Rules_39	passed counts:11
node_0: feature_name=Ifit3	feature_id[1091].value <= threshold=0.8958797454833984
node_1: feature_name=LOC121136222	feature_id[0].value <= threshold=2.2499048709869385
node_2: feature_name=Ager	feature_id[28].value <= threshold=4.510799169540405
node_3: feature_name=LOC101823249	feature_id[4].value > threshold=1.2424533367156982
node_87: feature_name=Tpt1	feature_id[855].value > threshold=3.0677825212478638
node_325: feature_name=Rpl27a	feature_id[1724].value <= threshold=3.481121778488159
node_326: feature_name=Ppia	feature_id[617].value > threshold=2.917405366897583
node_412: feature_name=Wfdc2	feature_id[677].value <= threshold=2.4414010047912598
node_413: feature_name=Ehd1	feature_id[1290].value <= threshold=0.3465735912322998
Class: Non-vaccinated
Rules_40	passed counts:11
node_0: feature_name=Ifit3	feature_id[1091].value <= threshold=0.8958797454833984
node_1: feature_name=LOC121136222	feature_id[0].value <= threshold=2.2499048709869385
node_2: feature_name=Ager	feature_id[28].value <= threshold=4.510799169540405
node_3: feature_name=LOC101823249	feature_id[4].value > threshold=1.2424533367156982
node_87: feature_name=Tpt1	feature_id[855].value <= threshold=3.0677825212478638
node_88: feature_name=LOC106020791	feature_id[1088].value <= threshold=0.8958797454833984
node_89: feature_name=Rgs10	feature_id[1539].value <= threshold=0.3465735912322998
node_90: feature_name=Ager	feature_id[28].value <= threshold=3.9981586933135986
node_91: feature_name=Rpl19	feature_id[24].value <= threshold=2.917405366897583
node_92: feature_name=Fhip2a	feature_id[929].value <= threshold=0.8958797454833984
node_93: feature_name=LOC101834849	feature_id[1016].value <= threshold=3.449861526489258
node_94: feature_name=Fam107b	feature_id[527].value > threshold=0.3465735912322998
node_194: feature_name=LOC101831799	feature_id[1179].value <= threshold=0.3465735912322998
node_195: feature_name=LOC121141172	feature_id[1240].value <= threshold=0.3465735912322998
node_196: feature_name=Arl6ip1	feature_id[1676].value <= threshold=1.497866153717041
node_197: feature_name=Tmem9b	feature_id[1721].value <= threshold=1.2424533367156982
Class: Attenuated vaccine + Attenuated vaccine
Rules_41	passed counts:11
node_0: feature_name=Ifit3	feature_id[1091].value <= threshold=0.8958797454833984
node_1: feature_name=LOC121136222	feature_id[0].value <= threshold=2.2499048709869385
node_2: feature_name=Ager	feature_id[28].value <= threshold=4.510799169540405
node_3: feature_name=LOC101823249	feature_id[4].value > threshold=1.2424533367156982
node_87: feature_name=Tpt1	feature_id[855].value <= threshold=3.0677825212478638
node_88: feature_name=LOC106020791	feature_id[1088].value <= threshold=0.8958797454833984
node_89: feature_name=Rgs10	feature_id[1539].value <= threshold=0.3465735912322998
node_90: feature_name=Ager	feature_id[28].value <= threshold=3.9981586933135986
node_91: feature_name=Rpl19	feature_id[24].value <= threshold=2.917405366897583
node_92: feature_name=Fhip2a	feature_id[929].value <= threshold=0.8958797454833984
node_93: feature_name=LOC101834849	feature_id[1016].value <= threshold=3.449861526489258
node_94: feature_name=Fam107b	feature_id[527].value <= threshold=0.3465735912322998
node_95: feature_name=Slc3a2	feature_id[1253].value <= threshold=1.497866153717041
node_96: feature_name=Dnajc3	feature_id[790].value > threshold=1.2424533367156982
node_180: feature_name=LOC101823249	feature_id[4].value > threshold=1.8688347935676575
node_184: feature_name=Lmo7	feature_id[812].value <= threshold=1.7005987167358398
Class: Adenovirus vaccine + Adenovirus vaccine
Rules_42	passed counts:10
node_0: feature_name=Ifit3	feature_id[1091].value <= threshold=0.8958797454833984
node_1: feature_name=LOC121136222	feature_id[0].value > threshold=2.2499048709869385
node_457: feature_name=C3	feature_id[23].value <= threshold=1.2424533367156982
node_458: feature_name=Sftpc	feature_id[884].value <= threshold=7.755335569381714
node_459: feature_name=LOC121136222	feature_id[0].value > threshold=2.5249279737472534
node_527: feature_name=Wfdc2	feature_id[677].value > threshold=2.0126758217811584
node_557: feature_name=Nudt8	feature_id[1390].value <= threshold=0.8958797454833984
node_558: feature_name=Xkr9	feature_id[230].value > threshold=0.3465735912322998
node_616: feature_name=Ehbp1	feature_id[326].value <= threshold=0.3465735912322998
node_617: feature_name=Xpo7	feature_id[876].value <= threshold=0.3465735912322998
Class: mRNA vaccine + Attenuated vaccine
Rules_43	passed counts:10
node_0: feature_name=Ifit3	feature_id[1091].value <= threshold=0.8958797454833984
node_1: feature_name=LOC121136222	feature_id[0].value > threshold=2.2499048709869385
node_457: feature_name=C3	feature_id[23].value <= threshold=1.2424533367156982
node_458: feature_name=Sftpc	feature_id[884].value <= threshold=7.755335569381714
node_459: feature_name=LOC121136222	feature_id[0].value > threshold=2.5249279737472534
node_527: feature_name=Wfdc2	feature_id[677].value > threshold=2.0126758217811584
node_557: feature_name=Nudt8	feature_id[1390].value <= threshold=0.8958797454833984
node_558: feature_name=Xkr9	feature_id[230].value <= threshold=0.3465735912322998
node_559: feature_name=Eif3f	feature_id[1727].value > threshold=0.8958797454833984
node_575: feature_name=LOC101834409	feature_id[505].value <= threshold=0.8958797454833984
node_576: feature_name=Fbxl15	feature_id[304].value > threshold=0.3465735912322998
node_602: feature_name=Dynlt1	feature_id[79].value > threshold=0.3465735912322998
node_606: feature_name=Nfe2l2	feature_id[717].value > threshold=0.3465735912322998
Class: mRNA vaccine + Attenuated vaccine
Rules_44	passed counts:10
node_0: feature_name=Ifit3	feature_id[1091].value <= threshold=0.8958797454833984
node_1: feature_name=LOC121136222	feature_id[0].value <= threshold=2.2499048709869385
node_2: feature_name=Ager	feature_id[28].value <= threshold=4.510799169540405
node_3: feature_name=LOC101823249	feature_id[4].value > threshold=1.2424533367156982
node_87: feature_name=Tpt1	feature_id[855].value > threshold=3.0677825212478638
node_325: feature_name=Rpl27a	feature_id[1724].value <= threshold=3.481121778488159
node_326: feature_name=Ppia	feature_id[617].value <= threshold=2.917405366897583
node_327: feature_name=Nucb2	feature_id[1678].value <= threshold=2.1383330821990967
node_328: feature_name=Thumpd1	feature_id[1666].value <= threshold=0.3465735912322998
node_329: feature_name=Tmem238	feature_id[5].value <= threshold=1.2424533367156982
node_330: feature_name=Il33	feature_id[1110].value > threshold=0.3465735912322998
node_360: feature_name=Mrpl23	feature_id[1428].value > threshold=0.3465735912322998
node_368: feature_name=LOC110342221	feature_id[257].value <= threshold=0.3465735912322998
node_369: feature_name=Tle4	feature_id[39].value <= threshold=0.3465735912322998
node_370: feature_name=Lamtor5	feature_id[453].value > threshold=0.3465735912322998
Class: Attenuated vaccine + Attenuated vaccine
Rules_45	passed counts:10
node_0: feature_name=Ifit3	feature_id[1091].value <= threshold=0.8958797454833984
node_1: feature_name=LOC121136222	feature_id[0].value <= threshold=2.2499048709869385
node_2: feature_name=Ager	feature_id[28].value <= threshold=4.510799169540405
node_3: feature_name=LOC101823249	feature_id[4].value > threshold=1.2424533367156982
node_87: feature_name=Tpt1	feature_id[855].value > threshold=3.0677825212478638
node_325: feature_name=Rpl27a	feature_id[1724].value <= threshold=3.481121778488159
node_326: feature_name=Ppia	feature_id[617].value <= threshold=2.917405366897583
node_327: feature_name=Nucb2	feature_id[1678].value <= threshold=2.1383330821990967
node_328: feature_name=Thumpd1	feature_id[1666].value <= threshold=0.3465735912322998
node_329: feature_name=Tmem238	feature_id[5].value <= threshold=1.2424533367156982
node_330: feature_name=Il33	feature_id[1110].value <= threshold=0.3465735912322998
node_331: feature_name=Ipo5	feature_id[784].value <= threshold=0.8958797454833984
node_332: feature_name=Parva	feature_id[1694].value > threshold=0.3465735912322998
node_350: feature_name=LOC121139264	feature_id[169].value <= threshold=1.497866153717041
node_351: feature_name=Entpd4	feature_id[905].value <= threshold=0.3465735912322998
Class: Attenuated vaccine + Attenuated vaccine
Rules_46	passed counts:10
node_0: feature_name=Ifit3	feature_id[1091].value <= threshold=0.8958797454833984
node_1: feature_name=LOC121136222	feature_id[0].value <= threshold=2.2499048709869385
node_2: feature_name=Ager	feature_id[28].value <= threshold=4.510799169540405
node_3: feature_name=LOC101823249	feature_id[4].value > threshold=1.2424533367156982
node_87: feature_name=Tpt1	feature_id[855].value <= threshold=3.0677825212478638
node_88: feature_name=LOC106020791	feature_id[1088].value > threshold=0.8958797454833984
node_308: feature_name=Ctsc	feature_id[422].value > threshold=0.3465735912322998
node_314: feature_name=Ddx42	feature_id[530].value <= threshold=0.3465735912322998
node_315: feature_name=Ccnd1	feature_id[1408].value <= threshold=1.589026927947998
node_316: feature_name=Tm9sf3	feature_id[1048].value <= threshold=1.8444397449493408
Class: Adenovirus vaccine + Adenovirus vaccine
Rules_47	passed counts:10
node_0: feature_name=Ifit3	feature_id[1091].value <= threshold=0.8958797454833984
node_1: feature_name=LOC121136222	feature_id[0].value <= threshold=2.2499048709869385
node_2: feature_name=Ager	feature_id[28].value <= threshold=4.510799169540405
node_3: feature_name=LOC101823249	feature_id[4].value > threshold=1.2424533367156982
node_87: feature_name=Tpt1	feature_id[855].value <= threshold=3.0677825212478638
node_88: feature_name=LOC106020791	feature_id[1088].value <= threshold=0.8958797454833984
node_89: feature_name=Rgs10	feature_id[1539].value <= threshold=0.3465735912322998
node_90: feature_name=Ager	feature_id[28].value > threshold=3.9981586933135986
node_238: feature_name=LOC101823249	feature_id[4].value > threshold=2.1383330821990967
node_256: feature_name=Rps15a	feature_id[105].value > threshold=2.1383330821990967
node_280: feature_name=Ilk	feature_id[1740].value <= threshold=0.8958797454833984
node_281: feature_name=Vps37c	feature_id[1207].value <= threshold=0.8958797454833984
Class: mRNA vaccine + Attenuated vaccine
Rules_48	passed counts:10
node_0: feature_name=Ifit3	feature_id[1091].value <= threshold=0.8958797454833984
node_1: feature_name=LOC121136222	feature_id[0].value <= threshold=2.2499048709869385
node_2: feature_name=Ager	feature_id[28].value <= threshold=4.510799169540405
node_3: feature_name=LOC101823249	feature_id[4].value > threshold=1.2424533367156982
node_87: feature_name=Tpt1	feature_id[855].value <= threshold=3.0677825212478638
node_88: feature_name=LOC106020791	feature_id[1088].value <= threshold=0.8958797454833984
node_89: feature_name=Rgs10	feature_id[1539].value <= threshold=0.3465735912322998
node_90: feature_name=Ager	feature_id[28].value <= threshold=3.9981586933135986
node_91: feature_name=Rpl19	feature_id[24].value <= threshold=2.917405366897583
node_92: feature_name=Fhip2a	feature_id[929].value > threshold=0.8958797454833984
node_220: feature_name=Fam189a2	feature_id[1142].value > threshold=0.3465735912322998
node_224: feature_name=Pibf1	feature_id[820].value <= threshold=0.8958797454833984
Class: Adenovirus vaccine + Adenovirus vaccine
Rules_49	passed counts:10
node_0: feature_name=Ifit3	feature_id[1091].value <= threshold=0.8958797454833984
node_1: feature_name=LOC121136222	feature_id[0].value <= threshold=2.2499048709869385
node_2: feature_name=Ager	feature_id[28].value <= threshold=4.510799169540405
node_3: feature_name=LOC101823249	feature_id[4].value <= threshold=1.2424533367156982
node_4: feature_name=Rps14	feature_id[242].value <= threshold=2.6735538244247437
node_5: feature_name=Dock8	feature_id[1133].value > threshold=0.8958797454833984
node_47: feature_name=Eif1	feature_id[1].value <= threshold=2.6735538244247437
Class: Adenovirus vaccine + Adenovirus vaccine
Rules_50	passed counts:9
node_0: feature_name=Ifit3	feature_id[1091].value > threshold=0.8958797454833984
node_684: feature_name=LOC106020791	feature_id[1088].value > threshold=0.3465735912322998
node_748: feature_name=Ager	feature_id[28].value > threshold=4.442374229431152
node_878: feature_name=Ganab	feature_id[1236].value > threshold=0.3465735912322998
node_882: feature_name=Tead1	feature_id[1693].value > threshold=0.8958797454833984
Class: mRNA vaccine + mRNA vaccine
Rules_51	passed counts:9
node_0: feature_name=Ifit3	feature_id[1091].value <= threshold=0.8958797454833984
node_1: feature_name=LOC121136222	feature_id[0].value <= threshold=2.2499048709869385
node_2: feature_name=Ager	feature_id[28].value <= threshold=4.510799169540405
node_3: feature_name=LOC101823249	feature_id[4].value > threshold=1.2424533367156982
node_87: feature_name=Tpt1	feature_id[855].value > threshold=3.0677825212478638
node_325: feature_name=Rpl27a	feature_id[1724].value <= threshold=3.481121778488159
node_326: feature_name=Ppia	feature_id[617].value <= threshold=2.917405366897583
node_327: feature_name=Nucb2	feature_id[1678].value <= threshold=2.1383330821990967
node_328: feature_name=Thumpd1	feature_id[1666].value <= threshold=0.3465735912322998
node_329: feature_name=Tmem238	feature_id[5].value <= threshold=1.2424533367156982
node_330: feature_name=Il33	feature_id[1110].value > threshold=0.3465735912322998
node_360: feature_name=Mrpl23	feature_id[1428].value > threshold=0.3465735912322998
node_368: feature_name=LOC110342221	feature_id[257].value > threshold=0.3465735912322998
Class: Adenovirus vaccine + Adenovirus vaccine
Rules_52	passed counts:9
node_0: feature_name=Ifit3	feature_id[1091].value <= threshold=0.8958797454833984
node_1: feature_name=LOC121136222	feature_id[0].value <= threshold=2.2499048709869385
node_2: feature_name=Ager	feature_id[28].value <= threshold=4.510799169540405
node_3: feature_name=LOC101823249	feature_id[4].value > threshold=1.2424533367156982
node_87: feature_name=Tpt1	feature_id[855].value <= threshold=3.0677825212478638
node_88: feature_name=LOC106020791	feature_id[1088].value <= threshold=0.8958797454833984
node_89: feature_name=Rgs10	feature_id[1539].value <= threshold=0.3465735912322998
node_90: feature_name=Ager	feature_id[28].value <= threshold=3.9981586933135986
node_91: feature_name=Rpl19	feature_id[24].value <= threshold=2.917405366897583
node_92: feature_name=Fhip2a	feature_id[929].value <= threshold=0.8958797454833984
node_93: feature_name=LOC101834849	feature_id[1016].value <= threshold=3.449861526489258
node_94: feature_name=Fam107b	feature_id[527].value <= threshold=0.3465735912322998
node_95: feature_name=Slc3a2	feature_id[1253].value <= threshold=1.497866153717041
node_96: feature_name=Dnajc3	feature_id[790].value <= threshold=1.2424533367156982
node_97: feature_name=Rela	feature_id[1322].value <= threshold=0.8958797454833984
node_98: feature_name=Etf1	feature_id[300].value > threshold=0.8958797454833984
node_148: feature_name=Rhog	feature_id[1765].value > threshold=0.3465735912322998
node_162: feature_name=Cebpd	feature_id[83].value <= threshold=1.445185899734497
node_163: feature_name=Arhgap22	feature_id[585].value <= threshold=0.3465735912322998
Class: Adenovirus vaccine + Adenovirus vaccine
Rules_53	passed counts:8
node_0: feature_name=Ifit3	feature_id[1091].value <= threshold=0.8958797454833984
node_1: feature_name=LOC121136222	feature_id[0].value > threshold=2.2499048709869385
node_457: feature_name=C3	feature_id[23].value <= threshold=1.2424533367156982
node_458: feature_name=Sftpc	feature_id[884].value <= threshold=7.755335569381714
node_459: feature_name=LOC121136222	feature_id[0].value > threshold=2.5249279737472534
node_527: feature_name=Wfdc2	feature_id[677].value <= threshold=2.0126758217811584
node_528: feature_name=LOC101834849	feature_id[1016].value <= threshold=3.771106719970703
node_529: feature_name=Eif1	feature_id[1].value > threshold=2.2499048709869385
node_539: feature_name=Ikzf5	feature_id[1519].value > threshold=0.3465735912322998
node_547: feature_name=Phlda1	feature_id[93].value <= threshold=0.3465735912322998
node_548: feature_name=Plekha1	feature_id[1523].value <= threshold=0.3465735912322998
Class: Non-vaccinated
Rules_54	passed counts:8
node_0: feature_name=Ifit3	feature_id[1091].value <= threshold=0.8958797454833984
node_1: feature_name=LOC121136222	feature_id[0].value > threshold=2.2499048709869385
node_457: feature_name=C3	feature_id[23].value <= threshold=1.2424533367156982
node_458: feature_name=Sftpc	feature_id[884].value <= threshold=7.755335569381714
node_459: feature_name=LOC121136222	feature_id[0].value <= threshold=2.5249279737472534
node_460: feature_name=LOC121138193	feature_id[34].value > threshold=3.4488525390625
node_506: feature_name=Ldaf1	feature_id[1660].value <= threshold=1.8688347935676575
node_507: feature_name=Atad1	feature_id[1099].value <= threshold=0.3465735912322998
node_508: feature_name=Rps25	feature_id[57].value <= threshold=2.3502402305603027
node_509: feature_name=Cst6	feature_id[1344].value <= threshold=1.2424533367156982
node_510: feature_name=Arl6ip1	feature_id[1676].value <= threshold=1.35402512550354
Class: mRNA vaccine + Attenuated vaccine
Rules_55	passed counts:8
node_0: feature_name=Ifit3	feature_id[1091].value <= threshold=0.8958797454833984
node_1: feature_name=LOC121136222	feature_id[0].value <= threshold=2.2499048709869385
node_2: feature_name=Ager	feature_id[28].value <= threshold=4.510799169540405
node_3: feature_name=LOC101823249	feature_id[4].value > threshold=1.2424533367156982
node_87: feature_name=Tpt1	feature_id[855].value <= threshold=3.0677825212478638
node_88: feature_name=LOC106020791	feature_id[1088].value <= threshold=0.8958797454833984
node_89: feature_name=Rgs10	feature_id[1539].value <= threshold=0.3465735912322998
node_90: feature_name=Ager	feature_id[28].value <= threshold=3.9981586933135986
node_91: feature_name=Rpl19	feature_id[24].value <= threshold=2.917405366897583
node_92: feature_name=Fhip2a	feature_id[929].value <= threshold=0.8958797454833984
node_93: feature_name=LOC101834849	feature_id[1016].value <= threshold=3.449861526489258
node_94: feature_name=Fam107b	feature_id[527].value <= threshold=0.3465735912322998
node_95: feature_name=Slc3a2	feature_id[1253].value <= threshold=1.497866153717041
node_96: feature_name=Dnajc3	feature_id[790].value > threshold=1.2424533367156982
node_180: feature_name=LOC101823249	feature_id[4].value <= threshold=1.8688347935676575
node_181: feature_name=Znf771	feature_id[1579].value <= threshold=0.3465735912322998
Class: Attenuated vaccine + Attenuated vaccine
Rules_56	passed counts:8
node_0: feature_name=Ifit3	feature_id[1091].value <= threshold=0.8958797454833984
node_1: feature_name=LOC121136222	feature_id[0].value <= threshold=2.2499048709869385
node_2: feature_name=Ager	feature_id[28].value <= threshold=4.510799169540405
node_3: feature_name=LOC101823249	feature_id[4].value > threshold=1.2424533367156982
node_87: feature_name=Tpt1	feature_id[855].value <= threshold=3.0677825212478638
node_88: feature_name=LOC106020791	feature_id[1088].value <= threshold=0.8958797454833984
node_89: feature_name=Rgs10	feature_id[1539].value <= threshold=0.3465735912322998
node_90: feature_name=Ager	feature_id[28].value <= threshold=3.9981586933135986
node_91: feature_name=Rpl19	feature_id[24].value <= threshold=2.917405366897583
node_92: feature_name=Fhip2a	feature_id[929].value <= threshold=0.8958797454833984
node_93: feature_name=LOC101834849	feature_id[1016].value <= threshold=3.449861526489258
node_94: feature_name=Fam107b	feature_id[527].value <= threshold=0.3465735912322998
node_95: feature_name=Slc3a2	feature_id[1253].value <= threshold=1.497866153717041
node_96: feature_name=Dnajc3	feature_id[790].value <= threshold=1.2424533367156982
node_97: feature_name=Rela	feature_id[1322].value <= threshold=0.8958797454833984
node_98: feature_name=Etf1	feature_id[300].value <= threshold=0.8958797454833984
node_99: feature_name=Best1	feature_id[1225].value <= threshold=0.3465735912322998
node_100: feature_name=Wfdc2	feature_id[677].value > threshold=1.8688347935676575
node_108: feature_name=LOC106022513	feature_id[650].value <= threshold=0.3465735912322998
node_109: feature_name=Mvb12b	feature_id[141].value <= threshold=0.8958797454833984
node_110: feature_name=Ppm1a	feature_id[748].value <= threshold=1.2424533367156982
node_111: feature_name=LOC101824175	feature_id[1779].value <= threshold=0.3465735912322998
node_112: feature_name=LOC101825174	feature_id[1194].value <= threshold=0.3465735912322998
node_113: feature_name=Tomm34	feature_id[313].value <= threshold=1.2424533367156982
node_114: feature_name=rna-NC-013276.1:1101..2662	feature_id[755].value <= threshold=2.3410656452178955
node_115: feature_name=Cdc37l1	feature_id[1120].value > threshold=0.3465735912322998
Class: Attenuated vaccine + Attenuated vaccine
Rules_57	passed counts:8
node_0: feature_name=Ifit3	feature_id[1091].value <= threshold=0.8958797454833984
node_1: feature_name=LOC121136222	feature_id[0].value <= threshold=2.2499048709869385
node_2: feature_name=Ager	feature_id[28].value <= threshold=4.510799169540405
node_3: feature_name=LOC101823249	feature_id[4].value <= threshold=1.2424533367156982
node_4: feature_name=Rps14	feature_id[242].value > threshold=2.6735538244247437
node_54: feature_name=Znrd2	feature_id[1314].value > threshold=0.3465735912322998
node_76: feature_name=Tmem238	feature_id[5].value <= threshold=0.3465735912322998
Class: Attenuated vaccine + Attenuated vaccine
Rules_58	passed counts:7
node_0: feature_name=Ifit3	feature_id[1091].value > threshold=0.8958797454833984
node_684: feature_name=LOC106020791	feature_id[1088].value > threshold=0.3465735912322998
node_748: feature_name=Ager	feature_id[28].value <= threshold=4.442374229431152
node_749: feature_name=Mme	feature_id[399].value > threshold=0.3465735912322998
node_869: feature_name=Cebpd	feature_id[83].value <= threshold=1.8688347935676575
node_870: feature_name=Ager	feature_id[28].value > threshold=1.497866153717041
node_874: feature_name=Ndufs8	feature_id[1393].value <= threshold=1.2424533367156982
Class: mRNA vaccine + mRNA vaccine
Rules_59	passed counts:7
node_0: feature_name=Ifit3	feature_id[1091].value > threshold=0.8958797454833984
node_684: feature_name=LOC106020791	feature_id[1088].value > threshold=0.3465735912322998
node_748: feature_name=Ager	feature_id[28].value <= threshold=4.442374229431152
node_749: feature_name=Mme	feature_id[399].value <= threshold=0.3465735912322998
node_750: feature_name=Osbpl5	feature_id[1416].value > threshold=0.3465735912322998
node_854: feature_name=Rps15a	feature_id[105].value <= threshold=1.8688347935676575
node_855: feature_name=Mycbp2	feature_id[806].value <= threshold=1.35402512550354
Class: Adenovirus vaccine + Adenovirus vaccine
Rules_60	passed counts:7
node_0: feature_name=Ifit3	feature_id[1091].value > threshold=0.8958797454833984
node_684: feature_name=LOC106020791	feature_id[1088].value <= threshold=0.3465735912322998
node_685: feature_name=Ldaf1	feature_id[1660].value <= threshold=0.3465735912322998
node_686: feature_name=LOC121136222	feature_id[0].value > threshold=2.1383330821990967
node_700: feature_name=rna-NC-013276.1:1101..2662	feature_id[755].value > threshold=5.046764612197876
Class: mRNA vaccine + mRNA vaccine
Rules_61	passed counts:7
node_0: feature_name=Ifit3	feature_id[1091].value <= threshold=0.8958797454833984
node_1: feature_name=LOC121136222	feature_id[0].value > threshold=2.2499048709869385
node_457: feature_name=C3	feature_id[23].value > threshold=1.2424533367156982
node_637: feature_name=Pold4	feature_id[1374].value <= threshold=0.3465735912322998
node_638: feature_name=Aff4	feature_id[165].value <= threshold=0.8958797454833984
node_639: feature_name=Pdzd8	feature_id[919].value <= threshold=0.3465735912322998
node_640: feature_name=Cd81	feature_id[1425].value > threshold=0.3465735912322998
node_642: feature_name=Wfdc2	feature_id[677].value <= threshold=2.5249279737472534
node_643: feature_name=Lsm5	feature_id[625].value <= threshold=0.3465735912322998
node_644: feature_name=Ctsh	feature_id[14].value > threshold=1.8688347935676575
Class: mRNA vaccine + Attenuated vaccine
Rules_62	passed counts:7
node_0: feature_name=Ifit3	feature_id[1091].value <= threshold=0.8958797454833984
node_1: feature_name=LOC121136222	feature_id[0].value > threshold=2.2499048709869385
node_457: feature_name=C3	feature_id[23].value <= threshold=1.2424533367156982
node_458: feature_name=Sftpc	feature_id[884].value <= threshold=7.755335569381714
node_459: feature_name=LOC121136222	feature_id[0].value > threshold=2.5249279737472534
node_527: feature_name=Wfdc2	feature_id[677].value > threshold=2.0126758217811584
node_557: feature_name=Nudt8	feature_id[1390].value <= threshold=0.8958797454833984
node_558: feature_name=Xkr9	feature_id[230].value <= threshold=0.3465735912322998
node_559: feature_name=Eif3f	feature_id[1727].value > threshold=0.8958797454833984
node_575: feature_name=LOC101834409	feature_id[505].value <= threshold=0.8958797454833984
node_576: feature_name=Fbxl15	feature_id[304].value <= threshold=0.3465735912322998
node_577: feature_name=LOC121132885	feature_id[2].value <= threshold=0.3465735912322998
node_578: feature_name=LOC101844513	feature_id[427].value <= threshold=1.445185899734497
node_579: feature_name=Tpm4	feature_id[159].value <= threshold=0.3465735912322998
node_580: feature_name=Fth1	feature_id[1226].value > threshold=3.7256208658218384
node_586: feature_name=Dock9	feature_id[778].value <= threshold=0.3465735912322998
Class: mRNA vaccine + mRNA vaccine
Rules_63	passed counts:7
node_0: feature_name=Ifit3	feature_id[1091].value <= threshold=0.8958797454833984
node_1: feature_name=LOC121136222	feature_id[0].value > threshold=2.2499048709869385
node_457: feature_name=C3	feature_id[23].value <= threshold=1.2424533367156982
node_458: feature_name=Sftpc	feature_id[884].value <= threshold=7.755335569381714
node_459: feature_name=LOC121136222	feature_id[0].value > threshold=2.5249279737472534
node_527: feature_name=Wfdc2	feature_id[677].value <= threshold=2.0126758217811584
node_528: feature_name=LOC101834849	feature_id[1016].value > threshold=3.771106719970703
node_554: feature_name=Tlnrd1	feature_id[621].value <= threshold=0.3465735912322998
Class: mRNA vaccine + mRNA vaccine
Rules_64	passed counts:7
node_0: feature_name=Ifit3	feature_id[1091].value <= threshold=0.8958797454833984
node_1: feature_name=LOC121136222	feature_id[0].value > threshold=2.2499048709869385
node_457: feature_name=C3	feature_id[23].value <= threshold=1.2424533367156982
node_458: feature_name=Sftpc	feature_id[884].value <= threshold=7.755335569381714
node_459: feature_name=LOC121136222	feature_id[0].value <= threshold=2.5249279737472534
node_460: feature_name=LOC121138193	feature_id[34].value <= threshold=3.4488525390625
node_461: feature_name=Timm10b	feature_id[1742].value > threshold=1.2424533367156982
node_503: feature_name=Trim2	feature_id[330].value <= threshold=0.3465735912322998
Class: mRNA vaccine + mRNA vaccine
Rules_65	passed counts:7
node_0: feature_name=Ifit3	feature_id[1091].value <= threshold=0.8958797454833984
node_1: feature_name=LOC121136222	feature_id[0].value > threshold=2.2499048709869385
node_457: feature_name=C3	feature_id[23].value <= threshold=1.2424533367156982
node_458: feature_name=Sftpc	feature_id[884].value <= threshold=7.755335569381714
node_459: feature_name=LOC121136222	feature_id[0].value <= threshold=2.5249279737472534
node_460: feature_name=LOC121138193	feature_id[34].value <= threshold=3.4488525390625
node_461: feature_name=Timm10b	feature_id[1742].value <= threshold=1.2424533367156982
node_462: feature_name=Etf1	feature_id[300].value > threshold=0.8958797454833984
node_496: feature_name=Atp5mk	feature_id[970].value <= threshold=1.35402512550354
node_497: feature_name=Tmem80	feature_id[1453].value <= threshold=0.3465735912322998
Class: mRNA vaccine + mRNA vaccine
Rules_66	passed counts:7
node_0: feature_name=Ifit3	feature_id[1091].value <= threshold=0.8958797454833984
node_1: feature_name=LOC121136222	feature_id[0].value > threshold=2.2499048709869385
node_457: feature_name=C3	feature_id[23].value <= threshold=1.2424533367156982
node_458: feature_name=Sftpc	feature_id[884].value <= threshold=7.755335569381714
node_459: feature_name=LOC121136222	feature_id[0].value <= threshold=2.5249279737472534
node_460: feature_name=LOC121138193	feature_id[34].value <= threshold=3.4488525390625
node_461: feature_name=Timm10b	feature_id[1742].value <= threshold=1.2424533367156982
node_462: feature_name=Etf1	feature_id[300].value <= threshold=0.8958797454833984
node_463: feature_name=Taf5	feature_id[971].value > threshold=0.3465735912322998
node_493: feature_name=Slc25a37	feature_id[906].value <= threshold=0.3465735912322998
Class: Non-vaccinated
Rules_67	passed counts:7
node_0: feature_name=Ifit3	feature_id[1091].value <= threshold=0.8958797454833984
node_1: feature_name=LOC121136222	feature_id[0].value <= threshold=2.2499048709869385
node_2: feature_name=Ager	feature_id[28].value <= threshold=4.510799169540405
node_3: feature_name=LOC101823249	feature_id[4].value > threshold=1.2424533367156982
node_87: feature_name=Tpt1	feature_id[855].value <= threshold=3.0677825212478638
node_88: feature_name=LOC106020791	feature_id[1088].value <= threshold=0.8958797454833984
node_89: feature_name=Rgs10	feature_id[1539].value > threshold=0.3465735912322998
node_291: feature_name=Prdx5	feature_id[1278].value <= threshold=0.3465735912322998
node_292: feature_name=LOC106021008	feature_id[145].value > threshold=0.3465735912322998
node_298: feature_name=LOC121136222	feature_id[0].value > threshold=1.2424533367156982
Class: mRNA vaccine + Attenuated vaccine
Rules_68	passed counts:7
node_0: feature_name=Ifit3	feature_id[1091].value <= threshold=0.8958797454833984
node_1: feature_name=LOC121136222	feature_id[0].value <= threshold=2.2499048709869385
node_2: feature_name=Ager	feature_id[28].value <= threshold=4.510799169540405
node_3: feature_name=LOC101823249	feature_id[4].value > threshold=1.2424533367156982
node_87: feature_name=Tpt1	feature_id[855].value <= threshold=3.0677825212478638
node_88: feature_name=LOC106020791	feature_id[1088].value <= threshold=0.8958797454833984
node_89: feature_name=Rgs10	feature_id[1539].value <= threshold=0.3465735912322998
node_90: feature_name=Ager	feature_id[28].value <= threshold=3.9981586933135986
node_91: feature_name=Rpl19	feature_id[24].value <= threshold=2.917405366897583
node_92: feature_name=Fhip2a	feature_id[929].value <= threshold=0.8958797454833984
node_93: feature_name=LOC101834849	feature_id[1016].value > threshold=3.449861526489258
node_209: feature_name=Eif1	feature_id[1].value > threshold=2.3502402305603027
node_213: feature_name=Rtn3	feature_id[1257].value <= threshold=0.3465735912322998
node_214: feature_name=Spcs2	feature_id[1812].value <= threshold=1.7776740193367004
Class: Attenuated vaccine + Attenuated vaccine
Rules_69	passed counts:7
node_0: feature_name=Ifit3	feature_id[1091].value <= threshold=0.8958797454833984
node_1: feature_name=LOC121136222	feature_id[0].value <= threshold=2.2499048709869385
node_2: feature_name=Ager	feature_id[28].value <= threshold=4.510799169540405
node_3: feature_name=LOC101823249	feature_id[4].value > threshold=1.2424533367156982
node_87: feature_name=Tpt1	feature_id[855].value <= threshold=3.0677825212478638
node_88: feature_name=LOC106020791	feature_id[1088].value <= threshold=0.8958797454833984
node_89: feature_name=Rgs10	feature_id[1539].value <= threshold=0.3465735912322998
node_90: feature_name=Ager	feature_id[28].value <= threshold=3.9981586933135986
node_91: feature_name=Rpl19	feature_id[24].value <= threshold=2.917405366897583
node_92: feature_name=Fhip2a	feature_id[929].value <= threshold=0.8958797454833984
node_93: feature_name=LOC101834849	feature_id[1016].value <= threshold=3.449861526489258
node_94: feature_name=Fam107b	feature_id[527].value <= threshold=0.3465735912322998
node_95: feature_name=Slc3a2	feature_id[1253].value <= threshold=1.497866153717041
node_96: feature_name=Dnajc3	feature_id[790].value <= threshold=1.2424533367156982
node_97: feature_name=Rela	feature_id[1322].value > threshold=0.8958797454833984
node_171: feature_name=Lmo7	feature_id[812].value <= threshold=0.8958797454833984
node_172: feature_name=LOC101824577	feature_id[1621].value <= threshold=0.3465735912322998
Class: Adenovirus vaccine + Adenovirus vaccine
Rules_70	passed counts:7
node_0: feature_name=Ifit3	feature_id[1091].value <= threshold=0.8958797454833984
node_1: feature_name=LOC121136222	feature_id[0].value <= threshold=2.2499048709869385
node_2: feature_name=Ager	feature_id[28].value <= threshold=4.510799169540405
node_3: feature_name=LOC101823249	feature_id[4].value <= threshold=1.2424533367156982
node_4: feature_name=Rps14	feature_id[242].value > threshold=2.6735538244247437
node_54: feature_name=Znrd2	feature_id[1314].value <= threshold=0.3465735912322998
node_55: feature_name=Ptar1	feature_id[1144].value > threshold=0.3465735912322998
node_71: feature_name=Fads2	feature_id[1222].value <= threshold=0.3465735912322998
Class: Attenuated vaccine + Attenuated vaccine
Rules_71	passed counts:7
node_0: feature_name=Ifit3	feature_id[1091].value <= threshold=0.8958797454833984
node_1: feature_name=LOC121136222	feature_id[0].value <= threshold=2.2499048709869385
node_2: feature_name=Ager	feature_id[28].value <= threshold=4.510799169540405
node_3: feature_name=LOC101823249	feature_id[4].value <= threshold=1.2424533367156982
node_4: feature_name=Rps14	feature_id[242].value <= threshold=2.6735538244247437
node_5: feature_name=Dock8	feature_id[1133].value <= threshold=0.8958797454833984
node_6: feature_name=Klc2	feature_id[1348].value <= threshold=0.8958797454833984
node_7: feature_name=Eps8l2	feature_id[1452].value <= threshold=1.497866153717041
node_8: feature_name=Rpl27a	feature_id[1724].value > threshold=2.602003335952759
node_14: feature_name=Scnn1g	feature_id[1647].value <= threshold=1.2424533367156982
node_15: feature_name=P4hb	feature_id[638].value > threshold=1.2424533367156982
node_37: feature_name=Kat14	feature_id[353].value <= threshold=0.3465735912322998
Class: Adenovirus vaccine + Adenovirus vaccine
Rules_72	passed counts:6
node_0: feature_name=Ifit3	feature_id[1091].value > threshold=0.8958797454833984
node_684: feature_name=LOC106020791	feature_id[1088].value > threshold=0.3465735912322998
node_748: feature_name=Ager	feature_id[28].value > threshold=4.442374229431152
node_878: feature_name=Ganab	feature_id[1236].value <= threshold=0.3465735912322998
node_879: feature_name=Ndufab1	feature_id[1641].value <= threshold=1.589026927947998
Class: Non-vaccinated
Rules_73	passed counts:6
node_0: feature_name=Ifit3	feature_id[1091].value > threshold=0.8958797454833984
node_684: feature_name=LOC106020791	feature_id[1088].value > threshold=0.3465735912322998
node_748: feature_name=Ager	feature_id[28].value <= threshold=4.442374229431152
node_749: feature_name=Mme	feature_id[399].value <= threshold=0.3465735912322998
node_750: feature_name=Osbpl5	feature_id[1416].value <= threshold=0.3465735912322998
node_751: feature_name=Zc3hc1	feature_id[444].value <= threshold=0.8958797454833984
node_752: feature_name=Ptpro	feature_id[210].value <= threshold=0.3465735912322998
node_753: feature_name=Rbp4	feature_id[1065].value <= threshold=1.2424533367156982
node_754: feature_name=Smap2	feature_id[7].value <= threshold=1.497866153717041
node_755: feature_name=Frat2	feature_id[1043].value <= threshold=1.2424533367156982
node_756: feature_name=LOC106022000	feature_id[118].value <= threshold=1.497866153717041
node_757: feature_name=LOC101829113	feature_id[438].value <= threshold=0.3465735912322998
node_758: feature_name=LOC106022816	feature_id[1198].value <= threshold=2.2499048709869385
node_759: feature_name=Mmp11	feature_id[140].value <= threshold=0.3465735912322998
node_760: feature_name=Palb2	feature_id[1640].value <= threshold=0.3465735912322998
node_761: feature_name=LOC121143907	feature_id[463].value <= threshold=0.3465735912322998
node_762: feature_name=Hps6	feature_id[994].value <= threshold=1.2424533367156982
node_763: feature_name=LOC106021016	feature_id[1509].value <= threshold=0.3465735912322998
node_764: feature_name=LOC101833182	feature_id[111].value <= threshold=1.7005987167358398
node_765: feature_name=Arhgef3	feature_id[510].value <= threshold=1.2424533367156982
node_766: feature_name=Tubb4b	feature_id[357].value <= threshold=2.9318156242370605
node_767: feature_name=Csta	feature_id[153].value <= threshold=1.9944920539855957
node_768: feature_name=Spdef	feature_id[742].value <= threshold=0.3465735912322998
node_769: feature_name=Thra	feature_id[333].value <= threshold=1.7005987167358398
node_770: feature_name=LOC121132885	feature_id[2].value <= threshold=0.3465735912322998
node_771: feature_name=Tomm34	feature_id[313].value <= threshold=1.589026927947998
node_772: feature_name=Spry2	feature_id[799].value <= threshold=2.0126758217811584
node_773: feature_name=Dynlt1	feature_id[79].value <= threshold=2.2499048709869385
node_774: feature_name=Pdcd1lg2	feature_id[211].value <= threshold=0.3465735912322998
node_775: feature_name=Dmc1	feature_id[356].value <= threshold=0.3465735912322998
node_776: feature_name=Minpp1	feature_id[1100].value <= threshold=1.2424533367156982
node_777: feature_name=LOC101841323	feature_id[17].value <= threshold=0.3465735912322998
node_778: feature_name=LOC106022000	feature_id[118].value > threshold=1.2424533367156982
node_788: feature_name=LOC101834381	feature_id[705].value > threshold=0.3465735912322998
Class: Non-vaccinated
Rules_74	passed counts:6
node_0: feature_name=Ifit3	feature_id[1091].value <= threshold=0.8958797454833984
node_1: feature_name=LOC121136222	feature_id[0].value > threshold=2.2499048709869385
node_457: feature_name=C3	feature_id[23].value > threshold=1.2424533367156982
node_637: feature_name=Pold4	feature_id[1374].value <= threshold=0.3465735912322998
node_638: feature_name=Aff4	feature_id[165].value <= threshold=0.8958797454833984
node_639: feature_name=Pdzd8	feature_id[919].value <= threshold=0.3465735912322998
node_640: feature_name=Cd81	feature_id[1425].value <= threshold=0.3465735912322998
Class: mRNA vaccine + Attenuated vaccine
Rules_75	passed counts:6
node_0: feature_name=Ifit3	feature_id[1091].value <= threshold=0.8958797454833984
node_1: feature_name=LOC121136222	feature_id[0].value <= threshold=2.2499048709869385
node_2: feature_name=Ager	feature_id[28].value > threshold=4.510799169540405
node_442: feature_name=Tmem160	feature_id[223].value <= threshold=1.9356005191802979
node_443: feature_name=Cln5	feature_id[808].value <= threshold=0.3465735912322998
node_444: feature_name=Ccs	feature_id[1363].value > threshold=0.3465735912322998
Class: mRNA vaccine + mRNA vaccine
Rules_76	passed counts:6
node_0: feature_name=Ifit3	feature_id[1091].value <= threshold=0.8958797454833984
node_1: feature_name=LOC121136222	feature_id[0].value <= threshold=2.2499048709869385
node_2: feature_name=Ager	feature_id[28].value > threshold=4.510799169540405
node_442: feature_name=Tmem160	feature_id[223].value <= threshold=1.9356005191802979
node_443: feature_name=Cln5	feature_id[808].value <= threshold=0.3465735912322998
node_444: feature_name=Ccs	feature_id[1363].value <= threshold=0.3465735912322998
node_445: feature_name=Tubb4b	feature_id[357].value <= threshold=1.7005987167358398
node_446: feature_name=Rb1	feature_id[868].value <= threshold=0.5493061542510986
Class: mRNA vaccine + Attenuated vaccine
Rules_77	passed counts:5
node_0: feature_name=Ifit3	feature_id[1091].value > threshold=0.8958797454833984
node_684: feature_name=LOC106020791	feature_id[1088].value > threshold=0.3465735912322998
node_748: feature_name=Ager	feature_id[28].value <= threshold=4.442374229431152
node_749: feature_name=Mme	feature_id[399].value > threshold=0.3465735912322998
node_869: feature_name=Cebpd	feature_id[83].value > threshold=1.8688347935676575
Class: Non-vaccinated
Rules_78	passed counts:5
node_0: feature_name=Ifit3	feature_id[1091].value > threshold=0.8958797454833984
node_684: feature_name=LOC106020791	feature_id[1088].value > threshold=0.3465735912322998
node_748: feature_name=Ager	feature_id[28].value <= threshold=4.442374229431152
node_749: feature_name=Mme	feature_id[399].value <= threshold=0.3465735912322998
node_750: feature_name=Osbpl5	feature_id[1416].value <= threshold=0.3465735912322998
node_751: feature_name=Zc3hc1	feature_id[444].value <= threshold=0.8958797454833984
node_752: feature_name=Ptpro	feature_id[210].value <= threshold=0.3465735912322998
node_753: feature_name=Rbp4	feature_id[1065].value <= threshold=1.2424533367156982
node_754: feature_name=Smap2	feature_id[7].value <= threshold=1.497866153717041
node_755: feature_name=Frat2	feature_id[1043].value <= threshold=1.2424533367156982
node_756: feature_name=LOC106022000	feature_id[118].value <= threshold=1.497866153717041
node_757: feature_name=LOC101829113	feature_id[438].value > threshold=0.3465735912322998
node_829: feature_name=Rps13	feature_id[1680].value <= threshold=2.561982035636902
node_830: feature_name=Rab6a	feature_id[1797].value > threshold=0.3465735912322998
Class: Non-vaccinated
Rules_79	passed counts:5
node_0: feature_name=Ifit3	feature_id[1091].value > threshold=0.8958797454833984
node_684: feature_name=LOC106020791	feature_id[1088].value <= threshold=0.3465735912322998
node_685: feature_name=Ldaf1	feature_id[1660].value <= threshold=0.3465735912322998
node_686: feature_name=LOC121136222	feature_id[0].value > threshold=2.1383330821990967
node_700: feature_name=rna-NC-013276.1:1101..2662	feature_id[755].value <= threshold=5.046764612197876
node_701: feature_name=Lamtor1	feature_id[1773].value <= threshold=0.3465735912322998
node_702: feature_name=Rplp2	feature_id[1446].value > threshold=2.858513832092285
Class: mRNA vaccine + Attenuated vaccine
Rules_80	passed counts:5
node_0: feature_name=Ifit3	feature_id[1091].value > threshold=0.8958797454833984
node_684: feature_name=LOC106020791	feature_id[1088].value <= threshold=0.3465735912322998
node_685: feature_name=Ldaf1	feature_id[1660].value <= threshold=0.3465735912322998
node_686: feature_name=LOC121136222	feature_id[0].value <= threshold=2.1383330821990967
node_687: feature_name=LOC101830643	feature_id[1255].value > threshold=0.8958797454833984
node_697: feature_name=LOC101843174	feature_id[1616].value <= threshold=1.8688347935676575
Class: mRNA vaccine + mRNA vaccine
Rules_81	passed counts:5
node_0: feature_name=Ifit3	feature_id[1091].value <= threshold=0.8958797454833984
node_1: feature_name=LOC121136222	feature_id[0].value > threshold=2.2499048709869385
node_457: feature_name=C3	feature_id[23].value <= threshold=1.2424533367156982
node_458: feature_name=Sftpc	feature_id[884].value <= threshold=7.755335569381714
node_459: feature_name=LOC121136222	feature_id[0].value > threshold=2.5249279737472534
node_527: feature_name=Wfdc2	feature_id[677].value > threshold=2.0126758217811584
node_557: feature_name=Nudt8	feature_id[1390].value <= threshold=0.8958797454833984
node_558: feature_name=Xkr9	feature_id[230].value <= threshold=0.3465735912322998
node_559: feature_name=Eif3f	feature_id[1727].value > threshold=0.8958797454833984
node_575: feature_name=LOC101834409	feature_id[505].value <= threshold=0.8958797454833984
node_576: feature_name=Fbxl15	feature_id[304].value > threshold=0.3465735912322998
node_602: feature_name=Dynlt1	feature_id[79].value > threshold=0.3465735912322998
node_606: feature_name=Nfe2l2	feature_id[717].value <= threshold=0.3465735912322998
node_607: feature_name=Fkbp2	feature_id[460].value <= threshold=1.1512925624847412
Class: mRNA vaccine + mRNA vaccine
Rules_82	passed counts:5
node_0: feature_name=Ifit3	feature_id[1091].value <= threshold=0.8958797454833984
node_1: feature_name=LOC121136222	feature_id[0].value > threshold=2.2499048709869385
node_457: feature_name=C3	feature_id[23].value <= threshold=1.2424533367156982
node_458: feature_name=Sftpc	feature_id[884].value <= threshold=7.755335569381714
node_459: feature_name=LOC121136222	feature_id[0].value > threshold=2.5249279737472534
node_527: feature_name=Wfdc2	feature_id[677].value <= threshold=2.0126758217811584
node_528: feature_name=LOC101834849	feature_id[1016].value <= threshold=3.771106719970703
node_529: feature_name=Eif1	feature_id[1].value <= threshold=2.2499048709869385
node_530: feature_name=Phkg2	feature_id[1563].value > threshold=0.3465735912322998
Class: mRNA vaccine + mRNA vaccine
Rules_83	passed counts:5
node_0: feature_name=Ifit3	feature_id[1091].value <= threshold=0.8958797454833984
node_1: feature_name=LOC121136222	feature_id[0].value > threshold=2.2499048709869385
node_457: feature_name=C3	feature_id[23].value <= threshold=1.2424533367156982
node_458: feature_name=Sftpc	feature_id[884].value <= threshold=7.755335569381714
node_459: feature_name=LOC121136222	feature_id[0].value <= threshold=2.5249279737472534
node_460: feature_name=LOC121138193	feature_id[34].value <= threshold=3.4488525390625
node_461: feature_name=Timm10b	feature_id[1742].value <= threshold=1.2424533367156982
node_462: feature_name=Etf1	feature_id[300].value <= threshold=0.8958797454833984
node_463: feature_name=Taf5	feature_id[971].value <= threshold=0.3465735912322998
node_464: feature_name=Ppia	feature_id[617].value > threshold=2.86179256439209
node_482: feature_name=Eif3f	feature_id[1727].value <= threshold=1.497866153717041
node_483: feature_name=Ak3	feature_id[1119].value > threshold=0.3465735912322998
node_489: feature_name=Tmem258	feature_id[1220].value <= threshold=1.445185899734497
Class: mRNA vaccine + Attenuated vaccine
Rules_84	passed counts:5
node_0: feature_name=Ifit3	feature_id[1091].value <= threshold=0.8958797454833984
node_1: feature_name=LOC121136222	feature_id[0].value <= threshold=2.2499048709869385
node_2: feature_name=Ager	feature_id[28].value > threshold=4.510799169540405
node_442: feature_name=Tmem160	feature_id[223].value > threshold=1.9356005191802979
Class: mRNA vaccine + Attenuated vaccine
Rules_85	passed counts:5
node_0: feature_name=Ifit3	feature_id[1091].value <= threshold=0.8958797454833984
node_1: feature_name=LOC121136222	feature_id[0].value <= threshold=2.2499048709869385
node_2: feature_name=Ager	feature_id[28].value > threshold=4.510799169540405
node_442: feature_name=Tmem160	feature_id[223].value <= threshold=1.9356005191802979
node_443: feature_name=Cln5	feature_id[808].value <= threshold=0.3465735912322998
node_444: feature_name=Ccs	feature_id[1363].value <= threshold=0.3465735912322998
node_445: feature_name=Tubb4b	feature_id[357].value > threshold=1.7005987167358398
node_449: feature_name=LOC110342221	feature_id[257].value <= threshold=0.5493061542510986
Class: Non-vaccinated
Rules_86	passed counts:5
node_0: feature_name=Ifit3	feature_id[1091].value <= threshold=0.8958797454833984
node_1: feature_name=LOC121136222	feature_id[0].value <= threshold=2.2499048709869385
node_2: feature_name=Ager	feature_id[28].value <= threshold=4.510799169540405
node_3: feature_name=LOC101823249	feature_id[4].value > threshold=1.2424533367156982
node_87: feature_name=Tpt1	feature_id[855].value > threshold=3.0677825212478638
node_325: feature_name=Rpl27a	feature_id[1724].value <= threshold=3.481121778488159
node_326: feature_name=Ppia	feature_id[617].value > threshold=2.917405366897583
node_412: feature_name=Wfdc2	feature_id[677].value > threshold=2.4414010047912598
node_418: feature_name=Ctsh	feature_id[14].value > threshold=2.0126758217811584
node_430: feature_name=Cdc37l1	feature_id[1120].value <= threshold=0.3465735912322998
node_431: feature_name=Psat1	feature_id[1171].value <= threshold=0.3465735912322998
Class: mRNA vaccine + Attenuated vaccine
Rules_87	passed counts:5
node_0: feature_name=Ifit3	feature_id[1091].value <= threshold=0.8958797454833984
node_1: feature_name=LOC121136222	feature_id[0].value <= threshold=2.2499048709869385
node_2: feature_name=Ager	feature_id[28].value <= threshold=4.510799169540405
node_3: feature_name=LOC101823249	feature_id[4].value > threshold=1.2424533367156982
node_87: feature_name=Tpt1	feature_id[855].value > threshold=3.0677825212478638
node_325: feature_name=Rpl27a	feature_id[1724].value <= threshold=3.481121778488159
node_326: feature_name=Ppia	feature_id[617].value <= threshold=2.917405366897583
node_327: feature_name=Nucb2	feature_id[1678].value <= threshold=2.1383330821990967
node_328: feature_name=Thumpd1	feature_id[1666].value <= threshold=0.3465735912322998
node_329: feature_name=Tmem238	feature_id[5].value <= threshold=1.2424533367156982
node_330: feature_name=Il33	feature_id[1110].value > threshold=0.3465735912322998
node_360: feature_name=Mrpl23	feature_id[1428].value > threshold=0.3465735912322998
node_368: feature_name=LOC110342221	feature_id[257].value <= threshold=0.3465735912322998
node_369: feature_name=Tle4	feature_id[39].value > threshold=0.3465735912322998
node_377: feature_name=Stambpl1	feature_id[1095].value <= threshold=0.3465735912322998
Class: Adenovirus vaccine + Adenovirus vaccine
Rules_88	passed counts:5
node_0: feature_name=Ifit3	feature_id[1091].value <= threshold=0.8958797454833984
node_1: feature_name=LOC121136222	feature_id[0].value <= threshold=2.2499048709869385
node_2: feature_name=Ager	feature_id[28].value <= threshold=4.510799169540405
node_3: feature_name=LOC101823249	feature_id[4].value > threshold=1.2424533367156982
node_87: feature_name=Tpt1	feature_id[855].value > threshold=3.0677825212478638
node_325: feature_name=Rpl27a	feature_id[1724].value <= threshold=3.481121778488159
node_326: feature_name=Ppia	feature_id[617].value <= threshold=2.917405366897583
node_327: feature_name=Nucb2	feature_id[1678].value <= threshold=2.1383330821990967
node_328: feature_name=Thumpd1	feature_id[1666].value <= threshold=0.3465735912322998
node_329: feature_name=Tmem238	feature_id[5].value <= threshold=1.2424533367156982
node_330: feature_name=Il33	feature_id[1110].value > threshold=0.3465735912322998
node_360: feature_name=Mrpl23	feature_id[1428].value > threshold=0.3465735912322998
node_368: feature_name=LOC110342221	feature_id[257].value <= threshold=0.3465735912322998
node_369: feature_name=Tle4	feature_id[39].value <= threshold=0.3465735912322998
node_370: feature_name=Lamtor5	feature_id[453].value <= threshold=0.3465735912322998
node_371: feature_name=Scnn1b	feature_id[1646].value <= threshold=0.3465735912322998
Class: Adenovirus vaccine + Adenovirus vaccine
Rules_89	passed counts:5
node_0: feature_name=Ifit3	feature_id[1091].value <= threshold=0.8958797454833984
node_1: feature_name=LOC121136222	feature_id[0].value <= threshold=2.2499048709869385
node_2: feature_name=Ager	feature_id[28].value <= threshold=4.510799169540405
node_3: feature_name=LOC101823249	feature_id[4].value > threshold=1.2424533367156982
node_87: feature_name=Tpt1	feature_id[855].value > threshold=3.0677825212478638
node_325: feature_name=Rpl27a	feature_id[1724].value <= threshold=3.481121778488159
node_326: feature_name=Ppia	feature_id[617].value <= threshold=2.917405366897583
node_327: feature_name=Nucb2	feature_id[1678].value <= threshold=2.1383330821990967
node_328: feature_name=Thumpd1	feature_id[1666].value <= threshold=0.3465735912322998
node_329: feature_name=Tmem238	feature_id[5].value <= threshold=1.2424533367156982
node_330: feature_name=Il33	feature_id[1110].value <= threshold=0.3465735912322998
node_331: feature_name=Ipo5	feature_id[784].value > threshold=0.8958797454833984
node_357: feature_name=Serpinh1	feature_id[1820].value <= threshold=0.3465735912322998
Class: Non-vaccinated
Rules_90	passed counts:5
node_0: feature_name=Ifit3	feature_id[1091].value <= threshold=0.8958797454833984
node_1: feature_name=LOC121136222	feature_id[0].value <= threshold=2.2499048709869385
node_2: feature_name=Ager	feature_id[28].value <= threshold=4.510799169540405
node_3: feature_name=LOC101823249	feature_id[4].value > threshold=1.2424533367156982
node_87: feature_name=Tpt1	feature_id[855].value <= threshold=3.0677825212478638
node_88: feature_name=LOC106020791	feature_id[1088].value > threshold=0.8958797454833984
node_308: feature_name=Ctsc	feature_id[422].value > threshold=0.3465735912322998
node_314: feature_name=Ddx42	feature_id[530].value > threshold=0.3465735912322998
node_322: feature_name=Lsp1	feature_id[1430].value <= threshold=0.3465735912322998
Class: Non-vaccinated
Rules_91	passed counts:5
node_0: feature_name=Ifit3	feature_id[1091].value <= threshold=0.8958797454833984
node_1: feature_name=LOC121136222	feature_id[0].value <= threshold=2.2499048709869385
node_2: feature_name=Ager	feature_id[28].value <= threshold=4.510799169540405
node_3: feature_name=LOC101823249	feature_id[4].value > threshold=1.2424533367156982
node_87: feature_name=Tpt1	feature_id[855].value <= threshold=3.0677825212478638
node_88: feature_name=LOC106020791	feature_id[1088].value <= threshold=0.8958797454833984
node_89: feature_name=Rgs10	feature_id[1539].value <= threshold=0.3465735912322998
node_90: feature_name=Ager	feature_id[28].value > threshold=3.9981586933135986
node_238: feature_name=LOC101823249	feature_id[4].value > threshold=2.1383330821990967
node_256: feature_name=Rps15a	feature_id[105].value <= threshold=2.1383330821990967
node_257: feature_name=Slk	feature_id[965].value > threshold=1.2424533367156982
Class: mRNA vaccine + mRNA vaccine
Rules_92	passed counts:5
node_0: feature_name=Ifit3	feature_id[1091].value <= threshold=0.8958797454833984
node_1: feature_name=LOC121136222	feature_id[0].value <= threshold=2.2499048709869385
node_2: feature_name=Ager	feature_id[28].value <= threshold=4.510799169540405
node_3: feature_name=LOC101823249	feature_id[4].value > threshold=1.2424533367156982
node_87: feature_name=Tpt1	feature_id[855].value <= threshold=3.0677825212478638
node_88: feature_name=LOC106020791	feature_id[1088].value <= threshold=0.8958797454833984
node_89: feature_name=Rgs10	feature_id[1539].value <= threshold=0.3465735912322998
node_90: feature_name=Ager	feature_id[28].value > threshold=3.9981586933135986
node_238: feature_name=LOC101823249	feature_id[4].value > threshold=2.1383330821990967
node_256: feature_name=Rps15a	feature_id[105].value <= threshold=2.1383330821990967
node_257: feature_name=Slk	feature_id[965].value <= threshold=1.2424533367156982
node_258: feature_name=Ankrd1	feature_id[1082].value > threshold=2.1383330821990967
node_274: feature_name=Psmd13	feature_id[1475].value > threshold=0.3465735912322998
Class: Non-vaccinated
Rules_93	passed counts:5
node_0: feature_name=Ifit3	feature_id[1091].value <= threshold=0.8958797454833984
node_1: feature_name=LOC121136222	feature_id[0].value <= threshold=2.2499048709869385
node_2: feature_name=Ager	feature_id[28].value <= threshold=4.510799169540405
node_3: feature_name=LOC101823249	feature_id[4].value > threshold=1.2424533367156982
node_87: feature_name=Tpt1	feature_id[855].value <= threshold=3.0677825212478638
node_88: feature_name=LOC106020791	feature_id[1088].value <= threshold=0.8958797454833984
node_89: feature_name=Rgs10	feature_id[1539].value <= threshold=0.3465735912322998
node_90: feature_name=Ager	feature_id[28].value > threshold=3.9981586933135986
node_238: feature_name=LOC101823249	feature_id[4].value <= threshold=2.1383330821990967
node_239: feature_name=rna-NC-013276.1:1101..2662	feature_id[755].value > threshold=3.6361992359161377
node_251: feature_name=Cd151	feature_id[1444].value > threshold=1.2424533367156982
Class: Adenovirus vaccine + Adenovirus vaccine
Rules_94	passed counts:4
node_0: feature_name=Ifit3	feature_id[1091].value > threshold=0.8958797454833984
node_684: feature_name=LOC106020791	feature_id[1088].value > threshold=0.3465735912322998
node_748: feature_name=Ager	feature_id[28].value <= threshold=4.442374229431152
node_749: feature_name=Mme	feature_id[399].value <= threshold=0.3465735912322998
node_750: feature_name=Osbpl5	feature_id[1416].value <= threshold=0.3465735912322998
node_751: feature_name=Zc3hc1	feature_id[444].value <= threshold=0.8958797454833984
node_752: feature_name=Ptpro	feature_id[210].value <= threshold=0.3465735912322998
node_753: feature_name=Rbp4	feature_id[1065].value <= threshold=1.2424533367156982
node_754: feature_name=Smap2	feature_id[7].value <= threshold=1.497866153717041
node_755: feature_name=Frat2	feature_id[1043].value <= threshold=1.2424533367156982
node_756: feature_name=LOC106022000	feature_id[118].value <= threshold=1.497866153717041
node_757: feature_name=LOC101829113	feature_id[438].value <= threshold=0.3465735912322998
node_758: feature_name=LOC106022816	feature_id[1198].value <= threshold=2.2499048709869385
node_759: feature_name=Mmp11	feature_id[140].value > threshold=0.3465735912322998
node_815: feature_name=Drap1	feature_id[1338].value > threshold=0.8958797454833984
Class: Non-vaccinated
Rules_95	passed counts:4
node_0: feature_name=Ifit3	feature_id[1091].value > threshold=0.8958797454833984
node_684: feature_name=LOC106020791	feature_id[1088].value <= threshold=0.3465735912322998
node_685: feature_name=Ldaf1	feature_id[1660].value > threshold=0.3465735912322998
node_715: feature_name=LOC121138193	feature_id[34].value <= threshold=3.276966691017151
node_716: feature_name=Atp5po	feature_id[139].value <= threshold=0.8958797454833984
node_717: feature_name=Anapc15	feature_id[1774].value <= threshold=0.3465735912322998
Class: Adenovirus vaccine + Adenovirus vaccine
Rules_96	passed counts:4
node_0: feature_name=Ifit3	feature_id[1091].value > threshold=0.8958797454833984
node_684: feature_name=LOC106020791	feature_id[1088].value <= threshold=0.3465735912322998
node_685: feature_name=Ldaf1	feature_id[1660].value <= threshold=0.3465735912322998
node_686: feature_name=LOC121136222	feature_id[0].value > threshold=2.1383330821990967
node_700: feature_name=rna-NC-013276.1:1101..2662	feature_id[755].value <= threshold=5.046764612197876
node_701: feature_name=Lamtor1	feature_id[1773].value > threshold=0.3465735912322998
node_711: feature_name=Ano1	feature_id[1410].value <= threshold=0.5493061542510986
Class: Non-vaccinated
Rules_97	passed counts:4
node_0: feature_name=Ifit3	feature_id[1091].value > threshold=0.8958797454833984
node_684: feature_name=LOC106020791	feature_id[1088].value <= threshold=0.3465735912322998
node_685: feature_name=Ldaf1	feature_id[1660].value <= threshold=0.3465735912322998
node_686: feature_name=LOC121136222	feature_id[0].value > threshold=2.1383330821990967
node_700: feature_name=rna-NC-013276.1:1101..2662	feature_id[755].value <= threshold=5.046764612197876
node_701: feature_name=Lamtor1	feature_id[1773].value <= threshold=0.3465735912322998
node_702: feature_name=Rplp2	feature_id[1446].value <= threshold=2.858513832092285
node_703: feature_name=Tmem243	feature_id[84].value > threshold=0.5493061542510986
Class: mRNA vaccine + mRNA vaccine
Rules_98	passed counts:4
node_0: feature_name=Ifit3	feature_id[1091].value > threshold=0.8958797454833984
node_684: feature_name=LOC106020791	feature_id[1088].value <= threshold=0.3465735912322998
node_685: feature_name=Ldaf1	feature_id[1660].value <= threshold=0.3465735912322998
node_686: feature_name=LOC121136222	feature_id[0].value <= threshold=2.1383330821990967
node_687: feature_name=LOC101830643	feature_id[1255].value <= threshold=0.8958797454833984
node_688: feature_name=Cep164	feature_id[531].value > threshold=0.3465735912322998
Class: Attenuated vaccine + Attenuated vaccine
Rules_99	passed counts:4
node_0: feature_name=Ifit3	feature_id[1091].value <= threshold=0.8958797454833984
node_1: feature_name=LOC121136222	feature_id[0].value > threshold=2.2499048709869385
node_457: feature_name=C3	feature_id[23].value <= threshold=1.2424533367156982
node_458: feature_name=Sftpc	feature_id[884].value <= threshold=7.755335569381714
node_459: feature_name=LOC121136222	feature_id[0].value > threshold=2.5249279737472534
node_527: feature_name=Wfdc2	feature_id[677].value > threshold=2.0126758217811584
node_557: feature_name=Nudt8	feature_id[1390].value <= threshold=0.8958797454833984
node_558: feature_name=Xkr9	feature_id[230].value <= threshold=0.3465735912322998
node_559: feature_name=Eif3f	feature_id[1727].value > threshold=0.8958797454833984
node_575: feature_name=LOC101834409	feature_id[505].value > threshold=0.8958797454833984
node_611: feature_name=Eif3f	feature_id[1727].value <= threshold=1.2424533367156982
Class: mRNA vaccine + Attenuated vaccine
Rules_100	passed counts:4
node_0: feature_name=Ifit3	feature_id[1091].value <= threshold=0.8958797454833984
node_1: feature_name=LOC121136222	feature_id[0].value > threshold=2.2499048709869385
node_457: feature_name=C3	feature_id[23].value <= threshold=1.2424533367156982
node_458: feature_name=Sftpc	feature_id[884].value <= threshold=7.755335569381714
node_459: feature_name=LOC121136222	feature_id[0].value > threshold=2.5249279737472534
node_527: feature_name=Wfdc2	feature_id[677].value > threshold=2.0126758217811584
node_557: feature_name=Nudt8	feature_id[1390].value <= threshold=0.8958797454833984
node_558: feature_name=Xkr9	feature_id[230].value <= threshold=0.3465735912322998
node_559: feature_name=Eif3f	feature_id[1727].value > threshold=0.8958797454833984
node_575: feature_name=LOC101834409	feature_id[505].value <= threshold=0.8958797454833984
node_576: feature_name=Fbxl15	feature_id[304].value > threshold=0.3465735912322998
node_602: feature_name=Dynlt1	feature_id[79].value <= threshold=0.3465735912322998
node_603: feature_name=Syvn1	feature_id[1304].value > threshold=0.3465735912322998
Class: Non-vaccinated
Rules_101	passed counts:4
node_0: feature_name=Ifit3	feature_id[1091].value <= threshold=0.8958797454833984
node_1: feature_name=LOC121136222	feature_id[0].value > threshold=2.2499048709869385
node_457: feature_name=C3	feature_id[23].value <= threshold=1.2424533367156982
node_458: feature_name=Sftpc	feature_id[884].value <= threshold=7.755335569381714
node_459: feature_name=LOC121136222	feature_id[0].value > threshold=2.5249279737472534
node_527: feature_name=Wfdc2	feature_id[677].value <= threshold=2.0126758217811584
node_528: feature_name=LOC101834849	feature_id[1016].value <= threshold=3.771106719970703
node_529: feature_name=Eif1	feature_id[1].value <= threshold=2.2499048709869385
node_530: feature_name=Phkg2	feature_id[1563].value <= threshold=0.3465735912322998
node_531: feature_name=Rplp2	feature_id[1446].value > threshold=3.306020498275757
Class: Adenovirus vaccine + Adenovirus vaccine
Rules_102	passed counts:4
node_0: feature_name=Ifit3	feature_id[1091].value <= threshold=0.8958797454833984
node_1: feature_name=LOC121136222	feature_id[0].value > threshold=2.2499048709869385
node_457: feature_name=C3	feature_id[23].value <= threshold=1.2424533367156982
node_458: feature_name=Sftpc	feature_id[884].value <= threshold=7.755335569381714
node_459: feature_name=LOC121136222	feature_id[0].value <= threshold=2.5249279737472534
node_460: feature_name=LOC121138193	feature_id[34].value > threshold=3.4488525390625
node_506: feature_name=Ldaf1	feature_id[1660].value > threshold=1.8688347935676575
Class: Non-vaccinated
Rules_103	passed counts:4
node_0: feature_name=Ifit3	feature_id[1091].value <= threshold=0.8958797454833984
node_1: feature_name=LOC121136222	feature_id[0].value > threshold=2.2499048709869385
node_457: feature_name=C3	feature_id[23].value <= threshold=1.2424533367156982
node_458: feature_name=Sftpc	feature_id[884].value <= threshold=7.755335569381714
node_459: feature_name=LOC121136222	feature_id[0].value <= threshold=2.5249279737472534
node_460: feature_name=LOC121138193	feature_id[34].value > threshold=3.4488525390625
node_506: feature_name=Ldaf1	feature_id[1660].value <= threshold=1.8688347935676575
node_507: feature_name=Atad1	feature_id[1099].value <= threshold=0.3465735912322998
node_508: feature_name=Rps25	feature_id[57].value <= threshold=2.3502402305603027
node_509: feature_name=Cst6	feature_id[1344].value > threshold=1.2424533367156982
node_513: feature_name=Rpl19	feature_id[24].value > threshold=3.0201274156570435
Class: mRNA vaccine + mRNA vaccine
Rules_104	passed counts:4
node_0: feature_name=Ifit3	feature_id[1091].value <= threshold=0.8958797454833984
node_1: feature_name=LOC121136222	feature_id[0].value > threshold=2.2499048709869385
node_457: feature_name=C3	feature_id[23].value <= threshold=1.2424533367156982
node_458: feature_name=Sftpc	feature_id[884].value <= threshold=7.755335569381714
node_459: feature_name=LOC121136222	feature_id[0].value <= threshold=2.5249279737472534
node_460: feature_name=LOC121138193	feature_id[34].value <= threshold=3.4488525390625
node_461: feature_name=Timm10b	feature_id[1742].value <= threshold=1.2424533367156982
node_462: feature_name=Etf1	feature_id[300].value <= threshold=0.8958797454833984
node_463: feature_name=Taf5	feature_id[971].value <= threshold=0.3465735912322998
node_464: feature_name=Ppia	feature_id[617].value > threshold=2.86179256439209
node_482: feature_name=Eif3f	feature_id[1727].value > threshold=1.497866153717041
Class: Attenuated vaccine + Attenuated vaccine
Rules_105	passed counts:4
node_0: feature_name=Ifit3	feature_id[1091].value <= threshold=0.8958797454833984
node_1: feature_name=LOC121136222	feature_id[0].value > threshold=2.2499048709869385
node_457: feature_name=C3	feature_id[23].value <= threshold=1.2424533367156982
node_458: feature_name=Sftpc	feature_id[884].value <= threshold=7.755335569381714
node_459: feature_name=LOC121136222	feature_id[0].value <= threshold=2.5249279737472534
node_460: feature_name=LOC121138193	feature_id[34].value <= threshold=3.4488525390625
node_461: feature_name=Timm10b	feature_id[1742].value <= threshold=1.2424533367156982
node_462: feature_name=Etf1	feature_id[300].value <= threshold=0.8958797454833984
node_463: feature_name=Taf5	feature_id[971].value <= threshold=0.3465735912322998
node_464: feature_name=Ppia	feature_id[617].value <= threshold=2.86179256439209
node_465: feature_name=Ndufa11	feature_id[266].value > threshold=1.2424533367156982
node_479: feature_name=Ifit3	feature_id[1091].value <= threshold=0.3465735912322998
Class: Attenuated vaccine + Attenuated vaccine
Rules_106	passed counts:4
node_0: feature_name=Ifit3	feature_id[1091].value <= threshold=0.8958797454833984
node_1: feature_name=LOC121136222	feature_id[0].value <= threshold=2.2499048709869385
node_2: feature_name=Ager	feature_id[28].value <= threshold=4.510799169540405
node_3: feature_name=LOC101823249	feature_id[4].value > threshold=1.2424533367156982
node_87: feature_name=Tpt1	feature_id[855].value > threshold=3.0677825212478638
node_325: feature_name=Rpl27a	feature_id[1724].value <= threshold=3.481121778488159
node_326: feature_name=Ppia	feature_id[617].value > threshold=2.917405366897583
node_412: feature_name=Wfdc2	feature_id[677].value <= threshold=2.4414010047912598
node_413: feature_name=Ehd1	feature_id[1290].value > threshold=0.3465735912322998
node_415: feature_name=Spcs2	feature_id[1812].value > threshold=0.8958797454833984
Class: Attenuated vaccine + Attenuated vaccine
Rules_107	passed counts:4
node_0: feature_name=Ifit3	feature_id[1091].value <= threshold=0.8958797454833984
node_1: feature_name=LOC121136222	feature_id[0].value <= threshold=2.2499048709869385
node_2: feature_name=Ager	feature_id[28].value <= threshold=4.510799169540405
node_3: feature_name=LOC101823249	feature_id[4].value > threshold=1.2424533367156982
node_87: feature_name=Tpt1	feature_id[855].value > threshold=3.0677825212478638
node_325: feature_name=Rpl27a	feature_id[1724].value <= threshold=3.481121778488159
node_326: feature_name=Ppia	feature_id[617].value <= threshold=2.917405366897583
node_327: feature_name=Nucb2	feature_id[1678].value > threshold=2.1383330821990967
node_395: feature_name=Alcam	feature_id[209].value > threshold=2.5249279737472534
node_405: feature_name=Nfe2l2	feature_id[717].value > threshold=0.3465735912322998
Class: Non-vaccinated
Rules_108	passed counts:4
node_0: feature_name=Ifit3	feature_id[1091].value <= threshold=0.8958797454833984
node_1: feature_name=LOC121136222	feature_id[0].value <= threshold=2.2499048709869385
node_2: feature_name=Ager	feature_id[28].value <= threshold=4.510799169540405
node_3: feature_name=LOC101823249	feature_id[4].value > threshold=1.2424533367156982
node_87: feature_name=Tpt1	feature_id[855].value > threshold=3.0677825212478638
node_325: feature_name=Rpl27a	feature_id[1724].value <= threshold=3.481121778488159
node_326: feature_name=Ppia	feature_id[617].value <= threshold=2.917405366897583
node_327: feature_name=Nucb2	feature_id[1678].value <= threshold=2.1383330821990967
node_328: feature_name=Thumpd1	feature_id[1666].value > threshold=0.3465735912322998
node_384: feature_name=LOC121141518	feature_id[1347].value > threshold=0.3465735912322998
Class: Attenuated vaccine + Attenuated vaccine
Rules_109	passed counts:4
node_0: feature_name=Ifit3	feature_id[1091].value <= threshold=0.8958797454833984
node_1: feature_name=LOC121136222	feature_id[0].value <= threshold=2.2499048709869385
node_2: feature_name=Ager	feature_id[28].value <= threshold=4.510799169540405
node_3: feature_name=LOC101823249	feature_id[4].value > threshold=1.2424533367156982
node_87: feature_name=Tpt1	feature_id[855].value > threshold=3.0677825212478638
node_325: feature_name=Rpl27a	feature_id[1724].value <= threshold=3.481121778488159
node_326: feature_name=Ppia	feature_id[617].value <= threshold=2.917405366897583
node_327: feature_name=Nucb2	feature_id[1678].value <= threshold=2.1383330821990967
node_328: feature_name=Thumpd1	feature_id[1666].value <= threshold=0.3465735912322998
node_329: feature_name=Tmem238	feature_id[5].value > threshold=1.2424533367156982
Class: mRNA vaccine + mRNA vaccine
Rules_110	passed counts:4
node_0: feature_name=Ifit3	feature_id[1091].value <= threshold=0.8958797454833984
node_1: feature_name=LOC121136222	feature_id[0].value <= threshold=2.2499048709869385
node_2: feature_name=Ager	feature_id[28].value <= threshold=4.510799169540405
node_3: feature_name=LOC101823249	feature_id[4].value > threshold=1.2424533367156982
node_87: feature_name=Tpt1	feature_id[855].value > threshold=3.0677825212478638
node_325: feature_name=Rpl27a	feature_id[1724].value <= threshold=3.481121778488159
node_326: feature_name=Ppia	feature_id[617].value <= threshold=2.917405366897583
node_327: feature_name=Nucb2	feature_id[1678].value <= threshold=2.1383330821990967
node_328: feature_name=Thumpd1	feature_id[1666].value <= threshold=0.3465735912322998
node_329: feature_name=Tmem238	feature_id[5].value <= threshold=1.2424533367156982
node_330: feature_name=Il33	feature_id[1110].value > threshold=0.3465735912322998
node_360: feature_name=Mrpl23	feature_id[1428].value > threshold=0.3465735912322998
node_368: feature_name=LOC110342221	feature_id[257].value <= threshold=0.3465735912322998
node_369: feature_name=Tle4	feature_id[39].value <= threshold=0.3465735912322998
node_370: feature_name=Lamtor5	feature_id[453].value <= threshold=0.3465735912322998
node_371: feature_name=Scnn1b	feature_id[1646].value > threshold=0.3465735912322998
node_373: feature_name=Prdx5	feature_id[1278].value > threshold=0.3465735912322998
Class: Attenuated vaccine + Attenuated vaccine
Rules_111	passed counts:4
node_0: feature_name=Ifit3	feature_id[1091].value <= threshold=0.8958797454833984
node_1: feature_name=LOC121136222	feature_id[0].value <= threshold=2.2499048709869385
node_2: feature_name=Ager	feature_id[28].value <= threshold=4.510799169540405
node_3: feature_name=LOC101823249	feature_id[4].value > threshold=1.2424533367156982
node_87: feature_name=Tpt1	feature_id[855].value > threshold=3.0677825212478638
node_325: feature_name=Rpl27a	feature_id[1724].value <= threshold=3.481121778488159
node_326: feature_name=Ppia	feature_id[617].value <= threshold=2.917405366897583
node_327: feature_name=Nucb2	feature_id[1678].value <= threshold=2.1383330821990967
node_328: feature_name=Thumpd1	feature_id[1666].value <= threshold=0.3465735912322998
node_329: feature_name=Tmem238	feature_id[5].value <= threshold=1.2424533367156982
node_330: feature_name=Il33	feature_id[1110].value <= threshold=0.3465735912322998
node_331: feature_name=Ipo5	feature_id[784].value <= threshold=0.8958797454833984
node_332: feature_name=Parva	feature_id[1694].value > threshold=0.3465735912322998
node_350: feature_name=LOC121139264	feature_id[169].value > threshold=1.497866153717041
node_354: feature_name=Eif1	feature_id[1].value <= threshold=3.0129330158233643
Class: Adenovirus vaccine + Adenovirus vaccine
Rules_112	passed counts:4
node_0: feature_name=Ifit3	feature_id[1091].value <= threshold=0.8958797454833984
node_1: feature_name=LOC121136222	feature_id[0].value <= threshold=2.2499048709869385
node_2: feature_name=Ager	feature_id[28].value <= threshold=4.510799169540405
node_3: feature_name=LOC101823249	feature_id[4].value > threshold=1.2424533367156982
node_87: feature_name=Tpt1	feature_id[855].value <= threshold=3.0677825212478638
node_88: feature_name=LOC106020791	feature_id[1088].value <= threshold=0.8958797454833984
node_89: feature_name=Rgs10	feature_id[1539].value > threshold=0.3465735912322998
node_291: feature_name=Prdx5	feature_id[1278].value <= threshold=0.3465735912322998
node_292: feature_name=LOC106021008	feature_id[145].value <= threshold=0.3465735912322998
node_293: feature_name=LOC121141414	feature_id[269].value <= threshold=0.8958797454833984
Class: Adenovirus vaccine + Adenovirus vaccine
Rules_113	passed counts:4
node_0: feature_name=Ifit3	feature_id[1091].value <= threshold=0.8958797454833984
node_1: feature_name=LOC121136222	feature_id[0].value <= threshold=2.2499048709869385
node_2: feature_name=Ager	feature_id[28].value <= threshold=4.510799169540405
node_3: feature_name=LOC101823249	feature_id[4].value > threshold=1.2424533367156982
node_87: feature_name=Tpt1	feature_id[855].value <= threshold=3.0677825212478638
node_88: feature_name=LOC106020791	feature_id[1088].value <= threshold=0.8958797454833984
node_89: feature_name=Rgs10	feature_id[1539].value <= threshold=0.3465735912322998
node_90: feature_name=Ager	feature_id[28].value > threshold=3.9981586933135986
node_238: feature_name=LOC101823249	feature_id[4].value > threshold=2.1383330821990967
node_256: feature_name=Rps15a	feature_id[105].value > threshold=2.1383330821990967
node_280: feature_name=Ilk	feature_id[1740].value > threshold=0.8958797454833984
node_284: feature_name=Cd151	feature_id[1444].value <= threshold=2.0126758217811584
node_285: feature_name=Lsm5	feature_id[625].value <= threshold=0.3465735912322998
Class: Adenovirus vaccine + Adenovirus vaccine
Rules_114	passed counts:4
node_0: feature_name=Ifit3	feature_id[1091].value <= threshold=0.8958797454833984
node_1: feature_name=LOC121136222	feature_id[0].value <= threshold=2.2499048709869385
node_2: feature_name=Ager	feature_id[28].value <= threshold=4.510799169540405
node_3: feature_name=LOC101823249	feature_id[4].value > threshold=1.2424533367156982
node_87: feature_name=Tpt1	feature_id[855].value <= threshold=3.0677825212478638
node_88: feature_name=LOC106020791	feature_id[1088].value <= threshold=0.8958797454833984
node_89: feature_name=Rgs10	feature_id[1539].value <= threshold=0.3465735912322998
node_90: feature_name=Ager	feature_id[28].value <= threshold=3.9981586933135986
node_91: feature_name=Rpl19	feature_id[24].value > threshold=2.917405366897583
node_227: feature_name=LOC121136222	feature_id[0].value > threshold=2.1383330821990967
node_235: feature_name=Tmem243	feature_id[84].value > threshold=0.8958797454833984
Class: mRNA vaccine + mRNA vaccine
Rules_115	passed counts:4
node_0: feature_name=Ifit3	feature_id[1091].value <= threshold=0.8958797454833984
node_1: feature_name=LOC121136222	feature_id[0].value <= threshold=2.2499048709869385
node_2: feature_name=Ager	feature_id[28].value <= threshold=4.510799169540405
node_3: feature_name=LOC101823249	feature_id[4].value > threshold=1.2424533367156982
node_87: feature_name=Tpt1	feature_id[855].value <= threshold=3.0677825212478638
node_88: feature_name=LOC106020791	feature_id[1088].value <= threshold=0.8958797454833984
node_89: feature_name=Rgs10	feature_id[1539].value <= threshold=0.3465735912322998
node_90: feature_name=Ager	feature_id[28].value <= threshold=3.9981586933135986
node_91: feature_name=Rpl19	feature_id[24].value <= threshold=2.917405366897583
node_92: feature_name=Fhip2a	feature_id[929].value <= threshold=0.8958797454833984
node_93: feature_name=LOC101834849	feature_id[1016].value <= threshold=3.449861526489258
node_94: feature_name=Fam107b	feature_id[527].value > threshold=0.3465735912322998
node_194: feature_name=LOC101831799	feature_id[1179].value <= threshold=0.3465735912322998
node_195: feature_name=LOC121141172	feature_id[1240].value > threshold=0.3465735912322998
Class: Adenovirus vaccine + Adenovirus vaccine
Rules_116	passed counts:4
node_0: feature_name=Ifit3	feature_id[1091].value <= threshold=0.8958797454833984
node_1: feature_name=LOC121136222	feature_id[0].value <= threshold=2.2499048709869385
node_2: feature_name=Ager	feature_id[28].value <= threshold=4.510799169540405
node_3: feature_name=LOC101823249	feature_id[4].value > threshold=1.2424533367156982
node_87: feature_name=Tpt1	feature_id[855].value <= threshold=3.0677825212478638
node_88: feature_name=LOC106020791	feature_id[1088].value <= threshold=0.8958797454833984
node_89: feature_name=Rgs10	feature_id[1539].value <= threshold=0.3465735912322998
node_90: feature_name=Ager	feature_id[28].value <= threshold=3.9981586933135986
node_91: feature_name=Rpl19	feature_id[24].value <= threshold=2.917405366897583
node_92: feature_name=Fhip2a	feature_id[929].value <= threshold=0.8958797454833984
node_93: feature_name=LOC101834849	feature_id[1016].value <= threshold=3.449861526489258
node_94: feature_name=Fam107b	feature_id[527].value <= threshold=0.3465735912322998
node_95: feature_name=Slc3a2	feature_id[1253].value > threshold=1.497866153717041
node_191: feature_name=Tspan9	feature_id[355].value <= threshold=0.3465735912322998
Class: Non-vaccinated
Rules_117	passed counts:4
node_0: feature_name=Ifit3	feature_id[1091].value <= threshold=0.8958797454833984
node_1: feature_name=LOC121136222	feature_id[0].value <= threshold=2.2499048709869385
node_2: feature_name=Ager	feature_id[28].value <= threshold=4.510799169540405
node_3: feature_name=LOC101823249	feature_id[4].value > threshold=1.2424533367156982
node_87: feature_name=Tpt1	feature_id[855].value <= threshold=3.0677825212478638
node_88: feature_name=LOC106020791	feature_id[1088].value <= threshold=0.8958797454833984
node_89: feature_name=Rgs10	feature_id[1539].value <= threshold=0.3465735912322998
node_90: feature_name=Ager	feature_id[28].value <= threshold=3.9981586933135986
node_91: feature_name=Rpl19	feature_id[24].value <= threshold=2.917405366897583
node_92: feature_name=Fhip2a	feature_id[929].value <= threshold=0.8958797454833984
node_93: feature_name=LOC101834849	feature_id[1016].value <= threshold=3.449861526489258
node_94: feature_name=Fam107b	feature_id[527].value <= threshold=0.3465735912322998
node_95: feature_name=Slc3a2	feature_id[1253].value <= threshold=1.497866153717041
node_96: feature_name=Dnajc3	feature_id[790].value <= threshold=1.2424533367156982
node_97: feature_name=Rela	feature_id[1322].value <= threshold=0.8958797454833984
node_98: feature_name=Etf1	feature_id[300].value <= threshold=0.8958797454833984
node_99: feature_name=Best1	feature_id[1225].value > threshold=0.3465735912322998
Class: Adenovirus vaccine + Adenovirus vaccine
Rules_118	passed counts:4
node_0: feature_name=Ifit3	feature_id[1091].value <= threshold=0.8958797454833984
node_1: feature_name=LOC121136222	feature_id[0].value <= threshold=2.2499048709869385
node_2: feature_name=Ager	feature_id[28].value <= threshold=4.510799169540405
node_3: feature_name=LOC101823249	feature_id[4].value > threshold=1.2424533367156982
node_87: feature_name=Tpt1	feature_id[855].value <= threshold=3.0677825212478638
node_88: feature_name=LOC106020791	feature_id[1088].value <= threshold=0.8958797454833984
node_89: feature_name=Rgs10	feature_id[1539].value <= threshold=0.3465735912322998
node_90: feature_name=Ager	feature_id[28].value <= threshold=3.9981586933135986
node_91: feature_name=Rpl19	feature_id[24].value <= threshold=2.917405366897583
node_92: feature_name=Fhip2a	feature_id[929].value <= threshold=0.8958797454833984
node_93: feature_name=LOC101834849	feature_id[1016].value <= threshold=3.449861526489258
node_94: feature_name=Fam107b	feature_id[527].value <= threshold=0.3465735912322998
node_95: feature_name=Slc3a2	feature_id[1253].value <= threshold=1.497866153717041
node_96: feature_name=Dnajc3	feature_id[790].value <= threshold=1.2424533367156982
node_97: feature_name=Rela	feature_id[1322].value <= threshold=0.8958797454833984
node_98: feature_name=Etf1	feature_id[300].value <= threshold=0.8958797454833984
node_99: feature_name=Best1	feature_id[1225].value <= threshold=0.3465735912322998
node_100: feature_name=Wfdc2	feature_id[677].value > threshold=1.8688347935676575
node_108: feature_name=LOC106022513	feature_id[650].value <= threshold=0.3465735912322998
node_109: feature_name=Mvb12b	feature_id[141].value <= threshold=0.8958797454833984
node_110: feature_name=Ppm1a	feature_id[748].value <= threshold=1.2424533367156982
node_111: feature_name=LOC101824175	feature_id[1779].value <= threshold=0.3465735912322998
node_112: feature_name=LOC101825174	feature_id[1194].value <= threshold=0.3465735912322998
node_113: feature_name=Tomm34	feature_id[313].value <= threshold=1.2424533367156982
node_114: feature_name=rna-NC-013276.1:1101..2662	feature_id[755].value <= threshold=2.3410656452178955
node_115: feature_name=Cdc37l1	feature_id[1120].value <= threshold=0.3465735912322998
node_116: feature_name=Fbrs	feature_id[1567].value <= threshold=0.3465735912322998
Class: Adenovirus vaccine + Adenovirus vaccine
Rules_119	passed counts:4
node_0: feature_name=Ifit3	feature_id[1091].value <= threshold=0.8958797454833984
node_1: feature_name=LOC121136222	feature_id[0].value <= threshold=2.2499048709869385
node_2: feature_name=Ager	feature_id[28].value <= threshold=4.510799169540405
node_3: feature_name=LOC101823249	feature_id[4].value > threshold=1.2424533367156982
node_87: feature_name=Tpt1	feature_id[855].value <= threshold=3.0677825212478638
node_88: feature_name=LOC106020791	feature_id[1088].value <= threshold=0.8958797454833984
node_89: feature_name=Rgs10	feature_id[1539].value <= threshold=0.3465735912322998
node_90: feature_name=Ager	feature_id[28].value <= threshold=3.9981586933135986
node_91: feature_name=Rpl19	feature_id[24].value <= threshold=2.917405366897583
node_92: feature_name=Fhip2a	feature_id[929].value <= threshold=0.8958797454833984
node_93: feature_name=LOC101834849	feature_id[1016].value <= threshold=3.449861526489258
node_94: feature_name=Fam107b	feature_id[527].value <= threshold=0.3465735912322998
node_95: feature_name=Slc3a2	feature_id[1253].value <= threshold=1.497866153717041
node_96: feature_name=Dnajc3	feature_id[790].value <= threshold=1.2424533367156982
node_97: feature_name=Rela	feature_id[1322].value <= threshold=0.8958797454833984
node_98: feature_name=Etf1	feature_id[300].value <= threshold=0.8958797454833984
node_99: feature_name=Best1	feature_id[1225].value <= threshold=0.3465735912322998
node_100: feature_name=Wfdc2	feature_id[677].value <= threshold=1.8688347935676575
node_101: feature_name=Capn1	feature_id[1305].value <= threshold=0.3465735912322998
node_102: feature_name=Rras	feature_id[390].value > threshold=0.3465735912322998
node_104: feature_name=Rps25	feature_id[57].value > threshold=0.8047189712524414
Class: Attenuated vaccine + Attenuated vaccine
Rules_120	passed counts:4
node_0: feature_name=Ifit3	feature_id[1091].value <= threshold=0.8958797454833984
node_1: feature_name=LOC121136222	feature_id[0].value <= threshold=2.2499048709869385
node_2: feature_name=Ager	feature_id[28].value <= threshold=4.510799169540405
node_3: feature_name=LOC101823249	feature_id[4].value > threshold=1.2424533367156982
node_87: feature_name=Tpt1	feature_id[855].value <= threshold=3.0677825212478638
node_88: feature_name=LOC106020791	feature_id[1088].value <= threshold=0.8958797454833984
node_89: feature_name=Rgs10	feature_id[1539].value <= threshold=0.3465735912322998
node_90: feature_name=Ager	feature_id[28].value <= threshold=3.9981586933135986
node_91: feature_name=Rpl19	feature_id[24].value <= threshold=2.917405366897583
node_92: feature_name=Fhip2a	feature_id[929].value <= threshold=0.8958797454833984
node_93: feature_name=LOC101834849	feature_id[1016].value <= threshold=3.449861526489258
node_94: feature_name=Fam107b	feature_id[527].value <= threshold=0.3465735912322998
node_95: feature_name=Slc3a2	feature_id[1253].value <= threshold=1.497866153717041
node_96: feature_name=Dnajc3	feature_id[790].value <= threshold=1.2424533367156982
node_97: feature_name=Rela	feature_id[1322].value <= threshold=0.8958797454833984
node_98: feature_name=Etf1	feature_id[300].value <= threshold=0.8958797454833984
node_99: feature_name=Best1	feature_id[1225].value <= threshold=0.3465735912322998
node_100: feature_name=Wfdc2	feature_id[677].value <= threshold=1.8688347935676575
node_101: feature_name=Capn1	feature_id[1305].value <= threshold=0.3465735912322998
node_102: feature_name=Rras	feature_id[390].value <= threshold=0.3465735912322998
Class: Adenovirus vaccine + Adenovirus vaccine
Rules_121	passed counts:4
node_0: feature_name=Ifit3	feature_id[1091].value <= threshold=0.8958797454833984
node_1: feature_name=LOC121136222	feature_id[0].value <= threshold=2.2499048709869385
node_2: feature_name=Ager	feature_id[28].value <= threshold=4.510799169540405
node_3: feature_name=LOC101823249	feature_id[4].value <= threshold=1.2424533367156982
node_4: feature_name=Rps14	feature_id[242].value > threshold=2.6735538244247437
node_54: feature_name=Znrd2	feature_id[1314].value <= threshold=0.3465735912322998
node_55: feature_name=Ptar1	feature_id[1144].value > threshold=0.3465735912322998
node_71: feature_name=Fads2	feature_id[1222].value > threshold=0.3465735912322998
node_73: feature_name=Tns3	feature_id[419].value <= threshold=0.3465735912322998
Class: Adenovirus vaccine + Adenovirus vaccine
Rules_122	passed counts:4
node_0: feature_name=Ifit3	feature_id[1091].value <= threshold=0.8958797454833984
node_1: feature_name=LOC121136222	feature_id[0].value <= threshold=2.2499048709869385
node_2: feature_name=Ager	feature_id[28].value <= threshold=4.510799169540405
node_3: feature_name=LOC101823249	feature_id[4].value <= threshold=1.2424533367156982
node_4: feature_name=Rps14	feature_id[242].value <= threshold=2.6735538244247437
node_5: feature_name=Dock8	feature_id[1133].value > threshold=0.8958797454833984
node_47: feature_name=Eif1	feature_id[1].value > threshold=2.6735538244247437
node_49: feature_name=Wfdc2	feature_id[677].value > threshold=3.6039299964904785
Class: Attenuated vaccine + Attenuated vaccine
Rules_123	passed counts:4
node_0: feature_name=Ifit3	feature_id[1091].value <= threshold=0.8958797454833984
node_1: feature_name=LOC121136222	feature_id[0].value <= threshold=2.2499048709869385
node_2: feature_name=Ager	feature_id[28].value <= threshold=4.510799169540405
node_3: feature_name=LOC101823249	feature_id[4].value <= threshold=1.2424533367156982
node_4: feature_name=Rps14	feature_id[242].value <= threshold=2.6735538244247437
node_5: feature_name=Dock8	feature_id[1133].value <= threshold=0.8958797454833984
node_6: feature_name=Klc2	feature_id[1348].value <= threshold=0.8958797454833984
node_7: feature_name=Eps8l2	feature_id[1452].value > threshold=1.497866153717041
node_43: feature_name=Znf407	feature_id[515].value <= threshold=0.3465735912322998
Class: Adenovirus vaccine + Adenovirus vaccine
Rules_124	passed counts:4
node_0: feature_name=Ifit3	feature_id[1091].value <= threshold=0.8958797454833984
node_1: feature_name=LOC121136222	feature_id[0].value <= threshold=2.2499048709869385
node_2: feature_name=Ager	feature_id[28].value <= threshold=4.510799169540405
node_3: feature_name=LOC101823249	feature_id[4].value <= threshold=1.2424533367156982
node_4: feature_name=Rps14	feature_id[242].value <= threshold=2.6735538244247437
node_5: feature_name=Dock8	feature_id[1133].value <= threshold=0.8958797454833984
node_6: feature_name=Klc2	feature_id[1348].value <= threshold=0.8958797454833984
node_7: feature_name=Eps8l2	feature_id[1452].value <= threshold=1.497866153717041
node_8: feature_name=Rpl27a	feature_id[1724].value > threshold=2.602003335952759
node_14: feature_name=Scnn1g	feature_id[1647].value > threshold=1.2424533367156982
Class: Adenovirus vaccine + Adenovirus vaccine
Rules_125	passed counts:4
node_0: feature_name=Ifit3	feature_id[1091].value <= threshold=0.8958797454833984
node_1: feature_name=LOC121136222	feature_id[0].value <= threshold=2.2499048709869385
node_2: feature_name=Ager	feature_id[28].value <= threshold=4.510799169540405
node_3: feature_name=LOC101823249	feature_id[4].value <= threshold=1.2424533367156982
node_4: feature_name=Rps14	feature_id[242].value <= threshold=2.6735538244247437
node_5: feature_name=Dock8	feature_id[1133].value <= threshold=0.8958797454833984
node_6: feature_name=Klc2	feature_id[1348].value <= threshold=0.8958797454833984
node_7: feature_name=Eps8l2	feature_id[1452].value <= threshold=1.497866153717041
node_8: feature_name=Rpl27a	feature_id[1724].value > threshold=2.602003335952759
node_14: feature_name=Scnn1g	feature_id[1647].value <= threshold=1.2424533367156982
node_15: feature_name=P4hb	feature_id[638].value > threshold=1.2424533367156982
node_37: feature_name=Kat14	feature_id[353].value > threshold=0.3465735912322998
node_39: feature_name=Sfxn2	feature_id[978].value <= threshold=0.3465735912322998
Class: Attenuated vaccine + Attenuated vaccine
Rules_126	passed counts:4
node_0: feature_name=Ifit3	feature_id[1091].value <= threshold=0.8958797454833984
node_1: feature_name=LOC121136222	feature_id[0].value <= threshold=2.2499048709869385
node_2: feature_name=Ager	feature_id[28].value <= threshold=4.510799169540405
node_3: feature_name=LOC101823249	feature_id[4].value <= threshold=1.2424533367156982
node_4: feature_name=Rps14	feature_id[242].value <= threshold=2.6735538244247437
node_5: feature_name=Dock8	feature_id[1133].value <= threshold=0.8958797454833984
node_6: feature_name=Klc2	feature_id[1348].value <= threshold=0.8958797454833984
node_7: feature_name=Eps8l2	feature_id[1452].value <= threshold=1.497866153717041
node_8: feature_name=Rpl27a	feature_id[1724].value > threshold=2.602003335952759
node_14: feature_name=Scnn1g	feature_id[1647].value <= threshold=1.2424533367156982
node_15: feature_name=P4hb	feature_id[638].value <= threshold=1.2424533367156982
node_16: feature_name=Rpl13	feature_id[18].value > threshold=2.2499048709869385
node_30: feature_name=Dock8	feature_id[1133].value > threshold=0.3465735912322998
Class: Adenovirus vaccine + Adenovirus vaccine
Rules_127	passed counts:4
node_0: feature_name=Ifit3	feature_id[1091].value <= threshold=0.8958797454833984
node_1: feature_name=LOC121136222	feature_id[0].value <= threshold=2.2499048709869385
node_2: feature_name=Ager	feature_id[28].value <= threshold=4.510799169540405
node_3: feature_name=LOC101823249	feature_id[4].value <= threshold=1.2424533367156982
node_4: feature_name=Rps14	feature_id[242].value <= threshold=2.6735538244247437
node_5: feature_name=Dock8	feature_id[1133].value <= threshold=0.8958797454833984
node_6: feature_name=Klc2	feature_id[1348].value <= threshold=0.8958797454833984
node_7: feature_name=Eps8l2	feature_id[1452].value <= threshold=1.497866153717041
node_8: feature_name=Rpl27a	feature_id[1724].value > threshold=2.602003335952759
node_14: feature_name=Scnn1g	feature_id[1647].value <= threshold=1.2424533367156982
node_15: feature_name=P4hb	feature_id[638].value <= threshold=1.2424533367156982
node_16: feature_name=Rpl13	feature_id[18].value > threshold=2.2499048709869385
node_30: feature_name=Dock8	feature_id[1133].value <= threshold=0.3465735912322998
node_31: feature_name=Mesp1	feature_id[247].value > threshold=0.3465735912322998
Class: Attenuated vaccine + Attenuated vaccine
Rules_128	passed counts:3
node_0: feature_name=Ifit3	feature_id[1091].value > threshold=0.8958797454833984
node_684: feature_name=LOC106020791	feature_id[1088].value > threshold=0.3465735912322998
node_748: feature_name=Ager	feature_id[28].value <= threshold=4.442374229431152
node_749: feature_name=Mme	feature_id[399].value <= threshold=0.3465735912322998
node_750: feature_name=Osbpl5	feature_id[1416].value <= threshold=0.3465735912322998
node_751: feature_name=Zc3hc1	feature_id[444].value <= threshold=0.8958797454833984
node_752: feature_name=Ptpro	feature_id[210].value > threshold=0.3465735912322998
node_842: feature_name=Actr10	feature_id[176].value <= threshold=0.3465735912322998
Class: Non-vaccinated
Rules_129	passed counts:3
node_0: feature_name=Ifit3	feature_id[1091].value > threshold=0.8958797454833984
node_684: feature_name=LOC106020791	feature_id[1088].value > threshold=0.3465735912322998
node_748: feature_name=Ager	feature_id[28].value <= threshold=4.442374229431152
node_749: feature_name=Mme	feature_id[399].value <= threshold=0.3465735912322998
node_750: feature_name=Osbpl5	feature_id[1416].value <= threshold=0.3465735912322998
node_751: feature_name=Zc3hc1	feature_id[444].value <= threshold=0.8958797454833984
node_752: feature_name=Ptpro	feature_id[210].value <= threshold=0.3465735912322998
node_753: feature_name=Rbp4	feature_id[1065].value <= threshold=1.2424533367156982
node_754: feature_name=Smap2	feature_id[7].value <= threshold=1.497866153717041
node_755: feature_name=Frat2	feature_id[1043].value <= threshold=1.2424533367156982
node_756: feature_name=LOC106022000	feature_id[118].value > threshold=1.497866153717041
node_834: feature_name=Polr2f	feature_id[588].value > threshold=0.3465735912322998
node_836: feature_name=Tefm	feature_id[632].value <= threshold=0.8958797454833984
Class: mRNA vaccine + mRNA vaccine
Rules_130	passed counts:3
node_0: feature_name=Ifit3	feature_id[1091].value > threshold=0.8958797454833984
node_684: feature_name=LOC106020791	feature_id[1088].value > threshold=0.3465735912322998
node_748: feature_name=Ager	feature_id[28].value <= threshold=4.442374229431152
node_749: feature_name=Mme	feature_id[399].value <= threshold=0.3465735912322998
node_750: feature_name=Osbpl5	feature_id[1416].value <= threshold=0.3465735912322998
node_751: feature_name=Zc3hc1	feature_id[444].value <= threshold=0.8958797454833984
node_752: feature_name=Ptpro	feature_id[210].value <= threshold=0.3465735912322998
node_753: feature_name=Rbp4	feature_id[1065].value <= threshold=1.2424533367156982
node_754: feature_name=Smap2	feature_id[7].value <= threshold=1.497866153717041
node_755: feature_name=Frat2	feature_id[1043].value <= threshold=1.2424533367156982
node_756: feature_name=LOC106022000	feature_id[118].value > threshold=1.497866153717041
node_834: feature_name=Polr2f	feature_id[588].value <= threshold=0.3465735912322998
Class: Non-vaccinated
Rules_131	passed counts:3
node_0: feature_name=Ifit3	feature_id[1091].value > threshold=0.8958797454833984
node_684: feature_name=LOC106020791	feature_id[1088].value > threshold=0.3465735912322998
node_748: feature_name=Ager	feature_id[28].value <= threshold=4.442374229431152
node_749: feature_name=Mme	feature_id[399].value <= threshold=0.3465735912322998
node_750: feature_name=Osbpl5	feature_id[1416].value <= threshold=0.3465735912322998
node_751: feature_name=Zc3hc1	feature_id[444].value <= threshold=0.8958797454833984
node_752: feature_name=Ptpro	feature_id[210].value <= threshold=0.3465735912322998
node_753: feature_name=Rbp4	feature_id[1065].value <= threshold=1.2424533367156982
node_754: feature_name=Smap2	feature_id[7].value <= threshold=1.497866153717041
node_755: feature_name=Frat2	feature_id[1043].value <= threshold=1.2424533367156982
node_756: feature_name=LOC106022000	feature_id[118].value <= threshold=1.497866153717041
node_757: feature_name=LOC101829113	feature_id[438].value > threshold=0.3465735912322998
node_829: feature_name=Rps13	feature_id[1680].value > threshold=2.561982035636902
Class: mRNA vaccine + mRNA vaccine
Rules_132	passed counts:3
node_0: feature_name=Ifit3	feature_id[1091].value > threshold=0.8958797454833984
node_684: feature_name=LOC106020791	feature_id[1088].value > threshold=0.3465735912322998
node_748: feature_name=Ager	feature_id[28].value <= threshold=4.442374229431152
node_749: feature_name=Mme	feature_id[399].value <= threshold=0.3465735912322998
node_750: feature_name=Osbpl5	feature_id[1416].value <= threshold=0.3465735912322998
node_751: feature_name=Zc3hc1	feature_id[444].value <= threshold=0.8958797454833984
node_752: feature_name=Ptpro	feature_id[210].value <= threshold=0.3465735912322998
node_753: feature_name=Rbp4	feature_id[1065].value <= threshold=1.2424533367156982
node_754: feature_name=Smap2	feature_id[7].value <= threshold=1.497866153717041
node_755: feature_name=Frat2	feature_id[1043].value <= threshold=1.2424533367156982
node_756: feature_name=LOC106022000	feature_id[118].value <= threshold=1.497866153717041
node_757: feature_name=LOC101829113	feature_id[438].value <= threshold=0.3465735912322998
node_758: feature_name=LOC106022816	feature_id[1198].value <= threshold=2.2499048709869385
node_759: feature_name=Mmp11	feature_id[140].value <= threshold=0.3465735912322998
node_760: feature_name=Palb2	feature_id[1640].value <= threshold=0.3465735912322998
node_761: feature_name=LOC121143907	feature_id[463].value <= threshold=0.3465735912322998
node_762: feature_name=Hps6	feature_id[994].value <= threshold=1.2424533367156982
node_763: feature_name=LOC106021016	feature_id[1509].value <= threshold=0.3465735912322998
node_764: feature_name=LOC101833182	feature_id[111].value <= threshold=1.7005987167358398
node_765: feature_name=Arhgef3	feature_id[510].value <= threshold=1.2424533367156982
node_766: feature_name=Tubb4b	feature_id[357].value <= threshold=2.9318156242370605
node_767: feature_name=Csta	feature_id[153].value <= threshold=1.9944920539855957
node_768: feature_name=Spdef	feature_id[742].value <= threshold=0.3465735912322998
node_769: feature_name=Thra	feature_id[333].value <= threshold=1.7005987167358398
node_770: feature_name=LOC121132885	feature_id[2].value <= threshold=0.3465735912322998
node_771: feature_name=Tomm34	feature_id[313].value <= threshold=1.589026927947998
node_772: feature_name=Spry2	feature_id[799].value <= threshold=2.0126758217811584
node_773: feature_name=Dynlt1	feature_id[79].value <= threshold=2.2499048709869385
node_774: feature_name=Pdcd1lg2	feature_id[211].value <= threshold=0.3465735912322998
node_775: feature_name=Dmc1	feature_id[356].value <= threshold=0.3465735912322998
node_776: feature_name=Minpp1	feature_id[1100].value <= threshold=1.2424533367156982
node_777: feature_name=LOC101841323	feature_id[17].value <= threshold=0.3465735912322998
node_778: feature_name=LOC106022000	feature_id[118].value <= threshold=1.2424533367156982
node_779: feature_name=C3	feature_id[23].value <= threshold=2.3502402305603027
node_780: feature_name=LOC110340678	feature_id[1654].value > threshold=0.3465735912322998
node_782: feature_name=Gstp1	feature_id[1388].value > threshold=1.9033312797546387
Class: Non-vaccinated
Rules_133	passed counts:3
node_0: feature_name=Ifit3	feature_id[1091].value > threshold=0.8958797454833984
node_684: feature_name=LOC106020791	feature_id[1088].value <= threshold=0.3465735912322998
node_685: feature_name=Ldaf1	feature_id[1660].value > threshold=0.3465735912322998
node_715: feature_name=LOC121138193	feature_id[34].value > threshold=3.276966691017151
node_741: feature_name=LOC121140412	feature_id[1111].value > threshold=0.3465735912322998
Class: Non-vaccinated
Rules_134	passed counts:3
node_0: feature_name=Ifit3	feature_id[1091].value > threshold=0.8958797454833984
node_684: feature_name=LOC106020791	feature_id[1088].value <= threshold=0.3465735912322998
node_685: feature_name=Ldaf1	feature_id[1660].value > threshold=0.3465735912322998
node_715: feature_name=LOC121138193	feature_id[34].value <= threshold=3.276966691017151
node_716: feature_name=Atp5po	feature_id[139].value > threshold=0.8958797454833984
node_722: feature_name=LOC121139348	feature_id[953].value <= threshold=0.3465735912322998
node_723: feature_name=Fkbp2	feature_id[460].value <= threshold=0.3465735912322998
node_724: feature_name=Fth1	feature_id[1226].value <= threshold=3.7543935775756836
Class: Attenuated vaccine + Attenuated vaccine
Rules_135	passed counts:3
node_0: feature_name=Ifit3	feature_id[1091].value > threshold=0.8958797454833984
node_684: feature_name=LOC106020791	feature_id[1088].value <= threshold=0.3465735912322998
node_685: feature_name=Ldaf1	feature_id[1660].value <= threshold=0.3465735912322998
node_686: feature_name=LOC121136222	feature_id[0].value <= threshold=2.1383330821990967
node_687: feature_name=LOC101830643	feature_id[1255].value <= threshold=0.8958797454833984
node_688: feature_name=Cep164	feature_id[531].value <= threshold=0.3465735912322998
node_689: feature_name=Tspan31	feature_id[121].value > threshold=0.8958797454833984
Class: Attenuated vaccine + Attenuated vaccine
Rules_136	passed counts:3
node_0: feature_name=Ifit3	feature_id[1091].value <= threshold=0.8958797454833984
node_1: feature_name=LOC121136222	feature_id[0].value > threshold=2.2499048709869385
node_457: feature_name=C3	feature_id[23].value > threshold=1.2424533367156982
node_637: feature_name=Pold4	feature_id[1374].value <= threshold=0.3465735912322998
node_638: feature_name=Aff4	feature_id[165].value > threshold=0.8958797454833984
node_658: feature_name=Fam204a	feature_id[917].value > threshold=1.2424533367156982
Class: mRNA vaccine + mRNA vaccine
Rules_137	passed counts:3
node_0: feature_name=Ifit3	feature_id[1091].value <= threshold=0.8958797454833984
node_1: feature_name=LOC121136222	feature_id[0].value > threshold=2.2499048709869385
node_457: feature_name=C3	feature_id[23].value > threshold=1.2424533367156982
node_637: feature_name=Pold4	feature_id[1374].value <= threshold=0.3465735912322998
node_638: feature_name=Aff4	feature_id[165].value <= threshold=0.8958797454833984
node_639: feature_name=Pdzd8	feature_id[919].value <= threshold=0.3465735912322998
node_640: feature_name=Cd81	feature_id[1425].value > threshold=0.3465735912322998
node_642: feature_name=Wfdc2	feature_id[677].value > threshold=2.5249279737472534
node_650: feature_name=Lrch1	feature_id[663].value > threshold=0.3465735912322998
Class: mRNA vaccine + Attenuated vaccine
Rules_138	passed counts:3
node_0: feature_name=Ifit3	feature_id[1091].value <= threshold=0.8958797454833984
node_1: feature_name=LOC121136222	feature_id[0].value > threshold=2.2499048709869385
node_457: feature_name=C3	feature_id[23].value > threshold=1.2424533367156982
node_637: feature_name=Pold4	feature_id[1374].value <= threshold=0.3465735912322998
node_638: feature_name=Aff4	feature_id[165].value <= threshold=0.8958797454833984
node_639: feature_name=Pdzd8	feature_id[919].value <= threshold=0.3465735912322998
node_640: feature_name=Cd81	feature_id[1425].value > threshold=0.3465735912322998
node_642: feature_name=Wfdc2	feature_id[677].value <= threshold=2.5249279737472534
node_643: feature_name=Lsm5	feature_id[625].value > threshold=0.3465735912322998
Class: Attenuated vaccine + Attenuated vaccine
Rules_139	passed counts:3
node_0: feature_name=Ifit3	feature_id[1091].value <= threshold=0.8958797454833984
node_1: feature_name=LOC121136222	feature_id[0].value > threshold=2.2499048709869385
node_457: feature_name=C3	feature_id[23].value <= threshold=1.2424533367156982
node_458: feature_name=Sftpc	feature_id[884].value > threshold=7.755335569381714
node_630: feature_name=Fau	feature_id[1302].value <= threshold=3.238486170768738
node_631: feature_name=Ide	feature_id[1073].value > threshold=0.3465735912322998
Class: Non-vaccinated
Rules_140	passed counts:3
node_0: feature_name=Ifit3	feature_id[1091].value <= threshold=0.8958797454833984
node_1: feature_name=LOC121136222	feature_id[0].value > threshold=2.2499048709869385
node_457: feature_name=C3	feature_id[23].value <= threshold=1.2424533367156982
node_458: feature_name=Sftpc	feature_id[884].value <= threshold=7.755335569381714
node_459: feature_name=LOC121136222	feature_id[0].value > threshold=2.5249279737472534
node_527: feature_name=Wfdc2	feature_id[677].value > threshold=2.0126758217811584
node_557: feature_name=Nudt8	feature_id[1390].value <= threshold=0.8958797454833984
node_558: feature_name=Xkr9	feature_id[230].value <= threshold=0.3465735912322998
node_559: feature_name=Eif3f	feature_id[1727].value > threshold=0.8958797454833984
node_575: feature_name=LOC101834409	feature_id[505].value > threshold=0.8958797454833984
node_611: feature_name=Eif3f	feature_id[1727].value > threshold=1.2424533367156982
node_613: feature_name=Phkg2	feature_id[1563].value <= threshold=0.3465735912322998
Class: Non-vaccinated
Rules_141	passed counts:3
node_0: feature_name=Ifit3	feature_id[1091].value <= threshold=0.8958797454833984
node_1: feature_name=LOC121136222	feature_id[0].value > threshold=2.2499048709869385
node_457: feature_name=C3	feature_id[23].value <= threshold=1.2424533367156982
node_458: feature_name=Sftpc	feature_id[884].value <= threshold=7.755335569381714
node_459: feature_name=LOC121136222	feature_id[0].value > threshold=2.5249279737472534
node_527: feature_name=Wfdc2	feature_id[677].value > threshold=2.0126758217811584
node_557: feature_name=Nudt8	feature_id[1390].value <= threshold=0.8958797454833984
node_558: feature_name=Xkr9	feature_id[230].value <= threshold=0.3465735912322998
node_559: feature_name=Eif3f	feature_id[1727].value > threshold=0.8958797454833984
node_575: feature_name=LOC101834409	feature_id[505].value <= threshold=0.8958797454833984
node_576: feature_name=Fbxl15	feature_id[304].value <= threshold=0.3465735912322998
node_577: feature_name=LOC121132885	feature_id[2].value <= threshold=0.3465735912322998
node_578: feature_name=LOC101844513	feature_id[427].value <= threshold=1.445185899734497
node_579: feature_name=Tpm4	feature_id[159].value > threshold=0.3465735912322998
node_589: feature_name=LOC101831768	feature_id[1684].value > threshold=0.3465735912322998
node_595: feature_name=Ino80e	feature_id[1600].value <= threshold=0.3465735912322998
Class: mRNA vaccine + mRNA vaccine
Rules_142	passed counts:3
node_0: feature_name=Ifit3	feature_id[1091].value <= threshold=0.8958797454833984
node_1: feature_name=LOC121136222	feature_id[0].value > threshold=2.2499048709869385
node_457: feature_name=C3	feature_id[23].value <= threshold=1.2424533367156982
node_458: feature_name=Sftpc	feature_id[884].value <= threshold=7.755335569381714
node_459: feature_name=LOC121136222	feature_id[0].value > threshold=2.5249279737472534
node_527: feature_name=Wfdc2	feature_id[677].value > threshold=2.0126758217811584
node_557: feature_name=Nudt8	feature_id[1390].value <= threshold=0.8958797454833984
node_558: feature_name=Xkr9	feature_id[230].value <= threshold=0.3465735912322998
node_559: feature_name=Eif3f	feature_id[1727].value > threshold=0.8958797454833984
node_575: feature_name=LOC101834409	feature_id[505].value <= threshold=0.8958797454833984
node_576: feature_name=Fbxl15	feature_id[304].value <= threshold=0.3465735912322998
node_577: feature_name=LOC121132885	feature_id[2].value <= threshold=0.3465735912322998
node_578: feature_name=LOC101844513	feature_id[427].value <= threshold=1.445185899734497
node_579: feature_name=Tpm4	feature_id[159].value <= threshold=0.3465735912322998
node_580: feature_name=Fth1	feature_id[1226].value <= threshold=3.7256208658218384
node_581: feature_name=Sema4g	feature_id[1008].value <= threshold=0.3465735912322998
Class: Non-vaccinated
Rules_143	passed counts:3
node_0: feature_name=Ifit3	feature_id[1091].value <= threshold=0.8958797454833984
node_1: feature_name=LOC121136222	feature_id[0].value > threshold=2.2499048709869385
node_457: feature_name=C3	feature_id[23].value <= threshold=1.2424533367156982
node_458: feature_name=Sftpc	feature_id[884].value <= threshold=7.755335569381714
node_459: feature_name=LOC121136222	feature_id[0].value > threshold=2.5249279737472534
node_527: feature_name=Wfdc2	feature_id[677].value > threshold=2.0126758217811584
node_557: feature_name=Nudt8	feature_id[1390].value <= threshold=0.8958797454833984
node_558: feature_name=Xkr9	feature_id[230].value <= threshold=0.3465735912322998
node_559: feature_name=Eif3f	feature_id[1727].value <= threshold=0.8958797454833984
node_560: feature_name=Serp1	feature_id[552].value > threshold=1.497866153717041
node_572: feature_name=Gpr180	feature_id[794].value > threshold=0.3465735912322998
Class: mRNA vaccine + Attenuated vaccine
Rules_144	passed counts:3
node_0: feature_name=Ifit3	feature_id[1091].value <= threshold=0.8958797454833984
node_1: feature_name=LOC121136222	feature_id[0].value > threshold=2.2499048709869385
node_457: feature_name=C3	feature_id[23].value <= threshold=1.2424533367156982
node_458: feature_name=Sftpc	feature_id[884].value <= threshold=7.755335569381714
node_459: feature_name=LOC121136222	feature_id[0].value > threshold=2.5249279737472534
node_527: feature_name=Wfdc2	feature_id[677].value <= threshold=2.0126758217811584
node_528: feature_name=LOC101834849	feature_id[1016].value <= threshold=3.771106719970703
node_529: feature_name=Eif1	feature_id[1].value > threshold=2.2499048709869385
node_539: feature_name=Ikzf5	feature_id[1519].value <= threshold=0.3465735912322998
node_540: feature_name=R3hcc1	feature_id[903].value > threshold=0.3465735912322998
Class: Non-vaccinated
Rules_145	passed counts:3
node_0: feature_name=Ifit3	feature_id[1091].value <= threshold=0.8958797454833984
[truncated: 4,761 more rows]

## Sheet: LightGBM
Rules_0	passed counts:197
node_0: feature_name=Mx1	feature_id[11].value <= threshold=1.2424533367156982
node_1: feature_name=LOC121136222	feature_id[1].value <= threshold=2.2499048709869385
node_2: feature_name=LOC121139263	feature_id[2].value <= threshold=1.497866153717041
node_3: feature_name=LOC101841133	feature_id[16].value <= threshold=0.3465735912322998
node_4: feature_name=LOC101835350	feature_id[15].value <= threshold=5.603919744491577
node_5: feature_name=Rpl3	feature_id[35].value <= threshold=2.86179256439209
node_6: feature_name=Rsad2	feature_id[38].value <= threshold=1.445185899734497
node_7: feature_name=LOC121139262	feature_id[3].value <= threshold=2.1383330821990967
node_8: feature_name=LOC101834902	feature_id[84].value <= threshold=5.386573791503906
node_9: feature_name=Cd74	feature_id[26].value <= threshold=3.941534638404846
node_10: feature_name=Rgcc	feature_id[0].value <= threshold=1.7005987167358398
node_11: feature_name=Kng1	feature_id[52].value <= threshold=2.1383330821990967
node_12: feature_name=LOC101823249	feature_id[14].value <= threshold=3.3454211950302124
node_13: feature_name=Ctsh	feature_id[86].value <= threshold=2.754694104194641
node_14: feature_name=Gadd45b	feature_id[91].value <= threshold=1.8688347935676575
node_15: feature_name=LOC101822668	feature_id[75].value <= threshold=6.036670446395874
node_16: feature_name=LOC101843592	feature_id[23].value <= threshold=1.497866153717041
node_17: feature_name=Ppia	feature_id[89].value <= threshold=3.198464870452881
node_18: feature_name=Rplp1	feature_id[40].value <= threshold=4.686229467391968
Class: Attenuated vaccine + Attenuated vaccine
Rules_1	passed counts:156
node_0: feature_name=Mx1	feature_id[11].value > threshold=1.2424533367156982
node_478: feature_name=Rgcc	feature_id[0].value > threshold=1.7005987167358398
node_622: feature_name=Pdpn	feature_id[96].value <= threshold=1.7005987167358398
node_623: feature_name=Rgcc	feature_id[0].value > threshold=2.2499048709869385
node_679: feature_name=LOC101834849	feature_id[97].value <= threshold=4.068990230560303
node_680: feature_name=Dstn	feature_id[48].value <= threshold=3.649898648262024
node_681: feature_name=Fcgr4	feature_id[55].value <= threshold=1.8688347935676575
node_682: feature_name=Sftpb	feature_id[6].value > threshold=5.225688934326172
node_726: feature_name=Hes1	feature_id[57].value <= threshold=3.0456548929214478
node_727: feature_name=Tomm20	feature_id[109].value <= threshold=2.3502402305603027
Class: Non-vaccinated
Rules_2	passed counts:132
node_0: feature_name=Mx1	feature_id[11].value <= threshold=1.2424533367156982
node_1: feature_name=LOC121136222	feature_id[1].value <= threshold=2.2499048709869385
node_2: feature_name=LOC121139263	feature_id[2].value > threshold=1.497866153717041
node_100: feature_name=Rgcc	feature_id[0].value > threshold=0.8958797454833984
node_184: feature_name=Rps28	feature_id[7].value > threshold=3.1567740440368652
node_256: feature_name=Isg15	feature_id[12].value <= threshold=0.8958797454833984
node_257: feature_name=LOC101823249	feature_id[14].value <= threshold=2.802901029586792
node_258: feature_name=Rps28	feature_id[7].value <= threshold=4.255587577819824
node_259: feature_name=Retsat	feature_id[56].value <= threshold=1.2424533367156982
node_260: feature_name=Sftpb	feature_id[6].value <= threshold=5.718669652938843
node_261: feature_name=Dstn	feature_id[48].value <= threshold=3.145784616470337
node_262: feature_name=rna-NC-013276.1:1101..2662	feature_id[69].value <= threshold=5.613421201705933
node_263: feature_name=LOC121139264	feature_id[24].value <= threshold=2.6687690019607544
node_264: feature_name=Ubb	feature_id[70].value <= threshold=2.938867926597595
node_265: feature_name=Id2	feature_id[21].value <= threshold=2.297559976577759
node_266: feature_name=LOC106020811	feature_id[66].value <= threshold=1.497866153717041
Class: Adenovirus vaccine + Adenovirus vaccine
Rules_3	passed counts:110
node_0: feature_name=Mx1	feature_id[11].value > threshold=1.2424533367156982
node_478: feature_name=Rgcc	feature_id[0].value > threshold=1.7005987167358398
node_622: feature_name=Pdpn	feature_id[96].value <= threshold=1.7005987167358398
node_623: feature_name=Rgcc	feature_id[0].value > threshold=2.2499048709869385
node_679: feature_name=LOC101834849	feature_id[97].value <= threshold=4.068990230560303
node_680: feature_name=Dstn	feature_id[48].value <= threshold=3.649898648262024
node_681: feature_name=Fcgr4	feature_id[55].value <= threshold=1.8688347935676575
node_682: feature_name=Sftpb	feature_id[6].value <= threshold=5.225688934326172
node_683: feature_name=LOC101834902	feature_id[84].value <= threshold=5.048868894577026
node_684: feature_name=Rps27	feature_id[25].value <= threshold=3.4143561124801636
node_685: feature_name=Sftpb	feature_id[6].value <= threshold=5.209471225738525
node_686: feature_name=Retsat	feature_id[56].value <= threshold=1.497866153717041
node_687: feature_name=rna-NC-013276.1:1101..2662	feature_id[69].value > threshold=0.3465735912322998
node_689: feature_name=Bcam	feature_id[82].value <= threshold=2.7403194904327393
node_690: feature_name=Ndufb1	feature_id[104].value <= threshold=2.3810869455337524
node_691: feature_name=Nucb2	feature_id[80].value <= threshold=1.8688347935676575
node_692: feature_name=Eef1a1	feature_id[22].value > threshold=0.8958797454833984
node_696: feature_name=LOC101830959	feature_id[98].value <= threshold=2.1383330821990967
node_697: feature_name=Sftpc	feature_id[37].value > threshold=1.2424533367156982
Class: Non-vaccinated
Rules_4	passed counts:75
node_0: feature_name=Mx1	feature_id[11].value <= threshold=1.2424533367156982
node_1: feature_name=LOC121136222	feature_id[1].value > threshold=2.2499048709869385
node_313: feature_name=Rgcc	feature_id[0].value <= threshold=1.8688347935676575
node_314: feature_name=LOC121139263	feature_id[2].value <= threshold=3.481121778488159
node_315: feature_name=Rpl38	feature_id[8].value <= threshold=3.0201274156570435
node_316: feature_name=Rpl13	feature_id[76].value > threshold=1.8688347935676575
node_328: feature_name=LOC101830959	feature_id[98].value <= threshold=1.497866153717041
node_329: feature_name=LOC101841133	feature_id[16].value <= threshold=0.8958797454833984
node_330: feature_name=LOC121133550	feature_id[59].value <= threshold=1.2424533367156982
node_331: feature_name=Nucb2	feature_id[80].value <= threshold=2.1383330821990967
node_332: feature_name=Rps28	feature_id[7].value <= threshold=3.9792884588241577
node_333: feature_name=Ppia	feature_id[89].value <= threshold=3.596467137336731
node_334: feature_name=Rab2a	feature_id[103].value > threshold=0.3465735912322998
node_340: feature_name=Igfbp7	feature_id[53].value > threshold=1.7005987167358398
Class: mRNA vaccine + Attenuated vaccine
Rules_5	passed counts:61
node_0: feature_name=Mx1	feature_id[11].value > threshold=1.2424533367156982
node_478: feature_name=Rgcc	feature_id[0].value > threshold=1.7005987167358398
node_622: feature_name=Pdpn	feature_id[96].value <= threshold=1.7005987167358398
node_623: feature_name=Rgcc	feature_id[0].value <= threshold=2.2499048709869385
node_624: feature_name=LOC101833432	feature_id[74].value > threshold=1.2424533367156982
node_636: feature_name=Irf9	feature_id[47].value > threshold=0.8958797454833984
node_650: feature_name=Rps29	feature_id[4].value > threshold=2.561982035636902
node_654: feature_name=Psme1	feature_id[41].value > threshold=0.8958797454833984
node_658: feature_name=LOC121138193	feature_id[5].value <= threshold=5.540332078933716
node_659: feature_name=Tmsb10	feature_id[88].value > threshold=1.2424533367156982
node_661: feature_name=LOC101838117	feature_id[36].value <= threshold=5.599531888961792
node_662: feature_name=Ptma	feature_id[73].value > threshold=1.2424533367156982
node_666: feature_name=LOC121139263	feature_id[2].value > threshold=1.9356005191802979
node_670: feature_name=Dstn	feature_id[48].value > threshold=0.3465735912322998
Class: Non-vaccinated
Rules_6	passed counts:59
node_0: feature_name=Mx1	feature_id[11].value <= threshold=1.2424533367156982
node_1: feature_name=LOC121136222	feature_id[1].value > threshold=2.2499048709869385
node_313: feature_name=Rgcc	feature_id[0].value > threshold=1.8688347935676575
node_437: feature_name=LOC121139263	feature_id[2].value <= threshold=3.1132683753967285
node_438: feature_name=Hspa8	feature_id[13].value > threshold=1.497866153717041
node_444: feature_name=LOC101835350	feature_id[15].value > threshold=5.0932793617248535
node_454: feature_name=Igfbp7	feature_id[53].value > threshold=0.8958797454833984
node_456: feature_name=Ctsh	feature_id[86].value <= threshold=2.3502402305603027
node_457: feature_name=Scgb1a1	feature_id[34].value <= threshold=3.9722461700439453
Class: mRNA vaccine + mRNA vaccine
Rules_7	passed counts:46
node_0: feature_name=Mx1	feature_id[11].value > threshold=1.2424533367156982
node_478: feature_name=Rgcc	feature_id[0].value <= threshold=1.7005987167358398
node_479: feature_name=Rpl38	feature_id[8].value <= threshold=2.802901029586792
node_480: feature_name=LOC121139262	feature_id[3].value > threshold=3.737386107444763
node_508: feature_name=LOC101843592	feature_id[23].value <= threshold=0.8958797454833984
node_509: feature_name=Fcgr4	feature_id[55].value <= threshold=0.3465735912322998
node_510: feature_name=LOC121139264	feature_id[24].value > threshold=2.0126758217811584
node_530: feature_name=Mettl7a	feature_id[29].value <= threshold=3.1745694875717163
node_531: feature_name=Rps27	feature_id[25].value <= threshold=3.238486170768738
node_532: feature_name=LOC101822587	feature_id[49].value > threshold=0.3465735912322998
node_534: feature_name=Retsat	feature_id[56].value <= threshold=1.35402512550354
node_535: feature_name=LOC121136222	feature_id[1].value <= threshold=2.9944807291030884
node_536: feature_name=Per1	feature_id[95].value <= threshold=0.8958797454833984
Class: mRNA vaccine + mRNA vaccine
Rules_8	passed counts:30
node_0: feature_name=Mx1	feature_id[11].value > threshold=1.2424533367156982
node_478: feature_name=Rgcc	feature_id[0].value <= threshold=1.7005987167358398
node_479: feature_name=Rpl38	feature_id[8].value > threshold=2.802901029586792
node_551: feature_name=Retsat	feature_id[56].value <= threshold=0.8958797454833984
node_552: feature_name=LOC101824821	feature_id[61].value > threshold=0.8958797454833984
node_602: feature_name=Sftpc	feature_id[37].value > threshold=2.3937458992004395
node_608: feature_name=Atp5me	feature_id[43].value > threshold=0.8958797454833984
node_610: feature_name=LOC101822668	feature_id[75].value <= threshold=6.518611907958984
node_611: feature_name=Id2	feature_id[21].value <= threshold=2.4414010047912598
node_612: feature_name=Rps28	feature_id[7].value > threshold=2.09482741355896
Class: Non-vaccinated
Rules_9	passed counts:30
node_0: feature_name=Mx1	feature_id[11].value > threshold=1.2424533367156982
node_478: feature_name=Rgcc	feature_id[0].value <= threshold=1.7005987167358398
node_479: feature_name=Rpl38	feature_id[8].value > threshold=2.802901029586792
node_551: feature_name=Retsat	feature_id[56].value <= threshold=0.8958797454833984
node_552: feature_name=LOC101824821	feature_id[61].value <= threshold=0.8958797454833984
node_553: feature_name=LOC121136222	feature_id[1].value <= threshold=2.3502402305603027
node_554: feature_name=Fabp5	feature_id[62].value <= threshold=3.0201274156570435
node_555: feature_name=Rps29	feature_id[4].value > threshold=2.3502402305603027
node_557: feature_name=Isg15	feature_id[12].value > threshold=0.3465735912322998
node_559: feature_name=Rpl38	feature_id[8].value <= threshold=3.5686391592025757
node_560: feature_name=Rpl28	feature_id[102].value > threshold=1.7005987167358398
node_562: feature_name=Wfdc2	feature_id[28].value > threshold=1.497866153717041
node_566: feature_name=LOC101834849	feature_id[97].value <= threshold=3.293085813522339
node_567: feature_name=Rps7	feature_id[93].value <= threshold=2.917405366897583
Class: Adenovirus vaccine + Adenovirus vaccine
Rules_10	passed counts:30
node_0: feature_name=Mx1	feature_id[11].value <= threshold=1.2424533367156982
node_1: feature_name=LOC121136222	feature_id[1].value > threshold=2.2499048709869385
node_313: feature_name=Rgcc	feature_id[0].value <= threshold=1.8688347935676575
node_314: feature_name=LOC121139263	feature_id[2].value > threshold=3.481121778488159
node_402: feature_name=Rplp1	feature_id[40].value > threshold=4.695914268493652
node_420: feature_name=Kng1	feature_id[52].value <= threshold=2.0126758217811584
node_421: feature_name=Eny2	feature_id[107].value <= threshold=1.2424533367156982
node_422: feature_name=Dstn	feature_id[48].value <= threshold=3.4538776874542236
node_423: feature_name=Fmo2	feature_id[54].value <= threshold=1.7005987167358398
Class: mRNA vaccine + mRNA vaccine
Rules_11	passed counts:29
node_0: feature_name=Mx1	feature_id[11].value > threshold=1.2424533367156982
node_478: feature_name=Rgcc	feature_id[0].value <= threshold=1.7005987167358398
node_479: feature_name=Rpl38	feature_id[8].value > threshold=2.802901029586792
node_551: feature_name=Retsat	feature_id[56].value > threshold=0.8958797454833984
node_619: feature_name=Ager	feature_id[27].value <= threshold=2.1719027161598206
Class: Non-vaccinated
Rules_12	passed counts:29
node_0: feature_name=Mx1	feature_id[11].value <= threshold=1.2424533367156982
node_1: feature_name=LOC121136222	feature_id[1].value <= threshold=2.2499048709869385
node_2: feature_name=LOC121139263	feature_id[2].value > threshold=1.497866153717041
node_100: feature_name=Rgcc	feature_id[0].value <= threshold=0.8958797454833984
node_101: feature_name=Ager	feature_id[27].value <= threshold=4.016342401504517
node_102: feature_name=Cdkn1b	feature_id[108].value <= threshold=0.3465735912322998
node_103: feature_name=Mgst2	feature_id[64].value > threshold=0.3465735912322998
node_129: feature_name=Rps2	feature_id[45].value <= threshold=2.6735538244247437
node_130: feature_name=Rpl28	feature_id[102].value > threshold=1.0397207736968994
Class: Attenuated vaccine + Attenuated vaccine
Rules_13	passed counts:28
node_0: feature_name=Mx1	feature_id[11].value <= threshold=1.2424533367156982
node_1: feature_name=LOC121136222	feature_id[1].value <= threshold=2.2499048709869385
node_2: feature_name=LOC121139263	feature_id[2].value > threshold=1.497866153717041
node_100: feature_name=Rgcc	feature_id[0].value <= threshold=0.8958797454833984
node_101: feature_name=Ager	feature_id[27].value <= threshold=4.016342401504517
node_102: feature_name=Cdkn1b	feature_id[108].value <= threshold=0.3465735912322998
node_103: feature_name=Mgst2	feature_id[64].value <= threshold=0.3465735912322998
node_104: feature_name=LOC101833432	feature_id[74].value > threshold=1.497866153717041
node_118: feature_name=Rps29	feature_id[4].value > threshold=2.518476366996765
node_122: feature_name=Rpl38	feature_id[8].value <= threshold=3.218075156211853
node_123: feature_name=LOC121143419	feature_id[77].value <= threshold=1.497866153717041
Class: Attenuated vaccine + Attenuated vaccine
Rules_14	passed counts:25
node_0: feature_name=Mx1	feature_id[11].value <= threshold=1.2424533367156982
node_1: feature_name=LOC121136222	feature_id[1].value <= threshold=2.2499048709869385
node_2: feature_name=LOC121139263	feature_id[2].value > threshold=1.497866153717041
node_100: feature_name=Rgcc	feature_id[0].value > threshold=0.8958797454833984
node_184: feature_name=Rps28	feature_id[7].value <= threshold=3.1567740440368652
node_185: feature_name=SCoV2-UTR3	feature_id[100].value <= threshold=3.434507131576538
node_186: feature_name=LOC121139262	feature_id[3].value <= threshold=3.1567740440368652
node_187: feature_name=LOC121139263	feature_id[2].value > threshold=2.3502402305603027
node_205: feature_name=LOC101830959	feature_id[98].value <= threshold=1.497866153717041
node_206: feature_name=B2m	feature_id[10].value <= threshold=3.0900083780288696
node_207: feature_name=Vamp8	feature_id[20].value <= threshold=2.561982035636902
node_208: feature_name=Pnpla2	feature_id[33].value <= threshold=1.497866153717041
Class: Adenovirus vaccine + Adenovirus vaccine
Rules_15	passed counts:22
node_0: feature_name=Mx1	feature_id[11].value <= threshold=1.2424533367156982
node_1: feature_name=LOC121136222	feature_id[1].value <= threshold=2.2499048709869385
node_2: feature_name=LOC121139263	feature_id[2].value > threshold=1.497866153717041
node_100: feature_name=Rgcc	feature_id[0].value > threshold=0.8958797454833984
node_184: feature_name=Rps28	feature_id[7].value <= threshold=3.1567740440368652
node_185: feature_name=SCoV2-UTR3	feature_id[100].value <= threshold=3.434507131576538
node_186: feature_name=LOC121139262	feature_id[3].value > threshold=3.1567740440368652
node_222: feature_name=Hspa8	feature_id[13].value > threshold=1.2424533367156982
node_232: feature_name=LOC121143419	feature_id[77].value <= threshold=0.3465735912322998
node_233: feature_name=Ptma	feature_id[73].value > threshold=1.2424533367156982
node_241: feature_name=LOC121139968	feature_id[81].value <= threshold=0.3465735912322998
node_242: feature_name=Eif2s2	feature_id[85].value <= threshold=2.1719027161598206
node_243: feature_name=Sftpc	feature_id[37].value > threshold=0.8958797454833984
node_245: feature_name=LOC121138193	feature_id[5].value > threshold=0.5493061542510986
Class: mRNA vaccine + mRNA vaccine
Rules_16	passed counts:21
node_0: feature_name=Mx1	feature_id[11].value <= threshold=1.2424533367156982
node_1: feature_name=LOC121136222	feature_id[1].value > threshold=2.2499048709869385
node_313: feature_name=Rgcc	feature_id[0].value <= threshold=1.8688347935676575
node_314: feature_name=LOC121139263	feature_id[2].value > threshold=3.481121778488159
node_402: feature_name=Rplp1	feature_id[40].value <= threshold=4.695914268493652
node_403: feature_name=Ptma	feature_id[73].value <= threshold=2.4414010047912598
node_404: feature_name=LOC101835350	feature_id[15].value > threshold=5.081327199935913
node_412: feature_name=Gss	feature_id[9].value <= threshold=2.851891279220581
node_413: feature_name=Cdkn1b	feature_id[108].value <= threshold=0.8958797454833984
Class: mRNA vaccine + Attenuated vaccine
Rules_17	passed counts:21
node_0: feature_name=Mx1	feature_id[11].value <= threshold=1.2424533367156982
node_1: feature_name=LOC121136222	feature_id[1].value <= threshold=2.2499048709869385
node_2: feature_name=LOC121139263	feature_id[2].value <= threshold=1.497866153717041
node_3: feature_name=LOC101841133	feature_id[16].value > threshold=0.3465735912322998
node_79: feature_name=Gadd45b	feature_id[91].value <= threshold=2.418141007423401
node_80: feature_name=Rgcc	feature_id[0].value > threshold=0.3465735912322998
node_86: feature_name=Ubb	feature_id[70].value <= threshold=2.4414010047912598
node_87: feature_name=LOC101834849	feature_id[97].value > threshold=3.0201274156570435
Class: Adenovirus vaccine + Adenovirus vaccine
Rules_18	passed counts:20
node_0: feature_name=Mx1	feature_id[11].value <= threshold=1.2424533367156982
node_1: feature_name=LOC121136222	feature_id[1].value <= threshold=2.2499048709869385
node_2: feature_name=LOC121139263	feature_id[2].value <= threshold=1.497866153717041
node_3: feature_name=LOC101841133	feature_id[16].value <= threshold=0.3465735912322998
node_4: feature_name=LOC101835350	feature_id[15].value <= threshold=5.603919744491577
node_5: feature_name=Rpl3	feature_id[35].value <= threshold=2.86179256439209
node_6: feature_name=Rsad2	feature_id[38].value <= threshold=1.445185899734497
node_7: feature_name=LOC121139262	feature_id[3].value <= threshold=2.1383330821990967
node_8: feature_name=LOC101834902	feature_id[84].value <= threshold=5.386573791503906
node_9: feature_name=Cd74	feature_id[26].value <= threshold=3.941534638404846
node_10: feature_name=Rgcc	feature_id[0].value <= threshold=1.7005987167358398
node_11: feature_name=Kng1	feature_id[52].value <= threshold=2.1383330821990967
node_12: feature_name=LOC101823249	feature_id[14].value <= threshold=3.3454211950302124
node_13: feature_name=Ctsh	feature_id[86].value <= threshold=2.754694104194641
node_14: feature_name=Gadd45b	feature_id[91].value <= threshold=1.8688347935676575
node_15: feature_name=LOC101822668	feature_id[75].value > threshold=6.036670446395874
node_29: feature_name=LOC101832386	feature_id[51].value <= threshold=2.1383330821990967
node_30: feature_name=Rpl38	feature_id[8].value <= threshold=3.2338494062423706
Class: Attenuated vaccine + Attenuated vaccine
Rules_19	passed counts:18
node_0: feature_name=Mx1	feature_id[11].value <= threshold=1.2424533367156982
node_1: feature_name=LOC121136222	feature_id[1].value > threshold=2.2499048709869385
node_313: feature_name=Rgcc	feature_id[0].value > threshold=1.8688347935676575
node_437: feature_name=LOC121139263	feature_id[2].value > threshold=3.1132683753967285
node_463: feature_name=Rps27	feature_id[25].value > threshold=2.86179256439209
node_471: feature_name=Pnpla2	feature_id[33].value > threshold=0.3465735912322998
Class: Non-vaccinated
Rules_20	passed counts:17
node_0: feature_name=Mx1	feature_id[11].value <= threshold=1.2424533367156982
node_1: feature_name=LOC121136222	feature_id[1].value <= threshold=2.2499048709869385
node_2: feature_name=LOC121139263	feature_id[2].value > threshold=1.497866153717041
node_100: feature_name=Rgcc	feature_id[0].value > threshold=0.8958797454833984
node_184: feature_name=Rps28	feature_id[7].value <= threshold=3.1567740440368652
node_185: feature_name=SCoV2-UTR3	feature_id[100].value <= threshold=3.434507131576538
node_186: feature_name=LOC121139262	feature_id[3].value <= threshold=3.1567740440368652
node_187: feature_name=LOC121139263	feature_id[2].value <= threshold=2.3502402305603027
node_188: feature_name=LOC121136222	feature_id[1].value <= threshold=1.497866153717041
node_189: feature_name=Rps27	feature_id[25].value > threshold=2.0126758217811584
node_195: feature_name=Eef1a1	feature_id[22].value <= threshold=3.7087901830673218
Class: Attenuated vaccine + Attenuated vaccine
Rules_21	passed counts:17
node_0: feature_name=Mx1	feature_id[11].value <= threshold=1.2424533367156982
node_1: feature_name=LOC121136222	feature_id[1].value <= threshold=2.2499048709869385
node_2: feature_name=LOC121139263	feature_id[2].value > threshold=1.497866153717041
node_100: feature_name=Rgcc	feature_id[0].value <= threshold=0.8958797454833984
node_101: feature_name=Ager	feature_id[27].value <= threshold=4.016342401504517
node_102: feature_name=Cdkn1b	feature_id[108].value > threshold=0.3465735912322998
node_138: feature_name=LOC121138193	feature_id[5].value <= threshold=3.8389317989349365
node_139: feature_name=LOC101840088	feature_id[31].value > threshold=2.1383330821990967
node_145: feature_name=Vamp8	feature_id[20].value <= threshold=2.0126758217811584
Class: Adenovirus vaccine + Adenovirus vaccine
Rules_22	passed counts:16
node_0: feature_name=Mx1	feature_id[11].value > threshold=1.2424533367156982
node_478: feature_name=Rgcc	feature_id[0].value <= threshold=1.7005987167358398
node_479: feature_name=Rpl38	feature_id[8].value > threshold=2.802901029586792
node_551: feature_name=Retsat	feature_id[56].value <= threshold=0.8958797454833984
node_552: feature_name=LOC101824821	feature_id[61].value <= threshold=0.8958797454833984
node_553: feature_name=LOC121136222	feature_id[1].value > threshold=2.3502402305603027
node_583: feature_name=Eef1a1	feature_id[22].value <= threshold=4.102609157562256
node_584: feature_name=Eif2s2	feature_id[85].value <= threshold=1.497866153717041
node_585: feature_name=Mettl7a	feature_id[29].value > threshold=1.497866153717041
node_587: feature_name=Id2	feature_id[21].value <= threshold=2.3502402305603027
Class: mRNA vaccine + mRNA vaccine
Rules_23	passed counts:16
node_0: feature_name=Mx1	feature_id[11].value <= threshold=1.2424533367156982
node_1: feature_name=LOC121136222	feature_id[1].value <= threshold=2.2499048709869385
node_2: feature_name=LOC121139263	feature_id[2].value > threshold=1.497866153717041
node_100: feature_name=Rgcc	feature_id[0].value > threshold=0.8958797454833984
node_184: feature_name=Rps28	feature_id[7].value > threshold=3.1567740440368652
node_256: feature_name=Isg15	feature_id[12].value > threshold=0.8958797454833984
node_290: feature_name=Sftpc	feature_id[37].value > threshold=7.388324737548828
node_304: feature_name=Mettl7a	feature_id[29].value > threshold=1.445185899734497
node_308: feature_name=Tmsb4x	feature_id[44].value > threshold=3.0900083780288696
node_310: feature_name=LOC101833432	feature_id[74].value <= threshold=2.470821261405945
Class: Non-vaccinated
Rules_24	passed counts:16
node_0: feature_name=Mx1	feature_id[11].value <= threshold=1.2424533367156982
node_1: feature_name=LOC121136222	feature_id[1].value <= threshold=2.2499048709869385
node_2: feature_name=LOC121139263	feature_id[2].value > threshold=1.497866153717041
node_100: feature_name=Rgcc	feature_id[0].value > threshold=0.8958797454833984
node_184: feature_name=Rps28	feature_id[7].value > threshold=3.1567740440368652
node_256: feature_name=Isg15	feature_id[12].value > threshold=0.8958797454833984
node_290: feature_name=Sftpc	feature_id[37].value <= threshold=7.388324737548828
node_291: feature_name=Rgcc	feature_id[0].value <= threshold=2.3410656452178955
node_292: feature_name=LOC101838117	feature_id[36].value <= threshold=5.3302271366119385
node_293: feature_name=Nt5c3a	feature_id[90].value <= threshold=0.8958797454833984
node_294: feature_name=Wfdc2	feature_id[28].value > threshold=1.7776740193367004
Class: Adenovirus vaccine + Adenovirus vaccine
Rules_25	passed counts:14
node_0: feature_name=Mx1	feature_id[11].value > threshold=1.2424533367156982
node_478: feature_name=Rgcc	feature_id[0].value > threshold=1.7005987167358398
node_622: feature_name=Pdpn	feature_id[96].value <= threshold=1.7005987167358398
node_623: feature_name=Rgcc	feature_id[0].value <= threshold=2.2499048709869385
node_624: feature_name=LOC101833432	feature_id[74].value > threshold=1.2424533367156982
node_636: feature_name=Irf9	feature_id[47].value <= threshold=0.8958797454833984
node_637: feature_name=Atp1b3	feature_id[63].value <= threshold=1.497866153717041
node_638: feature_name=Cd74	feature_id[26].value <= threshold=4.210781574249268
node_639: feature_name=Rps28	feature_id[7].value <= threshold=3.8171685934066772
node_640: feature_name=LOC101833432	feature_id[74].value <= threshold=2.2499048709869385
Class: Non-vaccinated
Rules_26	passed counts:14
node_0: feature_name=Mx1	feature_id[11].value <= threshold=1.2424533367156982
node_1: feature_name=LOC121136222	feature_id[1].value <= threshold=2.2499048709869385
node_2: feature_name=LOC121139263	feature_id[2].value > threshold=1.497866153717041
node_100: feature_name=Rgcc	feature_id[0].value <= threshold=0.8958797454833984
node_101: feature_name=Ager	feature_id[27].value <= threshold=4.016342401504517
node_102: feature_name=Cdkn1b	feature_id[108].value <= threshold=0.3465735912322998
node_103: feature_name=Mgst2	feature_id[64].value <= threshold=0.3465735912322998
node_104: feature_name=LOC101833432	feature_id[74].value <= threshold=1.497866153717041
node_105: feature_name=LOC121138193	feature_id[5].value > threshold=2.802901029586792
node_111: feature_name=Scgb1a1	feature_id[34].value > threshold=0.3465735912322998
node_113: feature_name=Psme1	feature_id[41].value <= threshold=1.7005987167358398
node_114: feature_name=Rpsa	feature_id[17].value <= threshold=2.3502402305603027
Class: Adenovirus vaccine + Adenovirus vaccine
Rules_27	passed counts:13
node_0: feature_name=Mx1	feature_id[11].value > threshold=1.2424533367156982
node_478: feature_name=Rgcc	feature_id[0].value > threshold=1.7005987167358398
node_622: feature_name=Pdpn	feature_id[96].value > threshold=1.7005987167358398
node_736: feature_name=Tmsb10	feature_id[88].value <= threshold=3.9118229150772095
node_737: feature_name=Rpsa	feature_id[17].value <= threshold=1.7005987167358398
node_738: feature_name=Eif2s2	feature_id[85].value <= threshold=2.1383330821990967
Class: Adenovirus vaccine + Adenovirus vaccine
Rules_28	passed counts:13
node_0: feature_name=Mx1	feature_id[11].value <= threshold=1.2424533367156982
node_1: feature_name=LOC121136222	feature_id[1].value > threshold=2.2499048709869385
node_313: feature_name=Rgcc	feature_id[0].value <= threshold=1.8688347935676575
node_314: feature_name=LOC121139263	feature_id[2].value <= threshold=3.481121778488159
node_315: feature_name=Rpl38	feature_id[8].value <= threshold=3.0201274156570435
node_316: feature_name=Rpl13	feature_id[76].value > threshold=1.8688347935676575
node_328: feature_name=LOC101830959	feature_id[98].value <= threshold=1.497866153717041
node_329: feature_name=LOC101841133	feature_id[16].value <= threshold=0.8958797454833984
node_330: feature_name=LOC121133550	feature_id[59].value <= threshold=1.2424533367156982
node_331: feature_name=Nucb2	feature_id[80].value <= threshold=2.1383330821990967
node_332: feature_name=Rps28	feature_id[7].value <= threshold=3.9792884588241577
node_333: feature_name=Ppia	feature_id[89].value <= threshold=3.596467137336731
node_334: feature_name=Rab2a	feature_id[103].value > threshold=0.3465735912322998
node_340: feature_name=Igfbp7	feature_id[53].value <= threshold=1.7005987167358398
node_341: feature_name=rna-NC-013276.1:1101..2662	feature_id[69].value > threshold=3.4437763690948486
node_343: feature_name=Id2	feature_id[21].value > threshold=0.3465735912322998
Class: mRNA vaccine + Attenuated vaccine
Rules_29	passed counts:13
node_0: feature_name=Mx1	feature_id[11].value <= threshold=1.2424533367156982
node_1: feature_name=LOC121136222	feature_id[1].value <= threshold=2.2499048709869385
node_2: feature_name=LOC121139263	feature_id[2].value > threshold=1.497866153717041
node_100: feature_name=Rgcc	feature_id[0].value > threshold=0.8958797454833984
node_184: feature_name=Rps28	feature_id[7].value <= threshold=3.1567740440368652
node_185: feature_name=SCoV2-UTR3	feature_id[100].value > threshold=3.434507131576538
Class: Non-vaccinated
Rules_30	passed counts:12
node_0: feature_name=Mx1	feature_id[11].value <= threshold=1.2424533367156982
node_1: feature_name=LOC121136222	feature_id[1].value > threshold=2.2499048709869385
node_313: feature_name=Rgcc	feature_id[0].value > threshold=1.8688347935676575
node_437: feature_name=LOC121139263	feature_id[2].value > threshold=3.1132683753967285
node_463: feature_name=Rps27	feature_id[25].value <= threshold=2.86179256439209
node_464: feature_name=Tmsb4x	feature_id[44].value > threshold=3.481121778488159
node_466: feature_name=LOC101840088	feature_id[31].value <= threshold=3.1567740440368652
Class: mRNA vaccine + mRNA vaccine
Rules_31	passed counts:12
node_0: feature_name=Mx1	feature_id[11].value <= threshold=1.2424533367156982
node_1: feature_name=LOC121136222	feature_id[1].value > threshold=2.2499048709869385
node_313: feature_name=Rgcc	feature_id[0].value <= threshold=1.8688347935676575
node_314: feature_name=LOC121139263	feature_id[2].value > threshold=3.481121778488159
node_402: feature_name=Rplp1	feature_id[40].value <= threshold=4.695914268493652
node_403: feature_name=Ptma	feature_id[73].value > threshold=2.4414010047912598
node_417: feature_name=Rps27	feature_id[25].value <= threshold=3.0201274156570435
Class: mRNA vaccine + mRNA vaccine
Rules_32	passed counts:12
node_0: feature_name=Mx1	feature_id[11].value <= threshold=1.2424533367156982
node_1: feature_name=LOC121136222	feature_id[1].value > threshold=2.2499048709869385
node_313: feature_name=Rgcc	feature_id[0].value <= threshold=1.8688347935676575
node_314: feature_name=LOC121139263	feature_id[2].value <= threshold=3.481121778488159
node_315: feature_name=Rpl38	feature_id[8].value > threshold=3.0201274156570435
node_365: feature_name=LOC121136222	feature_id[1].value > threshold=2.5249279737472534
node_377: feature_name=Dusp6	feature_id[39].value <= threshold=0.8958797454833984
node_378: feature_name=LOC101835350	feature_id[15].value > threshold=4.887514591217041
node_394: feature_name=LOC101830959	feature_id[98].value > threshold=0.8958797454833984
node_396: feature_name=LOC101822668	feature_id[75].value > threshold=4.080830335617065
Class: mRNA vaccine + mRNA vaccine
Rules_33	passed counts:12
node_0: feature_name=Mx1	feature_id[11].value <= threshold=1.2424533367156982
node_1: feature_name=LOC121136222	feature_id[1].value > threshold=2.2499048709869385
node_313: feature_name=Rgcc	feature_id[0].value <= threshold=1.8688347935676575
node_314: feature_name=LOC121139263	feature_id[2].value <= threshold=3.481121778488159
node_315: feature_name=Rpl38	feature_id[8].value > threshold=3.0201274156570435
node_365: feature_name=LOC121136222	feature_id[1].value <= threshold=2.5249279737472534
node_366: feature_name=LOC121139263	feature_id[2].value > threshold=1.2424533367156982
node_374: feature_name=LOC101840088	feature_id[31].value <= threshold=2.6735538244247437
Class: Adenovirus vaccine + Adenovirus vaccine
Rules_34	passed counts:12
node_0: feature_name=Mx1	feature_id[11].value <= threshold=1.2424533367156982
node_1: feature_name=LOC121136222	feature_id[1].value <= threshold=2.2499048709869385
node_2: feature_name=LOC121139263	feature_id[2].value > threshold=1.497866153717041
node_100: feature_name=Rgcc	feature_id[0].value <= threshold=0.8958797454833984
node_101: feature_name=Ager	feature_id[27].value > threshold=4.016342401504517
node_163: feature_name=LOC101841133	feature_id[16].value <= threshold=0.3465735912322998
node_164: feature_name=LOC121139263	feature_id[2].value > threshold=2.3810869455337524
node_168: feature_name=Rgcc	feature_id[0].value <= threshold=0.3465735912322998
node_169: feature_name=LOC121139991	feature_id[65].value <= threshold=1.0397207736968994
Class: mRNA vaccine + Attenuated vaccine
Rules_35	passed counts:11
node_0: feature_name=Mx1	feature_id[11].value > threshold=1.2424533367156982
node_478: feature_name=Rgcc	feature_id[0].value <= threshold=1.7005987167358398
node_479: feature_name=Rpl38	feature_id[8].value <= threshold=2.802901029586792
node_480: feature_name=LOC121139262	feature_id[3].value > threshold=3.737386107444763
node_508: feature_name=LOC101843592	feature_id[23].value <= threshold=0.8958797454833984
node_509: feature_name=Fcgr4	feature_id[55].value <= threshold=0.3465735912322998
node_510: feature_name=LOC121139264	feature_id[24].value <= threshold=2.0126758217811584
node_511: feature_name=LOC101842562	feature_id[58].value <= threshold=1.8688347935676575
node_512: feature_name=Ddx5	feature_id[92].value > threshold=1.35402512550354
node_514: feature_name=LOC101830959	feature_id[98].value > threshold=0.3465735912322998
node_516: feature_name=Bcam	feature_id[82].value <= threshold=2.5964784622192383
node_517: feature_name=Tmsb10	feature_id[88].value > threshold=2.3502402305603027
node_523: feature_name=LOC101833432	feature_id[74].value <= threshold=2.0126758217811584
Class: mRNA vaccine + mRNA vaccine
Rules_36	passed counts:11
node_0: feature_name=Mx1	feature_id[11].value <= threshold=1.2424533367156982
node_1: feature_name=LOC121136222	feature_id[1].value > threshold=2.2499048709869385
node_313: feature_name=Rgcc	feature_id[0].value <= threshold=1.8688347935676575
node_314: feature_name=LOC121139263	feature_id[2].value <= threshold=3.481121778488159
node_315: feature_name=Rpl38	feature_id[8].value > threshold=3.0201274156570435
node_365: feature_name=LOC121136222	feature_id[1].value > threshold=2.5249279737472534
node_377: feature_name=Dusp6	feature_id[39].value > threshold=0.8958797454833984
node_399: feature_name=LOC101822587	feature_id[49].value <= threshold=1.445185899734497
Class: mRNA vaccine + Attenuated vaccine
Rules_37	passed counts:11
node_0: feature_name=Mx1	feature_id[11].value <= threshold=1.2424533367156982
node_1: feature_name=LOC121136222	feature_id[1].value > threshold=2.2499048709869385
node_313: feature_name=Rgcc	feature_id[0].value <= threshold=1.8688347935676575
node_314: feature_name=LOC121139263	feature_id[2].value <= threshold=3.481121778488159
node_315: feature_name=Rpl38	feature_id[8].value <= threshold=3.0201274156570435
node_316: feature_name=Rpl13	feature_id[76].value > threshold=1.8688347935676575
node_328: feature_name=LOC101830959	feature_id[98].value > threshold=1.497866153717041
node_358: feature_name=Hspa8	feature_id[13].value <= threshold=2.1383330821990967
node_359: feature_name=Cd63	feature_id[99].value > threshold=1.497866153717041
Class: mRNA vaccine + Attenuated vaccine
Rules_38	passed counts:10
node_0: feature_name=Mx1	feature_id[11].value > threshold=1.2424533367156982
node_478: feature_name=Rgcc	feature_id[0].value <= threshold=1.7005987167358398
node_479: feature_name=Rpl38	feature_id[8].value <= threshold=2.802901029586792
node_480: feature_name=LOC121139262	feature_id[3].value > threshold=3.737386107444763
node_508: feature_name=LOC101843592	feature_id[23].value <= threshold=0.8958797454833984
node_509: feature_name=Fcgr4	feature_id[55].value <= threshold=0.3465735912322998
node_510: feature_name=LOC121139264	feature_id[24].value <= threshold=2.0126758217811584
node_511: feature_name=LOC101842562	feature_id[58].value > threshold=1.8688347935676575
Class: mRNA vaccine + mRNA vaccine
Rules_39	passed counts:10
node_0: feature_name=Mx1	feature_id[11].value <= threshold=1.2424533367156982
node_1: feature_name=LOC121136222	feature_id[1].value <= threshold=2.2499048709869385
node_2: feature_name=LOC121139263	feature_id[2].value > threshold=1.497866153717041
node_100: feature_name=Rgcc	feature_id[0].value <= threshold=0.8958797454833984
node_101: feature_name=Ager	feature_id[27].value <= threshold=4.016342401504517
node_102: feature_name=Cdkn1b	feature_id[108].value > threshold=0.3465735912322998
node_138: feature_name=LOC121138193	feature_id[5].value <= threshold=3.8389317989349365
node_139: feature_name=LOC101840088	feature_id[31].value <= threshold=2.1383330821990967
node_140: feature_name=Glipr2	feature_id[106].value <= threshold=0.3465735912322998
Class: Attenuated vaccine + Attenuated vaccine
Rules_40	passed counts:10
node_0: feature_name=Mx1	feature_id[11].value <= threshold=1.2424533367156982
node_1: feature_name=LOC121136222	feature_id[1].value <= threshold=2.2499048709869385
node_2: feature_name=LOC121139263	feature_id[2].value <= threshold=1.497866153717041
node_3: feature_name=LOC101841133	feature_id[16].value <= threshold=0.3465735912322998
node_4: feature_name=LOC101835350	feature_id[15].value <= threshold=5.603919744491577
node_5: feature_name=Rpl3	feature_id[35].value <= threshold=2.86179256439209
node_6: feature_name=Rsad2	feature_id[38].value <= threshold=1.445185899734497
node_7: feature_name=LOC121139262	feature_id[3].value <= threshold=2.1383330821990967
node_8: feature_name=LOC101834902	feature_id[84].value <= threshold=5.386573791503906
node_9: feature_name=Cd74	feature_id[26].value <= threshold=3.941534638404846
node_10: feature_name=Rgcc	feature_id[0].value > threshold=1.7005987167358398
node_42: feature_name=LOC121139263	feature_id[2].value <= threshold=0.3465735912322998
Class: Attenuated vaccine + Attenuated vaccine
Rules_41	passed counts:9
node_0: feature_name=Mx1	feature_id[11].value > threshold=1.2424533367156982
node_478: feature_name=Rgcc	feature_id[0].value > threshold=1.7005987167358398
node_622: feature_name=Pdpn	feature_id[96].value <= threshold=1.7005987167358398
node_623: feature_name=Rgcc	feature_id[0].value <= threshold=2.2499048709869385
node_624: feature_name=LOC101833432	feature_id[74].value <= threshold=1.2424533367156982
node_625: feature_name=LOC101840088	feature_id[31].value <= threshold=2.7403194904327393
node_626: feature_name=Ubb	feature_id[70].value > threshold=2.0126758217811584
Class: Adenovirus vaccine + Adenovirus vaccine
Rules_42	passed counts:9
node_0: feature_name=Mx1	feature_id[11].value > threshold=1.2424533367156982
node_478: feature_name=Rgcc	feature_id[0].value <= threshold=1.7005987167358398
node_479: feature_name=Rpl38	feature_id[8].value > threshold=2.802901029586792
node_551: feature_name=Retsat	feature_id[56].value <= threshold=0.8958797454833984
node_552: feature_name=LOC101824821	feature_id[61].value <= threshold=0.8958797454833984
node_553: feature_name=LOC121136222	feature_id[1].value > threshold=2.3502402305603027
node_583: feature_name=Eef1a1	feature_id[22].value > threshold=4.102609157562256
node_597: feature_name=Cdkn1b	feature_id[108].value > threshold=0.3465735912322998
Class: Non-vaccinated
Rules_43	passed counts:9
node_0: feature_name=Mx1	feature_id[11].value > threshold=1.2424533367156982
node_478: feature_name=Rgcc	feature_id[0].value <= threshold=1.7005987167358398
node_479: feature_name=Rpl38	feature_id[8].value <= threshold=2.802901029586792
node_480: feature_name=LOC121139262	feature_id[3].value <= threshold=3.737386107444763
node_481: feature_name=Hes1	feature_id[57].value > threshold=1.2424533367156982
node_495: feature_name=Psme1	feature_id[41].value > threshold=0.8958797454833984
node_499: feature_name=Tbca	feature_id[46].value > threshold=0.8958797454833984
node_503: feature_name=Rplp1	feature_id[40].value > threshold=2.456327438354492
Class: Attenuated vaccine + Attenuated vaccine
Rules_44	passed counts:9
node_0: feature_name=Mx1	feature_id[11].value <= threshold=1.2424533367156982
node_1: feature_name=LOC121136222	feature_id[1].value > threshold=2.2499048709869385
node_313: feature_name=Rgcc	feature_id[0].value <= threshold=1.8688347935676575
node_314: feature_name=LOC121139263	feature_id[2].value <= threshold=3.481121778488159
node_315: feature_name=Rpl38	feature_id[8].value <= threshold=3.0201274156570435
node_316: feature_name=Rpl13	feature_id[76].value > threshold=1.8688347935676575
node_328: feature_name=LOC101830959	feature_id[98].value <= threshold=1.497866153717041
node_329: feature_name=LOC101841133	feature_id[16].value <= threshold=0.8958797454833984
node_330: feature_name=LOC121133550	feature_id[59].value <= threshold=1.2424533367156982
node_331: feature_name=Nucb2	feature_id[80].value > threshold=2.1383330821990967
node_349: feature_name=LOC121139264	feature_id[24].value <= threshold=1.8688347935676575
node_350: feature_name=Fmo2	feature_id[54].value <= threshold=1.9944920539855957
Class: mRNA vaccine + Attenuated vaccine
Rules_45	passed counts:9
node_0: feature_name=Mx1	feature_id[11].value <= threshold=1.2424533367156982
node_1: feature_name=LOC121136222	feature_id[1].value <= threshold=2.2499048709869385
node_2: feature_name=LOC121139263	feature_id[2].value > threshold=1.497866153717041
node_100: feature_name=Rgcc	feature_id[0].value > threshold=0.8958797454833984
node_184: feature_name=Rps28	feature_id[7].value <= threshold=3.1567740440368652
node_185: feature_name=SCoV2-UTR3	feature_id[100].value <= threshold=3.434507131576538
node_186: feature_name=LOC121139262	feature_id[3].value > threshold=3.1567740440368652
node_222: feature_name=Hspa8	feature_id[13].value <= threshold=1.2424533367156982
node_223: feature_name=Tmsb4x	feature_id[44].value <= threshold=4.74489426612854
node_224: feature_name=Rplp1	feature_id[40].value <= threshold=3.832407832145691
node_225: feature_name=Rpl13	feature_id[76].value <= threshold=1.9356005191802979
Class: Adenovirus vaccine + Adenovirus vaccine
Rules_46	passed counts:9
node_0: feature_name=Mx1	feature_id[11].value <= threshold=1.2424533367156982
node_1: feature_name=LOC121136222	feature_id[1].value <= threshold=2.2499048709869385
node_2: feature_name=LOC121139263	feature_id[2].value > threshold=1.497866153717041
node_100: feature_name=Rgcc	feature_id[0].value <= threshold=0.8958797454833984
node_101: feature_name=Ager	feature_id[27].value <= threshold=4.016342401504517
node_102: feature_name=Cdkn1b	feature_id[108].value <= threshold=0.3465735912322998
node_103: feature_name=Mgst2	feature_id[64].value <= threshold=0.3465735912322998
node_104: feature_name=LOC101833432	feature_id[74].value <= threshold=1.497866153717041
node_105: feature_name=LOC121138193	feature_id[5].value <= threshold=2.802901029586792
node_106: feature_name=LOC101834902	feature_id[84].value <= threshold=4.161318421363831
node_107: feature_name=Pdpn	feature_id[96].value <= threshold=1.7776740193367004
Class: Attenuated vaccine + Attenuated vaccine
Rules_47	passed counts:9
node_0: feature_name=Mx1	feature_id[11].value <= threshold=1.2424533367156982
node_1: feature_name=LOC121136222	feature_id[1].value <= threshold=2.2499048709869385
node_2: feature_name=LOC121139263	feature_id[2].value <= threshold=1.497866153717041
node_3: feature_name=LOC101841133	feature_id[16].value > threshold=0.3465735912322998
node_79: feature_name=Gadd45b	feature_id[91].value <= threshold=2.418141007423401
node_80: feature_name=Rgcc	feature_id[0].value <= threshold=0.3465735912322998
node_81: feature_name=Rps28	feature_id[7].value > threshold=2.970085620880127
node_83: feature_name=rna-NC-013276.1:1101..2662	feature_id[69].value > threshold=1.6661022901535034
Class: Attenuated vaccine + Attenuated vaccine
Rules_48	passed counts:8
node_0: feature_name=Mx1	feature_id[11].value > threshold=1.2424533367156982
node_478: feature_name=Rgcc	feature_id[0].value > threshold=1.7005987167358398
node_622: feature_name=Pdpn	feature_id[96].value > threshold=1.7005987167358398
node_736: feature_name=Tmsb10	feature_id[88].value > threshold=3.9118229150772095
Class: Non-vaccinated
Rules_49	passed counts:8
node_0: feature_name=Mx1	feature_id[11].value > threshold=1.2424533367156982
node_478: feature_name=Rgcc	feature_id[0].value <= threshold=1.7005987167358398
node_479: feature_name=Rpl38	feature_id[8].value > threshold=2.802901029586792
node_551: feature_name=Retsat	feature_id[56].value <= threshold=0.8958797454833984
node_552: feature_name=LOC101824821	feature_id[61].value <= threshold=0.8958797454833984
node_553: feature_name=LOC121136222	feature_id[1].value <= threshold=2.3502402305603027
node_554: feature_name=Fabp5	feature_id[62].value > threshold=3.0201274156570435
node_576: feature_name=Cdkn1b	feature_id[108].value <= threshold=0.3465735912322998
Class: Attenuated vaccine + Attenuated vaccine
Rules_50	passed counts:8
node_0: feature_name=Mx1	feature_id[11].value > threshold=1.2424533367156982
node_478: feature_name=Rgcc	feature_id[0].value <= threshold=1.7005987167358398
node_479: feature_name=Rpl38	feature_id[8].value <= threshold=2.802901029586792
node_480: feature_name=LOC121139262	feature_id[3].value > threshold=3.737386107444763
node_508: feature_name=LOC101843592	feature_id[23].value <= threshold=0.8958797454833984
node_509: feature_name=Fcgr4	feature_id[55].value > threshold=0.3465735912322998
node_545: feature_name=LOC101824821	feature_id[61].value > threshold=0.3465735912322998
Class: Non-vaccinated
Rules_51	passed counts:8
node_0: feature_name=Mx1	feature_id[11].value > threshold=1.2424533367156982
node_478: feature_name=Rgcc	feature_id[0].value <= threshold=1.7005987167358398
node_479: feature_name=Rpl38	feature_id[8].value <= threshold=2.802901029586792
node_480: feature_name=LOC121139262	feature_id[3].value <= threshold=3.737386107444763
node_481: feature_name=Hes1	feature_id[57].value <= threshold=1.2424533367156982
node_482: feature_name=Dstn	feature_id[48].value > threshold=0.8958797454833984
node_486: feature_name=Ptma	feature_id[73].value > threshold=2.0126758217811584
node_492: feature_name=Vamp8	feature_id[20].value > threshold=1.1512925624847412
Class: mRNA vaccine + Attenuated vaccine
Rules_52	passed counts:8
node_0: feature_name=Mx1	feature_id[11].value <= threshold=1.2424533367156982
node_1: feature_name=LOC121136222	feature_id[1].value > threshold=2.2499048709869385
node_313: feature_name=Rgcc	feature_id[0].value <= threshold=1.8688347935676575
node_314: feature_name=LOC121139263	feature_id[2].value <= threshold=3.481121778488159
node_315: feature_name=Rpl38	feature_id[8].value > threshold=3.0201274156570435
node_365: feature_name=LOC121136222	feature_id[1].value <= threshold=2.5249279737472534
node_366: feature_name=LOC121139263	feature_id[2].value <= threshold=1.2424533367156982
node_367: feature_name=LOC121139991	feature_id[65].value <= threshold=0.3465735912322998
Class: Attenuated vaccine + Attenuated vaccine
Rules_53	passed counts:8
node_0: feature_name=Mx1	feature_id[11].value <= threshold=1.2424533367156982
node_1: feature_name=LOC121136222	feature_id[1].value > threshold=2.2499048709869385
node_313: feature_name=Rgcc	feature_id[0].value <= threshold=1.8688347935676575
node_314: feature_name=LOC121139263	feature_id[2].value <= threshold=3.481121778488159
node_315: feature_name=Rpl38	feature_id[8].value <= threshold=3.0201274156570435
node_316: feature_name=Rpl13	feature_id[76].value > threshold=1.8688347935676575
node_328: feature_name=LOC101830959	feature_id[98].value <= threshold=1.497866153717041
node_329: feature_name=LOC101841133	feature_id[16].value <= threshold=0.8958797454833984
node_330: feature_name=LOC121133550	feature_id[59].value <= threshold=1.2424533367156982
node_331: feature_name=Nucb2	feature_id[80].value <= threshold=2.1383330821990967
node_332: feature_name=Rps28	feature_id[7].value <= threshold=3.9792884588241577
node_333: feature_name=Ppia	feature_id[89].value <= threshold=3.596467137336731
node_334: feature_name=Rab2a	feature_id[103].value <= threshold=0.3465735912322998
node_335: feature_name=Ager	feature_id[27].value > threshold=1.7005987167358398
Class: mRNA vaccine + Attenuated vaccine
Rules_54	passed counts:8
node_0: feature_name=Mx1	feature_id[11].value <= threshold=1.2424533367156982
node_1: feature_name=LOC121136222	feature_id[1].value <= threshold=2.2499048709869385
node_2: feature_name=LOC121139263	feature_id[2].value > threshold=1.497866153717041
node_100: feature_name=Rgcc	feature_id[0].value <= threshold=0.8958797454833984
node_101: feature_name=Ager	feature_id[27].value > threshold=4.016342401504517
node_163: feature_name=LOC101841133	feature_id[16].value <= threshold=0.3465735912322998
node_164: feature_name=LOC121139263	feature_id[2].value <= threshold=2.3810869455337524
node_165: feature_name=LOC121136904	feature_id[18].value > threshold=1.0397207736968994
Class: Attenuated vaccine + Attenuated vaccine
Rules_55	passed counts:8
node_0: feature_name=Mx1	feature_id[11].value <= threshold=1.2424533367156982
node_1: feature_name=LOC121136222	feature_id[1].value <= threshold=2.2499048709869385
node_2: feature_name=LOC121139263	feature_id[2].value > threshold=1.497866153717041
node_100: feature_name=Rgcc	feature_id[0].value <= threshold=0.8958797454833984
node_101: feature_name=Ager	feature_id[27].value <= threshold=4.016342401504517
node_102: feature_name=Cdkn1b	feature_id[108].value > threshold=0.3465735912322998
node_138: feature_name=LOC121138193	feature_id[5].value <= threshold=3.8389317989349365
node_139: feature_name=LOC101840088	feature_id[31].value > threshold=2.1383330821990967
node_145: feature_name=Vamp8	feature_id[20].value > threshold=2.0126758217811584
node_147: feature_name=Napsa	feature_id[19].value <= threshold=3.2951505184173584
node_148: feature_name=Rps28	feature_id[7].value <= threshold=3.1567740440368652
node_149: feature_name=LOC101832695	feature_id[42].value <= threshold=1.2424533367156982
Class: Attenuated vaccine + Attenuated vaccine
Rules_56	passed counts:8
node_0: feature_name=Mx1	feature_id[11].value <= threshold=1.2424533367156982
node_1: feature_name=LOC121136222	feature_id[1].value <= threshold=2.2499048709869385
node_2: feature_name=LOC121139263	feature_id[2].value <= threshold=1.497866153717041
node_3: feature_name=LOC101841133	feature_id[16].value <= threshold=0.3465735912322998
node_4: feature_name=LOC101835350	feature_id[15].value <= threshold=5.603919744491577
node_5: feature_name=Rpl3	feature_id[35].value <= threshold=2.86179256439209
node_6: feature_name=Rsad2	feature_id[38].value <= threshold=1.445185899734497
node_7: feature_name=LOC121139262	feature_id[3].value <= threshold=2.1383330821990967
node_8: feature_name=LOC101834902	feature_id[84].value <= threshold=5.386573791503906
node_9: feature_name=Cd74	feature_id[26].value > threshold=3.941534638404846
node_45: feature_name=Rps7	feature_id[93].value <= threshold=2.602003335952759
node_46: feature_name=LOC101833432	feature_id[74].value <= threshold=2.1242476105690002
Class: Attenuated vaccine + Attenuated vaccine
Rules_57	passed counts:7
node_0: feature_name=Mx1	feature_id[11].value > threshold=1.2424533367156982
node_478: feature_name=Rgcc	feature_id[0].value > threshold=1.7005987167358398
node_622: feature_name=Pdpn	feature_id[96].value > threshold=1.7005987167358398
node_736: feature_name=Tmsb10	feature_id[88].value <= threshold=3.9118229150772095
node_737: feature_name=Rpsa	feature_id[17].value > threshold=1.7005987167358398
node_745: feature_name=Tmsb4x	feature_id[44].value <= threshold=4.481067657470703
node_746: feature_name=Nt5c3a	feature_id[90].value > threshold=0.3465735912322998
Class: Non-vaccinated
Rules_58	passed counts:7
node_0: feature_name=Mx1	feature_id[11].value > threshold=1.2424533367156982
node_478: feature_name=Rgcc	feature_id[0].value > threshold=1.7005987167358398
node_622: feature_name=Pdpn	feature_id[96].value <= threshold=1.7005987167358398
node_623: feature_name=Rgcc	feature_id[0].value > threshold=2.2499048709869385
node_679: feature_name=LOC101834849	feature_id[97].value <= threshold=4.068990230560303
node_680: feature_name=Dstn	feature_id[48].value <= threshold=3.649898648262024
node_681: feature_name=Fcgr4	feature_id[55].value <= threshold=1.8688347935676575
node_682: feature_name=Sftpb	feature_id[6].value <= threshold=5.225688934326172
node_683: feature_name=LOC101834902	feature_id[84].value <= threshold=5.048868894577026
node_684: feature_name=Rps27	feature_id[25].value <= threshold=3.4143561124801636
node_685: feature_name=Sftpb	feature_id[6].value <= threshold=5.209471225738525
node_686: feature_name=Retsat	feature_id[56].value <= threshold=1.497866153717041
node_687: feature_name=rna-NC-013276.1:1101..2662	feature_id[69].value > threshold=0.3465735912322998
node_689: feature_name=Bcam	feature_id[82].value <= threshold=2.7403194904327393
node_690: feature_name=Ndufb1	feature_id[104].value <= threshold=2.3810869455337524
node_691: feature_name=Nucb2	feature_id[80].value > threshold=1.8688347935676575
node_705: feature_name=Eny2	feature_id[107].value > threshold=0.3465735912322998
Class: Non-vaccinated
Rules_59	passed counts:7
node_0: feature_name=Mx1	feature_id[11].value > threshold=1.2424533367156982
node_478: feature_name=Rgcc	feature_id[0].value <= threshold=1.7005987167358398
node_479: feature_name=Rpl38	feature_id[8].value <= threshold=2.802901029586792
node_480: feature_name=LOC121139262	feature_id[3].value <= threshold=3.737386107444763
node_481: feature_name=Hes1	feature_id[57].value <= threshold=1.2424533367156982
node_482: feature_name=Dstn	feature_id[48].value > threshold=0.8958797454833984
node_486: feature_name=Ptma	feature_id[73].value <= threshold=2.0126758217811584
node_487: feature_name=Tbca	feature_id[46].value <= threshold=1.35402512550354
node_488: feature_name=Dstn	feature_id[48].value <= threshold=2.4849066734313965
Class: mRNA vaccine + mRNA vaccine
Rules_60	passed counts:7
node_0: feature_name=Mx1	feature_id[11].value <= threshold=1.2424533367156982
node_1: feature_name=LOC121136222	feature_id[1].value > threshold=2.2499048709869385
node_313: feature_name=Rgcc	feature_id[0].value <= threshold=1.8688347935676575
node_314: feature_name=LOC121139263	feature_id[2].value <= threshold=3.481121778488159
node_315: feature_name=Rpl38	feature_id[8].value <= threshold=3.0201274156570435
node_316: feature_name=Rpl13	feature_id[76].value > threshold=1.8688347935676575
node_328: feature_name=LOC101830959	feature_id[98].value > threshold=1.497866153717041
node_358: feature_name=Hspa8	feature_id[13].value > threshold=2.1383330821990967
Class: mRNA vaccine + mRNA vaccine
Rules_61	passed counts:7
node_0: feature_name=Mx1	feature_id[11].value <= threshold=1.2424533367156982
node_1: feature_name=LOC121136222	feature_id[1].value <= threshold=2.2499048709869385
node_2: feature_name=LOC121139263	feature_id[2].value > threshold=1.497866153717041
node_100: feature_name=Rgcc	feature_id[0].value <= threshold=0.8958797454833984
node_101: feature_name=Ager	feature_id[27].value <= threshold=4.016342401504517
node_102: feature_name=Cdkn1b	feature_id[108].value > threshold=0.3465735912322998
node_138: feature_name=LOC121138193	feature_id[5].value <= threshold=3.8389317989349365
node_139: feature_name=LOC101840088	feature_id[31].value > threshold=2.1383330821990967
node_145: feature_name=Vamp8	feature_id[20].value > threshold=2.0126758217811584
node_147: feature_name=Napsa	feature_id[19].value <= threshold=3.2951505184173584
node_148: feature_name=Rps28	feature_id[7].value > threshold=3.1567740440368652
node_154: feature_name=Actb	feature_id[87].value > threshold=2.5249279737472534
Class: Adenovirus vaccine + Adenovirus vaccine
Rules_62	passed counts:7
node_0: feature_name=Mx1	feature_id[11].value <= threshold=1.2424533367156982
node_1: feature_name=LOC121136222	feature_id[1].value <= threshold=2.2499048709869385
node_2: feature_name=LOC121139263	feature_id[2].value <= threshold=1.497866153717041
node_3: feature_name=LOC101841133	feature_id[16].value <= threshold=0.3465735912322998
node_4: feature_name=LOC101835350	feature_id[15].value > threshold=5.603919744491577
node_74: feature_name=B2m	feature_id[10].value > threshold=1.8688347935676575
Class: mRNA vaccine + Attenuated vaccine
Rules_63	passed counts:6
node_0: feature_name=Mx1	feature_id[11].value > threshold=1.2424533367156982
node_478: feature_name=Rgcc	feature_id[0].value > threshold=1.7005987167358398
node_622: feature_name=Pdpn	feature_id[96].value <= threshold=1.7005987167358398
node_623: feature_name=Rgcc	feature_id[0].value <= threshold=2.2499048709869385
node_624: feature_name=LOC101833432	feature_id[74].value > threshold=1.2424533367156982
node_636: feature_name=Irf9	feature_id[47].value <= threshold=0.8958797454833984
node_637: feature_name=Atp1b3	feature_id[63].value > threshold=1.497866153717041
Class: Adenovirus vaccine + Adenovirus vaccine
Rules_64	passed counts:6
node_0: feature_name=Mx1	feature_id[11].value > threshold=1.2424533367156982
node_478: feature_name=Rgcc	feature_id[0].value <= threshold=1.7005987167358398
node_479: feature_name=Rpl38	feature_id[8].value <= threshold=2.802901029586792
node_480: feature_name=LOC121139262	feature_id[3].value > threshold=3.737386107444763
node_508: feature_name=LOC101843592	feature_id[23].value > threshold=0.8958797454833984
Class: Non-vaccinated
Rules_65	passed counts:6
node_0: feature_name=Mx1	feature_id[11].value > threshold=1.2424533367156982
node_478: feature_name=Rgcc	feature_id[0].value <= threshold=1.7005987167358398
node_479: feature_name=Rpl38	feature_id[8].value <= threshold=2.802901029586792
node_480: feature_name=LOC121139262	feature_id[3].value <= threshold=3.737386107444763
node_481: feature_name=Hes1	feature_id[57].value > threshold=1.2424533367156982
node_495: feature_name=Psme1	feature_id[41].value <= threshold=0.8958797454833984
node_496: feature_name=Rps28	feature_id[7].value > threshold=1.7005987167358398
Class: Adenovirus vaccine + Adenovirus vaccine
Rules_66	passed counts:6
node_0: feature_name=Mx1	feature_id[11].value > threshold=1.2424533367156982
node_478: feature_name=Rgcc	feature_id[0].value <= threshold=1.7005987167358398
node_479: feature_name=Rpl38	feature_id[8].value <= threshold=2.802901029586792
node_480: feature_name=LOC121139262	feature_id[3].value <= threshold=3.737386107444763
node_481: feature_name=Hes1	feature_id[57].value <= threshold=1.2424533367156982
node_482: feature_name=Dstn	feature_id[48].value <= threshold=0.8958797454833984
node_483: feature_name=Rps28	feature_id[7].value <= threshold=3.284740686416626
Class: Non-vaccinated
Rules_67	passed counts:6
node_0: feature_name=Mx1	feature_id[11].value <= threshold=1.2424533367156982
node_1: feature_name=LOC121136222	feature_id[1].value > threshold=2.2499048709869385
node_313: feature_name=Rgcc	feature_id[0].value > threshold=1.8688347935676575
node_437: feature_name=LOC121139263	feature_id[2].value <= threshold=3.1132683753967285
node_438: feature_name=Hspa8	feature_id[13].value <= threshold=1.497866153717041
node_439: feature_name=Rps29	feature_id[4].value <= threshold=3.2573564052581787
Class: mRNA vaccine + Attenuated vaccine
Rules_68	passed counts:6
node_0: feature_name=Mx1	feature_id[11].value <= threshold=1.2424533367156982
node_1: feature_name=LOC121136222	feature_id[1].value > threshold=2.2499048709869385
node_313: feature_name=Rgcc	feature_id[0].value <= threshold=1.8688347935676575
node_314: feature_name=LOC121139263	feature_id[2].value <= threshold=3.481121778488159
node_315: feature_name=Rpl38	feature_id[8].value > threshold=3.0201274156570435
node_365: feature_name=LOC121136222	feature_id[1].value > threshold=2.5249279737472534
node_377: feature_name=Dusp6	feature_id[39].value <= threshold=0.8958797454833984
node_378: feature_name=LOC101835350	feature_id[15].value <= threshold=4.887514591217041
node_379: feature_name=Ubb	feature_id[70].value > threshold=2.561982035636902
node_389: feature_name=Rps28	feature_id[7].value <= threshold=4.05174708366394
Class: mRNA vaccine + Attenuated vaccine
Rules_69	passed counts:6
node_0: feature_name=Mx1	feature_id[11].value <= threshold=1.2424533367156982
node_1: feature_name=LOC121136222	feature_id[1].value > threshold=2.2499048709869385
node_313: feature_name=Rgcc	feature_id[0].value <= threshold=1.8688347935676575
node_314: feature_name=LOC121139263	feature_id[2].value <= threshold=3.481121778488159
node_315: feature_name=Rpl38	feature_id[8].value > threshold=3.0201274156570435
node_365: feature_name=LOC121136222	feature_id[1].value > threshold=2.5249279737472534
node_377: feature_name=Dusp6	feature_id[39].value <= threshold=0.8958797454833984
node_378: feature_name=LOC101835350	feature_id[15].value <= threshold=4.887514591217041
node_379: feature_name=Ubb	feature_id[70].value <= threshold=2.561982035636902
node_380: feature_name=Hsp90ab1	feature_id[105].value > threshold=2.0471723079681396
node_382: feature_name=Sod1	feature_id[72].value <= threshold=1.497866153717041
Class: Adenovirus vaccine + Adenovirus vaccine
Rules_70	passed counts:6
node_0: feature_name=Mx1	feature_id[11].value <= threshold=1.2424533367156982
node_1: feature_name=LOC121136222	feature_id[1].value > threshold=2.2499048709869385
node_313: feature_name=Rgcc	feature_id[0].value <= threshold=1.8688347935676575
node_314: feature_name=LOC121139263	feature_id[2].value <= threshold=3.481121778488159
node_315: feature_name=Rpl38	feature_id[8].value <= threshold=3.0201274156570435
node_316: feature_name=Rpl13	feature_id[76].value <= threshold=1.8688347935676575
node_317: feature_name=Tbca	feature_id[46].value > threshold=0.8958797454833984
node_323: feature_name=Vamp8	feature_id[20].value > threshold=1.445185899734497
Class: Attenuated vaccine + Attenuated vaccine
Rules_71	passed counts:6
node_0: feature_name=Mx1	feature_id[11].value <= threshold=1.2424533367156982
node_1: feature_name=LOC121136222	feature_id[1].value <= threshold=2.2499048709869385
node_2: feature_name=LOC121139263	feature_id[2].value > threshold=1.497866153717041
node_100: feature_name=Rgcc	feature_id[0].value > threshold=0.8958797454833984
node_184: feature_name=Rps28	feature_id[7].value <= threshold=3.1567740440368652
node_185: feature_name=SCoV2-UTR3	feature_id[100].value <= threshold=3.434507131576538
node_186: feature_name=LOC121139262	feature_id[3].value > threshold=3.1567740440368652
node_222: feature_name=Hspa8	feature_id[13].value > threshold=1.2424533367156982
node_232: feature_name=LOC121143419	feature_id[77].value > threshold=0.3465735912322998
node_250: feature_name=Eny2	feature_id[107].value > threshold=0.3465735912322998
Class: Adenovirus vaccine + Adenovirus vaccine
Rules_72	passed counts:6
node_0: feature_name=Mx1	feature_id[11].value <= threshold=1.2424533367156982
node_1: feature_name=LOC121136222	feature_id[1].value <= threshold=2.2499048709869385
node_2: feature_name=LOC121139263	feature_id[2].value > threshold=1.497866153717041
node_100: feature_name=Rgcc	feature_id[0].value <= threshold=0.8958797454833984
node_101: feature_name=Ager	feature_id[27].value <= threshold=4.016342401504517
node_102: feature_name=Cdkn1b	feature_id[108].value > threshold=0.3465735912322998
node_138: feature_name=LOC121138193	feature_id[5].value > threshold=3.8389317989349365
node_158: feature_name=LOC101830959	feature_id[98].value > threshold=0.8958797454833984
Class: mRNA vaccine + mRNA vaccine
Rules_73	passed counts:6
node_0: feature_name=Mx1	feature_id[11].value <= threshold=1.2424533367156982
node_1: feature_name=LOC121136222	feature_id[1].value <= threshold=2.2499048709869385
node_2: feature_name=LOC121139263	feature_id[2].value <= threshold=1.497866153717041
node_3: feature_name=LOC101841133	feature_id[16].value <= threshold=0.3465735912322998
node_4: feature_name=LOC101835350	feature_id[15].value <= threshold=5.603919744491577
node_5: feature_name=Rpl3	feature_id[35].value > threshold=2.86179256439209
node_67: feature_name=Id2	feature_id[21].value <= threshold=1.2424533367156982
Class: Adenovirus vaccine + Adenovirus vaccine
Rules_74	passed counts:5
node_0: feature_name=Mx1	feature_id[11].value > threshold=1.2424533367156982
node_478: feature_name=Rgcc	feature_id[0].value > threshold=1.7005987167358398
node_622: feature_name=Pdpn	feature_id[96].value <= threshold=1.7005987167358398
node_623: feature_name=Rgcc	feature_id[0].value > threshold=2.2499048709869385
node_679: feature_name=LOC101834849	feature_id[97].value <= threshold=4.068990230560303
node_680: feature_name=Dstn	feature_id[48].value <= threshold=3.649898648262024
node_681: feature_name=Fcgr4	feature_id[55].value <= threshold=1.8688347935676575
node_682: feature_name=Sftpb	feature_id[6].value <= threshold=5.225688934326172
node_683: feature_name=LOC101834902	feature_id[84].value <= threshold=5.048868894577026
node_684: feature_name=Rps27	feature_id[25].value > threshold=3.4143561124801636
node_718: feature_name=Rpl3	feature_id[35].value > threshold=2.9674471616744995
Class: Non-vaccinated
Rules_75	passed counts:5
node_0: feature_name=Mx1	feature_id[11].value > threshold=1.2424533367156982
node_478: feature_name=Rgcc	feature_id[0].value > threshold=1.7005987167358398
node_622: feature_name=Pdpn	feature_id[96].value <= threshold=1.7005987167358398
node_623: feature_name=Rgcc	feature_id[0].value <= threshold=2.2499048709869385
node_624: feature_name=LOC101833432	feature_id[74].value > threshold=1.2424533367156982
node_636: feature_name=Irf9	feature_id[47].value <= threshold=0.8958797454833984
node_637: feature_name=Atp1b3	feature_id[63].value <= threshold=1.497866153717041
node_638: feature_name=Cd74	feature_id[26].value <= threshold=4.210781574249268
node_639: feature_name=Rps28	feature_id[7].value > threshold=3.8171685934066772
node_645: feature_name=Ubb	feature_id[70].value <= threshold=2.561982035636902
Class: Adenovirus vaccine + Adenovirus vaccine
Rules_76	passed counts:5
node_0: feature_name=Mx1	feature_id[11].value > threshold=1.2424533367156982
node_478: feature_name=Rgcc	feature_id[0].value <= threshold=1.7005987167358398
node_479: feature_name=Rpl38	feature_id[8].value <= threshold=2.802901029586792
node_480: feature_name=LOC121139262	feature_id[3].value > threshold=3.737386107444763
node_508: feature_name=LOC101843592	feature_id[23].value <= threshold=0.8958797454833984
node_509: feature_name=Fcgr4	feature_id[55].value <= threshold=0.3465735912322998
node_510: feature_name=LOC121139264	feature_id[24].value <= threshold=2.0126758217811584
node_511: feature_name=LOC101842562	feature_id[58].value <= threshold=1.8688347935676575
node_512: feature_name=Ddx5	feature_id[92].value <= threshold=1.35402512550354
Class: mRNA vaccine + Attenuated vaccine
Rules_77	passed counts:5
node_0: feature_name=Mx1	feature_id[11].value <= threshold=1.2424533367156982
node_1: feature_name=LOC121136222	feature_id[1].value > threshold=2.2499048709869385
node_313: feature_name=Rgcc	feature_id[0].value > threshold=1.8688347935676575
node_437: feature_name=LOC121139263	feature_id[2].value <= threshold=3.1132683753967285
node_438: feature_name=Hspa8	feature_id[13].value > threshold=1.497866153717041
node_444: feature_name=LOC101835350	feature_id[15].value <= threshold=5.0932793617248535
node_445: feature_name=B2m	feature_id[10].value > threshold=2.0126758217811584
node_447: feature_name=Hspa8	feature_id[13].value > threshold=2.1910133361816406
Class: mRNA vaccine + mRNA vaccine
Rules_78	passed counts:5
node_0: feature_name=Mx1	feature_id[11].value <= threshold=1.2424533367156982
node_1: feature_name=LOC121136222	feature_id[1].value > threshold=2.2499048709869385
node_313: feature_name=Rgcc	feature_id[0].value <= threshold=1.8688347935676575
node_314: feature_name=LOC121139263	feature_id[2].value > threshold=3.481121778488159
node_402: feature_name=Rplp1	feature_id[40].value > threshold=4.695914268493652
node_420: feature_name=Kng1	feature_id[52].value > threshold=2.0126758217811584
Class: Non-vaccinated
Rules_79	passed counts:5
node_0: feature_name=Mx1	feature_id[11].value <= threshold=1.2424533367156982
node_1: feature_name=LOC121136222	feature_id[1].value > threshold=2.2499048709869385
node_313: feature_name=Rgcc	feature_id[0].value <= threshold=1.8688347935676575
node_314: feature_name=LOC121139263	feature_id[2].value <= threshold=3.481121778488159
node_315: feature_name=Rpl38	feature_id[8].value <= threshold=3.0201274156570435
node_316: feature_name=Rpl13	feature_id[76].value <= threshold=1.8688347935676575
node_317: feature_name=Tbca	feature_id[46].value <= threshold=0.8958797454833984
node_318: feature_name=Tpm1	feature_id[71].value > threshold=1.6661022305488586
node_320: feature_name=Ptma	feature_id[73].value <= threshold=2.3502402305603027
Class: mRNA vaccine + mRNA vaccine
Rules_80	passed counts:5
node_0: feature_name=Mx1	feature_id[11].value <= threshold=1.2424533367156982
node_1: feature_name=LOC121136222	feature_id[1].value <= threshold=2.2499048709869385
node_2: feature_name=LOC121139263	feature_id[2].value > threshold=1.497866153717041
node_100: feature_name=Rgcc	feature_id[0].value > threshold=0.8958797454833984
node_184: feature_name=Rps28	feature_id[7].value > threshold=3.1567740440368652
node_256: feature_name=Isg15	feature_id[12].value > threshold=0.8958797454833984
node_290: feature_name=Sftpc	feature_id[37].value <= threshold=7.388324737548828
node_291: feature_name=Rgcc	feature_id[0].value > threshold=2.3410656452178955
Class: Non-vaccinated
Rules_81	passed counts:5
node_0: feature_name=Mx1	feature_id[11].value <= threshold=1.2424533367156982
node_1: feature_name=LOC121136222	feature_id[1].value <= threshold=2.2499048709869385
node_2: feature_name=LOC121139263	feature_id[2].value > threshold=1.497866153717041
node_100: feature_name=Rgcc	feature_id[0].value > threshold=0.8958797454833984
node_184: feature_name=Rps28	feature_id[7].value > threshold=3.1567740440368652
node_256: feature_name=Isg15	feature_id[12].value <= threshold=0.8958797454833984
node_257: feature_name=LOC101823249	feature_id[14].value > threshold=2.802901029586792
Class: Attenuated vaccine + Attenuated vaccine
Rules_82	passed counts:5
node_0: feature_name=Mx1	feature_id[11].value <= threshold=1.2424533367156982
node_1: feature_name=LOC121136222	feature_id[1].value <= threshold=2.2499048709869385
node_2: feature_name=LOC121139263	feature_id[2].value > threshold=1.497866153717041
node_100: feature_name=Rgcc	feature_id[0].value > threshold=0.8958797454833984
node_184: feature_name=Rps28	feature_id[7].value > threshold=3.1567740440368652
node_256: feature_name=Isg15	feature_id[12].value <= threshold=0.8958797454833984
node_257: feature_name=LOC101823249	feature_id[14].value <= threshold=2.802901029586792
node_258: feature_name=Rps28	feature_id[7].value <= threshold=4.255587577819824
node_259: feature_name=Retsat	feature_id[56].value <= threshold=1.2424533367156982
node_260: feature_name=Sftpb	feature_id[6].value > threshold=5.718669652938843
node_282: feature_name=Id2	feature_id[21].value <= threshold=1.589026927947998
Class: Adenovirus vaccine + Adenovirus vaccine
Rules_83	passed counts:5
node_0: feature_name=Mx1	feature_id[11].value <= threshold=1.2424533367156982
node_1: feature_name=LOC121136222	feature_id[1].value <= threshold=2.2499048709869385
node_2: feature_name=LOC121139263	feature_id[2].value > threshold=1.497866153717041
node_100: feature_name=Rgcc	feature_id[0].value <= threshold=0.8958797454833984
node_101: feature_name=Ager	feature_id[27].value > threshold=4.016342401504517
node_163: feature_name=LOC101841133	feature_id[16].value > threshold=0.3465735912322998
Class: Adenovirus vaccine + Adenovirus vaccine
Rules_84	passed counts:5
node_0: feature_name=Mx1	feature_id[11].value <= threshold=1.2424533367156982
node_1: feature_name=LOC121136222	feature_id[1].value <= threshold=2.2499048709869385
node_2: feature_name=LOC121139263	feature_id[2].value > threshold=1.497866153717041
node_100: feature_name=Rgcc	feature_id[0].value <= threshold=0.8958797454833984
node_101: feature_name=Ager	feature_id[27].value > threshold=4.016342401504517
node_163: feature_name=LOC101841133	feature_id[16].value <= threshold=0.3465735912322998
node_164: feature_name=LOC121139263	feature_id[2].value > threshold=2.3810869455337524
node_168: feature_name=Rgcc	feature_id[0].value > threshold=0.3465735912322998
node_172: feature_name=LOC101832695	feature_id[42].value > threshold=1.0397207736968994
node_178: feature_name=Hes1	feature_id[57].value <= threshold=2.1783543825149536
Class: mRNA vaccine + mRNA vaccine
Rules_85	passed counts:5
node_0: feature_name=Mx1	feature_id[11].value <= threshold=1.2424533367156982
node_1: feature_name=LOC121136222	feature_id[1].value <= threshold=2.2499048709869385
node_2: feature_name=LOC121139263	feature_id[2].value <= threshold=1.497866153717041
node_3: feature_name=LOC101841133	feature_id[16].value > threshold=0.3465735912322998
node_79: feature_name=Gadd45b	feature_id[91].value > threshold=2.418141007423401
Class: Non-vaccinated
Rules_86	passed counts:5
node_0: feature_name=Mx1	feature_id[11].value <= threshold=1.2424533367156982
node_1: feature_name=LOC121136222	feature_id[1].value <= threshold=2.2499048709869385
node_2: feature_name=LOC121139263	feature_id[2].value <= threshold=1.497866153717041
node_3: feature_name=LOC101841133	feature_id[16].value > threshold=0.3465735912322998
node_79: feature_name=Gadd45b	feature_id[91].value <= threshold=2.418141007423401
node_80: feature_name=Rgcc	feature_id[0].value > threshold=0.3465735912322998
node_86: feature_name=Ubb	feature_id[70].value > threshold=2.4414010047912598
node_94: feature_name=LOC101835350	feature_id[15].value <= threshold=5.248130798339844
Class: Attenuated vaccine + Attenuated vaccine
Rules_87	passed counts:5
node_0: feature_name=Mx1	feature_id[11].value <= threshold=1.2424533367156982
node_1: feature_name=LOC121136222	feature_id[1].value <= threshold=2.2499048709869385
node_2: feature_name=LOC121139263	feature_id[2].value <= threshold=1.497866153717041
node_3: feature_name=LOC101841133	feature_id[16].value > threshold=0.3465735912322998
node_79: feature_name=Gadd45b	feature_id[91].value <= threshold=2.418141007423401
node_80: feature_name=Rgcc	feature_id[0].value > threshold=0.3465735912322998
node_86: feature_name=Ubb	feature_id[70].value <= threshold=2.4414010047912598
node_87: feature_name=LOC101834849	feature_id[97].value <= threshold=3.0201274156570435
node_88: feature_name=Hsp90ab1	feature_id[105].value <= threshold=1.7005987167358398
Class: Adenovirus vaccine + Adenovirus vaccine
Rules_88	passed counts:5
node_0: feature_name=Mx1	feature_id[11].value <= threshold=1.2424533367156982
node_1: feature_name=LOC121136222	feature_id[1].value <= threshold=2.2499048709869385
node_2: feature_name=LOC121139263	feature_id[2].value <= threshold=1.497866153717041
node_3: feature_name=LOC101841133	feature_id[16].value <= threshold=0.3465735912322998
node_4: feature_name=LOC101835350	feature_id[15].value <= threshold=5.603919744491577
node_5: feature_name=Rpl3	feature_id[35].value <= threshold=2.86179256439209
node_6: feature_name=Rsad2	feature_id[38].value <= threshold=1.445185899734497
node_7: feature_name=LOC121139262	feature_id[3].value > threshold=2.1383330821990967
node_55: feature_name=Tmsb4x	feature_id[44].value > threshold=3.9978216886520386
node_59: feature_name=LOC121138193	feature_id[5].value <= threshold=3.7194857597351074
Class: Attenuated vaccine + Attenuated vaccine
Rules_89	passed counts:5
node_0: feature_name=Mx1	feature_id[11].value <= threshold=1.2424533367156982
node_1: feature_name=LOC121136222	feature_id[1].value <= threshold=2.2499048709869385
node_2: feature_name=LOC121139263	feature_id[2].value <= threshold=1.497866153717041
node_3: feature_name=LOC101841133	feature_id[16].value <= threshold=0.3465735912322998
node_4: feature_name=LOC101835350	feature_id[15].value <= threshold=5.603919744491577
node_5: feature_name=Rpl3	feature_id[35].value <= threshold=2.86179256439209
node_6: feature_name=Rsad2	feature_id[38].value <= threshold=1.445185899734497
node_7: feature_name=LOC121139262	feature_id[3].value <= threshold=2.1383330821990967
node_8: feature_name=LOC101834902	feature_id[84].value <= threshold=5.386573791503906
node_9: feature_name=Cd74	feature_id[26].value <= threshold=3.941534638404846
node_10: feature_name=Rgcc	feature_id[0].value > threshold=1.7005987167358398
node_42: feature_name=LOC121139263	feature_id[2].value > threshold=0.3465735912322998
Class: Adenovirus vaccine + Adenovirus vaccine
Rules_90	passed counts:4
node_0: feature_name=Mx1	feature_id[11].value > threshold=1.2424533367156982
node_478: feature_name=Rgcc	feature_id[0].value > threshold=1.7005987167358398
node_622: feature_name=Pdpn	feature_id[96].value <= threshold=1.7005987167358398
node_623: feature_name=Rgcc	feature_id[0].value > threshold=2.2499048709869385
node_679: feature_name=LOC101834849	feature_id[97].value <= threshold=4.068990230560303
node_680: feature_name=Dstn	feature_id[48].value <= threshold=3.649898648262024
node_681: feature_name=Fcgr4	feature_id[55].value <= threshold=1.8688347935676575
node_682: feature_name=Sftpb	feature_id[6].value <= threshold=5.225688934326172
node_683: feature_name=LOC101834902	feature_id[84].value <= threshold=5.048868894577026
node_684: feature_name=Rps27	feature_id[25].value > threshold=3.4143561124801636
node_718: feature_name=Rpl3	feature_id[35].value <= threshold=2.9674471616744995
node_719: feature_name=Ubb	feature_id[70].value <= threshold=2.705823063850403
Class: Adenovirus vaccine + Adenovirus vaccine
Rules_91	passed counts:4
node_0: feature_name=Mx1	feature_id[11].value > threshold=1.2424533367156982
node_478: feature_name=Rgcc	feature_id[0].value <= threshold=1.7005987167358398
node_479: feature_name=Rpl38	feature_id[8].value > threshold=2.802901029586792
node_551: feature_name=Retsat	feature_id[56].value <= threshold=0.8958797454833984
node_552: feature_name=LOC101824821	feature_id[61].value <= threshold=0.8958797454833984
node_553: feature_name=LOC121136222	feature_id[1].value > threshold=2.3502402305603027
node_583: feature_name=Eef1a1	feature_id[22].value <= threshold=4.102609157562256
node_584: feature_name=Eif2s2	feature_id[85].value > threshold=1.497866153717041
node_590: feature_name=Igfbp7	feature_id[53].value <= threshold=2.0715673565864563
Class: Adenovirus vaccine + Adenovirus vaccine
Rules_92	passed counts:4
node_0: feature_name=Mx1	feature_id[11].value > threshold=1.2424533367156982
node_478: feature_name=Rgcc	feature_id[0].value <= threshold=1.7005987167358398
node_479: feature_name=Rpl38	feature_id[8].value > threshold=2.802901029586792
node_551: feature_name=Retsat	feature_id[56].value <= threshold=0.8958797454833984
node_552: feature_name=LOC101824821	feature_id[61].value <= threshold=0.8958797454833984
node_553: feature_name=LOC121136222	feature_id[1].value <= threshold=2.3502402305603027
node_554: feature_name=Fabp5	feature_id[62].value <= threshold=3.0201274156570435
node_555: feature_name=Rps29	feature_id[4].value > threshold=2.3502402305603027
node_557: feature_name=Isg15	feature_id[12].value <= threshold=0.3465735912322998
Class: Attenuated vaccine + Attenuated vaccine
Rules_93	passed counts:4
node_0: feature_name=Mx1	feature_id[11].value > threshold=1.2424533367156982
node_478: feature_name=Rgcc	feature_id[0].value <= threshold=1.7005987167358398
node_479: feature_name=Rpl38	feature_id[8].value > threshold=2.802901029586792
node_551: feature_name=Retsat	feature_id[56].value <= threshold=0.8958797454833984
node_552: feature_name=LOC101824821	feature_id[61].value <= threshold=0.8958797454833984
node_553: feature_name=LOC121136222	feature_id[1].value <= threshold=2.3502402305603027
node_554: feature_name=Fabp5	feature_id[62].value <= threshold=3.0201274156570435
node_555: feature_name=Rps29	feature_id[4].value <= threshold=2.3502402305603027
Class: mRNA vaccine + mRNA vaccine
Rules_94	passed counts:4
node_0: feature_name=Mx1	feature_id[11].value > threshold=1.2424533367156982
node_478: feature_name=Rgcc	feature_id[0].value <= threshold=1.7005987167358398
node_479: feature_name=Rpl38	feature_id[8].value <= threshold=2.802901029586792
node_480: feature_name=LOC121139262	feature_id[3].value > threshold=3.737386107444763
node_508: feature_name=LOC101843592	feature_id[23].value <= threshold=0.8958797454833984
node_509: feature_name=Fcgr4	feature_id[55].value <= threshold=0.3465735912322998
node_510: feature_name=LOC121139264	feature_id[24].value <= threshold=2.0126758217811584
node_511: feature_name=LOC101842562	feature_id[58].value <= threshold=1.8688347935676575
node_512: feature_name=Ddx5	feature_id[92].value > threshold=1.35402512550354
node_514: feature_name=LOC101830959	feature_id[98].value <= threshold=0.3465735912322998
Class: Adenovirus vaccine + Adenovirus vaccine
Rules_95	passed counts:4
node_0: feature_name=Mx1	feature_id[11].value <= threshold=1.2424533367156982
node_1: feature_name=LOC121136222	feature_id[1].value > threshold=2.2499048709869385
node_313: feature_name=Rgcc	feature_id[0].value > threshold=1.8688347935676575
node_437: feature_name=LOC121139263	feature_id[2].value > threshold=3.1132683753967285
node_463: feature_name=Rps27	feature_id[25].value > threshold=2.86179256439209
node_471: feature_name=Pnpla2	feature_id[33].value <= threshold=0.3465735912322998
node_472: feature_name=Rplp1	feature_id[40].value <= threshold=4.762137413024902
Class: Adenovirus vaccine + Adenovirus vaccine
Rules_96	passed counts:4
node_0: feature_name=Mx1	feature_id[11].value <= threshold=1.2424533367156982
node_1: feature_name=LOC121136222	feature_id[1].value > threshold=2.2499048709869385
node_313: feature_name=Rgcc	feature_id[0].value > threshold=1.8688347935676575
node_437: feature_name=LOC121139263	feature_id[2].value > threshold=3.1132683753967285
node_463: feature_name=Rps27	feature_id[25].value <= threshold=2.86179256439209
node_464: feature_name=Tmsb4x	feature_id[44].value <= threshold=3.481121778488159
Class: Non-vaccinated
Rules_97	passed counts:4
node_0: feature_name=Mx1	feature_id[11].value <= threshold=1.2424533367156982
node_1: feature_name=LOC121136222	feature_id[1].value > threshold=2.2499048709869385
node_313: feature_name=Rgcc	feature_id[0].value > threshold=1.8688347935676575
node_437: feature_name=LOC121139263	feature_id[2].value <= threshold=3.1132683753967285
node_438: feature_name=Hspa8	feature_id[13].value > threshold=1.497866153717041
node_444: feature_name=LOC101835350	feature_id[15].value <= threshold=5.0932793617248535
node_445: feature_name=B2m	feature_id[10].value > threshold=2.0126758217811584
node_447: feature_name=Hspa8	feature_id[13].value <= threshold=2.1910133361816406
node_448: feature_name=Rps2	feature_id[45].value > threshold=2.7917481660842896
Class: mRNA vaccine + Attenuated vaccine
Rules_98	passed counts:4
node_0: feature_name=Mx1	feature_id[11].value <= threshold=1.2424533367156982
node_1: feature_name=LOC121136222	feature_id[1].value > threshold=2.2499048709869385
node_313: feature_name=Rgcc	feature_id[0].value > threshold=1.8688347935676575
node_437: feature_name=LOC121139263	feature_id[2].value <= threshold=3.1132683753967285
node_438: feature_name=Hspa8	feature_id[13].value > threshold=1.497866153717041
node_444: feature_name=LOC101835350	feature_id[15].value <= threshold=5.0932793617248535
node_445: feature_name=B2m	feature_id[10].value <= threshold=2.0126758217811584
Class: Non-vaccinated
Rules_99	passed counts:4
node_0: feature_name=Mx1	feature_id[11].value <= threshold=1.2424533367156982
node_1: feature_name=LOC121136222	feature_id[1].value > threshold=2.2499048709869385
node_313: feature_name=Rgcc	feature_id[0].value <= threshold=1.8688347935676575
node_314: feature_name=LOC121139263	feature_id[2].value <= threshold=3.481121778488159
node_315: feature_name=Rpl38	feature_id[8].value > threshold=3.0201274156570435
node_365: feature_name=LOC121136222	feature_id[1].value > threshold=2.5249279737472534
node_377: feature_name=Dusp6	feature_id[39].value <= threshold=0.8958797454833984
node_378: feature_name=LOC101835350	feature_id[15].value <= threshold=4.887514591217041
node_379: feature_name=Ubb	feature_id[70].value > threshold=2.561982035636902
node_389: feature_name=Rps28	feature_id[7].value > threshold=4.05174708366394
node_391: feature_name=Eif2s2	feature_id[85].value <= threshold=1.9356005191802979
Class: mRNA vaccine + mRNA vaccine
Rules_100	passed counts:4
node_0: feature_name=Mx1	feature_id[11].value <= threshold=1.2424533367156982
node_1: feature_name=LOC121136222	feature_id[1].value <= threshold=2.2499048709869385
node_2: feature_name=LOC121139263	feature_id[2].value > threshold=1.497866153717041
node_100: feature_name=Rgcc	feature_id[0].value > threshold=0.8958797454833984
node_184: feature_name=Rps28	feature_id[7].value > threshold=3.1567740440368652
node_256: feature_name=Isg15	feature_id[12].value > threshold=0.8958797454833984
node_290: feature_name=Sftpc	feature_id[37].value <= threshold=7.388324737548828
node_291: feature_name=Rgcc	feature_id[0].value <= threshold=2.3410656452178955
node_292: feature_name=LOC101838117	feature_id[36].value > threshold=5.3302271366119385
node_300: feature_name=Rpl38	feature_id[8].value > threshold=2.705823063850403
Class: Attenuated vaccine + Attenuated vaccine
Rules_101	passed counts:4
node_0: feature_name=Mx1	feature_id[11].value <= threshold=1.2424533367156982
node_1: feature_name=LOC121136222	feature_id[1].value <= threshold=2.2499048709869385
node_2: feature_name=LOC121139263	feature_id[2].value > threshold=1.497866153717041
node_100: feature_name=Rgcc	feature_id[0].value > threshold=0.8958797454833984
node_184: feature_name=Rps28	feature_id[7].value > threshold=3.1567740440368652
node_256: feature_name=Isg15	feature_id[12].value <= threshold=0.8958797454833984
node_257: feature_name=LOC101823249	feature_id[14].value <= threshold=2.802901029586792
node_258: feature_name=Rps28	feature_id[7].value > threshold=4.255587577819824
Class: Non-vaccinated
Rules_102	passed counts:4
node_0: feature_name=Mx1	feature_id[11].value <= threshold=1.2424533367156982
node_1: feature_name=LOC121136222	feature_id[1].value <= threshold=2.2499048709869385
node_2: feature_name=LOC121139263	feature_id[2].value > threshold=1.497866153717041
node_100: feature_name=Rgcc	feature_id[0].value > threshold=0.8958797454833984
node_184: feature_name=Rps28	feature_id[7].value <= threshold=3.1567740440368652
node_185: feature_name=SCoV2-UTR3	feature_id[100].value <= threshold=3.434507131576538
node_186: feature_name=LOC121139262	feature_id[3].value > threshold=3.1567740440368652
node_222: feature_name=Hspa8	feature_id[13].value > threshold=1.2424533367156982
node_232: feature_name=LOC121143419	feature_id[77].value <= threshold=0.3465735912322998
node_233: feature_name=Ptma	feature_id[73].value <= threshold=1.2424533367156982
node_234: feature_name=Sod1	feature_id[72].value > threshold=2.0126758217811584
Class: mRNA vaccine + Attenuated vaccine
Rules_103	passed counts:4
node_0: feature_name=Mx1	feature_id[11].value <= threshold=1.2424533367156982
node_1: feature_name=LOC121136222	feature_id[1].value <= threshold=2.2499048709869385
node_2: feature_name=LOC121139263	feature_id[2].value > threshold=1.497866153717041
node_100: feature_name=Rgcc	feature_id[0].value > threshold=0.8958797454833984
node_184: feature_name=Rps28	feature_id[7].value <= threshold=3.1567740440368652
node_185: feature_name=SCoV2-UTR3	feature_id[100].value <= threshold=3.434507131576538
node_186: feature_name=LOC121139262	feature_id[3].value > threshold=3.1567740440368652
node_222: feature_name=Hspa8	feature_id[13].value > threshold=1.2424533367156982
node_232: feature_name=LOC121143419	feature_id[77].value <= threshold=0.3465735912322998
node_233: feature_name=Ptma	feature_id[73].value <= threshold=1.2424533367156982
node_234: feature_name=Sod1	feature_id[72].value <= threshold=2.0126758217811584
node_235: feature_name=LOC121136904	feature_id[18].value <= threshold=0.8958797454833984
Class: mRNA vaccine + mRNA vaccine
Rules_104	passed counts:4
node_0: feature_name=Mx1	feature_id[11].value <= threshold=1.2424533367156982
node_1: feature_name=LOC121136222	feature_id[1].value <= threshold=2.2499048709869385
node_2: feature_name=LOC121139263	feature_id[2].value > threshold=1.497866153717041
node_100: feature_name=Rgcc	feature_id[0].value > threshold=0.8958797454833984
node_184: feature_name=Rps28	feature_id[7].value <= threshold=3.1567740440368652
node_185: feature_name=SCoV2-UTR3	feature_id[100].value <= threshold=3.434507131576538
node_186: feature_name=LOC121139262	feature_id[3].value > threshold=3.1567740440368652
node_222: feature_name=Hspa8	feature_id[13].value <= threshold=1.2424533367156982
node_223: feature_name=Tmsb4x	feature_id[44].value > threshold=4.74489426612854
Class: mRNA vaccine + Attenuated vaccine
Rules_105	passed counts:4
node_0: feature_name=Mx1	feature_id[11].value <= threshold=1.2424533367156982
node_1: feature_name=LOC121136222	feature_id[1].value <= threshold=2.2499048709869385
node_2: feature_name=LOC121139263	feature_id[2].value > threshold=1.497866153717041
node_100: feature_name=Rgcc	feature_id[0].value > threshold=0.8958797454833984
node_184: feature_name=Rps28	feature_id[7].value <= threshold=3.1567740440368652
node_185: feature_name=SCoV2-UTR3	feature_id[100].value <= threshold=3.434507131576538
node_186: feature_name=LOC121139262	feature_id[3].value <= threshold=3.1567740440368652
node_187: feature_name=LOC121139263	feature_id[2].value > threshold=2.3502402305603027
node_205: feature_name=LOC101830959	feature_id[98].value <= threshold=1.497866153717041
node_206: feature_name=B2m	feature_id[10].value > threshold=3.0900083780288696
node_216: feature_name=Hes1	feature_id[57].value <= threshold=2.1783543825149536
Class: Attenuated vaccine + Attenuated vaccine
Rules_106	passed counts:4
node_0: feature_name=Mx1	feature_id[11].value <= threshold=1.2424533367156982
node_1: feature_name=LOC121136222	feature_id[1].value <= threshold=2.2499048709869385
node_2: feature_name=LOC121139263	feature_id[2].value > threshold=1.497866153717041
node_100: feature_name=Rgcc	feature_id[0].value > threshold=0.8958797454833984
node_184: feature_name=Rps28	feature_id[7].value <= threshold=3.1567740440368652
node_185: feature_name=SCoV2-UTR3	feature_id[100].value <= threshold=3.434507131576538
node_186: feature_name=LOC121139262	feature_id[3].value <= threshold=3.1567740440368652
node_187: feature_name=LOC121139263	feature_id[2].value <= threshold=2.3502402305603027
node_188: feature_name=LOC121136222	feature_id[1].value > threshold=1.497866153717041
node_198: feature_name=Rpl38	feature_id[8].value > threshold=2.2499048709869385
node_200: feature_name=Rps7	feature_id[93].value <= threshold=1.9356005191802979
Class: Adenovirus vaccine + Adenovirus vaccine
Rules_107	passed counts:4
node_0: feature_name=Mx1	feature_id[11].value <= threshold=1.2424533367156982
node_1: feature_name=LOC121136222	feature_id[1].value <= threshold=2.2499048709869385
node_2: feature_name=LOC121139263	feature_id[2].value > threshold=1.497866153717041
node_100: feature_name=Rgcc	feature_id[0].value > threshold=0.8958797454833984
node_184: feature_name=Rps28	feature_id[7].value <= threshold=3.1567740440368652
node_185: feature_name=SCoV2-UTR3	feature_id[100].value <= threshold=3.434507131576538
node_186: feature_name=LOC121139262	feature_id[3].value <= threshold=3.1567740440368652
node_187: feature_name=LOC121139263	feature_id[2].value <= threshold=2.3502402305603027
node_188: feature_name=LOC121136222	feature_id[1].value > threshold=1.497866153717041
node_198: feature_name=Rpl38	feature_id[8].value <= threshold=2.2499048709869385
Class: mRNA vaccine + Attenuated vaccine
Rules_108	passed counts:4
node_0: feature_name=Mx1	feature_id[11].value <= threshold=1.2424533367156982
node_1: feature_name=LOC121136222	feature_id[1].value <= threshold=2.2499048709869385
node_2: feature_name=LOC121139263	feature_id[2].value > threshold=1.497866153717041
node_100: feature_name=Rgcc	feature_id[0].value <= threshold=0.8958797454833984
node_101: feature_name=Ager	feature_id[27].value <= threshold=4.016342401504517
node_102: feature_name=Cdkn1b	feature_id[108].value > threshold=0.3465735912322998
node_138: feature_name=LOC121138193	feature_id[5].value <= threshold=3.8389317989349365
node_139: feature_name=LOC101840088	feature_id[31].value > threshold=2.1383330821990967
node_145: feature_name=Vamp8	feature_id[20].value > threshold=2.0126758217811584
node_147: feature_name=Napsa	feature_id[19].value > threshold=3.2951505184173584
Class: Non-vaccinated
Rules_109	passed counts:4
node_0: feature_name=Mx1	feature_id[11].value <= threshold=1.2424533367156982
node_1: feature_name=LOC121136222	feature_id[1].value <= threshold=2.2499048709869385
node_2: feature_name=LOC121139263	feature_id[2].value > threshold=1.497866153717041
node_100: feature_name=Rgcc	feature_id[0].value <= threshold=0.8958797454833984
node_101: feature_name=Ager	feature_id[27].value <= threshold=4.016342401504517
node_102: feature_name=Cdkn1b	feature_id[108].value <= threshold=0.3465735912322998
node_103: feature_name=Mgst2	feature_id[64].value <= threshold=0.3465735912322998
node_104: feature_name=LOC101833432	feature_id[74].value > threshold=1.497866153717041
node_118: feature_name=Rps29	feature_id[4].value > threshold=2.518476366996765
node_122: feature_name=Rpl38	feature_id[8].value > threshold=3.218075156211853
node_126: feature_name=LOC101834902	feature_id[84].value <= threshold=3.984678864479065
Class: Adenovirus vaccine + Adenovirus vaccine
Rules_110	passed counts:4
node_0: feature_name=Mx1	feature_id[11].value <= threshold=1.2424533367156982
node_1: feature_name=LOC121136222	feature_id[1].value <= threshold=2.2499048709869385
node_2: feature_name=LOC121139263	feature_id[2].value <= threshold=1.497866153717041
node_3: feature_name=LOC101841133	feature_id[16].value > threshold=0.3465735912322998
node_79: feature_name=Gadd45b	feature_id[91].value <= threshold=2.418141007423401
node_80: feature_name=Rgcc	feature_id[0].value > threshold=0.3465735912322998
node_86: feature_name=Ubb	feature_id[70].value <= threshold=2.4414010047912598
node_87: feature_name=LOC101834849	feature_id[97].value <= threshold=3.0201274156570435
node_88: feature_name=Hsp90ab1	feature_id[105].value > threshold=1.7005987167358398
node_90: feature_name=Vamp8	feature_id[20].value > threshold=1.35402512550354
Class: Attenuated vaccine + Attenuated vaccine
Rules_111	passed counts:4
node_0: feature_name=Mx1	feature_id[11].value <= threshold=1.2424533367156982
node_1: feature_name=LOC121136222	feature_id[1].value <= threshold=2.2499048709869385
node_2: feature_name=LOC121139263	feature_id[2].value <= threshold=1.497866153717041
node_3: feature_name=LOC101841133	feature_id[16].value <= threshold=0.3465735912322998
node_4: feature_name=LOC101835350	feature_id[15].value <= threshold=5.603919744491577
node_5: feature_name=Rpl3	feature_id[35].value > threshold=2.86179256439209
node_67: feature_name=Id2	feature_id[21].value > threshold=1.2424533367156982
node_69: feature_name=rna-NC-013276.1:1101..2662	feature_id[69].value <= threshold=4.178864121437073
Class: Attenuated vaccine + Attenuated vaccine
Rules_112	passed counts:4
node_0: feature_name=Mx1	feature_id[11].value <= threshold=1.2424533367156982
node_1: feature_name=LOC121136222	feature_id[1].value <= threshold=2.2499048709869385
node_2: feature_name=LOC121139263	feature_id[2].value <= threshold=1.497866153717041
node_3: feature_name=LOC101841133	feature_id[16].value <= threshold=0.3465735912322998
node_4: feature_name=LOC101835350	feature_id[15].value <= threshold=5.603919744491577
node_5: feature_name=Rpl3	feature_id[35].value <= threshold=2.86179256439209
node_6: feature_name=Rsad2	feature_id[38].value <= threshold=1.445185899734497
node_7: feature_name=LOC121139262	feature_id[3].value > threshold=2.1383330821990967
node_55: feature_name=Tmsb4x	feature_id[44].value <= threshold=3.9978216886520386
node_56: feature_name=Kng1	feature_id[52].value <= threshold=1.589026927947998
Class: Adenovirus vaccine + Adenovirus vaccine
Rules_113	passed counts:4
node_0: feature_name=Mx1	feature_id[11].value <= threshold=1.2424533367156982
node_1: feature_name=LOC121136222	feature_id[1].value <= threshold=2.2499048709869385
node_2: feature_name=LOC121139263	feature_id[2].value <= threshold=1.497866153717041
node_3: feature_name=LOC101841133	feature_id[16].value <= threshold=0.3465735912322998
node_4: feature_name=LOC101835350	feature_id[15].value <= threshold=5.603919744491577
node_5: feature_name=Rpl3	feature_id[35].value <= threshold=2.86179256439209
node_6: feature_name=Rsad2	feature_id[38].value <= threshold=1.445185899734497
node_7: feature_name=LOC121139262	feature_id[3].value <= threshold=2.1383330821990967
node_8: feature_name=LOC101834902	feature_id[84].value <= threshold=5.386573791503906
node_9: feature_name=Cd74	feature_id[26].value <= threshold=3.941534638404846
node_10: feature_name=Rgcc	feature_id[0].value <= threshold=1.7005987167358398
node_11: feature_name=Kng1	feature_id[52].value <= threshold=2.1383330821990967
node_12: feature_name=LOC101823249	feature_id[14].value <= threshold=3.3454211950302124
node_13: feature_name=Ctsh	feature_id[86].value <= threshold=2.754694104194641
node_14: feature_name=Gadd45b	feature_id[91].value <= threshold=1.8688347935676575
node_15: feature_name=LOC101822668	feature_id[75].value <= threshold=6.036670446395874
node_16: feature_name=LOC101843592	feature_id[23].value <= threshold=1.497866153717041
node_17: feature_name=Ppia	feature_id[89].value <= threshold=3.198464870452881
node_18: feature_name=Rplp1	feature_id[40].value > threshold=4.686229467391968
node_20: feature_name=LOC101838117	feature_id[36].value > threshold=4.680241346359253
Class: Attenuated vaccine + Attenuated vaccine
Rules_114	passed counts:3
node_0: feature_name=Mx1	feature_id[11].value > threshold=1.2424533367156982
node_478: feature_name=Rgcc	feature_id[0].value > threshold=1.7005987167358398
node_622: feature_name=Pdpn	feature_id[96].value > threshold=1.7005987167358398
node_736: feature_name=Tmsb10	feature_id[88].value <= threshold=3.9118229150772095
node_737: feature_name=Rpsa	feature_id[17].value > threshold=1.7005987167358398
node_745: feature_name=Tmsb4x	feature_id[44].value > threshold=4.481067657470703
node_749: feature_name=Tmsb10	feature_id[88].value <= threshold=3.289625644683838
Class: mRNA vaccine + mRNA vaccine
Rules_115	passed counts:3
node_0: feature_name=Mx1	feature_id[11].value > threshold=1.2424533367156982
node_478: feature_name=Rgcc	feature_id[0].value > threshold=1.7005987167358398
node_622: feature_name=Pdpn	feature_id[96].value <= threshold=1.7005987167358398
node_623: feature_name=Rgcc	feature_id[0].value > threshold=2.2499048709869385
node_679: feature_name=LOC101834849	feature_id[97].value <= threshold=4.068990230560303
node_680: feature_name=Dstn	feature_id[48].value <= threshold=3.649898648262024
node_681: feature_name=Fcgr4	feature_id[55].value <= threshold=1.8688347935676575
node_682: feature_name=Sftpb	feature_id[6].value <= threshold=5.225688934326172
node_683: feature_name=LOC101834902	feature_id[84].value <= threshold=5.048868894577026
node_684: feature_name=Rps27	feature_id[25].value <= threshold=3.4143561124801636
node_685: feature_name=Sftpb	feature_id[6].value <= threshold=5.209471225738525
node_686: feature_name=Retsat	feature_id[56].value <= threshold=1.497866153717041
node_687: feature_name=rna-NC-013276.1:1101..2662	feature_id[69].value > threshold=0.3465735912322998
node_689: feature_name=Bcam	feature_id[82].value <= threshold=2.7403194904327393
node_690: feature_name=Ndufb1	feature_id[104].value <= threshold=2.3810869455337524
node_691: feature_name=Nucb2	feature_id[80].value <= threshold=1.8688347935676575
node_692: feature_name=Eef1a1	feature_id[22].value > threshold=0.8958797454833984
node_696: feature_name=LOC101830959	feature_id[98].value > threshold=2.1383330821990967
node_702: feature_name=LOC101833432	feature_id[74].value > threshold=1.0397207736968994
Class: Non-vaccinated
Rules_116	passed counts:3
node_0: feature_name=Mx1	feature_id[11].value > threshold=1.2424533367156982
node_478: feature_name=Rgcc	feature_id[0].value > threshold=1.7005987167358398
node_622: feature_name=Pdpn	feature_id[96].value <= threshold=1.7005987167358398
node_623: feature_name=Rgcc	feature_id[0].value <= threshold=2.2499048709869385
node_624: feature_name=LOC101833432	feature_id[74].value > threshold=1.2424533367156982
node_636: feature_name=Irf9	feature_id[47].value > threshold=0.8958797454833984
node_650: feature_name=Rps29	feature_id[4].value <= threshold=2.561982035636902
node_651: feature_name=LOC121136222	feature_id[1].value > threshold=1.497866153717041
Class: mRNA vaccine + mRNA vaccine
Rules_117	passed counts:3
node_0: feature_name=Mx1	feature_id[11].value > threshold=1.2424533367156982
node_478: feature_name=Rgcc	feature_id[0].value > threshold=1.7005987167358398
node_622: feature_name=Pdpn	feature_id[96].value <= threshold=1.7005987167358398
node_623: feature_name=Rgcc	feature_id[0].value <= threshold=2.2499048709869385
node_624: feature_name=LOC101833432	feature_id[74].value > threshold=1.2424533367156982
node_636: feature_name=Irf9	feature_id[47].value <= threshold=0.8958797454833984
node_637: feature_name=Atp1b3	feature_id[63].value <= threshold=1.497866153717041
node_638: feature_name=Cd74	feature_id[26].value > threshold=4.210781574249268
Class: mRNA vaccine + mRNA vaccine
Rules_118	passed counts:3
node_0: feature_name=Mx1	feature_id[11].value > threshold=1.2424533367156982
node_478: feature_name=Rgcc	feature_id[0].value > threshold=1.7005987167358398
node_622: feature_name=Pdpn	feature_id[96].value <= threshold=1.7005987167358398
node_623: feature_name=Rgcc	feature_id[0].value <= threshold=2.2499048709869385
node_624: feature_name=LOC101833432	feature_id[74].value > threshold=1.2424533367156982
node_636: feature_name=Irf9	feature_id[47].value <= threshold=0.8958797454833984
node_637: feature_name=Atp1b3	feature_id[63].value <= threshold=1.497866153717041
node_638: feature_name=Cd74	feature_id[26].value <= threshold=4.210781574249268
node_639: feature_name=Rps28	feature_id[7].value > threshold=3.8171685934066772
node_645: feature_name=Ubb	feature_id[70].value > threshold=2.561982035636902
Class: Non-vaccinated
Rules_119	passed counts:3
node_0: feature_name=Mx1	feature_id[11].value > threshold=1.2424533367156982
node_478: feature_name=Rgcc	feature_id[0].value <= threshold=1.7005987167358398
node_479: feature_name=Rpl38	feature_id[8].value > threshold=2.802901029586792
node_551: feature_name=Retsat	feature_id[56].value <= threshold=0.8958797454833984
node_552: feature_name=LOC101824821	feature_id[61].value > threshold=0.8958797454833984
node_602: feature_name=Sftpc	feature_id[37].value <= threshold=2.3937458992004395
node_603: feature_name=Mx1	feature_id[11].value > threshold=2.1719027161598206
Class: Adenovirus vaccine + Adenovirus vaccine
Rules_120	passed counts:3
node_0: feature_name=Mx1	feature_id[11].value > threshold=1.2424533367156982
node_478: feature_name=Rgcc	feature_id[0].value <= threshold=1.7005987167358398
node_479: feature_name=Rpl38	feature_id[8].value > threshold=2.802901029586792
node_551: feature_name=Retsat	feature_id[56].value <= threshold=0.8958797454833984
node_552: feature_name=LOC101824821	feature_id[61].value <= threshold=0.8958797454833984
node_553: feature_name=LOC121136222	feature_id[1].value <= threshold=2.3502402305603027
node_554: feature_name=Fabp5	feature_id[62].value <= threshold=3.0201274156570435
node_555: feature_name=Rps29	feature_id[4].value > threshold=2.3502402305603027
node_557: feature_name=Isg15	feature_id[12].value > threshold=0.3465735912322998
node_559: feature_name=Rpl38	feature_id[8].value > threshold=3.5686391592025757
Class: Non-vaccinated
Rules_121	passed counts:3
node_0: feature_name=Mx1	feature_id[11].value > threshold=1.2424533367156982
node_478: feature_name=Rgcc	feature_id[0].value <= threshold=1.7005987167358398
node_479: feature_name=Rpl38	feature_id[8].value <= threshold=2.802901029586792
node_480: feature_name=LOC121139262	feature_id[3].value > threshold=3.737386107444763
node_508: feature_name=LOC101843592	feature_id[23].value <= threshold=0.8958797454833984
node_509: feature_name=Fcgr4	feature_id[55].value <= threshold=0.3465735912322998
node_510: feature_name=LOC121139264	feature_id[24].value <= threshold=2.0126758217811584
node_511: feature_name=LOC101842562	feature_id[58].value <= threshold=1.8688347935676575
node_512: feature_name=Ddx5	feature_id[92].value > threshold=1.35402512550354
node_514: feature_name=LOC101830959	feature_id[98].value > threshold=0.3465735912322998
node_516: feature_name=Bcam	feature_id[82].value > threshold=2.5964784622192383
Class: mRNA vaccine + Attenuated vaccine
Rules_122	passed counts:3
node_0: feature_name=Mx1	feature_id[11].value > threshold=1.2424533367156982
node_478: feature_name=Rgcc	feature_id[0].value <= threshold=1.7005987167358398
node_479: feature_name=Rpl38	feature_id[8].value <= threshold=2.802901029586792
node_480: feature_name=LOC121139262	feature_id[3].value > threshold=3.737386107444763
node_508: feature_name=LOC101843592	feature_id[23].value <= threshold=0.8958797454833984
node_509: feature_name=Fcgr4	feature_id[55].value <= threshold=0.3465735912322998
node_510: feature_name=LOC121139264	feature_id[24].value <= threshold=2.0126758217811584
node_511: feature_name=LOC101842562	feature_id[58].value <= threshold=1.8688347935676575
node_512: feature_name=Ddx5	feature_id[92].value > threshold=1.35402512550354
node_514: feature_name=LOC101830959	feature_id[98].value > threshold=0.3465735912322998
node_516: feature_name=Bcam	feature_id[82].value <= threshold=2.5964784622192383
node_517: feature_name=Tmsb10	feature_id[88].value <= threshold=2.3502402305603027
node_518: feature_name=Fth1	feature_id[32].value <= threshold=3.154959201812744
Class: Non-vaccinated
Rules_123	passed counts:3
node_0: feature_name=Mx1	feature_id[11].value > threshold=1.2424533367156982
node_478: feature_name=Rgcc	feature_id[0].value <= threshold=1.7005987167358398
node_479: feature_name=Rpl38	feature_id[8].value <= threshold=2.802901029586792
node_480: feature_name=LOC121139262	feature_id[3].value <= threshold=3.737386107444763
node_481: feature_name=Hes1	feature_id[57].value <= threshold=1.2424533367156982
node_482: feature_name=Dstn	feature_id[48].value > threshold=0.8958797454833984
node_486: feature_name=Ptma	feature_id[73].value <= threshold=2.0126758217811584
node_487: feature_name=Tbca	feature_id[46].value > threshold=1.35402512550354
Class: Adenovirus vaccine + Adenovirus vaccine
Rules_124	passed counts:3
node_0: feature_name=Mx1	feature_id[11].value <= threshold=1.2424533367156982
node_1: feature_name=LOC121136222	feature_id[1].value > threshold=2.2499048709869385
node_313: feature_name=Rgcc	feature_id[0].value > threshold=1.8688347935676575
node_437: feature_name=LOC121139263	feature_id[2].value <= threshold=3.1132683753967285
node_438: feature_name=Hspa8	feature_id[13].value > threshold=1.497866153717041
node_444: feature_name=LOC101835350	feature_id[15].value > threshold=5.0932793617248535
node_454: feature_name=Igfbp7	feature_id[53].value > threshold=0.8958797454833984
node_456: feature_name=Ctsh	feature_id[86].value > threshold=2.3502402305603027
node_460: feature_name=Tmsb10	feature_id[88].value <= threshold=2.943052053451538
Class: mRNA vaccine + Attenuated vaccine
Rules_125	passed counts:3
node_0: feature_name=Mx1	feature_id[11].value <= threshold=1.2424533367156982
node_1: feature_name=LOC121136222	feature_id[1].value > threshold=2.2499048709869385
node_313: feature_name=Rgcc	feature_id[0].value <= threshold=1.8688347935676575
node_314: feature_name=LOC121139263	feature_id[2].value > threshold=3.481121778488159
node_402: feature_name=Rplp1	feature_id[40].value <= threshold=4.695914268493652
node_403: feature_name=Ptma	feature_id[73].value <= threshold=2.4414010047912598
node_404: feature_name=LOC101835350	feature_id[15].value <= threshold=5.081327199935913
node_405: feature_name=Rps29	feature_id[4].value <= threshold=3.1745694875717163
Class: mRNA vaccine + mRNA vaccine
Rules_126	passed counts:3
node_0: feature_name=Mx1	feature_id[11].value <= threshold=1.2424533367156982
node_1: feature_name=LOC121136222	feature_id[1].value > threshold=2.2499048709869385
node_313: feature_name=Rgcc	feature_id[0].value <= threshold=1.8688347935676575
node_314: feature_name=LOC121139263	feature_id[2].value <= threshold=3.481121778488159
node_315: feature_name=Rpl38	feature_id[8].value > threshold=3.0201274156570435
node_365: feature_name=LOC121136222	feature_id[1].value > threshold=2.5249279737472534
node_377: feature_name=Dusp6	feature_id[39].value <= threshold=0.8958797454833984
node_378: feature_name=LOC101835350	feature_id[15].value > threshold=4.887514591217041
node_394: feature_name=LOC101830959	feature_id[98].value <= threshold=0.8958797454833984
Class: mRNA vaccine + Attenuated vaccine
Rules_127	passed counts:3
node_0: feature_name=Mx1	feature_id[11].value <= threshold=1.2424533367156982
node_1: feature_name=LOC121136222	feature_id[1].value > threshold=2.2499048709869385
node_313: feature_name=Rgcc	feature_id[0].value <= threshold=1.8688347935676575
node_314: feature_name=LOC121139263	feature_id[2].value <= threshold=3.481121778488159
node_315: feature_name=Rpl38	feature_id[8].value > threshold=3.0201274156570435
node_365: feature_name=LOC121136222	feature_id[1].value > threshold=2.5249279737472534
node_377: feature_name=Dusp6	feature_id[39].value <= threshold=0.8958797454833984
node_378: feature_name=LOC101835350	feature_id[15].value <= threshold=4.887514591217041
node_379: feature_name=Ubb	feature_id[70].value <= threshold=2.561982035636902
node_380: feature_name=Hsp90ab1	feature_id[105].value <= threshold=2.0471723079681396
Class: Attenuated vaccine + Attenuated vaccine
Rules_128	passed counts:3
node_0: feature_name=Mx1	feature_id[11].value <= threshold=1.2424533367156982
node_1: feature_name=LOC121136222	feature_id[1].value > threshold=2.2499048709869385
node_313: feature_name=Rgcc	feature_id[0].value <= threshold=1.8688347935676575
node_314: feature_name=LOC121139263	feature_id[2].value <= threshold=3.481121778488159
node_315: feature_name=Rpl38	feature_id[8].value > threshold=3.0201274156570435
node_365: feature_name=LOC121136222	feature_id[1].value <= threshold=2.5249279737472534
node_366: feature_name=LOC121139263	feature_id[2].value <= threshold=1.2424533367156982
node_367: feature_name=LOC121139991	feature_id[65].value > threshold=0.3465735912322998
node_369: feature_name=Ager	feature_id[27].value <= threshold=1.497866153717041
Class: Adenovirus vaccine + Adenovirus vaccine
Rules_129	passed counts:3
node_0: feature_name=Mx1	feature_id[11].value <= threshold=1.2424533367156982
node_1: feature_name=LOC121136222	feature_id[1].value > threshold=2.2499048709869385
node_313: feature_name=Rgcc	feature_id[0].value <= threshold=1.8688347935676575
node_314: feature_name=LOC121139263	feature_id[2].value <= threshold=3.481121778488159
node_315: feature_name=Rpl38	feature_id[8].value <= threshold=3.0201274156570435
node_316: feature_name=Rpl13	feature_id[76].value > threshold=1.8688347935676575
node_328: feature_name=LOC101830959	feature_id[98].value > threshold=1.497866153717041
node_358: feature_name=Hspa8	feature_id[13].value <= threshold=2.1383330821990967
node_359: feature_name=Cd63	feature_id[99].value <= threshold=1.497866153717041
node_360: feature_name=Psme1	feature_id[41].value <= threshold=0.8958797454833984
Class: mRNA vaccine + mRNA vaccine
Rules_130	passed counts:3
node_0: feature_name=Mx1	feature_id[11].value <= threshold=1.2424533367156982
node_1: feature_name=LOC121136222	feature_id[1].value > threshold=2.2499048709869385
node_313: feature_name=Rgcc	feature_id[0].value <= threshold=1.8688347935676575
node_314: feature_name=LOC121139263	feature_id[2].value <= threshold=3.481121778488159
node_315: feature_name=Rpl38	feature_id[8].value <= threshold=3.0201274156570435
node_316: feature_name=Rpl13	feature_id[76].value > threshold=1.8688347935676575
node_328: feature_name=LOC101830959	feature_id[98].value <= threshold=1.497866153717041
node_329: feature_name=LOC101841133	feature_id[16].value <= threshold=0.8958797454833984
node_330: feature_name=LOC121133550	feature_id[59].value <= threshold=1.2424533367156982
node_331: feature_name=Nucb2	feature_id[80].value > threshold=2.1383330821990967
node_349: feature_name=LOC121139264	feature_id[24].value > threshold=1.8688347935676575
Class: mRNA vaccine + mRNA vaccine
Rules_131	passed counts:3
node_0: feature_name=Mx1	feature_id[11].value <= threshold=1.2424533367156982
node_1: feature_name=LOC121136222	feature_id[1].value > threshold=2.2499048709869385
node_313: feature_name=Rgcc	feature_id[0].value <= threshold=1.8688347935676575
node_314: feature_name=LOC121139263	feature_id[2].value <= threshold=3.481121778488159
node_315: feature_name=Rpl38	feature_id[8].value <= threshold=3.0201274156570435
node_316: feature_name=Rpl13	feature_id[76].value > threshold=1.8688347935676575
node_328: feature_name=LOC101830959	feature_id[98].value <= threshold=1.497866153717041
node_329: feature_name=LOC101841133	feature_id[16].value <= threshold=0.8958797454833984
node_330: feature_name=LOC121133550	feature_id[59].value <= threshold=1.2424533367156982
node_331: feature_name=Nucb2	feature_id[80].value <= threshold=2.1383330821990967
node_332: feature_name=Rps28	feature_id[7].value <= threshold=3.9792884588241577
node_333: feature_name=Ppia	feature_id[89].value <= threshold=3.596467137336731
node_334: feature_name=Rab2a	feature_id[103].value <= threshold=0.3465735912322998
node_335: feature_name=Ager	feature_id[27].value <= threshold=1.7005987167358398
node_336: feature_name=Ubb	feature_id[70].value > threshold=2.2821741104125977
Class: mRNA vaccine + mRNA vaccine
Rules_132	passed counts:3
node_0: feature_name=Mx1	feature_id[11].value <= threshold=1.2424533367156982
node_1: feature_name=LOC121136222	feature_id[1].value > threshold=2.2499048709869385
node_313: feature_name=Rgcc	feature_id[0].value <= threshold=1.8688347935676575
node_314: feature_name=LOC121139263	feature_id[2].value <= threshold=3.481121778488159
node_315: feature_name=Rpl38	feature_id[8].value <= threshold=3.0201274156570435
node_316: feature_name=Rpl13	feature_id[76].value <= threshold=1.8688347935676575
node_317: feature_name=Tbca	feature_id[46].value <= threshold=0.8958797454833984
node_318: feature_name=Tpm1	feature_id[71].value <= threshold=1.6661022305488586
Class: mRNA vaccine + Attenuated vaccine
Rules_133	passed counts:3
node_0: feature_name=Mx1	feature_id[11].value <= threshold=1.2424533367156982
node_1: feature_name=LOC121136222	feature_id[1].value <= threshold=2.2499048709869385
node_2: feature_name=LOC121139263	feature_id[2].value > threshold=1.497866153717041
node_100: feature_name=Rgcc	feature_id[0].value > threshold=0.8958797454833984
node_184: feature_name=Rps28	feature_id[7].value > threshold=3.1567740440368652
node_256: feature_name=Isg15	feature_id[12].value <= threshold=0.8958797454833984
node_257: feature_name=LOC101823249	feature_id[14].value <= threshold=2.802901029586792
node_258: feature_name=Rps28	feature_id[7].value <= threshold=4.255587577819824
node_259: feature_name=Retsat	feature_id[56].value > threshold=1.2424533367156982
Class: Non-vaccinated
Rules_134	passed counts:3
node_0: feature_name=Mx1	feature_id[11].value <= threshold=1.2424533367156982
node_1: feature_name=LOC121136222	feature_id[1].value <= threshold=2.2499048709869385
node_2: feature_name=LOC121139263	feature_id[2].value > threshold=1.497866153717041
node_100: feature_name=Rgcc	feature_id[0].value > threshold=0.8958797454833984
node_184: feature_name=Rps28	feature_id[7].value > threshold=3.1567740440368652
node_256: feature_name=Isg15	feature_id[12].value <= threshold=0.8958797454833984
node_257: feature_name=LOC101823249	feature_id[14].value <= threshold=2.802901029586792
node_258: feature_name=Rps28	feature_id[7].value <= threshold=4.255587577819824
node_259: feature_name=Retsat	feature_id[56].value <= threshold=1.2424533367156982
node_260: feature_name=Sftpb	feature_id[6].value > threshold=5.718669652938843
node_282: feature_name=Id2	feature_id[21].value > threshold=1.589026927947998
node_284: feature_name=Rps27	feature_id[25].value > threshold=2.799211025238037
Class: Non-vaccinated
Rules_135	passed counts:3
node_0: feature_name=Mx1	feature_id[11].value <= threshold=1.2424533367156982
node_1: feature_name=LOC121136222	feature_id[1].value <= threshold=2.2499048709869385
node_2: feature_name=LOC121139263	feature_id[2].value > threshold=1.497866153717041
node_100: feature_name=Rgcc	feature_id[0].value > threshold=0.8958797454833984
node_184: feature_name=Rps28	feature_id[7].value <= threshold=3.1567740440368652
node_185: feature_name=SCoV2-UTR3	feature_id[100].value <= threshold=3.434507131576538
node_186: feature_name=LOC121139262	feature_id[3].value <= threshold=3.1567740440368652
node_187: feature_name=LOC121139263	feature_id[2].value > threshold=2.3502402305603027
node_205: feature_name=LOC101830959	feature_id[98].value > threshold=1.497866153717041
node_219: feature_name=Vamp8	feature_id[20].value > threshold=2.0715673565864563
Class: mRNA vaccine + Attenuated vaccine
Rules_136	passed counts:3
node_0: feature_name=Mx1	feature_id[11].value <= threshold=1.2424533367156982
node_1: feature_name=LOC121136222	feature_id[1].value <= threshold=2.2499048709869385
node_2: feature_name=LOC121139263	feature_id[2].value > threshold=1.497866153717041
node_100: feature_name=Rgcc	feature_id[0].value <= threshold=0.8958797454833984
node_101: feature_name=Ager	feature_id[27].value > threshold=4.016342401504517
node_163: feature_name=LOC101841133	feature_id[16].value <= threshold=0.3465735912322998
node_164: feature_name=LOC121139263	feature_id[2].value > threshold=2.3810869455337524
node_168: feature_name=Rgcc	feature_id[0].value > threshold=0.3465735912322998
node_172: feature_name=LOC101832695	feature_id[42].value <= threshold=1.0397207736968994
node_173: feature_name=Hspa8	feature_id[13].value > threshold=1.2424533367156982
Class: mRNA vaccine + Attenuated vaccine
Rules_137	passed counts:3
node_0: feature_name=Mx1	feature_id[11].value <= threshold=1.2424533367156982
node_1: feature_name=LOC121136222	feature_id[1].value <= threshold=2.2499048709869385
node_2: feature_name=LOC121139263	feature_id[2].value > threshold=1.497866153717041
node_100: feature_name=Rgcc	feature_id[0].value <= threshold=0.8958797454833984
node_101: feature_name=Ager	feature_id[27].value <= threshold=4.016342401504517
node_102: feature_name=Cdkn1b	feature_id[108].value <= threshold=0.3465735912322998
node_103: feature_name=Mgst2	feature_id[64].value <= threshold=0.3465735912322998
node_104: feature_name=LOC101833432	feature_id[74].value > threshold=1.497866153717041
node_118: feature_name=Rps29	feature_id[4].value <= threshold=2.518476366996765
node_119: feature_name=Atp1b3	feature_id[63].value <= threshold=1.7917594909667969
Class: mRNA vaccine + Attenuated vaccine
Rules_138	passed counts:3
node_0: feature_name=Mx1	feature_id[11].value <= threshold=1.2424533367156982
node_1: feature_name=LOC121136222	feature_id[1].value <= threshold=2.2499048709869385
node_2: feature_name=LOC121139263	feature_id[2].value > threshold=1.497866153717041
node_100: feature_name=Rgcc	feature_id[0].value <= threshold=0.8958797454833984
node_101: feature_name=Ager	feature_id[27].value <= threshold=4.016342401504517
node_102: feature_name=Cdkn1b	feature_id[108].value <= threshold=0.3465735912322998
node_103: feature_name=Mgst2	feature_id[64].value <= threshold=0.3465735912322998
node_104: feature_name=LOC101833432	feature_id[74].value <= threshold=1.497866153717041
node_105: feature_name=LOC121138193	feature_id[5].value <= threshold=2.802901029586792
node_106: feature_name=LOC101834902	feature_id[84].value > threshold=4.161318421363831
Class: Adenovirus vaccine + Adenovirus vaccine
Rules_139	passed counts:3
node_0: feature_name=Mx1	feature_id[11].value <= threshold=1.2424533367156982
node_1: feature_name=LOC121136222	feature_id[1].value <= threshold=2.2499048709869385
node_2: feature_name=LOC121139263	feature_id[2].value <= threshold=1.497866153717041
node_3: feature_name=LOC101841133	feature_id[16].value <= threshold=0.3465735912322998
node_4: feature_name=LOC101835350	feature_id[15].value <= threshold=5.603919744491577
node_5: feature_name=Rpl3	feature_id[35].value <= threshold=2.86179256439209
node_6: feature_name=Rsad2	feature_id[38].value <= threshold=1.445185899734497
node_7: feature_name=LOC121139262	feature_id[3].value <= threshold=2.1383330821990967
node_8: feature_name=LOC101834902	feature_id[84].value > threshold=5.386573791503906
node_52: feature_name=LOC101834849	feature_id[97].value > threshold=1.7005987167358398
Class: mRNA vaccine + Attenuated vaccine
Rules_140	passed counts:3
node_0: feature_name=Mx1	feature_id[11].value <= threshold=1.2424533367156982
node_1: feature_name=LOC121136222	feature_id[1].value <= threshold=2.2499048709869385
node_2: feature_name=LOC121139263	feature_id[2].value <= threshold=1.497866153717041
node_3: feature_name=LOC101841133	feature_id[16].value <= threshold=0.3465735912322998
node_4: feature_name=LOC101835350	feature_id[15].value <= threshold=5.603919744491577
node_5: feature_name=Rpl3	feature_id[35].value <= threshold=2.86179256439209
node_6: feature_name=Rsad2	feature_id[38].value <= threshold=1.445185899734497
node_7: feature_name=LOC121139262	feature_id[3].value <= threshold=2.1383330821990967
node_8: feature_name=LOC101834902	feature_id[84].value <= threshold=5.386573791503906
node_9: feature_name=Cd74	feature_id[26].value > threshold=3.941534638404846
node_45: feature_name=Rps7	feature_id[93].value > threshold=2.602003335952759
node_49: feature_name=LOC101834849	feature_id[97].value > threshold=2.221325635910034
Class: Adenovirus vaccine + Adenovirus vaccine
Rules_141	passed counts:3
node_0: feature_name=Mx1	feature_id[11].value <= threshold=1.2424533367156982
node_1: feature_name=LOC121136222	feature_id[1].value <= threshold=2.2499048709869385
node_2: feature_name=LOC121139263	feature_id[2].value <= threshold=1.497866153717041
node_3: feature_name=LOC101841133	feature_id[16].value <= threshold=0.3465735912322998
node_4: feature_name=LOC101835350	feature_id[15].value <= threshold=5.603919744491577
node_5: feature_name=Rpl3	feature_id[35].value <= threshold=2.86179256439209
node_6: feature_name=Rsad2	feature_id[38].value <= threshold=1.445185899734497
node_7: feature_name=LOC121139262	feature_id[3].value <= threshold=2.1383330821990967
node_8: feature_name=LOC101834902	feature_id[84].value <= threshold=5.386573791503906
node_9: feature_name=Cd74	feature_id[26].value <= threshold=3.941534638404846
node_10: feature_name=Rgcc	feature_id[0].value <= threshold=1.7005987167358398
node_11: feature_name=Kng1	feature_id[52].value <= threshold=2.1383330821990967
node_12: feature_name=LOC101823249	feature_id[14].value <= threshold=3.3454211950302124
node_13: feature_name=Ctsh	feature_id[86].value <= threshold=2.754694104194641
node_14: feature_name=Gadd45b	feature_id[91].value <= threshold=1.8688347935676575
node_15: feature_name=LOC101822668	feature_id[75].value > threshold=6.036670446395874
node_29: feature_name=LOC101832386	feature_id[51].value > threshold=2.1383330821990967
node_33: feature_name=Fth1	feature_id[32].value > threshold=3.400641441345215
Class: Adenovirus vaccine + Adenovirus vaccine
Rules_142	passed counts:3
node_0: feature_name=Mx1	feature_id[11].value <= threshold=1.2424533367156982
node_1: feature_name=LOC121136222	feature_id[1].value <= threshold=2.2499048709869385
node_2: feature_name=LOC121139263	feature_id[2].value <= threshold=1.497866153717041
node_3: feature_name=LOC101841133	feature_id[16].value <= threshold=0.3465735912322998
node_4: feature_name=LOC101835350	feature_id[15].value <= threshold=5.603919744491577
node_5: feature_name=Rpl3	feature_id[35].value <= threshold=2.86179256439209
node_6: feature_name=Rsad2	feature_id[38].value <= threshold=1.445185899734497
node_7: feature_name=LOC121139262	feature_id[3].value <= threshold=2.1383330821990967
node_8: feature_name=LOC101834902	feature_id[84].value <= threshold=5.386573791503906
node_9: feature_name=Cd74	feature_id[26].value <= threshold=3.941534638404846
node_10: feature_name=Rgcc	feature_id[0].value <= threshold=1.7005987167358398
node_11: feature_name=Kng1	feature_id[52].value <= threshold=2.1383330821990967
node_12: feature_name=LOC101823249	feature_id[14].value <= threshold=3.3454211950302124
node_13: feature_name=Ctsh	feature_id[86].value <= threshold=2.754694104194641
node_14: feature_name=Gadd45b	feature_id[91].value <= threshold=1.8688347935676575
node_15: feature_name=LOC101822668	feature_id[75].value > threshold=6.036670446395874
node_29: feature_name=LOC101832386	feature_id[51].value > threshold=2.1383330821990967
node_33: feature_name=Fth1	feature_id[32].value <= threshold=3.400641441345215
Class: Attenuated vaccine + Attenuated vaccine
Rules_143	passed counts:2
node_0: feature_name=Mx1	feature_id[11].value > threshold=1.2424533367156982
node_478: feature_name=Rgcc	feature_id[0].value > threshold=1.7005987167358398
node_622: feature_name=Pdpn	feature_id[96].value > threshold=1.7005987167358398
node_736: feature_name=Tmsb10	feature_id[88].value <= threshold=3.9118229150772095
node_737: feature_name=Rpsa	feature_id[17].value > threshold=1.7005987167358398
node_745: feature_name=Tmsb4x	feature_id[44].value <= threshold=4.481067657470703
node_746: feature_name=Nt5c3a	feature_id[90].value <= threshold=0.3465735912322998
Class: mRNA vaccine + mRNA vaccine
Rules_144	passed counts:2
node_0: feature_name=Mx1	feature_id[11].value > threshold=1.2424533367156982
node_478: feature_name=Rgcc	feature_id[0].value > threshold=1.7005987167358398
node_622: feature_name=Pdpn	feature_id[96].value > threshold=1.7005987167358398
node_736: feature_name=Tmsb10	feature_id[88].value <= threshold=3.9118229150772095
node_737: feature_name=Rpsa	feature_id[17].value <= threshold=1.7005987167358398
node_738: feature_name=Eif2s2	feature_id[85].value > threshold=2.1383330821990967
node_740: feature_name=LOC121138193	feature_id[5].value <= threshold=2.3025851249694824
Class: Non-vaccinated
Rules_145	passed counts:2
node_0: feature_name=Mx1	feature_id[11].value > threshold=1.2424533367156982
node_478: feature_name=Rgcc	feature_id[0].value > threshold=1.7005987167358398
node_622: feature_name=Pdpn	feature_id[96].value <= threshold=1.7005987167358398
node_623: feature_name=Rgcc	feature_id[0].value > threshold=2.2499048709869385
node_679: feature_name=LOC101834849	feature_id[97].value <= threshold=4.068990230560303
node_680: feature_name=Dstn	feature_id[48].value <= threshold=3.649898648262024
node_681: feature_name=Fcgr4	feature_id[55].value <= threshold=1.8688347935676575
node_682: feature_name=Sftpb	feature_id[6].value > threshold=5.225688934326172
node_726: feature_name=Hes1	feature_id[57].value <= threshold=3.0456548929214478
node_727: feature_name=Tomm20	feature_id[109].value > threshold=2.3502402305603027
node_729: feature_name=Hes1	feature_id[57].value <= threshold=1.7005987167358398
Class: Non-vaccinated
Rules_146	passed counts:2
node_0: feature_name=Mx1	feature_id[11].value > threshold=1.2424533367156982
node_478: feature_name=Rgcc	feature_id[0].value > threshold=1.7005987167358398
node_622: feature_name=Pdpn	feature_id[96].value <= threshold=1.7005987167358398
node_623: feature_name=Rgcc	feature_id[0].value > threshold=2.2499048709869385
node_679: feature_name=LOC101834849	feature_id[97].value <= threshold=4.068990230560303
node_680: feature_name=Dstn	feature_id[48].value <= threshold=3.649898648262024
node_681: feature_name=Fcgr4	feature_id[55].value <= threshold=1.8688347935676575
node_682: feature_name=Sftpb	feature_id[6].value <= threshold=5.225688934326172
node_683: feature_name=LOC101834902	feature_id[84].value <= threshold=5.048868894577026
node_684: feature_name=Rps27	feature_id[25].value <= threshold=3.4143561124801636
node_685: feature_name=Sftpb	feature_id[6].value <= threshold=5.209471225738525
node_686: feature_name=Retsat	feature_id[56].value <= threshold=1.497866153717041
node_687: feature_name=rna-NC-013276.1:1101..2662	feature_id[69].value > threshold=0.3465735912322998
node_689: feature_name=Bcam	feature_id[82].value > threshold=2.7403194904327393
node_711: feature_name=Dstn	feature_id[48].value <= threshold=2.602003335952759
Class: Non-vaccinated
Rules_147	passed counts:2
node_0: feature_name=Mx1	feature_id[11].value > threshold=1.2424533367156982
node_478: feature_name=Rgcc	feature_id[0].value > threshold=1.7005987167358398
node_622: feature_name=Pdpn	feature_id[96].value <= threshold=1.7005987167358398
node_623: feature_name=Rgcc	feature_id[0].value > threshold=2.2499048709869385
node_679: feature_name=LOC101834849	feature_id[97].value <= threshold=4.068990230560303
node_680: feature_name=Dstn	feature_id[48].value <= threshold=3.649898648262024
node_681: feature_name=Fcgr4	feature_id[55].value <= threshold=1.8688347935676575
node_682: feature_name=Sftpb	feature_id[6].value <= threshold=5.225688934326172
node_683: feature_name=LOC101834902	feature_id[84].value <= threshold=5.048868894577026
node_684: feature_name=Rps27	feature_id[25].value <= threshold=3.4143561124801636
node_685: feature_name=Sftpb	feature_id[6].value <= threshold=5.209471225738525
node_686: feature_name=Retsat	feature_id[56].value <= threshold=1.497866153717041
node_687: feature_name=rna-NC-013276.1:1101..2662	feature_id[69].value > threshold=0.3465735912322998
node_689: feature_name=Bcam	feature_id[82].value <= threshold=2.7403194904327393
node_690: feature_name=Ndufb1	feature_id[104].value <= threshold=2.3810869455337524
node_691: feature_name=Nucb2	feature_id[80].value > threshold=1.8688347935676575
node_705: feature_name=Eny2	feature_id[107].value <= threshold=0.3465735912322998
Class: mRNA vaccine + mRNA vaccine
Rules_148	passed counts:2
node_0: feature_name=Mx1	feature_id[11].value > threshold=1.2424533367156982
node_478: feature_name=Rgcc	feature_id[0].value > threshold=1.7005987167358398
node_622: feature_name=Pdpn	feature_id[96].value <= threshold=1.7005987167358398
node_623: feature_name=Rgcc	feature_id[0].value > threshold=2.2499048709869385
node_679: feature_name=LOC101834849	feature_id[97].value <= threshold=4.068990230560303
node_680: feature_name=Dstn	feature_id[48].value <= threshold=3.649898648262024
node_681: feature_name=Fcgr4	feature_id[55].value <= threshold=1.8688347935676575
node_682: feature_name=Sftpb	feature_id[6].value <= threshold=5.225688934326172
node_683: feature_name=LOC101834902	feature_id[84].value <= threshold=5.048868894577026
node_684: feature_name=Rps27	feature_id[25].value <= threshold=3.4143561124801636
node_685: feature_name=Sftpb	feature_id[6].value <= threshold=5.209471225738525
node_686: feature_name=Retsat	feature_id[56].value <= threshold=1.497866153717041
node_687: feature_name=rna-NC-013276.1:1101..2662	feature_id[69].value > threshold=0.3465735912322998
node_689: feature_name=Bcam	feature_id[82].value <= threshold=2.7403194904327393
node_690: feature_name=Ndufb1	feature_id[104].value <= threshold=2.3810869455337524
node_691: feature_name=Nucb2	feature_id[80].value <= threshold=1.8688347935676575
node_692: feature_name=Eef1a1	feature_id[22].value > threshold=0.8958797454833984
node_696: feature_name=LOC101830959	feature_id[98].value <= threshold=2.1383330821990967
node_697: feature_name=Sftpc	feature_id[37].value <= threshold=1.2424533367156982
node_698: feature_name=Mgst2	feature_id[64].value <= threshold=0.3465735912322998
Class: Non-vaccinated
Rules_149	passed counts:2
node_0: feature_name=Mx1	feature_id[11].value > threshold=1.2424533367156982
node_478: feature_name=Rgcc	feature_id[0].value > threshold=1.7005987167358398
node_622: feature_name=Pdpn	feature_id[96].value <= threshold=1.7005987167358398
node_623: feature_name=Rgcc	feature_id[0].value > threshold=2.2499048709869385
node_679: feature_name=LOC101834849	feature_id[97].value <= threshold=4.068990230560303
node_680: feature_name=Dstn	feature_id[48].value <= threshold=3.649898648262024
node_681: feature_name=Fcgr4	feature_id[55].value <= threshold=1.8688347935676575
node_682: feature_name=Sftpb	feature_id[6].value <= threshold=5.225688934326172
node_683: feature_name=LOC101834902	feature_id[84].value <= threshold=5.048868894577026
node_684: feature_name=Rps27	feature_id[25].value <= threshold=3.4143561124801636
node_685: feature_name=Sftpb	feature_id[6].value <= threshold=5.209471225738525
node_686: feature_name=Retsat	feature_id[56].value <= threshold=1.497866153717041
node_687: feature_name=rna-NC-013276.1:1101..2662	feature_id[69].value > threshold=0.3465735912322998
node_689: feature_name=Bcam	feature_id[82].value <= threshold=2.7403194904327393
node_690: feature_name=Ndufb1	feature_id[104].value <= threshold=2.3810869455337524
node_691: feature_name=Nucb2	feature_id[80].value <= threshold=1.8688347935676575
node_692: feature_name=Eef1a1	feature_id[22].value <= threshold=0.8958797454833984
node_693: feature_name=LOC121136222	feature_id[1].value > threshold=0.8958797454833984
Class: Non-vaccinated
Rules_150	passed counts:2
node_0: feature_name=Mx1	feature_id[11].value > threshold=1.2424533367156982
node_478: feature_name=Rgcc	feature_id[0].value > threshold=1.7005987167358398
node_622: feature_name=Pdpn	feature_id[96].value <= threshold=1.7005987167358398
node_623: feature_name=Rgcc	feature_id[0].value <= threshold=2.2499048709869385
node_624: feature_name=LOC101833432	feature_id[74].value > threshold=1.2424533367156982
node_636: feature_name=Irf9	feature_id[47].value > threshold=0.8958797454833984
node_650: feature_name=Rps29	feature_id[4].value > threshold=2.561982035636902
node_654: feature_name=Psme1	feature_id[41].value > threshold=0.8958797454833984
node_658: feature_name=LOC121138193	feature_id[5].value <= threshold=5.540332078933716
node_659: feature_name=Tmsb10	feature_id[88].value > threshold=1.2424533367156982
node_661: feature_name=LOC101838117	feature_id[36].value > threshold=5.599531888961792
node_675: feature_name=Rpl3	feature_id[35].value > threshold=2.51521897315979
Class: Non-vaccinated
Rules_151	passed counts:2
node_0: feature_name=Mx1	feature_id[11].value > threshold=1.2424533367156982
node_478: feature_name=Rgcc	feature_id[0].value > threshold=1.7005987167358398
node_622: feature_name=Pdpn	feature_id[96].value <= threshold=1.7005987167358398
node_623: feature_name=Rgcc	feature_id[0].value <= threshold=2.2499048709869385
node_624: feature_name=LOC101833432	feature_id[74].value > threshold=1.2424533367156982
node_636: feature_name=Irf9	feature_id[47].value > threshold=0.8958797454833984
node_650: feature_name=Rps29	feature_id[4].value > threshold=2.561982035636902
node_654: feature_name=Psme1	feature_id[41].value > threshold=0.8958797454833984
node_658: feature_name=LOC121138193	feature_id[5].value <= threshold=5.540332078933716
node_659: feature_name=Tmsb10	feature_id[88].value > threshold=1.2424533367156982
node_661: feature_name=LOC101838117	feature_id[36].value > threshold=5.599531888961792
node_675: feature_name=Rpl3	feature_id[35].value <= threshold=2.51521897315979
Class: Adenovirus vaccine + Adenovirus vaccine
Rules_152	passed counts:2
node_0: feature_name=Mx1	feature_id[11].value > threshold=1.2424533367156982
node_478: feature_name=Rgcc	feature_id[0].value > threshold=1.7005987167358398
node_622: feature_name=Pdpn	feature_id[96].value <= threshold=1.7005987167358398
node_623: feature_name=Rgcc	feature_id[0].value <= threshold=2.2499048709869385
node_624: feature_name=LOC101833432	feature_id[74].value > threshold=1.2424533367156982
node_636: feature_name=Irf9	feature_id[47].value > threshold=0.8958797454833984
node_650: feature_name=Rps29	feature_id[4].value > threshold=2.561982035636902
node_654: feature_name=Psme1	feature_id[41].value > threshold=0.8958797454833984
node_658: feature_name=LOC121138193	feature_id[5].value <= threshold=5.540332078933716
node_659: feature_name=Tmsb10	feature_id[88].value > threshold=1.2424533367156982
node_661: feature_name=LOC101838117	feature_id[36].value <= threshold=5.599531888961792
node_662: feature_name=Ptma	feature_id[73].value > threshold=1.2424533367156982
node_666: feature_name=LOC121139263	feature_id[2].value > threshold=1.9356005191802979
node_670: feature_name=Dstn	feature_id[48].value <= threshold=0.3465735912322998
node_671: feature_name=LOC101838117	feature_id[36].value > threshold=2.8417898416519165
Class: Non-vaccinated
Rules_153	passed counts:2
node_0: feature_name=Mx1	feature_id[11].value > threshold=1.2424533367156982
node_478: feature_name=Rgcc	feature_id[0].value > threshold=1.7005987167358398
node_622: feature_name=Pdpn	feature_id[96].value <= threshold=1.7005987167358398
node_623: feature_name=Rgcc	feature_id[0].value <= threshold=2.2499048709869385
node_624: feature_name=LOC101833432	feature_id[74].value > threshold=1.2424533367156982
node_636: feature_name=Irf9	feature_id[47].value > threshold=0.8958797454833984
node_650: feature_name=Rps29	feature_id[4].value <= threshold=2.561982035636902
node_651: feature_name=LOC121136222	feature_id[1].value <= threshold=1.497866153717041
Class: Non-vaccinated
Rules_154	passed counts:2
node_0: feature_name=Mx1	feature_id[11].value > threshold=1.2424533367156982
node_478: feature_name=Rgcc	feature_id[0].value > threshold=1.7005987167358398
node_622: feature_name=Pdpn	feature_id[96].value <= threshold=1.7005987167358398
node_623: feature_name=Rgcc	feature_id[0].value <= threshold=2.2499048709869385
node_624: feature_name=LOC101833432	feature_id[74].value > threshold=1.2424533367156982
node_636: feature_name=Irf9	feature_id[47].value <= threshold=0.8958797454833984
node_637: feature_name=Atp1b3	feature_id[63].value <= threshold=1.497866153717041
node_638: feature_name=Cd74	feature_id[26].value <= threshold=4.210781574249268
node_639: feature_name=Rps28	feature_id[7].value <= threshold=3.8171685934066772
node_640: feature_name=LOC101833432	feature_id[74].value > threshold=2.2499048709869385
node_642: feature_name=Rpsa	feature_id[17].value > threshold=2.2154083847999573
Class: mRNA vaccine + mRNA vaccine
Rules_155	passed counts:2
node_0: feature_name=Mx1	feature_id[11].value > threshold=1.2424533367156982
node_478: feature_name=Rgcc	feature_id[0].value > threshold=1.7005987167358398
node_622: feature_name=Pdpn	feature_id[96].value <= threshold=1.7005987167358398
node_623: feature_name=Rgcc	feature_id[0].value <= threshold=2.2499048709869385
node_624: feature_name=LOC101833432	feature_id[74].value <= threshold=1.2424533367156982
node_625: feature_name=LOC101840088	feature_id[31].value > threshold=2.7403194904327393
node_631: feature_name=Ctsh	feature_id[86].value > threshold=1.7005987167358398
node_633: feature_name=LOC101843592	feature_id[23].value > threshold=0.5493061542510986
Class: Non-vaccinated
Rules_156	passed counts:2
node_0: feature_name=Mx1	feature_id[11].value > threshold=1.2424533367156982
node_478: feature_name=Rgcc	feature_id[0].value > threshold=1.7005987167358398
node_622: feature_name=Pdpn	feature_id[96].value <= threshold=1.7005987167358398
node_623: feature_name=Rgcc	feature_id[0].value <= threshold=2.2499048709869385
node_624: feature_name=LOC101833432	feature_id[74].value <= threshold=1.2424533367156982
node_625: feature_name=LOC101840088	feature_id[31].value > threshold=2.7403194904327393
node_631: feature_name=Ctsh	feature_id[86].value <= threshold=1.7005987167358398
Class: mRNA vaccine + mRNA vaccine
Rules_157	passed counts:2
node_0: feature_name=Mx1	feature_id[11].value > threshold=1.2424533367156982
node_478: feature_name=Rgcc	feature_id[0].value > threshold=1.7005987167358398
node_622: feature_name=Pdpn	feature_id[96].value <= threshold=1.7005987167358398
node_623: feature_name=Rgcc	feature_id[0].value <= threshold=2.2499048709869385
node_624: feature_name=LOC101833432	feature_id[74].value <= threshold=1.2424533367156982
node_625: feature_name=LOC101840088	feature_id[31].value <= threshold=2.7403194904327393
node_626: feature_name=Ubb	feature_id[70].value <= threshold=2.0126758217811584
node_627: feature_name=Rplp1	feature_id[40].value > threshold=3.49003803730011
Class: Non-vaccinated
Rules_158	passed counts:2
node_0: feature_name=Mx1	feature_id[11].value > threshold=1.2424533367156982
node_478: feature_name=Rgcc	feature_id[0].value <= threshold=1.7005987167358398
node_479: feature_name=Rpl38	feature_id[8].value > threshold=2.802901029586792
node_551: feature_name=Retsat	feature_id[56].value <= threshold=0.8958797454833984
node_552: feature_name=LOC101824821	feature_id[61].value <= threshold=0.8958797454833984
node_553: feature_name=LOC121136222	feature_id[1].value > threshold=2.3502402305603027
node_583: feature_name=Eef1a1	feature_id[22].value > threshold=4.102609157562256
node_597: feature_name=Cdkn1b	feature_id[108].value <= threshold=0.3465735912322998
node_598: feature_name=LOC101830959	feature_id[98].value > threshold=1.2424533367156982
Class: mRNA vaccine + mRNA vaccine
Rules_159	passed counts:2
node_0: feature_name=Mx1	feature_id[11].value > threshold=1.2424533367156982
node_478: feature_name=Rgcc	feature_id[0].value <= threshold=1.7005987167358398
node_479: feature_name=Rpl38	feature_id[8].value > threshold=2.802901029586792
node_551: feature_name=Retsat	feature_id[56].value <= threshold=0.8958797454833984
node_552: feature_name=LOC101824821	feature_id[61].value <= threshold=0.8958797454833984
node_553: feature_name=LOC121136222	feature_id[1].value > threshold=2.3502402305603027
node_583: feature_name=Eef1a1	feature_id[22].value <= threshold=4.102609157562256
node_584: feature_name=Eif2s2	feature_id[85].value <= threshold=1.497866153717041
node_585: feature_name=Mettl7a	feature_id[29].value <= threshold=1.497866153717041
Class: mRNA vaccine + Attenuated vaccine
Rules_160	passed counts:2
node_0: feature_name=Mx1	feature_id[11].value > threshold=1.2424533367156982
node_478: feature_name=Rgcc	feature_id[0].value <= threshold=1.7005987167358398
node_479: feature_name=Rpl38	feature_id[8].value > threshold=2.802901029586792
node_551: feature_name=Retsat	feature_id[56].value <= threshold=0.8958797454833984
node_552: feature_name=LOC101824821	feature_id[61].value <= threshold=0.8958797454833984
node_553: feature_name=LOC121136222	feature_id[1].value <= threshold=2.3502402305603027
node_554: feature_name=Fabp5	feature_id[62].value > threshold=3.0201274156570435
node_576: feature_name=Cdkn1b	feature_id[108].value > threshold=0.3465735912322998
node_578: feature_name=Ptma	feature_id[73].value <= threshold=2.2499048709869385
Class: Adenovirus vaccine + Adenovirus vaccine
Rules_161	passed counts:2
node_0: feature_name=Mx1	feature_id[11].value > threshold=1.2424533367156982
node_478: feature_name=Rgcc	feature_id[0].value <= threshold=1.7005987167358398
node_479: feature_name=Rpl38	feature_id[8].value > threshold=2.802901029586792
node_551: feature_name=Retsat	feature_id[56].value <= threshold=0.8958797454833984
node_552: feature_name=LOC101824821	feature_id[61].value <= threshold=0.8958797454833984
node_553: feature_name=LOC121136222	feature_id[1].value <= threshold=2.3502402305603027
node_554: feature_name=Fabp5	feature_id[62].value <= threshold=3.0201274156570435
node_555: feature_name=Rps29	feature_id[4].value > threshold=2.3502402305603027
node_557: feature_name=Isg15	feature_id[12].value > threshold=0.3465735912322998
node_559: feature_name=Rpl38	feature_id[8].value <= threshold=3.5686391592025757
node_560: feature_name=Rpl28	feature_id[102].value > threshold=1.7005987167358398
node_562: feature_name=Wfdc2	feature_id[28].value > threshold=1.497866153717041
node_566: feature_name=LOC101834849	feature_id[97].value > threshold=3.293085813522339
node_572: feature_name=LOC106020811	feature_id[66].value > threshold=0.3465735912322998
Class: Non-vaccinated
Rules_162	passed counts:2
node_0: feature_name=Mx1	feature_id[11].value > threshold=1.2424533367156982
node_478: feature_name=Rgcc	feature_id[0].value <= threshold=1.7005987167358398
node_479: feature_name=Rpl38	feature_id[8].value > threshold=2.802901029586792
node_551: feature_name=Retsat	feature_id[56].value <= threshold=0.8958797454833984
node_552: feature_name=LOC101824821	feature_id[61].value <= threshold=0.8958797454833984
node_553: feature_name=LOC121136222	feature_id[1].value <= threshold=2.3502402305603027
node_554: feature_name=Fabp5	feature_id[62].value <= threshold=3.0201274156570435
node_555: feature_name=Rps29	feature_id[4].value > threshold=2.3502402305603027
node_557: feature_name=Isg15	feature_id[12].value > threshold=0.3465735912322998
node_559: feature_name=Rpl38	feature_id[8].value <= threshold=3.5686391592025757
node_560: feature_name=Rpl28	feature_id[102].value <= threshold=1.7005987167358398
Class: Attenuated vaccine + Attenuated vaccine
Rules_163	passed counts:2
node_0: feature_name=Mx1	feature_id[11].value > threshold=1.2424533367156982
node_478: feature_name=Rgcc	feature_id[0].value <= threshold=1.7005987167358398
node_479: feature_name=Rpl38	feature_id[8].value <= threshold=2.802901029586792
node_480: feature_name=LOC121139262	feature_id[3].value > threshold=3.737386107444763
node_508: feature_name=LOC101843592	feature_id[23].value <= threshold=0.8958797454833984
node_509: feature_name=Fcgr4	feature_id[55].value > threshold=0.3465735912322998
node_545: feature_name=LOC101824821	feature_id[61].value <= threshold=0.3465735912322998
node_546: feature_name=Rps7	feature_id[93].value > threshold=2.0715673565864563
Class: mRNA vaccine + mRNA vaccine
Rules_164	passed counts:2
node_0: feature_name=Mx1	feature_id[11].value > threshold=1.2424533367156982
node_478: feature_name=Rgcc	feature_id[0].value <= threshold=1.7005987167358398
node_479: feature_name=Rpl38	feature_id[8].value <= threshold=2.802901029586792
node_480: feature_name=LOC121139262	feature_id[3].value > threshold=3.737386107444763
node_508: feature_name=LOC101843592	feature_id[23].value <= threshold=0.8958797454833984
node_509: feature_name=Fcgr4	feature_id[55].value <= threshold=0.3465735912322998
node_510: feature_name=LOC121139264	feature_id[24].value > threshold=2.0126758217811584
node_530: feature_name=Mettl7a	feature_id[29].value > threshold=3.1745694875717163
node_542: feature_name=Ubb	feature_id[70].value <= threshold=3.4613219499588013
Class: mRNA vaccine + Attenuated vaccine
Rules_165	passed counts:2
node_0: feature_name=Mx1	feature_id[11].value > threshold=1.2424533367156982
node_478: feature_name=Rgcc	feature_id[0].value <= threshold=1.7005987167358398
node_479: feature_name=Rpl38	feature_id[8].value <= threshold=2.802901029586792
node_480: feature_name=LOC121139262	feature_id[3].value > threshold=3.737386107444763
node_508: feature_name=LOC101843592	feature_id[23].value <= threshold=0.8958797454833984
node_509: feature_name=Fcgr4	feature_id[55].value <= threshold=0.3465735912322998
[truncated: 2,775 more rows]

## Sheet: MCFS
Rules_0	passed counts:266
node_0: feature_name=Mx1	feature_id[3].value > threshold=1.2424533367156982
node_474: feature_name=Rgcc	feature_id[1].value > threshold=1.7005987167358398
node_602: feature_name=Rgcc	feature_id[1].value > threshold=2.3502402305603027
node_664: feature_name=Samsn1	feature_id[423].value <= threshold=0.8958797454833984
node_665: feature_name=Mvb12b	feature_id[560].value <= threshold=0.8958797454833984
node_666: feature_name=Cibar1	feature_id[443].value <= threshold=0.3465735912322998
node_667: feature_name=Tppp3	feature_id[196].value <= threshold=1.7776740193367004
node_668: feature_name=Fam102b	feature_id[458].value <= threshold=1.2424533367156982
node_669: feature_name=Glipr2	feature_id[611].value <= threshold=1.8444397449493408
node_670: feature_name=LOC121138193	feature_id[69].value <= threshold=4.689281463623047
node_671: feature_name=Cxcl15	feature_id[286].value <= threshold=2.3937458992004395
node_672: feature_name=Uba52	feature_id[373].value <= threshold=3.465247392654419
node_673: feature_name=Adamts5	feature_id[403].value <= threshold=1.2424533367156982
node_674: feature_name=LOC101829818	feature_id[364].value > threshold=0.3465735912322998
node_676: feature_name=LOC101844521	feature_id[301].value <= threshold=2.0126758217811584
node_677: feature_name=LOC101827682	feature_id[515].value <= threshold=1.7005987167358398
node_678: feature_name=LOC101829278	feature_id[148].value <= threshold=2.3810869455337524
node_679: feature_name=Adm	feature_id[437].value <= threshold=2.914472818374634
node_680: feature_name=LOC121132885	feature_id[573].value <= threshold=0.3465735912322998
node_681: feature_name=LOC106022816	feature_id[177].value <= threshold=2.2499048709869385
node_682: feature_name=Eif6	feature_id[505].value <= threshold=2.1383330821990967
node_683: feature_name=LOC121139460	feature_id[303].value <= threshold=0.3465735912322998
node_684: feature_name=LOC101838408	feature_id[201].value <= threshold=1.497866153717041
node_685: feature_name=Gstp1	feature_id[518].value <= threshold=3.384246587753296
Class: Non-vaccinated
Rules_1	passed counts:227
node_0: feature_name=Mx1	feature_id[3].value <= threshold=1.2424533367156982
node_1: feature_name=LOC121136222	feature_id[5].value <= threshold=2.2499048709869385
node_2: feature_name=LOC121139263	feature_id[0].value <= threshold=1.497866153717041
node_3: feature_name=LOC101841133	feature_id[225].value <= threshold=0.3465735912322998
node_4: feature_name=LOC101835350	feature_id[110].value <= threshold=5.603919744491577
node_5: feature_name=Rpl18	feature_id[138].value <= threshold=2.86179256439209
node_6: feature_name=Aida	feature_id[249].value <= threshold=0.8958797454833984
node_7: feature_name=Tpt1	feature_id[78].value <= threshold=3.540854334831238
node_8: feature_name=LOC101832695	feature_id[14].value <= threshold=1.8688347935676575
node_9: feature_name=LOC101840088	feature_id[16].value <= threshold=3.0677825212478638
node_10: feature_name=Rpl13	feature_id[29].value <= threshold=2.636499762535095
node_11: feature_name=LOC121138339	feature_id[222].value <= threshold=0.8958797454833984
node_12: feature_name=Lgi3	feature_id[292].value <= threshold=2.8762863874435425
node_13: feature_name=Gnas	feature_id[398].value <= threshold=2.5249279737472534
node_14: feature_name=Fabp5	feature_id[485].value <= threshold=4.209900379180908
node_15: feature_name=Trex1	feature_id[248].value <= threshold=0.8958797454833984
node_16: feature_name=Cebpd	feature_id[296].value <= threshold=2.3410656452178955
node_17: feature_name=Rps16	feature_id[134].value <= threshold=3.0201274156570435
node_18: feature_name=Nwd1	feature_id[616].value <= threshold=0.8958797454833984
node_19: feature_name=Rpl7	feature_id[100].value <= threshold=3.0201274156570435
node_20: feature_name=Ube2q2	feature_id[408].value <= threshold=1.497866153717041
node_21: feature_name=Cfd	feature_id[241].value <= threshold=2.8314802646636963
node_22: feature_name=Siglecl1	feature_id[194].value <= threshold=0.8958797454833984
Class: Attenuated vaccine + Attenuated vaccine
Rules_2	passed counts:139
node_0: feature_name=Mx1	feature_id[3].value <= threshold=1.2424533367156982
node_1: feature_name=LOC121136222	feature_id[5].value <= threshold=2.2499048709869385
node_2: feature_name=LOC121139263	feature_id[0].value > threshold=1.497866153717041
node_100: feature_name=Rgcc	feature_id[1].value > threshold=0.8958797454833984
node_188: feature_name=Rps28	feature_id[360].value > threshold=3.1567740440368652
node_258: feature_name=Isg15	feature_id[2].value <= threshold=0.8958797454833984
node_259: feature_name=LOC101823249	feature_id[102].value <= threshold=2.802901029586792
node_260: feature_name=Rps28	feature_id[360].value <= threshold=4.255587577819824
node_261: feature_name=Retsat	feature_id[63].value <= threshold=1.2424533367156982
node_262: feature_name=LOC101837226	feature_id[67].value <= threshold=1.2424533367156982
node_263: feature_name=Mpc1	feature_id[251].value <= threshold=1.7005987167358398
node_264: feature_name=Dstn	feature_id[615].value <= threshold=3.145784616470337
node_265: feature_name=Id2	feature_id[564].value <= threshold=2.2499048709869385
node_266: feature_name=Rpl10a	feature_id[265].value <= threshold=2.943052053451538
node_267: feature_name=LOC101844521	feature_id[301].value <= threshold=1.7005987167358398
node_268: feature_name=LOC101842475	feature_id[149].value <= threshold=1.2424533367156982
Class: Adenovirus vaccine + Adenovirus vaccine
Rules_3	passed counts:105
node_0: feature_name=Mx1	feature_id[3].value <= threshold=1.2424533367156982
node_1: feature_name=LOC121136222	feature_id[5].value > threshold=2.2499048709869385
node_313: feature_name=Rgcc	feature_id[1].value <= threshold=1.8688347935676575
node_314: feature_name=LOC121139263	feature_id[0].value <= threshold=3.481121778488159
node_315: feature_name=Rpl38	feature_id[380].value <= threshold=3.0201274156570435
node_316: feature_name=Rps20	feature_id[224].value > threshold=2.5249279737472534
node_322: feature_name=LOC101830959	feature_id[308].value <= threshold=1.497866153717041
node_323: feature_name=LOC101837503	feature_id[28].value <= threshold=0.3465735912322998
node_324: feature_name=LOC101841133	feature_id[225].value <= threshold=0.8958797454833984
node_325: feature_name=Cfd	feature_id[241].value <= threshold=3.5105420351028442
node_326: feature_name=Lrrc8c	feature_id[407].value <= threshold=1.2424533367156982
node_327: feature_name=LOC106021986	feature_id[142].value <= threshold=0.3465735912322998
node_328: feature_name=Herpud1	feature_id[539].value <= threshold=1.2424533367156982
node_329: feature_name=Siglecl1	feature_id[194].value <= threshold=0.3465735912322998
node_330: feature_name=Cxcl15	feature_id[286].value <= threshold=2.1383330821990967
node_331: feature_name=Psmf1	feature_id[431].value <= threshold=0.8958797454833984
node_332: feature_name=LOC121133963	feature_id[160].value <= threshold=0.3465735912322998
node_333: feature_name=LOC101835362	feature_id[267].value <= threshold=1.8688347935676575
Class: mRNA vaccine + Attenuated vaccine
Rules_4	passed counts:75
node_0: feature_name=Mx1	feature_id[3].value > threshold=1.2424533367156982
node_474: feature_name=Rgcc	feature_id[1].value > threshold=1.7005987167358398
node_602: feature_name=Rgcc	feature_id[1].value <= threshold=2.3502402305603027
node_603: feature_name=LOC101833432	feature_id[491].value > threshold=1.2424533367156982
node_617: feature_name=Rplp0	feature_id[80].value > threshold=1.35402512550354
node_619: feature_name=Cxcl15	feature_id[286].value <= threshold=0.8958797454833984
node_620: feature_name=Rpl10	feature_id[147].value > threshold=2.86179256439209
node_642: feature_name=Mdk	feature_id[504].value <= threshold=0.3465735912322998
node_643: feature_name=CUNH1orf54	feature_id[464].value <= threshold=0.8958797454833984
node_644: feature_name=Ubb	feature_id[111].value > threshold=2.3502402305603027
node_652: feature_name=Tap2	feature_id[232].value <= threshold=1.7005987167358398
node_653: feature_name=Tm4sf1	feature_id[507].value <= threshold=2.1242476105690002
Class: Non-vaccinated
Rules_5	passed counts:59
node_0: feature_name=Mx1	feature_id[3].value <= threshold=1.2424533367156982
node_1: feature_name=LOC121136222	feature_id[5].value > threshold=2.2499048709869385
node_313: feature_name=Rgcc	feature_id[1].value > threshold=1.8688347935676575
node_435: feature_name=LOC121139263	feature_id[0].value <= threshold=3.1132683753967285
node_436: feature_name=Hspa8	feature_id[231].value > threshold=1.497866153717041
node_442: feature_name=LOC101835350	feature_id[110].value > threshold=5.0932793617248535
node_452: feature_name=Rpl30	feature_id[143].value > threshold=2.4414010047912598
node_454: feature_name=Ctsh	feature_id[260].value <= threshold=2.3502402305603027
node_455: feature_name=Atp5mc2	feature_id[478].value <= threshold=2.5249279737472534
Class: mRNA vaccine + mRNA vaccine
Rules_6	passed counts:47
node_0: feature_name=Mx1	feature_id[3].value > threshold=1.2424533367156982
node_474: feature_name=Rgcc	feature_id[1].value <= threshold=1.7005987167358398
node_475: feature_name=LOC101823081	feature_id[125].value <= threshold=0.3465735912322998
node_476: feature_name=Retsat	feature_id[63].value <= threshold=0.8958797454833984
node_477: feature_name=LOC121136222	feature_id[5].value > threshold=2.3502402305603027
node_547: feature_name=Fcgr4	feature_id[230].value <= threshold=0.3465735912322998
node_548: feature_name=Gss	feature_id[62].value <= threshold=2.802901029586792
node_549: feature_name=LOC121139262	feature_id[4].value > threshold=3.2513949871063232
node_553: feature_name=S100a11	feature_id[277].value > threshold=0.3465735912322998
node_559: feature_name=Apobec1	feature_id[401].value <= threshold=0.8958797454833984
node_560: feature_name=Junb	feature_id[467].value <= threshold=2.2499048709869385
node_561: feature_name=Fmo2	feature_id[307].value <= threshold=2.6735538244247437
Class: mRNA vaccine + mRNA vaccine
Rules_7	passed counts:44
node_0: feature_name=Mx1	feature_id[3].value <= threshold=1.2424533367156982
node_1: feature_name=LOC121136222	feature_id[5].value <= threshold=2.2499048709869385
node_2: feature_name=LOC121139263	feature_id[0].value > threshold=1.497866153717041
node_100: feature_name=Rgcc	feature_id[1].value <= threshold=0.8958797454833984
node_101: feature_name=Ifi30	feature_id[291].value <= threshold=0.8958797454833984
node_102: feature_name=Rplp1	feature_id[120].value <= threshold=4.521729469299316
node_103: feature_name=Hspa5	feature_id[186].value <= threshold=1.2424533367156982
node_104: feature_name=Rps19	feature_id[94].value > threshold=1.497866153717041
node_106: feature_name=Sftpd	feature_id[298].value <= threshold=3.700615644454956
node_107: feature_name=Rpl4	feature_id[368].value <= threshold=1.7005987167358398
Class: Attenuated vaccine + Attenuated vaccine
Rules_8	passed counts:41
node_0: feature_name=Mx1	feature_id[3].value > threshold=1.2424533367156982
node_474: feature_name=Rgcc	feature_id[1].value <= threshold=1.7005987167358398
node_475: feature_name=LOC101823081	feature_id[125].value > threshold=0.3465735912322998
node_575: feature_name=Rsad2	feature_id[9].value > threshold=0.3465735912322998
node_585: feature_name=Nbl1	feature_id[388].value <= threshold=0.3465735912322998
node_586: feature_name=Zbtb32	feature_id[113].value <= threshold=0.3465735912322998
node_587: feature_name=Mdk	feature_id[504].value <= threshold=0.3465735912322998
Class: Non-vaccinated
Rules_9	passed counts:39
node_0: feature_name=Mx1	feature_id[3].value > threshold=1.2424533367156982
node_474: feature_name=Rgcc	feature_id[1].value <= threshold=1.7005987167358398
node_475: feature_name=LOC101823081	feature_id[125].value <= threshold=0.3465735912322998
node_476: feature_name=Retsat	feature_id[63].value <= threshold=0.8958797454833984
node_477: feature_name=LOC121136222	feature_id[5].value <= threshold=2.3502402305603027
node_478: feature_name=Rps29	feature_id[235].value > threshold=2.802901029586792
node_506: feature_name=Fabp5	feature_id[485].value <= threshold=3.0201274156570435
node_507: feature_name=Psme1	feature_id[8].value <= threshold=1.8688347935676575
node_508: feature_name=Nlrc5	feature_id[590].value <= threshold=0.3465735912322998
node_509: feature_name=Rpl27	feature_id[151].value <= threshold=1.7005987167358398
node_510: feature_name=LOC101840088	feature_id[16].value <= threshold=3.0677825212478638
node_511: feature_name=Rpl11	feature_id[83].value <= threshold=2.7403194904327393
node_512: feature_name=Chchd2	feature_id[325].value <= threshold=2.770631790161133
Class: Adenovirus vaccine + Adenovirus vaccine
Rules_10	passed counts:35
node_0: feature_name=Mx1	feature_id[3].value <= threshold=1.2424533367156982
node_1: feature_name=LOC121136222	feature_id[5].value > threshold=2.2499048709869385
node_313: feature_name=Rgcc	feature_id[1].value <= threshold=1.8688347935676575
node_314: feature_name=LOC121139263	feature_id[0].value > threshold=3.481121778488159
node_402: feature_name=Serpine2	feature_id[258].value <= threshold=1.8688347935676575
node_403: feature_name=C3	feature_id[199].value <= threshold=0.8958797454833984
node_404: feature_name=Dbi	feature_id[446].value > threshold=2.0126758217811584
node_414: feature_name=Fabp5	feature_id[485].value > threshold=2.4814223051071167
node_418: feature_name=Tmem59l	feature_id[587].value <= threshold=1.589026927947998
Class: mRNA vaccine + mRNA vaccine
Rules_11	passed counts:26
node_0: feature_name=Mx1	feature_id[3].value <= threshold=1.2424533367156982
node_1: feature_name=LOC121136222	feature_id[5].value <= threshold=2.2499048709869385
node_2: feature_name=LOC121139263	feature_id[0].value <= threshold=1.497866153717041
node_3: feature_name=LOC101841133	feature_id[225].value > threshold=0.3465735912322998
node_79: feature_name=Mier1	feature_id[523].value <= threshold=1.497866153717041
node_80: feature_name=Rgcc	feature_id[1].value > threshold=0.3465735912322998
node_86: feature_name=Gss	feature_id[62].value <= threshold=2.0126758217811584
node_87: feature_name=LOC121139460	feature_id[303].value <= threshold=0.3465735912322998
node_88: feature_name=LOC121136222	feature_id[5].value > threshold=1.2424533367156982
Class: Adenovirus vaccine + Adenovirus vaccine
Rules_12	passed counts:25
node_0: feature_name=Mx1	feature_id[3].value <= threshold=1.2424533367156982
node_1: feature_name=LOC121136222	feature_id[5].value <= threshold=2.2499048709869385
node_2: feature_name=LOC121139263	feature_id[0].value > threshold=1.497866153717041
node_100: feature_name=Rgcc	feature_id[1].value > threshold=0.8958797454833984
node_188: feature_name=Rps28	feature_id[360].value <= threshold=3.1567740440368652
node_189: feature_name=SCoV2-S	feature_id[33].value <= threshold=1.9756218194961548
node_190: feature_name=LOC121139262	feature_id[4].value <= threshold=3.1567740440368652
node_191: feature_name=LOC121139263	feature_id[0].value > threshold=2.3502402305603027
node_207: feature_name=LOC101830959	feature_id[308].value <= threshold=1.497866153717041
node_208: feature_name=B2m	feature_id[40].value <= threshold=3.0900083780288696
node_209: feature_name=Cxcl10	feature_id[39].value <= threshold=0.3465735912322998
node_210: feature_name=Lgals3bp	feature_id[90].value <= threshold=1.497866153717041
Class: Adenovirus vaccine + Adenovirus vaccine
Rules_13	passed counts:24
node_0: feature_name=Mx1	feature_id[3].value > threshold=1.2424533367156982
node_474: feature_name=Rgcc	feature_id[1].value <= threshold=1.7005987167358398
node_475: feature_name=LOC101823081	feature_id[125].value <= threshold=0.3465735912322998
node_476: feature_name=Retsat	feature_id[63].value > threshold=0.8958797454833984
node_570: feature_name=Fabp5	feature_id[485].value <= threshold=3.154959201812744
Class: Non-vaccinated
Rules_14	passed counts:23
node_0: feature_name=Mx1	feature_id[3].value > threshold=1.2424533367156982
node_474: feature_name=Rgcc	feature_id[1].value > threshold=1.7005987167358398
node_602: feature_name=Rgcc	feature_id[1].value <= threshold=2.3502402305603027
node_603: feature_name=LOC101833432	feature_id[491].value > threshold=1.2424533367156982
node_617: feature_name=Rplp0	feature_id[80].value > threshold=1.35402512550354
node_619: feature_name=Cxcl15	feature_id[286].value <= threshold=0.8958797454833984
node_620: feature_name=Rpl10	feature_id[147].value <= threshold=2.86179256439209
node_621: feature_name=Ppia	feature_id[281].value <= threshold=2.7403194904327393
node_622: feature_name=Mvb12b	feature_id[560].value <= threshold=0.3465735912322998
node_623: feature_name=Ldaf1	feature_id[272].value <= threshold=1.2424533367156982
Class: Non-vaccinated
Rules_15	passed counts:22
node_0: feature_name=Mx1	feature_id[3].value <= threshold=1.2424533367156982
node_1: feature_name=LOC121136222	feature_id[5].value <= threshold=2.2499048709869385
node_2: feature_name=LOC121139263	feature_id[0].value > threshold=1.497866153717041
node_100: feature_name=Rgcc	feature_id[1].value > threshold=0.8958797454833984
node_188: feature_name=Rps28	feature_id[360].value <= threshold=3.1567740440368652
node_189: feature_name=SCoV2-S	feature_id[33].value <= threshold=1.9756218194961548
node_190: feature_name=LOC121139262	feature_id[4].value > threshold=3.1567740440368652
node_224: feature_name=Hspa8	feature_id[231].value > threshold=1.2424533367156982
node_234: feature_name=Shisa5	feature_id[85].value > threshold=0.3465735912322998
node_246: feature_name=Eef1d	feature_id[217].value > threshold=0.3465735912322998
node_252: feature_name=LOC110339912	feature_id[513].value <= threshold=1.2424533367156982
Class: mRNA vaccine + mRNA vaccine
Rules_16	passed counts:21
node_0: feature_name=Mx1	feature_id[3].value <= threshold=1.2424533367156982
node_1: feature_name=LOC121136222	feature_id[5].value > threshold=2.2499048709869385
node_313: feature_name=Rgcc	feature_id[1].value > threshold=1.8688347935676575
node_435: feature_name=LOC121139263	feature_id[0].value > threshold=3.1132683753967285
node_461: feature_name=Rpl27a	feature_id[365].value > threshold=3.1132683753967285
node_465: feature_name=Sftpb	feature_id[175].value > threshold=5.535346269607544
node_471: feature_name=Atp5f1b	feature_id[275].value <= threshold=1.7005987167358398
Class: Non-vaccinated
Rules_17	passed counts:20
node_0: feature_name=Mx1	feature_id[3].value <= threshold=1.2424533367156982
node_1: feature_name=LOC121136222	feature_id[5].value <= threshold=2.2499048709869385
node_2: feature_name=LOC121139263	feature_id[0].value <= threshold=1.497866153717041
node_3: feature_name=LOC101841133	feature_id[225].value <= threshold=0.3465735912322998
node_4: feature_name=LOC101835350	feature_id[110].value <= threshold=5.603919744491577
node_5: feature_name=Rpl18	feature_id[138].value > threshold=2.86179256439209
node_59: feature_name=Rgcc	feature_id[1].value <= threshold=1.497866153717041
node_60: feature_name=Cd74	feature_id[448].value <= threshold=3.976131558418274
node_61: feature_name=Rps27a	feature_id[155].value <= threshold=3.312696099281311
node_62: feature_name=LOC101843716	feature_id[312].value <= threshold=2.6663594245910645
Class: Attenuated vaccine + Attenuated vaccine
Rules_18	passed counts:19
node_0: feature_name=Mx1	feature_id[3].value > threshold=1.2424533367156982
node_474: feature_name=Rgcc	feature_id[1].value <= threshold=1.7005987167358398
node_475: feature_name=LOC101823081	feature_id[125].value <= threshold=0.3465735912322998
node_476: feature_name=Retsat	feature_id[63].value <= threshold=0.8958797454833984
node_477: feature_name=LOC121136222	feature_id[5].value <= threshold=2.3502402305603027
node_478: feature_name=Rps29	feature_id[235].value <= threshold=2.802901029586792
node_479: feature_name=Mx1	feature_id[3].value > threshold=2.0126758217811584
node_495: feature_name=Eif6	feature_id[505].value > threshold=0.3465735912322998
Class: mRNA vaccine + mRNA vaccine
Rules_19	passed counts:19
node_0: feature_name=Mx1	feature_id[3].value <= threshold=1.2424533367156982
node_1: feature_name=LOC121136222	feature_id[5].value <= threshold=2.2499048709869385
node_2: feature_name=LOC121139263	feature_id[0].value > threshold=1.497866153717041
node_100: feature_name=Rgcc	feature_id[1].value <= threshold=0.8958797454833984
node_101: feature_name=Ifi30	feature_id[291].value > threshold=0.8958797454833984
node_151: feature_name=Ager	feature_id[242].value <= threshold=4.034201383590698
node_152: feature_name=Tppp3	feature_id[196].value <= threshold=0.3465735912322998
node_153: feature_name=LOC101830959	feature_id[308].value <= threshold=1.497866153717041
node_154: feature_name=Mid1ip1	feature_id[567].value <= threshold=1.7005987167358398
node_155: feature_name=LOC121136904	feature_id[583].value <= threshold=2.6711671352386475
node_156: feature_name=Thbs1	feature_id[76].value <= threshold=1.497866153717041
Class: Adenovirus vaccine + Adenovirus vaccine
Rules_20	passed counts:18
node_0: feature_name=Mx1	feature_id[3].value <= threshold=1.2424533367156982
node_1: feature_name=LOC121136222	feature_id[5].value <= threshold=2.2499048709869385
node_2: feature_name=LOC121139263	feature_id[0].value > threshold=1.497866153717041
node_100: feature_name=Rgcc	feature_id[1].value > threshold=0.8958797454833984
node_188: feature_name=Rps28	feature_id[360].value <= threshold=3.1567740440368652
node_189: feature_name=SCoV2-S	feature_id[33].value <= threshold=1.9756218194961548
node_190: feature_name=LOC121139262	feature_id[4].value <= threshold=3.1567740440368652
node_191: feature_name=LOC121139263	feature_id[0].value <= threshold=2.3502402305603027
node_192: feature_name=Rpl23	feature_id[169].value <= threshold=2.636499762535095
node_193: feature_name=Ppp1r15a	feature_id[98].value <= threshold=1.2424533367156982
node_194: feature_name=Eef1a1	feature_id[88].value <= threshold=3.672359585762024
node_195: feature_name=LOC121136466	feature_id[475].value <= threshold=0.8958797454833984
Class: Attenuated vaccine + Attenuated vaccine
Rules_21	passed counts:16
node_0: feature_name=Mx1	feature_id[3].value <= threshold=1.2424533367156982
node_1: feature_name=LOC121136222	feature_id[5].value <= threshold=2.2499048709869385
node_2: feature_name=LOC121139263	feature_id[0].value > threshold=1.497866153717041
node_100: feature_name=Rgcc	feature_id[1].value > threshold=0.8958797454833984
node_188: feature_name=Rps28	feature_id[360].value > threshold=3.1567740440368652
node_258: feature_name=Isg15	feature_id[2].value > threshold=0.8958797454833984
node_288: feature_name=Sftpc	feature_id[226].value > threshold=7.388324737548828
node_304: feature_name=Rps23	feature_id[121].value > threshold=2.3502402305603027
node_308: feature_name=LOC101826240	feature_id[488].value <= threshold=0.3465735912322998
Class: Non-vaccinated
Rules_22	passed counts:15
node_0: feature_name=Mx1	feature_id[3].value <= threshold=1.2424533367156982
node_1: feature_name=LOC121136222	feature_id[5].value <= threshold=2.2499048709869385
node_2: feature_name=LOC121139263	feature_id[0].value > threshold=1.497866153717041
node_100: feature_name=Rgcc	feature_id[1].value > threshold=0.8958797454833984
node_188: feature_name=Rps28	feature_id[360].value > threshold=3.1567740440368652
node_258: feature_name=Isg15	feature_id[2].value > threshold=0.8958797454833984
node_288: feature_name=Sftpc	feature_id[226].value <= threshold=7.388324737548828
node_289: feature_name=Rgcc	feature_id[1].value <= threshold=2.3410656452178955
node_290: feature_name=Thbs3	feature_id[494].value <= threshold=0.3465735912322998
node_291: feature_name=Cxcl3	feature_id[259].value <= threshold=0.3465735912322998
node_292: feature_name=Sod1	feature_id[329].value <= threshold=2.3810869455337524
Class: Adenovirus vaccine + Adenovirus vaccine
Rules_23	passed counts:15
node_0: feature_name=Mx1	feature_id[3].value <= threshold=1.2424533367156982
node_1: feature_name=LOC121136222	feature_id[5].value <= threshold=2.2499048709869385
node_2: feature_name=LOC121139263	feature_id[0].value > threshold=1.497866153717041
node_100: feature_name=Rgcc	feature_id[1].value <= threshold=0.8958797454833984
node_101: feature_name=Ifi30	feature_id[291].value <= threshold=0.8958797454833984
node_102: feature_name=Rplp1	feature_id[120].value <= threshold=4.521729469299316
node_103: feature_name=Hspa5	feature_id[186].value > threshold=1.2424533367156982
node_119: feature_name=LOC121139263	feature_id[0].value > threshold=2.1383330821990967
node_123: feature_name=LOC101831377	feature_id[77].value <= threshold=1.7005987167358398
node_124: feature_name=LOC121139264	feature_id[75].value <= threshold=1.8688347935676575
node_125: feature_name=Mier1	feature_id[523].value <= threshold=1.732867956161499
Class: Adenovirus vaccine + Adenovirus vaccine
Rules_24	passed counts:15
node_0: feature_name=Mx1	feature_id[3].value <= threshold=1.2424533367156982
node_1: feature_name=LOC121136222	feature_id[5].value <= threshold=2.2499048709869385
node_2: feature_name=LOC121139263	feature_id[0].value > threshold=1.497866153717041
node_100: feature_name=Rgcc	feature_id[1].value <= threshold=0.8958797454833984
node_101: feature_name=Ifi30	feature_id[291].value <= threshold=0.8958797454833984
node_102: feature_name=Rplp1	feature_id[120].value <= threshold=4.521729469299316
node_103: feature_name=Hspa5	feature_id[186].value > threshold=1.2424533367156982
node_119: feature_name=LOC121139263	feature_id[0].value <= threshold=2.1383330821990967
node_120: feature_name=Atp13a4	feature_id[557].value <= threshold=1.2424533367156982
Class: Attenuated vaccine + Attenuated vaccine
Rules_25	passed counts:14
node_0: feature_name=Mx1	feature_id[3].value > threshold=1.2424533367156982
node_474: feature_name=Rgcc	feature_id[1].value > threshold=1.7005987167358398
node_602: feature_name=Rgcc	feature_id[1].value <= threshold=2.3502402305603027
node_603: feature_name=LOC101833432	feature_id[491].value <= threshold=1.2424533367156982
node_604: feature_name=Bri3	feature_id[500].value <= threshold=1.497866153717041
node_605: feature_name=Sat1	feature_id[257].value <= threshold=0.8958797454833984
node_606: feature_name=Pfkfb3	feature_id[53].value <= threshold=1.1512925624847412
Class: Adenovirus vaccine + Adenovirus vaccine
Rules_26	passed counts:14
node_0: feature_name=Mx1	feature_id[3].value <= threshold=1.2424533367156982
node_1: feature_name=LOC121136222	feature_id[5].value <= threshold=2.2499048709869385
node_2: feature_name=LOC121139263	feature_id[0].value > threshold=1.497866153717041
node_100: feature_name=Rgcc	feature_id[1].value <= threshold=0.8958797454833984
node_101: feature_name=Ifi30	feature_id[291].value > threshold=0.8958797454833984
node_151: feature_name=Ager	feature_id[242].value > threshold=4.034201383590698
node_181: feature_name=LOC101841133	feature_id[225].value <= threshold=0.3465735912322998
node_182: feature_name=Rps2	feature_id[31].value <= threshold=2.8314802646636963
node_183: feature_name=Egr1	feature_id[543].value <= threshold=0.3465735912322998
Class: mRNA vaccine + Attenuated vaccine
Rules_27	passed counts:13
node_0: feature_name=Mx1	feature_id[3].value <= threshold=1.2424533367156982
node_1: feature_name=LOC121136222	feature_id[5].value <= threshold=2.2499048709869385
node_2: feature_name=LOC121139263	feature_id[0].value > threshold=1.497866153717041
node_100: feature_name=Rgcc	feature_id[1].value > threshold=0.8958797454833984
node_188: feature_name=Rps28	feature_id[360].value <= threshold=3.1567740440368652
node_189: feature_name=SCoV2-S	feature_id[33].value > threshold=1.9756218194961548
Class: Non-vaccinated
Rules_28	passed counts:13
node_0: feature_name=Mx1	feature_id[3].value <= threshold=1.2424533367156982
node_1: feature_name=LOC121136222	feature_id[5].value <= threshold=2.2499048709869385
node_2: feature_name=LOC121139263	feature_id[0].value > threshold=1.497866153717041
node_100: feature_name=Rgcc	feature_id[1].value <= threshold=0.8958797454833984
node_101: feature_name=Ifi30	feature_id[291].value > threshold=0.8958797454833984
node_151: feature_name=Ager	feature_id[242].value <= threshold=4.034201383590698
node_152: feature_name=Tppp3	feature_id[196].value > threshold=0.3465735912322998
node_170: feature_name=Tst	feature_id[406].value <= threshold=0.3465735912322998
node_171: feature_name=Ier5	feature_id[552].value <= threshold=1.2424533367156982
node_172: feature_name=Eef1a1	feature_id[88].value <= threshold=2.943052053451538
Class: Attenuated vaccine + Attenuated vaccine
Rules_29	passed counts:12
node_0: feature_name=Mx1	feature_id[3].value <= threshold=1.2424533367156982
node_1: feature_name=LOC121136222	feature_id[5].value > threshold=2.2499048709869385
node_313: feature_name=Rgcc	feature_id[1].value <= threshold=1.8688347935676575
node_314: feature_name=LOC121139263	feature_id[0].value > threshold=3.481121778488159
node_402: feature_name=Serpine2	feature_id[258].value > threshold=1.8688347935676575
node_428: feature_name=Pim3	feature_id[246].value <= threshold=0.3465735912322998
node_429: feature_name=LOC121143539	feature_id[306].value <= threshold=0.3465735912322998
Class: mRNA vaccine + Attenuated vaccine
Rules_30	passed counts:12
node_0: feature_name=Mx1	feature_id[3].value <= threshold=1.2424533367156982
node_1: feature_name=LOC121136222	feature_id[5].value > threshold=2.2499048709869385
node_313: feature_name=Rgcc	feature_id[1].value <= threshold=1.8688347935676575
node_314: feature_name=LOC121139263	feature_id[0].value <= threshold=3.481121778488159
node_315: feature_name=Rpl38	feature_id[380].value > threshold=3.0201274156570435
node_365: feature_name=LOC121136222	feature_id[5].value > threshold=2.5249279737472534
node_375: feature_name=Egr1	feature_id[543].value <= threshold=0.3465735912322998
node_376: feature_name=LOC121134412	feature_id[416].value > threshold=0.3465735912322998
node_384: feature_name=Dbi	feature_id[446].value > threshold=2.0715673565864563
node_396: feature_name=LOC101842475	feature_id[149].value <= threshold=1.35402512550354
Class: mRNA vaccine + mRNA vaccine
Rules_31	passed counts:12
node_0: feature_name=Mx1	feature_id[3].value <= threshold=1.2424533367156982
node_1: feature_name=LOC121136222	feature_id[5].value > threshold=2.2499048709869385
node_313: feature_name=Rgcc	feature_id[1].value <= threshold=1.8688347935676575
node_314: feature_name=LOC121139263	feature_id[0].value <= threshold=3.481121778488159
node_315: feature_name=Rpl38	feature_id[380].value > threshold=3.0201274156570435
node_365: feature_name=LOC121136222	feature_id[5].value <= threshold=2.5249279737472534
node_366: feature_name=LOC121139263	feature_id[0].value > threshold=1.2424533367156982
node_372: feature_name=LOC101840088	feature_id[16].value <= threshold=2.6735538244247437
Class: Adenovirus vaccine + Adenovirus vaccine
Rules_32	passed counts:11
node_0: feature_name=Mx1	feature_id[3].value <= threshold=1.2424533367156982
node_1: feature_name=LOC121136222	feature_id[5].value > threshold=2.2499048709869385
node_313: feature_name=Rgcc	feature_id[1].value > threshold=1.8688347935676575
node_435: feature_name=LOC121139263	feature_id[0].value > threshold=3.1132683753967285
node_461: feature_name=Rpl27a	feature_id[365].value <= threshold=3.1132683753967285
node_462: feature_name=Usp18	feature_id[34].value <= threshold=0.3465735912322998
Class: mRNA vaccine + mRNA vaccine
Rules_33	passed counts:11
node_0: feature_name=Mx1	feature_id[3].value <= threshold=1.2424533367156982
node_1: feature_name=LOC121136222	feature_id[5].value > threshold=2.2499048709869385
node_313: feature_name=Rgcc	feature_id[1].value <= threshold=1.8688347935676575
node_314: feature_name=LOC121139263	feature_id[0].value > threshold=3.481121778488159
node_402: feature_name=Serpine2	feature_id[258].value <= threshold=1.8688347935676575
node_403: feature_name=C3	feature_id[199].value > threshold=0.8958797454833984
node_421: feature_name=Rpl9	feature_id[99].value > threshold=2.802901029586792
node_423: feature_name=Tmem243	feature_id[156].value <= threshold=2.1383330821990967
Class: mRNA vaccine + Attenuated vaccine
Rules_34	passed counts:11
node_0: feature_name=Mx1	feature_id[3].value <= threshold=1.2424533367156982
node_1: feature_name=LOC121136222	feature_id[5].value > threshold=2.2499048709869385
node_313: feature_name=Rgcc	feature_id[1].value <= threshold=1.8688347935676575
node_314: feature_name=LOC121139263	feature_id[0].value <= threshold=3.481121778488159
node_315: feature_name=Rpl38	feature_id[380].value > threshold=3.0201274156570435
node_365: feature_name=LOC121136222	feature_id[5].value > threshold=2.5249279737472534
node_375: feature_name=Egr1	feature_id[543].value > threshold=0.3465735912322998
node_399: feature_name=Hnrnpa1	feature_id[354].value <= threshold=2.0715673565864563
Class: mRNA vaccine + Attenuated vaccine
Rules_35	passed counts:11
node_0: feature_name=Mx1	feature_id[3].value <= threshold=1.2424533367156982
node_1: feature_name=LOC121136222	feature_id[5].value > threshold=2.2499048709869385
node_313: feature_name=Rgcc	feature_id[1].value <= threshold=1.8688347935676575
node_314: feature_name=LOC121139263	feature_id[0].value <= threshold=3.481121778488159
node_315: feature_name=Rpl38	feature_id[380].value <= threshold=3.0201274156570435
node_316: feature_name=Rps20	feature_id[224].value > threshold=2.5249279737472534
node_322: feature_name=LOC101830959	feature_id[308].value > threshold=1.497866153717041
node_358: feature_name=Hspa8	feature_id[231].value <= threshold=2.1383330821990967
node_359: feature_name=Cd63	feature_id[584].value > threshold=1.497866153717041
Class: mRNA vaccine + Attenuated vaccine
Rules_36	passed counts:10
node_0: feature_name=Mx1	feature_id[3].value > threshold=1.2424533367156982
node_474: feature_name=Rgcc	feature_id[1].value > threshold=1.7005987167358398
node_602: feature_name=Rgcc	feature_id[1].value <= threshold=2.3502402305603027
node_603: feature_name=LOC101833432	feature_id[491].value > threshold=1.2424533367156982
node_617: feature_name=Rplp0	feature_id[80].value > threshold=1.35402512550354
node_619: feature_name=Cxcl15	feature_id[286].value <= threshold=0.8958797454833984
node_620: feature_name=Rpl10	feature_id[147].value <= threshold=2.86179256439209
node_621: feature_name=Ppia	feature_id[281].value > threshold=2.7403194904327393
node_637: feature_name=Mx1	feature_id[3].value <= threshold=2.851891279220581
node_638: feature_name=Ubb	feature_id[111].value <= threshold=2.7403194904327393
Class: Adenovirus vaccine + Adenovirus vaccine
Rules_37	passed counts:10
node_0: feature_name=Mx1	feature_id[3].value <= threshold=1.2424533367156982
node_1: feature_name=LOC121136222	feature_id[5].value <= threshold=2.2499048709869385
node_2: feature_name=LOC121139263	feature_id[0].value > threshold=1.497866153717041
node_100: feature_name=Rgcc	feature_id[1].value <= threshold=0.8958797454833984
node_101: feature_name=Ifi30	feature_id[291].value <= threshold=0.8958797454833984
node_102: feature_name=Rplp1	feature_id[120].value > threshold=4.521729469299316
node_140: feature_name=Ube2d3	feature_id[477].value <= threshold=0.8958797454833984
node_141: feature_name=Id2	feature_id[564].value <= threshold=1.7776740193367004
Class: Adenovirus vaccine + Adenovirus vaccine
Rules_38	passed counts:10
node_0: feature_name=Mx1	feature_id[3].value <= threshold=1.2424533367156982
node_1: feature_name=LOC121136222	feature_id[5].value <= threshold=2.2499048709869385
node_2: feature_name=LOC121139263	feature_id[0].value > threshold=1.497866153717041
node_100: feature_name=Rgcc	feature_id[1].value <= threshold=0.8958797454833984
node_101: feature_name=Ifi30	feature_id[291].value <= threshold=0.8958797454833984
node_102: feature_name=Rplp1	feature_id[120].value <= threshold=4.521729469299316
node_103: feature_name=Hspa5	feature_id[186].value > threshold=1.2424533367156982
node_119: feature_name=LOC121139263	feature_id[0].value > threshold=2.1383330821990967
node_123: feature_name=LOC101831377	feature_id[77].value > threshold=1.7005987167358398
node_131: feature_name=Rps29	feature_id[235].value > threshold=2.3502402305603027
node_135: feature_name=Eif5	feature_id[208].value <= threshold=1.497866153717041
Class: Attenuated vaccine + Attenuated vaccine
Rules_39	passed counts:9
node_0: feature_name=Mx1	feature_id[3].value > threshold=1.2424533367156982
node_474: feature_name=Rgcc	feature_id[1].value <= threshold=1.7005987167358398
node_475: feature_name=LOC101823081	feature_id[125].value <= threshold=0.3465735912322998
node_476: feature_name=Retsat	feature_id[63].value <= threshold=0.8958797454833984
node_477: feature_name=LOC121136222	feature_id[5].value <= threshold=2.3502402305603027
node_478: feature_name=Rps29	feature_id[235].value > threshold=2.802901029586792
node_506: feature_name=Fabp5	feature_id[485].value > threshold=3.0201274156570435
node_538: feature_name=Bcam	feature_id[332].value <= threshold=1.9356005191802979
node_539: feature_name=Nfkbia	feature_id[305].value <= threshold=1.8444397449493408
Class: Attenuated vaccine + Attenuated vaccine
Rules_40	passed counts:9
node_0: feature_name=Mx1	feature_id[3].value <= threshold=1.2424533367156982
node_1: feature_name=LOC121136222	feature_id[5].value > threshold=2.2499048709869385
node_313: feature_name=Rgcc	feature_id[1].value <= threshold=1.8688347935676575
node_314: feature_name=LOC121139263	feature_id[0].value <= threshold=3.481121778488159
node_315: feature_name=Rpl38	feature_id[380].value > threshold=3.0201274156570435
node_365: feature_name=LOC121136222	feature_id[5].value <= threshold=2.5249279737472534
node_366: feature_name=LOC121139263	feature_id[0].value <= threshold=1.2424533367156982
node_367: feature_name=Rpl4	feature_id[368].value <= threshold=2.0126758217811584
Class: Attenuated vaccine + Attenuated vaccine
Rules_41	passed counts:9
node_0: feature_name=Mx1	feature_id[3].value <= threshold=1.2424533367156982
node_1: feature_name=LOC121136222	feature_id[5].value <= threshold=2.2499048709869385
node_2: feature_name=LOC121139263	feature_id[0].value > threshold=1.497866153717041
node_100: feature_name=Rgcc	feature_id[1].value <= threshold=0.8958797454833984
node_101: feature_name=Ifi30	feature_id[291].value <= threshold=0.8958797454833984
node_102: feature_name=Rplp1	feature_id[120].value <= threshold=4.521729469299316
node_103: feature_name=Hspa5	feature_id[186].value <= threshold=1.2424533367156982
node_104: feature_name=Rps19	feature_id[94].value > threshold=1.497866153717041
node_106: feature_name=Sftpd	feature_id[298].value <= threshold=3.700615644454956
node_107: feature_name=Rpl4	feature_id[368].value > threshold=1.7005987167358398
node_109: feature_name=LOC121144029	feature_id[128].value <= threshold=0.3465735912322998
node_110: feature_name=Laptm4a	feature_id[607].value <= threshold=1.6661022305488586
Class: Attenuated vaccine + Attenuated vaccine
Rules_42	passed counts:9
node_0: feature_name=Mx1	feature_id[3].value <= threshold=1.2424533367156982
node_1: feature_name=LOC121136222	feature_id[5].value <= threshold=2.2499048709869385
node_2: feature_name=LOC121139263	feature_id[0].value <= threshold=1.497866153717041
node_3: feature_name=LOC101841133	feature_id[225].value > threshold=0.3465735912322998
node_79: feature_name=Mier1	feature_id[523].value <= threshold=1.497866153717041
node_80: feature_name=Rgcc	feature_id[1].value <= threshold=0.3465735912322998
node_81: feature_name=Rps25	feature_id[284].value > threshold=1.9356005191802979
Class: Attenuated vaccine + Attenuated vaccine
Rules_43	passed counts:8
node_0: feature_name=Mx1	feature_id[3].value > threshold=1.2424533367156982
node_474: feature_name=Rgcc	feature_id[1].value <= threshold=1.7005987167358398
node_475: feature_name=LOC101823081	feature_id[125].value <= threshold=0.3465735912322998
node_476: feature_name=Retsat	feature_id[63].value <= threshold=0.8958797454833984
node_477: feature_name=LOC121136222	feature_id[5].value <= threshold=2.3502402305603027
node_478: feature_name=Rps29	feature_id[235].value > threshold=2.802901029586792
node_506: feature_name=Fabp5	feature_id[485].value <= threshold=3.0201274156570435
node_507: feature_name=Psme1	feature_id[8].value > threshold=1.8688347935676575
node_527: feature_name=Xdh	feature_id[42].value > threshold=0.8958797454833984
Class: Non-vaccinated
Rules_44	passed counts:8
node_0: feature_name=Mx1	feature_id[3].value <= threshold=1.2424533367156982
node_1: feature_name=LOC121136222	feature_id[5].value > threshold=2.2499048709869385
node_313: feature_name=Rgcc	feature_id[1].value <= threshold=1.8688347935676575
node_314: feature_name=LOC121139263	feature_id[0].value <= threshold=3.481121778488159
node_315: feature_name=Rpl38	feature_id[380].value > threshold=3.0201274156570435
node_365: feature_name=LOC121136222	feature_id[5].value > threshold=2.5249279737472534
node_375: feature_name=Egr1	feature_id[543].value <= threshold=0.3465735912322998
node_376: feature_name=LOC121134412	feature_id[416].value <= threshold=0.3465735912322998
node_377: feature_name=Rps3a	feature_id[89].value > threshold=3.2573564052581787
node_379: feature_name=LOC101840088	feature_id[16].value <= threshold=2.6735538244247437
Class: mRNA vaccine + Attenuated vaccine
Rules_45	passed counts:8
node_0: feature_name=Mx1	feature_id[3].value <= threshold=1.2424533367156982
node_1: feature_name=LOC121136222	feature_id[5].value > threshold=2.2499048709869385
node_313: feature_name=Rgcc	feature_id[1].value <= threshold=1.8688347935676575
node_314: feature_name=LOC121139263	feature_id[0].value <= threshold=3.481121778488159
node_315: feature_name=Rpl38	feature_id[380].value <= threshold=3.0201274156570435
node_316: feature_name=Rps20	feature_id[224].value > threshold=2.5249279737472534
node_322: feature_name=LOC101830959	feature_id[308].value > threshold=1.497866153717041
node_358: feature_name=Hspa8	feature_id[231].value > threshold=2.1383330821990967
Class: mRNA vaccine + mRNA vaccine
Rules_46	passed counts:8
node_0: feature_name=Mx1	feature_id[3].value <= threshold=1.2424533367156982
node_1: feature_name=LOC121136222	feature_id[5].value <= threshold=2.2499048709869385
node_2: feature_name=LOC121139263	feature_id[0].value > threshold=1.497866153717041
node_100: feature_name=Rgcc	feature_id[1].value > threshold=0.8958797454833984
node_188: feature_name=Rps28	feature_id[360].value <= threshold=3.1567740440368652
node_189: feature_name=SCoV2-S	feature_id[33].value <= threshold=1.9756218194961548
node_190: feature_name=LOC121139262	feature_id[4].value > threshold=3.1567740440368652
node_224: feature_name=Hspa8	feature_id[231].value <= threshold=1.2424533367156982
node_225: feature_name=Smim1	feature_id[519].value <= threshold=1.2424533367156982
node_226: feature_name=Gnb1	feature_id[528].value <= threshold=1.445185899734497
Class: Adenovirus vaccine + Adenovirus vaccine
Rules_47	passed counts:7
node_0: feature_name=Mx1	feature_id[3].value > threshold=1.2424533367156982
node_474: feature_name=Rgcc	feature_id[1].value <= threshold=1.7005987167358398
node_475: feature_name=LOC101823081	feature_id[125].value > threshold=0.3465735912322998
node_575: feature_name=Rsad2	feature_id[9].value > threshold=0.3465735912322998
node_585: feature_name=Nbl1	feature_id[388].value > threshold=0.3465735912322998
node_591: feature_name=Sap18	feature_id[463].value > threshold=0.8958797454833984
node_597: feature_name=LOC101829214	feature_id[189].value > threshold=1.35402512550354
Class: Non-vaccinated
Rules_48	passed counts:7
node_0: feature_name=Mx1	feature_id[3].value > threshold=1.2424533367156982
node_474: feature_name=Rgcc	feature_id[1].value <= threshold=1.7005987167358398
node_475: feature_name=LOC101823081	feature_id[125].value <= threshold=0.3465735912322998
node_476: feature_name=Retsat	feature_id[63].value <= threshold=0.8958797454833984
node_477: feature_name=LOC121136222	feature_id[5].value <= threshold=2.3502402305603027
node_478: feature_name=Rps29	feature_id[235].value <= threshold=2.802901029586792
node_479: feature_name=Mx1	feature_id[3].value > threshold=2.0126758217811584
node_495: feature_name=Eif6	feature_id[505].value <= threshold=0.3465735912322998
node_496: feature_name=LOC101829214	feature_id[189].value > threshold=1.2424533367156982
node_498: feature_name=LOC121136222	feature_id[5].value > threshold=1.497866153717041
node_502: feature_name=Rps16	feature_id[134].value <= threshold=2.4414010047912598
Class: mRNA vaccine + mRNA vaccine
Rules_49	passed counts:7
node_0: feature_name=Mx1	feature_id[3].value > threshold=1.2424533367156982
node_474: feature_name=Rgcc	feature_id[1].value <= threshold=1.7005987167358398
node_475: feature_name=LOC101823081	feature_id[125].value <= threshold=0.3465735912322998
node_476: feature_name=Retsat	feature_id[63].value <= threshold=0.8958797454833984
node_477: feature_name=LOC121136222	feature_id[5].value <= threshold=2.3502402305603027
node_478: feature_name=Rps29	feature_id[235].value <= threshold=2.802901029586792
node_479: feature_name=Mx1	feature_id[3].value <= threshold=2.0126758217811584
node_480: feature_name=Ifi30	feature_id[291].value > threshold=1.2424533367156982
node_492: feature_name=Pim1	feature_id[218].value <= threshold=1.2424533367156982
Class: mRNA vaccine + Attenuated vaccine
Rules_50	passed counts:7
node_0: feature_name=Mx1	feature_id[3].value <= threshold=1.2424533367156982
node_1: feature_name=LOC121136222	feature_id[5].value <= threshold=2.2499048709869385
node_2: feature_name=LOC121139263	feature_id[0].value > threshold=1.497866153717041
node_100: feature_name=Rgcc	feature_id[1].value > threshold=0.8958797454833984
node_188: feature_name=Rps28	feature_id[360].value <= threshold=3.1567740440368652
node_189: feature_name=SCoV2-S	feature_id[33].value <= threshold=1.9756218194961548
node_190: feature_name=LOC121139262	feature_id[4].value > threshold=3.1567740440368652
node_224: feature_name=Hspa8	feature_id[231].value > threshold=1.2424533367156982
node_234: feature_name=Shisa5	feature_id[85].value <= threshold=0.3465735912322998
node_235: feature_name=Kcne2	feature_id[546].value <= threshold=0.3465735912322998
node_236: feature_name=Lgals9	feature_id[72].value <= threshold=1.2424533367156982
Class: Adenovirus vaccine + Adenovirus vaccine
Rules_51	passed counts:7
node_0: feature_name=Mx1	feature_id[3].value <= threshold=1.2424533367156982
node_1: feature_name=LOC121136222	feature_id[5].value <= threshold=2.2499048709869385
node_2: feature_name=LOC121139263	feature_id[0].value <= threshold=1.497866153717041
node_3: feature_name=LOC101841133	feature_id[225].value <= threshold=0.3465735912322998
node_4: feature_name=LOC101835350	feature_id[110].value > threshold=5.603919744491577
node_74: feature_name=Cdc5l	feature_id[317].value <= threshold=0.8958797454833984
Class: mRNA vaccine + Attenuated vaccine
Rules_52	passed counts:7
node_0: feature_name=Mx1	feature_id[3].value <= threshold=1.2424533367156982
node_1: feature_name=LOC121136222	feature_id[5].value <= threshold=2.2499048709869385
node_2: feature_name=LOC121139263	feature_id[0].value <= threshold=1.497866153717041
node_3: feature_name=LOC101841133	feature_id[225].value <= threshold=0.3465735912322998
node_4: feature_name=LOC101835350	feature_id[110].value <= threshold=5.603919744491577
node_5: feature_name=Rpl18	feature_id[138].value > threshold=2.86179256439209
node_59: feature_name=Rgcc	feature_id[1].value > threshold=1.497866153717041
node_67: feature_name=Rps28	feature_id[360].value > threshold=3.4478412866592407
Class: Adenovirus vaccine + Adenovirus vaccine
Rules_53	passed counts:6
node_0: feature_name=Mx1	feature_id[3].value > threshold=1.2424533367156982
node_474: feature_name=Rgcc	feature_id[1].value > threshold=1.7005987167358398
node_602: feature_name=Rgcc	feature_id[1].value <= threshold=2.3502402305603027
node_603: feature_name=LOC101833432	feature_id[491].value > threshold=1.2424533367156982
node_617: feature_name=Rplp0	feature_id[80].value > threshold=1.35402512550354
node_619: feature_name=Cxcl15	feature_id[286].value <= threshold=0.8958797454833984
node_620: feature_name=Rpl10	feature_id[147].value > threshold=2.86179256439209
node_642: feature_name=Mdk	feature_id[504].value <= threshold=0.3465735912322998
node_643: feature_name=CUNH1orf54	feature_id[464].value <= threshold=0.8958797454833984
node_644: feature_name=Ubb	feature_id[111].value <= threshold=2.3502402305603027
node_645: feature_name=Rps3	feature_id[212].value <= threshold=2.3410656452178955
Class: Non-vaccinated
Rules_54	passed counts:6
node_0: feature_name=Mx1	feature_id[3].value > threshold=1.2424533367156982
node_474: feature_name=Rgcc	feature_id[1].value <= threshold=1.7005987167358398
node_475: feature_name=LOC101823081	feature_id[125].value <= threshold=0.3465735912322998
node_476: feature_name=Retsat	feature_id[63].value <= threshold=0.8958797454833984
node_477: feature_name=LOC121136222	feature_id[5].value > threshold=2.3502402305603027
node_547: feature_name=Fcgr4	feature_id[230].value > threshold=0.3465735912322998
Class: Non-vaccinated
Rules_55	passed counts:6
node_0: feature_name=Mx1	feature_id[3].value > threshold=1.2424533367156982
node_474: feature_name=Rgcc	feature_id[1].value <= threshold=1.7005987167358398
node_475: feature_name=LOC101823081	feature_id[125].value <= threshold=0.3465735912322998
node_476: feature_name=Retsat	feature_id[63].value <= threshold=0.8958797454833984
node_477: feature_name=LOC121136222	feature_id[5].value > threshold=2.3502402305603027
node_547: feature_name=Fcgr4	feature_id[230].value <= threshold=0.3465735912322998
node_548: feature_name=Gss	feature_id[62].value <= threshold=2.802901029586792
node_549: feature_name=LOC121139262	feature_id[4].value <= threshold=3.2513949871063232
node_550: feature_name=Hspa8	feature_id[231].value <= threshold=2.1383330821990967
Class: mRNA vaccine + Attenuated vaccine
Rules_56	passed counts:6
node_0: feature_name=Mx1	feature_id[3].value > threshold=1.2424533367156982
node_474: feature_name=Rgcc	feature_id[1].value <= threshold=1.7005987167358398
node_475: feature_name=LOC101823081	feature_id[125].value <= threshold=0.3465735912322998
node_476: feature_name=Retsat	feature_id[63].value <= threshold=0.8958797454833984
node_477: feature_name=LOC121136222	feature_id[5].value <= threshold=2.3502402305603027
node_478: feature_name=Rps29	feature_id[235].value <= threshold=2.802901029586792
node_479: feature_name=Mx1	feature_id[3].value <= threshold=2.0126758217811584
node_480: feature_name=Ifi30	feature_id[291].value <= threshold=1.2424533367156982
node_481: feature_name=Frmd6	feature_id[216].value > threshold=0.8958797454833984
Class: mRNA vaccine + mRNA vaccine
Rules_57	passed counts:6
node_0: feature_name=Mx1	feature_id[3].value <= threshold=1.2424533367156982
node_1: feature_name=LOC121136222	feature_id[5].value > threshold=2.2499048709869385
node_313: feature_name=Rgcc	feature_id[1].value > threshold=1.8688347935676575
node_435: feature_name=LOC121139263	feature_id[0].value <= threshold=3.1132683753967285
node_436: feature_name=Hspa8	feature_id[231].value <= threshold=1.497866153717041
node_437: feature_name=Rpl10	feature_id[147].value > threshold=2.995732307434082
Class: mRNA vaccine + Attenuated vaccine
Rules_58	passed counts:5
node_0: feature_name=Mx1	feature_id[3].value > threshold=1.2424533367156982
node_474: feature_name=Rgcc	feature_id[1].value > threshold=1.7005987167358398
node_602: feature_name=Rgcc	feature_id[1].value <= threshold=2.3502402305603027
node_603: feature_name=LOC101833432	feature_id[491].value > threshold=1.2424533367156982
node_617: feature_name=Rplp0	feature_id[80].value <= threshold=1.35402512550354
Class: Adenovirus vaccine + Adenovirus vaccine
Rules_59	passed counts:5
node_0: feature_name=Mx1	feature_id[3].value > threshold=1.2424533367156982
node_474: feature_name=Rgcc	feature_id[1].value <= threshold=1.7005987167358398
node_475: feature_name=LOC101823081	feature_id[125].value > threshold=0.3465735912322998
node_575: feature_name=Rsad2	feature_id[9].value <= threshold=0.3465735912322998
node_576: feature_name=Rps13	feature_id[341].value > threshold=2.858513832092285
Class: Non-vaccinated
Rules_60	passed counts:5
node_0: feature_name=Mx1	feature_id[3].value > threshold=1.2424533367156982
node_474: feature_name=Rgcc	feature_id[1].value <= threshold=1.7005987167358398
node_475: feature_name=LOC101823081	feature_id[125].value > threshold=0.3465735912322998
node_575: feature_name=Rsad2	feature_id[9].value <= threshold=0.3465735912322998
node_576: feature_name=Rps13	feature_id[341].value <= threshold=2.858513832092285
node_577: feature_name=Mx1	feature_id[3].value > threshold=2.802901029586792
Class: mRNA vaccine + mRNA vaccine
Rules_61	passed counts:5
node_0: feature_name=Mx1	feature_id[3].value > threshold=1.2424533367156982
node_474: feature_name=Rgcc	feature_id[1].value <= threshold=1.7005987167358398
node_475: feature_name=LOC101823081	feature_id[125].value > threshold=0.3465735912322998
node_575: feature_name=Rsad2	feature_id[9].value <= threshold=0.3465735912322998
node_576: feature_name=Rps13	feature_id[341].value <= threshold=2.858513832092285
node_577: feature_name=Mx1	feature_id[3].value <= threshold=2.802901029586792
node_578: feature_name=Chmp2b	feature_id[532].value > threshold=0.3465735912322998
Class: Attenuated vaccine + Attenuated vaccine
Rules_62	passed counts:5
node_0: feature_name=Mx1	feature_id[3].value > threshold=1.2424533367156982
node_474: feature_name=Rgcc	feature_id[1].value <= threshold=1.7005987167358398
node_475: feature_name=LOC101823081	feature_id[125].value <= threshold=0.3465735912322998
node_476: feature_name=Retsat	feature_id[63].value <= threshold=0.8958797454833984
node_477: feature_name=LOC121136222	feature_id[5].value > threshold=2.3502402305603027
node_547: feature_name=Fcgr4	feature_id[230].value <= threshold=0.3465735912322998
node_548: feature_name=Gss	feature_id[62].value > threshold=2.802901029586792
node_566: feature_name=Hnrnpa1	feature_id[354].value <= threshold=1.7776740193367004
Class: Non-vaccinated
Rules_63	passed counts:5
node_0: feature_name=Mx1	feature_id[3].value <= threshold=1.2424533367156982
node_1: feature_name=LOC121136222	feature_id[5].value > threshold=2.2499048709869385
node_313: feature_name=Rgcc	feature_id[1].value > threshold=1.8688347935676575
node_435: feature_name=LOC121139263	feature_id[0].value <= threshold=3.1132683753967285
node_436: feature_name=Hspa8	feature_id[231].value > threshold=1.497866153717041
node_442: feature_name=LOC101835350	feature_id[110].value <= threshold=5.0932793617248535
node_443: feature_name=B2m	feature_id[40].value > threshold=2.0126758217811584
node_445: feature_name=Hspa8	feature_id[231].value > threshold=2.1910133361816406
Class: mRNA vaccine + mRNA vaccine
Rules_64	passed counts:5
node_0: feature_name=Mx1	feature_id[3].value <= threshold=1.2424533367156982
node_1: feature_name=LOC121136222	feature_id[5].value > threshold=2.2499048709869385
node_313: feature_name=Rgcc	feature_id[1].value <= threshold=1.8688347935676575
node_314: feature_name=LOC121139263	feature_id[0].value > threshold=3.481121778488159
node_402: feature_name=Serpine2	feature_id[258].value <= threshold=1.8688347935676575
node_403: feature_name=C3	feature_id[199].value > threshold=0.8958797454833984
node_421: feature_name=Rpl9	feature_id[99].value <= threshold=2.802901029586792
Class: mRNA vaccine + mRNA vaccine
Rules_65	passed counts:5
node_0: feature_name=Mx1	feature_id[3].value <= threshold=1.2424533367156982
node_1: feature_name=LOC121136222	feature_id[5].value > threshold=2.2499048709869385
node_313: feature_name=Rgcc	feature_id[1].value <= threshold=1.8688347935676575
node_314: feature_name=LOC121139263	feature_id[0].value > threshold=3.481121778488159
node_402: feature_name=Serpine2	feature_id[258].value <= threshold=1.8688347935676575
node_403: feature_name=C3	feature_id[199].value <= threshold=0.8958797454833984
node_404: feature_name=Dbi	feature_id[446].value <= threshold=2.0126758217811584
node_405: feature_name=Atp1b1	feature_id[97].value <= threshold=0.3465735912322998
node_406: feature_name=Dbi	feature_id[446].value <= threshold=1.8688347935676575
node_407: feature_name=Psmb8	feature_id[13].value <= threshold=0.8958797454833984
node_408: feature_name=Hspa8	feature_id[231].value > threshold=1.2424533367156982
Class: mRNA vaccine + mRNA vaccine
Rules_66	passed counts:5
node_0: feature_name=Mx1	feature_id[3].value <= threshold=1.2424533367156982
node_1: feature_name=LOC121136222	feature_id[5].value > threshold=2.2499048709869385
node_313: feature_name=Rgcc	feature_id[1].value <= threshold=1.8688347935676575
node_314: feature_name=LOC121139263	feature_id[0].value <= threshold=3.481121778488159
node_315: feature_name=Rpl38	feature_id[380].value > threshold=3.0201274156570435
node_365: feature_name=LOC121136222	feature_id[5].value > threshold=2.5249279737472534
node_375: feature_name=Egr1	feature_id[543].value <= threshold=0.3465735912322998
node_376: feature_name=LOC121134412	feature_id[416].value > threshold=0.3465735912322998
node_384: feature_name=Dbi	feature_id[446].value <= threshold=2.0715673565864563
node_385: feature_name=Pim1	feature_id[218].value <= threshold=0.8958797454833984
node_386: feature_name=Fth1	feature_id[461].value <= threshold=3.687627911567688
Class: Adenovirus vaccine + Adenovirus vaccine
Rules_67	passed counts:5
node_0: feature_name=Mx1	feature_id[3].value <= threshold=1.2424533367156982
node_1: feature_name=LOC121136222	feature_id[5].value <= threshold=2.2499048709869385
node_2: feature_name=LOC121139263	feature_id[0].value > threshold=1.497866153717041
node_100: feature_name=Rgcc	feature_id[1].value > threshold=0.8958797454833984
node_188: feature_name=Rps28	feature_id[360].value > threshold=3.1567740440368652
node_258: feature_name=Isg15	feature_id[2].value > threshold=0.8958797454833984
node_288: feature_name=Sftpc	feature_id[226].value <= threshold=7.388324737548828
node_289: feature_name=Rgcc	feature_id[1].value > threshold=2.3410656452178955
Class: Non-vaccinated
Rules_68	passed counts:5
node_0: feature_name=Mx1	feature_id[3].value <= threshold=1.2424533367156982
node_1: feature_name=LOC121136222	feature_id[5].value <= threshold=2.2499048709869385
node_2: feature_name=LOC121139263	feature_id[0].value > threshold=1.497866153717041
node_100: feature_name=Rgcc	feature_id[1].value > threshold=0.8958797454833984
node_188: feature_name=Rps28	feature_id[360].value > threshold=3.1567740440368652
node_258: feature_name=Isg15	feature_id[2].value > threshold=0.8958797454833984
node_288: feature_name=Sftpc	feature_id[226].value <= threshold=7.388324737548828
node_289: feature_name=Rgcc	feature_id[1].value <= threshold=2.3410656452178955
node_290: feature_name=Thbs3	feature_id[494].value > threshold=0.3465735912322998
node_296: feature_name=LOC106021904	feature_id[470].value > threshold=0.3465735912322998
Class: Attenuated vaccine + Attenuated vaccine
Rules_69	passed counts:5
node_0: feature_name=Mx1	feature_id[3].value <= threshold=1.2424533367156982
node_1: feature_name=LOC121136222	feature_id[5].value <= threshold=2.2499048709869385
node_2: feature_name=LOC121139263	feature_id[0].value > threshold=1.497866153717041
node_100: feature_name=Rgcc	feature_id[1].value > threshold=0.8958797454833984
node_188: feature_name=Rps28	feature_id[360].value > threshold=3.1567740440368652
node_258: feature_name=Isg15	feature_id[2].value <= threshold=0.8958797454833984
node_259: feature_name=LOC101823249	feature_id[102].value > threshold=2.802901029586792
Class: Attenuated vaccine + Attenuated vaccine
Rules_70	passed counts:5
node_0: feature_name=Mx1	feature_id[3].value <= threshold=1.2424533367156982
node_1: feature_name=LOC121136222	feature_id[5].value <= threshold=2.2499048709869385
node_2: feature_name=LOC121139263	feature_id[0].value > threshold=1.497866153717041
node_100: feature_name=Rgcc	feature_id[1].value > threshold=0.8958797454833984
node_188: feature_name=Rps28	feature_id[360].value <= threshold=3.1567740440368652
node_189: feature_name=SCoV2-S	feature_id[33].value <= threshold=1.9756218194961548
node_190: feature_name=LOC121139262	feature_id[4].value > threshold=3.1567740440368652
node_224: feature_name=Hspa8	feature_id[231].value <= threshold=1.2424533367156982
node_225: feature_name=Smim1	feature_id[519].value > threshold=1.2424533367156982
node_229: feature_name=Xdh	feature_id[42].value <= threshold=0.3465735912322998
Class: mRNA vaccine + Attenuated vaccine
Rules_71	passed counts:5
node_0: feature_name=Mx1	feature_id[3].value <= threshold=1.2424533367156982
node_1: feature_name=LOC121136222	feature_id[5].value <= threshold=2.2499048709869385
node_2: feature_name=LOC121139263	feature_id[0].value > threshold=1.497866153717041
node_100: feature_name=Rgcc	feature_id[1].value <= threshold=0.8958797454833984
node_101: feature_name=Ifi30	feature_id[291].value > threshold=0.8958797454833984
node_151: feature_name=Ager	feature_id[242].value <= threshold=4.034201383590698
node_152: feature_name=Tppp3	feature_id[196].value <= threshold=0.3465735912322998
node_153: feature_name=LOC101830959	feature_id[308].value > threshold=1.497866153717041
node_167: feature_name=Psmb8	feature_id[13].value <= threshold=1.8688347935676575
Class: mRNA vaccine + mRNA vaccine
Rules_72	passed counts:5
node_0: feature_name=Mx1	feature_id[3].value <= threshold=1.2424533367156982
node_1: feature_name=LOC121136222	feature_id[5].value <= threshold=2.2499048709869385
node_2: feature_name=LOC121139263	feature_id[0].value <= threshold=1.497866153717041
node_3: feature_name=LOC101841133	feature_id[225].value > threshold=0.3465735912322998
node_79: feature_name=Mier1	feature_id[523].value > threshold=1.497866153717041
Class: Non-vaccinated
Rules_73	passed counts:5
node_0: feature_name=Mx1	feature_id[3].value <= threshold=1.2424533367156982
node_1: feature_name=LOC121136222	feature_id[5].value <= threshold=2.2499048709869385
node_2: feature_name=LOC121139263	feature_id[0].value <= threshold=1.497866153717041
node_3: feature_name=LOC101841133	feature_id[225].value > threshold=0.3465735912322998
node_79: feature_name=Mier1	feature_id[523].value <= threshold=1.497866153717041
node_80: feature_name=Rgcc	feature_id[1].value > threshold=0.3465735912322998
node_86: feature_name=Gss	feature_id[62].value > threshold=2.0126758217811584
node_94: feature_name=Rps27a	feature_id[155].value <= threshold=3.357691764831543
Class: Attenuated vaccine + Attenuated vaccine
Rules_74	passed counts:4
node_0: feature_name=Mx1	feature_id[3].value > threshold=1.2424533367156982
node_474: feature_name=Rgcc	feature_id[1].value > threshold=1.7005987167358398
node_602: feature_name=Rgcc	feature_id[1].value <= threshold=2.3502402305603027
node_603: feature_name=LOC101833432	feature_id[491].value > threshold=1.2424533367156982
node_617: feature_name=Rplp0	feature_id[80].value > threshold=1.35402512550354
node_619: feature_name=Cxcl15	feature_id[286].value <= threshold=0.8958797454833984
node_620: feature_name=Rpl10	feature_id[147].value <= threshold=2.86179256439209
node_621: feature_name=Ppia	feature_id[281].value > threshold=2.7403194904327393
node_637: feature_name=Mx1	feature_id[3].value > threshold=2.851891279220581
Class: Non-vaccinated
Rules_75	passed counts:4
node_0: feature_name=Mx1	feature_id[3].value > threshold=1.2424533367156982
node_474: feature_name=Rgcc	feature_id[1].value > threshold=1.7005987167358398
node_602: feature_name=Rgcc	feature_id[1].value <= threshold=2.3502402305603027
node_603: feature_name=LOC101833432	feature_id[491].value > threshold=1.2424533367156982
node_617: feature_name=Rplp0	feature_id[80].value > threshold=1.35402512550354
node_619: feature_name=Cxcl15	feature_id[286].value <= threshold=0.8958797454833984
node_620: feature_name=Rpl10	feature_id[147].value <= threshold=2.86179256439209
node_621: feature_name=Ppia	feature_id[281].value <= threshold=2.7403194904327393
node_622: feature_name=Mvb12b	feature_id[560].value > threshold=0.3465735912322998
node_632: feature_name=Atp5f1b	feature_id[275].value > threshold=1.2424533367156982
Class: mRNA vaccine + mRNA vaccine
Rules_76	passed counts:4
node_0: feature_name=Mx1	feature_id[3].value > threshold=1.2424533367156982
node_474: feature_name=Rgcc	feature_id[1].value <= threshold=1.7005987167358398
node_475: feature_name=LOC101823081	feature_id[125].value <= threshold=0.3465735912322998
node_476: feature_name=Retsat	feature_id[63].value <= threshold=0.8958797454833984
node_477: feature_name=LOC121136222	feature_id[5].value <= threshold=2.3502402305603027
node_478: feature_name=Rps29	feature_id[235].value > threshold=2.802901029586792
node_506: feature_name=Fabp5	feature_id[485].value <= threshold=3.0201274156570435
node_507: feature_name=Psme1	feature_id[8].value > threshold=1.8688347935676575
node_527: feature_name=Xdh	feature_id[42].value <= threshold=0.8958797454833984
node_528: feature_name=Ager	feature_id[242].value <= threshold=1.8920948505401611
Class: Adenovirus vaccine + Adenovirus vaccine
Rules_77	passed counts:4
node_0: feature_name=Mx1	feature_id[3].value > threshold=1.2424533367156982
node_474: feature_name=Rgcc	feature_id[1].value <= threshold=1.7005987167358398
node_475: feature_name=LOC101823081	feature_id[125].value <= threshold=0.3465735912322998
node_476: feature_name=Retsat	feature_id[63].value <= threshold=0.8958797454833984
node_477: feature_name=LOC121136222	feature_id[5].value <= threshold=2.3502402305603027
node_478: feature_name=Rps29	feature_id[235].value > threshold=2.802901029586792
node_506: feature_name=Fabp5	feature_id[485].value <= threshold=3.0201274156570435
node_507: feature_name=Psme1	feature_id[8].value <= threshold=1.8688347935676575
node_508: feature_name=Nlrc5	feature_id[590].value > threshold=0.3465735912322998
Class: Attenuated vaccine + Attenuated vaccine
Rules_78	passed counts:4
node_0: feature_name=Mx1	feature_id[3].value > threshold=1.2424533367156982
node_474: feature_name=Rgcc	feature_id[1].value <= threshold=1.7005987167358398
node_475: feature_name=LOC101823081	feature_id[125].value <= threshold=0.3465735912322998
node_476: feature_name=Retsat	feature_id[63].value <= threshold=0.8958797454833984
node_477: feature_name=LOC121136222	feature_id[5].value <= threshold=2.3502402305603027
node_478: feature_name=Rps29	feature_id[235].value <= threshold=2.802901029586792
node_479: feature_name=Mx1	feature_id[3].value <= threshold=2.0126758217811584
node_480: feature_name=Ifi30	feature_id[291].value <= threshold=1.2424533367156982
node_481: feature_name=Frmd6	feature_id[216].value <= threshold=0.8958797454833984
node_482: feature_name=Rpl38	feature_id[380].value > threshold=1.7005987167358398
node_488: feature_name=LOC121136904	feature_id[583].value > threshold=0.8958797454833984
Class: Attenuated vaccine + Attenuated vaccine
Rules_79	passed counts:4
node_0: feature_name=Mx1	feature_id[3].value > threshold=1.2424533367156982
node_474: feature_name=Rgcc	feature_id[1].value <= threshold=1.7005987167358398
node_475: feature_name=LOC101823081	feature_id[125].value <= threshold=0.3465735912322998
node_476: feature_name=Retsat	feature_id[63].value <= threshold=0.8958797454833984
node_477: feature_name=LOC121136222	feature_id[5].value <= threshold=2.3502402305603027
node_478: feature_name=Rps29	feature_id[235].value <= threshold=2.802901029586792
node_479: feature_name=Mx1	feature_id[3].value <= threshold=2.0126758217811584
node_480: feature_name=Ifi30	feature_id[291].value <= threshold=1.2424533367156982
node_481: feature_name=Frmd6	feature_id[216].value <= threshold=0.8958797454833984
node_482: feature_name=Rpl38	feature_id[380].value > threshold=1.7005987167358398
node_488: feature_name=LOC121136904	feature_id[583].value <= threshold=0.8958797454833984
Class: Adenovirus vaccine + Adenovirus vaccine
Rules_80	passed counts:4
node_0: feature_name=Mx1	feature_id[3].value <= threshold=1.2424533367156982
node_1: feature_name=LOC121136222	feature_id[5].value > threshold=2.2499048709869385
node_313: feature_name=Rgcc	feature_id[1].value > threshold=1.8688347935676575
node_435: feature_name=LOC121139263	feature_id[0].value > threshold=3.1132683753967285
node_461: feature_name=Rpl27a	feature_id[365].value > threshold=3.1132683753967285
node_465: feature_name=Sftpb	feature_id[175].value <= threshold=5.535346269607544
node_466: feature_name=Rps6	feature_id[96].value <= threshold=2.858513832092285
Class: Adenovirus vaccine + Adenovirus vaccine
Rules_81	passed counts:4
node_0: feature_name=Mx1	feature_id[3].value <= threshold=1.2424533367156982
node_1: feature_name=LOC121136222	feature_id[5].value > threshold=2.2499048709869385
node_313: feature_name=Rgcc	feature_id[1].value > threshold=1.8688347935676575
node_435: feature_name=LOC121139263	feature_id[0].value <= threshold=3.1132683753967285
node_436: feature_name=Hspa8	feature_id[231].value > threshold=1.497866153717041
node_442: feature_name=LOC101835350	feature_id[110].value <= threshold=5.0932793617248535
node_443: feature_name=B2m	feature_id[40].value > threshold=2.0126758217811584
node_445: feature_name=Hspa8	feature_id[231].value <= threshold=2.1910133361816406
node_446: feature_name=LOC121136222	feature_id[5].value > threshold=2.518476366996765
Class: mRNA vaccine + Attenuated vaccine
Rules_82	passed counts:4
node_0: feature_name=Mx1	feature_id[3].value <= threshold=1.2424533367156982
node_1: feature_name=LOC121136222	feature_id[5].value > threshold=2.2499048709869385
node_313: feature_name=Rgcc	feature_id[1].value > threshold=1.8688347935676575
node_435: feature_name=LOC121139263	feature_id[0].value <= threshold=3.1132683753967285
node_436: feature_name=Hspa8	feature_id[231].value > threshold=1.497866153717041
node_442: feature_name=LOC101835350	feature_id[110].value <= threshold=5.0932793617248535
node_443: feature_name=B2m	feature_id[40].value <= threshold=2.0126758217811584
Class: Non-vaccinated
Rules_83	passed counts:4
node_0: feature_name=Mx1	feature_id[3].value <= threshold=1.2424533367156982
node_1: feature_name=LOC121136222	feature_id[5].value > threshold=2.2499048709869385
node_313: feature_name=Rgcc	feature_id[1].value <= threshold=1.8688347935676575
node_314: feature_name=LOC121139263	feature_id[0].value > threshold=3.481121778488159
node_402: feature_name=Serpine2	feature_id[258].value <= threshold=1.8688347935676575
node_403: feature_name=C3	feature_id[199].value <= threshold=0.8958797454833984
node_404: feature_name=Dbi	feature_id[446].value <= threshold=2.0126758217811584
node_405: feature_name=Atp1b1	feature_id[97].value > threshold=0.3465735912322998
Class: Non-vaccinated
Rules_84	passed counts:4
node_0: feature_name=Mx1	feature_id[3].value <= threshold=1.2424533367156982
node_1: feature_name=LOC121136222	feature_id[5].value > threshold=2.2499048709869385
node_313: feature_name=Rgcc	feature_id[1].value <= threshold=1.8688347935676575
node_314: feature_name=LOC121139263	feature_id[0].value <= threshold=3.481121778488159
node_315: feature_name=Rpl38	feature_id[380].value <= threshold=3.0201274156570435
node_316: feature_name=Rps20	feature_id[224].value <= threshold=2.5249279737472534
node_317: feature_name=B2m	feature_id[40].value > threshold=2.705823063850403
Class: Attenuated vaccine + Attenuated vaccine
Rules_85	passed counts:4
node_0: feature_name=Mx1	feature_id[3].value <= threshold=1.2424533367156982
node_1: feature_name=LOC121136222	feature_id[5].value <= threshold=2.2499048709869385
node_2: feature_name=LOC121139263	feature_id[0].value > threshold=1.497866153717041
node_100: feature_name=Rgcc	feature_id[1].value > threshold=0.8958797454833984
node_188: feature_name=Rps28	feature_id[360].value > threshold=3.1567740440368652
node_258: feature_name=Isg15	feature_id[2].value <= threshold=0.8958797454833984
node_259: feature_name=LOC101823249	feature_id[102].value <= threshold=2.802901029586792
node_260: feature_name=Rps28	feature_id[360].value > threshold=4.255587577819824
Class: Non-vaccinated
Rules_86	passed counts:4
node_0: feature_name=Mx1	feature_id[3].value <= threshold=1.2424533367156982
node_1: feature_name=LOC121136222	feature_id[5].value <= threshold=2.2499048709869385
node_2: feature_name=LOC121139263	feature_id[0].value > threshold=1.497866153717041
node_100: feature_name=Rgcc	feature_id[1].value > threshold=0.8958797454833984
node_188: feature_name=Rps28	feature_id[360].value <= threshold=3.1567740440368652
node_189: feature_name=SCoV2-S	feature_id[33].value <= threshold=1.9756218194961548
node_190: feature_name=LOC121139262	feature_id[4].value > threshold=3.1567740440368652
node_224: feature_name=Hspa8	feature_id[231].value > threshold=1.2424533367156982
node_234: feature_name=Shisa5	feature_id[85].value <= threshold=0.3465735912322998
node_235: feature_name=Kcne2	feature_id[546].value > threshold=0.3465735912322998
node_239: feature_name=LOC121133290	feature_id[357].value <= threshold=0.3465735912322998
node_240: feature_name=LOC121143982	feature_id[453].value <= threshold=0.6931471824645996
Class: mRNA vaccine + mRNA vaccine
Rules_87	passed counts:4
node_0: feature_name=Mx1	feature_id[3].value <= threshold=1.2424533367156982
node_1: feature_name=LOC121136222	feature_id[5].value <= threshold=2.2499048709869385
node_2: feature_name=LOC121139263	feature_id[0].value > threshold=1.497866153717041
node_100: feature_name=Rgcc	feature_id[1].value > threshold=0.8958797454833984
node_188: feature_name=Rps28	feature_id[360].value <= threshold=3.1567740440368652
node_189: feature_name=SCoV2-S	feature_id[33].value <= threshold=1.9756218194961548
node_190: feature_name=LOC121139262	feature_id[4].value <= threshold=3.1567740440368652
node_191: feature_name=LOC121139263	feature_id[0].value > threshold=2.3502402305603027
node_207: feature_name=LOC101830959	feature_id[308].value <= threshold=1.497866153717041
node_208: feature_name=B2m	feature_id[40].value > threshold=3.0900083780288696
node_218: feature_name=Cdv3	feature_id[619].value <= threshold=0.5493061542510986
Class: Attenuated vaccine + Attenuated vaccine
Rules_88	passed counts:4
node_0: feature_name=Mx1	feature_id[3].value <= threshold=1.2424533367156982
node_1: feature_name=LOC121136222	feature_id[5].value <= threshold=2.2499048709869385
node_2: feature_name=LOC121139263	feature_id[0].value > threshold=1.497866153717041
node_100: feature_name=Rgcc	feature_id[1].value > threshold=0.8958797454833984
node_188: feature_name=Rps28	feature_id[360].value <= threshold=3.1567740440368652
node_189: feature_name=SCoV2-S	feature_id[33].value <= threshold=1.9756218194961548
node_190: feature_name=LOC121139262	feature_id[4].value <= threshold=3.1567740440368652
node_191: feature_name=LOC121139263	feature_id[0].value <= threshold=2.3502402305603027
node_192: feature_name=Rpl23	feature_id[169].value > threshold=2.636499762535095
node_202: feature_name=Rpl14	feature_id[210].value <= threshold=2.6687690019607544
Class: mRNA vaccine + Attenuated vaccine
Rules_89	passed counts:4
node_0: feature_name=Mx1	feature_id[3].value <= threshold=1.2424533367156982
node_1: feature_name=LOC121136222	feature_id[5].value <= threshold=2.2499048709869385
node_2: feature_name=LOC121139263	feature_id[0].value > threshold=1.497866153717041
node_100: feature_name=Rgcc	feature_id[1].value <= threshold=0.8958797454833984
node_101: feature_name=Ifi30	feature_id[291].value > threshold=0.8958797454833984
node_151: feature_name=Ager	feature_id[242].value <= threshold=4.034201383590698
node_152: feature_name=Tppp3	feature_id[196].value > threshold=0.3465735912322998
node_170: feature_name=Tst	feature_id[406].value > threshold=0.3465735912322998
node_176: feature_name=Rpl30	feature_id[143].value <= threshold=2.2499048709869385
Class: Adenovirus vaccine + Adenovirus vaccine
Rules_90	passed counts:4
node_0: feature_name=Mx1	feature_id[3].value <= threshold=1.2424533367156982
node_1: feature_name=LOC121136222	feature_id[5].value <= threshold=2.2499048709869385
node_2: feature_name=LOC121139263	feature_id[0].value > threshold=1.497866153717041
node_100: feature_name=Rgcc	feature_id[1].value <= threshold=0.8958797454833984
node_101: feature_name=Ifi30	feature_id[291].value <= threshold=0.8958797454833984
node_102: feature_name=Rplp1	feature_id[120].value <= threshold=4.521729469299316
node_103: feature_name=Hspa5	feature_id[186].value <= threshold=1.2424533367156982
node_104: feature_name=Rps19	feature_id[94].value > threshold=1.497866153717041
node_106: feature_name=Sftpd	feature_id[298].value <= threshold=3.700615644454956
node_107: feature_name=Rpl4	feature_id[368].value > threshold=1.7005987167358398
node_109: feature_name=LOC121144029	feature_id[128].value > threshold=0.3465735912322998
Class: Adenovirus vaccine + Adenovirus vaccine
Rules_91	passed counts:4
node_0: feature_name=Mx1	feature_id[3].value <= threshold=1.2424533367156982
node_1: feature_name=LOC121136222	feature_id[5].value <= threshold=2.2499048709869385
node_2: feature_name=LOC121139263	feature_id[0].value <= threshold=1.497866153717041
node_3: feature_name=LOC101841133	feature_id[225].value <= threshold=0.3465735912322998
node_4: feature_name=LOC101835350	feature_id[110].value <= threshold=5.603919744491577
node_5: feature_name=Rpl18	feature_id[138].value > threshold=2.86179256439209
node_59: feature_name=Rgcc	feature_id[1].value <= threshold=1.497866153717041
node_60: feature_name=Cd74	feature_id[448].value > threshold=3.976131558418274
Class: Adenovirus vaccine + Adenovirus vaccine
Rules_92	passed counts:4
node_0: feature_name=Mx1	feature_id[3].value <= threshold=1.2424533367156982
node_1: feature_name=LOC121136222	feature_id[5].value <= threshold=2.2499048709869385
node_2: feature_name=LOC121139263	feature_id[0].value <= threshold=1.497866153717041
node_3: feature_name=LOC101841133	feature_id[225].value <= threshold=0.3465735912322998
node_4: feature_name=LOC101835350	feature_id[110].value <= threshold=5.603919744491577
node_5: feature_name=Rpl18	feature_id[138].value <= threshold=2.86179256439209
node_6: feature_name=Aida	feature_id[249].value <= threshold=0.8958797454833984
node_7: feature_name=Tpt1	feature_id[78].value <= threshold=3.540854334831238
node_8: feature_name=LOC101832695	feature_id[14].value <= threshold=1.8688347935676575
node_9: feature_name=LOC101840088	feature_id[16].value <= threshold=3.0677825212478638
node_10: feature_name=Rpl13	feature_id[29].value <= threshold=2.636499762535095
node_11: feature_name=LOC121138339	feature_id[222].value <= threshold=0.8958797454833984
node_12: feature_name=Lgi3	feature_id[292].value <= threshold=2.8762863874435425
node_13: feature_name=Gnas	feature_id[398].value <= threshold=2.5249279737472534
node_14: feature_name=Fabp5	feature_id[485].value <= threshold=4.209900379180908
node_15: feature_name=Trex1	feature_id[248].value <= threshold=0.8958797454833984
node_16: feature_name=Cebpd	feature_id[296].value <= threshold=2.3410656452178955
node_17: feature_name=Rps16	feature_id[134].value <= threshold=3.0201274156570435
node_18: feature_name=Nwd1	feature_id[616].value <= threshold=0.8958797454833984
node_19: feature_name=Rpl7	feature_id[100].value <= threshold=3.0201274156570435
node_20: feature_name=Ube2q2	feature_id[408].value <= threshold=1.497866153717041
node_21: feature_name=Cfd	feature_id[241].value > threshold=2.8314802646636963
node_27: feature_name=Etnk1	feature_id[262].value <= threshold=0.3465735912322998
Class: Attenuated vaccine + Attenuated vaccine
Rules_93	passed counts:3
node_0: feature_name=Mx1	feature_id[3].value > threshold=1.2424533367156982
node_474: feature_name=Rgcc	feature_id[1].value > threshold=1.7005987167358398
node_602: feature_name=Rgcc	feature_id[1].value > threshold=2.3502402305603027
node_664: feature_name=Samsn1	feature_id[423].value > threshold=0.8958797454833984
node_724: feature_name=Rps9	feature_id[86].value > threshold=2.003666639328003
Class: Adenovirus vaccine + Adenovirus vaccine
Rules_94	passed counts:3
node_0: feature_name=Mx1	feature_id[3].value > threshold=1.2424533367156982
node_474: feature_name=Rgcc	feature_id[1].value > threshold=1.7005987167358398
node_602: feature_name=Rgcc	feature_id[1].value > threshold=2.3502402305603027
node_664: feature_name=Samsn1	feature_id[423].value <= threshold=0.8958797454833984
node_665: feature_name=Mvb12b	feature_id[560].value > threshold=0.8958797454833984
node_721: feature_name=Rplp1	feature_id[120].value <= threshold=3.396172285079956
Class: Adenovirus vaccine + Adenovirus vaccine
Rules_95	passed counts:3
node_0: feature_name=Mx1	feature_id[3].value > threshold=1.2424533367156982
node_474: feature_name=Rgcc	feature_id[1].value > threshold=1.7005987167358398
node_602: feature_name=Rgcc	feature_id[1].value > threshold=2.3502402305603027
node_664: feature_name=Samsn1	feature_id[423].value <= threshold=0.8958797454833984
node_665: feature_name=Mvb12b	feature_id[560].value <= threshold=0.8958797454833984
node_666: feature_name=Cibar1	feature_id[443].value > threshold=0.3465735912322998
node_716: feature_name=LOC121144029	feature_id[128].value > threshold=0.8958797454833984
Class: Adenovirus vaccine + Adenovirus vaccine
Rules_96	passed counts:3
node_0: feature_name=Mx1	feature_id[3].value > threshold=1.2424533367156982
node_474: feature_name=Rgcc	feature_id[1].value > threshold=1.7005987167358398
node_602: feature_name=Rgcc	feature_id[1].value > threshold=2.3502402305603027
node_664: feature_name=Samsn1	feature_id[423].value <= threshold=0.8958797454833984
node_665: feature_name=Mvb12b	feature_id[560].value <= threshold=0.8958797454833984
node_666: feature_name=Cibar1	feature_id[443].value > threshold=0.3465735912322998
node_716: feature_name=LOC121144029	feature_id[128].value <= threshold=0.8958797454833984
node_717: feature_name=Dstn	feature_id[615].value > threshold=1.7005987167358398
Class: Non-vaccinated
Rules_97	passed counts:3
node_0: feature_name=Mx1	feature_id[3].value > threshold=1.2424533367156982
node_474: feature_name=Rgcc	feature_id[1].value > threshold=1.7005987167358398
node_602: feature_name=Rgcc	feature_id[1].value <= threshold=2.3502402305603027
node_603: feature_name=LOC101833432	feature_id[491].value > threshold=1.2424533367156982
node_617: feature_name=Rplp0	feature_id[80].value > threshold=1.35402512550354
node_619: feature_name=Cxcl15	feature_id[286].value > threshold=0.8958797454833984
Class: mRNA vaccine + mRNA vaccine
Rules_98	passed counts:3
node_0: feature_name=Mx1	feature_id[3].value > threshold=1.2424533367156982
node_474: feature_name=Rgcc	feature_id[1].value > threshold=1.7005987167358398
node_602: feature_name=Rgcc	feature_id[1].value <= threshold=2.3502402305603027
node_603: feature_name=LOC101833432	feature_id[491].value > threshold=1.2424533367156982
node_617: feature_name=Rplp0	feature_id[80].value > threshold=1.35402512550354
node_619: feature_name=Cxcl15	feature_id[286].value <= threshold=0.8958797454833984
node_620: feature_name=Rpl10	feature_id[147].value > threshold=2.86179256439209
node_642: feature_name=Mdk	feature_id[504].value <= threshold=0.3465735912322998
node_643: feature_name=CUNH1orf54	feature_id[464].value <= threshold=0.8958797454833984
node_644: feature_name=Ubb	feature_id[111].value <= threshold=2.3502402305603027
node_645: feature_name=Rps3	feature_id[212].value > threshold=2.3410656452178955
node_647: feature_name=Rpl27a	feature_id[365].value <= threshold=3.3522071838378906
Class: Adenovirus vaccine + Adenovirus vaccine
Rules_99	passed counts:3
node_0: feature_name=Mx1	feature_id[3].value > threshold=1.2424533367156982
node_474: feature_name=Rgcc	feature_id[1].value > threshold=1.7005987167358398
node_602: feature_name=Rgcc	feature_id[1].value <= threshold=2.3502402305603027
node_603: feature_name=LOC101833432	feature_id[491].value <= threshold=1.2424533367156982
node_604: feature_name=Bri3	feature_id[500].value > threshold=1.497866153717041
node_612: feature_name=Id2	feature_id[564].value > threshold=1.497866153717041
Class: Non-vaccinated
Rules_100	passed counts:3
node_0: feature_name=Mx1	feature_id[3].value > threshold=1.2424533367156982
node_474: feature_name=Rgcc	feature_id[1].value <= threshold=1.7005987167358398
node_475: feature_name=LOC101823081	feature_id[125].value <= threshold=0.3465735912322998
node_476: feature_name=Retsat	feature_id[63].value > threshold=0.8958797454833984
node_570: feature_name=Fabp5	feature_id[485].value > threshold=3.154959201812744
node_572: feature_name=Bri3	feature_id[500].value > threshold=0.8047189712524414
Class: mRNA vaccine + mRNA vaccine
Rules_101	passed counts:3
node_0: feature_name=Mx1	feature_id[3].value > threshold=1.2424533367156982
node_474: feature_name=Rgcc	feature_id[1].value <= threshold=1.7005987167358398
node_475: feature_name=LOC101823081	feature_id[125].value <= threshold=0.3465735912322998
node_476: feature_name=Retsat	feature_id[63].value <= threshold=0.8958797454833984
node_477: feature_name=LOC121136222	feature_id[5].value > threshold=2.3502402305603027
node_547: feature_name=Fcgr4	feature_id[230].value <= threshold=0.3465735912322998
node_548: feature_name=Gss	feature_id[62].value <= threshold=2.802901029586792
node_549: feature_name=LOC121139262	feature_id[4].value > threshold=3.2513949871063232
node_553: feature_name=S100a11	feature_id[277].value <= threshold=0.3465735912322998
node_554: feature_name=Atf4	feature_id[486].value > threshold=1.2424533367156982
Class: Adenovirus vaccine + Adenovirus vaccine
Rules_102	passed counts:3
node_0: feature_name=Mx1	feature_id[3].value > threshold=1.2424533367156982
node_474: feature_name=Rgcc	feature_id[1].value <= threshold=1.7005987167358398
node_475: feature_name=LOC101823081	feature_id[125].value <= threshold=0.3465735912322998
node_476: feature_name=Retsat	feature_id[63].value <= threshold=0.8958797454833984
node_477: feature_name=LOC121136222	feature_id[5].value > threshold=2.3502402305603027
node_547: feature_name=Fcgr4	feature_id[230].value <= threshold=0.3465735912322998
node_548: feature_name=Gss	feature_id[62].value <= threshold=2.802901029586792
node_549: feature_name=LOC121139262	feature_id[4].value <= threshold=3.2513949871063232
node_550: feature_name=Hspa8	feature_id[231].value > threshold=2.1383330821990967
Class: mRNA vaccine + mRNA vaccine
Rules_103	passed counts:3
node_0: feature_name=Mx1	feature_id[3].value > threshold=1.2424533367156982
node_474: feature_name=Rgcc	feature_id[1].value <= threshold=1.7005987167358398
node_475: feature_name=LOC101823081	feature_id[125].value <= threshold=0.3465735912322998
node_476: feature_name=Retsat	feature_id[63].value <= threshold=0.8958797454833984
node_477: feature_name=LOC121136222	feature_id[5].value <= threshold=2.3502402305603027
node_478: feature_name=Rps29	feature_id[235].value > threshold=2.802901029586792
node_506: feature_name=Fabp5	feature_id[485].value <= threshold=3.0201274156570435
node_507: feature_name=Psme1	feature_id[8].value > threshold=1.8688347935676575
node_527: feature_name=Xdh	feature_id[42].value <= threshold=0.8958797454833984
node_528: feature_name=Ager	feature_id[242].value > threshold=1.8920948505401611
node_530: feature_name=Cebpd	feature_id[296].value > threshold=0.3465735912322998
Class: mRNA vaccine + mRNA vaccine
Rules_104	passed counts:3
node_0: feature_name=Mx1	feature_id[3].value > threshold=1.2424533367156982
node_474: feature_name=Rgcc	feature_id[1].value <= threshold=1.7005987167358398
node_475: feature_name=LOC101823081	feature_id[125].value <= threshold=0.3465735912322998
node_476: feature_name=Retsat	feature_id[63].value <= threshold=0.8958797454833984
node_477: feature_name=LOC121136222	feature_id[5].value <= threshold=2.3502402305603027
node_478: feature_name=Rps29	feature_id[235].value > threshold=2.802901029586792
node_506: feature_name=Fabp5	feature_id[485].value <= threshold=3.0201274156570435
node_507: feature_name=Psme1	feature_id[8].value <= threshold=1.8688347935676575
node_508: feature_name=Nlrc5	feature_id[590].value <= threshold=0.3465735912322998
node_509: feature_name=Rpl27	feature_id[151].value > threshold=1.7005987167358398
node_521: feature_name=Rpl35a	feature_id[343].value <= threshold=2.6735538244247437
Class: mRNA vaccine + Attenuated vaccine
Rules_105	passed counts:3
node_0: feature_name=Mx1	feature_id[3].value > threshold=1.2424533367156982
node_474: feature_name=Rgcc	feature_id[1].value <= threshold=1.7005987167358398
node_475: feature_name=LOC101823081	feature_id[125].value <= threshold=0.3465735912322998
node_476: feature_name=Retsat	feature_id[63].value <= threshold=0.8958797454833984
node_477: feature_name=LOC121136222	feature_id[5].value <= threshold=2.3502402305603027
node_478: feature_name=Rps29	feature_id[235].value <= threshold=2.802901029586792
node_479: feature_name=Mx1	feature_id[3].value > threshold=2.0126758217811584
node_495: feature_name=Eif6	feature_id[505].value <= threshold=0.3465735912322998
node_496: feature_name=LOC101829214	feature_id[189].value > threshold=1.2424533367156982
node_498: feature_name=LOC121136222	feature_id[5].value <= threshold=1.497866153717041
node_499: feature_name=LOC101838467	feature_id[270].value <= threshold=0.8958797454833984
Class: Attenuated vaccine + Attenuated vaccine
Rules_106	passed counts:3
node_0: feature_name=Mx1	feature_id[3].value > threshold=1.2424533367156982
node_474: feature_name=Rgcc	feature_id[1].value <= threshold=1.7005987167358398
node_475: feature_name=LOC101823081	feature_id[125].value <= threshold=0.3465735912322998
node_476: feature_name=Retsat	feature_id[63].value <= threshold=0.8958797454833984
node_477: feature_name=LOC121136222	feature_id[5].value <= threshold=2.3502402305603027
node_478: feature_name=Rps29	feature_id[235].value <= threshold=2.802901029586792
node_479: feature_name=Mx1	feature_id[3].value > threshold=2.0126758217811584
node_495: feature_name=Eif6	feature_id[505].value <= threshold=0.3465735912322998
node_496: feature_name=LOC101829214	feature_id[189].value <= threshold=1.2424533367156982
Class: Non-vaccinated
Rules_107	passed counts:3
node_0: feature_name=Mx1	feature_id[3].value > threshold=1.2424533367156982
node_474: feature_name=Rgcc	feature_id[1].value <= threshold=1.7005987167358398
node_475: feature_name=LOC101823081	feature_id[125].value <= threshold=0.3465735912322998
node_476: feature_name=Retsat	feature_id[63].value <= threshold=0.8958797454833984
node_477: feature_name=LOC121136222	feature_id[5].value <= threshold=2.3502402305603027
node_478: feature_name=Rps29	feature_id[235].value <= threshold=2.802901029586792
node_479: feature_name=Mx1	feature_id[3].value <= threshold=2.0126758217811584
node_480: feature_name=Ifi30	feature_id[291].value <= threshold=1.2424533367156982
node_481: feature_name=Frmd6	feature_id[216].value <= threshold=0.8958797454833984
node_482: feature_name=Rpl38	feature_id[380].value <= threshold=1.7005987167358398
node_483: feature_name=Nmi	feature_id[46].value > threshold=0.3465735912322998
Class: mRNA vaccine + Attenuated vaccine
Rules_108	passed counts:3
node_0: feature_name=Mx1	feature_id[3].value <= threshold=1.2424533367156982
node_1: feature_name=LOC121136222	feature_id[5].value > threshold=2.2499048709869385
node_313: feature_name=Rgcc	feature_id[1].value > threshold=1.8688347935676575
node_435: feature_name=LOC121139263	feature_id[0].value > threshold=3.1132683753967285
node_461: feature_name=Rpl27a	feature_id[365].value <= threshold=3.1132683753967285
node_462: feature_name=Usp18	feature_id[34].value > threshold=0.3465735912322998
Class: Non-vaccinated
Rules_109	passed counts:3
node_0: feature_name=Mx1	feature_id[3].value <= threshold=1.2424533367156982
node_1: feature_name=LOC121136222	feature_id[5].value > threshold=2.2499048709869385
node_313: feature_name=Rgcc	feature_id[1].value > threshold=1.8688347935676575
node_435: feature_name=LOC121139263	feature_id[0].value <= threshold=3.1132683753967285
node_436: feature_name=Hspa8	feature_id[231].value > threshold=1.497866153717041
node_442: feature_name=LOC101835350	feature_id[110].value > threshold=5.0932793617248535
node_452: feature_name=Rpl30	feature_id[143].value > threshold=2.4414010047912598
node_454: feature_name=Ctsh	feature_id[260].value > threshold=2.3502402305603027
node_458: feature_name=Rpl35a	feature_id[343].value > threshold=2.5053176879882812
Class: mRNA vaccine + Attenuated vaccine
Rules_110	passed counts:3
node_0: feature_name=Mx1	feature_id[3].value <= threshold=1.2424533367156982
node_1: feature_name=LOC121136222	feature_id[5].value > threshold=2.2499048709869385
node_313: feature_name=Rgcc	feature_id[1].value <= threshold=1.8688347935676575
node_314: feature_name=LOC121139263	feature_id[0].value > threshold=3.481121778488159
node_402: feature_name=Serpine2	feature_id[258].value <= threshold=1.8688347935676575
node_403: feature_name=C3	feature_id[199].value <= threshold=0.8958797454833984
node_404: feature_name=Dbi	feature_id[446].value <= threshold=2.0126758217811584
node_405: feature_name=Atp1b1	feature_id[97].value <= threshold=0.3465735912322998
node_406: feature_name=Dbi	feature_id[446].value > threshold=1.8688347935676575
Class: mRNA vaccine + Attenuated vaccine
Rules_111	passed counts:3
node_0: feature_name=Mx1	feature_id[3].value <= threshold=1.2424533367156982
node_1: feature_name=LOC121136222	feature_id[5].value > threshold=2.2499048709869385
node_313: feature_name=Rgcc	feature_id[1].value <= threshold=1.8688347935676575
node_314: feature_name=LOC121139263	feature_id[0].value <= threshold=3.481121778488159
node_315: feature_name=Rpl38	feature_id[380].value > threshold=3.0201274156570435
node_365: feature_name=LOC121136222	feature_id[5].value > threshold=2.5249279737472534
node_375: feature_name=Egr1	feature_id[543].value <= threshold=0.3465735912322998
node_376: feature_name=LOC121134412	feature_id[416].value > threshold=0.3465735912322998
node_384: feature_name=Dbi	feature_id[446].value <= threshold=2.0715673565864563
node_385: feature_name=Pim1	feature_id[218].value > threshold=0.8958797454833984
node_389: feature_name=Eif4a2	feature_id[455].value > threshold=0.8958797454833984
Class: Non-vaccinated
Rules_112	passed counts:3
node_0: feature_name=Mx1	feature_id[3].value <= threshold=1.2424533367156982
node_1: feature_name=LOC121136222	feature_id[5].value > threshold=2.2499048709869385
node_313: feature_name=Rgcc	feature_id[1].value <= threshold=1.8688347935676575
node_314: feature_name=LOC121139263	feature_id[0].value <= threshold=3.481121778488159
node_315: feature_name=Rpl38	feature_id[380].value > threshold=3.0201274156570435
node_365: feature_name=LOC121136222	feature_id[5].value > threshold=2.5249279737472534
node_375: feature_name=Egr1	feature_id[543].value <= threshold=0.3465735912322998
node_376: feature_name=LOC121134412	feature_id[416].value > threshold=0.3465735912322998
node_384: feature_name=Dbi	feature_id[446].value <= threshold=2.0715673565864563
node_385: feature_name=Pim1	feature_id[218].value > threshold=0.8958797454833984
node_389: feature_name=Eif4a2	feature_id[455].value <= threshold=0.8958797454833984
node_390: feature_name=Rps16	feature_id[134].value > threshold=3.9015133380889893
Class: mRNA vaccine + mRNA vaccine
Rules_113	passed counts:3
node_0: feature_name=Mx1	feature_id[3].value <= threshold=1.2424533367156982
node_1: feature_name=LOC121136222	feature_id[5].value > threshold=2.2499048709869385
node_313: feature_name=Rgcc	feature_id[1].value <= threshold=1.8688347935676575
node_314: feature_name=LOC121139263	feature_id[0].value <= threshold=3.481121778488159
node_315: feature_name=Rpl38	feature_id[380].value > threshold=3.0201274156570435
node_365: feature_name=LOC121136222	feature_id[5].value > threshold=2.5249279737472534
[truncated: 3,366 more rows]

## Sheet: mRMR
Rules_0	passed counts:614
[truncated: 23 more rows]

## Sheet: PFI
Rules_0	passed counts:271
[truncated: 4,329 more rows]
