# Supplementary material for: Immune responses of different COVID-19 vaccination strategies by analyzing single-cell RNA sequencing data from multiple tissues using machine learning methods
Source: Front Genet. 2023 Mar 17;14:1157305. doi: 10.3389/fgene.2023.1157305 (PMC10065150; doi:10.3389/fgene.2023.1157305)
Supplement: Supplementary file 9 [file Table5.XLSX]

## Sheet: LASSO
Rules_0	passed counts:134
node_0: feature_name=LOC121144049	feature_id[0].value <= threshold=0.8958797454833984
node_1: feature_name=Rps20	feature_id[17].value > threshold=3.481121778488159
node_105: feature_name=Rpsa	feature_id[122].value <= threshold=2.86179256439209
node_106: feature_name=Rps3a	feature_id[27].value > threshold=3.1567740440368652
node_164: feature_name=Rpl13	feature_id[2].value <= threshold=3.0201274156570435
node_165: feature_name=Eef1a1	feature_id[10].value > threshold=3.3497501611709595
node_201: feature_name=Rpl27	feature_id[18].value <= threshold=2.1383330821990967
node_202: feature_name=LOC121139262	feature_id[138].value <= threshold=0.3465735912322998
node_203: feature_name=Rpl8	feature_id[16].value <= threshold=3.6105525493621826
node_204: feature_name=Hcar2	feature_id[108].value <= threshold=1.0397207736968994
node_205: feature_name=Bnipl	feature_id[70].value <= threshold=1.2424533367156982
node_206: feature_name=LOC101843106	feature_id[128].value <= threshold=0.3465735912322998
node_207: feature_name=Fnbp4	feature_id[51].value <= threshold=1.2424533367156982
node_208: feature_name=Actg1	feature_id[35].value <= threshold=2.561982035636902
node_209: feature_name=Anxa7	feature_id[97].value <= threshold=1.2424533367156982
node_210: feature_name=Chd1l	feature_id[84].value <= threshold=0.8958797454833984
node_211: feature_name=Rps10	feature_id[13].value > threshold=2.602003335952759
node_215: feature_name=Rplp2	feature_id[15].value > threshold=2.802901029586792
node_221: feature_name=Rac2	feature_id[42].value <= threshold=1.7005987167358398
Class: Attenuated vaccine + Attenuated vaccine
Rules_1	passed counts:50
node_0: feature_name=LOC121144049	feature_id[0].value <= threshold=0.8958797454833984
node_1: feature_name=Rps20	feature_id[17].value <= threshold=3.481121778488159
node_2: feature_name=Coro1a	feature_id[37].value <= threshold=1.7005987167358398
node_3: feature_name=Uba52	feature_id[5].value > threshold=2.4414010047912598
node_23: feature_name=LOC121138193	feature_id[1].value > threshold=1.8688347935676575
node_39: feature_name=LOC101822555	feature_id[41].value <= threshold=2.238668441772461
node_40: feature_name=Rplp0	feature_id[28].value > threshold=2.970085620880127
node_56: feature_name=Rplp0	feature_id[28].value <= threshold=3.384246587753296
node_57: feature_name=Rplp2	feature_id[15].value > threshold=2.6735538244247437
node_61: feature_name=LOC121136222	feature_id[7].value <= threshold=2.7403194904327393
node_62: feature_name=Pfn1	feature_id[12].value <= threshold=2.8314802646636963
Class: Adenovirus vaccine + Adenovirus vaccine
Rules_2	passed counts:45
node_0: feature_name=LOC121144049	feature_id[0].value <= threshold=0.8958797454833984
node_1: feature_name=Rps20	feature_id[17].value > threshold=3.481121778488159
node_105: feature_name=Rpsa	feature_id[122].value <= threshold=2.86179256439209
node_106: feature_name=Rps3a	feature_id[27].value > threshold=3.1567740440368652
node_164: feature_name=Rpl13	feature_id[2].value <= threshold=3.0201274156570435
node_165: feature_name=Eef1a1	feature_id[10].value <= threshold=3.3497501611709595
node_166: feature_name=Pfn1	feature_id[12].value > threshold=2.2499048709869385
node_190: feature_name=Tmem68	feature_id[79].value <= threshold=0.3465735912322998
node_191: feature_name=LOC121136222	feature_id[7].value <= threshold=3.0677825212478638
node_192: feature_name=Zfp36l2	feature_id[32].value > threshold=0.3465735912322998
node_194: feature_name=Itm2b	feature_id[87].value <= threshold=2.0126758217811584
Class: Attenuated vaccine + Attenuated vaccine
Rules_3	passed counts:39
node_0: feature_name=LOC121144049	feature_id[0].value > threshold=0.8958797454833984
node_322: feature_name=LOC121136222	feature_id[7].value > threshold=2.4414010047912598
node_446: feature_name=Rpl13	feature_id[2].value > threshold=2.602003335952759
node_488: feature_name=Rps20	feature_id[17].value > threshold=3.839394450187683
node_558: feature_name=Gstp1	feature_id[82].value > threshold=0.8958797454833984
node_566: feature_name=Rpl13	feature_id[2].value > threshold=2.970085620880127
Class: mRNA vaccine + Attenuated vaccine
Rules_4	passed counts:38
node_0: feature_name=LOC121144049	feature_id[0].value <= threshold=0.8958797454833984
node_1: feature_name=Rps20	feature_id[17].value > threshold=3.481121778488159
node_105: feature_name=Rpsa	feature_id[122].value > threshold=2.86179256439209
node_257: feature_name=LOC121136222	feature_id[7].value <= threshold=2.6735538244247437
node_258: feature_name=LOC101823249	feature_id[86].value <= threshold=1.7005987167358398
node_259: feature_name=Rplp2	feature_id[15].value > threshold=2.6735538244247437
node_263: feature_name=Rpl27	feature_id[18].value <= threshold=2.2499048709869385
node_264: feature_name=Top2b	feature_id[117].value <= threshold=0.8958797454833984
node_265: feature_name=Rplp1	feature_id[77].value <= threshold=4.532772779464722
Class: Attenuated vaccine + Attenuated vaccine
Rules_5	passed counts:35
node_0: feature_name=LOC121144049	feature_id[0].value > threshold=0.8958797454833984
node_322: feature_name=LOC121136222	feature_id[7].value <= threshold=2.4414010047912598
node_323: feature_name=Eef1a1	feature_id[10].value > threshold=3.3497501611709595
node_391: feature_name=Rpl13	feature_id[2].value <= threshold=2.802901029586792
node_392: feature_name=LOC121144049	feature_id[0].value <= threshold=1.2424533367156982
node_393: feature_name=LOC101822555	feature_id[41].value > threshold=0.8958797454833984
node_405: feature_name=Rps23	feature_id[6].value > threshold=2.602003335952759
node_409: feature_name=LOC121138651	feature_id[66].value <= threshold=0.3465735912322998
node_410: feature_name=Btg1	feature_id[68].value > threshold=0.3465735912322998
Class: Attenuated vaccine + Attenuated vaccine
Rules_6	passed counts:35
node_0: feature_name=LOC121144049	feature_id[0].value <= threshold=0.8958797454833984
node_1: feature_name=Rps20	feature_id[17].value > threshold=3.481121778488159
node_105: feature_name=Rpsa	feature_id[122].value <= threshold=2.86179256439209
node_106: feature_name=Rps3a	feature_id[27].value <= threshold=3.1567740440368652
node_107: feature_name=Coro1a	feature_id[37].value <= threshold=1.497866153717041
node_108: feature_name=Rpl28	feature_id[39].value <= threshold=3.0201274156570435
node_109: feature_name=Arpc1b	feature_id[99].value <= threshold=1.7005987167358398
node_110: feature_name=Rps23	feature_id[6].value <= threshold=3.0201274156570435
node_111: feature_name=Kpna6	feature_id[140].value <= threshold=0.3465735912322998
node_112: feature_name=Gstp1	feature_id[82].value <= threshold=2.0126758217811584
node_113: feature_name=LOC121136222	feature_id[7].value <= threshold=2.7647145986557007
node_114: feature_name=Eef1a1	feature_id[10].value > threshold=2.6735538244247437
Class: Adenovirus vaccine + Adenovirus vaccine
Rules_7	passed counts:30
node_0: feature_name=LOC121144049	feature_id[0].value > threshold=0.8958797454833984
node_322: feature_name=LOC121136222	feature_id[7].value <= threshold=2.4414010047912598
node_323: feature_name=Eef1a1	feature_id[10].value <= threshold=3.3497501611709595
node_324: feature_name=Rpl13	feature_id[2].value > threshold=2.3502402305603027
node_352: feature_name=Rps20	feature_id[17].value <= threshold=3.7954261302948
node_353: feature_name=Rps18	feature_id[85].value <= threshold=3.6505738496780396
node_354: feature_name=Pak2	feature_id[101].value <= threshold=1.2424533367156982
node_355: feature_name=Itm2b	feature_id[87].value > threshold=0.3465735912322998
node_359: feature_name=Rrbp1	feature_id[75].value <= threshold=0.3465735912322998
node_360: feature_name=Rpl28	feature_id[39].value <= threshold=3.1132683753967285
node_361: feature_name=Rpl35a	feature_id[4].value > threshold=1.9944920539855957
node_363: feature_name=Pfn1	feature_id[12].value > threshold=1.7005987167358398
Class: mRNA vaccine + mRNA vaccine
Rules_8	passed counts:29
node_0: feature_name=LOC121144049	feature_id[0].value <= threshold=0.8958797454833984
node_1: feature_name=Rps20	feature_id[17].value > threshold=3.481121778488159
node_105: feature_name=Rpsa	feature_id[122].value <= threshold=2.86179256439209
node_106: feature_name=Rps3a	feature_id[27].value <= threshold=3.1567740440368652
node_107: feature_name=Coro1a	feature_id[37].value > threshold=1.497866153717041
node_141: feature_name=LOC101822555	feature_id[41].value > threshold=1.497866153717041
node_155: feature_name=Eef1a1	feature_id[10].value > threshold=3.1567740440368652
node_161: feature_name=Rpl32	feature_id[25].value <= threshold=1.589026927947998
Class: Attenuated vaccine + Attenuated vaccine
Rules_9	passed counts:27
node_0: feature_name=LOC121144049	feature_id[0].value > threshold=0.8958797454833984
node_322: feature_name=LOC121136222	feature_id[7].value > threshold=2.4414010047912598
node_446: feature_name=Rpl13	feature_id[2].value > threshold=2.602003335952759
node_488: feature_name=Rps20	feature_id[17].value <= threshold=3.839394450187683
node_489: feature_name=LOC121138193	feature_id[1].value > threshold=2.1383330821990967
node_507: feature_name=Sec61g	feature_id[43].value > threshold=1.497866153717041
node_525: feature_name=Rps7	feature_id[9].value > threshold=3.198464870452881
node_547: feature_name=Rpl35a	feature_id[4].value > threshold=2.4814223051071167
node_553: feature_name=Rps10	feature_id[13].value <= threshold=3.59721839427948
node_554: feature_name=Rplp1	feature_id[77].value > threshold=3.7839313745498657
Class: mRNA vaccine + Attenuated vaccine
Rules_10	passed counts:27
node_0: feature_name=LOC121144049	feature_id[0].value <= threshold=0.8958797454833984
node_1: feature_name=Rps20	feature_id[17].value <= threshold=3.481121778488159
node_2: feature_name=Coro1a	feature_id[37].value <= threshold=1.7005987167358398
node_3: feature_name=Uba52	feature_id[5].value <= threshold=2.4414010047912598
node_4: feature_name=Rac2	feature_id[42].value <= threshold=0.8958797454833984
node_5: feature_name=Impdh2	feature_id[73].value <= threshold=0.8958797454833984
node_6: feature_name=Ptprc	feature_id[23].value <= threshold=1.497866153717041
node_7: feature_name=Itm2b	feature_id[87].value <= threshold=1.497866153717041
Class: Non-vaccinated
Rules_11	passed counts:23
node_0: feature_name=LOC121144049	feature_id[0].value > threshold=0.8958797454833984
node_322: feature_name=LOC121136222	feature_id[7].value > threshold=2.4414010047912598
node_446: feature_name=Rpl13	feature_id[2].value > threshold=2.602003335952759
node_488: feature_name=Rps20	feature_id[17].value <= threshold=3.839394450187683
node_489: feature_name=LOC121138193	feature_id[1].value <= threshold=2.1383330821990967
node_490: feature_name=Rplp1	feature_id[77].value > threshold=4.1739137172698975
node_502: feature_name=Nf1	feature_id[137].value <= threshold=0.3465735912322998
node_503: feature_name=Pik3ca	feature_id[115].value <= threshold=0.8958797454833984
Class: mRNA vaccine + mRNA vaccine
Rules_12	passed counts:23
node_0: feature_name=LOC121144049	feature_id[0].value <= threshold=0.8958797454833984
node_1: feature_name=Rps20	feature_id[17].value > threshold=3.481121778488159
node_105: feature_name=Rpsa	feature_id[122].value > threshold=2.86179256439209
node_257: feature_name=LOC121136222	feature_id[7].value > threshold=2.6735538244247437
node_289: feature_name=Rpl26	feature_id[14].value > threshold=3.0201274156570435
node_303: feature_name=Rplp1	feature_id[77].value <= threshold=4.510799169540405
node_304: feature_name=Rpl13	feature_id[2].value > threshold=2.602003335952759
node_308: feature_name=Actg1	feature_id[35].value > threshold=0.3465735912322998
node_312: feature_name=Rps18	feature_id[85].value > threshold=3.400641441345215
node_316: feature_name=Rpl3	feature_id[8].value > threshold=2.6735538244247437
Class: mRNA vaccine + Attenuated vaccine
Rules_13	passed counts:19
node_0: feature_name=LOC121144049	feature_id[0].value > threshold=0.8958797454833984
node_322: feature_name=LOC121136222	feature_id[7].value > threshold=2.4414010047912598
node_446: feature_name=Rpl13	feature_id[2].value > threshold=2.602003335952759
node_488: feature_name=Rps20	feature_id[17].value > threshold=3.839394450187683
node_558: feature_name=Gstp1	feature_id[82].value > threshold=0.8958797454833984
node_566: feature_name=Rpl13	feature_id[2].value <= threshold=2.970085620880127
node_567: feature_name=Rpl35a	feature_id[4].value > threshold=2.802901029586792
node_575: feature_name=Actg1	feature_id[35].value > threshold=0.3465735912322998
node_577: feature_name=Bnipl	feature_id[70].value <= threshold=0.3465735912322998
Class: mRNA vaccine + Attenuated vaccine
Rules_14	passed counts:19
node_0: feature_name=LOC121144049	feature_id[0].value > threshold=0.8958797454833984
node_322: feature_name=LOC121136222	feature_id[7].value > threshold=2.4414010047912598
node_446: feature_name=Rpl13	feature_id[2].value <= threshold=2.602003335952759
node_447: feature_name=LOC121136222	feature_id[7].value > threshold=2.802901029586792
node_475: feature_name=Coro1a	feature_id[37].value <= threshold=1.497866153717041
node_476: feature_name=Zfp36l2	feature_id[32].value <= threshold=1.7005987167358398
node_477: feature_name=Rps7	feature_id[9].value > threshold=2.602003335952759
Class: mRNA vaccine + mRNA vaccine
Rules_15	passed counts:19
node_0: feature_name=LOC121144049	feature_id[0].value > threshold=0.8958797454833984
node_322: feature_name=LOC121136222	feature_id[7].value > threshold=2.4414010047912598
node_446: feature_name=Rpl13	feature_id[2].value <= threshold=2.602003335952759
node_447: feature_name=LOC121136222	feature_id[7].value <= threshold=2.802901029586792
node_448: feature_name=Rps20	feature_id[17].value > threshold=3.7256208658218384
node_470: feature_name=LOC121144049	feature_id[0].value <= threshold=1.7776740193367004
node_471: feature_name=Rpl8	feature_id[16].value <= threshold=3.4175922870635986
Class: Attenuated vaccine + Attenuated vaccine
Rules_16	passed counts:18
node_0: feature_name=LOC121144049	feature_id[0].value > threshold=0.8958797454833984
node_322: feature_name=LOC121136222	feature_id[7].value <= threshold=2.4414010047912598
node_323: feature_name=Eef1a1	feature_id[10].value <= threshold=3.3497501611709595
node_324: feature_name=Rpl13	feature_id[2].value <= threshold=2.3502402305603027
node_325: feature_name=Actg1	feature_id[35].value <= threshold=1.7005987167358398
node_326: feature_name=Rps7	feature_id[9].value > threshold=2.2499048709869385
node_336: feature_name=Rpl28	feature_id[39].value <= threshold=2.9944807291030884
node_337: feature_name=Rps20	feature_id[17].value > threshold=2.914472818374634
node_339: feature_name=Apoc3	feature_id[55].value <= threshold=0.3465735912322998
Class: Adenovirus vaccine + Adenovirus vaccine
Rules_17	passed counts:18
node_0: feature_name=LOC121144049	feature_id[0].value <= threshold=0.8958797454833984
node_1: feature_name=Rps20	feature_id[17].value > threshold=3.481121778488159
node_105: feature_name=Rpsa	feature_id[122].value <= threshold=2.86179256439209
node_106: feature_name=Rps3a	feature_id[27].value > threshold=3.1567740440368652
node_164: feature_name=Rpl13	feature_id[2].value <= threshold=3.0201274156570435
node_165: feature_name=Eef1a1	feature_id[10].value <= threshold=3.3497501611709595
node_166: feature_name=Pfn1	feature_id[12].value <= threshold=2.2499048709869385
node_167: feature_name=Rps18	feature_id[85].value > threshold=3.6762205362319946
node_181: feature_name=Impdh2	feature_id[73].value <= threshold=1.2424533367156982
node_182: feature_name=LOC121144213	feature_id[144].value <= threshold=0.8958797454833984
node_183: feature_name=Eef1g	feature_id[94].value <= threshold=1.7776740193367004
Class: Attenuated vaccine + Attenuated vaccine
Rules_18	passed counts:17
node_0: feature_name=LOC121144049	feature_id[0].value > threshold=0.8958797454833984
node_322: feature_name=LOC121136222	feature_id[7].value > threshold=2.4414010047912598
node_446: feature_name=Rpl13	feature_id[2].value > threshold=2.602003335952759
node_488: feature_name=Rps20	feature_id[17].value <= threshold=3.839394450187683
node_489: feature_name=LOC121138193	feature_id[1].value > threshold=2.1383330821990967
node_507: feature_name=Sec61g	feature_id[43].value <= threshold=1.497866153717041
node_508: feature_name=LOC101822555	feature_id[41].value <= threshold=2.0126758217811584
node_509: feature_name=Ltb	feature_id[31].value <= threshold=1.2424533367156982
node_510: feature_name=Gstp1	feature_id[82].value <= threshold=2.2499048709869385
node_511: feature_name=Rplp0	feature_id[28].value > threshold=2.5852420330047607
Class: mRNA vaccine + mRNA vaccine
Rules_19	passed counts:15
node_0: feature_name=LOC121144049	feature_id[0].value > threshold=0.8958797454833984
node_322: feature_name=LOC121136222	feature_id[7].value > threshold=2.4414010047912598
node_446: feature_name=Rpl13	feature_id[2].value > threshold=2.602003335952759
node_488: feature_name=Rps20	feature_id[17].value <= threshold=3.839394450187683
node_489: feature_name=LOC121138193	feature_id[1].value > threshold=2.1383330821990967
node_507: feature_name=Sec61g	feature_id[43].value > threshold=1.497866153717041
node_525: feature_name=Rps7	feature_id[9].value <= threshold=3.198464870452881
node_526: feature_name=Anxa7	feature_id[97].value > threshold=0.3465735912322998
node_540: feature_name=Rps10	feature_id[13].value <= threshold=3.384246587753296
Class: mRNA vaccine + Attenuated vaccine
Rules_20	passed counts:14
node_0: feature_name=LOC121144049	feature_id[0].value <= threshold=0.8958797454833984
node_1: feature_name=Rps20	feature_id[17].value <= threshold=3.481121778488159
node_2: feature_name=Coro1a	feature_id[37].value > threshold=1.7005987167358398
node_80: feature_name=Rap1b	feature_id[130].value > threshold=0.8958797454833984
node_98: feature_name=Impdh2	feature_id[73].value <= threshold=0.8958797454833984
node_99: feature_name=Arpc1b	feature_id[99].value > threshold=0.8958797454833984
Class: Attenuated vaccine + Attenuated vaccine
Rules_21	passed counts:14
node_0: feature_name=LOC121144049	feature_id[0].value <= threshold=0.8958797454833984
node_1: feature_name=Rps20	feature_id[17].value <= threshold=3.481121778488159
node_2: feature_name=Coro1a	feature_id[37].value <= threshold=1.7005987167358398
node_3: feature_name=Uba52	feature_id[5].value > threshold=2.4414010047912598
node_23: feature_name=LOC121138193	feature_id[1].value <= threshold=1.8688347935676575
node_24: feature_name=Zfp36l2	feature_id[32].value <= threshold=0.8958797454833984
node_25: feature_name=Rps10	feature_id[13].value <= threshold=2.86179256439209
Class: Non-vaccinated
Rules_22	passed counts:13
node_0: feature_name=LOC121144049	feature_id[0].value > threshold=0.8958797454833984
node_322: feature_name=LOC121136222	feature_id[7].value <= threshold=2.4414010047912598
node_323: feature_name=Eef1a1	feature_id[10].value > threshold=3.3497501611709595
node_391: feature_name=Rpl13	feature_id[2].value > threshold=2.802901029586792
node_429: feature_name=Rplp1	feature_id[77].value <= threshold=4.303973913192749
node_430: feature_name=Rpl32	feature_id[25].value > threshold=0.8958797454833984
node_438: feature_name=Hnrnpf	feature_id[36].value <= threshold=1.8444397449493408
Class: mRNA vaccine + Attenuated vaccine
Rules_23	passed counts:13
node_0: feature_name=LOC121144049	feature_id[0].value > threshold=0.8958797454833984
node_322: feature_name=LOC121136222	feature_id[7].value <= threshold=2.4414010047912598
node_323: feature_name=Eef1a1	feature_id[10].value > threshold=3.3497501611709595
node_391: feature_name=Rpl13	feature_id[2].value <= threshold=2.802901029586792
node_392: feature_name=LOC121144049	feature_id[0].value > threshold=1.2424533367156982
node_414: feature_name=Eef1a1	feature_id[10].value > threshold=3.5114340782165527
node_422: feature_name=Ak2	feature_id[135].value <= threshold=0.3465735912322998
node_423: feature_name=Rpsa	feature_id[122].value <= threshold=2.86179256439209
node_424: feature_name=LOC101835140	feature_id[148].value <= threshold=1.2424533367156982
Class: Attenuated vaccine + Attenuated vaccine
Rules_24	passed counts:13
node_0: feature_name=LOC121144049	feature_id[0].value > threshold=0.8958797454833984
node_322: feature_name=LOC121136222	feature_id[7].value <= threshold=2.4414010047912598
node_323: feature_name=Eef1a1	feature_id[10].value <= threshold=3.3497501611709595
node_324: feature_name=Rpl13	feature_id[2].value > threshold=2.3502402305603027
node_352: feature_name=Rps20	feature_id[17].value > threshold=3.7954261302948
node_384: feature_name=Rplp1	feature_id[77].value <= threshold=4.212100267410278
node_385: feature_name=Ypel3	feature_id[29].value > threshold=0.3465735912322998
Class: Attenuated vaccine + Attenuated vaccine
Rules_25	passed counts:13
node_0: feature_name=LOC121144049	feature_id[0].value <= threshold=0.8958797454833984
node_1: feature_name=Rps20	feature_id[17].value > threshold=3.481121778488159
node_105: feature_name=Rpsa	feature_id[122].value <= threshold=2.86179256439209
node_106: feature_name=Rps3a	feature_id[27].value > threshold=3.1567740440368652
node_164: feature_name=Rpl13	feature_id[2].value <= threshold=3.0201274156570435
node_165: feature_name=Eef1a1	feature_id[10].value <= threshold=3.3497501611709595
node_166: feature_name=Pfn1	feature_id[12].value <= threshold=2.2499048709869385
node_167: feature_name=Rps18	feature_id[85].value <= threshold=3.6762205362319946
node_168: feature_name=Rpl8	feature_id[16].value <= threshold=3.2755402326583862
node_169: feature_name=Gstp1	feature_id[82].value > threshold=0.8958797454833984
node_175: feature_name=Rpsa	feature_id[122].value <= threshold=2.7403194904327393
node_176: feature_name=Crebrf	feature_id[62].value <= threshold=0.8958797454833984
Class: Adenovirus vaccine + Adenovirus vaccine
Rules_26	passed counts:13
node_0: feature_name=LOC121144049	feature_id[0].value <= threshold=0.8958797454833984
node_1: feature_name=Rps20	feature_id[17].value <= threshold=3.481121778488159
node_2: feature_name=Coro1a	feature_id[37].value > threshold=1.7005987167358398
node_80: feature_name=Rap1b	feature_id[130].value <= threshold=0.8958797454833984
node_81: feature_name=Oaz1	feature_id[11].value <= threshold=1.497866153717041
node_82: feature_name=Actg1	feature_id[35].value <= threshold=2.3502402305603027
Class: Adenovirus vaccine + Adenovirus vaccine
Rules_27	passed counts:12
node_0: feature_name=LOC121144049	feature_id[0].value <= threshold=0.8958797454833984
node_1: feature_name=Rps20	feature_id[17].value > threshold=3.481121778488159
node_105: feature_name=Rpsa	feature_id[122].value > threshold=2.86179256439209
node_257: feature_name=LOC121136222	feature_id[7].value <= threshold=2.6735538244247437
node_258: feature_name=LOC101823249	feature_id[86].value > threshold=1.7005987167358398
node_270: feature_name=Rps3a	feature_id[27].value <= threshold=3.6632328033447266
node_271: feature_name=Pfn1	feature_id[12].value <= threshold=2.602003335952759
node_272: feature_name=Rpsa	feature_id[122].value > threshold=2.970085620880127
node_280: feature_name=Mrpl38	feature_id[60].value <= threshold=0.3465735912322998
node_281: feature_name=Gstp1	feature_id[82].value > threshold=1.2424533367156982
Class: mRNA vaccine + mRNA vaccine
Rules_28	passed counts:11
node_0: feature_name=LOC121144049	feature_id[0].value > threshold=0.8958797454833984
node_322: feature_name=LOC121136222	feature_id[7].value > threshold=2.4414010047912598
node_446: feature_name=Rpl13	feature_id[2].value > threshold=2.602003335952759
node_488: feature_name=Rps20	feature_id[17].value <= threshold=3.839394450187683
node_489: feature_name=LOC121138193	feature_id[1].value > threshold=2.1383330821990967
node_507: feature_name=Sec61g	feature_id[43].value > threshold=1.497866153717041
node_525: feature_name=Rps7	feature_id[9].value <= threshold=3.198464870452881
node_526: feature_name=Anxa7	feature_id[97].value <= threshold=0.3465735912322998
node_527: feature_name=Rpl8	feature_id[16].value > threshold=2.917405366897583
node_533: feature_name=LOC121138339	feature_id[126].value <= threshold=0.3465735912322998
node_534: feature_name=Rplp0	feature_id[28].value <= threshold=3.824846386909485
node_535: feature_name=Rps18	feature_id[85].value <= threshold=3.8044353723526
Class: mRNA vaccine + mRNA vaccine
Rules_29	passed counts:11
node_0: feature_name=LOC121144049	feature_id[0].value > threshold=0.8958797454833984
node_322: feature_name=LOC121136222	feature_id[7].value > threshold=2.4414010047912598
node_446: feature_name=Rpl13	feature_id[2].value > threshold=2.602003335952759
node_488: feature_name=Rps20	feature_id[17].value <= threshold=3.839394450187683
node_489: feature_name=LOC121138193	feature_id[1].value <= threshold=2.1383330821990967
node_490: feature_name=Rplp1	feature_id[77].value <= threshold=4.1739137172698975
node_491: feature_name=Pnrc1	feature_id[80].value > threshold=0.3465735912322998
node_493: feature_name=Rplp0	feature_id[28].value > threshold=3.3497501611709595
node_499: feature_name=Arpc1b	feature_id[99].value > threshold=0.3465735912322998
Class: mRNA vaccine + Attenuated vaccine
Rules_30	passed counts:11
node_0: feature_name=LOC121144049	feature_id[0].value <= threshold=0.8958797454833984
node_1: feature_name=Rps20	feature_id[17].value > threshold=3.481121778488159
node_105: feature_name=Rpsa	feature_id[122].value > threshold=2.86179256439209
node_257: feature_name=LOC121136222	feature_id[7].value > threshold=2.6735538244247437
node_289: feature_name=Rpl26	feature_id[14].value <= threshold=3.0201274156570435
node_290: feature_name=Rplp1	feature_id[77].value > threshold=3.9981586933135986
node_296: feature_name=Rps18	feature_id[85].value <= threshold=3.713274598121643
node_297: feature_name=Rps20	feature_id[17].value > threshold=3.5537127256393433
Class: mRNA vaccine + mRNA vaccine
Rules_31	passed counts:11
node_0: feature_name=LOC121144049	feature_id[0].value <= threshold=0.8958797454833984
node_1: feature_name=Rps20	feature_id[17].value > threshold=3.481121778488159
node_105: feature_name=Rpsa	feature_id[122].value <= threshold=2.86179256439209
node_106: feature_name=Rps3a	feature_id[27].value <= threshold=3.1567740440368652
node_107: feature_name=Coro1a	feature_id[37].value > threshold=1.497866153717041
node_141: feature_name=LOC101822555	feature_id[41].value <= threshold=1.497866153717041
node_142: feature_name=Rps7	feature_id[9].value > threshold=2.802901029586792
node_148: feature_name=Rpl13	feature_id[2].value > threshold=2.4414010047912598
Class: Attenuated vaccine + Attenuated vaccine
Rules_32	passed counts:11
node_0: feature_name=LOC121144049	feature_id[0].value <= threshold=0.8958797454833984
node_1: feature_name=Rps20	feature_id[17].value <= threshold=3.481121778488159
node_2: feature_name=Coro1a	feature_id[37].value <= threshold=1.7005987167358398
node_3: feature_name=Uba52	feature_id[5].value > threshold=2.4414010047912598
node_23: feature_name=LOC121138193	feature_id[1].value > threshold=1.8688347935676575
node_39: feature_name=LOC101822555	feature_id[41].value <= threshold=2.238668441772461
node_40: feature_name=Rplp0	feature_id[28].value <= threshold=2.970085620880127
node_41: feature_name=Atp6v0c	feature_id[30].value <= threshold=0.3465735912322998
node_42: feature_name=Vps36	feature_id[93].value <= threshold=0.3465735912322998
node_43: feature_name=Rpl8	feature_id[16].value <= threshold=2.7647145986557007
node_44: feature_name=Rpl32	feature_id[25].value <= threshold=1.2424533367156982
Class: Non-vaccinated
Rules_33	passed counts:10
node_0: feature_name=LOC121144049	feature_id[0].value > threshold=0.8958797454833984
node_322: feature_name=LOC121136222	feature_id[7].value > threshold=2.4414010047912598
node_446: feature_name=Rpl13	feature_id[2].value > threshold=2.602003335952759
node_488: feature_name=Rps20	feature_id[17].value > threshold=3.839394450187683
node_558: feature_name=Gstp1	feature_id[82].value > threshold=0.8958797454833984
node_566: feature_name=Rpl13	feature_id[2].value <= threshold=2.970085620880127
node_567: feature_name=Rpl35a	feature_id[4].value <= threshold=2.802901029586792
node_568: feature_name=Coro1a	feature_id[37].value <= threshold=1.7005987167358398
Class: mRNA vaccine + mRNA vaccine
Rules_34	passed counts:10
node_0: feature_name=LOC121144049	feature_id[0].value > threshold=0.8958797454833984
node_322: feature_name=LOC121136222	feature_id[7].value > threshold=2.4414010047912598
node_446: feature_name=Rpl13	feature_id[2].value > threshold=2.602003335952759
node_488: feature_name=Rps20	feature_id[17].value <= threshold=3.839394450187683
node_489: feature_name=LOC121138193	feature_id[1].value > threshold=2.1383330821990967
node_507: feature_name=Sec61g	feature_id[43].value <= threshold=1.497866153717041
node_508: feature_name=LOC101822555	feature_id[41].value <= threshold=2.0126758217811584
node_509: feature_name=Ltb	feature_id[31].value > threshold=1.2424533367156982
node_515: feature_name=Elf4	feature_id[103].value <= threshold=0.3465735912322998
node_516: feature_name=Rpl32	feature_id[25].value > threshold=0.3465735912322998
node_518: feature_name=Rpl8	feature_id[16].value <= threshold=3.384246587753296
Class: mRNA vaccine + Attenuated vaccine
Rules_35	passed counts:10
node_0: feature_name=LOC121144049	feature_id[0].value <= threshold=0.8958797454833984
node_1: feature_name=Rps20	feature_id[17].value <= threshold=3.481121778488159
node_2: feature_name=Coro1a	feature_id[37].value <= threshold=1.7005987167358398
node_3: feature_name=Uba52	feature_id[5].value > threshold=2.4414010047912598
node_23: feature_name=LOC121138193	feature_id[1].value > threshold=1.8688347935676575
node_39: feature_name=LOC101822555	feature_id[41].value <= threshold=2.238668441772461
node_40: feature_name=Rplp0	feature_id[28].value <= threshold=2.970085620880127
node_41: feature_name=Atp6v0c	feature_id[30].value > threshold=0.3465735912322998
node_53: feature_name=LOC121136222	feature_id[7].value <= threshold=2.7361353635787964
Class: Adenovirus vaccine + Adenovirus vaccine
Rules_36	passed counts:10
node_0: feature_name=LOC121144049	feature_id[0].value <= threshold=0.8958797454833984
node_1: feature_name=Rps20	feature_id[17].value <= threshold=3.481121778488159
node_2: feature_name=Coro1a	feature_id[37].value <= threshold=1.7005987167358398
node_3: feature_name=Uba52	feature_id[5].value > threshold=2.4414010047912598
node_23: feature_name=LOC121138193	feature_id[1].value <= threshold=1.8688347935676575
node_24: feature_name=Zfp36l2	feature_id[32].value > threshold=0.8958797454833984
node_30: feature_name=Eef1a1	feature_id[10].value <= threshold=3.3140207529067993
node_31: feature_name=Klf2	feature_id[20].value > threshold=0.8958797454833984
node_35: feature_name=Rpl13	feature_id[2].value <= threshold=2.6287477016448975
Class: Adenovirus vaccine + Adenovirus vaccine
Rules_37	passed counts:9
node_0: feature_name=LOC121144049	feature_id[0].value > threshold=0.8958797454833984
node_322: feature_name=LOC121136222	feature_id[7].value > threshold=2.4414010047912598
node_446: feature_name=Rpl13	feature_id[2].value <= threshold=2.602003335952759
node_447: feature_name=LOC121136222	feature_id[7].value > threshold=2.802901029586792
node_475: feature_name=Coro1a	feature_id[37].value > threshold=1.497866153717041
node_483: feature_name=Satb1	feature_id[125].value > threshold=0.8958797454833984
Class: mRNA vaccine + Attenuated vaccine
Rules_38	passed counts:9
node_0: feature_name=LOC121144049	feature_id[0].value > threshold=0.8958797454833984
node_322: feature_name=LOC121136222	feature_id[7].value > threshold=2.4414010047912598
node_446: feature_name=Rpl13	feature_id[2].value <= threshold=2.602003335952759
node_447: feature_name=LOC121136222	feature_id[7].value <= threshold=2.802901029586792
node_448: feature_name=Rps20	feature_id[17].value <= threshold=3.7256208658218384
node_449: feature_name=Rplp0	feature_id[28].value <= threshold=3.675579071044922
node_450: feature_name=Cd247	feature_id[113].value <= threshold=1.2424533367156982
node_451: feature_name=Gapdh	feature_id[3].value > threshold=0.8958797454833984
Class: mRNA vaccine + mRNA vaccine
Rules_39	passed counts:9
node_0: feature_name=LOC121144049	feature_id[0].value <= threshold=0.8958797454833984
node_1: feature_name=Rps20	feature_id[17].value > threshold=3.481121778488159
node_105: feature_name=Rpsa	feature_id[122].value <= threshold=2.86179256439209
node_106: feature_name=Rps3a	feature_id[27].value <= threshold=3.1567740440368652
node_107: feature_name=Coro1a	feature_id[37].value > threshold=1.497866153717041
node_141: feature_name=LOC101822555	feature_id[41].value <= threshold=1.497866153717041
node_142: feature_name=Rps7	feature_id[9].value <= threshold=2.802901029586792
node_143: feature_name=Rps18	feature_id[85].value > threshold=3.276966691017151
Class: Adenovirus vaccine + Adenovirus vaccine
Rules_40	passed counts:8
node_0: feature_name=LOC121144049	feature_id[0].value > threshold=0.8958797454833984
node_322: feature_name=LOC121136222	feature_id[7].value <= threshold=2.4414010047912598
node_323: feature_name=Eef1a1	feature_id[10].value > threshold=3.3497501611709595
node_391: feature_name=Rpl13	feature_id[2].value > threshold=2.802901029586792
node_429: feature_name=Rplp1	feature_id[77].value > threshold=4.303973913192749
node_441: feature_name=Rps18	feature_id[85].value > threshold=3.478272795677185
node_443: feature_name=Rpl32	feature_id[25].value > threshold=0.5493061542510986
Class: mRNA vaccine + mRNA vaccine
Rules_41	passed counts:8
node_0: feature_name=LOC121144049	feature_id[0].value <= threshold=0.8958797454833984
node_1: feature_name=Rps20	feature_id[17].value > threshold=3.481121778488159
node_105: feature_name=Rpsa	feature_id[122].value <= threshold=2.86179256439209
node_106: feature_name=Rps3a	feature_id[27].value <= threshold=3.1567740440368652
node_107: feature_name=Coro1a	feature_id[37].value <= threshold=1.497866153717041
node_108: feature_name=Rpl28	feature_id[39].value > threshold=3.0201274156570435
Class: Attenuated vaccine + Attenuated vaccine
Rules_42	passed counts:8
node_0: feature_name=LOC121144049	feature_id[0].value <= threshold=0.8958797454833984
node_1: feature_name=Rps20	feature_id[17].value <= threshold=3.481121778488159
node_2: feature_name=Coro1a	feature_id[37].value <= threshold=1.7005987167358398
node_3: feature_name=Uba52	feature_id[5].value <= threshold=2.4414010047912598
node_4: feature_name=Rac2	feature_id[42].value > threshold=0.8958797454833984
node_14: feature_name=Rpl28	feature_id[39].value > threshold=2.4414010047912598
Class: Adenovirus vaccine + Adenovirus vaccine
Rules_43	passed counts:7
node_0: feature_name=LOC121144049	feature_id[0].value > threshold=0.8958797454833984
node_322: feature_name=LOC121136222	feature_id[7].value > threshold=2.4414010047912598
node_446: feature_name=Rpl13	feature_id[2].value > threshold=2.602003335952759
node_488: feature_name=Rps20	feature_id[17].value <= threshold=3.839394450187683
node_489: feature_name=LOC121138193	feature_id[1].value > threshold=2.1383330821990967
node_507: feature_name=Sec61g	feature_id[43].value > threshold=1.497866153717041
node_525: feature_name=Rps7	feature_id[9].value <= threshold=3.198464870452881
node_526: feature_name=Anxa7	feature_id[97].value <= threshold=0.3465735912322998
node_527: feature_name=Rpl8	feature_id[16].value <= threshold=2.917405366897583
node_528: feature_name=Gapdh	feature_id[3].value > threshold=0.3465735912322998
Class: mRNA vaccine + Attenuated vaccine
Rules_44	passed counts:7
node_0: feature_name=LOC121144049	feature_id[0].value > threshold=0.8958797454833984
node_322: feature_name=LOC121136222	feature_id[7].value > threshold=2.4414010047912598
node_446: feature_name=Rpl13	feature_id[2].value > threshold=2.602003335952759
node_488: feature_name=Rps20	feature_id[17].value <= threshold=3.839394450187683
node_489: feature_name=LOC121138193	feature_id[1].value > threshold=2.1383330821990967
node_507: feature_name=Sec61g	feature_id[43].value <= threshold=1.497866153717041
node_508: feature_name=LOC101822555	feature_id[41].value > threshold=2.0126758217811584
Class: mRNA vaccine + Attenuated vaccine
Rules_45	passed counts:7
node_0: feature_name=LOC121144049	feature_id[0].value <= threshold=0.8958797454833984
node_1: feature_name=Rps20	feature_id[17].value > threshold=3.481121778488159
node_105: feature_name=Rpsa	feature_id[122].value > threshold=2.86179256439209
node_257: feature_name=LOC121136222	feature_id[7].value <= threshold=2.6735538244247437
node_258: feature_name=LOC101823249	feature_id[86].value > threshold=1.7005987167358398
node_270: feature_name=Rps3a	feature_id[27].value > threshold=3.6632328033447266
Class: Attenuated vaccine + Attenuated vaccine
Rules_46	passed counts:7
node_0: feature_name=LOC121144049	feature_id[0].value <= threshold=0.8958797454833984
node_1: feature_name=Rps20	feature_id[17].value <= threshold=3.481121778488159
node_2: feature_name=Coro1a	feature_id[37].value > threshold=1.7005987167358398
node_80: feature_name=Rap1b	feature_id[130].value <= threshold=0.8958797454833984
node_81: feature_name=Oaz1	feature_id[11].value > threshold=1.497866153717041
node_85: feature_name=Rpl27	feature_id[18].value > threshold=1.7005987167358398
node_93: feature_name=Rpl3	feature_id[8].value > threshold=2.1383330821990967
Class: mRNA vaccine + Attenuated vaccine
Rules_47	passed counts:7
node_0: feature_name=LOC121144049	feature_id[0].value <= threshold=0.8958797454833984
node_1: feature_name=Rps20	feature_id[17].value <= threshold=3.481121778488159
node_2: feature_name=Coro1a	feature_id[37].value > threshold=1.7005987167358398
node_80: feature_name=Rap1b	feature_id[130].value <= threshold=0.8958797454833984
node_81: feature_name=Oaz1	feature_id[11].value > threshold=1.497866153717041
node_85: feature_name=Rpl27	feature_id[18].value <= threshold=1.7005987167358398
node_86: feature_name=Prrc2c	feature_id[147].value > threshold=0.3465735912322998
node_90: feature_name=Anxa7	feature_id[97].value <= threshold=0.3465735912322998
Class: Attenuated vaccine + Attenuated vaccine
Rules_48	passed counts:6
node_0: feature_name=LOC121144049	feature_id[0].value > threshold=0.8958797454833984
node_322: feature_name=LOC121136222	feature_id[7].value > threshold=2.4414010047912598
node_446: feature_name=Rpl13	feature_id[2].value > threshold=2.602003335952759
node_488: feature_name=Rps20	feature_id[17].value > threshold=3.839394450187683
node_558: feature_name=Gstp1	feature_id[82].value > threshold=0.8958797454833984
node_566: feature_name=Rpl13	feature_id[2].value <= threshold=2.970085620880127
node_567: feature_name=Rpl35a	feature_id[4].value <= threshold=2.802901029586792
node_568: feature_name=Coro1a	feature_id[37].value > threshold=1.7005987167358398
node_570: feature_name=Oaz1	feature_id[11].value > threshold=1.2424533367156982
Class: mRNA vaccine + Attenuated vaccine
Rules_49	passed counts:6
node_0: feature_name=LOC121144049	feature_id[0].value > threshold=0.8958797454833984
node_322: feature_name=LOC121136222	feature_id[7].value > threshold=2.4414010047912598
node_446: feature_name=Rpl13	feature_id[2].value <= threshold=2.602003335952759
node_447: feature_name=LOC121136222	feature_id[7].value <= threshold=2.802901029586792
node_448: feature_name=Rps20	feature_id[17].value <= threshold=3.7256208658218384
node_449: feature_name=Rplp0	feature_id[28].value <= threshold=3.675579071044922
node_450: feature_name=Cd247	feature_id[113].value <= threshold=1.2424533367156982
node_451: feature_name=Gapdh	feature_id[3].value <= threshold=0.8958797454833984
node_452: feature_name=Rpsa	feature_id[122].value <= threshold=2.561982035636902
node_453: feature_name=LOC101823249	feature_id[86].value <= threshold=1.9560115337371826
Class: Adenovirus vaccine + Adenovirus vaccine
Rules_50	passed counts:6
node_0: feature_name=LOC121144049	feature_id[0].value > threshold=0.8958797454833984
node_322: feature_name=LOC121136222	feature_id[7].value <= threshold=2.4414010047912598
node_323: feature_name=Eef1a1	feature_id[10].value > threshold=3.3497501611709595
node_391: feature_name=Rpl13	feature_id[2].value <= threshold=2.802901029586792
node_392: feature_name=LOC121144049	feature_id[0].value > threshold=1.2424533367156982
node_414: feature_name=Eef1a1	feature_id[10].value <= threshold=3.5114340782165527
node_415: feature_name=Gapdh	feature_id[3].value > threshold=0.3465735912322998
node_419: feature_name=LOC121136222	feature_id[7].value > threshold=1.9356005191802979
Class: mRNA vaccine + Attenuated vaccine
Rules_51	passed counts:6
node_0: feature_name=LOC121144049	feature_id[0].value > threshold=0.8958797454833984
node_322: feature_name=LOC121136222	feature_id[7].value <= threshold=2.4414010047912598
node_323: feature_name=Eef1a1	feature_id[10].value > threshold=3.3497501611709595
node_391: feature_name=Rpl13	feature_id[2].value <= threshold=2.802901029586792
node_392: feature_name=LOC121144049	feature_id[0].value > threshold=1.2424533367156982
node_414: feature_name=Eef1a1	feature_id[10].value <= threshold=3.5114340782165527
node_415: feature_name=Gapdh	feature_id[3].value <= threshold=0.3465735912322998
node_416: feature_name=Oaz1	feature_id[11].value <= threshold=1.7005987167358398
Class: mRNA vaccine + mRNA vaccine
Rules_52	passed counts:6
node_0: feature_name=LOC121144049	feature_id[0].value > threshold=0.8958797454833984
node_322: feature_name=LOC121136222	feature_id[7].value <= threshold=2.4414010047912598
node_323: feature_name=Eef1a1	feature_id[10].value > threshold=3.3497501611709595
node_391: feature_name=Rpl13	feature_id[2].value <= threshold=2.802901029586792
node_392: feature_name=LOC121144049	feature_id[0].value <= threshold=1.2424533367156982
node_393: feature_name=LOC101822555	feature_id[41].value <= threshold=0.8958797454833984
node_394: feature_name=Pnrc1	feature_id[80].value <= threshold=1.497866153717041
node_395: feature_name=Uba52	feature_id[5].value > threshold=2.917405366897583
node_401: feature_name=Pfn1	feature_id[12].value <= threshold=2.7276605367660522
Class: Attenuated vaccine + Attenuated vaccine
Rules_53	passed counts:6
node_0: feature_name=LOC121144049	feature_id[0].value > threshold=0.8958797454833984
node_322: feature_name=LOC121136222	feature_id[7].value <= threshold=2.4414010047912598
node_323: feature_name=Eef1a1	feature_id[10].value <= threshold=3.3497501611709595
node_324: feature_name=Rpl13	feature_id[2].value <= threshold=2.3502402305603027
node_325: feature_name=Actg1	feature_id[35].value <= threshold=1.7005987167358398
node_326: feature_name=Rps7	feature_id[9].value <= threshold=2.2499048709869385
node_327: feature_name=Rps20	feature_id[17].value > threshold=2.802901029586792
node_331: feature_name=Rplp0	feature_id[28].value <= threshold=3.0645251274108887
Class: Non-vaccinated
Rules_54	passed counts:6
node_0: feature_name=LOC121144049	feature_id[0].value <= threshold=0.8958797454833984
node_1: feature_name=Rps20	feature_id[17].value > threshold=3.481121778488159
node_105: feature_name=Rpsa	feature_id[122].value > threshold=2.86179256439209
node_257: feature_name=LOC121136222	feature_id[7].value <= threshold=2.6735538244247437
node_258: feature_name=LOC101823249	feature_id[86].value > threshold=1.7005987167358398
node_270: feature_name=Rps3a	feature_id[27].value <= threshold=3.6632328033447266
node_271: feature_name=Pfn1	feature_id[12].value > threshold=2.602003335952759
node_285: feature_name=Smim10l1	feature_id[48].value <= threshold=0.3465735912322998
Class: mRNA vaccine + Attenuated vaccine
Rules_55	passed counts:6
node_0: feature_name=LOC121144049	feature_id[0].value <= threshold=0.8958797454833984
node_1: feature_name=Rps20	feature_id[17].value > threshold=3.481121778488159
node_105: feature_name=Rpsa	feature_id[122].value > threshold=2.86179256439209
node_257: feature_name=LOC121136222	feature_id[7].value <= threshold=2.6735538244247437
node_258: feature_name=LOC101823249	feature_id[86].value > threshold=1.7005987167358398
node_270: feature_name=Rps3a	feature_id[27].value <= threshold=3.6632328033447266
node_271: feature_name=Pfn1	feature_id[12].value <= threshold=2.602003335952759
node_272: feature_name=Rpsa	feature_id[122].value <= threshold=2.970085620880127
node_273: feature_name=Rps20	feature_id[17].value > threshold=3.7609297037124634
Class: Attenuated vaccine + Attenuated vaccine
Rules_56	passed counts:6
node_0: feature_name=LOC121144049	feature_id[0].value <= threshold=0.8958797454833984
node_1: feature_name=Rps20	feature_id[17].value > threshold=3.481121778488159
node_105: feature_name=Rpsa	feature_id[122].value <= threshold=2.86179256439209
node_106: feature_name=Rps3a	feature_id[27].value > threshold=3.1567740440368652
node_164: feature_name=Rpl13	feature_id[2].value <= threshold=3.0201274156570435
node_165: feature_name=Eef1a1	feature_id[10].value > threshold=3.3497501611709595
node_201: feature_name=Rpl27	feature_id[18].value <= threshold=2.1383330821990967
node_202: feature_name=LOC121139262	feature_id[138].value <= threshold=0.3465735912322998
node_203: feature_name=Rpl8	feature_id[16].value <= threshold=3.6105525493621826
node_204: feature_name=Hcar2	feature_id[108].value <= threshold=1.0397207736968994
node_205: feature_name=Bnipl	feature_id[70].value <= threshold=1.2424533367156982
node_206: feature_name=LOC101843106	feature_id[128].value <= threshold=0.3465735912322998
node_207: feature_name=Fnbp4	feature_id[51].value <= threshold=1.2424533367156982
node_208: feature_name=Actg1	feature_id[35].value <= threshold=2.561982035636902
node_209: feature_name=Anxa7	feature_id[97].value <= threshold=1.2424533367156982
node_210: feature_name=Chd1l	feature_id[84].value <= threshold=0.8958797454833984
node_211: feature_name=Rps10	feature_id[13].value > threshold=2.602003335952759
node_215: feature_name=Rplp2	feature_id[15].value <= threshold=2.802901029586792
node_216: feature_name=Gstp1	feature_id[82].value <= threshold=1.9356005191802979
Class: Attenuated vaccine + Attenuated vaccine
Rules_57	passed counts:6
node_0: feature_name=LOC121144049	feature_id[0].value <= threshold=0.8958797454833984
node_1: feature_name=Rps20	feature_id[17].value > threshold=3.481121778488159
node_105: feature_name=Rpsa	feature_id[122].value <= threshold=2.86179256439209
node_106: feature_name=Rps3a	feature_id[27].value <= threshold=3.1567740440368652
node_107: feature_name=Coro1a	feature_id[37].value <= threshold=1.497866153717041
node_108: feature_name=Rpl28	feature_id[39].value <= threshold=3.0201274156570435
node_109: feature_name=Arpc1b	feature_id[99].value > threshold=1.7005987167358398
Class: Attenuated vaccine + Attenuated vaccine
Rules_58	passed counts:6
node_0: feature_name=LOC121144049	feature_id[0].value <= threshold=0.8958797454833984
node_1: feature_name=Rps20	feature_id[17].value <= threshold=3.481121778488159
node_2: feature_name=Coro1a	feature_id[37].value <= threshold=1.7005987167358398
node_3: feature_name=Uba52	feature_id[5].value > threshold=2.4414010047912598
node_23: feature_name=LOC121138193	feature_id[1].value > threshold=1.8688347935676575
node_39: feature_name=LOC101822555	feature_id[41].value <= threshold=2.238668441772461
node_40: feature_name=Rplp0	feature_id[28].value <= threshold=2.970085620880127
node_41: feature_name=Atp6v0c	feature_id[30].value <= threshold=0.3465735912322998
node_42: feature_name=Vps36	feature_id[93].value > threshold=0.3465735912322998
node_50: feature_name=Rpl3	feature_id[8].value > threshold=2.238668441772461
Class: Adenovirus vaccine + Adenovirus vaccine
Rules_59	passed counts:5
node_0: feature_name=LOC121144049	feature_id[0].value > threshold=0.8958797454833984
node_322: feature_name=LOC121136222	feature_id[7].value > threshold=2.4414010047912598
node_446: feature_name=Rpl13	feature_id[2].value > threshold=2.602003335952759
node_488: feature_name=Rps20	feature_id[17].value > threshold=3.839394450187683
node_558: feature_name=Gstp1	feature_id[82].value <= threshold=0.8958797454833984
node_559: feature_name=Oaz1	feature_id[11].value > threshold=1.2424533367156982
Class: Attenuated vaccine + Attenuated vaccine
Rules_60	passed counts:5
node_0: feature_name=LOC121144049	feature_id[0].value > threshold=0.8958797454833984
node_322: feature_name=LOC121136222	feature_id[7].value > threshold=2.4414010047912598
node_446: feature_name=Rpl13	feature_id[2].value <= threshold=2.602003335952759
node_447: feature_name=LOC121136222	feature_id[7].value <= threshold=2.802901029586792
node_448: feature_name=Rps20	feature_id[17].value <= threshold=3.7256208658218384
node_449: feature_name=Rplp0	feature_id[28].value <= threshold=3.675579071044922
node_450: feature_name=Cd247	feature_id[113].value > threshold=1.2424533367156982
node_464: feature_name=Rplp1	feature_id[77].value <= threshold=3.9607677459716797
Class: mRNA vaccine + Attenuated vaccine
Rules_61	passed counts:5
node_0: feature_name=LOC121144049	feature_id[0].value > threshold=0.8958797454833984
node_322: feature_name=LOC121136222	feature_id[7].value > threshold=2.4414010047912598
node_446: feature_name=Rpl13	feature_id[2].value <= threshold=2.602003335952759
node_447: feature_name=LOC121136222	feature_id[7].value <= threshold=2.802901029586792
node_448: feature_name=Rps20	feature_id[17].value <= threshold=3.7256208658218384
node_449: feature_name=Rplp0	feature_id[28].value <= threshold=3.675579071044922
node_450: feature_name=Cd247	feature_id[113].value <= threshold=1.2424533367156982
node_451: feature_name=Gapdh	feature_id[3].value <= threshold=0.8958797454833984
node_452: feature_name=Rpsa	feature_id[122].value > threshold=2.561982035636902
node_458: feature_name=Sec61g	feature_id[43].value <= threshold=1.7005987167358398
Class: mRNA vaccine + mRNA vaccine
Rules_62	passed counts:5
node_0: feature_name=LOC121144049	feature_id[0].value > threshold=0.8958797454833984
node_322: feature_name=LOC121136222	feature_id[7].value <= threshold=2.4414010047912598
node_323: feature_name=Eef1a1	feature_id[10].value <= threshold=3.3497501611709595
node_324: feature_name=Rpl13	feature_id[2].value > threshold=2.3502402305603027
node_352: feature_name=Rps20	feature_id[17].value <= threshold=3.7954261302948
node_353: feature_name=Rps18	feature_id[85].value > threshold=3.6505738496780396
node_377: feature_name=Rps23	feature_id[6].value <= threshold=3.218075156211853
Class: Attenuated vaccine + Attenuated vaccine
Rules_63	passed counts:5
node_0: feature_name=LOC121144049	feature_id[0].value > threshold=0.8958797454833984
node_322: feature_name=LOC121136222	feature_id[7].value <= threshold=2.4414010047912598
node_323: feature_name=Eef1a1	feature_id[10].value <= threshold=3.3497501611709595
node_324: feature_name=Rpl13	feature_id[2].value <= threshold=2.3502402305603027
node_325: feature_name=Actg1	feature_id[35].value > threshold=1.7005987167358398
node_343: feature_name=Gstp1	feature_id[82].value <= threshold=1.8688347935676575
node_344: feature_name=Rap1b	feature_id[130].value > threshold=0.3465735912322998
Class: mRNA vaccine + Attenuated vaccine
Rules_64	passed counts:5
node_0: feature_name=LOC121144049	feature_id[0].value <= threshold=0.8958797454833984
node_1: feature_name=Rps20	feature_id[17].value > threshold=3.481121778488159
node_105: feature_name=Rpsa	feature_id[122].value > threshold=2.86179256439209
node_257: feature_name=LOC121136222	feature_id[7].value > threshold=2.6735538244247437
node_289: feature_name=Rpl26	feature_id[14].value > threshold=3.0201274156570435
node_303: feature_name=Rplp1	feature_id[77].value > threshold=4.510799169540405
node_319: feature_name=Gnas	feature_id[139].value <= threshold=1.2424533367156982
Class: mRNA vaccine + mRNA vaccine
Rules_65	passed counts:5
node_0: feature_name=LOC121144049	feature_id[0].value <= threshold=0.8958797454833984
node_1: feature_name=Rps20	feature_id[17].value > threshold=3.481121778488159
node_105: feature_name=Rpsa	feature_id[122].value <= threshold=2.86179256439209
node_106: feature_name=Rps3a	feature_id[27].value > threshold=3.1567740440368652
node_164: feature_name=Rpl13	feature_id[2].value > threshold=3.0201274156570435
node_246: feature_name=Rps20	feature_id[17].value > threshold=3.8171685934066772
node_250: feature_name=Klf2	feature_id[20].value > threshold=1.589026927947998
node_252: feature_name=Rps10	feature_id[13].value <= threshold=3.449861526489258
Class: mRNA vaccine + Attenuated vaccine
Rules_66	passed counts:5
node_0: feature_name=LOC121144049	feature_id[0].value <= threshold=0.8958797454833984
node_1: feature_name=Rps20	feature_id[17].value > threshold=3.481121778488159
node_105: feature_name=Rpsa	feature_id[122].value <= threshold=2.86179256439209
node_106: feature_name=Rps3a	feature_id[27].value > threshold=3.1567740440368652
node_164: feature_name=Rpl13	feature_id[2].value > threshold=3.0201274156570435
node_246: feature_name=Rps20	feature_id[17].value <= threshold=3.8171685934066772
node_247: feature_name=Klf2	feature_id[20].value > threshold=1.0397207736968994
Class: mRNA vaccine + mRNA vaccine
Rules_67	passed counts:5
node_0: feature_name=LOC121144049	feature_id[0].value <= threshold=0.8958797454833984
node_1: feature_name=Rps20	feature_id[17].value > threshold=3.481121778488159
node_105: feature_name=Rpsa	feature_id[122].value <= threshold=2.86179256439209
node_106: feature_name=Rps3a	feature_id[27].value <= threshold=3.1567740440368652
node_107: feature_name=Coro1a	feature_id[37].value > threshold=1.497866153717041
node_141: feature_name=LOC101822555	feature_id[41].value > threshold=1.497866153717041
node_155: feature_name=Eef1a1	feature_id[10].value <= threshold=3.1567740440368652
node_156: feature_name=Sec61g	feature_id[43].value > threshold=1.7005987167358398
Class: Attenuated vaccine + Attenuated vaccine
Rules_68	passed counts:5
node_0: feature_name=LOC121144049	feature_id[0].value <= threshold=0.8958797454833984
node_1: feature_name=Rps20	feature_id[17].value > threshold=3.481121778488159
node_105: feature_name=Rpsa	feature_id[122].value <= threshold=2.86179256439209
node_106: feature_name=Rps3a	feature_id[27].value <= threshold=3.1567740440368652
node_107: feature_name=Coro1a	feature_id[37].value > threshold=1.497866153717041
node_141: feature_name=LOC101822555	feature_id[41].value <= threshold=1.497866153717041
node_142: feature_name=Rps7	feature_id[9].value > threshold=2.802901029586792
node_148: feature_name=Rpl13	feature_id[2].value <= threshold=2.4414010047912598
node_149: feature_name=Gnas	feature_id[139].value <= threshold=0.8958797454833984
Class: Adenovirus vaccine + Adenovirus vaccine
Rules_69	passed counts:5
node_0: feature_name=LOC121144049	feature_id[0].value <= threshold=0.8958797454833984
node_1: feature_name=Rps20	feature_id[17].value <= threshold=3.481121778488159
node_2: feature_name=Coro1a	feature_id[37].value <= threshold=1.7005987167358398
node_3: feature_name=Uba52	feature_id[5].value > threshold=2.4414010047912598
node_23: feature_name=LOC121138193	feature_id[1].value > threshold=1.8688347935676575
node_39: feature_name=LOC101822555	feature_id[41].value > threshold=2.238668441772461
node_75: feature_name=Rps20	feature_id[17].value > threshold=2.943052053451538
Class: mRNA vaccine + mRNA vaccine
Rules_70	passed counts:4
node_0: feature_name=LOC121144049	feature_id[0].value > threshold=0.8958797454833984
node_322: feature_name=LOC121136222	feature_id[7].value > threshold=2.4414010047912598
node_446: feature_name=Rpl13	feature_id[2].value > threshold=2.602003335952759
node_488: feature_name=Rps20	feature_id[17].value <= threshold=3.839394450187683
node_489: feature_name=LOC121138193	feature_id[1].value > threshold=2.1383330821990967
node_507: feature_name=Sec61g	feature_id[43].value > threshold=1.497866153717041
node_525: feature_name=Rps7	feature_id[9].value <= threshold=3.198464870452881
node_526: feature_name=Anxa7	feature_id[97].value <= threshold=0.3465735912322998
node_527: feature_name=Rpl8	feature_id[16].value <= threshold=2.917405366897583
node_528: feature_name=Gapdh	feature_id[3].value <= threshold=0.3465735912322998
node_529: feature_name=Rpsa	feature_id[122].value > threshold=2.561982035636902
Class: mRNA vaccine + mRNA vaccine
Rules_71	passed counts:4
node_0: feature_name=LOC121144049	feature_id[0].value > threshold=0.8958797454833984
node_322: feature_name=LOC121136222	feature_id[7].value > threshold=2.4414010047912598
node_446: feature_name=Rpl13	feature_id[2].value > threshold=2.602003335952759
node_488: feature_name=Rps20	feature_id[17].value <= threshold=3.839394450187683
node_489: feature_name=LOC121138193	feature_id[1].value > threshold=2.1383330821990967
node_507: feature_name=Sec61g	feature_id[43].value <= threshold=1.497866153717041
node_508: feature_name=LOC101822555	feature_id[41].value <= threshold=2.0126758217811584
node_509: feature_name=Ltb	feature_id[31].value > threshold=1.2424533367156982
node_515: feature_name=Elf4	feature_id[103].value > threshold=0.3465735912322998
node_521: feature_name=Sec61g	feature_id[43].value > threshold=0.8958797454833984
Class: mRNA vaccine + mRNA vaccine
Rules_72	passed counts:4
node_0: feature_name=LOC121144049	feature_id[0].value > threshold=0.8958797454833984
node_322: feature_name=LOC121136222	feature_id[7].value > threshold=2.4414010047912598
node_446: feature_name=Rpl13	feature_id[2].value > threshold=2.602003335952759
node_488: feature_name=Rps20	feature_id[17].value <= threshold=3.839394450187683
node_489: feature_name=LOC121138193	feature_id[1].value <= threshold=2.1383330821990967
node_490: feature_name=Rplp1	feature_id[77].value <= threshold=4.1739137172698975
node_491: feature_name=Pnrc1	feature_id[80].value > threshold=0.3465735912322998
node_493: feature_name=Rplp0	feature_id[28].value <= threshold=3.3497501611709595
node_494: feature_name=Arpc1b	feature_id[99].value > threshold=1.497866153717041
Class: mRNA vaccine + mRNA vaccine
Rules_73	passed counts:4
node_0: feature_name=LOC121144049	feature_id[0].value > threshold=0.8958797454833984
node_322: feature_name=LOC121136222	feature_id[7].value > threshold=2.4414010047912598
node_446: feature_name=Rpl13	feature_id[2].value > threshold=2.602003335952759
node_488: feature_name=Rps20	feature_id[17].value <= threshold=3.839394450187683
node_489: feature_name=LOC121138193	feature_id[1].value <= threshold=2.1383330821990967
node_490: feature_name=Rplp1	feature_id[77].value <= threshold=4.1739137172698975
node_491: feature_name=Pnrc1	feature_id[80].value <= threshold=0.3465735912322998
Class: mRNA vaccine + mRNA vaccine
Rules_74	passed counts:4
node_0: feature_name=LOC121144049	feature_id[0].value > threshold=0.8958797454833984
node_322: feature_name=LOC121136222	feature_id[7].value > threshold=2.4414010047912598
node_446: feature_name=Rpl13	feature_id[2].value <= threshold=2.602003335952759
node_447: feature_name=LOC121136222	feature_id[7].value > threshold=2.802901029586792
node_475: feature_name=Coro1a	feature_id[37].value > threshold=1.497866153717041
node_483: feature_name=Satb1	feature_id[125].value <= threshold=0.8958797454833984
node_484: feature_name=Rps10	feature_id[13].value <= threshold=3.4437763690948486
Class: mRNA vaccine + mRNA vaccine
Rules_75	passed counts:4
node_0: feature_name=LOC121144049	feature_id[0].value > threshold=0.8958797454833984
node_322: feature_name=LOC121136222	feature_id[7].value > threshold=2.4414010047912598
node_446: feature_name=Rpl13	feature_id[2].value <= threshold=2.602003335952759
node_447: feature_name=LOC121136222	feature_id[7].value <= threshold=2.802901029586792
node_448: feature_name=Rps20	feature_id[17].value <= threshold=3.7256208658218384
node_449: feature_name=Rplp0	feature_id[28].value <= threshold=3.675579071044922
node_450: feature_name=Cd247	feature_id[113].value <= threshold=1.2424533367156982
node_451: feature_name=Gapdh	feature_id[3].value <= threshold=0.8958797454833984
node_452: feature_name=Rpsa	feature_id[122].value > threshold=2.561982035636902
node_458: feature_name=Sec61g	feature_id[43].value > threshold=1.7005987167358398
node_460: feature_name=Rps10	feature_id[13].value > threshold=3.0201274156570435
Class: mRNA vaccine + Attenuated vaccine
Rules_76	passed counts:4
node_0: feature_name=LOC121144049	feature_id[0].value > threshold=0.8958797454833984
node_322: feature_name=LOC121136222	feature_id[7].value <= threshold=2.4414010047912598
node_323: feature_name=Eef1a1	feature_id[10].value > threshold=3.3497501611709595
node_391: feature_name=Rpl13	feature_id[2].value > threshold=2.802901029586792
node_429: feature_name=Rplp1	feature_id[77].value <= threshold=4.303973913192749
node_430: feature_name=Rpl32	feature_id[25].value <= threshold=0.8958797454833984
node_431: feature_name=Rac2	feature_id[42].value > threshold=0.8958797454833984
node_433: feature_name=Eef1g	feature_id[94].value > threshold=1.2424533367156982
Class: mRNA vaccine + Attenuated vaccine
Rules_77	passed counts:4
node_0: feature_name=LOC121144049	feature_id[0].value > threshold=0.8958797454833984
node_322: feature_name=LOC121136222	feature_id[7].value <= threshold=2.4414010047912598
node_323: feature_name=Eef1a1	feature_id[10].value > threshold=3.3497501611709595
node_391: feature_name=Rpl13	feature_id[2].value > threshold=2.802901029586792
node_429: feature_name=Rplp1	feature_id[77].value <= threshold=4.303973913192749
node_430: feature_name=Rpl32	feature_id[25].value <= threshold=0.8958797454833984
node_431: feature_name=Rac2	feature_id[42].value <= threshold=0.8958797454833984
Class: Attenuated vaccine + Attenuated vaccine
Rules_78	passed counts:4
node_0: feature_name=LOC121144049	feature_id[0].value > threshold=0.8958797454833984
node_322: feature_name=LOC121136222	feature_id[7].value <= threshold=2.4414010047912598
node_323: feature_name=Eef1a1	feature_id[10].value <= threshold=3.3497501611709595
node_324: feature_name=Rpl13	feature_id[2].value > threshold=2.3502402305603027
node_352: feature_name=Rps20	feature_id[17].value > threshold=3.7954261302948
node_384: feature_name=Rplp1	feature_id[77].value > threshold=4.212100267410278
node_388: feature_name=LOC101822555	feature_id[41].value <= threshold=2.0715673565864563
Class: mRNA vaccine + mRNA vaccine
Rules_79	passed counts:4
node_0: feature_name=LOC121144049	feature_id[0].value > threshold=0.8958797454833984
node_322: feature_name=LOC121136222	feature_id[7].value <= threshold=2.4414010047912598
node_323: feature_name=Eef1a1	feature_id[10].value <= threshold=3.3497501611709595
node_324: feature_name=Rpl13	feature_id[2].value > threshold=2.3502402305603027
node_352: feature_name=Rps20	feature_id[17].value <= threshold=3.7954261302948
node_353: feature_name=Rps18	feature_id[85].value <= threshold=3.6505738496780396
node_354: feature_name=Pak2	feature_id[101].value <= threshold=1.2424533367156982
node_355: feature_name=Itm2b	feature_id[87].value > threshold=0.3465735912322998
node_359: feature_name=Rrbp1	feature_id[75].value > threshold=0.3465735912322998
node_367: feature_name=Rps23	feature_id[6].value <= threshold=3.0433874130249023
Class: mRNA vaccine + mRNA vaccine
Rules_80	passed counts:4
node_0: feature_name=LOC121144049	feature_id[0].value <= threshold=0.8958797454833984
node_1: feature_name=Rps20	feature_id[17].value > threshold=3.481121778488159
node_105: feature_name=Rpsa	feature_id[122].value <= threshold=2.86179256439209
node_106: feature_name=Rps3a	feature_id[27].value > threshold=3.1567740440368652
node_164: feature_name=Rpl13	feature_id[2].value > threshold=3.0201274156570435
node_246: feature_name=Rps20	feature_id[17].value > threshold=3.8171685934066772
node_250: feature_name=Klf2	feature_id[20].value <= threshold=1.589026927947998
Class: Attenuated vaccine + Attenuated vaccine
Rules_81	passed counts:4
node_0: feature_name=LOC121144049	feature_id[0].value <= threshold=0.8958797454833984
node_1: feature_name=Rps20	feature_id[17].value > threshold=3.481121778488159
node_105: feature_name=Rpsa	feature_id[122].value <= threshold=2.86179256439209
node_106: feature_name=Rps3a	feature_id[27].value <= threshold=3.1567740440368652
node_107: feature_name=Coro1a	feature_id[37].value > threshold=1.497866153717041
node_141: feature_name=LOC101822555	feature_id[41].value <= threshold=1.497866153717041
node_142: feature_name=Rps7	feature_id[9].value > threshold=2.802901029586792
node_148: feature_name=Rpl13	feature_id[2].value <= threshold=2.4414010047912598
node_149: feature_name=Gnas	feature_id[139].value > threshold=0.8958797454833984
node_151: feature_name=Rps23	feature_id[6].value > threshold=2.7647145986557007
Class: Attenuated vaccine + Attenuated vaccine
Rules_82	passed counts:4
node_0: feature_name=LOC121144049	feature_id[0].value <= threshold=0.8958797454833984
node_1: feature_name=Rps20	feature_id[17].value > threshold=3.481121778488159
node_105: feature_name=Rpsa	feature_id[122].value <= threshold=2.86179256439209
node_106: feature_name=Rps3a	feature_id[27].value <= threshold=3.1567740440368652
node_107: feature_name=Coro1a	feature_id[37].value <= threshold=1.497866153717041
node_108: feature_name=Rpl28	feature_id[39].value <= threshold=3.0201274156570435
node_109: feature_name=Arpc1b	feature_id[99].value <= threshold=1.7005987167358398
node_110: feature_name=Rps23	feature_id[6].value > threshold=3.0201274156570435
node_124: feature_name=Rps6	feature_id[74].value > threshold=2.4414010047912598
node_130: feature_name=Ltb	feature_id[31].value > threshold=1.2424533367156982
Class: mRNA vaccine + Attenuated vaccine
Rules_83	passed counts:4
node_0: feature_name=LOC121144049	feature_id[0].value <= threshold=0.8958797454833984
node_1: feature_name=Rps20	feature_id[17].value > threshold=3.481121778488159
node_105: feature_name=Rpsa	feature_id[122].value <= threshold=2.86179256439209
node_106: feature_name=Rps3a	feature_id[27].value <= threshold=3.1567740440368652
node_107: feature_name=Coro1a	feature_id[37].value <= threshold=1.497866153717041
node_108: feature_name=Rpl28	feature_id[39].value <= threshold=3.0201274156570435
node_109: feature_name=Arpc1b	feature_id[99].value <= threshold=1.7005987167358398
node_110: feature_name=Rps23	feature_id[6].value > threshold=3.0201274156570435
node_124: feature_name=Rps6	feature_id[74].value > threshold=2.4414010047912598
node_130: feature_name=Ltb	feature_id[31].value <= threshold=1.2424533367156982
node_131: feature_name=LOC101835140	feature_id[148].value > threshold=0.3465735912322998
Class: Attenuated vaccine + Attenuated vaccine
Rules_84	passed counts:4
node_0: feature_name=LOC121144049	feature_id[0].value <= threshold=0.8958797454833984
node_1: feature_name=Rps20	feature_id[17].value <= threshold=3.481121778488159
node_2: feature_name=Coro1a	feature_id[37].value > threshold=1.7005987167358398
node_80: feature_name=Rap1b	feature_id[130].value <= threshold=0.8958797454833984
node_81: feature_name=Oaz1	feature_id[11].value > threshold=1.497866153717041
node_85: feature_name=Rpl27	feature_id[18].value <= threshold=1.7005987167358398
node_86: feature_name=Prrc2c	feature_id[147].value <= threshold=0.3465735912322998
node_87: feature_name=Ypel3	feature_id[29].value <= threshold=0.8958797454833984
Class: Adenovirus vaccine + Adenovirus vaccine
Rules_85	passed counts:4
node_0: feature_name=LOC121144049	feature_id[0].value <= threshold=0.8958797454833984
node_1: feature_name=Rps20	feature_id[17].value <= threshold=3.481121778488159
node_2: feature_name=Coro1a	feature_id[37].value <= threshold=1.7005987167358398
node_3: feature_name=Uba52	feature_id[5].value > threshold=2.4414010047912598
node_23: feature_name=LOC121138193	feature_id[1].value <= threshold=1.8688347935676575
node_24: feature_name=Zfp36l2	feature_id[32].value > threshold=0.8958797454833984
node_30: feature_name=Eef1a1	feature_id[10].value <= threshold=3.3140207529067993
node_31: feature_name=Klf2	feature_id[20].value <= threshold=0.8958797454833984
node_32: feature_name=Pfn1	feature_id[12].value <= threshold=2.1910133361816406
Class: Non-vaccinated
Rules_86	passed counts:4
node_0: feature_name=LOC121144049	feature_id[0].value <= threshold=0.8958797454833984
node_1: feature_name=Rps20	feature_id[17].value <= threshold=3.481121778488159
node_2: feature_name=Coro1a	feature_id[37].value <= threshold=1.7005987167358398
node_3: feature_name=Uba52	feature_id[5].value <= threshold=2.4414010047912598
node_4: feature_name=Rac2	feature_id[42].value > threshold=0.8958797454833984
node_14: feature_name=Rpl28	feature_id[39].value <= threshold=2.4414010047912598
node_15: feature_name=Gnas	feature_id[139].value <= threshold=1.2424533367156982
Class: Non-vaccinated
Rules_87	passed counts:3
node_0: feature_name=LOC121144049	feature_id[0].value > threshold=0.8958797454833984
node_322: feature_name=LOC121136222	feature_id[7].value > threshold=2.4414010047912598
node_446: feature_name=Rpl13	feature_id[2].value <= threshold=2.602003335952759
node_447: feature_name=LOC121136222	feature_id[7].value <= threshold=2.802901029586792
node_448: feature_name=Rps20	feature_id[17].value > threshold=3.7256208658218384
node_470: feature_name=LOC121144049	feature_id[0].value > threshold=1.7776740193367004
Class: mRNA vaccine + Attenuated vaccine
Rules_88	passed counts:3
node_0: feature_name=LOC121144049	feature_id[0].value > threshold=0.8958797454833984
node_322: feature_name=LOC121136222	feature_id[7].value > threshold=2.4414010047912598
node_446: feature_name=Rpl13	feature_id[2].value <= threshold=2.602003335952759
node_447: feature_name=LOC121136222	feature_id[7].value <= threshold=2.802901029586792
node_448: feature_name=Rps20	feature_id[17].value <= threshold=3.7256208658218384
node_449: feature_name=Rplp0	feature_id[28].value > threshold=3.675579071044922
Class: Attenuated vaccine + Attenuated vaccine
Rules_89	passed counts:3
node_0: feature_name=LOC121144049	feature_id[0].value > threshold=0.8958797454833984
node_322: feature_name=LOC121136222	feature_id[7].value <= threshold=2.4414010047912598
node_323: feature_name=Eef1a1	feature_id[10].value > threshold=3.3497501611709595
node_391: feature_name=Rpl13	feature_id[2].value <= threshold=2.802901029586792
node_392: feature_name=LOC121144049	feature_id[0].value <= threshold=1.2424533367156982
node_393: feature_name=LOC101822555	feature_id[41].value <= threshold=0.8958797454833984
node_394: feature_name=Pnrc1	feature_id[80].value > threshold=1.497866153717041
Class: mRNA vaccine + mRNA vaccine
Rules_90	passed counts:3
node_0: feature_name=LOC121144049	feature_id[0].value > threshold=0.8958797454833984
node_322: feature_name=LOC121136222	feature_id[7].value <= threshold=2.4414010047912598
node_323: feature_name=Eef1a1	feature_id[10].value > threshold=3.3497501611709595
node_391: feature_name=Rpl13	feature_id[2].value <= threshold=2.802901029586792
node_392: feature_name=LOC121144049	feature_id[0].value <= threshold=1.2424533367156982
node_393: feature_name=LOC101822555	feature_id[41].value <= threshold=0.8958797454833984
node_394: feature_name=Pnrc1	feature_id[80].value <= threshold=1.497866153717041
node_395: feature_name=Uba52	feature_id[5].value <= threshold=2.917405366897583
node_396: feature_name=Rplp1	feature_id[77].value <= threshold=4.107503175735474
Class: Adenovirus vaccine + Adenovirus vaccine
Rules_91	passed counts:3
node_0: feature_name=LOC121144049	feature_id[0].value > threshold=0.8958797454833984
node_322: feature_name=LOC121136222	feature_id[7].value <= threshold=2.4414010047912598
node_323: feature_name=Eef1a1	feature_id[10].value <= threshold=3.3497501611709595
node_324: feature_name=Rpl13	feature_id[2].value > threshold=2.3502402305603027
node_352: feature_name=Rps20	feature_id[17].value <= threshold=3.7954261302948
node_353: feature_name=Rps18	feature_id[85].value <= threshold=3.6505738496780396
node_354: feature_name=Pak2	feature_id[101].value <= threshold=1.2424533367156982
node_355: feature_name=Itm2b	feature_id[87].value > threshold=0.3465735912322998
node_359: feature_name=Rrbp1	feature_id[75].value > threshold=0.3465735912322998
node_367: feature_name=Rps23	feature_id[6].value > threshold=3.0433874130249023
node_369: feature_name=Gpx4	feature_id[133].value <= threshold=0.3465735912322998
Class: mRNA vaccine + Attenuated vaccine
Rules_92	passed counts:3
node_0: feature_name=LOC121144049	feature_id[0].value > threshold=0.8958797454833984
node_322: feature_name=LOC121136222	feature_id[7].value <= threshold=2.4414010047912598
node_323: feature_name=Eef1a1	feature_id[10].value <= threshold=3.3497501611709595
node_324: feature_name=Rpl13	feature_id[2].value <= threshold=2.3502402305603027
node_325: feature_name=Actg1	feature_id[35].value > threshold=1.7005987167358398
node_343: feature_name=Gstp1	feature_id[82].value > threshold=1.8688347935676575
node_349: feature_name=Rplp1	feature_id[77].value <= threshold=4.127004146575928
Class: mRNA vaccine + mRNA vaccine
Rules_93	passed counts:3
node_0: feature_name=LOC121144049	feature_id[0].value <= threshold=0.8958797454833984
node_1: feature_name=Rps20	feature_id[17].value > threshold=3.481121778488159
node_105: feature_name=Rpsa	feature_id[122].value > threshold=2.86179256439209
node_257: feature_name=LOC121136222	feature_id[7].value > threshold=2.6735538244247437
node_289: feature_name=Rpl26	feature_id[14].value <= threshold=3.0201274156570435
node_290: feature_name=Rplp1	feature_id[77].value <= threshold=3.9981586933135986
node_291: feature_name=LOC101823249	feature_id[86].value <= threshold=1.8688347935676575
Class: Attenuated vaccine + Attenuated vaccine
Rules_94	passed counts:3
node_0: feature_name=LOC121144049	feature_id[0].value <= threshold=0.8958797454833984
node_1: feature_name=Rps20	feature_id[17].value > threshold=3.481121778488159
node_105: feature_name=Rpsa	feature_id[122].value > threshold=2.86179256439209
node_257: feature_name=LOC121136222	feature_id[7].value <= threshold=2.6735538244247437
node_258: feature_name=LOC101823249	feature_id[86].value > threshold=1.7005987167358398
node_270: feature_name=Rps3a	feature_id[27].value <= threshold=3.6632328033447266
node_271: feature_name=Pfn1	feature_id[12].value <= threshold=2.602003335952759
node_272: feature_name=Rpsa	feature_id[122].value <= threshold=2.970085620880127
node_273: feature_name=Rps20	feature_id[17].value <= threshold=3.7609297037124634
node_274: feature_name=Rpl8	feature_id[16].value > threshold=2.9944807291030884
Class: mRNA vaccine + Attenuated vaccine
Rules_95	passed counts:3
node_0: feature_name=LOC121144049	feature_id[0].value <= threshold=0.8958797454833984
node_1: feature_name=Rps20	feature_id[17].value > threshold=3.481121778488159
node_105: feature_name=Rpsa	feature_id[122].value > threshold=2.86179256439209
node_257: feature_name=LOC121136222	feature_id[7].value <= threshold=2.6735538244247437
node_258: feature_name=LOC101823249	feature_id[86].value <= threshold=1.7005987167358398
node_259: feature_name=Rplp2	feature_id[15].value <= threshold=2.6735538244247437
node_260: feature_name=Hmgn2	feature_id[107].value <= threshold=0.3465735912322998
Class: mRNA vaccine + mRNA vaccine
Rules_96	passed counts:3
node_0: feature_name=LOC121144049	feature_id[0].value <= threshold=0.8958797454833984
node_1: feature_name=Rps20	feature_id[17].value > threshold=3.481121778488159
node_105: feature_name=Rpsa	feature_id[122].value <= threshold=2.86179256439209
node_106: feature_name=Rps3a	feature_id[27].value > threshold=3.1567740440368652
node_164: feature_name=Rpl13	feature_id[2].value <= threshold=3.0201274156570435
node_165: feature_name=Eef1a1	feature_id[10].value > threshold=3.3497501611709595
node_201: feature_name=Rpl27	feature_id[18].value <= threshold=2.1383330821990967
node_202: feature_name=LOC121139262	feature_id[138].value <= threshold=0.3465735912322998
node_203: feature_name=Rpl8	feature_id[16].value <= threshold=3.6105525493621826
node_204: feature_name=Hcar2	feature_id[108].value <= threshold=1.0397207736968994
node_205: feature_name=Bnipl	feature_id[70].value <= threshold=1.2424533367156982
node_206: feature_name=LOC101843106	feature_id[128].value <= threshold=0.3465735912322998
node_207: feature_name=Fnbp4	feature_id[51].value <= threshold=1.2424533367156982
node_208: feature_name=Actg1	feature_id[35].value <= threshold=2.561982035636902
node_209: feature_name=Anxa7	feature_id[97].value <= threshold=1.2424533367156982
node_210: feature_name=Chd1l	feature_id[84].value <= threshold=0.8958797454833984
node_211: feature_name=Rps10	feature_id[13].value > threshold=2.602003335952759
node_215: feature_name=Rplp2	feature_id[15].value > threshold=2.802901029586792
node_221: feature_name=Rac2	feature_id[42].value > threshold=1.7005987167358398
node_223: feature_name=Uba52	feature_id[5].value <= threshold=3.061246395111084
Class: Attenuated vaccine + Attenuated vaccine
Rules_97	passed counts:3
node_0: feature_name=LOC121144049	feature_id[0].value <= threshold=0.8958797454833984
node_1: feature_name=Rps20	feature_id[17].value > threshold=3.481121778488159
node_105: feature_name=Rpsa	feature_id[122].value <= threshold=2.86179256439209
node_106: feature_name=Rps3a	feature_id[27].value > threshold=3.1567740440368652
node_164: feature_name=Rpl13	feature_id[2].value <= threshold=3.0201274156570435
node_165: feature_name=Eef1a1	feature_id[10].value <= threshold=3.3497501611709595
node_166: feature_name=Pfn1	feature_id[12].value <= threshold=2.2499048709869385
node_167: feature_name=Rps18	feature_id[85].value <= threshold=3.6762205362319946
node_168: feature_name=Rpl8	feature_id[16].value > threshold=3.2755402326583862
Class: Attenuated vaccine + Attenuated vaccine
Rules_98	passed counts:3
node_0: feature_name=LOC121144049	feature_id[0].value <= threshold=0.8958797454833984
node_1: feature_name=Rps20	feature_id[17].value > threshold=3.481121778488159
node_105: feature_name=Rpsa	feature_id[122].value <= threshold=2.86179256439209
node_106: feature_name=Rps3a	feature_id[27].value <= threshold=3.1567740440368652
node_107: feature_name=Coro1a	feature_id[37].value > threshold=1.497866153717041
node_141: feature_name=LOC101822555	feature_id[41].value > threshold=1.497866153717041
node_155: feature_name=Eef1a1	feature_id[10].value <= threshold=3.1567740440368652
node_156: feature_name=Sec61g	feature_id[43].value <= threshold=1.7005987167358398
node_157: feature_name=Rpl8	feature_id[16].value > threshold=2.5249279737472534
Class: mRNA vaccine + mRNA vaccine
Rules_99	passed counts:3
node_0: feature_name=LOC121144049	feature_id[0].value <= threshold=0.8958797454833984
node_1: feature_name=Rps20	feature_id[17].value > threshold=3.481121778488159
node_105: feature_name=Rpsa	feature_id[122].value <= threshold=2.86179256439209
node_106: feature_name=Rps3a	feature_id[27].value <= threshold=3.1567740440368652
node_107: feature_name=Coro1a	feature_id[37].value <= threshold=1.497866153717041
node_108: feature_name=Rpl28	feature_id[39].value <= threshold=3.0201274156570435
node_109: feature_name=Arpc1b	feature_id[99].value <= threshold=1.7005987167358398
node_110: feature_name=Rps23	feature_id[6].value > threshold=3.0201274156570435
node_124: feature_name=Rps6	feature_id[74].value <= threshold=2.4414010047912598
node_125: feature_name=Pfn1	feature_id[12].value > threshold=2.0126758217811584
node_127: feature_name=Rplp1	feature_id[77].value > threshold=3.939267158508301
Class: mRNA vaccine + mRNA vaccine
Rules_100	passed counts:3
node_0: feature_name=LOC121144049	feature_id[0].value <= threshold=0.8958797454833984
node_1: feature_name=Rps20	feature_id[17].value > threshold=3.481121778488159
node_105: feature_name=Rpsa	feature_id[122].value <= threshold=2.86179256439209
node_106: feature_name=Rps3a	feature_id[27].value <= threshold=3.1567740440368652
node_107: feature_name=Coro1a	feature_id[37].value <= threshold=1.497866153717041
node_108: feature_name=Rpl28	feature_id[39].value <= threshold=3.0201274156570435
node_109: feature_name=Arpc1b	feature_id[99].value <= threshold=1.7005987167358398
node_110: feature_name=Rps23	feature_id[6].value > threshold=3.0201274156570435
node_124: feature_name=Rps6	feature_id[74].value <= threshold=2.4414010047912598
node_125: feature_name=Pfn1	feature_id[12].value <= threshold=2.0126758217811584
Class: Adenovirus vaccine + Adenovirus vaccine
Rules_101	passed counts:3
node_0: feature_name=LOC121144049	feature_id[0].value <= threshold=0.8958797454833984
node_1: feature_name=Rps20	feature_id[17].value > threshold=3.481121778488159
node_105: feature_name=Rpsa	feature_id[122].value <= threshold=2.86179256439209
node_106: feature_name=Rps3a	feature_id[27].value <= threshold=3.1567740440368652
node_107: feature_name=Coro1a	feature_id[37].value <= threshold=1.497866153717041
node_108: feature_name=Rpl28	feature_id[39].value <= threshold=3.0201274156570435
node_109: feature_name=Arpc1b	feature_id[99].value <= threshold=1.7005987167358398
node_110: feature_name=Rps23	feature_id[6].value <= threshold=3.0201274156570435
node_111: feature_name=Kpna6	feature_id[140].value > threshold=0.3465735912322998
node_121: feature_name=Rps20	feature_id[17].value <= threshold=3.5686391592025757
Class: mRNA vaccine + Attenuated vaccine
Rules_102	passed counts:3
node_0: feature_name=LOC121144049	feature_id[0].value <= threshold=0.8958797454833984
node_1: feature_name=Rps20	feature_id[17].value > threshold=3.481121778488159
node_105: feature_name=Rpsa	feature_id[122].value <= threshold=2.86179256439209
node_106: feature_name=Rps3a	feature_id[27].value <= threshold=3.1567740440368652
node_107: feature_name=Coro1a	feature_id[37].value <= threshold=1.497866153717041
node_108: feature_name=Rpl28	feature_id[39].value <= threshold=3.0201274156570435
node_109: feature_name=Arpc1b	feature_id[99].value <= threshold=1.7005987167358398
node_110: feature_name=Rps23	feature_id[6].value <= threshold=3.0201274156570435
node_111: feature_name=Kpna6	feature_id[140].value <= threshold=0.3465735912322998
node_112: feature_name=Gstp1	feature_id[82].value > threshold=2.0126758217811584
node_118: feature_name=Itm2b	feature_id[87].value > threshold=0.3465735912322998
Class: Attenuated vaccine + Attenuated vaccine
Rules_103	passed counts:3
node_0: feature_name=LOC121144049	feature_id[0].value <= threshold=0.8958797454833984
node_1: feature_name=Rps20	feature_id[17].value <= threshold=3.481121778488159
node_2: feature_name=Coro1a	feature_id[37].value > threshold=1.7005987167358398
node_80: feature_name=Rap1b	feature_id[130].value <= threshold=0.8958797454833984
node_81: feature_name=Oaz1	feature_id[11].value > threshold=1.497866153717041
node_85: feature_name=Rpl27	feature_id[18].value <= threshold=1.7005987167358398
node_86: feature_name=Prrc2c	feature_id[147].value <= threshold=0.3465735912322998
node_87: feature_name=Ypel3	feature_id[29].value > threshold=0.8958797454833984
Class: mRNA vaccine + mRNA vaccine
Rules_104	passed counts:3
node_0: feature_name=LOC121144049	feature_id[0].value <= threshold=0.8958797454833984
node_1: feature_name=Rps20	feature_id[17].value <= threshold=3.481121778488159
node_2: feature_name=Coro1a	feature_id[37].value <= threshold=1.7005987167358398
node_3: feature_name=Uba52	feature_id[5].value > threshold=2.4414010047912598
node_23: feature_name=LOC121138193	feature_id[1].value > threshold=1.8688347935676575
node_39: feature_name=LOC101822555	feature_id[41].value <= threshold=2.238668441772461
node_40: feature_name=Rplp0	feature_id[28].value > threshold=2.970085620880127
node_56: feature_name=Rplp0	feature_id[28].value > threshold=3.384246587753296
node_68: feature_name=LOC101822555	feature_id[41].value > threshold=0.8958797454833984
node_72: feature_name=Pik3ca	feature_id[115].value > threshold=0.3465735912322998
Class: Attenuated vaccine + Attenuated vaccine
Rules_105	passed counts:3
node_0: feature_name=LOC121144049	feature_id[0].value <= threshold=0.8958797454833984
node_1: feature_name=Rps20	feature_id[17].value <= threshold=3.481121778488159
node_2: feature_name=Coro1a	feature_id[37].value <= threshold=1.7005987167358398
node_3: feature_name=Uba52	feature_id[5].value > threshold=2.4414010047912598
node_23: feature_name=LOC121138193	feature_id[1].value > threshold=1.8688347935676575
node_39: feature_name=LOC101822555	feature_id[41].value <= threshold=2.238668441772461
node_40: feature_name=Rplp0	feature_id[28].value > threshold=2.970085620880127
node_56: feature_name=Rplp0	feature_id[28].value > threshold=3.384246587753296
node_68: feature_name=LOC101822555	feature_id[41].value > threshold=0.8958797454833984
node_72: feature_name=Pik3ca	feature_id[115].value <= threshold=0.3465735912322998
Class: Adenovirus vaccine + Adenovirus vaccine
Rules_106	passed counts:3
node_0: feature_name=LOC121144049	feature_id[0].value <= threshold=0.8958797454833984
node_1: feature_name=Rps20	feature_id[17].value <= threshold=3.481121778488159
node_2: feature_name=Coro1a	feature_id[37].value <= threshold=1.7005987167358398
node_3: feature_name=Uba52	feature_id[5].value > threshold=2.4414010047912598
node_23: feature_name=LOC121138193	feature_id[1].value <= threshold=1.8688347935676575
node_24: feature_name=Zfp36l2	feature_id[32].value > threshold=0.8958797454833984
node_30: feature_name=Eef1a1	feature_id[10].value > threshold=3.3140207529067993
Class: Attenuated vaccine + Attenuated vaccine
Rules_107	passed counts:3
node_0: feature_name=LOC121144049	feature_id[0].value <= threshold=0.8958797454833984
node_1: feature_name=Rps20	feature_id[17].value <= threshold=3.481121778488159
node_2: feature_name=Coro1a	feature_id[37].value <= threshold=1.7005987167358398
node_3: feature_name=Uba52	feature_id[5].value > threshold=2.4414010047912598
node_23: feature_name=LOC121138193	feature_id[1].value <= threshold=1.8688347935676575
node_24: feature_name=Zfp36l2	feature_id[32].value <= threshold=0.8958797454833984
node_25: feature_name=Rps10	feature_id[13].value > threshold=2.86179256439209
node_27: feature_name=Rps18	feature_id[85].value <= threshold=3.2951505184173584
Class: Adenovirus vaccine + Adenovirus vaccine
Rules_108	passed counts:3
node_0: feature_name=LOC121144049	feature_id[0].value <= threshold=0.8958797454833984
node_1: feature_name=Rps20	feature_id[17].value <= threshold=3.481121778488159
node_2: feature_name=Coro1a	feature_id[37].value <= threshold=1.7005987167358398
node_3: feature_name=Uba52	feature_id[5].value <= threshold=2.4414010047912598
node_4: feature_name=Rac2	feature_id[42].value <= threshold=0.8958797454833984
node_5: feature_name=Impdh2	feature_id[73].value > threshold=0.8958797454833984
node_11: feature_name=Ltb	feature_id[31].value <= threshold=1.497866153717041
Class: Adenovirus vaccine + Adenovirus vaccine
Rules_109	passed counts:2
node_0: feature_name=LOC121144049	feature_id[0].value > threshold=0.8958797454833984
node_322: feature_name=LOC121136222	feature_id[7].value > threshold=2.4414010047912598
node_446: feature_name=Rpl13	feature_id[2].value > threshold=2.602003335952759
node_488: feature_name=Rps20	feature_id[17].value > threshold=3.839394450187683
node_558: feature_name=Gstp1	feature_id[82].value > threshold=0.8958797454833984
node_566: feature_name=Rpl13	feature_id[2].value <= threshold=2.970085620880127
node_567: feature_name=Rpl35a	feature_id[4].value > threshold=2.802901029586792
node_575: feature_name=Actg1	feature_id[35].value <= threshold=0.3465735912322998
Class: Attenuated vaccine + Attenuated vaccine
Rules_110	passed counts:2
node_0: feature_name=LOC121144049	feature_id[0].value > threshold=0.8958797454833984
node_322: feature_name=LOC121136222	feature_id[7].value > threshold=2.4414010047912598
node_446: feature_name=Rpl13	feature_id[2].value > threshold=2.602003335952759
node_488: feature_name=Rps20	feature_id[17].value <= threshold=3.839394450187683
node_489: feature_name=LOC121138193	feature_id[1].value > threshold=2.1383330821990967
node_507: feature_name=Sec61g	feature_id[43].value > threshold=1.497866153717041
node_525: feature_name=Rps7	feature_id[9].value > threshold=3.198464870452881
node_547: feature_name=Rpl35a	feature_id[4].value <= threshold=2.4814223051071167
node_548: feature_name=Rpl13	feature_id[2].value <= threshold=2.86179256439209
Class: Attenuated vaccine + Attenuated vaccine
Rules_111	passed counts:2
node_0: feature_name=LOC121144049	feature_id[0].value > threshold=0.8958797454833984
node_322: feature_name=LOC121136222	feature_id[7].value > threshold=2.4414010047912598
node_446: feature_name=Rpl13	feature_id[2].value > threshold=2.602003335952759
node_488: feature_name=Rps20	feature_id[17].value <= threshold=3.839394450187683
node_489: feature_name=LOC121138193	feature_id[1].value > threshold=2.1383330821990967
node_507: feature_name=Sec61g	feature_id[43].value > threshold=1.497866153717041
node_525: feature_name=Rps7	feature_id[9].value <= threshold=3.198464870452881
node_526: feature_name=Anxa7	feature_id[97].value > threshold=0.3465735912322998
node_540: feature_name=Rps10	feature_id[13].value > threshold=3.384246587753296
node_542: feature_name=Pde4d	feature_id[89].value > threshold=0.3465735912322998
Class: mRNA vaccine + mRNA vaccine
Rules_112	passed counts:2
node_0: feature_name=LOC121144049	feature_id[0].value > threshold=0.8958797454833984
node_322: feature_name=LOC121136222	feature_id[7].value > threshold=2.4414010047912598
node_446: feature_name=Rpl13	feature_id[2].value > threshold=2.602003335952759
node_488: feature_name=Rps20	feature_id[17].value <= threshold=3.839394450187683
node_489: feature_name=LOC121138193	feature_id[1].value > threshold=2.1383330821990967
node_507: feature_name=Sec61g	feature_id[43].value > threshold=1.497866153717041
node_525: feature_name=Rps7	feature_id[9].value <= threshold=3.198464870452881
node_526: feature_name=Anxa7	feature_id[97].value <= threshold=0.3465735912322998
node_527: feature_name=Rpl8	feature_id[16].value > threshold=2.917405366897583
node_533: feature_name=LOC121138339	feature_id[126].value > threshold=0.3465735912322998
Class: mRNA vaccine + Attenuated vaccine
Rules_113	passed counts:2
node_0: feature_name=LOC121144049	feature_id[0].value > threshold=0.8958797454833984
node_322: feature_name=LOC121136222	feature_id[7].value > threshold=2.4414010047912598
node_446: feature_name=Rpl13	feature_id[2].value > threshold=2.602003335952759
node_488: feature_name=Rps20	feature_id[17].value <= threshold=3.839394450187683
node_489: feature_name=LOC121138193	feature_id[1].value > threshold=2.1383330821990967
node_507: feature_name=Sec61g	feature_id[43].value > threshold=1.497866153717041
node_525: feature_name=Rps7	feature_id[9].value <= threshold=3.198464870452881
node_526: feature_name=Anxa7	feature_id[97].value <= threshold=0.3465735912322998
node_527: feature_name=Rpl8	feature_id[16].value <= threshold=2.917405366897583
node_528: feature_name=Gapdh	feature_id[3].value <= threshold=0.3465735912322998
node_529: feature_name=Rpsa	feature_id[122].value <= threshold=2.561982035636902
Class: mRNA vaccine + Attenuated vaccine
Rules_114	passed counts:2
node_0: feature_name=LOC121144049	feature_id[0].value > threshold=0.8958797454833984
node_322: feature_name=LOC121136222	feature_id[7].value > threshold=2.4414010047912598
node_446: feature_name=Rpl13	feature_id[2].value > threshold=2.602003335952759
node_488: feature_name=Rps20	feature_id[17].value <= threshold=3.839394450187683
node_489: feature_name=LOC121138193	feature_id[1].value <= threshold=2.1383330821990967
node_490: feature_name=Rplp1	feature_id[77].value > threshold=4.1739137172698975
node_502: feature_name=Nf1	feature_id[137].value > threshold=0.3465735912322998
Class: mRNA vaccine + Attenuated vaccine
Rules_115	passed counts:2
node_0: feature_name=LOC121144049	feature_id[0].value > threshold=0.8958797454833984
node_322: feature_name=LOC121136222	feature_id[7].value > threshold=2.4414010047912598
node_446: feature_name=Rpl13	feature_id[2].value > threshold=2.602003335952759
node_488: feature_name=Rps20	feature_id[17].value <= threshold=3.839394450187683
node_489: feature_name=LOC121138193	feature_id[1].value <= threshold=2.1383330821990967
node_490: feature_name=Rplp1	feature_id[77].value <= threshold=4.1739137172698975
node_491: feature_name=Pnrc1	feature_id[80].value > threshold=0.3465735912322998
node_493: feature_name=Rplp0	feature_id[28].value <= threshold=3.3497501611709595
node_494: feature_name=Arpc1b	feature_id[99].value <= threshold=1.497866153717041
node_495: feature_name=Impdh2	feature_id[73].value <= threshold=0.8958797454833984
Class: mRNA vaccine + Attenuated vaccine
Rules_116	passed counts:2
node_0: feature_name=LOC121144049	feature_id[0].value > threshold=0.8958797454833984
node_322: feature_name=LOC121136222	feature_id[7].value > threshold=2.4414010047912598
node_446: feature_name=Rpl13	feature_id[2].value <= threshold=2.602003335952759
node_447: feature_name=LOC121136222	feature_id[7].value <= threshold=2.802901029586792
node_448: feature_name=Rps20	feature_id[17].value > threshold=3.7256208658218384
node_470: feature_name=LOC121144049	feature_id[0].value <= threshold=1.7776740193367004
node_471: feature_name=Rpl8	feature_id[16].value > threshold=3.4175922870635986
Class: mRNA vaccine + Attenuated vaccine
Rules_117	passed counts:2
node_0: feature_name=LOC121144049	feature_id[0].value > threshold=0.8958797454833984
node_322: feature_name=LOC121136222	feature_id[7].value > threshold=2.4414010047912598
node_446: feature_name=Rpl13	feature_id[2].value <= threshold=2.602003335952759
node_447: feature_name=LOC121136222	feature_id[7].value <= threshold=2.802901029586792
node_448: feature_name=Rps20	feature_id[17].value <= threshold=3.7256208658218384
node_449: feature_name=Rplp0	feature_id[28].value <= threshold=3.675579071044922
node_450: feature_name=Cd247	feature_id[113].value > threshold=1.2424533367156982
node_464: feature_name=Rplp1	feature_id[77].value > threshold=3.9607677459716797
node_466: feature_name=Prrc2c	feature_id[147].value > threshold=0.5493061542510986
Class: Attenuated vaccine + Attenuated vaccine
Rules_118	passed counts:2
node_0: feature_name=LOC121144049	feature_id[0].value > threshold=0.8958797454833984
node_322: feature_name=LOC121136222	feature_id[7].value > threshold=2.4414010047912598
node_446: feature_name=Rpl13	feature_id[2].value <= threshold=2.602003335952759
node_447: feature_name=LOC121136222	feature_id[7].value <= threshold=2.802901029586792
node_448: feature_name=Rps20	feature_id[17].value <= threshold=3.7256208658218384
node_449: feature_name=Rplp0	feature_id[28].value <= threshold=3.675579071044922
node_450: feature_name=Cd247	feature_id[113].value <= threshold=1.2424533367156982
node_451: feature_name=Gapdh	feature_id[3].value <= threshold=0.8958797454833984
node_452: feature_name=Rpsa	feature_id[122].value <= threshold=2.561982035636902
node_453: feature_name=LOC101823249	feature_id[86].value > threshold=1.9560115337371826
node_455: feature_name=LOC121141272	feature_id[34].value <= threshold=0.3465735912322998
Class: mRNA vaccine + Attenuated vaccine
Rules_119	passed counts:2
node_0: feature_name=LOC121144049	feature_id[0].value > threshold=0.8958797454833984
node_322: feature_name=LOC121136222	feature_id[7].value <= threshold=2.4414010047912598
node_323: feature_name=Eef1a1	feature_id[10].value > threshold=3.3497501611709595
node_391: feature_name=Rpl13	feature_id[2].value > threshold=2.802901029586792
node_429: feature_name=Rplp1	feature_id[77].value > threshold=4.303973913192749
node_441: feature_name=Rps18	feature_id[85].value <= threshold=3.478272795677185
Class: mRNA vaccine + Attenuated vaccine
Rules_120	passed counts:2
node_0: feature_name=LOC121144049	feature_id[0].value > threshold=0.8958797454833984
node_322: feature_name=LOC121136222	feature_id[7].value <= threshold=2.4414010047912598
node_323: feature_name=Eef1a1	feature_id[10].value > threshold=3.3497501611709595
node_391: feature_name=Rpl13	feature_id[2].value > threshold=2.802901029586792
node_429: feature_name=Rplp1	feature_id[77].value <= threshold=4.303973913192749
node_430: feature_name=Rpl32	feature_id[25].value <= threshold=0.8958797454833984
node_431: feature_name=Rac2	feature_id[42].value > threshold=0.8958797454833984
node_433: feature_name=Eef1g	feature_id[94].value <= threshold=1.2424533367156982
node_434: feature_name=Btg1	feature_id[68].value > threshold=1.0397207736968994
Class: Attenuated vaccine + Attenuated vaccine
Rules_121	passed counts:2
node_0: feature_name=LOC121144049	feature_id[0].value > threshold=0.8958797454833984
node_322: feature_name=LOC121136222	feature_id[7].value <= threshold=2.4414010047912598
node_323: feature_name=Eef1a1	feature_id[10].value > threshold=3.3497501611709595
node_391: feature_name=Rpl13	feature_id[2].value <= threshold=2.802901029586792
node_392: feature_name=LOC121144049	feature_id[0].value > threshold=1.2424533367156982
node_414: feature_name=Eef1a1	feature_id[10].value > threshold=3.5114340782165527
node_422: feature_name=Ak2	feature_id[135].value > threshold=0.3465735912322998
Class: mRNA vaccine + mRNA vaccine
Rules_122	passed counts:2
node_0: feature_name=LOC121144049	feature_id[0].value > threshold=0.8958797454833984
node_322: feature_name=LOC121136222	feature_id[7].value <= threshold=2.4414010047912598
node_323: feature_name=Eef1a1	feature_id[10].value > threshold=3.3497501611709595
node_391: feature_name=Rpl13	feature_id[2].value <= threshold=2.802901029586792
node_392: feature_name=LOC121144049	feature_id[0].value > threshold=1.2424533367156982
node_414: feature_name=Eef1a1	feature_id[10].value > threshold=3.5114340782165527
node_422: feature_name=Ak2	feature_id[135].value <= threshold=0.3465735912322998
node_423: feature_name=Rpsa	feature_id[122].value > threshold=2.86179256439209
Class: mRNA vaccine + Attenuated vaccine
Rules_123	passed counts:2
node_0: feature_name=LOC121144049	feature_id[0].value > threshold=0.8958797454833984
node_322: feature_name=LOC121136222	feature_id[7].value <= threshold=2.4414010047912598
node_323: feature_name=Eef1a1	feature_id[10].value > threshold=3.3497501611709595
node_391: feature_name=Rpl13	feature_id[2].value <= threshold=2.802901029586792
node_392: feature_name=LOC121144049	feature_id[0].value > threshold=1.2424533367156982
node_414: feature_name=Eef1a1	feature_id[10].value <= threshold=3.5114340782165527
node_415: feature_name=Gapdh	feature_id[3].value > threshold=0.3465735912322998
node_419: feature_name=LOC121136222	feature_id[7].value <= threshold=1.9356005191802979
Class: Attenuated vaccine + Attenuated vaccine
Rules_124	passed counts:2
node_0: feature_name=LOC121144049	feature_id[0].value > threshold=0.8958797454833984
node_322: feature_name=LOC121136222	feature_id[7].value <= threshold=2.4414010047912598
node_323: feature_name=Eef1a1	feature_id[10].value > threshold=3.3497501611709595
node_391: feature_name=Rpl13	feature_id[2].value <= threshold=2.802901029586792
node_392: feature_name=LOC121144049	feature_id[0].value > threshold=1.2424533367156982
node_414: feature_name=Eef1a1	feature_id[10].value <= threshold=3.5114340782165527
node_415: feature_name=Gapdh	feature_id[3].value <= threshold=0.3465735912322998
node_416: feature_name=Oaz1	feature_id[11].value > threshold=1.7005987167358398
Class: mRNA vaccine + Attenuated vaccine
Rules_125	passed counts:2
node_0: feature_name=LOC121144049	feature_id[0].value > threshold=0.8958797454833984
node_322: feature_name=LOC121136222	feature_id[7].value <= threshold=2.4414010047912598
node_323: feature_name=Eef1a1	feature_id[10].value > threshold=3.3497501611709595
node_391: feature_name=Rpl13	feature_id[2].value <= threshold=2.802901029586792
node_392: feature_name=LOC121144049	feature_id[0].value <= threshold=1.2424533367156982
node_393: feature_name=LOC101822555	feature_id[41].value > threshold=0.8958797454833984
node_405: feature_name=Rps23	feature_id[6].value <= threshold=2.602003335952759
node_406: feature_name=Gpx4	feature_id[133].value <= threshold=0.3465735912322998
Class: Adenovirus vaccine + Adenovirus vaccine
Rules_126	passed counts:2
node_0: feature_name=LOC121144049	feature_id[0].value > threshold=0.8958797454833984
node_322: feature_name=LOC121136222	feature_id[7].value <= threshold=2.4414010047912598
node_323: feature_name=Eef1a1	feature_id[10].value <= threshold=3.3497501611709595
node_324: feature_name=Rpl13	feature_id[2].value > threshold=2.3502402305603027
node_352: feature_name=Rps20	feature_id[17].value <= threshold=3.7954261302948
node_353: feature_name=Rps18	feature_id[85].value <= threshold=3.6505738496780396
node_354: feature_name=Pak2	feature_id[101].value > threshold=1.2424533367156982
node_372: feature_name=Pnrc1	feature_id[80].value > threshold=1.2424533367156982
node_374: feature_name=Gnas	feature_id[139].value > threshold=1.2424533367156982
Class: mRNA vaccine + Attenuated vaccine
Rules_127	passed counts:2
node_0: feature_name=LOC121144049	feature_id[0].value > threshold=0.8958797454833984
node_322: feature_name=LOC121136222	feature_id[7].value <= threshold=2.4414010047912598
node_323: feature_name=Eef1a1	feature_id[10].value <= threshold=3.3497501611709595
node_324: feature_name=Rpl13	feature_id[2].value > threshold=2.3502402305603027
node_352: feature_name=Rps20	feature_id[17].value <= threshold=3.7954261302948
node_353: feature_name=Rps18	feature_id[85].value <= threshold=3.6505738496780396
node_354: feature_name=Pak2	feature_id[101].value > threshold=1.2424533367156982
node_372: feature_name=Pnrc1	feature_id[80].value <= threshold=1.2424533367156982
Class: Adenovirus vaccine + Adenovirus vaccine
Rules_128	passed counts:2
node_0: feature_name=LOC121144049	feature_id[0].value > threshold=0.8958797454833984
node_322: feature_name=LOC121136222	feature_id[7].value <= threshold=2.4414010047912598
node_323: feature_name=Eef1a1	feature_id[10].value <= threshold=3.3497501611709595
node_324: feature_name=Rpl13	feature_id[2].value > threshold=2.3502402305603027
node_352: feature_name=Rps20	feature_id[17].value <= threshold=3.7954261302948
node_353: feature_name=Rps18	feature_id[85].value <= threshold=3.6505738496780396
node_354: feature_name=Pak2	feature_id[101].value <= threshold=1.2424533367156982
node_355: feature_name=Itm2b	feature_id[87].value > threshold=0.3465735912322998
node_359: feature_name=Rrbp1	feature_id[75].value > threshold=0.3465735912322998
node_367: feature_name=Rps23	feature_id[6].value > threshold=3.0433874130249023
node_369: feature_name=Gpx4	feature_id[133].value > threshold=0.3465735912322998
Class: Attenuated vaccine + Attenuated vaccine
Rules_129	passed counts:2
node_0: feature_name=LOC121144049	feature_id[0].value > threshold=0.8958797454833984
node_322: feature_name=LOC121136222	feature_id[7].value <= threshold=2.4414010047912598
node_323: feature_name=Eef1a1	feature_id[10].value <= threshold=3.3497501611709595
node_324: feature_name=Rpl13	feature_id[2].value > threshold=2.3502402305603027
node_352: feature_name=Rps20	feature_id[17].value <= threshold=3.7954261302948
node_353: feature_name=Rps18	feature_id[85].value <= threshold=3.6505738496780396
node_354: feature_name=Pak2	feature_id[101].value <= threshold=1.2424533367156982
node_355: feature_name=Itm2b	feature_id[87].value <= threshold=0.3465735912322998
node_356: feature_name=Rps7	feature_id[9].value > threshold=2.938867926597595
Class: Attenuated vaccine + Attenuated vaccine
Rules_130	passed counts:2
node_0: feature_name=LOC121144049	feature_id[0].value > threshold=0.8958797454833984
node_322: feature_name=LOC121136222	feature_id[7].value <= threshold=2.4414010047912598
node_323: feature_name=Eef1a1	feature_id[10].value <= threshold=3.3497501611709595
node_324: feature_name=Rpl13	feature_id[2].value <= threshold=2.3502402305603027
node_325: feature_name=Actg1	feature_id[35].value > threshold=1.7005987167358398
node_343: feature_name=Gstp1	feature_id[82].value <= threshold=1.8688347935676575
node_344: feature_name=Rap1b	feature_id[130].value <= threshold=0.3465735912322998
node_345: feature_name=Snrpb	feature_id[149].value <= threshold=0.3465735912322998
Class: Attenuated vaccine + Attenuated vaccine
Rules_131	passed counts:2
node_0: feature_name=LOC121144049	feature_id[0].value > threshold=0.8958797454833984
node_322: feature_name=LOC121136222	feature_id[7].value <= threshold=2.4414010047912598
node_323: feature_name=Eef1a1	feature_id[10].value <= threshold=3.3497501611709595
node_324: feature_name=Rpl13	feature_id[2].value <= threshold=2.3502402305603027
node_325: feature_name=Actg1	feature_id[35].value <= threshold=1.7005987167358398
node_326: feature_name=Rps7	feature_id[9].value > threshold=2.2499048709869385
node_336: feature_name=Rpl28	feature_id[39].value > threshold=2.9944807291030884
Class: Attenuated vaccine + Attenuated vaccine
Rules_132	passed counts:2
node_0: feature_name=LOC121144049	feature_id[0].value > threshold=0.8958797454833984
node_322: feature_name=LOC121136222	feature_id[7].value <= threshold=2.4414010047912598
node_323: feature_name=Eef1a1	feature_id[10].value <= threshold=3.3497501611709595
node_324: feature_name=Rpl13	feature_id[2].value <= threshold=2.3502402305603027
node_325: feature_name=Actg1	feature_id[35].value <= threshold=1.7005987167358398
node_326: feature_name=Rps7	feature_id[9].value <= threshold=2.2499048709869385
node_327: feature_name=Rps20	feature_id[17].value <= threshold=2.802901029586792
node_328: feature_name=LOC101823249	feature_id[86].value > threshold=1.589026927947998
Class: Adenovirus vaccine + Adenovirus vaccine
Rules_133	passed counts:2
node_0: feature_name=LOC121144049	feature_id[0].value > threshold=0.8958797454833984
node_322: feature_name=LOC121136222	feature_id[7].value <= threshold=2.4414010047912598
node_323: feature_name=Eef1a1	feature_id[10].value <= threshold=3.3497501611709595
node_324: feature_name=Rpl13	feature_id[2].value <= threshold=2.3502402305603027
node_325: feature_name=Actg1	feature_id[35].value <= threshold=1.7005987167358398
node_326: feature_name=Rps7	feature_id[9].value <= threshold=2.2499048709869385
node_327: feature_name=Rps20	feature_id[17].value <= threshold=2.802901029586792
node_328: feature_name=LOC101823249	feature_id[86].value <= threshold=1.589026927947998
Class: mRNA vaccine + mRNA vaccine
Rules_134	passed counts:2
node_0: feature_name=LOC121144049	feature_id[0].value <= threshold=0.8958797454833984
node_1: feature_name=Rps20	feature_id[17].value > threshold=3.481121778488159
node_105: feature_name=Rpsa	feature_id[122].value > threshold=2.86179256439209
node_257: feature_name=LOC121136222	feature_id[7].value > threshold=2.6735538244247437
node_289: feature_name=Rpl26	feature_id[14].value > threshold=3.0201274156570435
node_303: feature_name=Rplp1	feature_id[77].value <= threshold=4.510799169540405
node_304: feature_name=Rpl13	feature_id[2].value > threshold=2.602003335952759
node_308: feature_name=Actg1	feature_id[35].value <= threshold=0.3465735912322998
node_309: feature_name=Klf2	feature_id[20].value <= threshold=1.9356005191802979
Class: Attenuated vaccine + Attenuated vaccine
Rules_135	passed counts:2
node_0: feature_name=LOC121144049	feature_id[0].value <= threshold=0.8958797454833984
node_1: feature_name=Rps20	feature_id[17].value > threshold=3.481121778488159
node_105: feature_name=Rpsa	feature_id[122].value > threshold=2.86179256439209
node_257: feature_name=LOC121136222	feature_id[7].value > threshold=2.6735538244247437
node_289: feature_name=Rpl26	feature_id[14].value > threshold=3.0201274156570435
node_303: feature_name=Rplp1	feature_id[77].value <= threshold=4.510799169540405
node_304: feature_name=Rpl13	feature_id[2].value <= threshold=2.602003335952759
node_305: feature_name=Gstp1	feature_id[82].value > threshold=1.7005987167358398
Class: Attenuated vaccine + Attenuated vaccine
Rules_136	passed counts:2
node_0: feature_name=LOC121144049	feature_id[0].value <= threshold=0.8958797454833984
node_1: feature_name=Rps20	feature_id[17].value > threshold=3.481121778488159
node_105: feature_name=Rpsa	feature_id[122].value > threshold=2.86179256439209
node_257: feature_name=LOC121136222	feature_id[7].value > threshold=2.6735538244247437
node_289: feature_name=Rpl26	feature_id[14].value > threshold=3.0201274156570435
node_303: feature_name=Rplp1	feature_id[77].value <= threshold=4.510799169540405
node_304: feature_name=Rpl13	feature_id[2].value <= threshold=2.602003335952759
node_305: feature_name=Gstp1	feature_id[82].value <= threshold=1.7005987167358398
Class: mRNA vaccine + mRNA vaccine
Rules_137	passed counts:2
node_0: feature_name=LOC121144049	feature_id[0].value <= threshold=0.8958797454833984
node_1: feature_name=Rps20	feature_id[17].value > threshold=3.481121778488159
node_105: feature_name=Rpsa	feature_id[122].value > threshold=2.86179256439209
node_257: feature_name=LOC121136222	feature_id[7].value <= threshold=2.6735538244247437
node_258: feature_name=LOC101823249	feature_id[86].value > threshold=1.7005987167358398
node_270: feature_name=Rps3a	feature_id[27].value <= threshold=3.6632328033447266
node_271: feature_name=Pfn1	feature_id[12].value <= threshold=2.602003335952759
node_272: feature_name=Rpsa	feature_id[122].value > threshold=2.970085620880127
node_280: feature_name=Mrpl38	feature_id[60].value > threshold=0.3465735912322998
Class: mRNA vaccine + Attenuated vaccine
Rules_138	passed counts:2
node_0: feature_name=LOC121144049	feature_id[0].value <= threshold=0.8958797454833984
node_1: feature_name=Rps20	feature_id[17].value > threshold=3.481121778488159
node_105: feature_name=Rpsa	feature_id[122].value > threshold=2.86179256439209
node_257: feature_name=LOC121136222	feature_id[7].value <= threshold=2.6735538244247437
node_258: feature_name=LOC101823249	feature_id[86].value > threshold=1.7005987167358398
node_270: feature_name=Rps3a	feature_id[27].value <= threshold=3.6632328033447266
node_271: feature_name=Pfn1	feature_id[12].value <= threshold=2.602003335952759
node_272: feature_name=Rpsa	feature_id[122].value <= threshold=2.970085620880127
node_273: feature_name=Rps20	feature_id[17].value <= threshold=3.7609297037124634
node_274: feature_name=Rpl8	feature_id[16].value <= threshold=2.9944807291030884
node_275: feature_name=Arpc2	feature_id[19].value <= threshold=1.0397207736968994
Class: mRNA vaccine + mRNA vaccine
Rules_139	passed counts:2
node_0: feature_name=LOC121144049	feature_id[0].value <= threshold=0.8958797454833984
node_1: feature_name=Rps20	feature_id[17].value > threshold=3.481121778488159
node_105: feature_name=Rpsa	feature_id[122].value > threshold=2.86179256439209
node_257: feature_name=LOC121136222	feature_id[7].value <= threshold=2.6735538244247437
node_258: feature_name=LOC101823249	feature_id[86].value <= threshold=1.7005987167358398
node_259: feature_name=Rplp2	feature_id[15].value > threshold=2.6735538244247437
node_263: feature_name=Rpl27	feature_id[18].value > threshold=2.2499048709869385
Class: mRNA vaccine + Attenuated vaccine
Rules_140	passed counts:2
node_0: feature_name=LOC121144049	feature_id[0].value <= threshold=0.8958797454833984
node_1: feature_name=Rps20	feature_id[17].value > threshold=3.481121778488159
node_105: feature_name=Rpsa	feature_id[122].value <= threshold=2.86179256439209
node_106: feature_name=Rps3a	feature_id[27].value > threshold=3.1567740440368652
node_164: feature_name=Rpl13	feature_id[2].value > threshold=3.0201274156570435
node_246: feature_name=Rps20	feature_id[17].value > threshold=3.8171685934066772
node_250: feature_name=Klf2	feature_id[20].value > threshold=1.589026927947998
node_252: feature_name=Rps10	feature_id[13].value > threshold=3.449861526489258
node_254: feature_name=LOC101835140	feature_id[148].value > threshold=0.3465735912322998
Class: Attenuated vaccine + Attenuated vaccine
Rules_141	passed counts:2
node_0: feature_name=LOC121144049	feature_id[0].value <= threshold=0.8958797454833984
node_1: feature_name=Rps20	feature_id[17].value > threshold=3.481121778488159
node_105: feature_name=Rpsa	feature_id[122].value <= threshold=2.86179256439209
node_106: feature_name=Rps3a	feature_id[27].value > threshold=3.1567740440368652
node_164: feature_name=Rpl13	feature_id[2].value <= threshold=3.0201274156570435
node_165: feature_name=Eef1a1	feature_id[10].value > threshold=3.3497501611709595
node_201: feature_name=Rpl27	feature_id[18].value > threshold=2.1383330821990967
node_241: feature_name=Rpl13	feature_id[2].value <= threshold=2.86179256439209
Class: mRNA vaccine + mRNA vaccine
Rules_142	passed counts:2
node_0: feature_name=LOC121144049	feature_id[0].value <= threshold=0.8958797454833984
node_1: feature_name=Rps20	feature_id[17].value > threshold=3.481121778488159
node_105: feature_name=Rpsa	feature_id[122].value <= threshold=2.86179256439209
node_106: feature_name=Rps3a	feature_id[27].value > threshold=3.1567740440368652
node_164: feature_name=Rpl13	feature_id[2].value <= threshold=3.0201274156570435
node_165: feature_name=Eef1a1	feature_id[10].value > threshold=3.3497501611709595
node_201: feature_name=Rpl27	feature_id[18].value <= threshold=2.1383330821990967
node_202: feature_name=LOC121139262	feature_id[138].value > threshold=0.3465735912322998
node_238: feature_name=Pnrc1	feature_id[80].value <= threshold=0.8958797454833984
Class: mRNA vaccine + Attenuated vaccine
Rules_143	passed counts:2
node_0: feature_name=LOC121144049	feature_id[0].value <= threshold=0.8958797454833984
node_1: feature_name=Rps20	feature_id[17].value > threshold=3.481121778488159
node_105: feature_name=Rpsa	feature_id[122].value <= threshold=2.86179256439209
node_106: feature_name=Rps3a	feature_id[27].value > threshold=3.1567740440368652
node_164: feature_name=Rpl13	feature_id[2].value <= threshold=3.0201274156570435
node_165: feature_name=Eef1a1	feature_id[10].value <= threshold=3.3497501611709595
node_166: feature_name=Pfn1	feature_id[12].value > threshold=2.2499048709869385
node_190: feature_name=Tmem68	feature_id[79].value > threshold=0.3465735912322998
node_198: feature_name=Rplp2	feature_id[15].value > threshold=3.05462384223938
Class: mRNA vaccine + Attenuated vaccine
Rules_144	passed counts:2
node_0: feature_name=LOC121144049	feature_id[0].value <= threshold=0.8958797454833984
node_1: feature_name=Rps20	feature_id[17].value > threshold=3.481121778488159
node_105: feature_name=Rpsa	feature_id[122].value <= threshold=2.86179256439209
node_106: feature_name=Rps3a	feature_id[27].value > threshold=3.1567740440368652
node_164: feature_name=Rpl13	feature_id[2].value <= threshold=3.0201274156570435
node_165: feature_name=Eef1a1	feature_id[10].value <= threshold=3.3497501611709595
node_166: feature_name=Pfn1	feature_id[12].value > threshold=2.2499048709869385
node_190: feature_name=Tmem68	feature_id[79].value <= threshold=0.3465735912322998
node_191: feature_name=LOC121136222	feature_id[7].value > threshold=3.0677825212478638
Class: mRNA vaccine + mRNA vaccine
Rules_145	passed counts:2
node_0: feature_name=LOC121144049	feature_id[0].value <= threshold=0.8958797454833984
node_1: feature_name=Rps20	feature_id[17].value > threshold=3.481121778488159
node_105: feature_name=Rpsa	feature_id[122].value <= threshold=2.86179256439209
node_106: feature_name=Rps3a	feature_id[27].value > threshold=3.1567740440368652
node_164: feature_name=Rpl13	feature_id[2].value <= threshold=3.0201274156570435
node_165: feature_name=Eef1a1	feature_id[10].value <= threshold=3.3497501611709595
node_166: feature_name=Pfn1	feature_id[12].value > threshold=2.2499048709869385
node_190: feature_name=Tmem68	feature_id[79].value <= threshold=0.3465735912322998
node_191: feature_name=LOC121136222	feature_id[7].value <= threshold=3.0677825212478638
node_192: feature_name=Zfp36l2	feature_id[32].value <= threshold=0.3465735912322998
Class: Adenovirus vaccine + Adenovirus vaccine
Rules_146	passed counts:2
node_0: feature_name=LOC121144049	feature_id[0].value <= threshold=0.8958797454833984
node_1: feature_name=Rps20	feature_id[17].value > threshold=3.481121778488159
node_105: feature_name=Rpsa	feature_id[122].value <= threshold=2.86179256439209
node_106: feature_name=Rps3a	feature_id[27].value > threshold=3.1567740440368652
node_164: feature_name=Rpl13	feature_id[2].value <= threshold=3.0201274156570435
node_165: feature_name=Eef1a1	feature_id[10].value <= threshold=3.3497501611709595
node_166: feature_name=Pfn1	feature_id[12].value <= threshold=2.2499048709869385
node_167: feature_name=Rps18	feature_id[85].value > threshold=3.6762205362319946
node_181: feature_name=Impdh2	feature_id[73].value > threshold=1.2424533367156982
node_187: feature_name=Itm2b	feature_id[87].value > threshold=0.8958797454833984
Class: mRNA vaccine + mRNA vaccine
Rules_147	passed counts:2
node_0: feature_name=LOC121144049	feature_id[0].value <= threshold=0.8958797454833984
node_1: feature_name=Rps20	feature_id[17].value > threshold=3.481121778488159
node_105: feature_name=Rpsa	feature_id[122].value <= threshold=2.86179256439209
node_106: feature_name=Rps3a	feature_id[27].value > threshold=3.1567740440368652
node_164: feature_name=Rpl13	feature_id[2].value <= threshold=3.0201274156570435
node_165: feature_name=Eef1a1	feature_id[10].value <= threshold=3.3497501611709595
node_166: feature_name=Pfn1	feature_id[12].value <= threshold=2.2499048709869385
node_167: feature_name=Rps18	feature_id[85].value <= threshold=3.6762205362319946
node_168: feature_name=Rpl8	feature_id[16].value <= threshold=3.2755402326583862
node_169: feature_name=Gstp1	feature_id[82].value > threshold=0.8958797454833984
node_175: feature_name=Rpsa	feature_id[122].value > threshold=2.7403194904327393
Class: mRNA vaccine + mRNA vaccine
Rules_148	passed counts:2
node_0: feature_name=LOC121144049	feature_id[0].value <= threshold=0.8958797454833984
node_1: feature_name=Rps20	feature_id[17].value > threshold=3.481121778488159
node_105: feature_name=Rpsa	feature_id[122].value <= threshold=2.86179256439209
node_106: feature_name=Rps3a	feature_id[27].value > threshold=3.1567740440368652
node_164: feature_name=Rpl13	feature_id[2].value <= threshold=3.0201274156570435
node_165: feature_name=Eef1a1	feature_id[10].value <= threshold=3.3497501611709595
node_166: feature_name=Pfn1	feature_id[12].value <= threshold=2.2499048709869385
node_167: feature_name=Rps18	feature_id[85].value <= threshold=3.6762205362319946
node_168: feature_name=Rpl8	feature_id[16].value <= threshold=3.2755402326583862
node_169: feature_name=Gstp1	feature_id[82].value <= threshold=0.8958797454833984
node_170: feature_name=Prrc2c	feature_id[147].value > threshold=0.8958797454833984
Class: Attenuated vaccine + Attenuated vaccine
Rules_149	passed counts:2
node_0: feature_name=LOC121144049	feature_id[0].value <= threshold=0.8958797454833984
node_1: feature_name=Rps20	feature_id[17].value > threshold=3.481121778488159
node_105: feature_name=Rpsa	feature_id[122].value <= threshold=2.86179256439209
node_106: feature_name=Rps3a	feature_id[27].value <= threshold=3.1567740440368652
node_107: feature_name=Coro1a	feature_id[37].value > threshold=1.497866153717041
node_141: feature_name=LOC101822555	feature_id[41].value > threshold=1.497866153717041
node_155: feature_name=Eef1a1	feature_id[10].value <= threshold=3.1567740440368652
node_156: feature_name=Sec61g	feature_id[43].value <= threshold=1.7005987167358398
node_157: feature_name=Rpl8	feature_id[16].value <= threshold=2.5249279737472534
Class: Adenovirus vaccine + Adenovirus vaccine
Rules_150	passed counts:2
node_0: feature_name=LOC121144049	feature_id[0].value <= threshold=0.8958797454833984
node_1: feature_name=Rps20	feature_id[17].value > threshold=3.481121778488159
node_105: feature_name=Rpsa	feature_id[122].value <= threshold=2.86179256439209
node_106: feature_name=Rps3a	feature_id[27].value <= threshold=3.1567740440368652
node_107: feature_name=Coro1a	feature_id[37].value > threshold=1.497866153717041
node_141: feature_name=LOC101822555	feature_id[41].value <= threshold=1.497866153717041
node_142: feature_name=Rps7	feature_id[9].value > threshold=2.802901029586792
node_148: feature_name=Rpl13	feature_id[2].value <= threshold=2.4414010047912598
node_149: feature_name=Gnas	feature_id[139].value > threshold=0.8958797454833984
node_151: feature_name=Rps23	feature_id[6].value <= threshold=2.7647145986557007
Class: Adenovirus vaccine + Adenovirus vaccine
Rules_151	passed counts:2
node_0: feature_name=LOC121144049	feature_id[0].value <= threshold=0.8958797454833984
node_1: feature_name=Rps20	feature_id[17].value <= threshold=3.481121778488159
node_2: feature_name=Coro1a	feature_id[37].value > threshold=1.7005987167358398
node_80: feature_name=Rap1b	feature_id[130].value <= threshold=0.8958797454833984
node_81: feature_name=Oaz1	feature_id[11].value > threshold=1.497866153717041
node_85: feature_name=Rpl27	feature_id[18].value <= threshold=1.7005987167358398
node_86: feature_name=Prrc2c	feature_id[147].value > threshold=0.3465735912322998
node_90: feature_name=Anxa7	feature_id[97].value > threshold=0.3465735912322998
Class: mRNA vaccine + mRNA vaccine
Rules_152	passed counts:2
node_0: feature_name=LOC121144049	feature_id[0].value <= threshold=0.8958797454833984
node_1: feature_name=Rps20	feature_id[17].value <= threshold=3.481121778488159
node_2: feature_name=Coro1a	feature_id[37].value <= threshold=1.7005987167358398
node_3: feature_name=Uba52	feature_id[5].value > threshold=2.4414010047912598
node_23: feature_name=LOC121138193	feature_id[1].value > threshold=1.8688347935676575
node_39: feature_name=LOC101822555	feature_id[41].value <= threshold=2.238668441772461
node_40: feature_name=Rplp0	feature_id[28].value > threshold=2.970085620880127
node_56: feature_name=Rplp0	feature_id[28].value > threshold=3.384246587753296
node_68: feature_name=LOC101822555	feature_id[41].value <= threshold=0.8958797454833984
node_69: feature_name=Rps10	feature_id[13].value > threshold=2.914472818374634
Class: mRNA vaccine + Attenuated vaccine
Rules_153	passed counts:2
node_0: feature_name=LOC121144049	feature_id[0].value <= threshold=0.8958797454833984
node_1: feature_name=Rps20	feature_id[17].value <= threshold=3.481121778488159
node_2: feature_name=Coro1a	feature_id[37].value <= threshold=1.7005987167358398
node_3: feature_name=Uba52	feature_id[5].value > threshold=2.4414010047912598
node_23: feature_name=LOC121138193	feature_id[1].value > threshold=1.8688347935676575
node_39: feature_name=LOC101822555	feature_id[41].value <= threshold=2.238668441772461
node_40: feature_name=Rplp0	feature_id[28].value > threshold=2.970085620880127
node_56: feature_name=Rplp0	feature_id[28].value > threshold=3.384246587753296
node_68: feature_name=LOC101822555	feature_id[41].value <= threshold=0.8958797454833984
node_69: feature_name=Rps10	feature_id[13].value <= threshold=2.914472818374634
Class: mRNA vaccine + mRNA vaccine
Rules_154	passed counts:2
node_0: feature_name=LOC121144049	feature_id[0].value <= threshold=0.8958797454833984
node_1: feature_name=Rps20	feature_id[17].value <= threshold=3.481121778488159
node_2: feature_name=Coro1a	feature_id[37].value <= threshold=1.7005987167358398
node_3: feature_name=Uba52	feature_id[5].value > threshold=2.4414010047912598
node_23: feature_name=LOC121138193	feature_id[1].value > threshold=1.8688347935676575
node_39: feature_name=LOC101822555	feature_id[41].value <= threshold=2.238668441772461
node_40: feature_name=Rplp0	feature_id[28].value > threshold=2.970085620880127
node_56: feature_name=Rplp0	feature_id[28].value <= threshold=3.384246587753296
node_57: feature_name=Rplp2	feature_id[15].value > threshold=2.6735538244247437
node_61: feature_name=LOC121136222	feature_id[7].value > threshold=2.7403194904327393
node_65: feature_name=Morf4l1	feature_id[104].value > threshold=0.8958797454833984
Class: mRNA vaccine + mRNA vaccine
Rules_155	passed counts:2
node_0: feature_name=LOC121144049	feature_id[0].value <= threshold=0.8958797454833984
node_1: feature_name=Rps20	feature_id[17].value <= threshold=3.481121778488159
node_2: feature_name=Coro1a	feature_id[37].value <= threshold=1.7005987167358398
node_3: feature_name=Uba52	feature_id[5].value > threshold=2.4414010047912598
node_23: feature_name=LOC121138193	feature_id[1].value > threshold=1.8688347935676575
node_39: feature_name=LOC101822555	feature_id[41].value <= threshold=2.238668441772461
node_40: feature_name=Rplp0	feature_id[28].value > threshold=2.970085620880127
node_56: feature_name=Rplp0	feature_id[28].value <= threshold=3.384246587753296
node_57: feature_name=Rplp2	feature_id[15].value <= threshold=2.6735538244247437
node_58: feature_name=LOC121138193	feature_id[1].value > threshold=2.0126758217811584
Class: Non-vaccinated
Rules_156	passed counts:2
node_0: feature_name=LOC121144049	feature_id[0].value <= threshold=0.8958797454833984
node_1: feature_name=Rps20	feature_id[17].value <= threshold=3.481121778488159
node_2: feature_name=Coro1a	feature_id[37].value <= threshold=1.7005987167358398
node_3: feature_name=Uba52	feature_id[5].value > threshold=2.4414010047912598
node_23: feature_name=LOC121138193	feature_id[1].value > threshold=1.8688347935676575
node_39: feature_name=LOC101822555	feature_id[41].value <= threshold=2.238668441772461
node_40: feature_name=Rplp0	feature_id[28].value <= threshold=2.970085620880127
node_41: feature_name=Atp6v0c	feature_id[30].value <= threshold=0.3465735912322998
node_42: feature_name=Vps36	feature_id[93].value <= threshold=0.3465735912322998
node_43: feature_name=Rpl8	feature_id[16].value > threshold=2.7647145986557007
node_47: feature_name=Cd247	feature_id[113].value > threshold=0.3465735912322998
Class: Adenovirus vaccine + Adenovirus vaccine
Rules_157	passed counts:2
node_0: feature_name=LOC121144049	feature_id[0].value <= threshold=0.8958797454833984
node_1: feature_name=Rps20	feature_id[17].value <= threshold=3.481121778488159
node_2: feature_name=Coro1a	feature_id[37].value <= threshold=1.7005987167358398
node_3: feature_name=Uba52	feature_id[5].value <= threshold=2.4414010047912598
node_4: feature_name=Rac2	feature_id[42].value > threshold=0.8958797454833984
node_14: feature_name=Rpl28	feature_id[39].value <= threshold=2.4414010047912598
node_15: feature_name=Gnas	feature_id[139].value > threshold=1.2424533367156982
node_17: feature_name=Atp5mg	feature_id[121].value > threshold=1.2424533367156982
Class: mRNA vaccine + mRNA vaccine
Rules_158	passed counts:2
node_0: feature_name=LOC121144049	feature_id[0].value <= threshold=0.8958797454833984
node_1: feature_name=Rps20	feature_id[17].value <= threshold=3.481121778488159
node_2: feature_name=Coro1a	feature_id[37].value <= threshold=1.7005987167358398
node_3: feature_name=Uba52	feature_id[5].value <= threshold=2.4414010047912598
node_4: feature_name=Rac2	feature_id[42].value <= threshold=0.8958797454833984
node_5: feature_name=Impdh2	feature_id[73].value <= threshold=0.8958797454833984
node_6: feature_name=Ptprc	feature_id[23].value > threshold=1.497866153717041
Class: Adenovirus vaccine + Adenovirus vaccine
Rules_159	passed counts:1
node_0: feature_name=LOC121144049	feature_id[0].value > threshold=0.8958797454833984
node_322: feature_name=LOC121136222	feature_id[7].value > threshold=2.4414010047912598
node_446: feature_name=Rpl13	feature_id[2].value > threshold=2.602003335952759
node_488: feature_name=Rps20	feature_id[17].value > threshold=3.839394450187683
node_558: feature_name=Gstp1	feature_id[82].value > threshold=0.8958797454833984
node_566: feature_name=Rpl13	feature_id[2].value <= threshold=2.970085620880127
node_567: feature_name=Rpl35a	feature_id[4].value > threshold=2.802901029586792
node_575: feature_name=Actg1	feature_id[35].value > threshold=0.3465735912322998
node_577: feature_name=Bnipl	feature_id[70].value > threshold=0.3465735912322998
Class: mRNA vaccine + mRNA vaccine
Rules_160	passed counts:1
node_0: feature_name=LOC121144049	feature_id[0].value > threshold=0.8958797454833984
node_322: feature_name=LOC121136222	feature_id[7].value > threshold=2.4414010047912598
node_446: feature_name=Rpl13	feature_id[2].value > threshold=2.602003335952759
node_488: feature_name=Rps20	feature_id[17].value > threshold=3.839394450187683
node_558: feature_name=Gstp1	feature_id[82].value > threshold=0.8958797454833984
node_566: feature_name=Rpl13	feature_id[2].value <= threshold=2.970085620880127
node_567: feature_name=Rpl35a	feature_id[4].value <= threshold=2.802901029586792
node_568: feature_name=Coro1a	feature_id[37].value > threshold=1.7005987167358398
node_570: feature_name=Oaz1	feature_id[11].value <= threshold=1.2424533367156982
node_571: feature_name=Top2b	feature_id[117].value > threshold=0.3465735912322998
Class: Attenuated vaccine + Attenuated vaccine
Rules_161	passed counts:1
node_0: feature_name=LOC121144049	feature_id[0].value > threshold=0.8958797454833984
node_322: feature_name=LOC121136222	feature_id[7].value > threshold=2.4414010047912598
node_446: feature_name=Rpl13	feature_id[2].value > threshold=2.602003335952759
node_488: feature_name=Rps20	feature_id[17].value > threshold=3.839394450187683
node_558: feature_name=Gstp1	feature_id[82].value > threshold=0.8958797454833984
node_566: feature_name=Rpl13	feature_id[2].value <= threshold=2.970085620880127
node_567: feature_name=Rpl35a	feature_id[4].value <= threshold=2.802901029586792
node_568: feature_name=Coro1a	feature_id[37].value > threshold=1.7005987167358398
node_570: feature_name=Oaz1	feature_id[11].value <= threshold=1.2424533367156982
node_571: feature_name=Top2b	feature_id[117].value <= threshold=0.3465735912322998
Class: mRNA vaccine + mRNA vaccine
Rules_162	passed counts:1
node_0: feature_name=LOC121144049	feature_id[0].value > threshold=0.8958797454833984
node_322: feature_name=LOC121136222	feature_id[7].value > threshold=2.4414010047912598
node_446: feature_name=Rpl13	feature_id[2].value > threshold=2.602003335952759
node_488: feature_name=Rps20	feature_id[17].value > threshold=3.839394450187683
node_558: feature_name=Gstp1	feature_id[82].value <= threshold=0.8958797454833984
node_559: feature_name=Oaz1	feature_id[11].value <= threshold=1.2424533367156982
node_560: feature_name=Eef1g	feature_id[94].value > threshold=1.2424533367156982
Class: mRNA vaccine + Attenuated vaccine
Rules_163	passed counts:1
node_0: feature_name=LOC121144049	feature_id[0].value > threshold=0.8958797454833984
node_322: feature_name=LOC121136222	feature_id[7].value > threshold=2.4414010047912598
node_446: feature_name=Rpl13	feature_id[2].value > threshold=2.602003335952759
node_488: feature_name=Rps20	feature_id[17].value > threshold=3.839394450187683
node_558: feature_name=Gstp1	feature_id[82].value <= threshold=0.8958797454833984
node_559: feature_name=Oaz1	feature_id[11].value <= threshold=1.2424533367156982
node_560: feature_name=Eef1g	feature_id[94].value <= threshold=1.2424533367156982
node_561: feature_name=Rplp1	feature_id[77].value > threshold=4.343467950820923
Class: Non-vaccinated
Rules_164	passed counts:1
node_0: feature_name=LOC121144049	feature_id[0].value > threshold=0.8958797454833984
node_322: feature_name=LOC121136222	feature_id[7].value > threshold=2.4414010047912598
node_446: feature_name=Rpl13	feature_id[2].value > threshold=2.602003335952759
node_488: feature_name=Rps20	feature_id[17].value > threshold=3.839394450187683
node_558: feature_name=Gstp1	feature_id[82].value <= threshold=0.8958797454833984
node_559: feature_name=Oaz1	feature_id[11].value <= threshold=1.2424533367156982
node_560: feature_name=Eef1g	feature_id[94].value <= threshold=1.2424533367156982
node_561: feature_name=Rplp1	feature_id[77].value <= threshold=4.343467950820923
Class: mRNA vaccine + mRNA vaccine
Rules_165	passed counts:1
node_0: feature_name=LOC121144049	feature_id[0].value > threshold=0.8958797454833984
node_322: feature_name=LOC121136222	feature_id[7].value > threshold=2.4414010047912598
node_446: feature_name=Rpl13	feature_id[2].value > threshold=2.602003335952759
node_488: feature_name=Rps20	feature_id[17].value <= threshold=3.839394450187683
node_489: feature_name=LOC121138193	feature_id[1].value > threshold=2.1383330821990967
node_507: feature_name=Sec61g	feature_id[43].value > threshold=1.497866153717041
node_525: feature_name=Rps7	feature_id[9].value > threshold=3.198464870452881
node_547: feature_name=Rpl35a	feature_id[4].value > threshold=2.4814223051071167
node_553: feature_name=Rps10	feature_id[13].value > threshold=3.59721839427948
Class: Attenuated vaccine + Attenuated vaccine
Rules_166	passed counts:1
node_0: feature_name=LOC121144049	feature_id[0].value > threshold=0.8958797454833984
node_322: feature_name=LOC121136222	feature_id[7].value > threshold=2.4414010047912598
node_446: feature_name=Rpl13	feature_id[2].value > threshold=2.602003335952759
node_488: feature_name=Rps20	feature_id[17].value <= threshold=3.839394450187683
node_489: feature_name=LOC121138193	feature_id[1].value > threshold=2.1383330821990967
node_507: feature_name=Sec61g	feature_id[43].value > threshold=1.497866153717041
node_525: feature_name=Rps7	feature_id[9].value > threshold=3.198464870452881
node_547: feature_name=Rpl35a	feature_id[4].value > threshold=2.4814223051071167
node_553: feature_name=Rps10	feature_id[13].value <= threshold=3.59721839427948
node_554: feature_name=Rplp1	feature_id[77].value <= threshold=3.7839313745498657
Class: Attenuated vaccine + Attenuated vaccine
Rules_167	passed counts:1
node_0: feature_name=LOC121144049	feature_id[0].value > threshold=0.8958797454833984
node_322: feature_name=LOC121136222	feature_id[7].value > threshold=2.4414010047912598
node_446: feature_name=Rpl13	feature_id[2].value > threshold=2.602003335952759
node_488: feature_name=Rps20	feature_id[17].value <= threshold=3.839394450187683
node_489: feature_name=LOC121138193	feature_id[1].value > threshold=2.1383330821990967
node_507: feature_name=Sec61g	feature_id[43].value > threshold=1.497866153717041
node_525: feature_name=Rps7	feature_id[9].value > threshold=3.198464870452881
node_547: feature_name=Rpl35a	feature_id[4].value <= threshold=2.4814223051071167
node_548: feature_name=Rpl13	feature_id[2].value > threshold=2.86179256439209
node_550: feature_name=Rpl35a	feature_id[4].value > threshold=2.3502402305603027
Class: mRNA vaccine + mRNA vaccine
Rules_168	passed counts:1
node_0: feature_name=LOC121144049	feature_id[0].value > threshold=0.8958797454833984
node_322: feature_name=LOC121136222	feature_id[7].value > threshold=2.4414010047912598
node_446: feature_name=Rpl13	feature_id[2].value > threshold=2.602003335952759
node_488: feature_name=Rps20	feature_id[17].value <= threshold=3.839394450187683
node_489: feature_name=LOC121138193	feature_id[1].value > threshold=2.1383330821990967
node_507: feature_name=Sec61g	feature_id[43].value > threshold=1.497866153717041
node_525: feature_name=Rps7	feature_id[9].value > threshold=3.198464870452881
node_547: feature_name=Rpl35a	feature_id[4].value <= threshold=2.4814223051071167
node_548: feature_name=Rpl13	feature_id[2].value > threshold=2.86179256439209
node_550: feature_name=Rpl35a	feature_id[4].value <= threshold=2.3502402305603027
Class: mRNA vaccine + Attenuated vaccine
Rules_169	passed counts:1
node_0: feature_name=LOC121144049	feature_id[0].value > threshold=0.8958797454833984
node_322: feature_name=LOC121136222	feature_id[7].value > threshold=2.4414010047912598
node_446: feature_name=Rpl13	feature_id[2].value > threshold=2.602003335952759
node_488: feature_name=Rps20	feature_id[17].value <= threshold=3.839394450187683
node_489: feature_name=LOC121138193	feature_id[1].value > threshold=2.1383330821990967
node_507: feature_name=Sec61g	feature_id[43].value > threshold=1.497866153717041
node_525: feature_name=Rps7	feature_id[9].value <= threshold=3.198464870452881
node_526: feature_name=Anxa7	feature_id[97].value > threshold=0.3465735912322998
node_540: feature_name=Rps10	feature_id[13].value > threshold=3.384246587753296
node_542: feature_name=Pde4d	feature_id[89].value <= threshold=0.3465735912322998
node_543: feature_name=Rps10	feature_id[13].value > threshold=3.5114340782165527
Class: mRNA vaccine + Attenuated vaccine
Rules_170	passed counts:1
node_0: feature_name=LOC121144049	feature_id[0].value > threshold=0.8958797454833984
node_322: feature_name=LOC121136222	feature_id[7].value > threshold=2.4414010047912598
node_446: feature_name=Rpl13	feature_id[2].value > threshold=2.602003335952759
node_488: feature_name=Rps20	feature_id[17].value <= threshold=3.839394450187683
node_489: feature_name=LOC121138193	feature_id[1].value > threshold=2.1383330821990967
node_507: feature_name=Sec61g	feature_id[43].value > threshold=1.497866153717041
node_525: feature_name=Rps7	feature_id[9].value <= threshold=3.198464870452881
node_526: feature_name=Anxa7	feature_id[97].value > threshold=0.3465735912322998
node_540: feature_name=Rps10	feature_id[13].value > threshold=3.384246587753296
node_542: feature_name=Pde4d	feature_id[89].value <= threshold=0.3465735912322998
node_543: feature_name=Rps10	feature_id[13].value <= threshold=3.5114340782165527
Class: Attenuated vaccine + Attenuated vaccine
Rules_171	passed counts:1
node_0: feature_name=LOC121144049	feature_id[0].value > threshold=0.8958797454833984
node_322: feature_name=LOC121136222	feature_id[7].value > threshold=2.4414010047912598
node_446: feature_name=Rpl13	feature_id[2].value > threshold=2.602003335952759
node_488: feature_name=Rps20	feature_id[17].value <= threshold=3.839394450187683
node_489: feature_name=LOC121138193	feature_id[1].value > threshold=2.1383330821990967
node_507: feature_name=Sec61g	feature_id[43].value > threshold=1.497866153717041
node_525: feature_name=Rps7	feature_id[9].value <= threshold=3.198464870452881
node_526: feature_name=Anxa7	feature_id[97].value <= threshold=0.3465735912322998
node_527: feature_name=Rpl8	feature_id[16].value > threshold=2.917405366897583
node_533: feature_name=LOC121138339	feature_id[126].value <= threshold=0.3465735912322998
node_534: feature_name=Rplp0	feature_id[28].value > threshold=3.824846386909485
Class: Attenuated vaccine + Attenuated vaccine
Rules_172	passed counts:1
node_0: feature_name=LOC121144049	feature_id[0].value > threshold=0.8958797454833984
node_322: feature_name=LOC121136222	feature_id[7].value > threshold=2.4414010047912598
node_446: feature_name=Rpl13	feature_id[2].value > threshold=2.602003335952759
node_488: feature_name=Rps20	feature_id[17].value <= threshold=3.839394450187683
node_489: feature_name=LOC121138193	feature_id[1].value > threshold=2.1383330821990967
node_507: feature_name=Sec61g	feature_id[43].value > threshold=1.497866153717041
node_525: feature_name=Rps7	feature_id[9].value <= threshold=3.198464870452881
node_526: feature_name=Anxa7	feature_id[97].value <= threshold=0.3465735912322998
node_527: feature_name=Rpl8	feature_id[16].value > threshold=2.917405366897583
node_533: feature_name=LOC121138339	feature_id[126].value <= threshold=0.3465735912322998
node_534: feature_name=Rplp0	feature_id[28].value <= threshold=3.824846386909485
node_535: feature_name=Rps18	feature_id[85].value > threshold=3.8044353723526
Class: mRNA vaccine + Attenuated vaccine
Rules_173	passed counts:1
node_0: feature_name=LOC121144049	feature_id[0].value > threshold=0.8958797454833984
node_322: feature_name=LOC121136222	feature_id[7].value > threshold=2.4414010047912598
node_446: feature_name=Rpl13	feature_id[2].value > threshold=2.602003335952759
node_488: feature_name=Rps20	feature_id[17].value <= threshold=3.839394450187683
node_489: feature_name=LOC121138193	feature_id[1].value > threshold=2.1383330821990967
node_507: feature_name=Sec61g	feature_id[43].value <= threshold=1.497866153717041
node_508: feature_name=LOC101822555	feature_id[41].value <= threshold=2.0126758217811584
node_509: feature_name=Ltb	feature_id[31].value > threshold=1.2424533367156982
node_515: feature_name=Elf4	feature_id[103].value > threshold=0.3465735912322998
node_521: feature_name=Sec61g	feature_id[43].value <= threshold=0.8958797454833984
Class: Adenovirus vaccine + Adenovirus vaccine
Rules_174	passed counts:1
node_0: feature_name=LOC121144049	feature_id[0].value > threshold=0.8958797454833984
node_322: feature_name=LOC121136222	feature_id[7].value > threshold=2.4414010047912598
node_446: feature_name=Rpl13	feature_id[2].value > threshold=2.602003335952759
node_488: feature_name=Rps20	feature_id[17].value <= threshold=3.839394450187683
node_489: feature_name=LOC121138193	feature_id[1].value > threshold=2.1383330821990967
node_507: feature_name=Sec61g	feature_id[43].value <= threshold=1.497866153717041
node_508: feature_name=LOC101822555	feature_id[41].value <= threshold=2.0126758217811584
node_509: feature_name=Ltb	feature_id[31].value > threshold=1.2424533367156982
node_515: feature_name=Elf4	feature_id[103].value <= threshold=0.3465735912322998
node_516: feature_name=Rpl32	feature_id[25].value > threshold=0.3465735912322998
node_518: feature_name=Rpl8	feature_id[16].value > threshold=3.384246587753296
Class: Attenuated vaccine + Attenuated vaccine
Rules_175	passed counts:1
node_0: feature_name=LOC121144049	feature_id[0].value > threshold=0.8958797454833984
node_322: feature_name=LOC121136222	feature_id[7].value > threshold=2.4414010047912598
node_446: feature_name=Rpl13	feature_id[2].value > threshold=2.602003335952759
node_488: feature_name=Rps20	feature_id[17].value <= threshold=3.839394450187683
node_489: feature_name=LOC121138193	feature_id[1].value > threshold=2.1383330821990967
node_507: feature_name=Sec61g	feature_id[43].value <= threshold=1.497866153717041
node_508: feature_name=LOC101822555	feature_id[41].value <= threshold=2.0126758217811584
node_509: feature_name=Ltb	feature_id[31].value > threshold=1.2424533367156982
node_515: feature_name=Elf4	feature_id[103].value <= threshold=0.3465735912322998
node_516: feature_name=Rpl32	feature_id[25].value <= threshold=0.3465735912322998
Class: mRNA vaccine + mRNA vaccine
Rules_176	passed counts:1
node_0: feature_name=LOC121144049	feature_id[0].value > threshold=0.8958797454833984
node_322: feature_name=LOC121136222	feature_id[7].value > threshold=2.4414010047912598
node_446: feature_name=Rpl13	feature_id[2].value > threshold=2.602003335952759
node_488: feature_name=Rps20	feature_id[17].value <= threshold=3.839394450187683
node_489: feature_name=LOC121138193	feature_id[1].value > threshold=2.1383330821990967
node_507: feature_name=Sec61g	feature_id[43].value <= threshold=1.497866153717041
node_508: feature_name=LOC101822555	feature_id[41].value <= threshold=2.0126758217811584
node_509: feature_name=Ltb	feature_id[31].value <= threshold=1.2424533367156982
node_510: feature_name=Gstp1	feature_id[82].value > threshold=2.2499048709869385
Class: mRNA vaccine + Attenuated vaccine
Rules_177	passed counts:1
node_0: feature_name=LOC121144049	feature_id[0].value > threshold=0.8958797454833984
node_322: feature_name=LOC121136222	feature_id[7].value > threshold=2.4414010047912598
node_446: feature_name=Rpl13	feature_id[2].value > threshold=2.602003335952759
node_488: feature_name=Rps20	feature_id[17].value <= threshold=3.839394450187683
node_489: feature_name=LOC121138193	feature_id[1].value > threshold=2.1383330821990967
node_507: feature_name=Sec61g	feature_id[43].value <= threshold=1.497866153717041
node_508: feature_name=LOC101822555	feature_id[41].value <= threshold=2.0126758217811584
node_509: feature_name=Ltb	feature_id[31].value <= threshold=1.2424533367156982
node_510: feature_name=Gstp1	feature_id[82].value <= threshold=2.2499048709869385
node_511: feature_name=Rplp0	feature_id[28].value <= threshold=2.5852420330047607
Class: mRNA vaccine + Attenuated vaccine
Rules_178	passed counts:1
node_0: feature_name=LOC121144049	feature_id[0].value > threshold=0.8958797454833984
node_322: feature_name=LOC121136222	feature_id[7].value > threshold=2.4414010047912598
node_446: feature_name=Rpl13	feature_id[2].value > threshold=2.602003335952759
node_488: feature_name=Rps20	feature_id[17].value <= threshold=3.839394450187683
node_489: feature_name=LOC121138193	feature_id[1].value <= threshold=2.1383330821990967
node_490: feature_name=Rplp1	feature_id[77].value > threshold=4.1739137172698975
node_502: feature_name=Nf1	feature_id[137].value <= threshold=0.3465735912322998
node_503: feature_name=Pik3ca	feature_id[115].value > threshold=0.8958797454833984
Class: mRNA vaccine + Attenuated vaccine
Rules_179	passed counts:1
node_0: feature_name=LOC121144049	feature_id[0].value > threshold=0.8958797454833984
node_322: feature_name=LOC121136222	feature_id[7].value > threshold=2.4414010047912598
node_446: feature_name=Rpl13	feature_id[2].value > threshold=2.602003335952759
node_488: feature_name=Rps20	feature_id[17].value <= threshold=3.839394450187683
node_489: feature_name=LOC121138193	feature_id[1].value <= threshold=2.1383330821990967
node_490: feature_name=Rplp1	feature_id[77].value <= threshold=4.1739137172698975
node_491: feature_name=Pnrc1	feature_id[80].value > threshold=0.3465735912322998
node_493: feature_name=Rplp0	feature_id[28].value > threshold=3.3497501611709595
node_499: feature_name=Arpc1b	feature_id[99].value <= threshold=0.3465735912322998
Class: mRNA vaccine + mRNA vaccine
Rules_180	passed counts:1
node_0: feature_name=LOC121144049	feature_id[0].value > threshold=0.8958797454833984
node_322: feature_name=LOC121136222	feature_id[7].value > threshold=2.4414010047912598
node_446: feature_name=Rpl13	feature_id[2].value > threshold=2.602003335952759
node_488: feature_name=Rps20	feature_id[17].value <= threshold=3.839394450187683
node_489: feature_name=LOC121138193	feature_id[1].value <= threshold=2.1383330821990967
node_490: feature_name=Rplp1	feature_id[77].value <= threshold=4.1739137172698975
node_491: feature_name=Pnrc1	feature_id[80].value > threshold=0.3465735912322998
node_493: feature_name=Rplp0	feature_id[28].value <= threshold=3.3497501611709595
node_494: feature_name=Arpc1b	feature_id[99].value <= threshold=1.497866153717041
node_495: feature_name=Impdh2	feature_id[73].value > threshold=0.8958797454833984
Class: Attenuated vaccine + Attenuated vaccine
Rules_181	passed counts:1
node_0: feature_name=LOC121144049	feature_id[0].value > threshold=0.8958797454833984
node_322: feature_name=LOC121136222	feature_id[7].value > threshold=2.4414010047912598
node_446: feature_name=Rpl13	feature_id[2].value <= threshold=2.602003335952759
node_447: feature_name=LOC121136222	feature_id[7].value > threshold=2.802901029586792
node_475: feature_name=Coro1a	feature_id[37].value > threshold=1.497866153717041
node_483: feature_name=Satb1	feature_id[125].value <= threshold=0.8958797454833984
node_484: feature_name=Rps10	feature_id[13].value > threshold=3.4437763690948486
Class: mRNA vaccine + Attenuated vaccine
Rules_182	passed counts:1
node_0: feature_name=LOC121144049	feature_id[0].value > threshold=0.8958797454833984
node_322: feature_name=LOC121136222	feature_id[7].value > threshold=2.4414010047912598
node_446: feature_name=Rpl13	feature_id[2].value <= threshold=2.602003335952759
node_447: feature_name=LOC121136222	feature_id[7].value > threshold=2.802901029586792
node_475: feature_name=Coro1a	feature_id[37].value <= threshold=1.497866153717041
node_476: feature_name=Zfp36l2	feature_id[32].value > threshold=1.7005987167358398
node_480: feature_name=Ptprc	feature_id[23].value > threshold=1.0986123085021973
Class: mRNA vaccine + Attenuated vaccine
[truncated: 1,295 more rows]

## Sheet: LightGBM
Rules_0	passed counts:250
node_0: feature_name=LOC121136904	feature_id[1].value > threshold=1.2424533367156982
node_262: feature_name=Rps20	feature_id[3].value > threshold=3.540854334831238
node_344: feature_name=Rps27a	feature_id[59].value > threshold=2.6735538244247437
node_378: feature_name=Rpl13a	feature_id[2].value > threshold=3.0677825212478638
node_394: feature_name=Gan	feature_id[32].value > threshold=0.3465735912322998
node_402: feature_name=LOC121133550	feature_id[16].value <= threshold=3.3140207529067993
node_403: feature_name=Rps10	feature_id[30].value > threshold=2.6735538244247437
node_407: feature_name=Rps17	feature_id[53].value > threshold=2.3502402305603027
node_421: feature_name=LOC121144049	feature_id[14].value <= threshold=1.497866153717041
Class: Attenuated vaccine + Attenuated vaccine
Rules_1	passed counts:100
node_0: feature_name=LOC121136904	feature_id[1].value <= threshold=1.2424533367156982
node_1: feature_name=Dapl1	feature_id[5].value <= threshold=0.8958797454833984
node_2: feature_name=Rps29	feature_id[0].value <= threshold=3.9981586933135986
node_3: feature_name=Rps10	feature_id[30].value > threshold=3.1567740440368652
node_151: feature_name=Junb	feature_id[50].value <= threshold=2.2499048709869385
node_152: feature_name=Rps14	feature_id[15].value > threshold=2.970085620880127
node_182: feature_name=LOC121133550	feature_id[16].value <= threshold=1.2424533367156982
node_183: feature_name=Rps27	feature_id[47].value > threshold=2.86179256439209
node_193: feature_name=Rpl35a	feature_id[40].value > threshold=2.3502402305603027
node_197: feature_name=S100a8	feature_id[33].value <= threshold=2.1383330821990967
node_198: feature_name=Rps27a	feature_id[59].value > threshold=2.4414010047912598
node_202: feature_name=rna-NC-013276.1:72..1026	feature_id[54].value <= threshold=2.7361353635787964
node_203: feature_name=Rpl35a	feature_id[40].value <= threshold=3.2951505184173584
node_204: feature_name=Rpl13a	feature_id[2].value > threshold=2.802901029586792
node_206: feature_name=Rps3	feature_id[19].value > threshold=2.297559976577759
node_208: feature_name=Rps16	feature_id[39].value > threshold=2.86179256439209
node_212: feature_name=Rps24	feature_id[21].value > threshold=3.592693567276001
node_214: feature_name=Rps10	feature_id[30].value <= threshold=3.737386107444763
Class: mRNA vaccine + Attenuated vaccine
Rules_2	passed counts:75
node_0: feature_name=LOC121136904	feature_id[1].value <= threshold=1.2424533367156982
node_1: feature_name=Dapl1	feature_id[5].value > threshold=0.8958797454833984
node_255: feature_name=Rpl13a	feature_id[2].value <= threshold=3.494667649269104
node_256: feature_name=rna-NC-013276.1:72..1026	feature_id[54].value <= threshold=2.7917481660842896
Class: mRNA vaccine + mRNA vaccine
Rules_3	passed counts:62
node_0: feature_name=LOC121136904	feature_id[1].value > threshold=1.2424533367156982
node_262: feature_name=Rps20	feature_id[3].value <= threshold=3.540854334831238
node_263: feature_name=Eif1	feature_id[10].value <= threshold=1.8688347935676575
node_264: feature_name=Coro1a	feature_id[24].value <= threshold=1.7005987167358398
node_265: feature_name=Rps20	feature_id[3].value > threshold=3.276966691017151
node_291: feature_name=Rps10	feature_id[30].value <= threshold=3.218075156211853
node_292: feature_name=LOC101833432	feature_id[26].value <= threshold=1.8688347935676575
node_293: feature_name=Rpl27a	feature_id[35].value > threshold=2.3502402305603027
node_297: feature_name=LOC121138193	feature_id[36].value > threshold=1.7005987167358398
node_301: feature_name=Rpsa	feature_id[42].value > threshold=1.8688347935676575
node_305: feature_name=Rps18	feature_id[17].value <= threshold=3.569433569908142
Class: Adenovirus vaccine + Adenovirus vaccine
Rules_4	passed counts:50
node_0: feature_name=LOC121136904	feature_id[1].value > threshold=1.2424533367156982
node_262: feature_name=Rps20	feature_id[3].value > threshold=3.540854334831238
node_344: feature_name=Rps27a	feature_id[59].value <= threshold=2.6735538244247437
node_345: feature_name=Eif1	feature_id[10].value > threshold=1.7005987167358398
node_363: feature_name=Rpl37a	feature_id[34].value > threshold=3.3497501611709595
node_367: feature_name=LOC121133550	feature_id[16].value > threshold=0.3465735912322998
node_375: feature_name=Rpl35a	feature_id[40].value > threshold=2.2499048709869385
Class: Attenuated vaccine + Attenuated vaccine
Rules_5	passed counts:46
node_0: feature_name=LOC121136904	feature_id[1].value <= threshold=1.2424533367156982
node_1: feature_name=Dapl1	feature_id[5].value <= threshold=0.8958797454833984
node_2: feature_name=Rps29	feature_id[0].value <= threshold=3.9981586933135986
node_3: feature_name=Rps10	feature_id[30].value <= threshold=3.1567740440368652
node_4: feature_name=Fau	feature_id[22].value > threshold=3.3140207529067993
node_108: feature_name=Tmsb4x	feature_id[13].value > threshold=4.189540147781372
node_130: feature_name=Tmsb4x	feature_id[13].value <= threshold=5.0238587856292725
node_131: feature_name=Rps15a	feature_id[43].value <= threshold=3.384246587753296
node_132: feature_name=Rps17	feature_id[53].value <= threshold=2.7403194904327393
node_133: feature_name=Zfp36l2	feature_id[55].value <= threshold=1.9944920539855957
node_134: feature_name=rna-NC-013276.1:72..1026	feature_id[54].value <= threshold=2.3937458992004395
Class: mRNA vaccine + mRNA vaccine
Rules_6	passed counts:42
node_0: feature_name=LOC121136904	feature_id[1].value > threshold=1.2424533367156982
node_262: feature_name=Rps20	feature_id[3].value > threshold=3.540854334831238
node_344: feature_name=Rps27a	feature_id[59].value <= threshold=2.6735538244247437
node_345: feature_name=Eif1	feature_id[10].value <= threshold=1.7005987167358398
node_346: feature_name=Rps7	feature_id[41].value <= threshold=3.1132683753967285
node_347: feature_name=Rps20	feature_id[3].value <= threshold=3.849921226501465
node_348: feature_name=Eef1a1	feature_id[23].value <= threshold=3.6105525493621826
node_349: feature_name=LOC121136222	feature_id[12].value > threshold=1.8688347935676575
Class: Adenovirus vaccine + Adenovirus vaccine
Rules_7	passed counts:37
node_0: feature_name=LOC121136904	feature_id[1].value <= threshold=1.2424533367156982
node_1: feature_name=Dapl1	feature_id[5].value <= threshold=0.8958797454833984
node_2: feature_name=Rps29	feature_id[0].value > threshold=3.9981586933135986
node_226: feature_name=LOC121144049	feature_id[14].value <= threshold=1.497866153717041
node_227: feature_name=Tpt1	feature_id[37].value > threshold=3.0677825212478638
node_235: feature_name=Rpsa	feature_id[42].value <= threshold=3.0201274156570435
node_236: feature_name=Serf2	feature_id[56].value > threshold=1.497866153717041
node_242: feature_name=Rpl38	feature_id[4].value > threshold=3.238486170768738
node_244: feature_name=Rps27a	feature_id[59].value > threshold=2.297559976577759
node_246: feature_name=LOC101833432	feature_id[26].value > threshold=0.8958797454833984
Class: Attenuated vaccine + Attenuated vaccine
Rules_8	passed counts:32
node_0: feature_name=LOC121136904	feature_id[1].value > threshold=1.2424533367156982
node_262: feature_name=Rps20	feature_id[3].value > threshold=3.540854334831238
node_344: feature_name=Rps27a	feature_id[59].value > threshold=2.6735538244247437
node_378: feature_name=Rpl13a	feature_id[2].value > threshold=3.0677825212478638
node_394: feature_name=Gan	feature_id[32].value > threshold=0.3465735912322998
node_402: feature_name=LOC121133550	feature_id[16].value <= threshold=3.3140207529067993
node_403: feature_name=Rps10	feature_id[30].value > threshold=2.6735538244247437
node_407: feature_name=Rps17	feature_id[53].value <= threshold=2.3502402305603027
node_408: feature_name=Actg1	feature_id[58].value > threshold=0.8958797454833984
node_414: feature_name=Btg1	feature_id[57].value <= threshold=2.5249279737472534
node_415: feature_name=Rpl38	feature_id[4].value > threshold=3.276966691017151
Class: Attenuated vaccine + Attenuated vaccine
Rules_9	passed counts:28
node_0: feature_name=LOC121136904	feature_id[1].value <= threshold=1.2424533367156982
node_1: feature_name=Dapl1	feature_id[5].value <= threshold=0.8958797454833984
node_2: feature_name=Rps29	feature_id[0].value <= threshold=3.9981586933135986
node_3: feature_name=Rps10	feature_id[30].value <= threshold=3.1567740440368652
node_4: feature_name=Fau	feature_id[22].value <= threshold=3.3140207529067993
node_5: feature_name=LOC121136222	feature_id[12].value > threshold=2.1383330821990967
node_37: feature_name=B2m	feature_id[31].value <= threshold=1.7005987167358398
node_38: feature_name=Rps29	feature_id[0].value <= threshold=3.540854334831238
node_39: feature_name=Ubb	feature_id[51].value <= threshold=2.4414010047912598
node_40: feature_name=LOC121144049	feature_id[14].value > threshold=0.3465735912322998
node_44: feature_name=LOC121144049	feature_id[14].value <= threshold=2.0126758217811584
Class: mRNA vaccine + mRNA vaccine
Rules_10	passed counts:27
node_0: feature_name=LOC121136904	feature_id[1].value <= threshold=1.2424533367156982
node_1: feature_name=Dapl1	feature_id[5].value <= threshold=0.8958797454833984
node_2: feature_name=Rps29	feature_id[0].value <= threshold=3.9981586933135986
node_3: feature_name=Rps10	feature_id[30].value > threshold=3.1567740440368652
node_151: feature_name=Junb	feature_id[50].value <= threshold=2.2499048709869385
node_152: feature_name=Rps14	feature_id[15].value <= threshold=2.970085620880127
node_153: feature_name=Rplp1	feature_id[44].value <= threshold=4.166635274887085
node_154: feature_name=Rplp0	feature_id[9].value > threshold=3.331566333770752
node_164: feature_name=LOC121144049	feature_id[14].value > threshold=0.3465735912322998
node_166: feature_name=Fau	feature_id[22].value <= threshold=3.700615644454956
Class: mRNA vaccine + Attenuated vaccine
Rules_11	passed counts:27
node_0: feature_name=LOC121136904	feature_id[1].value <= threshold=1.2424533367156982
node_1: feature_name=Dapl1	feature_id[5].value <= threshold=0.8958797454833984
node_2: feature_name=Rps29	feature_id[0].value <= threshold=3.9981586933135986
node_3: feature_name=Rps10	feature_id[30].value <= threshold=3.1567740440368652
node_4: feature_name=Fau	feature_id[22].value <= threshold=3.3140207529067993
node_5: feature_name=LOC121136222	feature_id[12].value > threshold=2.1383330821990967
node_37: feature_name=B2m	feature_id[31].value > threshold=1.7005987167358398
node_71: feature_name=S100a8	feature_id[33].value <= threshold=0.8958797454833984
node_72: feature_name=Ubb	feature_id[51].value > threshold=0.5493061542510986
node_74: feature_name=Gan	feature_id[32].value <= threshold=0.3465735912322998
Class: mRNA vaccine + Attenuated vaccine
Rules_12	passed counts:24
node_0: feature_name=LOC121136904	feature_id[1].value > threshold=1.2424533367156982
node_262: feature_name=Rps20	feature_id[3].value > threshold=3.540854334831238
node_344: feature_name=Rps27a	feature_id[59].value > threshold=2.6735538244247437
node_378: feature_name=Rpl13a	feature_id[2].value <= threshold=3.0677825212478638
node_379: feature_name=Eif1	feature_id[10].value > threshold=1.497866153717041
node_387: feature_name=Rps29	feature_id[0].value > threshold=3.881510615348816
Class: Attenuated vaccine + Attenuated vaccine
Rules_13	passed counts:24
node_0: feature_name=LOC121136904	feature_id[1].value > threshold=1.2424533367156982
node_262: feature_name=Rps20	feature_id[3].value <= threshold=3.540854334831238
node_263: feature_name=Eif1	feature_id[10].value > threshold=1.8688347935676575
node_337: feature_name=Zfp36l2	feature_id[55].value > threshold=0.3465735912322998
node_339: feature_name=Rpl37a	feature_id[34].value > threshold=3.2951505184173584
Class: Attenuated vaccine + Attenuated vaccine
Rules_14	passed counts:21
node_0: feature_name=LOC121136904	feature_id[1].value <= threshold=1.2424533367156982
node_1: feature_name=Dapl1	feature_id[5].value <= threshold=0.8958797454833984
node_2: feature_name=Rps29	feature_id[0].value <= threshold=3.9981586933135986
node_3: feature_name=Rps10	feature_id[30].value > threshold=3.1567740440368652
node_151: feature_name=Junb	feature_id[50].value <= threshold=2.2499048709869385
node_152: feature_name=Rps14	feature_id[15].value <= threshold=2.970085620880127
node_153: feature_name=Rplp1	feature_id[44].value > threshold=4.166635274887085
node_169: feature_name=Tmsb4x	feature_id[13].value > threshold=4.204581260681152
node_177: feature_name=Rpl13	feature_id[6].value <= threshold=3.1567740440368652
node_178: feature_name=Rps27a	feature_id[59].value > threshold=2.5249279737472534
Class: mRNA vaccine + mRNA vaccine
Rules_15	passed counts:19
node_0: feature_name=LOC121136904	feature_id[1].value > threshold=1.2424533367156982
node_262: feature_name=Rps20	feature_id[3].value <= threshold=3.540854334831238
node_263: feature_name=Eif1	feature_id[10].value <= threshold=1.8688347935676575
node_264: feature_name=Coro1a	feature_id[24].value <= threshold=1.7005987167358398
node_265: feature_name=Rps20	feature_id[3].value <= threshold=3.276966691017151
node_266: feature_name=B2m	feature_id[31].value <= threshold=2.0126758217811584
node_267: feature_name=Zfp36l2	feature_id[55].value > threshold=0.8958797454833984
node_277: feature_name=Arhgdib	feature_id[7].value > threshold=0.8958797454833984
Class: Adenovirus vaccine + Adenovirus vaccine
Rules_16	passed counts:18
node_0: feature_name=LOC121136904	feature_id[1].value > threshold=1.2424533367156982
node_262: feature_name=Rps20	feature_id[3].value <= threshold=3.540854334831238
node_263: feature_name=Eif1	feature_id[10].value <= threshold=1.8688347935676575
node_264: feature_name=Coro1a	feature_id[24].value <= threshold=1.7005987167358398
node_265: feature_name=Rps20	feature_id[3].value <= threshold=3.276966691017151
node_266: feature_name=B2m	feature_id[31].value > threshold=2.0126758217811584
node_282: feature_name=rna-NC-013276.1:72..1026	feature_id[54].value <= threshold=2.5053176879882812
node_283: feature_name=Serf2	feature_id[56].value <= threshold=1.8688347935676575
Class: Non-vaccinated
Rules_17	passed counts:18
node_0: feature_name=LOC121136904	feature_id[1].value <= threshold=1.2424533367156982
node_1: feature_name=Dapl1	feature_id[5].value <= threshold=0.8958797454833984
node_2: feature_name=Rps29	feature_id[0].value <= threshold=3.9981586933135986
node_3: feature_name=Rps10	feature_id[30].value <= threshold=3.1567740440368652
node_4: feature_name=Fau	feature_id[22].value <= threshold=3.3140207529067993
node_5: feature_name=LOC121136222	feature_id[12].value > threshold=2.1383330821990967
node_37: feature_name=B2m	feature_id[31].value > threshold=1.7005987167358398
node_71: feature_name=S100a8	feature_id[33].value > threshold=0.8958797454833984
node_83: feature_name=Uba52	feature_id[11].value > threshold=2.7403194904327393
node_91: feature_name=Eef1a1	feature_id[23].value > threshold=3.238486170768738
node_101: feature_name=Arhgdib	feature_id[7].value > threshold=1.7005987167358398
Class: mRNA vaccine + Attenuated vaccine
Rules_18	passed counts:16
node_0: feature_name=LOC121136904	feature_id[1].value > threshold=1.2424533367156982
node_262: feature_name=Rps20	feature_id[3].value <= threshold=3.540854334831238
node_263: feature_name=Eif1	feature_id[10].value <= threshold=1.8688347935676575
node_264: feature_name=Coro1a	feature_id[24].value > threshold=1.7005987167358398
node_322: feature_name=LOC121137942	feature_id[18].value > threshold=2.7403194904327393
node_332: feature_name=LOC121136222	feature_id[12].value > threshold=1.589026927947998
node_334: feature_name=Tmsb4x	feature_id[13].value <= threshold=4.276280164718628
Class: Attenuated vaccine + Attenuated vaccine
Rules_19	passed counts:14
node_0: feature_name=LOC121136904	feature_id[1].value > threshold=1.2424533367156982
node_262: feature_name=Rps20	feature_id[3].value <= threshold=3.540854334831238
node_263: feature_name=Eif1	feature_id[10].value <= threshold=1.8688347935676575
node_264: feature_name=Coro1a	feature_id[24].value > threshold=1.7005987167358398
node_322: feature_name=LOC121137942	feature_id[18].value <= threshold=2.7403194904327393
node_323: feature_name=Rpl13	feature_id[6].value <= threshold=2.2499048709869385
node_324: feature_name=Coro1a	feature_id[24].value <= threshold=2.2499048709869385
Class: Adenovirus vaccine + Adenovirus vaccine
Rules_20	passed counts:14
node_0: feature_name=LOC121136904	feature_id[1].value <= threshold=1.2424533367156982
node_1: feature_name=Dapl1	feature_id[5].value <= threshold=0.8958797454833984
node_2: feature_name=Rps29	feature_id[0].value <= threshold=3.9981586933135986
node_3: feature_name=Rps10	feature_id[30].value > threshold=3.1567740440368652
node_151: feature_name=Junb	feature_id[50].value <= threshold=2.2499048709869385
node_152: feature_name=Rps14	feature_id[15].value <= threshold=2.970085620880127
node_153: feature_name=Rplp1	feature_id[44].value > threshold=4.166635274887085
node_169: feature_name=Tmsb4x	feature_id[13].value <= threshold=4.204581260681152
node_170: feature_name=Coro1a	feature_id[24].value > threshold=0.8958797454833984
node_172: feature_name=Pfn1	feature_id[28].value > threshold=1.8688347935676575
node_174: feature_name=Eif1	feature_id[10].value > threshold=0.8958797454833984
Class: mRNA vaccine + Attenuated vaccine
Rules_21	passed counts:13
node_0: feature_name=LOC121136904	feature_id[1].value > threshold=1.2424533367156982
node_262: feature_name=Rps20	feature_id[3].value > threshold=3.540854334831238
node_344: feature_name=Rps27a	feature_id[59].value > threshold=2.6735538244247437
node_378: feature_name=Rpl13a	feature_id[2].value > threshold=3.0677825212478638
node_394: feature_name=Gan	feature_id[32].value <= threshold=0.3465735912322998
node_395: feature_name=Rps29	feature_id[0].value > threshold=3.7831555604934692
node_399: feature_name=Fau	feature_id[22].value <= threshold=3.6505738496780396
Class: Attenuated vaccine + Attenuated vaccine
Rules_22	passed counts:13
node_0: feature_name=LOC121136904	feature_id[1].value > threshold=1.2424533367156982
node_262: feature_name=Rps20	feature_id[3].value > threshold=3.540854334831238
node_344: feature_name=Rps27a	feature_id[59].value <= threshold=2.6735538244247437
node_345: feature_name=Eif1	feature_id[10].value <= threshold=1.7005987167358398
node_346: feature_name=Rps7	feature_id[41].value > threshold=3.1132683753967285
node_356: feature_name=Ddx5	feature_id[25].value > threshold=2.0715673565864563
node_360: feature_name=Tmsb10	feature_id[27].value > threshold=2.5964784622192383
Class: Attenuated vaccine + Attenuated vaccine
Rules_23	passed counts:13
node_0: feature_name=LOC121136904	feature_id[1].value > threshold=1.2424533367156982
node_262: feature_name=Rps20	feature_id[3].value <= threshold=3.540854334831238
node_263: feature_name=Eif1	feature_id[10].value <= threshold=1.8688347935676575
node_264: feature_name=Coro1a	feature_id[24].value <= threshold=1.7005987167358398
node_265: feature_name=Rps20	feature_id[3].value <= threshold=3.276966691017151
node_266: feature_name=B2m	feature_id[31].value <= threshold=2.0126758217811584
node_267: feature_name=Zfp36l2	feature_id[55].value <= threshold=0.8958797454833984
node_268: feature_name=Rps7	feature_id[41].value <= threshold=2.602003335952759
node_269: feature_name=Rps27	feature_id[47].value > threshold=2.470821261405945
node_271: feature_name=LOC121144049	feature_id[14].value <= threshold=1.8444397449493408
Class: Non-vaccinated
Rules_24	passed counts:12
node_0: feature_name=LOC121136904	feature_id[1].value <= threshold=1.2424533367156982
node_1: feature_name=Dapl1	feature_id[5].value <= threshold=0.8958797454833984
node_2: feature_name=Rps29	feature_id[0].value <= threshold=3.9981586933135986
node_3: feature_name=Rps10	feature_id[30].value <= threshold=3.1567740440368652
node_4: feature_name=Fau	feature_id[22].value > threshold=3.3140207529067993
node_108: feature_name=Tmsb4x	feature_id[13].value <= threshold=4.189540147781372
node_109: feature_name=Tmsb10	feature_id[27].value <= threshold=3.637239694595337
node_110: feature_name=Rplp0	feature_id[9].value > threshold=3.384246587753296
node_124: feature_name=Rplp1	feature_id[44].value <= threshold=4.6068174839019775
Class: mRNA vaccine + mRNA vaccine
Rules_25	passed counts:12
node_0: feature_name=LOC121136904	feature_id[1].value <= threshold=1.2424533367156982
node_1: feature_name=Dapl1	feature_id[5].value <= threshold=0.8958797454833984
node_2: feature_name=Rps29	feature_id[0].value <= threshold=3.9981586933135986
node_3: feature_name=Rps10	feature_id[30].value <= threshold=3.1567740440368652
node_4: feature_name=Fau	feature_id[22].value <= threshold=3.3140207529067993
node_5: feature_name=LOC121136222	feature_id[12].value <= threshold=2.1383330821990967
node_6: feature_name=B2m	feature_id[31].value <= threshold=2.0126758217811584
node_7: feature_name=Rps29	feature_id[0].value > threshold=3.276966691017151
node_15: feature_name=Rps7	feature_id[41].value <= threshold=2.970085620880127
node_16: feature_name=Rps3	feature_id[19].value > threshold=2.5249279737472534
node_22: feature_name=Coro1a	feature_id[24].value <= threshold=1.8688347935676575
Class: Adenovirus vaccine + Adenovirus vaccine
Rules_26	passed counts:11
node_0: feature_name=LOC121136904	feature_id[1].value <= threshold=1.2424533367156982
node_1: feature_name=Dapl1	feature_id[5].value <= threshold=0.8958797454833984
node_2: feature_name=Rps29	feature_id[0].value <= threshold=3.9981586933135986
node_3: feature_name=Rps10	feature_id[30].value <= threshold=3.1567740440368652
node_4: feature_name=Fau	feature_id[22].value <= threshold=3.3140207529067993
node_5: feature_name=LOC121136222	feature_id[12].value > threshold=2.1383330821990967
node_37: feature_name=B2m	feature_id[31].value <= threshold=1.7005987167358398
node_38: feature_name=Rps29	feature_id[0].value > threshold=3.540854334831238
node_50: feature_name=Rplp0	feature_id[9].value > threshold=3.272674798965454
node_60: feature_name=Rps28	feature_id[20].value <= threshold=3.3140207529067993
node_61: feature_name=Rps7	feature_id[41].value > threshold=2.561982035636902
Class: mRNA vaccine + Attenuated vaccine
Rules_27	passed counts:9
node_0: feature_name=LOC121136904	feature_id[1].value > threshold=1.2424533367156982
node_262: feature_name=Rps20	feature_id[3].value > threshold=3.540854334831238
node_344: feature_name=Rps27a	feature_id[59].value > threshold=2.6735538244247437
node_378: feature_name=Rpl13a	feature_id[2].value <= threshold=3.0677825212478638
node_379: feature_name=Eif1	feature_id[10].value <= threshold=1.497866153717041
node_380: feature_name=Tmsb10	feature_id[27].value <= threshold=3.3497501611709595
node_381: feature_name=Rps29	feature_id[0].value > threshold=3.860230803489685
Class: Adenovirus vaccine + Adenovirus vaccine
Rules_28	passed counts:8
node_0: feature_name=LOC121136904	feature_id[1].value <= threshold=1.2424533367156982
node_1: feature_name=Dapl1	feature_id[5].value <= threshold=0.8958797454833984
node_2: feature_name=Rps29	feature_id[0].value <= threshold=3.9981586933135986
node_3: feature_name=Rps10	feature_id[30].value > threshold=3.1567740440368652
node_151: feature_name=Junb	feature_id[50].value <= threshold=2.2499048709869385
node_152: feature_name=Rps14	feature_id[15].value > threshold=2.970085620880127
node_182: feature_name=LOC121133550	feature_id[16].value <= threshold=1.2424533367156982
node_183: feature_name=Rps27	feature_id[47].value <= threshold=2.86179256439209
node_184: feature_name=Rps14	feature_id[15].value > threshold=3.1132683753967285
node_190: feature_name=Rps15a	feature_id[43].value <= threshold=3.416515827178955
Class: mRNA vaccine + Attenuated vaccine
Rules_29	passed counts:8
node_0: feature_name=LOC121136904	feature_id[1].value <= threshold=1.2424533367156982
node_1: feature_name=Dapl1	feature_id[5].value <= threshold=0.8958797454833984
node_2: feature_name=Rps29	feature_id[0].value <= threshold=3.9981586933135986
node_3: feature_name=Rps10	feature_id[30].value > threshold=3.1567740440368652
node_151: feature_name=Junb	feature_id[50].value <= threshold=2.2499048709869385
node_152: feature_name=Rps14	feature_id[15].value <= threshold=2.970085620880127
node_153: feature_name=Rplp1	feature_id[44].value <= threshold=4.166635274887085
node_154: feature_name=Rplp0	feature_id[9].value <= threshold=3.331566333770752
node_155: feature_name=Rps23	feature_id[29].value > threshold=3.0677825212478638
node_159: feature_name=Coro1a	feature_id[24].value > threshold=1.2424533367156982
node_161: feature_name=Rps3a	feature_id[46].value > threshold=2.86179256439209
Class: mRNA vaccine + Attenuated vaccine
Rules_30	passed counts:8
node_0: feature_name=LOC121136904	feature_id[1].value <= threshold=1.2424533367156982
node_1: feature_name=Dapl1	feature_id[5].value <= threshold=0.8958797454833984
node_2: feature_name=Rps29	feature_id[0].value <= threshold=3.9981586933135986
node_3: feature_name=Rps10	feature_id[30].value <= threshold=3.1567740440368652
node_4: feature_name=Fau	feature_id[22].value <= threshold=3.3140207529067993
node_5: feature_name=LOC121136222	feature_id[12].value > threshold=2.1383330821990967
node_37: feature_name=B2m	feature_id[31].value > threshold=1.7005987167358398
node_71: feature_name=S100a8	feature_id[33].value > threshold=0.8958797454833984
node_83: feature_name=Uba52	feature_id[11].value <= threshold=2.7403194904327393
node_84: feature_name=Rplp0	feature_id[9].value > threshold=3.198464870452881
Class: mRNA vaccine + mRNA vaccine
Rules_31	passed counts:7
node_0: feature_name=LOC121136904	feature_id[1].value > threshold=1.2424533367156982
node_262: feature_name=Rps20	feature_id[3].value <= threshold=3.540854334831238
node_263: feature_name=Eif1	feature_id[10].value <= threshold=1.8688347935676575
node_264: feature_name=Coro1a	feature_id[24].value <= threshold=1.7005987167358398
node_265: feature_name=Rps20	feature_id[3].value <= threshold=3.276966691017151
node_266: feature_name=B2m	feature_id[31].value <= threshold=2.0126758217811584
node_267: feature_name=Zfp36l2	feature_id[55].value <= threshold=0.8958797454833984
node_268: feature_name=Rps7	feature_id[41].value > threshold=2.602003335952759
node_274: feature_name=Rps23	feature_id[29].value <= threshold=2.6735538244247437
Class: Adenovirus vaccine + Adenovirus vaccine
Rules_32	passed counts:7
node_0: feature_name=LOC121136904	feature_id[1].value <= threshold=1.2424533367156982
node_1: feature_name=Dapl1	feature_id[5].value <= threshold=0.8958797454833984
node_2: feature_name=Rps29	feature_id[0].value <= threshold=3.9981586933135986
node_3: feature_name=Rps10	feature_id[30].value <= threshold=3.1567740440368652
node_4: feature_name=Fau	feature_id[22].value > threshold=3.3140207529067993
node_108: feature_name=Tmsb4x	feature_id[13].value <= threshold=4.189540147781372
node_109: feature_name=Tmsb10	feature_id[27].value > threshold=3.637239694595337
node_127: feature_name=Rps3	feature_id[19].value > threshold=2.6735538244247437
Class: mRNA vaccine + Attenuated vaccine
Rules_33	passed counts:7
node_0: feature_name=LOC121136904	feature_id[1].value <= threshold=1.2424533367156982
node_1: feature_name=Dapl1	feature_id[5].value <= threshold=0.8958797454833984
node_2: feature_name=Rps29	feature_id[0].value <= threshold=3.9981586933135986
node_3: feature_name=Rps10	feature_id[30].value <= threshold=3.1567740440368652
node_4: feature_name=Fau	feature_id[22].value <= threshold=3.3140207529067993
node_5: feature_name=LOC121136222	feature_id[12].value > threshold=2.1383330821990967
node_37: feature_name=B2m	feature_id[31].value <= threshold=1.7005987167358398
node_38: feature_name=Rps29	feature_id[0].value > threshold=3.540854334831238
node_50: feature_name=Rplp0	feature_id[9].value <= threshold=3.272674798965454
node_51: feature_name=Arhgdib	feature_id[7].value <= threshold=2.0126758217811584
node_52: feature_name=Rps27a	feature_id[59].value > threshold=2.3502402305603027
Class: Adenovirus vaccine + Adenovirus vaccine
Rules_34	passed counts:7
node_0: feature_name=LOC121136904	feature_id[1].value <= threshold=1.2424533367156982
node_1: feature_name=Dapl1	feature_id[5].value <= threshold=0.8958797454833984
node_2: feature_name=Rps29	feature_id[0].value <= threshold=3.9981586933135986
node_3: feature_name=Rps10	feature_id[30].value <= threshold=3.1567740440368652
node_4: feature_name=Fau	feature_id[22].value <= threshold=3.3140207529067993
node_5: feature_name=LOC121136222	feature_id[12].value <= threshold=2.1383330821990967
node_6: feature_name=B2m	feature_id[31].value > threshold=2.0126758217811584
node_28: feature_name=S100a8	feature_id[33].value > threshold=1.2424533367156982
Class: Non-vaccinated
Rules_35	passed counts:6
node_0: feature_name=LOC121136904	feature_id[1].value <= threshold=1.2424533367156982
node_1: feature_name=Dapl1	feature_id[5].value <= threshold=0.8958797454833984
node_2: feature_name=Rps29	feature_id[0].value > threshold=3.9981586933135986
node_226: feature_name=LOC121144049	feature_id[14].value > threshold=1.497866153717041
node_252: feature_name=Rps18	feature_id[17].value > threshold=3.567046880722046
Class: mRNA vaccine + Attenuated vaccine
Rules_36	passed counts:6
node_0: feature_name=LOC121136904	feature_id[1].value <= threshold=1.2424533367156982
node_1: feature_name=Dapl1	feature_id[5].value <= threshold=0.8958797454833984
node_2: feature_name=Rps29	feature_id[0].value <= threshold=3.9981586933135986
node_3: feature_name=Rps10	feature_id[30].value > threshold=3.1567740440368652
node_151: feature_name=Junb	feature_id[50].value <= threshold=2.2499048709869385
node_152: feature_name=Rps14	feature_id[15].value > threshold=2.970085620880127
node_182: feature_name=LOC121133550	feature_id[16].value <= threshold=1.2424533367156982
node_183: feature_name=Rps27	feature_id[47].value <= threshold=2.86179256439209
node_184: feature_name=Rps14	feature_id[15].value <= threshold=3.1132683753967285
node_185: feature_name=Rps3a	feature_id[46].value > threshold=3.4175922870635986
Class: mRNA vaccine + mRNA vaccine
Rules_37	passed counts:6
node_0: feature_name=LOC121136904	feature_id[1].value <= threshold=1.2424533367156982
node_1: feature_name=Dapl1	feature_id[5].value <= threshold=0.8958797454833984
node_2: feature_name=Rps29	feature_id[0].value <= threshold=3.9981586933135986
node_3: feature_name=Rps10	feature_id[30].value > threshold=3.1567740440368652
node_151: feature_name=Junb	feature_id[50].value <= threshold=2.2499048709869385
node_152: feature_name=Rps14	feature_id[15].value <= threshold=2.970085620880127
node_153: feature_name=Rplp1	feature_id[44].value <= threshold=4.166635274887085
node_154: feature_name=Rplp0	feature_id[9].value <= threshold=3.331566333770752
node_155: feature_name=Rps23	feature_id[29].value <= threshold=3.0677825212478638
node_156: feature_name=Rps29	feature_id[0].value <= threshold=3.7800402641296387
Class: mRNA vaccine + mRNA vaccine
Rules_38	passed counts:6
node_0: feature_name=LOC121136904	feature_id[1].value <= threshold=1.2424533367156982
node_1: feature_name=Dapl1	feature_id[5].value <= threshold=0.8958797454833984
node_2: feature_name=Rps29	feature_id[0].value <= threshold=3.9981586933135986
node_3: feature_name=Rps10	feature_id[30].value <= threshold=3.1567740440368652
node_4: feature_name=Fau	feature_id[22].value <= threshold=3.3140207529067993
node_5: feature_name=LOC121136222	feature_id[12].value > threshold=2.1383330821990967
node_37: feature_name=B2m	feature_id[31].value > threshold=1.7005987167358398
node_71: feature_name=S100a8	feature_id[33].value > threshold=0.8958797454833984
node_83: feature_name=Uba52	feature_id[11].value > threshold=2.7403194904327393
node_91: feature_name=Eef1a1	feature_id[23].value <= threshold=3.238486170768738
node_92: feature_name=Rps29	feature_id[0].value <= threshold=3.4960482120513916
Class: mRNA vaccine + mRNA vaccine
Rules_39	passed counts:6
node_0: feature_name=LOC121136904	feature_id[1].value <= threshold=1.2424533367156982
node_1: feature_name=Dapl1	feature_id[5].value <= threshold=0.8958797454833984
node_2: feature_name=Rps29	feature_id[0].value <= threshold=3.9981586933135986
node_3: feature_name=Rps10	feature_id[30].value <= threshold=3.1567740440368652
node_4: feature_name=Fau	feature_id[22].value <= threshold=3.3140207529067993
node_5: feature_name=LOC121136222	feature_id[12].value <= threshold=2.1383330821990967
node_6: feature_name=B2m	feature_id[31].value <= threshold=2.0126758217811584
node_7: feature_name=Rps29	feature_id[0].value <= threshold=3.276966691017151
node_8: feature_name=Uba52	feature_id[11].value > threshold=2.0471723079681396
Class: mRNA vaccine + mRNA vaccine
Rules_40	passed counts:5
node_0: feature_name=LOC121136904	feature_id[1].value > threshold=1.2424533367156982
node_262: feature_name=Rps20	feature_id[3].value > threshold=3.540854334831238
node_344: feature_name=Rps27a	feature_id[59].value > threshold=2.6735538244247437
node_378: feature_name=Rpl13a	feature_id[2].value > threshold=3.0677825212478638
node_394: feature_name=Gan	feature_id[32].value <= threshold=0.3465735912322998
node_395: feature_name=Rps29	feature_id[0].value <= threshold=3.7831555604934692
node_396: feature_name=B2m	feature_id[31].value > threshold=1.8688347935676575
Class: mRNA vaccine + Attenuated vaccine
Rules_41	passed counts:5
node_0: feature_name=LOC121136904	feature_id[1].value > threshold=1.2424533367156982
node_262: feature_name=Rps20	feature_id[3].value <= threshold=3.540854334831238
node_263: feature_name=Eif1	feature_id[10].value <= threshold=1.8688347935676575
node_264: feature_name=Coro1a	feature_id[24].value > threshold=1.7005987167358398
node_322: feature_name=LOC121137942	feature_id[18].value <= threshold=2.7403194904327393
node_323: feature_name=Rpl13	feature_id[6].value > threshold=2.2499048709869385
node_327: feature_name=LOC121136222	feature_id[12].value > threshold=2.0715673565864563
node_329: feature_name=Rpl26	feature_id[8].value <= threshold=2.9944807291030884
Class: Attenuated vaccine + Attenuated vaccine
Rules_42	passed counts:5
node_0: feature_name=LOC121136904	feature_id[1].value > threshold=1.2424533367156982
node_262: feature_name=Rps20	feature_id[3].value <= threshold=3.540854334831238
node_263: feature_name=Eif1	feature_id[10].value <= threshold=1.8688347935676575
node_264: feature_name=Coro1a	feature_id[24].value <= threshold=1.7005987167358398
node_265: feature_name=Rps20	feature_id[3].value > threshold=3.276966691017151
node_291: feature_name=Rps10	feature_id[30].value <= threshold=3.218075156211853
node_292: feature_name=LOC101833432	feature_id[26].value <= threshold=1.8688347935676575
node_293: feature_name=Rpl27a	feature_id[35].value > threshold=2.3502402305603027
node_297: feature_name=LOC121138193	feature_id[36].value > threshold=1.7005987167358398
node_301: feature_name=Rpsa	feature_id[42].value > threshold=1.8688347935676575
node_305: feature_name=Rps18	feature_id[17].value > threshold=3.569433569908142
node_307: feature_name=rna-NC-013276.1:72..1026	feature_id[54].value > threshold=2.0126758217811584
Class: Adenovirus vaccine + Adenovirus vaccine
Rules_43	passed counts:5
node_0: feature_name=LOC121136904	feature_id[1].value > threshold=1.2424533367156982
node_262: feature_name=Rps20	feature_id[3].value <= threshold=3.540854334831238
node_263: feature_name=Eif1	feature_id[10].value <= threshold=1.8688347935676575
node_264: feature_name=Coro1a	feature_id[24].value <= threshold=1.7005987167358398
node_265: feature_name=Rps20	feature_id[3].value <= threshold=3.276966691017151
node_266: feature_name=B2m	feature_id[31].value <= threshold=2.0126758217811584
node_267: feature_name=Zfp36l2	feature_id[55].value > threshold=0.8958797454833984
node_277: feature_name=Arhgdib	feature_id[7].value <= threshold=0.8958797454833984
node_278: feature_name=Rpl38	feature_id[4].value > threshold=3.198464870452881
Class: Non-vaccinated
Rules_44	passed counts:5
node_0: feature_name=LOC121136904	feature_id[1].value <= threshold=1.2424533367156982
node_1: feature_name=Dapl1	feature_id[5].value <= threshold=0.8958797454833984
node_2: feature_name=Rps29	feature_id[0].value <= threshold=3.9981586933135986
node_3: feature_name=Rps10	feature_id[30].value > threshold=3.1567740440368652
node_151: feature_name=Junb	feature_id[50].value > threshold=2.2499048709869385
Class: Attenuated vaccine + Attenuated vaccine
Rules_45	passed counts:5
node_0: feature_name=LOC121136904	feature_id[1].value <= threshold=1.2424533367156982
node_1: feature_name=Dapl1	feature_id[5].value <= threshold=0.8958797454833984
node_2: feature_name=Rps29	feature_id[0].value <= threshold=3.9981586933135986
node_3: feature_name=Rps10	feature_id[30].value <= threshold=3.1567740440368652
node_4: feature_name=Fau	feature_id[22].value > threshold=3.3140207529067993
node_108: feature_name=Tmsb4x	feature_id[13].value <= threshold=4.189540147781372
node_109: feature_name=Tmsb10	feature_id[27].value <= threshold=3.637239694595337
node_110: feature_name=Rplp0	feature_id[9].value <= threshold=3.384246587753296
node_111: feature_name=Rps15	feature_id[49].value > threshold=2.6735538244247437
node_115: feature_name=Rps10	feature_id[30].value <= threshold=3.0201274156570435
node_116: feature_name=Zfp36l2	feature_id[55].value <= threshold=1.497866153717041
Class: mRNA vaccine + mRNA vaccine
Rules_46	passed counts:5
node_0: feature_name=LOC121136904	feature_id[1].value <= threshold=1.2424533367156982
node_1: feature_name=Dapl1	feature_id[5].value <= threshold=0.8958797454833984
node_2: feature_name=Rps29	feature_id[0].value <= threshold=3.9981586933135986
node_3: feature_name=Rps10	feature_id[30].value <= threshold=3.1567740440368652
node_4: feature_name=Fau	feature_id[22].value <= threshold=3.3140207529067993
node_5: feature_name=LOC121136222	feature_id[12].value > threshold=2.1383330821990967
node_37: feature_name=B2m	feature_id[31].value > threshold=1.7005987167358398
node_71: feature_name=S100a8	feature_id[33].value > threshold=0.8958797454833984
node_83: feature_name=Uba52	feature_id[11].value > threshold=2.7403194904327393
node_91: feature_name=Eef1a1	feature_id[23].value > threshold=3.238486170768738
node_101: feature_name=Arhgdib	feature_id[7].value <= threshold=1.7005987167358398
node_102: feature_name=Sec61g	feature_id[52].value > threshold=1.8688347935676575
Class: mRNA vaccine + Attenuated vaccine
Rules_47	passed counts:5
node_0: feature_name=LOC121136904	feature_id[1].value <= threshold=1.2424533367156982
node_1: feature_name=Dapl1	feature_id[5].value <= threshold=0.8958797454833984
node_2: feature_name=Rps29	feature_id[0].value <= threshold=3.9981586933135986
node_3: feature_name=Rps10	feature_id[30].value <= threshold=3.1567740440368652
node_4: feature_name=Fau	feature_id[22].value <= threshold=3.3140207529067993
node_5: feature_name=LOC121136222	feature_id[12].value > threshold=2.1383330821990967
node_37: feature_name=B2m	feature_id[31].value > threshold=1.7005987167358398
node_71: feature_name=S100a8	feature_id[33].value > threshold=0.8958797454833984
node_83: feature_name=Uba52	feature_id[11].value > threshold=2.7403194904327393
node_91: feature_name=Eef1a1	feature_id[23].value > threshold=3.238486170768738
node_101: feature_name=Arhgdib	feature_id[7].value <= threshold=1.7005987167358398
node_102: feature_name=Sec61g	feature_id[52].value <= threshold=1.8688347935676575
node_103: feature_name=Rpl13a	feature_id[2].value > threshold=2.86179256439209
Class: mRNA vaccine + mRNA vaccine
Rules_48	passed counts:5
node_0: feature_name=LOC121136904	feature_id[1].value <= threshold=1.2424533367156982
node_1: feature_name=Dapl1	feature_id[5].value <= threshold=0.8958797454833984
node_2: feature_name=Rps29	feature_id[0].value <= threshold=3.9981586933135986
node_3: feature_name=Rps10	feature_id[30].value <= threshold=3.1567740440368652
node_4: feature_name=Fau	feature_id[22].value <= threshold=3.3140207529067993
node_5: feature_name=LOC121136222	feature_id[12].value > threshold=2.1383330821990967
node_37: feature_name=B2m	feature_id[31].value > threshold=1.7005987167358398
node_71: feature_name=S100a8	feature_id[33].value <= threshold=0.8958797454833984
node_72: feature_name=Ubb	feature_id[51].value > threshold=0.5493061542510986
node_74: feature_name=Gan	feature_id[32].value > threshold=0.3465735912322998
node_76: feature_name=Rps29	feature_id[0].value <= threshold=3.860230803489685
node_77: feature_name=LOC121144049	feature_id[14].value > threshold=0.8958797454833984
Class: mRNA vaccine + Attenuated vaccine
Rules_49	passed counts:4
node_0: feature_name=LOC121136904	feature_id[1].value > threshold=1.2424533367156982
node_262: feature_name=Rps20	feature_id[3].value > threshold=3.540854334831238
node_344: feature_name=Rps27a	feature_id[59].value > threshold=2.6735538244247437
node_378: feature_name=Rpl13a	feature_id[2].value <= threshold=3.0677825212478638
node_379: feature_name=Eif1	feature_id[10].value <= threshold=1.497866153717041
node_380: feature_name=Tmsb10	feature_id[27].value > threshold=3.3497501611709595
node_384: feature_name=rna-NC-013276.1:72..1026	feature_id[54].value > threshold=1.9560115337371826
Class: Attenuated vaccine + Attenuated vaccine
Rules_50	passed counts:4
node_0: feature_name=LOC121136904	feature_id[1].value > threshold=1.2424533367156982
node_262: feature_name=Rps20	feature_id[3].value > threshold=3.540854334831238
node_344: feature_name=Rps27a	feature_id[59].value <= threshold=2.6735538244247437
node_345: feature_name=Eif1	feature_id[10].value <= threshold=1.7005987167358398
node_346: feature_name=Rps7	feature_id[41].value <= threshold=3.1132683753967285
node_347: feature_name=Rps20	feature_id[3].value > threshold=3.849921226501465
Class: Attenuated vaccine + Attenuated vaccine
Rules_51	passed counts:4
node_0: feature_name=LOC121136904	feature_id[1].value > threshold=1.2424533367156982
node_262: feature_name=Rps20	feature_id[3].value <= threshold=3.540854334831238
node_263: feature_name=Eif1	feature_id[10].value <= threshold=1.8688347935676575
node_264: feature_name=Coro1a	feature_id[24].value <= threshold=1.7005987167358398
node_265: feature_name=Rps20	feature_id[3].value > threshold=3.276966691017151
node_291: feature_name=Rps10	feature_id[30].value <= threshold=3.218075156211853
node_292: feature_name=LOC101833432	feature_id[26].value <= threshold=1.8688347935676575
node_293: feature_name=Rpl27a	feature_id[35].value > threshold=2.3502402305603027
node_297: feature_name=LOC121138193	feature_id[36].value > threshold=1.7005987167358398
node_301: feature_name=Rpsa	feature_id[42].value <= threshold=1.8688347935676575
node_302: feature_name=Rps29	feature_id[0].value <= threshold=3.8171685934066772
Class: Adenovirus vaccine + Adenovirus vaccine
Rules_52	passed counts:4
node_0: feature_name=LOC121136904	feature_id[1].value > threshold=1.2424533367156982
node_262: feature_name=Rps20	feature_id[3].value <= threshold=3.540854334831238
node_263: feature_name=Eif1	feature_id[10].value <= threshold=1.8688347935676575
node_264: feature_name=Coro1a	feature_id[24].value <= threshold=1.7005987167358398
node_265: feature_name=Rps20	feature_id[3].value > threshold=3.276966691017151
node_291: feature_name=Rps10	feature_id[30].value <= threshold=3.218075156211853
node_292: feature_name=LOC101833432	feature_id[26].value <= threshold=1.8688347935676575
node_293: feature_name=Rpl27a	feature_id[35].value > threshold=2.3502402305603027
node_297: feature_name=LOC121138193	feature_id[36].value <= threshold=1.7005987167358398
node_298: feature_name=Rps28	feature_id[20].value <= threshold=3.383095860481262
Class: Non-vaccinated
Rules_53	passed counts:4
node_0: feature_name=LOC121136904	feature_id[1].value <= threshold=1.2424533367156982
node_1: feature_name=Dapl1	feature_id[5].value <= threshold=0.8958797454833984
node_2: feature_name=Rps29	feature_id[0].value > threshold=3.9981586933135986
node_226: feature_name=LOC121144049	feature_id[14].value <= threshold=1.497866153717041
node_227: feature_name=Tpt1	feature_id[37].value <= threshold=3.0677825212478638
node_228: feature_name=Tpt1	feature_id[37].value > threshold=2.943052053451538
node_232: feature_name=Zfp36l2	feature_id[55].value <= threshold=1.35402512550354
Class: Adenovirus vaccine + Adenovirus vaccine
Rules_54	passed counts:4
node_0: feature_name=LOC121136904	feature_id[1].value <= threshold=1.2424533367156982
node_1: feature_name=Dapl1	feature_id[5].value <= threshold=0.8958797454833984
node_2: feature_name=Rps29	feature_id[0].value <= threshold=3.9981586933135986
node_3: feature_name=Rps10	feature_id[30].value > threshold=3.1567740440368652
node_151: feature_name=Junb	feature_id[50].value <= threshold=2.2499048709869385
node_152: feature_name=Rps14	feature_id[15].value > threshold=2.970085620880127
node_182: feature_name=LOC121133550	feature_id[16].value <= threshold=1.2424533367156982
node_183: feature_name=Rps27	feature_id[47].value > threshold=2.86179256439209
node_193: feature_name=Rpl35a	feature_id[40].value > threshold=2.3502402305603027
node_197: feature_name=S100a8	feature_id[33].value <= threshold=2.1383330821990967
node_198: feature_name=Rps27a	feature_id[59].value > threshold=2.4414010047912598
node_202: feature_name=rna-NC-013276.1:72..1026	feature_id[54].value <= threshold=2.7361353635787964
node_203: feature_name=Rpl35a	feature_id[40].value <= threshold=3.2951505184173584
node_204: feature_name=Rpl13a	feature_id[2].value > threshold=2.802901029586792
node_206: feature_name=Rps3	feature_id[19].value > threshold=2.297559976577759
node_208: feature_name=Rps16	feature_id[39].value <= threshold=2.86179256439209
node_209: feature_name=Pfn1	feature_id[28].value > threshold=2.3937458992004395
Class: mRNA vaccine + Attenuated vaccine
Rules_55	passed counts:4
node_0: feature_name=LOC121136904	feature_id[1].value <= threshold=1.2424533367156982
node_1: feature_name=Dapl1	feature_id[5].value <= threshold=0.8958797454833984
node_2: feature_name=Rps29	feature_id[0].value <= threshold=3.9981586933135986
node_3: feature_name=Rps10	feature_id[30].value <= threshold=3.1567740440368652
node_4: feature_name=Fau	feature_id[22].value > threshold=3.3140207529067993
node_108: feature_name=Tmsb4x	feature_id[13].value > threshold=4.189540147781372
node_130: feature_name=Tmsb4x	feature_id[13].value > threshold=5.0238587856292725
node_148: feature_name=S100a8	feature_id[33].value > threshold=1.9033312797546387
Class: Non-vaccinated
Rules_56	passed counts:4
node_0: feature_name=LOC121136904	feature_id[1].value <= threshold=1.2424533367156982
node_1: feature_name=Dapl1	feature_id[5].value <= threshold=0.8958797454833984
node_2: feature_name=Rps29	feature_id[0].value <= threshold=3.9981586933135986
node_3: feature_name=Rps10	feature_id[30].value <= threshold=3.1567740440368652
node_4: feature_name=Fau	feature_id[22].value > threshold=3.3140207529067993
node_108: feature_name=Tmsb4x	feature_id[13].value <= threshold=4.189540147781372
node_109: feature_name=Tmsb10	feature_id[27].value <= threshold=3.637239694595337
node_110: feature_name=Rplp0	feature_id[9].value <= threshold=3.384246587753296
node_111: feature_name=Rps15	feature_id[49].value > threshold=2.6735538244247437
node_115: feature_name=Rps10	feature_id[30].value > threshold=3.0201274156570435
node_121: feature_name=Rps24	feature_id[21].value > threshold=3.4923582077026367
Class: mRNA vaccine + Attenuated vaccine
Rules_57	passed counts:4
node_0: feature_name=LOC121136904	feature_id[1].value <= threshold=1.2424533367156982
node_1: feature_name=Dapl1	feature_id[5].value <= threshold=0.8958797454833984
node_2: feature_name=Rps29	feature_id[0].value <= threshold=3.9981586933135986
node_3: feature_name=Rps10	feature_id[30].value <= threshold=3.1567740440368652
node_4: feature_name=Fau	feature_id[22].value <= threshold=3.3140207529067993
node_5: feature_name=LOC121136222	feature_id[12].value > threshold=2.1383330821990967
node_37: feature_name=B2m	feature_id[31].value > threshold=1.7005987167358398
node_71: feature_name=S100a8	feature_id[33].value > threshold=0.8958797454833984
node_83: feature_name=Uba52	feature_id[11].value <= threshold=2.7403194904327393
node_84: feature_name=Rplp0	feature_id[9].value <= threshold=3.198464870452881
node_85: feature_name=Zfp36l2	feature_id[55].value > threshold=0.8958797454833984
Class: Adenovirus vaccine + Adenovirus vaccine
Rules_58	passed counts:4
node_0: feature_name=LOC121136904	feature_id[1].value <= threshold=1.2424533367156982
node_1: feature_name=Dapl1	feature_id[5].value <= threshold=0.8958797454833984
node_2: feature_name=Rps29	feature_id[0].value <= threshold=3.9981586933135986
node_3: feature_name=Rps10	feature_id[30].value <= threshold=3.1567740440368652
node_4: feature_name=Fau	feature_id[22].value <= threshold=3.3140207529067993
node_5: feature_name=LOC121136222	feature_id[12].value > threshold=2.1383330821990967
node_37: feature_name=B2m	feature_id[31].value <= threshold=1.7005987167358398
node_38: feature_name=Rps29	feature_id[0].value <= threshold=3.540854334831238
node_39: feature_name=Ubb	feature_id[51].value > threshold=2.4414010047912598
node_47: feature_name=Rps20	feature_id[3].value > threshold=3.154959201812744
Class: mRNA vaccine + Attenuated vaccine
Rules_59	passed counts:4
node_0: feature_name=LOC121136904	feature_id[1].value <= threshold=1.2424533367156982
node_1: feature_name=Dapl1	feature_id[5].value <= threshold=0.8958797454833984
node_2: feature_name=Rps29	feature_id[0].value <= threshold=3.9981586933135986
node_3: feature_name=Rps10	feature_id[30].value <= threshold=3.1567740440368652
node_4: feature_name=Fau	feature_id[22].value <= threshold=3.3140207529067993
node_5: feature_name=LOC121136222	feature_id[12].value <= threshold=2.1383330821990967
node_6: feature_name=B2m	feature_id[31].value <= threshold=2.0126758217811584
node_7: feature_name=Rps29	feature_id[0].value > threshold=3.276966691017151
node_15: feature_name=Rps7	feature_id[41].value <= threshold=2.970085620880127
node_16: feature_name=Rps3	feature_id[19].value <= threshold=2.5249279737472534
node_17: feature_name=Ddx5	feature_id[25].value > threshold=2.297559976577759
Class: Non-vaccinated
Rules_60	passed counts:4
node_0: feature_name=LOC121136904	feature_id[1].value <= threshold=1.2424533367156982
node_1: feature_name=Dapl1	feature_id[5].value <= threshold=0.8958797454833984
node_2: feature_name=Rps29	feature_id[0].value <= threshold=3.9981586933135986
node_3: feature_name=Rps10	feature_id[30].value <= threshold=3.1567740440368652
node_4: feature_name=Fau	feature_id[22].value <= threshold=3.3140207529067993
node_5: feature_name=LOC121136222	feature_id[12].value <= threshold=2.1383330821990967
node_6: feature_name=B2m	feature_id[31].value <= threshold=2.0126758217811584
node_7: feature_name=Rps29	feature_id[0].value > threshold=3.276966691017151
node_15: feature_name=Rps7	feature_id[41].value <= threshold=2.970085620880127
node_16: feature_name=Rps3	feature_id[19].value <= threshold=2.5249279737472534
node_17: feature_name=Ddx5	feature_id[25].value <= threshold=2.297559976577759
node_18: feature_name=Rps7	feature_id[41].value > threshold=1.8688347935676575
Class: Adenovirus vaccine + Adenovirus vaccine
Rules_61	passed counts:3
node_0: feature_name=LOC121136904	feature_id[1].value > threshold=1.2424533367156982
node_262: feature_name=Rps20	feature_id[3].value > threshold=3.540854334831238
node_344: feature_name=Rps27a	feature_id[59].value > threshold=2.6735538244247437
node_378: feature_name=Rpl13a	feature_id[2].value > threshold=3.0677825212478638
node_394: feature_name=Gan	feature_id[32].value > threshold=0.3465735912322998
node_402: feature_name=LOC121133550	feature_id[16].value <= threshold=3.3140207529067993
node_403: feature_name=Rps10	feature_id[30].value > threshold=2.6735538244247437
node_407: feature_name=Rps17	feature_id[53].value > threshold=2.3502402305603027
node_421: feature_name=LOC121144049	feature_id[14].value > threshold=1.497866153717041
node_423: feature_name=Rps20	feature_id[3].value > threshold=3.713274598121643
Class: Attenuated vaccine + Attenuated vaccine
Rules_62	passed counts:3
node_0: feature_name=LOC121136904	feature_id[1].value > threshold=1.2424533367156982
node_262: feature_name=Rps20	feature_id[3].value > threshold=3.540854334831238
node_344: feature_name=Rps27a	feature_id[59].value > threshold=2.6735538244247437
node_378: feature_name=Rpl13a	feature_id[2].value <= threshold=3.0677825212478638
node_379: feature_name=Eif1	feature_id[10].value > threshold=1.497866153717041
node_387: feature_name=Rps29	feature_id[0].value <= threshold=3.881510615348816
node_388: feature_name=Gan	feature_id[32].value > threshold=1.1512925624847412
Class: Adenovirus vaccine + Adenovirus vaccine
Rules_63	passed counts:3
node_0: feature_name=LOC121136904	feature_id[1].value > threshold=1.2424533367156982
node_262: feature_name=Rps20	feature_id[3].value > threshold=3.540854334831238
node_344: feature_name=Rps27a	feature_id[59].value <= threshold=2.6735538244247437
node_345: feature_name=Eif1	feature_id[10].value > threshold=1.7005987167358398
node_363: feature_name=Rpl37a	feature_id[34].value <= threshold=3.3497501611709595
node_364: feature_name=Rplp0	feature_id[9].value <= threshold=3.308701515197754
Class: Adenovirus vaccine + Adenovirus vaccine
Rules_64	passed counts:3
node_0: feature_name=LOC121136904	feature_id[1].value > threshold=1.2424533367156982
node_262: feature_name=Rps20	feature_id[3].value <= threshold=3.540854334831238
node_263: feature_name=Eif1	feature_id[10].value <= threshold=1.8688347935676575
node_264: feature_name=Coro1a	feature_id[24].value <= threshold=1.7005987167358398
node_265: feature_name=Rps20	feature_id[3].value > threshold=3.276966691017151
node_291: feature_name=Rps10	feature_id[30].value > threshold=3.218075156211853
node_317: feature_name=Rps27	feature_id[47].value > threshold=3.276966691017151
Class: Attenuated vaccine + Attenuated vaccine
Rules_65	passed counts:3
node_0: feature_name=LOC121136904	feature_id[1].value > threshold=1.2424533367156982
node_262: feature_name=Rps20	feature_id[3].value <= threshold=3.540854334831238
node_263: feature_name=Eif1	feature_id[10].value <= threshold=1.8688347935676575
node_264: feature_name=Coro1a	feature_id[24].value <= threshold=1.7005987167358398
node_265: feature_name=Rps20	feature_id[3].value > threshold=3.276966691017151
node_291: feature_name=Rps10	feature_id[30].value <= threshold=3.218075156211853
node_292: feature_name=LOC101833432	feature_id[26].value > threshold=1.8688347935676575
node_314: feature_name=Gan	feature_id[32].value <= threshold=2.3937458992004395
Class: Attenuated vaccine + Attenuated vaccine
Rules_66	passed counts:3
node_0: feature_name=LOC121136904	feature_id[1].value > threshold=1.2424533367156982
node_262: feature_name=Rps20	feature_id[3].value <= threshold=3.540854334831238
node_263: feature_name=Eif1	feature_id[10].value <= threshold=1.8688347935676575
node_264: feature_name=Coro1a	feature_id[24].value <= threshold=1.7005987167358398
node_265: feature_name=Rps20	feature_id[3].value > threshold=3.276966691017151
node_291: feature_name=Rps10	feature_id[30].value <= threshold=3.218075156211853
node_292: feature_name=LOC101833432	feature_id[26].value <= threshold=1.8688347935676575
node_293: feature_name=Rpl27a	feature_id[35].value > threshold=2.3502402305603027
node_297: feature_name=LOC121138193	feature_id[36].value > threshold=1.7005987167358398
node_301: feature_name=Rpsa	feature_id[42].value > threshold=1.8688347935676575
node_305: feature_name=Rps18	feature_id[17].value > threshold=3.569433569908142
node_307: feature_name=rna-NC-013276.1:72..1026	feature_id[54].value <= threshold=2.0126758217811584
node_308: feature_name=Rpl38	feature_id[4].value > threshold=3.489106774330139
Class: Non-vaccinated
Rules_67	passed counts:3
node_0: feature_name=LOC121136904	feature_id[1].value > threshold=1.2424533367156982
node_262: feature_name=Rps20	feature_id[3].value <= threshold=3.540854334831238
node_263: feature_name=Eif1	feature_id[10].value <= threshold=1.8688347935676575
node_264: feature_name=Coro1a	feature_id[24].value <= threshold=1.7005987167358398
node_265: feature_name=Rps20	feature_id[3].value > threshold=3.276966691017151
node_291: feature_name=Rps10	feature_id[30].value <= threshold=3.218075156211853
node_292: feature_name=LOC101833432	feature_id[26].value <= threshold=1.8688347935676575
node_293: feature_name=Rpl27a	feature_id[35].value > threshold=2.3502402305603027
node_297: feature_name=LOC121138193	feature_id[36].value > threshold=1.7005987167358398
node_301: feature_name=Rpsa	feature_id[42].value <= threshold=1.8688347935676575
node_302: feature_name=Rps29	feature_id[0].value > threshold=3.8171685934066772
Class: Non-vaccinated
Rules_68	passed counts:3
node_0: feature_name=LOC121136904	feature_id[1].value > threshold=1.2424533367156982
node_262: feature_name=Rps20	feature_id[3].value <= threshold=3.540854334831238
node_263: feature_name=Eif1	feature_id[10].value <= threshold=1.8688347935676575
node_264: feature_name=Coro1a	feature_id[24].value <= threshold=1.7005987167358398
node_265: feature_name=Rps20	feature_id[3].value > threshold=3.276966691017151
node_291: feature_name=Rps10	feature_id[30].value <= threshold=3.218075156211853
node_292: feature_name=LOC101833432	feature_id[26].value <= threshold=1.8688347935676575
node_293: feature_name=Rpl27a	feature_id[35].value > threshold=2.3502402305603027
node_297: feature_name=LOC121138193	feature_id[36].value <= threshold=1.7005987167358398
node_298: feature_name=Rps28	feature_id[20].value > threshold=3.383095860481262
Class: Adenovirus vaccine + Adenovirus vaccine
Rules_69	passed counts:3
node_0: feature_name=LOC121136904	feature_id[1].value > threshold=1.2424533367156982
node_262: feature_name=Rps20	feature_id[3].value <= threshold=3.540854334831238
node_263: feature_name=Eif1	feature_id[10].value <= threshold=1.8688347935676575
node_264: feature_name=Coro1a	feature_id[24].value <= threshold=1.7005987167358398
node_265: feature_name=Rps20	feature_id[3].value <= threshold=3.276966691017151
node_266: feature_name=B2m	feature_id[31].value <= threshold=2.0126758217811584
node_267: feature_name=Zfp36l2	feature_id[55].value <= threshold=0.8958797454833984
node_268: feature_name=Rps7	feature_id[41].value > threshold=2.602003335952759
node_274: feature_name=Rps23	feature_id[29].value > threshold=2.6735538244247437
Class: Non-vaccinated
Rules_70	passed counts:3
node_0: feature_name=LOC121136904	feature_id[1].value <= threshold=1.2424533367156982
node_1: feature_name=Dapl1	feature_id[5].value <= threshold=0.8958797454833984
node_2: feature_name=Rps29	feature_id[0].value > threshold=3.9981586933135986
node_226: feature_name=LOC121144049	feature_id[14].value <= threshold=1.497866153717041
node_227: feature_name=Tpt1	feature_id[37].value > threshold=3.0677825212478638
node_235: feature_name=Rpsa	feature_id[42].value > threshold=3.0201274156570435
Class: mRNA vaccine + Attenuated vaccine
Rules_71	passed counts:3
node_0: feature_name=LOC121136904	feature_id[1].value <= threshold=1.2424533367156982
node_1: feature_name=Dapl1	feature_id[5].value <= threshold=0.8958797454833984
node_2: feature_name=Rps29	feature_id[0].value <= threshold=3.9981586933135986
node_3: feature_name=Rps10	feature_id[30].value > threshold=3.1567740440368652
node_151: feature_name=Junb	feature_id[50].value <= threshold=2.2499048709869385
node_152: feature_name=Rps14	feature_id[15].value > threshold=2.970085620880127
node_182: feature_name=LOC121133550	feature_id[16].value <= threshold=1.2424533367156982
node_183: feature_name=Rps27	feature_id[47].value <= threshold=2.86179256439209
node_184: feature_name=Rps14	feature_id[15].value <= threshold=3.1132683753967285
node_185: feature_name=Rps3a	feature_id[46].value <= threshold=3.4175922870635986
node_186: feature_name=Ftl	feature_id[38].value <= threshold=2.3410656452178955
Class: mRNA vaccine + Attenuated vaccine
Rules_72	passed counts:3
node_0: feature_name=LOC121136904	feature_id[1].value <= threshold=1.2424533367156982
node_1: feature_name=Dapl1	feature_id[5].value <= threshold=0.8958797454833984
node_2: feature_name=Rps29	feature_id[0].value <= threshold=3.9981586933135986
node_3: feature_name=Rps10	feature_id[30].value > threshold=3.1567740440368652
node_151: feature_name=Junb	feature_id[50].value <= threshold=2.2499048709869385
node_152: feature_name=Rps14	feature_id[15].value <= threshold=2.970085620880127
node_153: feature_name=Rplp1	feature_id[44].value > threshold=4.166635274887085
node_169: feature_name=Tmsb4x	feature_id[13].value <= threshold=4.204581260681152
node_170: feature_name=Coro1a	feature_id[24].value <= threshold=0.8958797454833984
Class: mRNA vaccine + mRNA vaccine
Rules_73	passed counts:3
node_0: feature_name=LOC121136904	feature_id[1].value <= threshold=1.2424533367156982
node_1: feature_name=Dapl1	feature_id[5].value <= threshold=0.8958797454833984
node_2: feature_name=Rps29	feature_id[0].value <= threshold=3.9981586933135986
node_3: feature_name=Rps10	feature_id[30].value <= threshold=3.1567740440368652
node_4: feature_name=Fau	feature_id[22].value > threshold=3.3140207529067993
node_108: feature_name=Tmsb4x	feature_id[13].value > threshold=4.189540147781372
node_130: feature_name=Tmsb4x	feature_id[13].value <= threshold=5.0238587856292725
node_131: feature_name=Rps15a	feature_id[43].value <= threshold=3.384246587753296
node_132: feature_name=Rps17	feature_id[53].value > threshold=2.7403194904327393
node_140: feature_name=Rpl35a	feature_id[40].value > threshold=2.858513832092285
Class: mRNA vaccine + mRNA vaccine
Rules_74	passed counts:3
node_0: feature_name=LOC121136904	feature_id[1].value <= threshold=1.2424533367156982
node_1: feature_name=Dapl1	feature_id[5].value <= threshold=0.8958797454833984
node_2: feature_name=Rps29	feature_id[0].value <= threshold=3.9981586933135986
node_3: feature_name=Rps10	feature_id[30].value <= threshold=3.1567740440368652
node_4: feature_name=Fau	feature_id[22].value > threshold=3.3140207529067993
node_108: feature_name=Tmsb4x	feature_id[13].value > threshold=4.189540147781372
node_130: feature_name=Tmsb4x	feature_id[13].value <= threshold=5.0238587856292725
node_131: feature_name=Rps15a	feature_id[43].value <= threshold=3.384246587753296
node_132: feature_name=Rps17	feature_id[53].value > threshold=2.7403194904327393
node_140: feature_name=Rpl35a	feature_id[40].value <= threshold=2.858513832092285
Class: mRNA vaccine + Attenuated vaccine
Rules_75	passed counts:3
node_0: feature_name=LOC121136904	feature_id[1].value <= threshold=1.2424533367156982
node_1: feature_name=Dapl1	feature_id[5].value <= threshold=0.8958797454833984
node_2: feature_name=Rps29	feature_id[0].value <= threshold=3.9981586933135986
node_3: feature_name=Rps10	feature_id[30].value <= threshold=3.1567740440368652
node_4: feature_name=Fau	feature_id[22].value > threshold=3.3140207529067993
node_108: feature_name=Tmsb4x	feature_id[13].value <= threshold=4.189540147781372
node_109: feature_name=Tmsb10	feature_id[27].value <= threshold=3.637239694595337
node_110: feature_name=Rplp0	feature_id[9].value <= threshold=3.384246587753296
node_111: feature_name=Rps15	feature_id[49].value <= threshold=2.6735538244247437
node_112: feature_name=Rpsa	feature_id[42].value > threshold=2.0471723079681396
Class: Adenovirus vaccine + Adenovirus vaccine
Rules_76	passed counts:3
node_0: feature_name=LOC121136904	feature_id[1].value <= threshold=1.2424533367156982
node_1: feature_name=Dapl1	feature_id[5].value <= threshold=0.8958797454833984
node_2: feature_name=Rps29	feature_id[0].value <= threshold=3.9981586933135986
node_3: feature_name=Rps10	feature_id[30].value <= threshold=3.1567740440368652
node_4: feature_name=Fau	feature_id[22].value <= threshold=3.3140207529067993
node_5: feature_name=LOC121136222	feature_id[12].value > threshold=2.1383330821990967
node_37: feature_name=B2m	feature_id[31].value <= threshold=1.7005987167358398
node_38: feature_name=Rps29	feature_id[0].value > threshold=3.540854334831238
node_50: feature_name=Rplp0	feature_id[9].value > threshold=3.272674798965454
node_60: feature_name=Rps28	feature_id[20].value > threshold=3.3140207529067993
node_64: feature_name=Eif1	feature_id[10].value <= threshold=1.497866153717041
Class: mRNA vaccine + mRNA vaccine
Rules_77	passed counts:3
node_0: feature_name=LOC121136904	feature_id[1].value <= threshold=1.2424533367156982
node_1: feature_name=Dapl1	feature_id[5].value <= threshold=0.8958797454833984
node_2: feature_name=Rps29	feature_id[0].value <= threshold=3.9981586933135986
node_3: feature_name=Rps10	feature_id[30].value <= threshold=3.1567740440368652
node_4: feature_name=Fau	feature_id[22].value <= threshold=3.3140207529067993
node_5: feature_name=LOC121136222	feature_id[12].value <= threshold=2.1383330821990967
node_6: feature_name=B2m	feature_id[31].value > threshold=2.0126758217811584
node_28: feature_name=S100a8	feature_id[33].value <= threshold=1.2424533367156982
node_29: feature_name=Rps20	feature_id[3].value <= threshold=3.1567740440368652
Class: Attenuated vaccine + Attenuated vaccine
Rules_78	passed counts:3
node_0: feature_name=LOC121136904	feature_id[1].value <= threshold=1.2424533367156982
node_1: feature_name=Dapl1	feature_id[5].value <= threshold=0.8958797454833984
node_2: feature_name=Rps29	feature_id[0].value <= threshold=3.9981586933135986
node_3: feature_name=Rps10	feature_id[30].value <= threshold=3.1567740440368652
node_4: feature_name=Fau	feature_id[22].value <= threshold=3.3140207529067993
node_5: feature_name=LOC121136222	feature_id[12].value <= threshold=2.1383330821990967
node_6: feature_name=B2m	feature_id[31].value <= threshold=2.0126758217811584
node_7: feature_name=Rps29	feature_id[0].value > threshold=3.276966691017151
node_15: feature_name=Rps7	feature_id[41].value > threshold=2.970085620880127
node_25: feature_name=Rps3	feature_id[19].value > threshold=2.6735538244247437
Class: Attenuated vaccine + Attenuated vaccine
Rules_79	passed counts:2
node_0: feature_name=LOC121136904	feature_id[1].value > threshold=1.2424533367156982
node_262: feature_name=Rps20	feature_id[3].value > threshold=3.540854334831238
node_344: feature_name=Rps27a	feature_id[59].value > threshold=2.6735538244247437
node_378: feature_name=Rpl13a	feature_id[2].value > threshold=3.0677825212478638
node_394: feature_name=Gan	feature_id[32].value > threshold=0.3465735912322998
node_402: feature_name=LOC121133550	feature_id[16].value <= threshold=3.3140207529067993
node_403: feature_name=Rps10	feature_id[30].value > threshold=2.6735538244247437
node_407: feature_name=Rps17	feature_id[53].value <= threshold=2.3502402305603027
node_408: feature_name=Actg1	feature_id[58].value <= threshold=0.8958797454833984
node_409: feature_name=Rps14	feature_id[15].value > threshold=3.0645251274108887
Class: Attenuated vaccine + Attenuated vaccine
Rules_80	passed counts:2
node_0: feature_name=LOC121136904	feature_id[1].value > threshold=1.2424533367156982
node_262: feature_name=Rps20	feature_id[3].value > threshold=3.540854334831238
node_344: feature_name=Rps27a	feature_id[59].value > threshold=2.6735538244247437
node_378: feature_name=Rpl13a	feature_id[2].value > threshold=3.0677825212478638
node_394: feature_name=Gan	feature_id[32].value > threshold=0.3465735912322998
node_402: feature_name=LOC121133550	feature_id[16].value <= threshold=3.3140207529067993
node_403: feature_name=Rps10	feature_id[30].value > threshold=2.6735538244247437
node_407: feature_name=Rps17	feature_id[53].value <= threshold=2.3502402305603027
node_408: feature_name=Actg1	feature_id[58].value <= threshold=0.8958797454833984
node_409: feature_name=Rps14	feature_id[15].value <= threshold=3.0645251274108887
node_410: feature_name=Rpl13	feature_id[6].value > threshold=2.1783543825149536
Class: Adenovirus vaccine + Adenovirus vaccine
Rules_81	passed counts:2
node_0: feature_name=LOC121136904	feature_id[1].value > threshold=1.2424533367156982
node_262: feature_name=Rps20	feature_id[3].value > threshold=3.540854334831238
node_344: feature_name=Rps27a	feature_id[59].value > threshold=2.6735538244247437
node_378: feature_name=Rpl13a	feature_id[2].value <= threshold=3.0677825212478638
node_379: feature_name=Eif1	feature_id[10].value > threshold=1.497866153717041
node_387: feature_name=Rps29	feature_id[0].value <= threshold=3.881510615348816
node_388: feature_name=Gan	feature_id[32].value <= threshold=1.1512925624847412
node_389: feature_name=Rps3a	feature_id[46].value > threshold=3.082708954811096
Class: mRNA vaccine + Attenuated vaccine
Rules_82	passed counts:2
node_0: feature_name=LOC121136904	feature_id[1].value > threshold=1.2424533367156982
node_262: feature_name=Rps20	feature_id[3].value > threshold=3.540854334831238
node_344: feature_name=Rps27a	feature_id[59].value > threshold=2.6735538244247437
node_378: feature_name=Rpl13a	feature_id[2].value <= threshold=3.0677825212478638
node_379: feature_name=Eif1	feature_id[10].value <= threshold=1.497866153717041
node_380: feature_name=Tmsb10	feature_id[27].value > threshold=3.3497501611709595
node_384: feature_name=rna-NC-013276.1:72..1026	feature_id[54].value <= threshold=1.9560115337371826
Class: mRNA vaccine + Attenuated vaccine
Rules_83	passed counts:2
node_0: feature_name=LOC121136904	feature_id[1].value > threshold=1.2424533367156982
node_262: feature_name=Rps20	feature_id[3].value > threshold=3.540854334831238
node_344: feature_name=Rps27a	feature_id[59].value <= threshold=2.6735538244247437
node_345: feature_name=Eif1	feature_id[10].value > threshold=1.7005987167358398
node_363: feature_name=Rpl37a	feature_id[34].value > threshold=3.3497501611709595
node_367: feature_name=LOC121133550	feature_id[16].value <= threshold=0.3465735912322998
node_368: feature_name=Rps18	feature_id[17].value > threshold=3.6975537538528442
Class: mRNA vaccine + Attenuated vaccine
Rules_84	passed counts:2
node_0: feature_name=LOC121136904	feature_id[1].value > threshold=1.2424533367156982
node_262: feature_name=Rps20	feature_id[3].value > threshold=3.540854334831238
node_344: feature_name=Rps27a	feature_id[59].value <= threshold=2.6735538244247437
node_345: feature_name=Eif1	feature_id[10].value > threshold=1.7005987167358398
node_363: feature_name=Rpl37a	feature_id[34].value > threshold=3.3497501611709595
node_367: feature_name=LOC121133550	feature_id[16].value <= threshold=0.3465735912322998
node_368: feature_name=Rps18	feature_id[17].value <= threshold=3.6975537538528442
node_369: feature_name=Rpl26	feature_id[8].value > threshold=2.86179256439209
Class: Attenuated vaccine + Attenuated vaccine
Rules_85	passed counts:2
node_0: feature_name=LOC121136904	feature_id[1].value > threshold=1.2424533367156982
node_262: feature_name=Rps20	feature_id[3].value > threshold=3.540854334831238
node_344: feature_name=Rps27a	feature_id[59].value <= threshold=2.6735538244247437
node_345: feature_name=Eif1	feature_id[10].value <= threshold=1.7005987167358398
node_346: feature_name=Rps7	feature_id[41].value > threshold=3.1132683753967285
node_356: feature_name=Ddx5	feature_id[25].value <= threshold=2.0715673565864563
node_357: feature_name=LOC121136222	feature_id[12].value > threshold=2.6155543327331543
Class: mRNA vaccine + mRNA vaccine
Rules_86	passed counts:2
node_0: feature_name=LOC121136904	feature_id[1].value > threshold=1.2424533367156982
node_262: feature_name=Rps20	feature_id[3].value > threshold=3.540854334831238
node_344: feature_name=Rps27a	feature_id[59].value <= threshold=2.6735538244247437
node_345: feature_name=Eif1	feature_id[10].value <= threshold=1.7005987167358398
node_346: feature_name=Rps7	feature_id[41].value <= threshold=3.1132683753967285
node_347: feature_name=Rps20	feature_id[3].value <= threshold=3.849921226501465
node_348: feature_name=Eef1a1	feature_id[23].value <= threshold=3.6105525493621826
node_349: feature_name=LOC121136222	feature_id[12].value <= threshold=1.8688347935676575
node_350: feature_name=Rps10	feature_id[30].value > threshold=3.236945390701294
Class: Adenovirus vaccine + Adenovirus vaccine
Rules_87	passed counts:2
node_0: feature_name=LOC121136904	feature_id[1].value > threshold=1.2424533367156982
node_262: feature_name=Rps20	feature_id[3].value > threshold=3.540854334831238
node_344: feature_name=Rps27a	feature_id[59].value <= threshold=2.6735538244247437
node_345: feature_name=Eif1	feature_id[10].value <= threshold=1.7005987167358398
node_346: feature_name=Rps7	feature_id[41].value <= threshold=3.1132683753967285
node_347: feature_name=Rps20	feature_id[3].value <= threshold=3.849921226501465
node_348: feature_name=Eef1a1	feature_id[23].value <= threshold=3.6105525493621826
node_349: feature_name=LOC121136222	feature_id[12].value <= threshold=1.8688347935676575
node_350: feature_name=Rps10	feature_id[30].value <= threshold=3.236945390701294
Class: Non-vaccinated
Rules_88	passed counts:2
node_0: feature_name=LOC121136904	feature_id[1].value > threshold=1.2424533367156982
node_262: feature_name=Rps20	feature_id[3].value <= threshold=3.540854334831238
node_263: feature_name=Eif1	feature_id[10].value > threshold=1.8688347935676575
node_337: feature_name=Zfp36l2	feature_id[55].value > threshold=0.3465735912322998
node_339: feature_name=Rpl37a	feature_id[34].value <= threshold=3.2951505184173584
node_340: feature_name=Zfp36l2	feature_id[55].value <= threshold=1.1512925624847412
Class: Adenovirus vaccine + Adenovirus vaccine
Rules_89	passed counts:2
node_0: feature_name=LOC121136904	feature_id[1].value > threshold=1.2424533367156982
node_262: feature_name=Rps20	feature_id[3].value <= threshold=3.540854334831238
node_263: feature_name=Eif1	feature_id[10].value > threshold=1.8688347935676575
node_337: feature_name=Zfp36l2	feature_id[55].value <= threshold=0.3465735912322998
Class: Non-vaccinated
Rules_90	passed counts:2
node_0: feature_name=LOC121136904	feature_id[1].value > threshold=1.2424533367156982
node_262: feature_name=Rps20	feature_id[3].value <= threshold=3.540854334831238
node_263: feature_name=Eif1	feature_id[10].value <= threshold=1.8688347935676575
node_264: feature_name=Coro1a	feature_id[24].value > threshold=1.7005987167358398
node_322: feature_name=LOC121137942	feature_id[18].value > threshold=2.7403194904327393
node_332: feature_name=LOC121136222	feature_id[12].value <= threshold=1.589026927947998
Class: Adenovirus vaccine + Adenovirus vaccine
Rules_91	passed counts:2
node_0: feature_name=LOC121136904	feature_id[1].value > threshold=1.2424533367156982
node_262: feature_name=Rps20	feature_id[3].value <= threshold=3.540854334831238
node_263: feature_name=Eif1	feature_id[10].value <= threshold=1.8688347935676575
node_264: feature_name=Coro1a	feature_id[24].value > threshold=1.7005987167358398
node_322: feature_name=LOC121137942	feature_id[18].value <= threshold=2.7403194904327393
node_323: feature_name=Rpl13	feature_id[6].value > threshold=2.2499048709869385
node_327: feature_name=LOC121136222	feature_id[12].value <= threshold=2.0715673565864563
Class: Adenovirus vaccine + Adenovirus vaccine
Rules_92	passed counts:2
node_0: feature_name=LOC121136904	feature_id[1].value > threshold=1.2424533367156982
node_262: feature_name=Rps20	feature_id[3].value <= threshold=3.540854334831238
node_263: feature_name=Eif1	feature_id[10].value <= threshold=1.8688347935676575
node_264: feature_name=Coro1a	feature_id[24].value <= threshold=1.7005987167358398
node_265: feature_name=Rps20	feature_id[3].value > threshold=3.276966691017151
node_291: feature_name=Rps10	feature_id[30].value > threshold=3.218075156211853
node_317: feature_name=Rps27	feature_id[47].value <= threshold=3.276966691017151
node_318: feature_name=Rps23	feature_id[29].value > threshold=2.9318156242370605
Class: mRNA vaccine + mRNA vaccine
Rules_93	passed counts:2
node_0: feature_name=LOC121136904	feature_id[1].value > threshold=1.2424533367156982
node_262: feature_name=Rps20	feature_id[3].value <= threshold=3.540854334831238
node_263: feature_name=Eif1	feature_id[10].value <= threshold=1.8688347935676575
node_264: feature_name=Coro1a	feature_id[24].value <= threshold=1.7005987167358398
node_265: feature_name=Rps20	feature_id[3].value > threshold=3.276966691017151
node_291: feature_name=Rps10	feature_id[30].value <= threshold=3.218075156211853
node_292: feature_name=LOC101833432	feature_id[26].value <= threshold=1.8688347935676575
node_293: feature_name=Rpl27a	feature_id[35].value <= threshold=2.3502402305603027
node_294: feature_name=LOC121136904	feature_id[1].value > threshold=1.589026927947998
Class: Non-vaccinated
Rules_94	passed counts:2
node_0: feature_name=LOC121136904	feature_id[1].value > threshold=1.2424533367156982
node_262: feature_name=Rps20	feature_id[3].value <= threshold=3.540854334831238
node_263: feature_name=Eif1	feature_id[10].value <= threshold=1.8688347935676575
node_264: feature_name=Coro1a	feature_id[24].value <= threshold=1.7005987167358398
node_265: feature_name=Rps20	feature_id[3].value <= threshold=3.276966691017151
node_266: feature_name=B2m	feature_id[31].value > threshold=2.0126758217811584
node_282: feature_name=rna-NC-013276.1:72..1026	feature_id[54].value > threshold=2.5053176879882812
node_288: feature_name=Rpl26	feature_id[8].value > threshold=2.5964784622192383
Class: Attenuated vaccine + Attenuated vaccine
Rules_95	passed counts:2
node_0: feature_name=LOC121136904	feature_id[1].value > threshold=1.2424533367156982
node_262: feature_name=Rps20	feature_id[3].value <= threshold=3.540854334831238
node_263: feature_name=Eif1	feature_id[10].value <= threshold=1.8688347935676575
node_264: feature_name=Coro1a	feature_id[24].value <= threshold=1.7005987167358398
node_265: feature_name=Rps20	feature_id[3].value <= threshold=3.276966691017151
node_266: feature_name=B2m	feature_id[31].value > threshold=2.0126758217811584
node_282: feature_name=rna-NC-013276.1:72..1026	feature_id[54].value <= threshold=2.5053176879882812
node_283: feature_name=Serf2	feature_id[56].value > threshold=1.8688347935676575
node_285: feature_name=Tmsb10	feature_id[27].value <= threshold=3.2573564052581787
Class: Adenovirus vaccine + Adenovirus vaccine
Rules_96	passed counts:2
node_0: feature_name=LOC121136904	feature_id[1].value > threshold=1.2424533367156982
node_262: feature_name=Rps20	feature_id[3].value <= threshold=3.540854334831238
node_263: feature_name=Eif1	feature_id[10].value <= threshold=1.8688347935676575
node_264: feature_name=Coro1a	feature_id[24].value <= threshold=1.7005987167358398
node_265: feature_name=Rps20	feature_id[3].value <= threshold=3.276966691017151
node_266: feature_name=B2m	feature_id[31].value <= threshold=2.0126758217811584
node_267: feature_name=Zfp36l2	feature_id[55].value > threshold=0.8958797454833984
node_277: feature_name=Arhgdib	feature_id[7].value <= threshold=0.8958797454833984
node_278: feature_name=Rpl38	feature_id[4].value <= threshold=3.198464870452881
Class: Adenovirus vaccine + Adenovirus vaccine
Rules_97	passed counts:2
node_0: feature_name=LOC121136904	feature_id[1].value > threshold=1.2424533367156982
node_262: feature_name=Rps20	feature_id[3].value <= threshold=3.540854334831238
node_263: feature_name=Eif1	feature_id[10].value <= threshold=1.8688347935676575
node_264: feature_name=Coro1a	feature_id[24].value <= threshold=1.7005987167358398
node_265: feature_name=Rps20	feature_id[3].value <= threshold=3.276966691017151
node_266: feature_name=B2m	feature_id[31].value <= threshold=2.0126758217811584
node_267: feature_name=Zfp36l2	feature_id[55].value <= threshold=0.8958797454833984
node_268: feature_name=Rps7	feature_id[41].value <= threshold=2.602003335952759
node_269: feature_name=Rps27	feature_id[47].value <= threshold=2.470821261405945
Class: Adenovirus vaccine + Adenovirus vaccine
Rules_98	passed counts:2
node_0: feature_name=LOC121136904	feature_id[1].value <= threshold=1.2424533367156982
node_1: feature_name=Dapl1	feature_id[5].value > threshold=0.8958797454833984
node_255: feature_name=Rpl13a	feature_id[2].value > threshold=3.494667649269104
node_259: feature_name=Rpl38	feature_id[4].value <= threshold=3.425592541694641
Class: mRNA vaccine + Attenuated vaccine
Rules_99	passed counts:2
node_0: feature_name=LOC121136904	feature_id[1].value <= threshold=1.2424533367156982
node_1: feature_name=Dapl1	feature_id[5].value <= threshold=0.8958797454833984
node_2: feature_name=Rps29	feature_id[0].value > threshold=3.9981586933135986
node_226: feature_name=LOC121144049	feature_id[14].value <= threshold=1.497866153717041
node_227: feature_name=Tpt1	feature_id[37].value > threshold=3.0677825212478638
node_235: feature_name=Rpsa	feature_id[42].value <= threshold=3.0201274156570435
node_236: feature_name=Serf2	feature_id[56].value <= threshold=1.497866153717041
node_237: feature_name=Rpl26	feature_id[8].value > threshold=3.145784616470337
Class: mRNA vaccine + Attenuated vaccine
Rules_100	passed counts:2
node_0: feature_name=LOC121136904	feature_id[1].value <= threshold=1.2424533367156982
node_1: feature_name=Dapl1	feature_id[5].value <= threshold=0.8958797454833984
node_2: feature_name=Rps29	feature_id[0].value > threshold=3.9981586933135986
node_226: feature_name=LOC121144049	feature_id[14].value <= threshold=1.497866153717041
node_227: feature_name=Tpt1	feature_id[37].value <= threshold=3.0677825212478638
node_228: feature_name=Tpt1	feature_id[37].value <= threshold=2.943052053451538
node_229: feature_name=Btg1	feature_id[57].value > threshold=1.0397207736968994
Class: Non-vaccinated
Rules_101	passed counts:2
node_0: feature_name=LOC121136904	feature_id[1].value <= threshold=1.2424533367156982
node_1: feature_name=Dapl1	feature_id[5].value <= threshold=0.8958797454833984
node_2: feature_name=Rps29	feature_id[0].value > threshold=3.9981586933135986
node_226: feature_name=LOC121144049	feature_id[14].value <= threshold=1.497866153717041
node_227: feature_name=Tpt1	feature_id[37].value <= threshold=3.0677825212478638
node_228: feature_name=Tpt1	feature_id[37].value <= threshold=2.943052053451538
node_229: feature_name=Btg1	feature_id[57].value <= threshold=1.0397207736968994
Class: Attenuated vaccine + Attenuated vaccine
Rules_102	passed counts:2
node_0: feature_name=LOC121136904	feature_id[1].value <= threshold=1.2424533367156982
node_1: feature_name=Dapl1	feature_id[5].value <= threshold=0.8958797454833984
node_2: feature_name=Rps29	feature_id[0].value <= threshold=3.9981586933135986
node_3: feature_name=Rps10	feature_id[30].value > threshold=3.1567740440368652
node_151: feature_name=Junb	feature_id[50].value <= threshold=2.2499048709869385
node_152: feature_name=Rps14	feature_id[15].value > threshold=2.970085620880127
node_182: feature_name=LOC121133550	feature_id[16].value > threshold=1.2424533367156982
Class: Attenuated vaccine + Attenuated vaccine
Rules_103	passed counts:2
node_0: feature_name=LOC121136904	feature_id[1].value <= threshold=1.2424533367156982
node_1: feature_name=Dapl1	feature_id[5].value <= threshold=0.8958797454833984
node_2: feature_name=Rps29	feature_id[0].value <= threshold=3.9981586933135986
node_3: feature_name=Rps10	feature_id[30].value > threshold=3.1567740440368652
node_151: feature_name=Junb	feature_id[50].value <= threshold=2.2499048709869385
node_152: feature_name=Rps14	feature_id[15].value > threshold=2.970085620880127
node_182: feature_name=LOC121133550	feature_id[16].value <= threshold=1.2424533367156982
node_183: feature_name=Rps27	feature_id[47].value > threshold=2.86179256439209
node_193: feature_name=Rpl35a	feature_id[40].value > threshold=2.3502402305603027
node_197: feature_name=S100a8	feature_id[33].value <= threshold=2.1383330821990967
node_198: feature_name=Rps27a	feature_id[59].value > threshold=2.4414010047912598
node_202: feature_name=rna-NC-013276.1:72..1026	feature_id[54].value <= threshold=2.7361353635787964
node_203: feature_name=Rpl35a	feature_id[40].value <= threshold=3.2951505184173584
node_204: feature_name=Rpl13a	feature_id[2].value > threshold=2.802901029586792
node_206: feature_name=Rps3	feature_id[19].value > threshold=2.297559976577759
node_208: feature_name=Rps16	feature_id[39].value > threshold=2.86179256439209
node_212: feature_name=Rps24	feature_id[21].value > threshold=3.592693567276001
node_214: feature_name=Rps10	feature_id[30].value > threshold=3.737386107444763
node_216: feature_name=Rps15	feature_id[49].value > threshold=3.2573564052581787
Class: mRNA vaccine + Attenuated vaccine
Rules_104	passed counts:2
node_0: feature_name=LOC121136904	feature_id[1].value <= threshold=1.2424533367156982
node_1: feature_name=Dapl1	feature_id[5].value <= threshold=0.8958797454833984
node_2: feature_name=Rps29	feature_id[0].value <= threshold=3.9981586933135986
node_3: feature_name=Rps10	feature_id[30].value > threshold=3.1567740440368652
node_151: feature_name=Junb	feature_id[50].value <= threshold=2.2499048709869385
node_152: feature_name=Rps14	feature_id[15].value > threshold=2.970085620880127
node_182: feature_name=LOC121133550	feature_id[16].value <= threshold=1.2424533367156982
node_183: feature_name=Rps27	feature_id[47].value > threshold=2.86179256439209
node_193: feature_name=Rpl35a	feature_id[40].value > threshold=2.3502402305603027
node_197: feature_name=S100a8	feature_id[33].value <= threshold=2.1383330821990967
node_198: feature_name=Rps27a	feature_id[59].value > threshold=2.4414010047912598
node_202: feature_name=rna-NC-013276.1:72..1026	feature_id[54].value <= threshold=2.7361353635787964
node_203: feature_name=Rpl35a	feature_id[40].value <= threshold=3.2951505184173584
node_204: feature_name=Rpl13a	feature_id[2].value > threshold=2.802901029586792
node_206: feature_name=Rps3	feature_id[19].value > threshold=2.297559976577759
node_208: feature_name=Rps16	feature_id[39].value <= threshold=2.86179256439209
node_209: feature_name=Pfn1	feature_id[28].value <= threshold=2.3937458992004395
Class: mRNA vaccine + mRNA vaccine
Rules_105	passed counts:2
node_0: feature_name=LOC121136904	feature_id[1].value <= threshold=1.2424533367156982
node_1: feature_name=Dapl1	feature_id[5].value <= threshold=0.8958797454833984
node_2: feature_name=Rps29	feature_id[0].value <= threshold=3.9981586933135986
node_3: feature_name=Rps10	feature_id[30].value > threshold=3.1567740440368652
node_151: feature_name=Junb	feature_id[50].value <= threshold=2.2499048709869385
node_152: feature_name=Rps14	feature_id[15].value > threshold=2.970085620880127
node_182: feature_name=LOC121133550	feature_id[16].value <= threshold=1.2424533367156982
node_183: feature_name=Rps27	feature_id[47].value > threshold=2.86179256439209
node_193: feature_name=Rpl35a	feature_id[40].value > threshold=2.3502402305603027
node_197: feature_name=S100a8	feature_id[33].value <= threshold=2.1383330821990967
node_198: feature_name=Rps27a	feature_id[59].value <= threshold=2.4414010047912598
node_199: feature_name=Rps18	feature_id[17].value <= threshold=3.649898648262024
Class: mRNA vaccine + mRNA vaccine
Rules_106	passed counts:2
node_0: feature_name=LOC121136904	feature_id[1].value <= threshold=1.2424533367156982
node_1: feature_name=Dapl1	feature_id[5].value <= threshold=0.8958797454833984
node_2: feature_name=Rps29	feature_id[0].value <= threshold=3.9981586933135986
node_3: feature_name=Rps10	feature_id[30].value > threshold=3.1567740440368652
node_151: feature_name=Junb	feature_id[50].value <= threshold=2.2499048709869385
node_152: feature_name=Rps14	feature_id[15].value <= threshold=2.970085620880127
node_153: feature_name=Rplp1	feature_id[44].value > threshold=4.166635274887085
node_169: feature_name=Tmsb4x	feature_id[13].value > threshold=4.204581260681152
node_177: feature_name=Rpl13	feature_id[6].value > threshold=3.1567740440368652
Class: mRNA vaccine + Attenuated vaccine
Rules_107	passed counts:2
node_0: feature_name=LOC121136904	feature_id[1].value <= threshold=1.2424533367156982
node_1: feature_name=Dapl1	feature_id[5].value <= threshold=0.8958797454833984
node_2: feature_name=Rps29	feature_id[0].value <= threshold=3.9981586933135986
node_3: feature_name=Rps10	feature_id[30].value > threshold=3.1567740440368652
node_151: feature_name=Junb	feature_id[50].value <= threshold=2.2499048709869385
node_152: feature_name=Rps14	feature_id[15].value <= threshold=2.970085620880127
node_153: feature_name=Rplp1	feature_id[44].value > threshold=4.166635274887085
node_169: feature_name=Tmsb4x	feature_id[13].value > threshold=4.204581260681152
node_177: feature_name=Rpl13	feature_id[6].value <= threshold=3.1567740440368652
node_178: feature_name=Rps27a	feature_id[59].value <= threshold=2.5249279737472534
Class: mRNA vaccine + Attenuated vaccine
Rules_108	passed counts:2
node_0: feature_name=LOC121136904	feature_id[1].value <= threshold=1.2424533367156982
node_1: feature_name=Dapl1	feature_id[5].value <= threshold=0.8958797454833984
node_2: feature_name=Rps29	feature_id[0].value <= threshold=3.9981586933135986
node_3: feature_name=Rps10	feature_id[30].value > threshold=3.1567740440368652
node_151: feature_name=Junb	feature_id[50].value <= threshold=2.2499048709869385
node_152: feature_name=Rps14	feature_id[15].value <= threshold=2.970085620880127
node_153: feature_name=Rplp1	feature_id[44].value <= threshold=4.166635274887085
node_154: feature_name=Rplp0	feature_id[9].value > threshold=3.331566333770752
node_164: feature_name=LOC121144049	feature_id[14].value <= threshold=0.3465735912322998
Class: Adenovirus vaccine + Adenovirus vaccine
Rules_109	passed counts:2
node_0: feature_name=LOC121136904	feature_id[1].value <= threshold=1.2424533367156982
node_1: feature_name=Dapl1	feature_id[5].value <= threshold=0.8958797454833984
node_2: feature_name=Rps29	feature_id[0].value <= threshold=3.9981586933135986
node_3: feature_name=Rps10	feature_id[30].value > threshold=3.1567740440368652
node_151: feature_name=Junb	feature_id[50].value <= threshold=2.2499048709869385
node_152: feature_name=Rps14	feature_id[15].value <= threshold=2.970085620880127
node_153: feature_name=Rplp1	feature_id[44].value <= threshold=4.166635274887085
node_154: feature_name=Rplp0	feature_id[9].value <= threshold=3.331566333770752
node_155: feature_name=Rps23	feature_id[29].value > threshold=3.0677825212478638
node_159: feature_name=Coro1a	feature_id[24].value <= threshold=1.2424533367156982
Class: mRNA vaccine + mRNA vaccine
Rules_110	passed counts:2
node_0: feature_name=LOC121136904	feature_id[1].value <= threshold=1.2424533367156982
node_1: feature_name=Dapl1	feature_id[5].value <= threshold=0.8958797454833984
node_2: feature_name=Rps29	feature_id[0].value <= threshold=3.9981586933135986
node_3: feature_name=Rps10	feature_id[30].value > threshold=3.1567740440368652
node_151: feature_name=Junb	feature_id[50].value <= threshold=2.2499048709869385
node_152: feature_name=Rps14	feature_id[15].value <= threshold=2.970085620880127
node_153: feature_name=Rplp1	feature_id[44].value <= threshold=4.166635274887085
node_154: feature_name=Rplp0	feature_id[9].value <= threshold=3.331566333770752
node_155: feature_name=Rps23	feature_id[29].value <= threshold=3.0677825212478638
node_156: feature_name=Rps29	feature_id[0].value > threshold=3.7800402641296387
Class: Attenuated vaccine + Attenuated vaccine
Rules_111	passed counts:2
node_0: feature_name=LOC121136904	feature_id[1].value <= threshold=1.2424533367156982
node_1: feature_name=Dapl1	feature_id[5].value <= threshold=0.8958797454833984
node_2: feature_name=Rps29	feature_id[0].value <= threshold=3.9981586933135986
node_3: feature_name=Rps10	feature_id[30].value <= threshold=3.1567740440368652
node_4: feature_name=Fau	feature_id[22].value > threshold=3.3140207529067993
node_108: feature_name=Tmsb4x	feature_id[13].value > threshold=4.189540147781372
node_130: feature_name=Tmsb4x	feature_id[13].value > threshold=5.0238587856292725
node_148: feature_name=S100a8	feature_id[33].value <= threshold=1.9033312797546387
Class: mRNA vaccine + mRNA vaccine
Rules_112	passed counts:2
node_0: feature_name=LOC121136904	feature_id[1].value <= threshold=1.2424533367156982
node_1: feature_name=Dapl1	feature_id[5].value <= threshold=0.8958797454833984
node_2: feature_name=Rps29	feature_id[0].value <= threshold=3.9981586933135986
node_3: feature_name=Rps10	feature_id[30].value <= threshold=3.1567740440368652
node_4: feature_name=Fau	feature_id[22].value > threshold=3.3140207529067993
node_108: feature_name=Tmsb4x	feature_id[13].value > threshold=4.189540147781372
node_130: feature_name=Tmsb4x	feature_id[13].value <= threshold=5.0238587856292725
node_131: feature_name=Rps15a	feature_id[43].value > threshold=3.384246587753296
node_143: feature_name=Serf2	feature_id[56].value > threshold=2.1910133361816406
Class: mRNA vaccine + Attenuated vaccine
Rules_113	passed counts:2
node_0: feature_name=LOC121136904	feature_id[1].value <= threshold=1.2424533367156982
node_1: feature_name=Dapl1	feature_id[5].value <= threshold=0.8958797454833984
node_2: feature_name=Rps29	feature_id[0].value <= threshold=3.9981586933135986
node_3: feature_name=Rps10	feature_id[30].value <= threshold=3.1567740440368652
node_4: feature_name=Fau	feature_id[22].value > threshold=3.3140207529067993
node_108: feature_name=Tmsb4x	feature_id[13].value > threshold=4.189540147781372
node_130: feature_name=Tmsb4x	feature_id[13].value <= threshold=5.0238587856292725
node_131: feature_name=Rps15a	feature_id[43].value > threshold=3.384246587753296
node_143: feature_name=Serf2	feature_id[56].value <= threshold=2.1910133361816406
node_144: feature_name=Tmsb10	feature_id[27].value <= threshold=3.5357866287231445
Class: Non-vaccinated
Rules_114	passed counts:2
node_0: feature_name=LOC121136904	feature_id[1].value <= threshold=1.2424533367156982
node_1: feature_name=Dapl1	feature_id[5].value <= threshold=0.8958797454833984
node_2: feature_name=Rps29	feature_id[0].value <= threshold=3.9981586933135986
node_3: feature_name=Rps10	feature_id[30].value <= threshold=3.1567740440368652
node_4: feature_name=Fau	feature_id[22].value <= threshold=3.3140207529067993
node_5: feature_name=LOC121136222	feature_id[12].value > threshold=2.1383330821990967
node_37: feature_name=B2m	feature_id[31].value > threshold=1.7005987167358398
node_71: feature_name=S100a8	feature_id[33].value > threshold=0.8958797454833984
node_83: feature_name=Uba52	feature_id[11].value > threshold=2.7403194904327393
node_91: feature_name=Eef1a1	feature_id[23].value > threshold=3.238486170768738
node_101: feature_name=Arhgdib	feature_id[7].value <= threshold=1.7005987167358398
node_102: feature_name=Sec61g	feature_id[52].value <= threshold=1.8688347935676575
node_103: feature_name=Rpl13a	feature_id[2].value <= threshold=2.86179256439209
Class: mRNA vaccine + Attenuated vaccine
Rules_115	passed counts:2
node_0: feature_name=LOC121136904	feature_id[1].value <= threshold=1.2424533367156982
node_1: feature_name=Dapl1	feature_id[5].value <= threshold=0.8958797454833984
node_2: feature_name=Rps29	feature_id[0].value <= threshold=3.9981586933135986
node_3: feature_name=Rps10	feature_id[30].value <= threshold=3.1567740440368652
node_4: feature_name=Fau	feature_id[22].value <= threshold=3.3140207529067993
node_5: feature_name=LOC121136222	feature_id[12].value > threshold=2.1383330821990967
node_37: feature_name=B2m	feature_id[31].value > threshold=1.7005987167358398
node_71: feature_name=S100a8	feature_id[33].value > threshold=0.8958797454833984
node_83: feature_name=Uba52	feature_id[11].value > threshold=2.7403194904327393
node_91: feature_name=Eef1a1	feature_id[23].value <= threshold=3.238486170768738
node_92: feature_name=Rps29	feature_id[0].value > threshold=3.4960482120513916
node_94: feature_name=Rps15a	feature_id[43].value <= threshold=2.86179256439209
Class: mRNA vaccine + Attenuated vaccine
Rules_116	passed counts:2
node_0: feature_name=LOC121136904	feature_id[1].value <= threshold=1.2424533367156982
node_1: feature_name=Dapl1	feature_id[5].value <= threshold=0.8958797454833984
node_2: feature_name=Rps29	feature_id[0].value <= threshold=3.9981586933135986
node_3: feature_name=Rps10	feature_id[30].value <= threshold=3.1567740440368652
node_4: feature_name=Fau	feature_id[22].value <= threshold=3.3140207529067993
node_5: feature_name=LOC121136222	feature_id[12].value > threshold=2.1383330821990967
node_37: feature_name=B2m	feature_id[31].value > threshold=1.7005987167358398
node_71: feature_name=S100a8	feature_id[33].value > threshold=0.8958797454833984
node_83: feature_name=Uba52	feature_id[11].value <= threshold=2.7403194904327393
node_84: feature_name=Rplp0	feature_id[9].value <= threshold=3.198464870452881
node_85: feature_name=Zfp36l2	feature_id[55].value <= threshold=0.8958797454833984
node_86: feature_name=Rpl13a	feature_id[2].value <= threshold=2.943052053451538
Class: Non-vaccinated
Rules_117	passed counts:2
node_0: feature_name=LOC121136904	feature_id[1].value <= threshold=1.2424533367156982
node_1: feature_name=Dapl1	feature_id[5].value <= threshold=0.8958797454833984
node_2: feature_name=Rps29	feature_id[0].value <= threshold=3.9981586933135986
node_3: feature_name=Rps10	feature_id[30].value <= threshold=3.1567740440368652
node_4: feature_name=Fau	feature_id[22].value <= threshold=3.3140207529067993
node_5: feature_name=LOC121136222	feature_id[12].value > threshold=2.1383330821990967
node_37: feature_name=B2m	feature_id[31].value > threshold=1.7005987167358398
node_71: feature_name=S100a8	feature_id[33].value <= threshold=0.8958797454833984
node_72: feature_name=Ubb	feature_id[51].value > threshold=0.5493061542510986
node_74: feature_name=Gan	feature_id[32].value > threshold=0.3465735912322998
node_76: feature_name=Rps29	feature_id[0].value > threshold=3.860230803489685
Class: Attenuated vaccine + Attenuated vaccine
Rules_118	passed counts:2
node_0: feature_name=LOC121136904	feature_id[1].value <= threshold=1.2424533367156982
node_1: feature_name=Dapl1	feature_id[5].value <= threshold=0.8958797454833984
node_2: feature_name=Rps29	feature_id[0].value <= threshold=3.9981586933135986
node_3: feature_name=Rps10	feature_id[30].value <= threshold=3.1567740440368652
node_4: feature_name=Fau	feature_id[22].value <= threshold=3.3140207529067993
node_5: feature_name=LOC121136222	feature_id[12].value > threshold=2.1383330821990967
node_37: feature_name=B2m	feature_id[31].value > threshold=1.7005987167358398
node_71: feature_name=S100a8	feature_id[33].value <= threshold=0.8958797454833984
node_72: feature_name=Ubb	feature_id[51].value > threshold=0.5493061542510986
node_74: feature_name=Gan	feature_id[32].value > threshold=0.3465735912322998
node_76: feature_name=Rps29	feature_id[0].value <= threshold=3.860230803489685
node_77: feature_name=LOC121144049	feature_id[14].value <= threshold=0.8958797454833984
node_78: feature_name=Rps29	feature_id[0].value <= threshold=3.758760452270508
Class: mRNA vaccine + mRNA vaccine
Rules_119	passed counts:2
node_0: feature_name=LOC121136904	feature_id[1].value <= threshold=1.2424533367156982
node_1: feature_name=Dapl1	feature_id[5].value <= threshold=0.8958797454833984
node_2: feature_name=Rps29	feature_id[0].value <= threshold=3.9981586933135986
node_3: feature_name=Rps10	feature_id[30].value <= threshold=3.1567740440368652
node_4: feature_name=Fau	feature_id[22].value <= threshold=3.3140207529067993
node_5: feature_name=LOC121136222	feature_id[12].value <= threshold=2.1383330821990967
node_6: feature_name=B2m	feature_id[31].value > threshold=2.0126758217811584
node_28: feature_name=S100a8	feature_id[33].value <= threshold=1.2424533367156982
node_29: feature_name=Rps20	feature_id[3].value > threshold=3.1567740440368652
node_31: feature_name=Rpl27a	feature_id[35].value > threshold=2.7403194904327393
node_33: feature_name=Arhgdib	feature_id[7].value > threshold=1.3862943649291992
Class: mRNA vaccine + Attenuated vaccine
Rules_120	passed counts:2
node_0: feature_name=LOC121136904	feature_id[1].value <= threshold=1.2424533367156982
node_1: feature_name=Dapl1	feature_id[5].value <= threshold=0.8958797454833984
node_2: feature_name=Rps29	feature_id[0].value <= threshold=3.9981586933135986
node_3: feature_name=Rps10	feature_id[30].value <= threshold=3.1567740440368652
node_4: feature_name=Fau	feature_id[22].value <= threshold=3.3140207529067993
node_5: feature_name=LOC121136222	feature_id[12].value <= threshold=2.1383330821990967
node_6: feature_name=B2m	feature_id[31].value > threshold=2.0126758217811584
node_28: feature_name=S100a8	feature_id[33].value <= threshold=1.2424533367156982
node_29: feature_name=Rps20	feature_id[3].value > threshold=3.1567740440368652
node_31: feature_name=Rpl27a	feature_id[35].value <= threshold=2.7403194904327393
Class: mRNA vaccine + mRNA vaccine
Rules_121	passed counts:1
node_0: feature_name=LOC121136904	feature_id[1].value > threshold=1.2424533367156982
node_262: feature_name=Rps20	feature_id[3].value > threshold=3.540854334831238
node_344: feature_name=Rps27a	feature_id[59].value > threshold=2.6735538244247437
node_378: feature_name=Rpl13a	feature_id[2].value > threshold=3.0677825212478638
node_394: feature_name=Gan	feature_id[32].value > threshold=0.3465735912322998
node_402: feature_name=LOC121133550	feature_id[16].value > threshold=3.3140207529067993
Class: Adenovirus vaccine + Adenovirus vaccine
Rules_122	passed counts:1
node_0: feature_name=LOC121136904	feature_id[1].value > threshold=1.2424533367156982
node_262: feature_name=Rps20	feature_id[3].value > threshold=3.540854334831238
node_344: feature_name=Rps27a	feature_id[59].value > threshold=2.6735538244247437
node_378: feature_name=Rpl13a	feature_id[2].value > threshold=3.0677825212478638
node_394: feature_name=Gan	feature_id[32].value > threshold=0.3465735912322998
node_402: feature_name=LOC121133550	feature_id[16].value <= threshold=3.3140207529067993
node_403: feature_name=Rps10	feature_id[30].value > threshold=2.6735538244247437
node_407: feature_name=Rps17	feature_id[53].value > threshold=2.3502402305603027
node_421: feature_name=LOC121144049	feature_id[14].value > threshold=1.497866153717041
node_423: feature_name=Rps20	feature_id[3].value <= threshold=3.713274598121643
Class: Adenovirus vaccine + Adenovirus vaccine
Rules_123	passed counts:1
node_0: feature_name=LOC121136904	feature_id[1].value > threshold=1.2424533367156982
node_262: feature_name=Rps20	feature_id[3].value > threshold=3.540854334831238
node_344: feature_name=Rps27a	feature_id[59].value > threshold=2.6735538244247437
node_378: feature_name=Rpl13a	feature_id[2].value > threshold=3.0677825212478638
node_394: feature_name=Gan	feature_id[32].value > threshold=0.3465735912322998
node_402: feature_name=LOC121133550	feature_id[16].value <= threshold=3.3140207529067993
node_403: feature_name=Rps10	feature_id[30].value > threshold=2.6735538244247437
node_407: feature_name=Rps17	feature_id[53].value <= threshold=2.3502402305603027
node_408: feature_name=Actg1	feature_id[58].value > threshold=0.8958797454833984
node_414: feature_name=Btg1	feature_id[57].value > threshold=2.5249279737472534
Class: mRNA vaccine + Attenuated vaccine
Rules_124	passed counts:1
node_0: feature_name=LOC121136904	feature_id[1].value > threshold=1.2424533367156982
node_262: feature_name=Rps20	feature_id[3].value > threshold=3.540854334831238
node_344: feature_name=Rps27a	feature_id[59].value > threshold=2.6735538244247437
node_378: feature_name=Rpl13a	feature_id[2].value > threshold=3.0677825212478638
node_394: feature_name=Gan	feature_id[32].value > threshold=0.3465735912322998
node_402: feature_name=LOC121133550	feature_id[16].value <= threshold=3.3140207529067993
node_403: feature_name=Rps10	feature_id[30].value > threshold=2.6735538244247437
node_407: feature_name=Rps17	feature_id[53].value <= threshold=2.3502402305603027
node_408: feature_name=Actg1	feature_id[58].value > threshold=0.8958797454833984
node_414: feature_name=Btg1	feature_id[57].value <= threshold=2.5249279737472534
node_415: feature_name=Rpl38	feature_id[4].value <= threshold=3.276966691017151
node_416: feature_name=Rpsa	feature_id[42].value > threshold=2.5529727935791016
Class: mRNA vaccine + Attenuated vaccine
Rules_125	passed counts:1
node_0: feature_name=LOC121136904	feature_id[1].value > threshold=1.2424533367156982
node_262: feature_name=Rps20	feature_id[3].value > threshold=3.540854334831238
node_344: feature_name=Rps27a	feature_id[59].value > threshold=2.6735538244247437
node_378: feature_name=Rpl13a	feature_id[2].value > threshold=3.0677825212478638
node_394: feature_name=Gan	feature_id[32].value > threshold=0.3465735912322998
node_402: feature_name=LOC121133550	feature_id[16].value <= threshold=3.3140207529067993
node_403: feature_name=Rps10	feature_id[30].value > threshold=2.6735538244247437
node_407: feature_name=Rps17	feature_id[53].value <= threshold=2.3502402305603027
node_408: feature_name=Actg1	feature_id[58].value > threshold=0.8958797454833984
node_414: feature_name=Btg1	feature_id[57].value <= threshold=2.5249279737472534
node_415: feature_name=Rpl38	feature_id[4].value <= threshold=3.276966691017151
node_416: feature_name=Rpsa	feature_id[42].value <= threshold=2.5529727935791016
Class: Attenuated vaccine + Attenuated vaccine
Rules_126	passed counts:1
node_0: feature_name=LOC121136904	feature_id[1].value > threshold=1.2424533367156982
node_262: feature_name=Rps20	feature_id[3].value > threshold=3.540854334831238
node_344: feature_name=Rps27a	feature_id[59].value > threshold=2.6735538244247437
node_378: feature_name=Rpl13a	feature_id[2].value > threshold=3.0677825212478638
node_394: feature_name=Gan	feature_id[32].value > threshold=0.3465735912322998
node_402: feature_name=LOC121133550	feature_id[16].value <= threshold=3.3140207529067993
node_403: feature_name=Rps10	feature_id[30].value > threshold=2.6735538244247437
node_407: feature_name=Rps17	feature_id[53].value <= threshold=2.3502402305603027
node_408: feature_name=Actg1	feature_id[58].value <= threshold=0.8958797454833984
node_409: feature_name=Rps14	feature_id[15].value <= threshold=3.0645251274108887
node_410: feature_name=Rpl13	feature_id[6].value <= threshold=2.1783543825149536
Class: Non-vaccinated
Rules_127	passed counts:1
node_0: feature_name=LOC121136904	feature_id[1].value > threshold=1.2424533367156982
node_262: feature_name=Rps20	feature_id[3].value > threshold=3.540854334831238
node_344: feature_name=Rps27a	feature_id[59].value > threshold=2.6735538244247437
node_378: feature_name=Rpl13a	feature_id[2].value > threshold=3.0677825212478638
node_394: feature_name=Gan	feature_id[32].value > threshold=0.3465735912322998
node_402: feature_name=LOC121133550	feature_id[16].value <= threshold=3.3140207529067993
node_403: feature_name=Rps10	feature_id[30].value <= threshold=2.6735538244247437
node_404: feature_name=LOC121136222	feature_id[12].value > threshold=2.4337671995162964
Class: Adenovirus vaccine + Adenovirus vaccine
Rules_128	passed counts:1
node_0: feature_name=LOC121136904	feature_id[1].value > threshold=1.2424533367156982
node_262: feature_name=Rps20	feature_id[3].value > threshold=3.540854334831238
node_344: feature_name=Rps27a	feature_id[59].value > threshold=2.6735538244247437
node_378: feature_name=Rpl13a	feature_id[2].value > threshold=3.0677825212478638
node_394: feature_name=Gan	feature_id[32].value > threshold=0.3465735912322998
node_402: feature_name=LOC121133550	feature_id[16].value <= threshold=3.3140207529067993
node_403: feature_name=Rps10	feature_id[30].value <= threshold=2.6735538244247437
node_404: feature_name=LOC121136222	feature_id[12].value <= threshold=2.4337671995162964
Class: Attenuated vaccine + Attenuated vaccine
Rules_129	passed counts:1
node_0: feature_name=LOC121136904	feature_id[1].value > threshold=1.2424533367156982
node_262: feature_name=Rps20	feature_id[3].value > threshold=3.540854334831238
node_344: feature_name=Rps27a	feature_id[59].value > threshold=2.6735538244247437
node_378: feature_name=Rpl13a	feature_id[2].value > threshold=3.0677825212478638
node_394: feature_name=Gan	feature_id[32].value <= threshold=0.3465735912322998
node_395: feature_name=Rps29	feature_id[0].value > threshold=3.7831555604934692
node_399: feature_name=Fau	feature_id[22].value > threshold=3.6505738496780396
Class: mRNA vaccine + mRNA vaccine
Rules_130	passed counts:1
node_0: feature_name=LOC121136904	feature_id[1].value > threshold=1.2424533367156982
node_262: feature_name=Rps20	feature_id[3].value > threshold=3.540854334831238
node_344: feature_name=Rps27a	feature_id[59].value > threshold=2.6735538244247437
node_378: feature_name=Rpl13a	feature_id[2].value > threshold=3.0677825212478638
node_394: feature_name=Gan	feature_id[32].value <= threshold=0.3465735912322998
node_395: feature_name=Rps29	feature_id[0].value <= threshold=3.7831555604934692
node_396: feature_name=B2m	feature_id[31].value <= threshold=1.8688347935676575
Class: mRNA vaccine + mRNA vaccine
Rules_131	passed counts:1
node_0: feature_name=LOC121136904	feature_id[1].value > threshold=1.2424533367156982
node_262: feature_name=Rps20	feature_id[3].value > threshold=3.540854334831238
node_344: feature_name=Rps27a	feature_id[59].value > threshold=2.6735538244247437
node_378: feature_name=Rpl13a	feature_id[2].value <= threshold=3.0677825212478638
node_379: feature_name=Eif1	feature_id[10].value > threshold=1.497866153717041
node_387: feature_name=Rps29	feature_id[0].value <= threshold=3.881510615348816
node_388: feature_name=Gan	feature_id[32].value <= threshold=1.1512925624847412
node_389: feature_name=Rps3a	feature_id[46].value <= threshold=3.082708954811096
Class: Attenuated vaccine + Attenuated vaccine
Rules_132	passed counts:1
node_0: feature_name=LOC121136904	feature_id[1].value > threshold=1.2424533367156982
node_262: feature_name=Rps20	feature_id[3].value > threshold=3.540854334831238
node_344: feature_name=Rps27a	feature_id[59].value > threshold=2.6735538244247437
node_378: feature_name=Rpl13a	feature_id[2].value <= threshold=3.0677825212478638
node_379: feature_name=Eif1	feature_id[10].value <= threshold=1.497866153717041
node_380: feature_name=Tmsb10	feature_id[27].value <= threshold=3.3497501611709595
node_381: feature_name=Rps29	feature_id[0].value <= threshold=3.860230803489685
Class: Non-vaccinated
Rules_133	passed counts:1
node_0: feature_name=LOC121136904	feature_id[1].value > threshold=1.2424533367156982
node_262: feature_name=Rps20	feature_id[3].value > threshold=3.540854334831238
node_344: feature_name=Rps27a	feature_id[59].value <= threshold=2.6735538244247437
node_345: feature_name=Eif1	feature_id[10].value > threshold=1.7005987167358398
node_363: feature_name=Rpl37a	feature_id[34].value > threshold=3.3497501611709595
node_367: feature_name=LOC121133550	feature_id[16].value > threshold=0.3465735912322998
node_375: feature_name=Rpl35a	feature_id[40].value <= threshold=2.2499048709869385
Class: Adenovirus vaccine + Adenovirus vaccine
Rules_134	passed counts:1
node_0: feature_name=LOC121136904	feature_id[1].value > threshold=1.2424533367156982
node_262: feature_name=Rps20	feature_id[3].value > threshold=3.540854334831238
node_344: feature_name=Rps27a	feature_id[59].value <= threshold=2.6735538244247437
node_345: feature_name=Eif1	feature_id[10].value > threshold=1.7005987167358398
node_363: feature_name=Rpl37a	feature_id[34].value > threshold=3.3497501611709595
node_367: feature_name=LOC121133550	feature_id[16].value <= threshold=0.3465735912322998
node_368: feature_name=Rps18	feature_id[17].value <= threshold=3.6975537538528442
node_369: feature_name=Rpl26	feature_id[8].value <= threshold=2.86179256439209
node_370: feature_name=Sec61g	feature_id[52].value > threshold=1.589026927947998
Class: mRNA vaccine + mRNA vaccine
Rules_135	passed counts:1
node_0: feature_name=LOC121136904	feature_id[1].value > threshold=1.2424533367156982
node_262: feature_name=Rps20	feature_id[3].value > threshold=3.540854334831238
node_344: feature_name=Rps27a	feature_id[59].value <= threshold=2.6735538244247437
node_345: feature_name=Eif1	feature_id[10].value > threshold=1.7005987167358398
node_363: feature_name=Rpl37a	feature_id[34].value > threshold=3.3497501611709595
node_367: feature_name=LOC121133550	feature_id[16].value <= threshold=0.3465735912322998
node_368: feature_name=Rps18	feature_id[17].value <= threshold=3.6975537538528442
node_369: feature_name=Rpl26	feature_id[8].value <= threshold=2.86179256439209
node_370: feature_name=Sec61g	feature_id[52].value <= threshold=1.589026927947998
Class: Adenovirus vaccine + Adenovirus vaccine
Rules_136	passed counts:1
node_0: feature_name=LOC121136904	feature_id[1].value > threshold=1.2424533367156982
node_262: feature_name=Rps20	feature_id[3].value > threshold=3.540854334831238
node_344: feature_name=Rps27a	feature_id[59].value <= threshold=2.6735538244247437
node_345: feature_name=Eif1	feature_id[10].value > threshold=1.7005987167358398
node_363: feature_name=Rpl37a	feature_id[34].value <= threshold=3.3497501611709595
node_364: feature_name=Rplp0	feature_id[9].value > threshold=3.308701515197754
Class: Attenuated vaccine + Attenuated vaccine
Rules_137	passed counts:1
node_0: feature_name=LOC121136904	feature_id[1].value > threshold=1.2424533367156982
node_262: feature_name=Rps20	feature_id[3].value > threshold=3.540854334831238
node_344: feature_name=Rps27a	feature_id[59].value <= threshold=2.6735538244247437
node_345: feature_name=Eif1	feature_id[10].value <= threshold=1.7005987167358398
node_346: feature_name=Rps7	feature_id[41].value > threshold=3.1132683753967285
node_356: feature_name=Ddx5	feature_id[25].value > threshold=2.0715673565864563
node_360: feature_name=Tmsb10	feature_id[27].value <= threshold=2.5964784622192383
Class: Adenovirus vaccine + Adenovirus vaccine
Rules_138	passed counts:1
node_0: feature_name=LOC121136904	feature_id[1].value > threshold=1.2424533367156982
node_262: feature_name=Rps20	feature_id[3].value > threshold=3.540854334831238
node_344: feature_name=Rps27a	feature_id[59].value <= threshold=2.6735538244247437
node_345: feature_name=Eif1	feature_id[10].value <= threshold=1.7005987167358398
node_346: feature_name=Rps7	feature_id[41].value > threshold=3.1132683753967285
node_356: feature_name=Ddx5	feature_id[25].value <= threshold=2.0715673565864563
node_357: feature_name=LOC121136222	feature_id[12].value <= threshold=2.6155543327331543
Class: Adenovirus vaccine + Adenovirus vaccine
Rules_139	passed counts:1
node_0: feature_name=LOC121136904	feature_id[1].value > threshold=1.2424533367156982
node_262: feature_name=Rps20	feature_id[3].value > threshold=3.540854334831238
node_344: feature_name=Rps27a	feature_id[59].value <= threshold=2.6735538244247437
node_345: feature_name=Eif1	feature_id[10].value <= threshold=1.7005987167358398
node_346: feature_name=Rps7	feature_id[41].value <= threshold=3.1132683753967285
node_347: feature_name=Rps20	feature_id[3].value <= threshold=3.849921226501465
node_348: feature_name=Eef1a1	feature_id[23].value > threshold=3.6105525493621826
Class: Attenuated vaccine + Attenuated vaccine
Rules_140	passed counts:1
node_0: feature_name=LOC121136904	feature_id[1].value > threshold=1.2424533367156982
node_262: feature_name=Rps20	feature_id[3].value <= threshold=3.540854334831238
node_263: feature_name=Eif1	feature_id[10].value > threshold=1.8688347935676575
node_337: feature_name=Zfp36l2	feature_id[55].value > threshold=0.3465735912322998
node_339: feature_name=Rpl37a	feature_id[34].value <= threshold=3.2951505184173584
node_340: feature_name=Zfp36l2	feature_id[55].value > threshold=1.1512925624847412
Class: Attenuated vaccine + Attenuated vaccine
Rules_141	passed counts:1
node_0: feature_name=LOC121136904	feature_id[1].value > threshold=1.2424533367156982
node_262: feature_name=Rps20	feature_id[3].value <= threshold=3.540854334831238
node_263: feature_name=Eif1	feature_id[10].value <= threshold=1.8688347935676575
node_264: feature_name=Coro1a	feature_id[24].value > threshold=1.7005987167358398
node_322: feature_name=LOC121137942	feature_id[18].value > threshold=2.7403194904327393
node_332: feature_name=LOC121136222	feature_id[12].value > threshold=1.589026927947998
node_334: feature_name=Tmsb4x	feature_id[13].value > threshold=4.276280164718628
Class: Adenovirus vaccine + Adenovirus vaccine
Rules_142	passed counts:1
node_0: feature_name=LOC121136904	feature_id[1].value > threshold=1.2424533367156982
node_262: feature_name=Rps20	feature_id[3].value <= threshold=3.540854334831238
node_263: feature_name=Eif1	feature_id[10].value <= threshold=1.8688347935676575
node_264: feature_name=Coro1a	feature_id[24].value > threshold=1.7005987167358398
node_322: feature_name=LOC121137942	feature_id[18].value <= threshold=2.7403194904327393
node_323: feature_name=Rpl13	feature_id[6].value > threshold=2.2499048709869385
node_327: feature_name=LOC121136222	feature_id[12].value > threshold=2.0715673565864563
node_329: feature_name=Rpl26	feature_id[8].value > threshold=2.9944807291030884
Class: mRNA vaccine + mRNA vaccine
Rules_143	passed counts:1
node_0: feature_name=LOC121136904	feature_id[1].value > threshold=1.2424533367156982
node_262: feature_name=Rps20	feature_id[3].value <= threshold=3.540854334831238
node_263: feature_name=Eif1	feature_id[10].value <= threshold=1.8688347935676575
node_264: feature_name=Coro1a	feature_id[24].value > threshold=1.7005987167358398
node_322: feature_name=LOC121137942	feature_id[18].value <= threshold=2.7403194904327393
node_323: feature_name=Rpl13	feature_id[6].value <= threshold=2.2499048709869385
node_324: feature_name=Coro1a	feature_id[24].value > threshold=2.2499048709869385
Class: Attenuated vaccine + Attenuated vaccine
Rules_144	passed counts:1
node_0: feature_name=LOC121136904	feature_id[1].value > threshold=1.2424533367156982
node_262: feature_name=Rps20	feature_id[3].value <= threshold=3.540854334831238
node_263: feature_name=Eif1	feature_id[10].value <= threshold=1.8688347935676575
node_264: feature_name=Coro1a	feature_id[24].value <= threshold=1.7005987167358398
node_265: feature_name=Rps20	feature_id[3].value > threshold=3.276966691017151
node_291: feature_name=Rps10	feature_id[30].value > threshold=3.218075156211853
node_317: feature_name=Rps27	feature_id[47].value <= threshold=3.276966691017151
node_318: feature_name=Rps23	feature_id[29].value <= threshold=2.9318156242370605
Class: mRNA vaccine + Attenuated vaccine
Rules_145	passed counts:1
node_0: feature_name=LOC121136904	feature_id[1].value > threshold=1.2424533367156982
node_262: feature_name=Rps20	feature_id[3].value <= threshold=3.540854334831238
node_263: feature_name=Eif1	feature_id[10].value <= threshold=1.8688347935676575
node_264: feature_name=Coro1a	feature_id[24].value <= threshold=1.7005987167358398
node_265: feature_name=Rps20	feature_id[3].value > threshold=3.276966691017151
node_291: feature_name=Rps10	feature_id[30].value <= threshold=3.218075156211853
node_292: feature_name=LOC101833432	feature_id[26].value > threshold=1.8688347935676575
node_314: feature_name=Gan	feature_id[32].value > threshold=2.3937458992004395
Class: Adenovirus vaccine + Adenovirus vaccine
Rules_146	passed counts:1
node_0: feature_name=LOC121136904	feature_id[1].value > threshold=1.2424533367156982
node_262: feature_name=Rps20	feature_id[3].value <= threshold=3.540854334831238
node_263: feature_name=Eif1	feature_id[10].value <= threshold=1.8688347935676575
node_264: feature_name=Coro1a	feature_id[24].value <= threshold=1.7005987167358398
node_265: feature_name=Rps20	feature_id[3].value > threshold=3.276966691017151
node_291: feature_name=Rps10	feature_id[30].value <= threshold=3.218075156211853
node_292: feature_name=LOC101833432	feature_id[26].value <= threshold=1.8688347935676575
node_293: feature_name=Rpl27a	feature_id[35].value > threshold=2.3502402305603027
node_297: feature_name=LOC121138193	feature_id[36].value > threshold=1.7005987167358398
node_301: feature_name=Rpsa	feature_id[42].value > threshold=1.8688347935676575
node_305: feature_name=Rps18	feature_id[17].value > threshold=3.569433569908142
node_307: feature_name=rna-NC-013276.1:72..1026	feature_id[54].value <= threshold=2.0126758217811584
node_308: feature_name=Rpl38	feature_id[4].value <= threshold=3.489106774330139
node_309: feature_name=Rpsa	feature_id[42].value > threshold=2.2154083847999573
Class: Adenovirus vaccine + Adenovirus vaccine
Rules_147	passed counts:1
node_0: feature_name=LOC121136904	feature_id[1].value > threshold=1.2424533367156982
node_262: feature_name=Rps20	feature_id[3].value <= threshold=3.540854334831238
node_263: feature_name=Eif1	feature_id[10].value <= threshold=1.8688347935676575
node_264: feature_name=Coro1a	feature_id[24].value <= threshold=1.7005987167358398
node_265: feature_name=Rps20	feature_id[3].value > threshold=3.276966691017151
node_291: feature_name=Rps10	feature_id[30].value <= threshold=3.218075156211853
node_292: feature_name=LOC101833432	feature_id[26].value <= threshold=1.8688347935676575
node_293: feature_name=Rpl27a	feature_id[35].value > threshold=2.3502402305603027
node_297: feature_name=LOC121138193	feature_id[36].value > threshold=1.7005987167358398
node_301: feature_name=Rpsa	feature_id[42].value > threshold=1.8688347935676575
node_305: feature_name=Rps18	feature_id[17].value > threshold=3.569433569908142
node_307: feature_name=rna-NC-013276.1:72..1026	feature_id[54].value <= threshold=2.0126758217811584
node_308: feature_name=Rpl38	feature_id[4].value <= threshold=3.489106774330139
node_309: feature_name=Rpsa	feature_id[42].value <= threshold=2.2154083847999573
Class: mRNA vaccine + Attenuated vaccine
Rules_148	passed counts:1
node_0: feature_name=LOC121136904	feature_id[1].value > threshold=1.2424533367156982
node_262: feature_name=Rps20	feature_id[3].value <= threshold=3.540854334831238
node_263: feature_name=Eif1	feature_id[10].value <= threshold=1.8688347935676575
node_264: feature_name=Coro1a	feature_id[24].value <= threshold=1.7005987167358398
node_265: feature_name=Rps20	feature_id[3].value > threshold=3.276966691017151
node_291: feature_name=Rps10	feature_id[30].value <= threshold=3.218075156211853
node_292: feature_name=LOC101833432	feature_id[26].value <= threshold=1.8688347935676575
node_293: feature_name=Rpl27a	feature_id[35].value <= threshold=2.3502402305603027
node_294: feature_name=LOC121136904	feature_id[1].value <= threshold=1.589026927947998
Class: Attenuated vaccine + Attenuated vaccine
Rules_149	passed counts:1
node_0: feature_name=LOC121136904	feature_id[1].value > threshold=1.2424533367156982
node_262: feature_name=Rps20	feature_id[3].value <= threshold=3.540854334831238
node_263: feature_name=Eif1	feature_id[10].value <= threshold=1.8688347935676575
node_264: feature_name=Coro1a	feature_id[24].value <= threshold=1.7005987167358398
node_265: feature_name=Rps20	feature_id[3].value <= threshold=3.276966691017151
node_266: feature_name=B2m	feature_id[31].value > threshold=2.0126758217811584
node_282: feature_name=rna-NC-013276.1:72..1026	feature_id[54].value > threshold=2.5053176879882812
node_288: feature_name=Rpl26	feature_id[8].value <= threshold=2.5964784622192383
Class: Adenovirus vaccine + Adenovirus vaccine
Rules_150	passed counts:1
node_0: feature_name=LOC121136904	feature_id[1].value > threshold=1.2424533367156982
node_262: feature_name=Rps20	feature_id[3].value <= threshold=3.540854334831238
node_263: feature_name=Eif1	feature_id[10].value <= threshold=1.8688347935676575
node_264: feature_name=Coro1a	feature_id[24].value <= threshold=1.7005987167358398
node_265: feature_name=Rps20	feature_id[3].value <= threshold=3.276966691017151
node_266: feature_name=B2m	feature_id[31].value > threshold=2.0126758217811584
node_282: feature_name=rna-NC-013276.1:72..1026	feature_id[54].value <= threshold=2.5053176879882812
node_283: feature_name=Serf2	feature_id[56].value > threshold=1.8688347935676575
node_285: feature_name=Tmsb10	feature_id[27].value > threshold=3.2573564052581787
Class: Non-vaccinated
Rules_151	passed counts:1
node_0: feature_name=LOC121136904	feature_id[1].value > threshold=1.2424533367156982
node_262: feature_name=Rps20	feature_id[3].value <= threshold=3.540854334831238
node_263: feature_name=Eif1	feature_id[10].value <= threshold=1.8688347935676575
node_264: feature_name=Coro1a	feature_id[24].value <= threshold=1.7005987167358398
node_265: feature_name=Rps20	feature_id[3].value <= threshold=3.276966691017151
node_266: feature_name=B2m	feature_id[31].value <= threshold=2.0126758217811584
node_267: feature_name=Zfp36l2	feature_id[55].value <= threshold=0.8958797454833984
node_268: feature_name=Rps7	feature_id[41].value <= threshold=2.602003335952759
node_269: feature_name=Rps27	feature_id[47].value > threshold=2.470821261405945
node_271: feature_name=LOC121144049	feature_id[14].value > threshold=1.8444397449493408
Class: mRNA vaccine + Attenuated vaccine
Rules_152	passed counts:1
node_0: feature_name=LOC121136904	feature_id[1].value <= threshold=1.2424533367156982
node_1: feature_name=Dapl1	feature_id[5].value > threshold=0.8958797454833984
node_255: feature_name=Rpl13a	feature_id[2].value > threshold=3.494667649269104
node_259: feature_name=Rpl38	feature_id[4].value > threshold=3.425592541694641
Class: mRNA vaccine + mRNA vaccine
Rules_153	passed counts:1
node_0: feature_name=LOC121136904	feature_id[1].value <= threshold=1.2424533367156982
node_1: feature_name=Dapl1	feature_id[5].value > threshold=0.8958797454833984
node_255: feature_name=Rpl13a	feature_id[2].value <= threshold=3.494667649269104
node_256: feature_name=rna-NC-013276.1:72..1026	feature_id[54].value > threshold=2.7917481660842896
Class: mRNA vaccine + Attenuated vaccine
Rules_154	passed counts:1
node_0: feature_name=LOC121136904	feature_id[1].value <= threshold=1.2424533367156982
node_1: feature_name=Dapl1	feature_id[5].value <= threshold=0.8958797454833984
node_2: feature_name=Rps29	feature_id[0].value > threshold=3.9981586933135986
node_226: feature_name=LOC121144049	feature_id[14].value > threshold=1.497866153717041
node_252: feature_name=Rps18	feature_id[17].value <= threshold=3.567046880722046
Class: Non-vaccinated
Rules_155	passed counts:1
node_0: feature_name=LOC121136904	feature_id[1].value <= threshold=1.2424533367156982
node_1: feature_name=Dapl1	feature_id[5].value <= threshold=0.8958797454833984
node_2: feature_name=Rps29	feature_id[0].value > threshold=3.9981586933135986
node_226: feature_name=LOC121144049	feature_id[14].value <= threshold=1.497866153717041
node_227: feature_name=Tpt1	feature_id[37].value > threshold=3.0677825212478638
node_235: feature_name=Rpsa	feature_id[42].value <= threshold=3.0201274156570435
node_236: feature_name=Serf2	feature_id[56].value > threshold=1.497866153717041
node_242: feature_name=Rpl38	feature_id[4].value > threshold=3.238486170768738
node_244: feature_name=Rps27a	feature_id[59].value > threshold=2.297559976577759
node_246: feature_name=LOC101833432	feature_id[26].value <= threshold=0.8958797454833984
node_247: feature_name=Arhgdib	feature_id[7].value > threshold=1.589026927947998
Class: Attenuated vaccine + Attenuated vaccine
Rules_156	passed counts:1
node_0: feature_name=LOC121136904	feature_id[1].value <= threshold=1.2424533367156982
node_1: feature_name=Dapl1	feature_id[5].value <= threshold=0.8958797454833984
node_2: feature_name=Rps29	feature_id[0].value > threshold=3.9981586933135986
node_226: feature_name=LOC121144049	feature_id[14].value <= threshold=1.497866153717041
node_227: feature_name=Tpt1	feature_id[37].value > threshold=3.0677825212478638
node_235: feature_name=Rpsa	feature_id[42].value <= threshold=3.0201274156570435
node_236: feature_name=Serf2	feature_id[56].value > threshold=1.497866153717041
node_242: feature_name=Rpl38	feature_id[4].value > threshold=3.238486170768738
node_244: feature_name=Rps27a	feature_id[59].value > threshold=2.297559976577759
node_246: feature_name=LOC101833432	feature_id[26].value <= threshold=0.8958797454833984
node_247: feature_name=Arhgdib	feature_id[7].value <= threshold=1.589026927947998
Class: mRNA vaccine + Attenuated vaccine
Rules_157	passed counts:1
node_0: feature_name=LOC121136904	feature_id[1].value <= threshold=1.2424533367156982
node_1: feature_name=Dapl1	feature_id[5].value <= threshold=0.8958797454833984
node_2: feature_name=Rps29	feature_id[0].value > threshold=3.9981586933135986
node_226: feature_name=LOC121144049	feature_id[14].value <= threshold=1.497866153717041
node_227: feature_name=Tpt1	feature_id[37].value > threshold=3.0677825212478638
node_235: feature_name=Rpsa	feature_id[42].value <= threshold=3.0201274156570435
node_236: feature_name=Serf2	feature_id[56].value > threshold=1.497866153717041
node_242: feature_name=Rpl38	feature_id[4].value > threshold=3.238486170768738
node_244: feature_name=Rps27a	feature_id[59].value <= threshold=2.297559976577759
Class: mRNA vaccine + mRNA vaccine
Rules_158	passed counts:1
node_0: feature_name=LOC121136904	feature_id[1].value <= threshold=1.2424533367156982
node_1: feature_name=Dapl1	feature_id[5].value <= threshold=0.8958797454833984
node_2: feature_name=Rps29	feature_id[0].value > threshold=3.9981586933135986
node_226: feature_name=LOC121144049	feature_id[14].value <= threshold=1.497866153717041
node_227: feature_name=Tpt1	feature_id[37].value > threshold=3.0677825212478638
node_235: feature_name=Rpsa	feature_id[42].value <= threshold=3.0201274156570435
node_236: feature_name=Serf2	feature_id[56].value > threshold=1.497866153717041
node_242: feature_name=Rpl38	feature_id[4].value <= threshold=3.238486170768738
Class: Adenovirus vaccine + Adenovirus vaccine
Rules_159	passed counts:1
node_0: feature_name=LOC121136904	feature_id[1].value <= threshold=1.2424533367156982
node_1: feature_name=Dapl1	feature_id[5].value <= threshold=0.8958797454833984
node_2: feature_name=Rps29	feature_id[0].value > threshold=3.9981586933135986
node_226: feature_name=LOC121144049	feature_id[14].value <= threshold=1.497866153717041
node_227: feature_name=Tpt1	feature_id[37].value > threshold=3.0677825212478638
node_235: feature_name=Rpsa	feature_id[42].value <= threshold=3.0201274156570435
node_236: feature_name=Serf2	feature_id[56].value <= threshold=1.497866153717041
node_237: feature_name=Rpl26	feature_id[8].value <= threshold=3.145784616470337
node_238: feature_name=LOC121136222	feature_id[12].value > threshold=2.3221954107284546
Class: Attenuated vaccine + Attenuated vaccine
Rules_160	passed counts:1
node_0: feature_name=LOC121136904	feature_id[1].value <= threshold=1.2424533367156982
node_1: feature_name=Dapl1	feature_id[5].value <= threshold=0.8958797454833984
node_2: feature_name=Rps29	feature_id[0].value > threshold=3.9981586933135986
node_226: feature_name=LOC121144049	feature_id[14].value <= threshold=1.497866153717041
node_227: feature_name=Tpt1	feature_id[37].value > threshold=3.0677825212478638
node_235: feature_name=Rpsa	feature_id[42].value <= threshold=3.0201274156570435
node_236: feature_name=Serf2	feature_id[56].value <= threshold=1.497866153717041
node_237: feature_name=Rpl26	feature_id[8].value <= threshold=3.145784616470337
node_238: feature_name=LOC121136222	feature_id[12].value <= threshold=2.3221954107284546
Class: Adenovirus vaccine + Adenovirus vaccine
Rules_161	passed counts:1
node_0: feature_name=LOC121136904	feature_id[1].value <= threshold=1.2424533367156982
node_1: feature_name=Dapl1	feature_id[5].value <= threshold=0.8958797454833984
node_2: feature_name=Rps29	feature_id[0].value > threshold=3.9981586933135986
node_226: feature_name=LOC121144049	feature_id[14].value <= threshold=1.497866153717041
node_227: feature_name=Tpt1	feature_id[37].value <= threshold=3.0677825212478638
node_228: feature_name=Tpt1	feature_id[37].value > threshold=2.943052053451538
node_232: feature_name=Zfp36l2	feature_id[55].value > threshold=1.35402512550354
Class: mRNA vaccine + Attenuated vaccine
Rules_162	passed counts:1
node_0: feature_name=LOC121136904	feature_id[1].value <= threshold=1.2424533367156982
node_1: feature_name=Dapl1	feature_id[5].value <= threshold=0.8958797454833984
node_2: feature_name=Rps29	feature_id[0].value <= threshold=3.9981586933135986
node_3: feature_name=Rps10	feature_id[30].value > threshold=3.1567740440368652
node_151: feature_name=Junb	feature_id[50].value <= threshold=2.2499048709869385
node_152: feature_name=Rps14	feature_id[15].value > threshold=2.970085620880127
node_182: feature_name=LOC121133550	feature_id[16].value <= threshold=1.2424533367156982
node_183: feature_name=Rps27	feature_id[47].value > threshold=2.86179256439209
node_193: feature_name=Rpl35a	feature_id[40].value > threshold=2.3502402305603027
node_197: feature_name=S100a8	feature_id[33].value > threshold=2.1383330821990967
node_221: feature_name=Ddx5	feature_id[25].value > threshold=1.589026927947998
Class: mRNA vaccine + mRNA vaccine
Rules_163	passed counts:1
node_0: feature_name=LOC121136904	feature_id[1].value <= threshold=1.2424533367156982
node_1: feature_name=Dapl1	feature_id[5].value <= threshold=0.8958797454833984
node_2: feature_name=Rps29	feature_id[0].value <= threshold=3.9981586933135986
node_3: feature_name=Rps10	feature_id[30].value > threshold=3.1567740440368652
node_151: feature_name=Junb	feature_id[50].value <= threshold=2.2499048709869385
node_152: feature_name=Rps14	feature_id[15].value > threshold=2.970085620880127
node_182: feature_name=LOC121133550	feature_id[16].value <= threshold=1.2424533367156982
node_183: feature_name=Rps27	feature_id[47].value > threshold=2.86179256439209
node_193: feature_name=Rpl35a	feature_id[40].value > threshold=2.3502402305603027
node_197: feature_name=S100a8	feature_id[33].value > threshold=2.1383330821990967
node_221: feature_name=Ddx5	feature_id[25].value <= threshold=1.589026927947998
Class: Non-vaccinated
Rules_164	passed counts:1
node_0: feature_name=LOC121136904	feature_id[1].value <= threshold=1.2424533367156982
node_1: feature_name=Dapl1	feature_id[5].value <= threshold=0.8958797454833984
node_2: feature_name=Rps29	feature_id[0].value <= threshold=3.9981586933135986
node_3: feature_name=Rps10	feature_id[30].value > threshold=3.1567740440368652
node_151: feature_name=Junb	feature_id[50].value <= threshold=2.2499048709869385
node_152: feature_name=Rps14	feature_id[15].value > threshold=2.970085620880127
node_182: feature_name=LOC121133550	feature_id[16].value <= threshold=1.2424533367156982
node_183: feature_name=Rps27	feature_id[47].value > threshold=2.86179256439209
node_193: feature_name=Rpl35a	feature_id[40].value > threshold=2.3502402305603027
node_197: feature_name=S100a8	feature_id[33].value <= threshold=2.1383330821990967
node_198: feature_name=Rps27a	feature_id[59].value > threshold=2.4414010047912598
node_202: feature_name=rna-NC-013276.1:72..1026	feature_id[54].value > threshold=2.7361353635787964
Class: Attenuated vaccine + Attenuated vaccine
Rules_165	passed counts:1
node_0: feature_name=LOC121136904	feature_id[1].value <= threshold=1.2424533367156982
node_1: feature_name=Dapl1	feature_id[5].value <= threshold=0.8958797454833984
node_2: feature_name=Rps29	feature_id[0].value <= threshold=3.9981586933135986
node_3: feature_name=Rps10	feature_id[30].value > threshold=3.1567740440368652
node_151: feature_name=Junb	feature_id[50].value <= threshold=2.2499048709869385
node_152: feature_name=Rps14	feature_id[15].value > threshold=2.970085620880127
node_182: feature_name=LOC121133550	feature_id[16].value <= threshold=1.2424533367156982
node_183: feature_name=Rps27	feature_id[47].value > threshold=2.86179256439209
node_193: feature_name=Rpl35a	feature_id[40].value > threshold=2.3502402305603027
node_197: feature_name=S100a8	feature_id[33].value <= threshold=2.1383330821990967
node_198: feature_name=Rps27a	feature_id[59].value > threshold=2.4414010047912598
node_202: feature_name=rna-NC-013276.1:72..1026	feature_id[54].value <= threshold=2.7361353635787964
node_203: feature_name=Rpl35a	feature_id[40].value > threshold=3.2951505184173584
Class: mRNA vaccine + mRNA vaccine
Rules_166	passed counts:1
node_0: feature_name=LOC121136904	feature_id[1].value <= threshold=1.2424533367156982
node_1: feature_name=Dapl1	feature_id[5].value <= threshold=0.8958797454833984
node_2: feature_name=Rps29	feature_id[0].value <= threshold=3.9981586933135986
node_3: feature_name=Rps10	feature_id[30].value > threshold=3.1567740440368652
node_151: feature_name=Junb	feature_id[50].value <= threshold=2.2499048709869385
node_152: feature_name=Rps14	feature_id[15].value > threshold=2.970085620880127
node_182: feature_name=LOC121133550	feature_id[16].value <= threshold=1.2424533367156982
node_183: feature_name=Rps27	feature_id[47].value > threshold=2.86179256439209
node_193: feature_name=Rpl35a	feature_id[40].value > threshold=2.3502402305603027
node_197: feature_name=S100a8	feature_id[33].value <= threshold=2.1383330821990967
node_198: feature_name=Rps27a	feature_id[59].value > threshold=2.4414010047912598
node_202: feature_name=rna-NC-013276.1:72..1026	feature_id[54].value <= threshold=2.7361353635787964
node_203: feature_name=Rpl35a	feature_id[40].value <= threshold=3.2951505184173584
node_204: feature_name=Rpl13a	feature_id[2].value > threshold=2.802901029586792
node_206: feature_name=Rps3	feature_id[19].value > threshold=2.297559976577759
node_208: feature_name=Rps16	feature_id[39].value > threshold=2.86179256439209
node_212: feature_name=Rps24	feature_id[21].value > threshold=3.592693567276001
node_214: feature_name=Rps10	feature_id[30].value > threshold=3.737386107444763
node_216: feature_name=Rps15	feature_id[49].value <= threshold=3.2573564052581787
Class: mRNA vaccine + mRNA vaccine
Rules_167	passed counts:1
node_0: feature_name=LOC121136904	feature_id[1].value <= threshold=1.2424533367156982
node_1: feature_name=Dapl1	feature_id[5].value <= threshold=0.8958797454833984
node_2: feature_name=Rps29	feature_id[0].value <= threshold=3.9981586933135986
node_3: feature_name=Rps10	feature_id[30].value > threshold=3.1567740440368652
node_151: feature_name=Junb	feature_id[50].value <= threshold=2.2499048709869385
node_152: feature_name=Rps14	feature_id[15].value > threshold=2.970085620880127
node_182: feature_name=LOC121133550	feature_id[16].value <= threshold=1.2424533367156982
node_183: feature_name=Rps27	feature_id[47].value > threshold=2.86179256439209
node_193: feature_name=Rpl35a	feature_id[40].value > threshold=2.3502402305603027
node_197: feature_name=S100a8	feature_id[33].value <= threshold=2.1383330821990967
node_198: feature_name=Rps27a	feature_id[59].value > threshold=2.4414010047912598
node_202: feature_name=rna-NC-013276.1:72..1026	feature_id[54].value <= threshold=2.7361353635787964
node_203: feature_name=Rpl35a	feature_id[40].value <= threshold=3.2951505184173584
node_204: feature_name=Rpl13a	feature_id[2].value > threshold=2.802901029586792
node_206: feature_name=Rps3	feature_id[19].value > threshold=2.297559976577759
node_208: feature_name=Rps16	feature_id[39].value > threshold=2.86179256439209
node_212: feature_name=Rps24	feature_id[21].value <= threshold=3.592693567276001
Class: mRNA vaccine + mRNA vaccine
Rules_168	passed counts:1
node_0: feature_name=LOC121136904	feature_id[1].value <= threshold=1.2424533367156982
node_1: feature_name=Dapl1	feature_id[5].value <= threshold=0.8958797454833984
node_2: feature_name=Rps29	feature_id[0].value <= threshold=3.9981586933135986
node_3: feature_name=Rps10	feature_id[30].value > threshold=3.1567740440368652
node_151: feature_name=Junb	feature_id[50].value <= threshold=2.2499048709869385
node_152: feature_name=Rps14	feature_id[15].value > threshold=2.970085620880127
node_182: feature_name=LOC121133550	feature_id[16].value <= threshold=1.2424533367156982
node_183: feature_name=Rps27	feature_id[47].value > threshold=2.86179256439209
node_193: feature_name=Rpl35a	feature_id[40].value > threshold=2.3502402305603027
node_197: feature_name=S100a8	feature_id[33].value <= threshold=2.1383330821990967
node_198: feature_name=Rps27a	feature_id[59].value > threshold=2.4414010047912598
node_202: feature_name=rna-NC-013276.1:72..1026	feature_id[54].value <= threshold=2.7361353635787964
node_203: feature_name=Rpl35a	feature_id[40].value <= threshold=3.2951505184173584
node_204: feature_name=Rpl13a	feature_id[2].value > threshold=2.802901029586792
node_206: feature_name=Rps3	feature_id[19].value <= threshold=2.297559976577759
Class: mRNA vaccine + mRNA vaccine
Rules_169	passed counts:1
node_0: feature_name=LOC121136904	feature_id[1].value <= threshold=1.2424533367156982
node_1: feature_name=Dapl1	feature_id[5].value <= threshold=0.8958797454833984
node_2: feature_name=Rps29	feature_id[0].value <= threshold=3.9981586933135986
node_3: feature_name=Rps10	feature_id[30].value > threshold=3.1567740440368652
node_151: feature_name=Junb	feature_id[50].value <= threshold=2.2499048709869385
node_152: feature_name=Rps14	feature_id[15].value > threshold=2.970085620880127
node_182: feature_name=LOC121133550	feature_id[16].value <= threshold=1.2424533367156982
node_183: feature_name=Rps27	feature_id[47].value > threshold=2.86179256439209
node_193: feature_name=Rpl35a	feature_id[40].value > threshold=2.3502402305603027
node_197: feature_name=S100a8	feature_id[33].value <= threshold=2.1383330821990967
node_198: feature_name=Rps27a	feature_id[59].value > threshold=2.4414010047912598
node_202: feature_name=rna-NC-013276.1:72..1026	feature_id[54].value <= threshold=2.7361353635787964
node_203: feature_name=Rpl35a	feature_id[40].value <= threshold=3.2951505184173584
node_204: feature_name=Rpl13a	feature_id[2].value <= threshold=2.802901029586792
Class: mRNA vaccine + mRNA vaccine
Rules_170	passed counts:1
node_0: feature_name=LOC121136904	feature_id[1].value <= threshold=1.2424533367156982
node_1: feature_name=Dapl1	feature_id[5].value <= threshold=0.8958797454833984
node_2: feature_name=Rps29	feature_id[0].value <= threshold=3.9981586933135986
node_3: feature_name=Rps10	feature_id[30].value > threshold=3.1567740440368652
node_151: feature_name=Junb	feature_id[50].value <= threshold=2.2499048709869385
node_152: feature_name=Rps14	feature_id[15].value > threshold=2.970085620880127
node_182: feature_name=LOC121133550	feature_id[16].value <= threshold=1.2424533367156982
node_183: feature_name=Rps27	feature_id[47].value > threshold=2.86179256439209
node_193: feature_name=Rpl35a	feature_id[40].value > threshold=2.3502402305603027
node_197: feature_name=S100a8	feature_id[33].value <= threshold=2.1383330821990967
node_198: feature_name=Rps27a	feature_id[59].value <= threshold=2.4414010047912598
node_199: feature_name=Rps18	feature_id[17].value > threshold=3.649898648262024
Class: mRNA vaccine + Attenuated vaccine
Rules_171	passed counts:1
node_0: feature_name=LOC121136904	feature_id[1].value <= threshold=1.2424533367156982
node_1: feature_name=Dapl1	feature_id[5].value <= threshold=0.8958797454833984
node_2: feature_name=Rps29	feature_id[0].value <= threshold=3.9981586933135986
node_3: feature_name=Rps10	feature_id[30].value > threshold=3.1567740440368652
node_151: feature_name=Junb	feature_id[50].value <= threshold=2.2499048709869385
node_152: feature_name=Rps14	feature_id[15].value > threshold=2.970085620880127
node_182: feature_name=LOC121133550	feature_id[16].value <= threshold=1.2424533367156982
node_183: feature_name=Rps27	feature_id[47].value > threshold=2.86179256439209
node_193: feature_name=Rpl35a	feature_id[40].value <= threshold=2.3502402305603027
node_194: feature_name=Uba52	feature_id[11].value > threshold=2.7917481660842896
Class: Adenovirus vaccine + Adenovirus vaccine
Rules_172	passed counts:1
node_0: feature_name=LOC121136904	feature_id[1].value <= threshold=1.2424533367156982
node_1: feature_name=Dapl1	feature_id[5].value <= threshold=0.8958797454833984
node_2: feature_name=Rps29	feature_id[0].value <= threshold=3.9981586933135986
node_3: feature_name=Rps10	feature_id[30].value > threshold=3.1567740440368652
node_151: feature_name=Junb	feature_id[50].value <= threshold=2.2499048709869385
node_152: feature_name=Rps14	feature_id[15].value > threshold=2.970085620880127
node_182: feature_name=LOC121133550	feature_id[16].value <= threshold=1.2424533367156982
node_183: feature_name=Rps27	feature_id[47].value > threshold=2.86179256439209
node_193: feature_name=Rpl35a	feature_id[40].value <= threshold=2.3502402305603027
node_194: feature_name=Uba52	feature_id[11].value <= threshold=2.7917481660842896
Class: mRNA vaccine + mRNA vaccine
Rules_173	passed counts:1
node_0: feature_name=LOC121136904	feature_id[1].value <= threshold=1.2424533367156982
node_1: feature_name=Dapl1	feature_id[5].value <= threshold=0.8958797454833984
node_2: feature_name=Rps29	feature_id[0].value <= threshold=3.9981586933135986
node_3: feature_name=Rps10	feature_id[30].value > threshold=3.1567740440368652
node_151: feature_name=Junb	feature_id[50].value <= threshold=2.2499048709869385
node_152: feature_name=Rps14	feature_id[15].value > threshold=2.970085620880127
node_182: feature_name=LOC121133550	feature_id[16].value <= threshold=1.2424533367156982
node_183: feature_name=Rps27	feature_id[47].value <= threshold=2.86179256439209
node_184: feature_name=Rps14	feature_id[15].value > threshold=3.1132683753967285
node_190: feature_name=Rps15a	feature_id[43].value > threshold=3.416515827178955
Class: mRNA vaccine + mRNA vaccine
Rules_174	passed counts:1
node_0: feature_name=LOC121136904	feature_id[1].value <= threshold=1.2424533367156982
node_1: feature_name=Dapl1	feature_id[5].value <= threshold=0.8958797454833984
node_2: feature_name=Rps29	feature_id[0].value <= threshold=3.9981586933135986
node_3: feature_name=Rps10	feature_id[30].value > threshold=3.1567740440368652
node_151: feature_name=Junb	feature_id[50].value <= threshold=2.2499048709869385
node_152: feature_name=Rps14	feature_id[15].value > threshold=2.970085620880127
node_182: feature_name=LOC121133550	feature_id[16].value <= threshold=1.2424533367156982
node_183: feature_name=Rps27	feature_id[47].value <= threshold=2.86179256439209
node_184: feature_name=Rps14	feature_id[15].value <= threshold=3.1132683753967285
node_185: feature_name=Rps3a	feature_id[46].value <= threshold=3.4175922870635986
node_186: feature_name=Ftl	feature_id[38].value > threshold=2.3410656452178955
Class: mRNA vaccine + mRNA vaccine
Rules_175	passed counts:1
node_0: feature_name=LOC121136904	feature_id[1].value <= threshold=1.2424533367156982
node_1: feature_name=Dapl1	feature_id[5].value <= threshold=0.8958797454833984
node_2: feature_name=Rps29	feature_id[0].value <= threshold=3.9981586933135986
node_3: feature_name=Rps10	feature_id[30].value > threshold=3.1567740440368652
node_151: feature_name=Junb	feature_id[50].value <= threshold=2.2499048709869385
node_152: feature_name=Rps14	feature_id[15].value <= threshold=2.970085620880127
node_153: feature_name=Rplp1	feature_id[44].value > threshold=4.166635274887085
node_169: feature_name=Tmsb4x	feature_id[13].value <= threshold=4.204581260681152
[truncated: 506 more rows]

## Sheet: MCFS
Rules_0	passed counts:264
node_0: feature_name=LOC121136904	feature_id[0].value > threshold=1.2424533367156982
node_270: feature_name=Rps20	feature_id[8].value > threshold=3.540854334831238
node_372: feature_name=Rps15	feature_id[57].value > threshold=2.970085620880127
node_410: feature_name=Eef1a1	feature_id[28].value > threshold=3.0201274156570435
node_422: feature_name=LOC121136904	feature_id[0].value > threshold=1.497866153717041
node_436: feature_name=Rpl38	feature_id[4].value > threshold=2.962127923965454
node_438: feature_name=Uba52	feature_id[24].value > threshold=2.1910133361816406
node_440: feature_name=Tmsb10	feature_id[58].value > threshold=2.917405366897583
node_446: feature_name=Rpl15	feature_id[22].value > threshold=2.2499048709869385
node_454: feature_name=Rps10	feature_id[25].value > threshold=2.636499762535095
node_458: feature_name=Rplp0	feature_id[12].value <= threshold=3.839394450187683
Class: Attenuated vaccine + Attenuated vaccine
Rules_1	passed counts:92
node_0: feature_name=LOC121136904	feature_id[0].value <= threshold=1.2424533367156982
node_1: feature_name=Dapl1	feature_id[5].value <= threshold=0.8958797454833984
node_2: feature_name=Rps29	feature_id[3].value <= threshold=3.9981586933135986
node_3: feature_name=Rps10	feature_id[25].value > threshold=3.1567740440368652
node_155: feature_name=Rpl34	feature_id[33].value > threshold=2.802901029586792
node_161: feature_name=Junb	feature_id[27].value <= threshold=2.2499048709869385
node_162: feature_name=Rps14	feature_id[31].value > threshold=2.970085620880127
node_196: feature_name=Rpl17	feature_id[44].value > threshold=2.3937458992004395
node_200: feature_name=Rpl35a	feature_id[37].value <= threshold=3.2951505184173584
node_201: feature_name=LOC121136222	feature_id[15].value > threshold=1.9356005191802979
node_203: feature_name=Rplp0	feature_id[12].value > threshold=3.276966691017151
node_211: feature_name=Rpl9	feature_id[38].value > threshold=2.86179256439209
node_225: feature_name=Rpl8	feature_id[21].value <= threshold=3.6622449159622192
node_226: feature_name=Rpl38	feature_id[4].value > threshold=2.7403194904327393
Class: mRNA vaccine + Attenuated vaccine
Rules_2	passed counts:75
node_0: feature_name=LOC121136904	feature_id[0].value <= threshold=1.2424533367156982
node_1: feature_name=Dapl1	feature_id[5].value > threshold=0.8958797454833984
node_263: feature_name=Rpl13a	feature_id[16].value <= threshold=3.494667649269104
node_264: feature_name=Rps23	feature_id[17].value > threshold=2.3937458992004395
Class: mRNA vaccine + mRNA vaccine
Rules_3	passed counts:45
node_0: feature_name=LOC121136904	feature_id[0].value > threshold=1.2424533367156982
node_270: feature_name=Rps20	feature_id[8].value > threshold=3.540854334831238
node_372: feature_name=Rps15	feature_id[57].value <= threshold=2.970085620880127
node_373: feature_name=Rpl13a	feature_id[16].value > threshold=3.198464870452881
node_391: feature_name=Rplp0	feature_id[12].value > threshold=3.198464870452881
node_399: feature_name=LOC121133550	feature_id[2].value <= threshold=2.802901029586792
node_400: feature_name=Rpl9	feature_id[38].value <= threshold=3.238486170768738
node_401: feature_name=Rps24	feature_id[51].value > threshold=3.481121778488159
Class: Attenuated vaccine + Attenuated vaccine
Rules_4	passed counts:35
node_0: feature_name=LOC121136904	feature_id[0].value > threshold=1.2424533367156982
node_270: feature_name=Rps20	feature_id[8].value <= threshold=3.540854334831238
node_271: feature_name=Eef1a1	feature_id[28].value <= threshold=3.3497501611709595
node_272: feature_name=Rps20	feature_id[8].value > threshold=3.276966691017151
node_312: feature_name=Rpl19	feature_id[32].value <= threshold=3.0677825212478638
node_313: feature_name=Rps10	feature_id[25].value <= threshold=3.2951505184173584
node_314: feature_name=Pfn1	feature_id[54].value <= threshold=2.7361353635787964
node_315: feature_name=LOC121143419	feature_id[23].value <= threshold=1.497866153717041
node_316: feature_name=LOC101840844	feature_id[49].value <= threshold=0.8958797454833984
node_317: feature_name=LOC121144049	feature_id[10].value > threshold=0.3465735912322998
Class: Adenovirus vaccine + Adenovirus vaccine
Rules_5	passed counts:34
node_0: feature_name=LOC121136904	feature_id[0].value > threshold=1.2424533367156982
node_270: feature_name=Rps20	feature_id[8].value <= threshold=3.540854334831238
node_271: feature_name=Eef1a1	feature_id[28].value <= threshold=3.3497501611709595
node_272: feature_name=Rps20	feature_id[8].value > threshold=3.276966691017151
node_312: feature_name=Rpl19	feature_id[32].value <= threshold=3.0677825212478638
node_313: feature_name=Rps10	feature_id[25].value <= threshold=3.2951505184173584
node_314: feature_name=Pfn1	feature_id[54].value <= threshold=2.7361353635787964
node_315: feature_name=LOC121143419	feature_id[23].value <= threshold=1.497866153717041
node_316: feature_name=LOC101840844	feature_id[49].value <= threshold=0.8958797454833984
node_317: feature_name=LOC121144049	feature_id[10].value <= threshold=0.3465735912322998
node_318: feature_name=Rps21	feature_id[19].value > threshold=2.86179256439209
node_322: feature_name=Rps15	feature_id[57].value > threshold=2.6735538244247437
node_328: feature_name=Rpl38	feature_id[4].value <= threshold=3.68856680393219
node_329: feature_name=Pfn1	feature_id[54].value > threshold=1.2424533367156982
node_331: feature_name=Rps3	feature_id[29].value > threshold=2.3502402305603027
Class: Adenovirus vaccine + Adenovirus vaccine
Rules_6	passed counts:34
node_0: feature_name=LOC121136904	feature_id[0].value <= threshold=1.2424533367156982
node_1: feature_name=Dapl1	feature_id[5].value <= threshold=0.8958797454833984
node_2: feature_name=Rps29	feature_id[3].value > threshold=3.9981586933135986
node_238: feature_name=LOC121144049	feature_id[10].value <= threshold=1.497866153717041
node_239: feature_name=Tpt1	feature_id[40].value > threshold=3.0677825212478638
node_247: feature_name=Rpsa	feature_id[14].value <= threshold=3.0201274156570435
node_248: feature_name=Rps24	feature_id[51].value > threshold=3.7609297037124634
node_256: feature_name=Rpl18	feature_id[43].value <= threshold=3.6105525493621826
Class: Attenuated vaccine + Attenuated vaccine
Rules_7	passed counts:32
node_0: feature_name=LOC121136904	feature_id[0].value > threshold=1.2424533367156982
node_270: feature_name=Rps20	feature_id[8].value > threshold=3.540854334831238
node_372: feature_name=Rps15	feature_id[57].value <= threshold=2.970085620880127
node_373: feature_name=Rpl13a	feature_id[16].value <= threshold=3.198464870452881
node_374: feature_name=Uba52	feature_id[24].value <= threshold=3.0201274156570435
node_375: feature_name=Arhgdib	feature_id[59].value <= threshold=1.8688347935676575
node_376: feature_name=Gan	feature_id[1].value > threshold=0.3465735912322998
node_378: feature_name=Rplp0	feature_id[12].value > threshold=2.917405366897583
Class: Adenovirus vaccine + Adenovirus vaccine
Rules_8	passed counts:32
node_0: feature_name=LOC121136904	feature_id[0].value <= threshold=1.2424533367156982
node_1: feature_name=Dapl1	feature_id[5].value <= threshold=0.8958797454833984
node_2: feature_name=Rps29	feature_id[3].value <= threshold=3.9981586933135986
node_3: feature_name=Rps10	feature_id[25].value <= threshold=3.1567740440368652
node_4: feature_name=Rpl13	feature_id[7].value > threshold=2.3502402305603027
node_52: feature_name=LOC121144049	feature_id[10].value <= threshold=1.497866153717041
node_53: feature_name=LOC121143419	feature_id[23].value <= threshold=0.3465735912322998
node_54: feature_name=Tmsb10	feature_id[58].value > threshold=3.5114340782165527
node_92: feature_name=Rps3	feature_id[29].value <= threshold=3.0201274156570435
node_93: feature_name=Rps24	feature_id[51].value > threshold=3.0900083780288696
node_97: feature_name=Rps24	feature_id[51].value <= threshold=3.941534638404846
node_98: feature_name=Rps27	feature_id[11].value > threshold=2.3937458992004395
node_100: feature_name=Arhgef18	feature_id[35].value <= threshold=1.2424533367156982
node_101: feature_name=Rps29	feature_id[3].value <= threshold=3.8171685934066772
node_102: feature_name=Rpl3	feature_id[47].value <= threshold=3.0677825212478638
node_103: feature_name=Rps3a	feature_id[18].value > threshold=2.802901029586792
node_105: feature_name=Tpt1	feature_id[40].value > threshold=2.7403194904327393
node_107: feature_name=Rpl30	feature_id[45].value <= threshold=3.5087530612945557
Class: mRNA vaccine + mRNA vaccine
Rules_9	passed counts:31
node_0: feature_name=LOC121136904	feature_id[0].value > threshold=1.2424533367156982
node_270: feature_name=Rps20	feature_id[8].value <= threshold=3.540854334831238
node_271: feature_name=Eef1a1	feature_id[28].value <= threshold=3.3497501611709595
node_272: feature_name=Rps20	feature_id[8].value <= threshold=3.276966691017151
node_273: feature_name=Arhgdib	feature_id[59].value <= threshold=1.7005987167358398
node_274: feature_name=LOC121134510	feature_id[56].value <= threshold=0.8958797454833984
node_275: feature_name=Rpl26	feature_id[39].value <= threshold=2.917405366897583
node_276: feature_name=Rps14	feature_id[31].value > threshold=2.3502402305603027
node_282: feature_name=Uba52	feature_id[24].value <= threshold=2.86179256439209
node_283: feature_name=Rps13	feature_id[52].value <= threshold=3.0201274156570435
node_284: feature_name=Rpl15	feature_id[22].value <= threshold=2.4414010047912598
Class: Non-vaccinated
Rules_10	passed counts:28
node_0: feature_name=LOC121136904	feature_id[0].value <= threshold=1.2424533367156982
node_1: feature_name=Dapl1	feature_id[5].value <= threshold=0.8958797454833984
node_2: feature_name=Rps29	feature_id[3].value <= threshold=3.9981586933135986
node_3: feature_name=Rps10	feature_id[25].value > threshold=3.1567740440368652
node_155: feature_name=Rpl34	feature_id[33].value > threshold=2.802901029586792
node_161: feature_name=Junb	feature_id[27].value <= threshold=2.2499048709869385
node_162: feature_name=Rps14	feature_id[31].value <= threshold=2.970085620880127
node_163: feature_name=Rplp1	feature_id[34].value <= threshold=4.166635274887085
node_164: feature_name=Rplp0	feature_id[12].value > threshold=3.276966691017151
node_174: feature_name=LOC121144049	feature_id[10].value > threshold=0.3465735912322998
node_176: feature_name=Uba52	feature_id[24].value <= threshold=3.3649120330810547
Class: mRNA vaccine + Attenuated vaccine
Rules_11	passed counts:27
node_0: feature_name=LOC121136904	feature_id[0].value <= threshold=1.2424533367156982
node_1: feature_name=Dapl1	feature_id[5].value <= threshold=0.8958797454833984
node_2: feature_name=Rps29	feature_id[3].value <= threshold=3.9981586933135986
node_3: feature_name=Rps10	feature_id[25].value <= threshold=3.1567740440368652
node_4: feature_name=Rpl13	feature_id[7].value > threshold=2.3502402305603027
node_52: feature_name=LOC121144049	feature_id[10].value <= threshold=1.497866153717041
node_53: feature_name=LOC121143419	feature_id[23].value <= threshold=0.3465735912322998
node_54: feature_name=Tmsb10	feature_id[58].value <= threshold=3.5114340782165527
node_55: feature_name=Uba52	feature_id[24].value > threshold=2.4414010047912598
node_59: feature_name=Rps29	feature_id[3].value <= threshold=3.624251961708069
node_60: feature_name=Rpl37a	feature_id[9].value > threshold=3.198464870452881
node_76: feature_name=LOC121136115	feature_id[20].value <= threshold=0.3465735912322998
Class: mRNA vaccine + mRNA vaccine
Rules_12	passed counts:25
node_0: feature_name=LOC121136904	feature_id[0].value > threshold=1.2424533367156982
node_270: feature_name=Rps20	feature_id[8].value <= threshold=3.540854334831238
node_271: feature_name=Eef1a1	feature_id[28].value > threshold=3.3497501611709595
node_355: feature_name=Tmsb10	feature_id[58].value > threshold=3.3140207529067993
node_363: feature_name=Junb	feature_id[27].value > threshold=0.3465735912322998
node_369: feature_name=LOC121144049	feature_id[10].value <= threshold=1.7776740193367004
Class: Attenuated vaccine + Attenuated vaccine
Rules_13	passed counts:19
node_0: feature_name=LOC121136904	feature_id[0].value <= threshold=1.2424533367156982
node_1: feature_name=Dapl1	feature_id[5].value <= threshold=0.8958797454833984
node_2: feature_name=Rps29	feature_id[3].value <= threshold=3.9981586933135986
node_3: feature_name=Rps10	feature_id[25].value > threshold=3.1567740440368652
node_155: feature_name=Rpl34	feature_id[33].value > threshold=2.802901029586792
node_161: feature_name=Junb	feature_id[27].value <= threshold=2.2499048709869385
node_162: feature_name=Rps14	feature_id[31].value <= threshold=2.970085620880127
node_163: feature_name=Rplp1	feature_id[34].value > threshold=4.166635274887085
node_179: feature_name=Rps23	feature_id[17].value <= threshold=3.238486170768738
node_180: feature_name=Tpt1	feature_id[40].value > threshold=3.0677825212478638
node_184: feature_name=Rpl39	feature_id[36].value > threshold=2.7403194904327393
node_186: feature_name=Gan	feature_id[1].value <= threshold=0.8958797454833984
Class: mRNA vaccine + mRNA vaccine
Rules_14	passed counts:19
node_0: feature_name=LOC121136904	feature_id[0].value <= threshold=1.2424533367156982
node_1: feature_name=Dapl1	feature_id[5].value <= threshold=0.8958797454833984
node_2: feature_name=Rps29	feature_id[3].value <= threshold=3.9981586933135986
node_3: feature_name=Rps10	feature_id[25].value <= threshold=3.1567740440368652
node_4: feature_name=Rpl13	feature_id[7].value > threshold=2.3502402305603027
node_52: feature_name=LOC121144049	feature_id[10].value > threshold=1.497866153717041
node_142: feature_name=Arhgdib	feature_id[59].value > threshold=1.8688347935676575
Class: mRNA vaccine + Attenuated vaccine
Rules_15	passed counts:18
node_0: feature_name=LOC121136904	feature_id[0].value > threshold=1.2424533367156982
node_270: feature_name=Rps20	feature_id[8].value > threshold=3.540854334831238
node_372: feature_name=Rps15	feature_id[57].value > threshold=2.970085620880127
node_410: feature_name=Eef1a1	feature_id[28].value > threshold=3.0201274156570435
node_422: feature_name=LOC121136904	feature_id[0].value <= threshold=1.497866153717041
node_423: feature_name=Rps29	feature_id[3].value > threshold=3.839394450187683
node_429: feature_name=Rpl35a	feature_id[37].value > threshold=2.297559976577759
node_431: feature_name=LOC121136222	feature_id[15].value <= threshold=2.802901029586792
Class: Attenuated vaccine + Attenuated vaccine
Rules_16	passed counts:18
node_0: feature_name=LOC121136904	feature_id[0].value <= threshold=1.2424533367156982
node_1: feature_name=Dapl1	feature_id[5].value <= threshold=0.8958797454833984
node_2: feature_name=Rps29	feature_id[3].value <= threshold=3.9981586933135986
node_3: feature_name=Rps10	feature_id[25].value <= threshold=3.1567740440368652
node_4: feature_name=Rpl13	feature_id[7].value > threshold=2.3502402305603027
node_52: feature_name=LOC121144049	feature_id[10].value <= threshold=1.497866153717041
node_53: feature_name=LOC121143419	feature_id[23].value <= threshold=0.3465735912322998
node_54: feature_name=Tmsb10	feature_id[58].value > threshold=3.5114340782165527
node_92: feature_name=Rps3	feature_id[29].value > threshold=3.0201274156570435
node_126: feature_name=Rpl9	feature_id[38].value > threshold=2.86179256439209
Class: mRNA vaccine + Attenuated vaccine
Rules_17	passed counts:17
node_0: feature_name=LOC121136904	feature_id[0].value <= threshold=1.2424533367156982
node_1: feature_name=Dapl1	feature_id[5].value <= threshold=0.8958797454833984
node_2: feature_name=Rps29	feature_id[3].value <= threshold=3.9981586933135986
node_3: feature_name=Rps10	feature_id[25].value <= threshold=3.1567740440368652
node_4: feature_name=Rpl13	feature_id[7].value > threshold=2.3502402305603027
node_52: feature_name=LOC121144049	feature_id[10].value <= threshold=1.497866153717041
node_53: feature_name=LOC121143419	feature_id[23].value <= threshold=0.3465735912322998
node_54: feature_name=Tmsb10	feature_id[58].value <= threshold=3.5114340782165527
node_55: feature_name=Uba52	feature_id[24].value > threshold=2.4414010047912598
node_59: feature_name=Rps29	feature_id[3].value <= threshold=3.624251961708069
node_60: feature_name=Rpl37a	feature_id[9].value <= threshold=3.198464870452881
node_61: feature_name=Rpl37a	feature_id[9].value <= threshold=3.1567740440368652
node_62: feature_name=Rps15	feature_id[57].value <= threshold=3.2551292181015015
node_63: feature_name=Rps23	feature_id[17].value > threshold=2.561982035636902
node_65: feature_name=LOC101840844	feature_id[49].value <= threshold=2.2499048709869385
Class: mRNA vaccine + mRNA vaccine
Rules_18	passed counts:16
node_0: feature_name=LOC121136904	feature_id[0].value <= threshold=1.2424533367156982
node_1: feature_name=Dapl1	feature_id[5].value <= threshold=0.8958797454833984
node_2: feature_name=Rps29	feature_id[3].value <= threshold=3.9981586933135986
node_3: feature_name=Rps10	feature_id[25].value <= threshold=3.1567740440368652
node_4: feature_name=Rpl13	feature_id[7].value <= threshold=2.3502402305603027
node_5: feature_name=LOC121136115	feature_id[20].value <= threshold=0.3465735912322998
node_6: feature_name=Tmsb10	feature_id[58].value <= threshold=3.816200613975525
node_7: feature_name=Rps29	feature_id[3].value <= threshold=3.5549397468566895
node_8: feature_name=Rps13	feature_id[52].value <= threshold=2.917405366897583
node_9: feature_name=Uba52	feature_id[24].value > threshold=2.3502402305603027
node_19: feature_name=Rpl34	feature_id[33].value <= threshold=2.9944807291030884
Class: mRNA vaccine + mRNA vaccine
Rules_19	passed counts:15
node_0: feature_name=LOC121136904	feature_id[0].value > threshold=1.2424533367156982
node_270: feature_name=Rps20	feature_id[8].value > threshold=3.540854334831238
node_372: feature_name=Rps15	feature_id[57].value > threshold=2.970085620880127
node_410: feature_name=Eef1a1	feature_id[28].value > threshold=3.0201274156570435
node_422: feature_name=LOC121136904	feature_id[0].value > threshold=1.497866153717041
node_436: feature_name=Rpl38	feature_id[4].value > threshold=2.962127923965454
node_438: feature_name=Uba52	feature_id[24].value > threshold=2.1910133361816406
node_440: feature_name=Tmsb10	feature_id[58].value > threshold=2.917405366897583
node_446: feature_name=Rpl15	feature_id[22].value <= threshold=2.2499048709869385
node_447: feature_name=Tpt1	feature_id[40].value > threshold=3.0177407264709473
node_451: feature_name=Eef1a1	feature_id[28].value > threshold=3.1345481872558594
Class: Attenuated vaccine + Attenuated vaccine
Rules_20	passed counts:14
node_0: feature_name=LOC121136904	feature_id[0].value <= threshold=1.2424533367156982
node_1: feature_name=Dapl1	feature_id[5].value <= threshold=0.8958797454833984
node_2: feature_name=Rps29	feature_id[3].value <= threshold=3.9981586933135986
node_3: feature_name=Rps10	feature_id[25].value <= threshold=3.1567740440368652
node_4: feature_name=Rpl13	feature_id[7].value <= threshold=2.3502402305603027
node_5: feature_name=LOC121136115	feature_id[20].value > threshold=0.3465735912322998
node_39: feature_name=Ddx5	feature_id[42].value <= threshold=2.4414010047912598
node_40: feature_name=Rps14	feature_id[31].value > threshold=2.3502402305603027
node_44: feature_name=Rps27	feature_id[11].value > threshold=2.3937458992004395
Class: Adenovirus vaccine + Adenovirus vaccine
Rules_21	passed counts:13
node_0: feature_name=LOC121136904	feature_id[0].value > threshold=1.2424533367156982
node_270: feature_name=Rps20	feature_id[8].value <= threshold=3.540854334831238
node_271: feature_name=Eef1a1	feature_id[28].value > threshold=3.3497501611709595
node_355: feature_name=Tmsb10	feature_id[58].value <= threshold=3.3140207529067993
node_356: feature_name=Rplp1	feature_id[34].value > threshold=3.68856680393219
node_360: feature_name=Rpl35a	feature_id[37].value <= threshold=3.086893081665039
Class: Adenovirus vaccine + Adenovirus vaccine
Rules_22	passed counts:12
node_0: feature_name=LOC121136904	feature_id[0].value > threshold=1.2424533367156982
node_270: feature_name=Rps20	feature_id[8].value > threshold=3.540854334831238
node_372: feature_name=Rps15	feature_id[57].value <= threshold=2.970085620880127
node_373: feature_name=Rpl13a	feature_id[16].value <= threshold=3.198464870452881
node_374: feature_name=Uba52	feature_id[24].value > threshold=3.0201274156570435
node_386: feature_name=Tmsb10	feature_id[58].value > threshold=3.1345481872558594
node_388: feature_name=Rpl13	feature_id[7].value <= threshold=2.6735538244247437
Class: Attenuated vaccine + Attenuated vaccine
Rules_23	passed counts:12
node_0: feature_name=LOC121136904	feature_id[0].value > threshold=1.2424533367156982
node_270: feature_name=Rps20	feature_id[8].value <= threshold=3.540854334831238
node_271: feature_name=Eef1a1	feature_id[28].value <= threshold=3.3497501611709595
node_272: feature_name=Rps20	feature_id[8].value <= threshold=3.276966691017151
node_273: feature_name=Arhgdib	feature_id[59].value > threshold=1.7005987167358398
node_305: feature_name=Rplp1	feature_id[34].value > threshold=3.276966691017151
node_307: feature_name=Rpl38	feature_id[4].value <= threshold=3.465247392654419
node_308: feature_name=Uba52	feature_id[24].value > threshold=2.297559976577759
Class: Adenovirus vaccine + Adenovirus vaccine
Rules_24	passed counts:12
node_0: feature_name=LOC121136904	feature_id[0].value <= threshold=1.2424533367156982
node_1: feature_name=Dapl1	feature_id[5].value <= threshold=0.8958797454833984
node_2: feature_name=Rps29	feature_id[3].value <= threshold=3.9981586933135986
node_3: feature_name=Rps10	feature_id[25].value > threshold=3.1567740440368652
node_155: feature_name=Rpl34	feature_id[33].value > threshold=2.802901029586792
node_161: feature_name=Junb	feature_id[27].value <= threshold=2.2499048709869385
node_162: feature_name=Rps14	feature_id[31].value > threshold=2.970085620880127
node_196: feature_name=Rpl17	feature_id[44].value > threshold=2.3937458992004395
node_200: feature_name=Rpl35a	feature_id[37].value <= threshold=3.2951505184173584
node_201: feature_name=LOC121136222	feature_id[15].value > threshold=1.9356005191802979
node_203: feature_name=Rplp0	feature_id[12].value > threshold=3.276966691017151
node_211: feature_name=Rpl9	feature_id[38].value <= threshold=2.86179256439209
node_212: feature_name=Rps13	feature_id[52].value <= threshold=3.238486170768738
node_213: feature_name=Rps29	feature_id[3].value > threshold=3.0433874130249023
node_215: feature_name=Rpl39	feature_id[36].value <= threshold=3.3989702463150024
Class: mRNA vaccine + Attenuated vaccine
Rules_25	passed counts:11
node_0: feature_name=LOC121136904	feature_id[0].value <= threshold=1.2424533367156982
node_1: feature_name=Dapl1	feature_id[5].value <= threshold=0.8958797454833984
node_2: feature_name=Rps29	feature_id[3].value <= threshold=3.9981586933135986
node_3: feature_name=Rps10	feature_id[25].value > threshold=3.1567740440368652
node_155: feature_name=Rpl34	feature_id[33].value > threshold=2.802901029586792
node_161: feature_name=Junb	feature_id[27].value <= threshold=2.2499048709869385
node_162: feature_name=Rps14	feature_id[31].value <= threshold=2.970085620880127
node_163: feature_name=Rplp1	feature_id[34].value > threshold=4.166635274887085
node_179: feature_name=Rps23	feature_id[17].value > threshold=3.238486170768738
node_189: feature_name=Rplp1	feature_id[34].value <= threshold=4.430533170700073
node_190: feature_name=Rps4x	feature_id[48].value <= threshold=3.4175922870635986
Class: mRNA vaccine + Attenuated vaccine
Rules_26	passed counts:10
node_0: feature_name=LOC121136904	feature_id[0].value > threshold=1.2424533367156982
node_270: feature_name=Rps20	feature_id[8].value > threshold=3.540854334831238
node_372: feature_name=Rps15	feature_id[57].value > threshold=2.970085620880127
node_410: feature_name=Eef1a1	feature_id[28].value > threshold=3.0201274156570435
node_422: feature_name=LOC121136904	feature_id[0].value > threshold=1.497866153717041
node_436: feature_name=Rpl38	feature_id[4].value > threshold=2.962127923965454
node_438: feature_name=Uba52	feature_id[24].value > threshold=2.1910133361816406
node_440: feature_name=Tmsb10	feature_id[58].value > threshold=2.917405366897583
node_446: feature_name=Rpl15	feature_id[22].value > threshold=2.2499048709869385
node_454: feature_name=Rps10	feature_id[25].value > threshold=2.636499762535095
node_458: feature_name=Rplp0	feature_id[12].value > threshold=3.839394450187683
node_460: feature_name=Rps21	feature_id[19].value > threshold=3.3667010068893433
Class: Attenuated vaccine + Attenuated vaccine
Rules_27	passed counts:10
node_0: feature_name=LOC121136904	feature_id[0].value > threshold=1.2424533367156982
node_270: feature_name=Rps20	feature_id[8].value > threshold=3.540854334831238
node_372: feature_name=Rps15	feature_id[57].value > threshold=2.970085620880127
node_410: feature_name=Eef1a1	feature_id[28].value <= threshold=3.0201274156570435
node_411: feature_name=Tmsb10	feature_id[58].value > threshold=3.198464870452881
node_417: feature_name=Rpl37a	feature_id[9].value > threshold=3.5516610145568848
Class: Attenuated vaccine + Attenuated vaccine
Rules_28	passed counts:10
node_0: feature_name=LOC121136904	feature_id[0].value > threshold=1.2424533367156982
node_270: feature_name=Rps20	feature_id[8].value <= threshold=3.540854334831238
node_271: feature_name=Eef1a1	feature_id[28].value <= threshold=3.3497501611709595
node_272: feature_name=Rps20	feature_id[8].value <= threshold=3.276966691017151
node_273: feature_name=Arhgdib	feature_id[59].value <= threshold=1.7005987167358398
node_274: feature_name=LOC121134510	feature_id[56].value > threshold=0.8958797454833984
node_296: feature_name=Rps24	feature_id[51].value <= threshold=3.5537127256393433
node_297: feature_name=Fcer1g	feature_id[53].value <= threshold=2.1242476105690002
node_298: feature_name=Rpl35a	feature_id[37].value <= threshold=2.7361353635787964
Class: Adenovirus vaccine + Adenovirus vaccine
Rules_29	passed counts:10
node_0: feature_name=LOC121136904	feature_id[0].value <= threshold=1.2424533367156982
node_1: feature_name=Dapl1	feature_id[5].value <= threshold=0.8958797454833984
node_2: feature_name=Rps29	feature_id[3].value <= threshold=3.9981586933135986
node_3: feature_name=Rps10	feature_id[25].value <= threshold=3.1567740440368652
node_4: feature_name=Rpl13	feature_id[7].value > threshold=2.3502402305603027
node_52: feature_name=LOC121144049	feature_id[10].value > threshold=1.497866153717041
node_142: feature_name=Arhgdib	feature_id[59].value <= threshold=1.8688347935676575
node_143: feature_name=Ddx5	feature_id[42].value <= threshold=2.0126758217811584
node_144: feature_name=Rpl38	feature_id[4].value > threshold=2.970085620880127
node_148: feature_name=Rplp0	feature_id[12].value > threshold=3.0677825212478638
Class: mRNA vaccine + mRNA vaccine
Rules_30	passed counts:10
node_0: feature_name=LOC121136904	feature_id[0].value <= threshold=1.2424533367156982
node_1: feature_name=Dapl1	feature_id[5].value <= threshold=0.8958797454833984
node_2: feature_name=Rps29	feature_id[3].value <= threshold=3.9981586933135986
node_3: feature_name=Rps10	feature_id[25].value <= threshold=3.1567740440368652
node_4: feature_name=Rpl13	feature_id[7].value > threshold=2.3502402305603027
node_52: feature_name=LOC121144049	feature_id[10].value <= threshold=1.497866153717041
node_53: feature_name=LOC121143419	feature_id[23].value <= threshold=0.3465735912322998
node_54: feature_name=Tmsb10	feature_id[58].value > threshold=3.5114340782165527
node_92: feature_name=Rps3	feature_id[29].value <= threshold=3.0201274156570435
node_93: feature_name=Rps24	feature_id[51].value > threshold=3.0900083780288696
node_97: feature_name=Rps24	feature_id[51].value > threshold=3.941534638404846
node_117: feature_name=Tmsb10	feature_id[58].value > threshold=3.6505738496780396
node_121: feature_name=Rpl18	feature_id[43].value > threshold=2.802901029586792
node_123: feature_name=Rps4x	feature_id[48].value <= threshold=3.481121778488159
Class: mRNA vaccine + Attenuated vaccine
Rules_31	passed counts:9
node_0: feature_name=LOC121136904	feature_id[0].value <= threshold=1.2424533367156982
node_1: feature_name=Dapl1	feature_id[5].value <= threshold=0.8958797454833984
node_2: feature_name=Rps29	feature_id[3].value <= threshold=3.9981586933135986
node_3: feature_name=Rps10	feature_id[25].value > threshold=3.1567740440368652
node_155: feature_name=Rpl34	feature_id[33].value <= threshold=2.802901029586792
node_156: feature_name=Rps3a	feature_id[18].value > threshold=3.0177407264709473
Class: mRNA vaccine + mRNA vaccine
Rules_32	passed counts:8
node_0: feature_name=LOC121136904	feature_id[0].value > threshold=1.2424533367156982
node_270: feature_name=Rps20	feature_id[8].value > threshold=3.540854334831238
node_372: feature_name=Rps15	feature_id[57].value > threshold=2.970085620880127
node_410: feature_name=Eef1a1	feature_id[28].value <= threshold=3.0201274156570435
node_411: feature_name=Tmsb10	feature_id[58].value <= threshold=3.198464870452881
node_412: feature_name=Rps13	feature_id[52].value <= threshold=2.943052053451538
Class: Adenovirus vaccine + Adenovirus vaccine
Rules_33	passed counts:8
node_0: feature_name=LOC121136904	feature_id[0].value > threshold=1.2424533367156982
node_270: feature_name=Rps20	feature_id[8].value > threshold=3.540854334831238
node_372: feature_name=Rps15	feature_id[57].value <= threshold=2.970085620880127
node_373: feature_name=Rpl13a	feature_id[16].value > threshold=3.198464870452881
node_391: feature_name=Rplp0	feature_id[12].value <= threshold=3.198464870452881
node_392: feature_name=Gan	feature_id[1].value <= threshold=2.0126758217811584
node_393: feature_name=Gan	feature_id[1].value > threshold=0.8958797454833984
Class: Adenovirus vaccine + Adenovirus vaccine
Rules_34	passed counts:8
node_0: feature_name=LOC121136904	feature_id[0].value > threshold=1.2424533367156982
node_270: feature_name=Rps20	feature_id[8].value <= threshold=3.540854334831238
node_271: feature_name=Eef1a1	feature_id[28].value <= threshold=3.3497501611709595
node_272: feature_name=Rps20	feature_id[8].value > threshold=3.276966691017151
node_312: feature_name=Rpl19	feature_id[32].value > threshold=3.0677825212478638
node_350: feature_name=Junb	feature_id[27].value > threshold=0.8958797454833984
node_352: feature_name=Rpl3	feature_id[47].value <= threshold=2.9907071590423584
Class: Attenuated vaccine + Attenuated vaccine
Rules_35	passed counts:8
node_0: feature_name=LOC121136904	feature_id[0].value <= threshold=1.2424533367156982
node_1: feature_name=Dapl1	feature_id[5].value <= threshold=0.8958797454833984
node_2: feature_name=Rps29	feature_id[3].value <= threshold=3.9981586933135986
node_3: feature_name=Rps10	feature_id[25].value <= threshold=3.1567740440368652
node_4: feature_name=Rpl13	feature_id[7].value > threshold=2.3502402305603027
node_52: feature_name=LOC121144049	feature_id[10].value <= threshold=1.497866153717041
node_53: feature_name=LOC121143419	feature_id[23].value <= threshold=0.3465735912322998
node_54: feature_name=Tmsb10	feature_id[58].value > threshold=3.5114340782165527
node_92: feature_name=Rps3	feature_id[29].value <= threshold=3.0201274156570435
node_93: feature_name=Rps24	feature_id[51].value <= threshold=3.0900083780288696
node_94: feature_name=Rps14	feature_id[31].value > threshold=2.297559976577759
Class: mRNA vaccine + Attenuated vaccine
Rules_36	passed counts:7
node_0: feature_name=LOC121136904	feature_id[0].value <= threshold=1.2424533367156982
node_1: feature_name=Dapl1	feature_id[5].value <= threshold=0.8958797454833984
node_2: feature_name=Rps29	feature_id[3].value <= threshold=3.9981586933135986
node_3: feature_name=Rps10	feature_id[25].value <= threshold=3.1567740440368652
node_4: feature_name=Rpl13	feature_id[7].value > threshold=2.3502402305603027
node_52: feature_name=LOC121144049	feature_id[10].value <= threshold=1.497866153717041
node_53: feature_name=LOC121143419	feature_id[23].value > threshold=0.3465735912322998
node_131: feature_name=LOC121144049	feature_id[10].value <= threshold=0.8958797454833984
node_132: feature_name=Rps3a	feature_id[18].value <= threshold=3.1567740440368652
node_133: feature_name=Rps15	feature_id[57].value > threshold=2.705823063850403
node_135: feature_name=Rps29	feature_id[3].value > threshold=3.429282546043396
Class: Attenuated vaccine + Attenuated vaccine
Rules_37	passed counts:7
node_0: feature_name=LOC121136904	feature_id[0].value <= threshold=1.2424533367156982
node_1: feature_name=Dapl1	feature_id[5].value <= threshold=0.8958797454833984
node_2: feature_name=Rps29	feature_id[3].value <= threshold=3.9981586933135986
node_3: feature_name=Rps10	feature_id[25].value <= threshold=3.1567740440368652
node_4: feature_name=Rpl13	feature_id[7].value > threshold=2.3502402305603027
node_52: feature_name=LOC121144049	feature_id[10].value <= threshold=1.497866153717041
node_53: feature_name=LOC121143419	feature_id[23].value <= threshold=0.3465735912322998
node_54: feature_name=Tmsb10	feature_id[58].value <= threshold=3.5114340782165527
node_55: feature_name=Uba52	feature_id[24].value > threshold=2.4414010047912598
node_59: feature_name=Rps29	feature_id[3].value > threshold=3.624251961708069
node_81: feature_name=Ddx5	feature_id[42].value <= threshold=2.0126758217811584
node_82: feature_name=Rps23	feature_id[17].value <= threshold=3.1132683753967285
node_83: feature_name=Tpt1	feature_id[40].value > threshold=3.0433874130249023
Class: mRNA vaccine + mRNA vaccine
Rules_38	passed counts:7
node_0: feature_name=LOC121136904	feature_id[0].value <= threshold=1.2424533367156982
node_1: feature_name=Dapl1	feature_id[5].value <= threshold=0.8958797454833984
node_2: feature_name=Rps29	feature_id[3].value <= threshold=3.9981586933135986
node_3: feature_name=Rps10	feature_id[25].value <= threshold=3.1567740440368652
node_4: feature_name=Rpl13	feature_id[7].value <= threshold=2.3502402305603027
node_5: feature_name=LOC121136115	feature_id[20].value <= threshold=0.3465735912322998
node_6: feature_name=Tmsb10	feature_id[58].value > threshold=3.816200613975525
node_36: feature_name=Tpt1	feature_id[40].value > threshold=2.297559976577759
Class: mRNA vaccine + Attenuated vaccine
Rules_39	passed counts:6
node_0: feature_name=LOC121136904	feature_id[0].value > threshold=1.2424533367156982
node_270: feature_name=Rps20	feature_id[8].value > threshold=3.540854334831238
node_372: feature_name=Rps15	feature_id[57].value > threshold=2.970085620880127
node_410: feature_name=Eef1a1	feature_id[28].value > threshold=3.0201274156570435
node_422: feature_name=LOC121136904	feature_id[0].value <= threshold=1.497866153717041
node_423: feature_name=Rps29	feature_id[3].value <= threshold=3.839394450187683
node_424: feature_name=Rps3	feature_id[29].value > threshold=2.6735538244247437
Class: mRNA vaccine + Attenuated vaccine
Rules_40	passed counts:6
node_0: feature_name=LOC121136904	feature_id[0].value > threshold=1.2424533367156982
node_270: feature_name=Rps20	feature_id[8].value > threshold=3.540854334831238
node_372: feature_name=Rps15	feature_id[57].value <= threshold=2.970085620880127
node_373: feature_name=Rpl13a	feature_id[16].value > threshold=3.198464870452881
node_391: feature_name=Rplp0	feature_id[12].value <= threshold=3.198464870452881
node_392: feature_name=Gan	feature_id[1].value > threshold=2.0126758217811584
Class: Attenuated vaccine + Attenuated vaccine
Rules_41	passed counts:6
node_0: feature_name=LOC121136904	feature_id[0].value > threshold=1.2424533367156982
node_270: feature_name=Rps20	feature_id[8].value <= threshold=3.540854334831238
node_271: feature_name=Eef1a1	feature_id[28].value <= threshold=3.3497501611709595
node_272: feature_name=Rps20	feature_id[8].value <= threshold=3.276966691017151
node_273: feature_name=Arhgdib	feature_id[59].value <= threshold=1.7005987167358398
node_274: feature_name=LOC121134510	feature_id[56].value <= threshold=0.8958797454833984
node_275: feature_name=Rpl26	feature_id[39].value > threshold=2.917405366897583
node_293: feature_name=Rpsa	feature_id[14].value > threshold=1.8688347935676575
Class: Adenovirus vaccine + Adenovirus vaccine
Rules_42	passed counts:6
node_0: feature_name=LOC121136904	feature_id[0].value <= threshold=1.2424533367156982
node_1: feature_name=Dapl1	feature_id[5].value <= threshold=0.8958797454833984
node_2: feature_name=Rps29	feature_id[3].value > threshold=3.9981586933135986
node_238: feature_name=LOC121144049	feature_id[10].value > threshold=1.497866153717041
node_260: feature_name=Rpl3	feature_id[47].value > threshold=2.770631790161133
Class: mRNA vaccine + Attenuated vaccine
Rules_43	passed counts:6
node_0: feature_name=LOC121136904	feature_id[0].value <= threshold=1.2424533367156982
node_1: feature_name=Dapl1	feature_id[5].value <= threshold=0.8958797454833984
node_2: feature_name=Rps29	feature_id[3].value <= threshold=3.9981586933135986
node_3: feature_name=Rps10	feature_id[25].value > threshold=3.1567740440368652
node_155: feature_name=Rpl34	feature_id[33].value > threshold=2.802901029586792
node_161: feature_name=Junb	feature_id[27].value <= threshold=2.2499048709869385
node_162: feature_name=Rps14	feature_id[31].value > threshold=2.970085620880127
node_196: feature_name=Rpl17	feature_id[44].value > threshold=2.3937458992004395
node_200: feature_name=Rpl35a	feature_id[37].value <= threshold=3.2951505184173584
node_201: feature_name=LOC121136222	feature_id[15].value > threshold=1.9356005191802979
node_203: feature_name=Rplp0	feature_id[12].value > threshold=3.276966691017151
node_211: feature_name=Rpl9	feature_id[38].value > threshold=2.86179256439209
node_225: feature_name=Rpl8	feature_id[21].value <= threshold=3.6622449159622192
node_226: feature_name=Rpl38	feature_id[4].value <= threshold=2.7403194904327393
node_227: feature_name=Rps3a	feature_id[18].value <= threshold=3.3140207529067993
Class: mRNA vaccine + Attenuated vaccine
Rules_44	passed counts:6
node_0: feature_name=LOC121136904	feature_id[0].value <= threshold=1.2424533367156982
node_1: feature_name=Dapl1	feature_id[5].value <= threshold=0.8958797454833984
node_2: feature_name=Rps29	feature_id[3].value <= threshold=3.9981586933135986
node_3: feature_name=Rps10	feature_id[25].value > threshold=3.1567740440368652
node_155: feature_name=Rpl34	feature_id[33].value > threshold=2.802901029586792
node_161: feature_name=Junb	feature_id[27].value <= threshold=2.2499048709869385
node_162: feature_name=Rps14	feature_id[31].value <= threshold=2.970085620880127
node_163: feature_name=Rplp1	feature_id[34].value <= threshold=4.166635274887085
node_164: feature_name=Rplp0	feature_id[12].value <= threshold=3.276966691017151
node_165: feature_name=Rps20	feature_id[8].value > threshold=3.540854334831238
node_167: feature_name=Gan	feature_id[1].value <= threshold=0.3465735912322998
Class: mRNA vaccine + Attenuated vaccine
Rules_45	passed counts:6
node_0: feature_name=LOC121136904	feature_id[0].value <= threshold=1.2424533367156982
node_1: feature_name=Dapl1	feature_id[5].value <= threshold=0.8958797454833984
node_2: feature_name=Rps29	feature_id[3].value <= threshold=3.9981586933135986
node_3: feature_name=Rps10	feature_id[25].value <= threshold=3.1567740440368652
node_4: feature_name=Rpl13	feature_id[7].value > threshold=2.3502402305603027
node_52: feature_name=LOC121144049	feature_id[10].value > threshold=1.497866153717041
node_142: feature_name=Arhgdib	feature_id[59].value <= threshold=1.8688347935676575
node_143: feature_name=Ddx5	feature_id[42].value > threshold=2.0126758217811584
node_151: feature_name=Arhgef18	feature_id[35].value <= threshold=1.2424533367156982
Class: mRNA vaccine + Attenuated vaccine
Rules_46	passed counts:6
node_0: feature_name=LOC121136904	feature_id[0].value <= threshold=1.2424533367156982
node_1: feature_name=Dapl1	feature_id[5].value <= threshold=0.8958797454833984
node_2: feature_name=Rps29	feature_id[3].value <= threshold=3.9981586933135986
node_3: feature_name=Rps10	feature_id[25].value <= threshold=3.1567740440368652
node_4: feature_name=Rpl13	feature_id[7].value <= threshold=2.3502402305603027
node_5: feature_name=LOC121136115	feature_id[20].value > threshold=0.3465735912322998
node_39: feature_name=Ddx5	feature_id[42].value > threshold=2.4414010047912598
node_47: feature_name=Eef1a1	feature_id[28].value <= threshold=3.1745694875717163
Class: Non-vaccinated
Rules_47	passed counts:5
node_0: feature_name=LOC121136904	feature_id[0].value > threshold=1.2424533367156982
node_270: feature_name=Rps20	feature_id[8].value > threshold=3.540854334831238
node_372: feature_name=Rps15	feature_id[57].value > threshold=2.970085620880127
node_410: feature_name=Eef1a1	feature_id[28].value > threshold=3.0201274156570435
node_422: feature_name=LOC121136904	feature_id[0].value > threshold=1.497866153717041
node_436: feature_name=Rpl38	feature_id[4].value > threshold=2.962127923965454
node_438: feature_name=Uba52	feature_id[24].value > threshold=2.1910133361816406
node_440: feature_name=Tmsb10	feature_id[58].value <= threshold=2.917405366897583
node_441: feature_name=Rpsa	feature_id[14].value > threshold=2.4814223051071167
Class: Attenuated vaccine + Attenuated vaccine
Rules_48	passed counts:5
node_0: feature_name=LOC121136904	feature_id[0].value > threshold=1.2424533367156982
node_270: feature_name=Rps20	feature_id[8].value > threshold=3.540854334831238
node_372: feature_name=Rps15	feature_id[57].value <= threshold=2.970085620880127
node_373: feature_name=Rpl13a	feature_id[16].value <= threshold=3.198464870452881
node_374: feature_name=Uba52	feature_id[24].value <= threshold=3.0201274156570435
node_375: feature_name=Arhgdib	feature_id[59].value > threshold=1.8688347935676575
node_381: feature_name=Rpl13a	feature_id[16].value > threshold=2.8888261318206787
node_383: feature_name=Rps20	feature_id[8].value > threshold=3.622113823890686
Class: Attenuated vaccine + Attenuated vaccine
Rules_49	passed counts:5
node_0: feature_name=LOC121136904	feature_id[0].value > threshold=1.2424533367156982
node_270: feature_name=Rps20	feature_id[8].value <= threshold=3.540854334831238
node_271: feature_name=Eef1a1	feature_id[28].value > threshold=3.3497501611709595
node_355: feature_name=Tmsb10	feature_id[58].value <= threshold=3.3140207529067993
node_356: feature_name=Rplp1	feature_id[34].value <= threshold=3.68856680393219
node_357: feature_name=Rps27	feature_id[11].value > threshold=1.7917594909667969
Class: Attenuated vaccine + Attenuated vaccine
Rules_50	passed counts:5
node_0: feature_name=LOC121136904	feature_id[0].value > threshold=1.2424533367156982
node_270: feature_name=Rps20	feature_id[8].value <= threshold=3.540854334831238
node_271: feature_name=Eef1a1	feature_id[28].value <= threshold=3.3497501611709595
node_272: feature_name=Rps20	feature_id[8].value > threshold=3.276966691017151
node_312: feature_name=Rpl19	feature_id[32].value <= threshold=3.0677825212478638
node_313: feature_name=Rps10	feature_id[25].value <= threshold=3.2951505184173584
node_314: feature_name=Pfn1	feature_id[54].value <= threshold=2.7361353635787964
node_315: feature_name=LOC121143419	feature_id[23].value <= threshold=1.497866153717041
node_316: feature_name=LOC101840844	feature_id[49].value <= threshold=0.8958797454833984
node_317: feature_name=LOC121144049	feature_id[10].value <= threshold=0.3465735912322998
node_318: feature_name=Rps21	feature_id[19].value <= threshold=2.86179256439209
node_319: feature_name=Rpl39	feature_id[36].value > threshold=2.659060001373291
Class: Non-vaccinated
Rules_51	passed counts:5
node_0: feature_name=LOC121136904	feature_id[0].value <= threshold=1.2424533367156982
node_1: feature_name=Dapl1	feature_id[5].value <= threshold=0.8958797454833984
node_2: feature_name=Rps29	feature_id[3].value > threshold=3.9981586933135986
node_238: feature_name=LOC121144049	feature_id[10].value <= threshold=1.497866153717041
node_239: feature_name=Tpt1	feature_id[40].value > threshold=3.0677825212478638
node_247: feature_name=Rpsa	feature_id[14].value <= threshold=3.0201274156570435
node_248: feature_name=Rps24	feature_id[51].value <= threshold=3.7609297037124634
node_249: feature_name=Rpsa	feature_id[14].value <= threshold=2.7403194904327393
node_250: feature_name=Rpl8	feature_id[21].value > threshold=2.636499762535095
Class: Attenuated vaccine + Attenuated vaccine
Rules_52	passed counts:5
node_0: feature_name=LOC121136904	feature_id[0].value <= threshold=1.2424533367156982
node_1: feature_name=Dapl1	feature_id[5].value <= threshold=0.8958797454833984
node_2: feature_name=Rps29	feature_id[3].value <= threshold=3.9981586933135986
node_3: feature_name=Rps10	feature_id[25].value > threshold=3.1567740440368652
node_155: feature_name=Rpl34	feature_id[33].value > threshold=2.802901029586792
node_161: feature_name=Junb	feature_id[27].value > threshold=2.2499048709869385
Class: Attenuated vaccine + Attenuated vaccine
Rules_53	passed counts:5
node_0: feature_name=LOC121136904	feature_id[0].value <= threshold=1.2424533367156982
node_1: feature_name=Dapl1	feature_id[5].value <= threshold=0.8958797454833984
node_2: feature_name=Rps29	feature_id[3].value <= threshold=3.9981586933135986
node_3: feature_name=Rps10	feature_id[25].value <= threshold=3.1567740440368652
node_4: feature_name=Rpl13	feature_id[7].value <= threshold=2.3502402305603027
node_5: feature_name=LOC121136115	feature_id[20].value <= threshold=0.3465735912322998
node_6: feature_name=Tmsb10	feature_id[58].value <= threshold=3.816200613975525
node_7: feature_name=Rps29	feature_id[3].value > threshold=3.5549397468566895
node_31: feature_name=Rpl13a	feature_id[16].value <= threshold=3.0129330158233643
Class: Non-vaccinated
Rules_54	passed counts:4
node_0: feature_name=LOC121136904	feature_id[0].value <= threshold=1.2424533367156982
node_1: feature_name=Dapl1	feature_id[5].value <= threshold=0.8958797454833984
node_2: feature_name=Rps29	feature_id[3].value > threshold=3.9981586933135986
node_238: feature_name=LOC121144049	feature_id[10].value <= threshold=1.497866153717041
node_239: feature_name=Tpt1	feature_id[40].value <= threshold=3.0677825212478638
node_240: feature_name=Tpt1	feature_id[40].value > threshold=2.943052053451538
node_244: feature_name=Ddx5	feature_id[42].value > threshold=0.6931471824645996
Class: Adenovirus vaccine + Adenovirus vaccine
Rules_55	passed counts:4
node_0: feature_name=LOC121136904	feature_id[0].value <= threshold=1.2424533367156982
node_1: feature_name=Dapl1	feature_id[5].value <= threshold=0.8958797454833984
node_2: feature_name=Rps29	feature_id[3].value <= threshold=3.9981586933135986
node_3: feature_name=Rps10	feature_id[25].value > threshold=3.1567740440368652
node_155: feature_name=Rpl34	feature_id[33].value > threshold=2.802901029586792
node_161: feature_name=Junb	feature_id[27].value <= threshold=2.2499048709869385
node_162: feature_name=Rps14	feature_id[31].value > threshold=2.970085620880127
node_196: feature_name=Rpl17	feature_id[44].value > threshold=2.3937458992004395
node_200: feature_name=Rpl35a	feature_id[37].value <= threshold=3.2951505184173584
node_201: feature_name=LOC121136222	feature_id[15].value > threshold=1.9356005191802979
node_203: feature_name=Rplp0	feature_id[12].value <= threshold=3.276966691017151
node_204: feature_name=Rplp0	feature_id[12].value <= threshold=3.17718505859375
Class: mRNA vaccine + Attenuated vaccine
Rules_56	passed counts:4
node_0: feature_name=LOC121136904	feature_id[0].value <= threshold=1.2424533367156982
node_1: feature_name=Dapl1	feature_id[5].value <= threshold=0.8958797454833984
node_2: feature_name=Rps29	feature_id[3].value <= threshold=3.9981586933135986
node_3: feature_name=Rps10	feature_id[25].value > threshold=3.1567740440368652
node_155: feature_name=Rpl34	feature_id[33].value > threshold=2.802901029586792
node_161: feature_name=Junb	feature_id[27].value <= threshold=2.2499048709869385
node_162: feature_name=Rps14	feature_id[31].value <= threshold=2.970085620880127
node_163: feature_name=Rplp1	feature_id[34].value > threshold=4.166635274887085
node_179: feature_name=Rps23	feature_id[17].value > threshold=3.238486170768738
node_189: feature_name=Rplp1	feature_id[34].value > threshold=4.430533170700073
node_193: feature_name=Ddx5	feature_id[42].value <= threshold=1.8688347935676575
Class: mRNA vaccine + mRNA vaccine
Rules_57	passed counts:4
node_0: feature_name=LOC121136904	feature_id[0].value <= threshold=1.2424533367156982
node_1: feature_name=Dapl1	feature_id[5].value <= threshold=0.8958797454833984
node_2: feature_name=Rps29	feature_id[3].value <= threshold=3.9981586933135986
node_3: feature_name=Rps10	feature_id[25].value > threshold=3.1567740440368652
node_155: feature_name=Rpl34	feature_id[33].value > threshold=2.802901029586792
node_161: feature_name=Junb	feature_id[27].value <= threshold=2.2499048709869385
node_162: feature_name=Rps14	feature_id[31].value <= threshold=2.970085620880127
node_163: feature_name=Rplp1	feature_id[34].value > threshold=4.166635274887085
node_179: feature_name=Rps23	feature_id[17].value <= threshold=3.238486170768738
node_180: feature_name=Tpt1	feature_id[40].value <= threshold=3.0677825212478638
node_181: feature_name=Rps5	feature_id[41].value <= threshold=3.0677825212478638
Class: mRNA vaccine + Attenuated vaccine
Rules_58	passed counts:4
node_0: feature_name=LOC121136904	feature_id[0].value <= threshold=1.2424533367156982
node_1: feature_name=Dapl1	feature_id[5].value <= threshold=0.8958797454833984
node_2: feature_name=Rps29	feature_id[3].value <= threshold=3.9981586933135986
node_3: feature_name=Rps10	feature_id[25].value > threshold=3.1567740440368652
node_155: feature_name=Rpl34	feature_id[33].value > threshold=2.802901029586792
node_161: feature_name=Junb	feature_id[27].value <= threshold=2.2499048709869385
node_162: feature_name=Rps14	feature_id[31].value <= threshold=2.970085620880127
node_163: feature_name=Rplp1	feature_id[34].value <= threshold=4.166635274887085
node_164: feature_name=Rplp0	feature_id[12].value <= threshold=3.276966691017151
node_165: feature_name=Rps20	feature_id[8].value <= threshold=3.540854334831238
Class: mRNA vaccine + mRNA vaccine
Rules_59	passed counts:4
node_0: feature_name=LOC121136904	feature_id[0].value <= threshold=1.2424533367156982
node_1: feature_name=Dapl1	feature_id[5].value <= threshold=0.8958797454833984
node_2: feature_name=Rps29	feature_id[3].value <= threshold=3.9981586933135986
node_3: feature_name=Rps10	feature_id[25].value <= threshold=3.1567740440368652
node_4: feature_name=Rpl13	feature_id[7].value > threshold=2.3502402305603027
node_52: feature_name=LOC121144049	feature_id[10].value <= threshold=1.497866153717041
node_53: feature_name=LOC121143419	feature_id[23].value > threshold=0.3465735912322998
node_131: feature_name=LOC121144049	feature_id[10].value <= threshold=0.8958797454833984
node_132: feature_name=Rps3a	feature_id[18].value > threshold=3.1567740440368652
Class: Adenovirus vaccine + Adenovirus vaccine
Rules_60	passed counts:4
node_0: feature_name=LOC121136904	feature_id[0].value <= threshold=1.2424533367156982
node_1: feature_name=Dapl1	feature_id[5].value <= threshold=0.8958797454833984
node_2: feature_name=Rps29	feature_id[3].value <= threshold=3.9981586933135986
node_3: feature_name=Rps10	feature_id[25].value <= threshold=3.1567740440368652
node_4: feature_name=Rpl13	feature_id[7].value > threshold=2.3502402305603027
node_52: feature_name=LOC121144049	feature_id[10].value <= threshold=1.497866153717041
node_53: feature_name=LOC121143419	feature_id[23].value <= threshold=0.3465735912322998
node_54: feature_name=Tmsb10	feature_id[58].value > threshold=3.5114340782165527
node_92: feature_name=Rps3	feature_id[29].value <= threshold=3.0201274156570435
node_93: feature_name=Rps24	feature_id[51].value > threshold=3.0900083780288696
node_97: feature_name=Rps24	feature_id[51].value > threshold=3.941534638404846
node_117: feature_name=Tmsb10	feature_id[58].value <= threshold=3.6505738496780396
node_118: feature_name=Rps13	feature_id[52].value > threshold=3.0201274156570435
Class: mRNA vaccine + mRNA vaccine
Rules_61	passed counts:4
node_0: feature_name=LOC121136904	feature_id[0].value <= threshold=1.2424533367156982
node_1: feature_name=Dapl1	feature_id[5].value <= threshold=0.8958797454833984
node_2: feature_name=Rps29	feature_id[3].value <= threshold=3.9981586933135986
node_3: feature_name=Rps10	feature_id[25].value <= threshold=3.1567740440368652
node_4: feature_name=Rpl13	feature_id[7].value > threshold=2.3502402305603027
node_52: feature_name=LOC121144049	feature_id[10].value <= threshold=1.497866153717041
node_53: feature_name=LOC121143419	feature_id[23].value <= threshold=0.3465735912322998
node_54: feature_name=Tmsb10	feature_id[58].value <= threshold=3.5114340782165527
node_55: feature_name=Uba52	feature_id[24].value > threshold=2.4414010047912598
node_59: feature_name=Rps29	feature_id[3].value > threshold=3.624251961708069
node_81: feature_name=Ddx5	feature_id[42].value > threshold=2.0126758217811584
Class: mRNA vaccine + Attenuated vaccine
Rules_62	passed counts:4
node_0: feature_name=LOC121136904	feature_id[0].value <= threshold=1.2424533367156982
node_1: feature_name=Dapl1	feature_id[5].value <= threshold=0.8958797454833984
node_2: feature_name=Rps29	feature_id[3].value <= threshold=3.9981586933135986
node_3: feature_name=Rps10	feature_id[25].value <= threshold=3.1567740440368652
node_4: feature_name=Rpl13	feature_id[7].value > threshold=2.3502402305603027
node_52: feature_name=LOC121144049	feature_id[10].value <= threshold=1.497866153717041
node_53: feature_name=LOC121143419	feature_id[23].value <= threshold=0.3465735912322998
node_54: feature_name=Tmsb10	feature_id[58].value <= threshold=3.5114340782165527
node_55: feature_name=Uba52	feature_id[24].value > threshold=2.4414010047912598
node_59: feature_name=Rps29	feature_id[3].value <= threshold=3.624251961708069
node_60: feature_name=Rpl37a	feature_id[9].value <= threshold=3.198464870452881
node_61: feature_name=Rpl37a	feature_id[9].value > threshold=3.1567740440368652
node_73: feature_name=LOC121136904	feature_id[0].value <= threshold=0.3465735912322998
Class: mRNA vaccine + Attenuated vaccine
Rules_63	passed counts:4
node_0: feature_name=LOC121136904	feature_id[0].value <= threshold=1.2424533367156982
node_1: feature_name=Dapl1	feature_id[5].value <= threshold=0.8958797454833984
node_2: feature_name=Rps29	feature_id[3].value <= threshold=3.9981586933135986
node_3: feature_name=Rps10	feature_id[25].value <= threshold=3.1567740440368652
node_4: feature_name=Rpl13	feature_id[7].value <= threshold=2.3502402305603027
node_5: feature_name=LOC121136115	feature_id[20].value <= threshold=0.3465735912322998
node_6: feature_name=Tmsb10	feature_id[58].value <= threshold=3.816200613975525
node_7: feature_name=Rps29	feature_id[3].value <= threshold=3.5549397468566895
node_8: feature_name=Rps13	feature_id[52].value > threshold=2.917405366897583
node_28: feature_name=LOC121133550	feature_id[2].value <= threshold=0.3465735912322998
Class: mRNA vaccine + Attenuated vaccine
Rules_64	passed counts:3
node_0: feature_name=LOC121136904	feature_id[0].value > threshold=1.2424533367156982
node_270: feature_name=Rps20	feature_id[8].value > threshold=3.540854334831238
node_372: feature_name=Rps15	feature_id[57].value > threshold=2.970085620880127
node_410: feature_name=Eef1a1	feature_id[28].value <= threshold=3.0201274156570435
node_411: feature_name=Tmsb10	feature_id[58].value <= threshold=3.198464870452881
node_412: feature_name=Rps13	feature_id[52].value > threshold=2.943052053451538
node_414: feature_name=Rpl23	feature_id[46].value > threshold=3.1112881898880005
Class: Attenuated vaccine + Attenuated vaccine
Rules_65	passed counts:3
node_0: feature_name=LOC121136904	feature_id[0].value > threshold=1.2424533367156982
node_270: feature_name=Rps20	feature_id[8].value > threshold=3.540854334831238
node_372: feature_name=Rps15	feature_id[57].value <= threshold=2.970085620880127
node_373: feature_name=Rpl13a	feature_id[16].value > threshold=3.198464870452881
node_391: feature_name=Rplp0	feature_id[12].value <= threshold=3.198464870452881
node_392: feature_name=Gan	feature_id[1].value <= threshold=2.0126758217811584
node_393: feature_name=Gan	feature_id[1].value <= threshold=0.8958797454833984
node_394: feature_name=Rpl27a	feature_id[50].value > threshold=3.1132683753967285
Class: Attenuated vaccine + Attenuated vaccine
Rules_66	passed counts:3
node_0: feature_name=LOC121136904	feature_id[0].value > threshold=1.2424533367156982
node_270: feature_name=Rps20	feature_id[8].value > threshold=3.540854334831238
node_372: feature_name=Rps15	feature_id[57].value <= threshold=2.970085620880127
node_373: feature_name=Rpl13a	feature_id[16].value <= threshold=3.198464870452881
node_374: feature_name=Uba52	feature_id[24].value > threshold=3.0201274156570435
node_386: feature_name=Tmsb10	feature_id[58].value <= threshold=3.1345481872558594
Class: Adenovirus vaccine + Adenovirus vaccine
Rules_67	passed counts:3
node_0: feature_name=LOC121136904	feature_id[0].value > threshold=1.2424533367156982
node_270: feature_name=Rps20	feature_id[8].value > threshold=3.540854334831238
node_372: feature_name=Rps15	feature_id[57].value <= threshold=2.970085620880127
node_373: feature_name=Rpl13a	feature_id[16].value <= threshold=3.198464870452881
node_374: feature_name=Uba52	feature_id[24].value <= threshold=3.0201274156570435
node_375: feature_name=Arhgdib	feature_id[59].value > threshold=1.8688347935676575
node_381: feature_name=Rpl13a	feature_id[16].value <= threshold=2.8888261318206787
Class: Adenovirus vaccine + Adenovirus vaccine
Rules_68	passed counts:3
node_0: feature_name=LOC121136904	feature_id[0].value > threshold=1.2424533367156982
node_270: feature_name=Rps20	feature_id[8].value <= threshold=3.540854334831238
node_271: feature_name=Eef1a1	feature_id[28].value <= threshold=3.3497501611709595
node_272: feature_name=Rps20	feature_id[8].value > threshold=3.276966691017151
node_312: feature_name=Rpl19	feature_id[32].value > threshold=3.0677825212478638
node_350: feature_name=Junb	feature_id[27].value <= threshold=0.8958797454833984
Class: Adenovirus vaccine + Adenovirus vaccine
Rules_69	passed counts:3
node_0: feature_name=LOC121136904	feature_id[0].value > threshold=1.2424533367156982
node_270: feature_name=Rps20	feature_id[8].value <= threshold=3.540854334831238
node_271: feature_name=Eef1a1	feature_id[28].value <= threshold=3.3497501611709595
node_272: feature_name=Rps20	feature_id[8].value > threshold=3.276966691017151
node_312: feature_name=Rpl19	feature_id[32].value <= threshold=3.0677825212478638
node_313: feature_name=Rps10	feature_id[25].value > threshold=3.2951505184173584
node_347: feature_name=Arhgef18	feature_id[35].value <= threshold=0.8958797454833984
Class: Attenuated vaccine + Attenuated vaccine
Rules_70	passed counts:3
node_0: feature_name=LOC121136904	feature_id[0].value > threshold=1.2424533367156982
node_270: feature_name=Rps20	feature_id[8].value <= threshold=3.540854334831238
node_271: feature_name=Eef1a1	feature_id[28].value <= threshold=3.3497501611709595
node_272: feature_name=Rps20	feature_id[8].value > threshold=3.276966691017151
node_312: feature_name=Rpl19	feature_id[32].value <= threshold=3.0677825212478638
node_313: feature_name=Rps10	feature_id[25].value <= threshold=3.2951505184173584
node_314: feature_name=Pfn1	feature_id[54].value > threshold=2.7361353635787964
Class: Attenuated vaccine + Attenuated vaccine
Rules_71	passed counts:3
node_0: feature_name=LOC121136904	feature_id[0].value > threshold=1.2424533367156982
node_270: feature_name=Rps20	feature_id[8].value <= threshold=3.540854334831238
node_271: feature_name=Eef1a1	feature_id[28].value <= threshold=3.3497501611709595
node_272: feature_name=Rps20	feature_id[8].value <= threshold=3.276966691017151
node_273: feature_name=Arhgdib	feature_id[59].value > threshold=1.7005987167358398
node_305: feature_name=Rplp1	feature_id[34].value <= threshold=3.276966691017151
Class: Attenuated vaccine + Attenuated vaccine
Rules_72	passed counts:3
node_0: feature_name=LOC121136904	feature_id[0].value > threshold=1.2424533367156982
node_270: feature_name=Rps20	feature_id[8].value <= threshold=3.540854334831238
node_271: feature_name=Eef1a1	feature_id[28].value <= threshold=3.3497501611709595
node_272: feature_name=Rps20	feature_id[8].value <= threshold=3.276966691017151
node_273: feature_name=Arhgdib	feature_id[59].value <= threshold=1.7005987167358398
node_274: feature_name=LOC121134510	feature_id[56].value <= threshold=0.8958797454833984
node_275: feature_name=Rpl26	feature_id[39].value <= threshold=2.917405366897583
node_276: feature_name=Rps14	feature_id[31].value > threshold=2.3502402305603027
node_282: feature_name=Uba52	feature_id[24].value <= threshold=2.86179256439209
node_283: feature_name=Rps13	feature_id[52].value <= threshold=3.0201274156570435
node_284: feature_name=Rpl15	feature_id[22].value > threshold=2.4414010047912598
node_286: feature_name=Rpl34	feature_id[33].value <= threshold=2.7403194904327393
Class: Non-vaccinated
Rules_73	passed counts:3
node_0: feature_name=LOC121136904	feature_id[0].value > threshold=1.2424533367156982
node_270: feature_name=Rps20	feature_id[8].value <= threshold=3.540854334831238
node_271: feature_name=Eef1a1	feature_id[28].value <= threshold=3.3497501611709595
node_272: feature_name=Rps20	feature_id[8].value <= threshold=3.276966691017151
node_273: feature_name=Arhgdib	feature_id[59].value <= threshold=1.7005987167358398
node_274: feature_name=LOC121134510	feature_id[56].value <= threshold=0.8958797454833984
node_275: feature_name=Rpl26	feature_id[39].value <= threshold=2.917405366897583
node_276: feature_name=Rps14	feature_id[31].value <= threshold=2.3502402305603027
node_277: feature_name=Arhgdib	feature_id[59].value <= threshold=1.35402512550354
Class: Adenovirus vaccine + Adenovirus vaccine
Rules_74	passed counts:3
node_0: feature_name=LOC121136904	feature_id[0].value <= threshold=1.2424533367156982
node_1: feature_name=Dapl1	feature_id[5].value <= threshold=0.8958797454833984
node_2: feature_name=Rps29	feature_id[3].value > threshold=3.9981586933135986
node_238: feature_name=LOC121144049	feature_id[10].value <= threshold=1.497866153717041
node_239: feature_name=Tpt1	feature_id[40].value > threshold=3.0677825212478638
node_247: feature_name=Rpsa	feature_id[14].value > threshold=3.0201274156570435
Class: mRNA vaccine + Attenuated vaccine
Rules_75	passed counts:3
node_0: feature_name=LOC121136904	feature_id[0].value <= threshold=1.2424533367156982
node_1: feature_name=Dapl1	feature_id[5].value <= threshold=0.8958797454833984
node_2: feature_name=Rps29	feature_id[3].value <= threshold=3.9981586933135986
node_3: feature_name=Rps10	feature_id[25].value > threshold=3.1567740440368652
node_155: feature_name=Rpl34	feature_id[33].value > threshold=2.802901029586792
node_161: feature_name=Junb	feature_id[27].value <= threshold=2.2499048709869385
node_162: feature_name=Rps14	feature_id[31].value > threshold=2.970085620880127
node_196: feature_name=Rpl17	feature_id[44].value > threshold=2.3937458992004395
node_200: feature_name=Rpl35a	feature_id[37].value <= threshold=3.2951505184173584
node_201: feature_name=LOC121136222	feature_id[15].value > threshold=1.9356005191802979
node_203: feature_name=Rplp0	feature_id[12].value > threshold=3.276966691017151
node_211: feature_name=Rpl9	feature_id[38].value <= threshold=2.86179256439209
node_212: feature_name=Rps13	feature_id[52].value > threshold=3.238486170768738
node_220: feature_name=Rps23	feature_id[17].value <= threshold=3.196795344352722
Class: mRNA vaccine + mRNA vaccine
Rules_76	passed counts:3
node_0: feature_name=LOC121136904	feature_id[0].value <= threshold=1.2424533367156982
node_1: feature_name=Dapl1	feature_id[5].value <= threshold=0.8958797454833984
node_2: feature_name=Rps29	feature_id[3].value <= threshold=3.9981586933135986
node_3: feature_name=Rps10	feature_id[25].value <= threshold=3.1567740440368652
node_4: feature_name=Rpl13	feature_id[7].value > threshold=2.3502402305603027
node_52: feature_name=LOC121144049	feature_id[10].value > threshold=1.497866153717041
node_142: feature_name=Arhgdib	feature_id[59].value <= threshold=1.8688347935676575
node_143: feature_name=Ddx5	feature_id[42].value <= threshold=2.0126758217811584
node_144: feature_name=Rpl38	feature_id[4].value <= threshold=2.970085620880127
node_145: feature_name=Rps24	feature_id[51].value <= threshold=3.921531915664673
Class: mRNA vaccine + Attenuated vaccine
Rules_77	passed counts:3
node_0: feature_name=LOC121136904	feature_id[0].value <= threshold=1.2424533367156982
node_1: feature_name=Dapl1	feature_id[5].value <= threshold=0.8958797454833984
node_2: feature_name=Rps29	feature_id[3].value <= threshold=3.9981586933135986
node_3: feature_name=Rps10	feature_id[25].value <= threshold=3.1567740440368652
node_4: feature_name=Rpl13	feature_id[7].value > threshold=2.3502402305603027
node_52: feature_name=LOC121144049	feature_id[10].value <= threshold=1.497866153717041
node_53: feature_name=LOC121143419	feature_id[23].value > threshold=0.3465735912322998
node_131: feature_name=LOC121144049	feature_id[10].value > threshold=0.8958797454833984
Class: mRNA vaccine + mRNA vaccine
Rules_78	passed counts:3
node_0: feature_name=LOC121136904	feature_id[0].value <= threshold=1.2424533367156982
node_1: feature_name=Dapl1	feature_id[5].value <= threshold=0.8958797454833984
node_2: feature_name=Rps29	feature_id[3].value <= threshold=3.9981586933135986
node_3: feature_name=Rps10	feature_id[25].value <= threshold=3.1567740440368652
node_4: feature_name=Rpl13	feature_id[7].value > threshold=2.3502402305603027
node_52: feature_name=LOC121144049	feature_id[10].value <= threshold=1.497866153717041
node_53: feature_name=LOC121143419	feature_id[23].value <= threshold=0.3465735912322998
node_54: feature_name=Tmsb10	feature_id[58].value > threshold=3.5114340782165527
node_92: feature_name=Rps3	feature_id[29].value <= threshold=3.0201274156570435
node_93: feature_name=Rps24	feature_id[51].value > threshold=3.0900083780288696
node_97: feature_name=Rps24	feature_id[51].value <= threshold=3.941534638404846
node_98: feature_name=Rps27	feature_id[11].value > threshold=2.3937458992004395
node_100: feature_name=Arhgef18	feature_id[35].value <= threshold=1.2424533367156982
node_101: feature_name=Rps29	feature_id[3].value > threshold=3.8171685934066772
node_113: feature_name=Rpl23	feature_id[46].value <= threshold=3.1745694875717163
Class: mRNA vaccine + Attenuated vaccine
Rules_79	passed counts:3
node_0: feature_name=LOC121136904	feature_id[0].value <= threshold=1.2424533367156982
node_1: feature_name=Dapl1	feature_id[5].value <= threshold=0.8958797454833984
node_2: feature_name=Rps29	feature_id[3].value <= threshold=3.9981586933135986
node_3: feature_name=Rps10	feature_id[25].value <= threshold=3.1567740440368652
node_4: feature_name=Rpl13	feature_id[7].value > threshold=2.3502402305603027
node_52: feature_name=LOC121144049	feature_id[10].value <= threshold=1.497866153717041
node_53: feature_name=LOC121143419	feature_id[23].value <= threshold=0.3465735912322998
node_54: feature_name=Tmsb10	feature_id[58].value > threshold=3.5114340782165527
node_92: feature_name=Rps3	feature_id[29].value <= threshold=3.0201274156570435
node_93: feature_name=Rps24	feature_id[51].value > threshold=3.0900083780288696
node_97: feature_name=Rps24	feature_id[51].value <= threshold=3.941534638404846
node_98: feature_name=Rps27	feature_id[11].value > threshold=2.3937458992004395
node_100: feature_name=Arhgef18	feature_id[35].value <= threshold=1.2424533367156982
node_101: feature_name=Rps29	feature_id[3].value <= threshold=3.8171685934066772
node_102: feature_name=Rpl3	feature_id[47].value > threshold=3.0677825212478638
node_110: feature_name=Ddx5	feature_id[42].value > threshold=1.589026927947998
Class: mRNA vaccine + Attenuated vaccine
Rules_80	passed counts:3
node_0: feature_name=LOC121136904	feature_id[0].value <= threshold=1.2424533367156982
node_1: feature_name=Dapl1	feature_id[5].value <= threshold=0.8958797454833984
node_2: feature_name=Rps29	feature_id[3].value <= threshold=3.9981586933135986
node_3: feature_name=Rps10	feature_id[25].value <= threshold=3.1567740440368652
node_4: feature_name=Rpl13	feature_id[7].value > threshold=2.3502402305603027
node_52: feature_name=LOC121144049	feature_id[10].value <= threshold=1.497866153717041
node_53: feature_name=LOC121143419	feature_id[23].value <= threshold=0.3465735912322998
node_54: feature_name=Tmsb10	feature_id[58].value <= threshold=3.5114340782165527
node_55: feature_name=Uba52	feature_id[24].value > threshold=2.4414010047912598
node_59: feature_name=Rps29	feature_id[3].value > threshold=3.624251961708069
node_81: feature_name=Ddx5	feature_id[42].value <= threshold=2.0126758217811584
node_82: feature_name=Rps23	feature_id[17].value > threshold=3.1132683753967285
node_86: feature_name=Rplp0	feature_id[12].value > threshold=3.567046880722046
Class: mRNA vaccine + Attenuated vaccine
Rules_81	passed counts:3
node_0: feature_name=LOC121136904	feature_id[0].value <= threshold=1.2424533367156982
node_1: feature_name=Dapl1	feature_id[5].value <= threshold=0.8958797454833984
node_2: feature_name=Rps29	feature_id[3].value <= threshold=3.9981586933135986
node_3: feature_name=Rps10	feature_id[25].value <= threshold=3.1567740440368652
node_4: feature_name=Rpl13	feature_id[7].value > threshold=2.3502402305603027
node_52: feature_name=LOC121144049	feature_id[10].value <= threshold=1.497866153717041
node_53: feature_name=LOC121143419	feature_id[23].value <= threshold=0.3465735912322998
node_54: feature_name=Tmsb10	feature_id[58].value <= threshold=3.5114340782165527
node_55: feature_name=Uba52	feature_id[24].value <= threshold=2.4414010047912598
node_56: feature_name=Eef1a1	feature_id[28].value > threshold=2.8841605186462402
Class: Adenovirus vaccine + Adenovirus vaccine
Rules_82	passed counts:3
node_0: feature_name=LOC121136904	feature_id[0].value <= threshold=1.2424533367156982
node_1: feature_name=Dapl1	feature_id[5].value <= threshold=0.8958797454833984
node_2: feature_name=Rps29	feature_id[3].value <= threshold=3.9981586933135986
node_3: feature_name=Rps10	feature_id[25].value <= threshold=3.1567740440368652
node_4: feature_name=Rpl13	feature_id[7].value <= threshold=2.3502402305603027
node_5: feature_name=LOC121136115	feature_id[20].value > threshold=0.3465735912322998
node_39: feature_name=Ddx5	feature_id[42].value <= threshold=2.4414010047912598
node_40: feature_name=Rps14	feature_id[31].value <= threshold=2.3502402305603027
node_41: feature_name=Rpl13	feature_id[7].value > threshold=1.9356005191802979
Class: Non-vaccinated
Rules_83	passed counts:3
node_0: feature_name=LOC121136904	feature_id[0].value <= threshold=1.2424533367156982
node_1: feature_name=Dapl1	feature_id[5].value <= threshold=0.8958797454833984
node_2: feature_name=Rps29	feature_id[3].value <= threshold=3.9981586933135986
node_3: feature_name=Rps10	feature_id[25].value <= threshold=3.1567740440368652
node_4: feature_name=Rpl13	feature_id[7].value <= threshold=2.3502402305603027
node_5: feature_name=LOC121136115	feature_id[20].value <= threshold=0.3465735912322998
node_6: feature_name=Tmsb10	feature_id[58].value <= threshold=3.816200613975525
node_7: feature_name=Rps29	feature_id[3].value > threshold=3.5549397468566895
node_31: feature_name=Rpl13a	feature_id[16].value > threshold=3.0129330158233643
node_33: feature_name=Eef1a1	feature_id[28].value <= threshold=3.400641441345215
Class: Adenovirus vaccine + Adenovirus vaccine
Rules_84	passed counts:3
node_0: feature_name=LOC121136904	feature_id[0].value <= threshold=1.2424533367156982
node_1: feature_name=Dapl1	feature_id[5].value <= threshold=0.8958797454833984
node_2: feature_name=Rps29	feature_id[3].value <= threshold=3.9981586933135986
node_3: feature_name=Rps10	feature_id[25].value <= threshold=3.1567740440368652
node_4: feature_name=Rpl13	feature_id[7].value <= threshold=2.3502402305603027
node_5: feature_name=LOC121136115	feature_id[20].value <= threshold=0.3465735912322998
node_6: feature_name=Tmsb10	feature_id[58].value <= threshold=3.816200613975525
node_7: feature_name=Rps29	feature_id[3].value <= threshold=3.5549397468566895
node_8: feature_name=Rps13	feature_id[52].value <= threshold=2.917405366897583
node_9: feature_name=Uba52	feature_id[24].value <= threshold=2.3502402305603027
node_10: feature_name=Rps13	feature_id[52].value > threshold=2.2499048709869385
Class: Non-vaccinated
Rules_85	passed counts:2
node_0: feature_name=LOC121136904	feature_id[0].value > threshold=1.2424533367156982
node_270: feature_name=Rps20	feature_id[8].value > threshold=3.540854334831238
node_372: feature_name=Rps15	feature_id[57].value > threshold=2.970085620880127
node_410: feature_name=Eef1a1	feature_id[28].value > threshold=3.0201274156570435
node_422: feature_name=LOC121136904	feature_id[0].value > threshold=1.497866153717041
node_436: feature_name=Rpl38	feature_id[4].value > threshold=2.962127923965454
node_438: feature_name=Uba52	feature_id[24].value > threshold=2.1910133361816406
node_440: feature_name=Tmsb10	feature_id[58].value > threshold=2.917405366897583
node_446: feature_name=Rpl15	feature_id[22].value > threshold=2.2499048709869385
node_454: feature_name=Rps10	feature_id[25].value <= threshold=2.636499762535095
node_455: feature_name=Rpl37a	feature_id[9].value > threshold=3.596467137336731
Class: Attenuated vaccine + Attenuated vaccine
Rules_86	passed counts:2
node_0: feature_name=LOC121136904	feature_id[0].value > threshold=1.2424533367156982
node_270: feature_name=Rps20	feature_id[8].value > threshold=3.540854334831238
node_372: feature_name=Rps15	feature_id[57].value > threshold=2.970085620880127
node_410: feature_name=Eef1a1	feature_id[28].value > threshold=3.0201274156570435
node_422: feature_name=LOC121136904	feature_id[0].value > threshold=1.497866153717041
node_436: feature_name=Rpl38	feature_id[4].value > threshold=2.962127923965454
node_438: feature_name=Uba52	feature_id[24].value > threshold=2.1910133361816406
node_440: feature_name=Tmsb10	feature_id[58].value > threshold=2.917405366897583
node_446: feature_name=Rpl15	feature_id[22].value <= threshold=2.2499048709869385
node_447: feature_name=Tpt1	feature_id[40].value <= threshold=3.0177407264709473
node_448: feature_name=LOC121133550	feature_id[2].value <= threshold=2.003666639328003
Class: Adenovirus vaccine + Adenovirus vaccine
Rules_87	passed counts:2
node_0: feature_name=LOC121136904	feature_id[0].value > threshold=1.2424533367156982
node_270: feature_name=Rps20	feature_id[8].value > threshold=3.540854334831238
node_372: feature_name=Rps15	feature_id[57].value > threshold=2.970085620880127
node_410: feature_name=Eef1a1	feature_id[28].value > threshold=3.0201274156570435
node_422: feature_name=LOC121136904	feature_id[0].value > threshold=1.497866153717041
node_436: feature_name=Rpl38	feature_id[4].value > threshold=2.962127923965454
node_438: feature_name=Uba52	feature_id[24].value > threshold=2.1910133361816406
node_440: feature_name=Tmsb10	feature_id[58].value <= threshold=2.917405366897583
node_441: feature_name=Rpsa	feature_id[14].value <= threshold=2.4814223051071167
node_442: feature_name=Rpl15	feature_id[22].value > threshold=2.09482741355896
Class: Adenovirus vaccine + Adenovirus vaccine
Rules_88	passed counts:2
node_0: feature_name=LOC121136904	feature_id[0].value > threshold=1.2424533367156982
node_270: feature_name=Rps20	feature_id[8].value > threshold=3.540854334831238
node_372: feature_name=Rps15	feature_id[57].value <= threshold=2.970085620880127
node_373: feature_name=Rpl13a	feature_id[16].value > threshold=3.198464870452881
node_391: feature_name=Rplp0	feature_id[12].value > threshold=3.198464870452881
node_399: feature_name=LOC121133550	feature_id[2].value > threshold=2.802901029586792
Class: Adenovirus vaccine + Adenovirus vaccine
Rules_89	passed counts:2
node_0: feature_name=LOC121136904	feature_id[0].value > threshold=1.2424533367156982
node_270: feature_name=Rps20	feature_id[8].value > threshold=3.540854334831238
node_372: feature_name=Rps15	feature_id[57].value <= threshold=2.970085620880127
node_373: feature_name=Rpl13a	feature_id[16].value > threshold=3.198464870452881
node_391: feature_name=Rplp0	feature_id[12].value > threshold=3.198464870452881
node_399: feature_name=LOC121133550	feature_id[2].value <= threshold=2.802901029586792
node_400: feature_name=Rpl9	feature_id[38].value > threshold=3.238486170768738
node_404: feature_name=Rpl14	feature_id[55].value > threshold=3.1513094902038574
node_406: feature_name=Pfn1	feature_id[54].value > threshold=2.561982035636902
Class: Attenuated vaccine + Attenuated vaccine
Rules_90	passed counts:2
node_0: feature_name=LOC121136904	feature_id[0].value > threshold=1.2424533367156982
node_270: feature_name=Rps20	feature_id[8].value > threshold=3.540854334831238
node_372: feature_name=Rps15	feature_id[57].value <= threshold=2.970085620880127
node_373: feature_name=Rpl13a	feature_id[16].value > threshold=3.198464870452881
node_391: feature_name=Rplp0	feature_id[12].value > threshold=3.198464870452881
node_399: feature_name=LOC121133550	feature_id[2].value <= threshold=2.802901029586792
node_400: feature_name=Rpl9	feature_id[38].value > threshold=3.238486170768738
node_404: feature_name=Rpl14	feature_id[55].value <= threshold=3.1513094902038574
Class: mRNA vaccine + Attenuated vaccine
Rules_91	passed counts:2
node_0: feature_name=LOC121136904	feature_id[0].value > threshold=1.2424533367156982
node_270: feature_name=Rps20	feature_id[8].value > threshold=3.540854334831238
node_372: feature_name=Rps15	feature_id[57].value <= threshold=2.970085620880127
node_373: feature_name=Rpl13a	feature_id[16].value <= threshold=3.198464870452881
node_374: feature_name=Uba52	feature_id[24].value > threshold=3.0201274156570435
node_386: feature_name=Tmsb10	feature_id[58].value > threshold=3.1345481872558594
node_388: feature_name=Rpl13	feature_id[7].value > threshold=2.6735538244247437
Class: mRNA vaccine + Attenuated vaccine
Rules_92	passed counts:2
node_0: feature_name=LOC121136904	feature_id[0].value > threshold=1.2424533367156982
node_270: feature_name=Rps20	feature_id[8].value > threshold=3.540854334831238
node_372: feature_name=Rps15	feature_id[57].value <= threshold=2.970085620880127
node_373: feature_name=Rpl13a	feature_id[16].value <= threshold=3.198464870452881
node_374: feature_name=Uba52	feature_id[24].value <= threshold=3.0201274156570435
node_375: feature_name=Arhgdib	feature_id[59].value <= threshold=1.8688347935676575
node_376: feature_name=Gan	feature_id[1].value <= threshold=0.3465735912322998
Class: mRNA vaccine + mRNA vaccine
Rules_93	passed counts:2
node_0: feature_name=LOC121136904	feature_id[0].value > threshold=1.2424533367156982
node_270: feature_name=Rps20	feature_id[8].value <= threshold=3.540854334831238
node_271: feature_name=Eef1a1	feature_id[28].value > threshold=3.3497501611709595
node_355: feature_name=Tmsb10	feature_id[58].value > threshold=3.3140207529067993
node_363: feature_name=Junb	feature_id[27].value <= threshold=0.3465735912322998
node_364: feature_name=Rps7	feature_id[13].value <= threshold=2.826244592666626
Class: Adenovirus vaccine + Adenovirus vaccine
Rules_94	passed counts:2
node_0: feature_name=LOC121136904	feature_id[0].value > threshold=1.2424533367156982
node_270: feature_name=Rps20	feature_id[8].value <= threshold=3.540854334831238
node_271: feature_name=Eef1a1	feature_id[28].value <= threshold=3.3497501611709595
node_272: feature_name=Rps20	feature_id[8].value > threshold=3.276966691017151
node_312: feature_name=Rpl19	feature_id[32].value <= threshold=3.0677825212478638
node_313: feature_name=Rps10	feature_id[25].value <= threshold=3.2951505184173584
node_314: feature_name=Pfn1	feature_id[54].value <= threshold=2.7361353635787964
node_315: feature_name=LOC121143419	feature_id[23].value > threshold=1.497866153717041
node_343: feature_name=LOC121134510	feature_id[56].value <= threshold=0.3465735912322998
Class: Non-vaccinated
Rules_95	passed counts:2
node_0: feature_name=LOC121136904	feature_id[0].value > threshold=1.2424533367156982
node_270: feature_name=Rps20	feature_id[8].value <= threshold=3.540854334831238
node_271: feature_name=Eef1a1	feature_id[28].value <= threshold=3.3497501611709595
node_272: feature_name=Rps20	feature_id[8].value > threshold=3.276966691017151
node_312: feature_name=Rpl19	feature_id[32].value <= threshold=3.0677825212478638
node_313: feature_name=Rps10	feature_id[25].value <= threshold=3.2951505184173584
node_314: feature_name=Pfn1	feature_id[54].value <= threshold=2.7361353635787964
node_315: feature_name=LOC121143419	feature_id[23].value <= threshold=1.497866153717041
node_316: feature_name=LOC101840844	feature_id[49].value <= threshold=0.8958797454833984
node_317: feature_name=LOC121144049	feature_id[10].value <= threshold=0.3465735912322998
node_318: feature_name=Rps21	feature_id[19].value > threshold=2.86179256439209
node_322: feature_name=Rps15	feature_id[57].value > threshold=2.6735538244247437
node_328: feature_name=Rpl38	feature_id[4].value > threshold=3.68856680393219
node_336: feature_name=Rpl30	feature_id[45].value > threshold=2.9318156242370605
Class: Non-vaccinated
Rules_96	passed counts:2
node_0: feature_name=LOC121136904	feature_id[0].value > threshold=1.2424533367156982
node_270: feature_name=Rps20	feature_id[8].value <= threshold=3.540854334831238
node_271: feature_name=Eef1a1	feature_id[28].value <= threshold=3.3497501611709595
node_272: feature_name=Rps20	feature_id[8].value > threshold=3.276966691017151
node_312: feature_name=Rpl19	feature_id[32].value <= threshold=3.0677825212478638
node_313: feature_name=Rps10	feature_id[25].value <= threshold=3.2951505184173584
node_314: feature_name=Pfn1	feature_id[54].value <= threshold=2.7361353635787964
node_315: feature_name=LOC121143419	feature_id[23].value <= threshold=1.497866153717041
node_316: feature_name=LOC101840844	feature_id[49].value <= threshold=0.8958797454833984
node_317: feature_name=LOC121144049	feature_id[10].value <= threshold=0.3465735912322998
node_318: feature_name=Rps21	feature_id[19].value > threshold=2.86179256439209
node_322: feature_name=Rps15	feature_id[57].value > threshold=2.6735538244247437
node_328: feature_name=Rpl38	feature_id[4].value <= threshold=3.68856680393219
node_329: feature_name=Pfn1	feature_id[54].value > threshold=1.2424533367156982
node_331: feature_name=Rps3	feature_id[29].value <= threshold=2.3502402305603027
node_332: feature_name=Rps21	feature_id[19].value > threshold=3.1701797246932983
Class: Adenovirus vaccine + Adenovirus vaccine
Rules_97	passed counts:2
node_0: feature_name=LOC121136904	feature_id[0].value > threshold=1.2424533367156982
node_270: feature_name=Rps20	feature_id[8].value <= threshold=3.540854334831238
node_271: feature_name=Eef1a1	feature_id[28].value <= threshold=3.3497501611709595
node_272: feature_name=Rps20	feature_id[8].value > threshold=3.276966691017151
node_312: feature_name=Rpl19	feature_id[32].value <= threshold=3.0677825212478638
node_313: feature_name=Rps10	feature_id[25].value <= threshold=3.2951505184173584
node_314: feature_name=Pfn1	feature_id[54].value <= threshold=2.7361353635787964
node_315: feature_name=LOC121143419	feature_id[23].value <= threshold=1.497866153717041
node_316: feature_name=LOC101840844	feature_id[49].value <= threshold=0.8958797454833984
node_317: feature_name=LOC121144049	feature_id[10].value <= threshold=0.3465735912322998
node_318: feature_name=Rps21	feature_id[19].value > threshold=2.86179256439209
node_322: feature_name=Rps15	feature_id[57].value <= threshold=2.6735538244247437
node_323: feature_name=Rpl13a	feature_id[16].value <= threshold=2.858513832092285
Class: Non-vaccinated
Rules_98	passed counts:2
node_0: feature_name=LOC121136904	feature_id[0].value > threshold=1.2424533367156982
node_270: feature_name=Rps20	feature_id[8].value <= threshold=3.540854334831238
node_271: feature_name=Eef1a1	feature_id[28].value <= threshold=3.3497501611709595
node_272: feature_name=Rps20	feature_id[8].value > threshold=3.276966691017151
node_312: feature_name=Rpl19	feature_id[32].value <= threshold=3.0677825212478638
node_313: feature_name=Rps10	feature_id[25].value <= threshold=3.2951505184173584
node_314: feature_name=Pfn1	feature_id[54].value <= threshold=2.7361353635787964
node_315: feature_name=LOC121143419	feature_id[23].value <= threshold=1.497866153717041
node_316: feature_name=LOC101840844	feature_id[49].value <= threshold=0.8958797454833984
node_317: feature_name=LOC121144049	feature_id[10].value <= threshold=0.3465735912322998
node_318: feature_name=Rps21	feature_id[19].value <= threshold=2.86179256439209
node_319: feature_name=Rpl39	feature_id[36].value <= threshold=2.659060001373291
Class: Adenovirus vaccine + Adenovirus vaccine
Rules_99	passed counts:2
node_0: feature_name=LOC121136904	feature_id[0].value > threshold=1.2424533367156982
node_270: feature_name=Rps20	feature_id[8].value <= threshold=3.540854334831238
node_271: feature_name=Eef1a1	feature_id[28].value <= threshold=3.3497501611709595
node_272: feature_name=Rps20	feature_id[8].value <= threshold=3.276966691017151
node_273: feature_name=Arhgdib	feature_id[59].value > threshold=1.7005987167358398
node_305: feature_name=Rplp1	feature_id[34].value > threshold=3.276966691017151
node_307: feature_name=Rpl38	feature_id[4].value > threshold=3.465247392654419
Class: Attenuated vaccine + Attenuated vaccine
Rules_100	passed counts:2
node_0: feature_name=LOC121136904	feature_id[0].value > threshold=1.2424533367156982
node_270: feature_name=Rps20	feature_id[8].value <= threshold=3.540854334831238
node_271: feature_name=Eef1a1	feature_id[28].value <= threshold=3.3497501611709595
node_272: feature_name=Rps20	feature_id[8].value <= threshold=3.276966691017151
node_273: feature_name=Arhgdib	feature_id[59].value <= threshold=1.7005987167358398
node_274: feature_name=LOC121134510	feature_id[56].value > threshold=0.8958797454833984
node_296: feature_name=Rps24	feature_id[51].value > threshold=3.5537127256393433
Class: Non-vaccinated
Rules_101	passed counts:2
node_0: feature_name=LOC121136904	feature_id[0].value > threshold=1.2424533367156982
node_270: feature_name=Rps20	feature_id[8].value <= threshold=3.540854334831238
node_271: feature_name=Eef1a1	feature_id[28].value <= threshold=3.3497501611709595
node_272: feature_name=Rps20	feature_id[8].value <= threshold=3.276966691017151
node_273: feature_name=Arhgdib	feature_id[59].value <= threshold=1.7005987167358398
node_274: feature_name=LOC121134510	feature_id[56].value <= threshold=0.8958797454833984
node_275: feature_name=Rpl26	feature_id[39].value <= threshold=2.917405366897583
node_276: feature_name=Rps14	feature_id[31].value > threshold=2.3502402305603027
node_282: feature_name=Uba52	feature_id[24].value > threshold=2.86179256439209
node_290: feature_name=Rpsa	feature_id[14].value > threshold=2.1242476105690002
Class: Adenovirus vaccine + Adenovirus vaccine
Rules_102	passed counts:2
node_0: feature_name=LOC121136904	feature_id[0].value > threshold=1.2424533367156982
node_270: feature_name=Rps20	feature_id[8].value <= threshold=3.540854334831238
node_271: feature_name=Eef1a1	feature_id[28].value <= threshold=3.3497501611709595
node_272: feature_name=Rps20	feature_id[8].value <= threshold=3.276966691017151
node_273: feature_name=Arhgdib	feature_id[59].value <= threshold=1.7005987167358398
node_274: feature_name=LOC121134510	feature_id[56].value <= threshold=0.8958797454833984
node_275: feature_name=Rpl26	feature_id[39].value <= threshold=2.917405366897583
node_276: feature_name=Rps14	feature_id[31].value > threshold=2.3502402305603027
node_282: feature_name=Uba52	feature_id[24].value <= threshold=2.86179256439209
node_283: feature_name=Rps13	feature_id[52].value <= threshold=3.0201274156570435
node_284: feature_name=Rpl15	feature_id[22].value > threshold=2.4414010047912598
node_286: feature_name=Rpl34	feature_id[33].value > threshold=2.7403194904327393
Class: Adenovirus vaccine + Adenovirus vaccine
Rules_103	passed counts:2
node_0: feature_name=LOC121136904	feature_id[0].value <= threshold=1.2424533367156982
node_1: feature_name=Dapl1	feature_id[5].value > threshold=0.8958797454833984
node_263: feature_name=Rpl13a	feature_id[16].value > threshold=3.494667649269104
node_267: feature_name=Tmsb10	feature_id[58].value <= threshold=3.5259279012680054
Class: mRNA vaccine + Attenuated vaccine
Rules_104	passed counts:2
node_0: feature_name=LOC121136904	feature_id[0].value <= threshold=1.2424533367156982
node_1: feature_name=Dapl1	feature_id[5].value <= threshold=0.8958797454833984
node_2: feature_name=Rps29	feature_id[3].value > threshold=3.9981586933135986
node_238: feature_name=LOC121144049	feature_id[10].value <= threshold=1.497866153717041
node_239: feature_name=Tpt1	feature_id[40].value > threshold=3.0677825212478638
node_247: feature_name=Rpsa	feature_id[14].value <= threshold=3.0201274156570435
node_248: feature_name=Rps24	feature_id[51].value <= threshold=3.7609297037124634
node_249: feature_name=Rpsa	feature_id[14].value > threshold=2.7403194904327393
node_253: feature_name=Rps4x	feature_id[48].value > threshold=3.1112881898880005
Class: mRNA vaccine + Attenuated vaccine
Rules_105	passed counts:2
node_0: feature_name=LOC121136904	feature_id[0].value <= threshold=1.2424533367156982
node_1: feature_name=Dapl1	feature_id[5].value <= threshold=0.8958797454833984
node_2: feature_name=Rps29	feature_id[3].value > threshold=3.9981586933135986
node_238: feature_name=LOC121144049	feature_id[10].value <= threshold=1.497866153717041
node_239: feature_name=Tpt1	feature_id[40].value > threshold=3.0677825212478638
node_247: feature_name=Rpsa	feature_id[14].value <= threshold=3.0201274156570435
node_248: feature_name=Rps24	feature_id[51].value <= threshold=3.7609297037124634
node_249: feature_name=Rpsa	feature_id[14].value <= threshold=2.7403194904327393
node_250: feature_name=Rpl8	feature_id[21].value <= threshold=2.636499762535095
Class: Adenovirus vaccine + Adenovirus vaccine
Rules_106	passed counts:2
node_0: feature_name=LOC121136904	feature_id[0].value <= threshold=1.2424533367156982
node_1: feature_name=Dapl1	feature_id[5].value <= threshold=0.8958797454833984
node_2: feature_name=Rps29	feature_id[3].value > threshold=3.9981586933135986
node_238: feature_name=LOC121144049	feature_id[10].value <= threshold=1.497866153717041
node_239: feature_name=Tpt1	feature_id[40].value <= threshold=3.0677825212478638
node_240: feature_name=Tpt1	feature_id[40].value <= threshold=2.943052053451538
node_241: feature_name=Rps23	feature_id[17].value > threshold=2.7276605367660522
Class: Attenuated vaccine + Attenuated vaccine
Rules_107	passed counts:2
node_0: feature_name=LOC121136904	feature_id[0].value <= threshold=1.2424533367156982
node_1: feature_name=Dapl1	feature_id[5].value <= threshold=0.8958797454833984
node_2: feature_name=Rps29	feature_id[3].value > threshold=3.9981586933135986
node_238: feature_name=LOC121144049	feature_id[10].value <= threshold=1.497866153717041
node_239: feature_name=Tpt1	feature_id[40].value <= threshold=3.0677825212478638
node_240: feature_name=Tpt1	feature_id[40].value <= threshold=2.943052053451538
node_241: feature_name=Rps23	feature_id[17].value <= threshold=2.7276605367660522
Class: Non-vaccinated
Rules_108	passed counts:2
node_0: feature_name=LOC121136904	feature_id[0].value <= threshold=1.2424533367156982
node_1: feature_name=Dapl1	feature_id[5].value <= threshold=0.8958797454833984
node_2: feature_name=Rps29	feature_id[3].value <= threshold=3.9981586933135986
node_3: feature_name=Rps10	feature_id[25].value > threshold=3.1567740440368652
node_155: feature_name=Rpl34	feature_id[33].value > threshold=2.802901029586792
node_161: feature_name=Junb	feature_id[27].value <= threshold=2.2499048709869385
node_162: feature_name=Rps14	feature_id[31].value > threshold=2.970085620880127
node_196: feature_name=Rpl17	feature_id[44].value > threshold=2.3937458992004395
node_200: feature_name=Rpl35a	feature_id[37].value > threshold=3.2951505184173584
node_234: feature_name=Rps28	feature_id[6].value > threshold=3.0816574096679688
Class: mRNA vaccine + mRNA vaccine
Rules_109	passed counts:2
node_0: feature_name=LOC121136904	feature_id[0].value <= threshold=1.2424533367156982
node_1: feature_name=Dapl1	feature_id[5].value <= threshold=0.8958797454833984
node_2: feature_name=Rps29	feature_id[3].value <= threshold=3.9981586933135986
node_3: feature_name=Rps10	feature_id[25].value > threshold=3.1567740440368652
node_155: feature_name=Rpl34	feature_id[33].value > threshold=2.802901029586792
node_161: feature_name=Junb	feature_id[27].value <= threshold=2.2499048709869385
node_162: feature_name=Rps14	feature_id[31].value > threshold=2.970085620880127
node_196: feature_name=Rpl17	feature_id[44].value > threshold=2.3937458992004395
node_200: feature_name=Rpl35a	feature_id[37].value <= threshold=3.2951505184173584
node_201: feature_name=LOC121136222	feature_id[15].value > threshold=1.9356005191802979
node_203: feature_name=Rplp0	feature_id[12].value > threshold=3.276966691017151
node_211: feature_name=Rpl9	feature_id[38].value > threshold=2.86179256439209
node_225: feature_name=Rpl8	feature_id[21].value <= threshold=3.6622449159622192
node_226: feature_name=Rpl38	feature_id[4].value <= threshold=2.7403194904327393
node_227: feature_name=Rps3a	feature_id[18].value > threshold=3.3140207529067993
node_229: feature_name=Rpl37a	feature_id[9].value <= threshold=3.596467137336731
Class: mRNA vaccine + mRNA vaccine
Rules_110	passed counts:2
node_0: feature_name=LOC121136904	feature_id[0].value <= threshold=1.2424533367156982
node_1: feature_name=Dapl1	feature_id[5].value <= threshold=0.8958797454833984
node_2: feature_name=Rps29	feature_id[3].value <= threshold=3.9981586933135986
node_3: feature_name=Rps10	feature_id[25].value > threshold=3.1567740440368652
node_155: feature_name=Rpl34	feature_id[33].value > threshold=2.802901029586792
node_161: feature_name=Junb	feature_id[27].value <= threshold=2.2499048709869385
node_162: feature_name=Rps14	feature_id[31].value > threshold=2.970085620880127
node_196: feature_name=Rpl17	feature_id[44].value > threshold=2.3937458992004395
node_200: feature_name=Rpl35a	feature_id[37].value <= threshold=3.2951505184173584
node_201: feature_name=LOC121136222	feature_id[15].value > threshold=1.9356005191802979
node_203: feature_name=Rplp0	feature_id[12].value <= threshold=3.276966691017151
node_204: feature_name=Rplp0	feature_id[12].value > threshold=3.17718505859375
node_206: feature_name=Rpl30	feature_id[45].value <= threshold=3.238486170768738
Class: mRNA vaccine + mRNA vaccine
Rules_111	passed counts:2
node_0: feature_name=LOC121136904	feature_id[0].value <= threshold=1.2424533367156982
node_1: feature_name=Dapl1	feature_id[5].value <= threshold=0.8958797454833984
node_2: feature_name=Rps29	feature_id[3].value <= threshold=3.9981586933135986
node_3: feature_name=Rps10	feature_id[25].value > threshold=3.1567740440368652
node_155: feature_name=Rpl34	feature_id[33].value > threshold=2.802901029586792
node_161: feature_name=Junb	feature_id[27].value <= threshold=2.2499048709869385
node_162: feature_name=Rps14	feature_id[31].value > threshold=2.970085620880127
node_196: feature_name=Rpl17	feature_id[44].value <= threshold=2.3937458992004395
node_197: feature_name=Rpl35a	feature_id[37].value <= threshold=2.699081301689148
Class: mRNA vaccine + mRNA vaccine
Rules_112	passed counts:2
node_0: feature_name=LOC121136904	feature_id[0].value <= threshold=1.2424533367156982
node_1: feature_name=Dapl1	feature_id[5].value <= threshold=0.8958797454833984
node_2: feature_name=Rps29	feature_id[3].value <= threshold=3.9981586933135986
node_3: feature_name=Rps10	feature_id[25].value > threshold=3.1567740440368652
node_155: feature_name=Rpl34	feature_id[33].value > threshold=2.802901029586792
node_161: feature_name=Junb	feature_id[27].value <= threshold=2.2499048709869385
node_162: feature_name=Rps14	feature_id[31].value <= threshold=2.970085620880127
node_163: feature_name=Rplp1	feature_id[34].value <= threshold=4.166635274887085
node_164: feature_name=Rplp0	feature_id[12].value > threshold=3.276966691017151
node_174: feature_name=LOC121144049	feature_id[10].value <= threshold=0.3465735912322998
Class: Adenovirus vaccine + Adenovirus vaccine
Rules_113	passed counts:2
node_0: feature_name=LOC121136904	feature_id[0].value <= threshold=1.2424533367156982
node_1: feature_name=Dapl1	feature_id[5].value <= threshold=0.8958797454833984
node_2: feature_name=Rps29	feature_id[3].value <= threshold=3.9981586933135986
node_3: feature_name=Rps10	feature_id[25].value <= threshold=3.1567740440368652
node_4: feature_name=Rpl13	feature_id[7].value > threshold=2.3502402305603027
node_52: feature_name=LOC121144049	feature_id[10].value <= threshold=1.497866153717041
node_53: feature_name=LOC121143419	feature_id[23].value > threshold=0.3465735912322998
node_131: feature_name=LOC121144049	feature_id[10].value <= threshold=0.8958797454833984
node_132: feature_name=Rps3a	feature_id[18].value <= threshold=3.1567740440368652
node_133: feature_name=Rps15	feature_id[57].value <= threshold=2.705823063850403
Class: Adenovirus vaccine + Adenovirus vaccine
Rules_114	passed counts:2
node_0: feature_name=LOC121136904	feature_id[0].value <= threshold=1.2424533367156982
node_1: feature_name=Dapl1	feature_id[5].value <= threshold=0.8958797454833984
node_2: feature_name=Rps29	feature_id[3].value <= threshold=3.9981586933135986
node_3: feature_name=Rps10	feature_id[25].value <= threshold=3.1567740440368652
node_4: feature_name=Rpl13	feature_id[7].value > threshold=2.3502402305603027
node_52: feature_name=LOC121144049	feature_id[10].value <= threshold=1.497866153717041
node_53: feature_name=LOC121143419	feature_id[23].value <= threshold=0.3465735912322998
node_54: feature_name=Tmsb10	feature_id[58].value > threshold=3.5114340782165527
node_92: feature_name=Rps3	feature_id[29].value > threshold=3.0201274156570435
node_126: feature_name=Rpl9	feature_id[38].value <= threshold=2.86179256439209
node_127: feature_name=Rps29	feature_id[3].value > threshold=3.238486170768738
Class: mRNA vaccine + mRNA vaccine
Rules_115	passed counts:2
node_0: feature_name=LOC121136904	feature_id[0].value <= threshold=1.2424533367156982
node_1: feature_name=Dapl1	feature_id[5].value <= threshold=0.8958797454833984
node_2: feature_name=Rps29	feature_id[3].value <= threshold=3.9981586933135986
node_3: feature_name=Rps10	feature_id[25].value <= threshold=3.1567740440368652
node_4: feature_name=Rpl13	feature_id[7].value > threshold=2.3502402305603027
node_52: feature_name=LOC121144049	feature_id[10].value <= threshold=1.497866153717041
node_53: feature_name=LOC121143419	feature_id[23].value <= threshold=0.3465735912322998
node_54: feature_name=Tmsb10	feature_id[58].value > threshold=3.5114340782165527
node_92: feature_name=Rps3	feature_id[29].value <= threshold=3.0201274156570435
node_93: feature_name=Rps24	feature_id[51].value > threshold=3.0900083780288696
node_97: feature_name=Rps24	feature_id[51].value <= threshold=3.941534638404846
node_98: feature_name=Rps27	feature_id[11].value > threshold=2.3937458992004395
node_100: feature_name=Arhgef18	feature_id[35].value > threshold=1.2424533367156982
Class: Attenuated vaccine + Attenuated vaccine
Rules_116	passed counts:2
node_0: feature_name=LOC121136904	feature_id[0].value <= threshold=1.2424533367156982
node_1: feature_name=Dapl1	feature_id[5].value <= threshold=0.8958797454833984
node_2: feature_name=Rps29	feature_id[3].value <= threshold=3.9981586933135986
node_3: feature_name=Rps10	feature_id[25].value <= threshold=3.1567740440368652
node_4: feature_name=Rpl13	feature_id[7].value > threshold=2.3502402305603027
node_52: feature_name=LOC121144049	feature_id[10].value <= threshold=1.497866153717041
node_53: feature_name=LOC121143419	feature_id[23].value <= threshold=0.3465735912322998
node_54: feature_name=Tmsb10	feature_id[58].value > threshold=3.5114340782165527
node_92: feature_name=Rps3	feature_id[29].value <= threshold=3.0201274156570435
node_93: feature_name=Rps24	feature_id[51].value > threshold=3.0900083780288696
node_97: feature_name=Rps24	feature_id[51].value <= threshold=3.941534638404846
node_98: feature_name=Rps27	feature_id[11].value > threshold=2.3937458992004395
node_100: feature_name=Arhgef18	feature_id[35].value <= threshold=1.2424533367156982
node_101: feature_name=Rps29	feature_id[3].value <= threshold=3.8171685934066772
node_102: feature_name=Rpl3	feature_id[47].value > threshold=3.0677825212478638
node_110: feature_name=Ddx5	feature_id[42].value <= threshold=1.589026927947998
Class: mRNA vaccine + mRNA vaccine
Rules_117	passed counts:2
node_0: feature_name=LOC121136904	feature_id[0].value <= threshold=1.2424533367156982
node_1: feature_name=Dapl1	feature_id[5].value <= threshold=0.8958797454833984
node_2: feature_name=Rps29	feature_id[3].value <= threshold=3.9981586933135986
node_3: feature_name=Rps10	feature_id[25].value <= threshold=3.1567740440368652
node_4: feature_name=Rpl13	feature_id[7].value > threshold=2.3502402305603027
node_52: feature_name=LOC121144049	feature_id[10].value <= threshold=1.497866153717041
node_53: feature_name=LOC121143419	feature_id[23].value <= threshold=0.3465735912322998
node_54: feature_name=Tmsb10	feature_id[58].value > threshold=3.5114340782165527
node_92: feature_name=Rps3	feature_id[29].value <= threshold=3.0201274156570435
node_93: feature_name=Rps24	feature_id[51].value > threshold=3.0900083780288696
node_97: feature_name=Rps24	feature_id[51].value <= threshold=3.941534638404846
node_98: feature_name=Rps27	feature_id[11].value <= threshold=2.3937458992004395
Class: Non-vaccinated
Rules_118	passed counts:2
node_0: feature_name=LOC121136904	feature_id[0].value <= threshold=1.2424533367156982
node_1: feature_name=Dapl1	feature_id[5].value <= threshold=0.8958797454833984
node_2: feature_name=Rps29	feature_id[3].value <= threshold=3.9981586933135986
node_3: feature_name=Rps10	feature_id[25].value <= threshold=3.1567740440368652
node_4: feature_name=Rpl13	feature_id[7].value <= threshold=2.3502402305603027
node_5: feature_name=LOC121136115	feature_id[20].value > threshold=0.3465735912322998
node_39: feature_name=Ddx5	feature_id[42].value > threshold=2.4414010047912598
node_47: feature_name=Eef1a1	feature_id[28].value > threshold=3.1745694875717163
node_49: feature_name=Rps3a	feature_id[18].value <= threshold=3.215665578842163
Class: Adenovirus vaccine + Adenovirus vaccine
Rules_119	passed counts:2
node_0: feature_name=LOC121136904	feature_id[0].value <= threshold=1.2424533367156982
node_1: feature_name=Dapl1	feature_id[5].value <= threshold=0.8958797454833984
node_2: feature_name=Rps29	feature_id[3].value <= threshold=3.9981586933135986
[truncated: 1,447 more rows]

## Sheet: mRMR
Rules_0	passed counts:523
[truncated: 21 more rows]

[truncated: 1 more sheets: PFI]
