# Supplementary material for: Immune responses of different COVID-19 vaccination strategies by analyzing single-cell RNA sequencing data from multiple tissues using machine learning methods
Source: Front Genet. 2023 Mar 17;14:1157305. doi: 10.3389/fgene.2023.1157305 (PMC10065150; doi:10.3389/fgene.2023.1157305)
Supplement: Supplementary file 10 [file Table7.XLSX]

## Sheet: LASSO
Rules_0	passed counts:37
node_0: feature_name=LOC121136222	feature_id[36].value <= threshold=2.7403194904327393
node_1: feature_name=LOC110339735	feature_id[1239].value <= threshold=0.3465735912322998
node_2: feature_name=LOC121141072	feature_id[638].value <= threshold=1.2424533367156982
node_3: feature_name=Mrpl17	feature_id[1242].value <= threshold=1.2424533367156982
node_4: feature_name=LOC121136579	feature_id[48].value <= threshold=0.3465735912322998
node_5: feature_name=LOC121144049	feature_id[1271].value > threshold=0.3465735912322998
Class: Adenovirus vaccine + Adenovirus vaccine
Rules_1	passed counts:30
node_0: feature_name=LOC121136222	feature_id[36].value > threshold=2.7403194904327393
node_22: feature_name=Tpt1	feature_id[225].value <= threshold=4.197173833847046
node_23: feature_name=Rpl13	feature_id[1546].value <= threshold=3.1132683753967285
node_24: feature_name=rna-NC-013276.1:72..1026	feature_id[105].value <= threshold=2.86179256439209
node_25: feature_name=Cars1	feature_id[849].value <= threshold=0.3465735912322998
node_26: feature_name=Dctpp1	feature_id[1050].value <= threshold=1.497866153717041
node_27: feature_name=CUNH9orf85	feature_id[552].value <= threshold=0.3465735912322998
node_28: feature_name=Alkbh1	feature_id[37].value <= threshold=0.3465735912322998
node_29: feature_name=Tubb3	feature_id[1534].value <= threshold=0.8958797454833984
node_30: feature_name=Mrpl16	feature_id[593].value <= threshold=0.8958797454833984
node_31: feature_name=LOC110339735	feature_id[1239].value <= threshold=1.2424533367156982
node_32: feature_name=Cfl1	feature_id[750].value > threshold=0.3465735912322998
Class: mRNA vaccine + mRNA vaccine
Rules_2	passed counts:28
node_0: feature_name=LOC121136222	feature_id[36].value > threshold=2.7403194904327393
node_22: feature_name=Tpt1	feature_id[225].value <= threshold=4.197173833847046
node_23: feature_name=Rpl13	feature_id[1546].value > threshold=3.1132683753967285
node_61: feature_name=Chd2	feature_id[1489].value <= threshold=1.497866153717041
node_62: feature_name=Mettl9	feature_id[5].value <= threshold=0.8958797454833984
node_63: feature_name=Frat2	feature_id[420].value <= threshold=0.3465735912322998
node_64: feature_name=Zc3h18	feature_id[1566].value <= threshold=0.8958797454833984
node_65: feature_name=Klf9	feature_id[546].value <= threshold=0.3465735912322998
node_66: feature_name=Fads2	feature_id[629].value <= threshold=0.8958797454833984
Class: Non-vaccinated
Rules_3	passed counts:19
node_0: feature_name=LOC121136222	feature_id[36].value > threshold=2.7403194904327393
node_22: feature_name=Tpt1	feature_id[225].value > threshold=4.197173833847046
node_86: feature_name=Dock8	feature_id[531].value <= threshold=1.0397207736968994
Class: mRNA vaccine + Attenuated vaccine
Rules_4	passed counts:10
node_0: feature_name=LOC121136222	feature_id[36].value > threshold=2.7403194904327393
node_22: feature_name=Tpt1	feature_id[225].value <= threshold=4.197173833847046
node_23: feature_name=Rpl13	feature_id[1546].value > threshold=3.1132683753967285
node_61: feature_name=Chd2	feature_id[1489].value > threshold=1.497866153717041
node_81: feature_name=LOC101840490	feature_id[808].value > threshold=1.2424533367156982
node_83: feature_name=Tpt1	feature_id[225].value > threshold=3.4960482120513916
Class: mRNA vaccine + Attenuated vaccine
Rules_5	passed counts:9
node_0: feature_name=LOC121136222	feature_id[36].value > threshold=2.7403194904327393
node_22: feature_name=Tpt1	feature_id[225].value <= threshold=4.197173833847046
node_23: feature_name=Rpl13	feature_id[1546].value <= threshold=3.1132683753967285
node_24: feature_name=rna-NC-013276.1:72..1026	feature_id[105].value > threshold=2.86179256439209
node_50: feature_name=Rhog	feature_id[1278].value <= threshold=0.3465735912322998
node_51: feature_name=Polr3d	feature_id[254].value <= threshold=0.5493061542510986
node_52: feature_name=Entpd1	feature_id[431].value <= threshold=0.3465735912322998
Class: mRNA vaccine + Attenuated vaccine
Rules_6	passed counts:7
node_0: feature_name=LOC121136222	feature_id[36].value > threshold=2.7403194904327393
node_22: feature_name=Tpt1	feature_id[225].value <= threshold=4.197173833847046
node_23: feature_name=Rpl13	feature_id[1546].value <= threshold=3.1132683753967285
node_24: feature_name=rna-NC-013276.1:72..1026	feature_id[105].value <= threshold=2.86179256439209
node_25: feature_name=Cars1	feature_id[849].value <= threshold=0.3465735912322998
node_26: feature_name=Dctpp1	feature_id[1050].value <= threshold=1.497866153717041
node_27: feature_name=CUNH9orf85	feature_id[552].value > threshold=0.3465735912322998
node_41: feature_name=Itm2b	feature_id[239].value > threshold=1.7005987167358398
Class: mRNA vaccine + Attenuated vaccine
Rules_7	passed counts:6
node_0: feature_name=LOC121136222	feature_id[36].value > threshold=2.7403194904327393
node_22: feature_name=Tpt1	feature_id[225].value <= threshold=4.197173833847046
node_23: feature_name=Rpl13	feature_id[1546].value > threshold=3.1132683753967285
node_61: feature_name=Chd2	feature_id[1489].value <= threshold=1.497866153717041
node_62: feature_name=Mettl9	feature_id[5].value > threshold=0.8958797454833984
node_76: feature_name=Cd2bp2	feature_id[1056].value <= threshold=0.3465735912322998
node_77: feature_name=Ctsd	feature_id[866].value > threshold=0.8958797454833984
Class: mRNA vaccine + Attenuated vaccine
Rules_8	passed counts:5
node_0: feature_name=LOC121136222	feature_id[36].value <= threshold=2.7403194904327393
node_1: feature_name=LOC110339735	feature_id[1239].value > threshold=0.3465735912322998
node_19: feature_name=Fau	feature_id[723].value > threshold=3.7090903520584106
Class: Attenuated vaccine + Attenuated vaccine
Rules_9	passed counts:4
node_0: feature_name=LOC121136222	feature_id[36].value > threshold=2.7403194904327393
node_22: feature_name=Tpt1	feature_id[225].value <= threshold=4.197173833847046
node_23: feature_name=Rpl13	feature_id[1546].value <= threshold=3.1132683753967285
node_24: feature_name=rna-NC-013276.1:72..1026	feature_id[105].value > threshold=2.86179256439209
node_50: feature_name=Rhog	feature_id[1278].value > threshold=0.3465735912322998
node_58: feature_name=Rela	feature_id[744].value <= threshold=0.3465735912322998
Class: Non-vaccinated
Rules_10	passed counts:4
node_0: feature_name=LOC121136222	feature_id[36].value > threshold=2.7403194904327393
node_22: feature_name=Tpt1	feature_id[225].value <= threshold=4.197173833847046
node_23: feature_name=Rpl13	feature_id[1546].value <= threshold=3.1132683753967285
node_24: feature_name=rna-NC-013276.1:72..1026	feature_id[105].value <= threshold=2.86179256439209
node_25: feature_name=Cars1	feature_id[849].value > threshold=0.3465735912322998
Class: Non-vaccinated
Rules_11	passed counts:4
node_0: feature_name=LOC121136222	feature_id[36].value > threshold=2.7403194904327393
node_22: feature_name=Tpt1	feature_id[225].value <= threshold=4.197173833847046
node_23: feature_name=Rpl13	feature_id[1546].value <= threshold=3.1132683753967285
node_24: feature_name=rna-NC-013276.1:72..1026	feature_id[105].value <= threshold=2.86179256439209
node_25: feature_name=Cars1	feature_id[849].value <= threshold=0.3465735912322998
node_26: feature_name=Dctpp1	feature_id[1050].value > threshold=1.497866153717041
node_46: feature_name=Cmc2	feature_id[1614].value <= threshold=0.3465735912322998
Class: Non-vaccinated
Rules_12	passed counts:3
node_0: feature_name=LOC121136222	feature_id[36].value > threshold=2.7403194904327393
node_22: feature_name=Tpt1	feature_id[225].value > threshold=4.197173833847046
node_86: feature_name=Dock8	feature_id[531].value > threshold=1.0397207736968994
node_88: feature_name=Nudt18	feature_id[249].value <= threshold=0.3465735912322998
Class: Non-vaccinated
Rules_13	passed counts:3
node_0: feature_name=LOC121136222	feature_id[36].value > threshold=2.7403194904327393
node_22: feature_name=Tpt1	feature_id[225].value <= threshold=4.197173833847046
node_23: feature_name=Rpl13	feature_id[1546].value > threshold=3.1132683753967285
node_61: feature_name=Chd2	feature_id[1489].value <= threshold=1.497866153717041
node_62: feature_name=Mettl9	feature_id[5].value > threshold=0.8958797454833984
node_76: feature_name=Cd2bp2	feature_id[1056].value > threshold=0.3465735912322998
Class: Non-vaccinated
Rules_14	passed counts:3
node_0: feature_name=LOC121136222	feature_id[36].value > threshold=2.7403194904327393
node_22: feature_name=Tpt1	feature_id[225].value <= threshold=4.197173833847046
node_23: feature_name=Rpl13	feature_id[1546].value > threshold=3.1132683753967285
node_61: feature_name=Chd2	feature_id[1489].value <= threshold=1.497866153717041
node_62: feature_name=Mettl9	feature_id[5].value <= threshold=0.8958797454833984
node_63: feature_name=Frat2	feature_id[420].value > threshold=0.3465735912322998
node_73: feature_name=Kiaa0040	feature_id[55].value > threshold=0.3465735912322998
Class: mRNA vaccine + mRNA vaccine
Rules_15	passed counts:3
node_0: feature_name=LOC121136222	feature_id[36].value > threshold=2.7403194904327393
node_22: feature_name=Tpt1	feature_id[225].value <= threshold=4.197173833847046
node_23: feature_name=Rpl13	feature_id[1546].value <= threshold=3.1132683753967285
node_24: feature_name=rna-NC-013276.1:72..1026	feature_id[105].value <= threshold=2.86179256439209
node_25: feature_name=Cars1	feature_id[849].value <= threshold=0.3465735912322998
node_26: feature_name=Dctpp1	feature_id[1050].value <= threshold=1.497866153717041
node_27: feature_name=CUNH9orf85	feature_id[552].value <= threshold=0.3465735912322998
node_28: feature_name=Alkbh1	feature_id[37].value > threshold=0.3465735912322998
Class: mRNA vaccine + Attenuated vaccine
Rules_16	passed counts:3
node_0: feature_name=LOC121136222	feature_id[36].value <= threshold=2.7403194904327393
node_1: feature_name=LOC110339735	feature_id[1239].value > threshold=0.3465735912322998
node_19: feature_name=Fau	feature_id[723].value <= threshold=3.7090903520584106
Class: mRNA vaccine + mRNA vaccine
Rules_17	passed counts:2
node_0: feature_name=LOC121136222	feature_id[36].value > threshold=2.7403194904327393
node_22: feature_name=Tpt1	feature_id[225].value <= threshold=4.197173833847046
node_23: feature_name=Rpl13	feature_id[1546].value > threshold=3.1132683753967285
node_61: feature_name=Chd2	feature_id[1489].value > threshold=1.497866153717041
node_81: feature_name=LOC101840490	feature_id[808].value <= threshold=1.2424533367156982
Class: Non-vaccinated
Rules_18	passed counts:2
node_0: feature_name=LOC121136222	feature_id[36].value > threshold=2.7403194904327393
node_22: feature_name=Tpt1	feature_id[225].value <= threshold=4.197173833847046
node_23: feature_name=Rpl13	feature_id[1546].value > threshold=3.1132683753967285
node_61: feature_name=Chd2	feature_id[1489].value <= threshold=1.497866153717041
node_62: feature_name=Mettl9	feature_id[5].value <= threshold=0.8958797454833984
node_63: feature_name=Frat2	feature_id[420].value <= threshold=0.3465735912322998
node_64: feature_name=Zc3h18	feature_id[1566].value > threshold=0.8958797454833984
Class: mRNA vaccine + Attenuated vaccine
Rules_19	passed counts:2
node_0: feature_name=LOC121136222	feature_id[36].value > threshold=2.7403194904327393
node_22: feature_name=Tpt1	feature_id[225].value <= threshold=4.197173833847046
node_23: feature_name=Rpl13	feature_id[1546].value <= threshold=3.1132683753967285
node_24: feature_name=rna-NC-013276.1:72..1026	feature_id[105].value <= threshold=2.86179256439209
node_25: feature_name=Cars1	feature_id[849].value <= threshold=0.3465735912322998
node_26: feature_name=Dctpp1	feature_id[1050].value <= threshold=1.497866153717041
node_27: feature_name=CUNH9orf85	feature_id[552].value > threshold=0.3465735912322998
node_41: feature_name=Itm2b	feature_id[239].value <= threshold=1.7005987167358398
node_42: feature_name=Hp	feature_id[1665].value <= threshold=1.445185899734497
Class: mRNA vaccine + mRNA vaccine
Rules_20	passed counts:2
node_0: feature_name=LOC121136222	feature_id[36].value > threshold=2.7403194904327393
node_22: feature_name=Tpt1	feature_id[225].value <= threshold=4.197173833847046
node_23: feature_name=Rpl13	feature_id[1546].value <= threshold=3.1132683753967285
node_24: feature_name=rna-NC-013276.1:72..1026	feature_id[105].value <= threshold=2.86179256439209
node_25: feature_name=Cars1	feature_id[849].value <= threshold=0.3465735912322998
node_26: feature_name=Dctpp1	feature_id[1050].value <= threshold=1.497866153717041
node_27: feature_name=CUNH9orf85	feature_id[552].value <= threshold=0.3465735912322998
node_28: feature_name=Alkbh1	feature_id[37].value <= threshold=0.3465735912322998
node_29: feature_name=Tubb3	feature_id[1534].value > threshold=0.8958797454833984
Class: Adenovirus vaccine + Adenovirus vaccine
Rules_21	passed counts:2
node_0: feature_name=LOC121136222	feature_id[36].value <= threshold=2.7403194904327393
node_1: feature_name=LOC110339735	feature_id[1239].value <= threshold=0.3465735912322998
node_2: feature_name=LOC121141072	feature_id[638].value > threshold=1.2424533367156982
node_14: feature_name=Pdlim2	feature_id[259].value > threshold=0.3465735912322998
Class: Non-vaccinated
Rules_22	passed counts:2
node_0: feature_name=LOC121136222	feature_id[36].value <= threshold=2.7403194904327393
node_1: feature_name=LOC110339735	feature_id[1239].value <= threshold=0.3465735912322998
node_2: feature_name=LOC121141072	feature_id[638].value > threshold=1.2424533367156982
node_14: feature_name=Pdlim2	feature_id[259].value <= threshold=0.3465735912322998
node_15: feature_name=Kiaa0040	feature_id[55].value > threshold=0.3465735912322998
Class: mRNA vaccine + mRNA vaccine
Rules_23	passed counts:2
node_0: feature_name=LOC121136222	feature_id[36].value <= threshold=2.7403194904327393
node_1: feature_name=LOC110339735	feature_id[1239].value <= threshold=0.3465735912322998
node_2: feature_name=LOC121141072	feature_id[638].value <= threshold=1.2424533367156982
node_3: feature_name=Mrpl17	feature_id[1242].value > threshold=1.2424533367156982
node_11: feature_name=Gan	feature_id[1608].value > threshold=0.8958797454833984
Class: Attenuated vaccine + Attenuated vaccine
Rules_24	passed counts:2
node_0: feature_name=LOC121136222	feature_id[36].value <= threshold=2.7403194904327393
node_1: feature_name=LOC110339735	feature_id[1239].value <= threshold=0.3465735912322998
node_2: feature_name=LOC121141072	feature_id[638].value <= threshold=1.2424533367156982
node_3: feature_name=Mrpl17	feature_id[1242].value <= threshold=1.2424533367156982
node_4: feature_name=LOC121136579	feature_id[48].value > threshold=0.3465735912322998
Class: Attenuated vaccine + Attenuated vaccine
Rules_25	passed counts:1
node_0: feature_name=LOC121136222	feature_id[36].value > threshold=2.7403194904327393
node_22: feature_name=Tpt1	feature_id[225].value > threshold=4.197173833847046
node_86: feature_name=Dock8	feature_id[531].value > threshold=1.0397207736968994
node_88: feature_name=Nudt18	feature_id[249].value > threshold=0.3465735912322998
Class: mRNA vaccine + Attenuated vaccine
Rules_26	passed counts:1
node_0: feature_name=LOC121136222	feature_id[36].value > threshold=2.7403194904327393
node_22: feature_name=Tpt1	feature_id[225].value <= threshold=4.197173833847046
node_23: feature_name=Rpl13	feature_id[1546].value > threshold=3.1132683753967285
node_61: feature_name=Chd2	feature_id[1489].value > threshold=1.497866153717041
node_81: feature_name=LOC101840490	feature_id[808].value > threshold=1.2424533367156982
node_83: feature_name=Tpt1	feature_id[225].value <= threshold=3.4960482120513916
Class: Attenuated vaccine + Attenuated vaccine
Rules_27	passed counts:1
node_0: feature_name=LOC121136222	feature_id[36].value > threshold=2.7403194904327393
node_22: feature_name=Tpt1	feature_id[225].value <= threshold=4.197173833847046
node_23: feature_name=Rpl13	feature_id[1546].value > threshold=3.1132683753967285
node_61: feature_name=Chd2	feature_id[1489].value <= threshold=1.497866153717041
node_62: feature_name=Mettl9	feature_id[5].value > threshold=0.8958797454833984
node_76: feature_name=Cd2bp2	feature_id[1056].value <= threshold=0.3465735912322998
node_77: feature_name=Ctsd	feature_id[866].value <= threshold=0.8958797454833984
Class: mRNA vaccine + mRNA vaccine
Rules_28	passed counts:1
node_0: feature_name=LOC121136222	feature_id[36].value > threshold=2.7403194904327393
node_22: feature_name=Tpt1	feature_id[225].value <= threshold=4.197173833847046
node_23: feature_name=Rpl13	feature_id[1546].value > threshold=3.1132683753967285
node_61: feature_name=Chd2	feature_id[1489].value <= threshold=1.497866153717041
node_62: feature_name=Mettl9	feature_id[5].value <= threshold=0.8958797454833984
node_63: feature_name=Frat2	feature_id[420].value > threshold=0.3465735912322998
node_73: feature_name=Kiaa0040	feature_id[55].value <= threshold=0.3465735912322998
Class: Adenovirus vaccine + Adenovirus vaccine
Rules_29	passed counts:1
node_0: feature_name=LOC121136222	feature_id[36].value > threshold=2.7403194904327393
node_22: feature_name=Tpt1	feature_id[225].value <= threshold=4.197173833847046
node_23: feature_name=Rpl13	feature_id[1546].value > threshold=3.1132683753967285
node_61: feature_name=Chd2	feature_id[1489].value <= threshold=1.497866153717041
node_62: feature_name=Mettl9	feature_id[5].value <= threshold=0.8958797454833984
node_63: feature_name=Frat2	feature_id[420].value <= threshold=0.3465735912322998
node_64: feature_name=Zc3h18	feature_id[1566].value <= threshold=0.8958797454833984
node_65: feature_name=Klf9	feature_id[546].value > threshold=0.3465735912322998
node_69: feature_name=LOC110341288	feature_id[997].value > threshold=0.3465735912322998
Class: Adenovirus vaccine + Adenovirus vaccine
Rules_30	passed counts:1
node_0: feature_name=LOC121136222	feature_id[36].value > threshold=2.7403194904327393
node_22: feature_name=Tpt1	feature_id[225].value <= threshold=4.197173833847046
node_23: feature_name=Rpl13	feature_id[1546].value > threshold=3.1132683753967285
node_61: feature_name=Chd2	feature_id[1489].value <= threshold=1.497866153717041
node_62: feature_name=Mettl9	feature_id[5].value <= threshold=0.8958797454833984
node_63: feature_name=Frat2	feature_id[420].value <= threshold=0.3465735912322998
node_64: feature_name=Zc3h18	feature_id[1566].value <= threshold=0.8958797454833984
node_65: feature_name=Klf9	feature_id[546].value > threshold=0.3465735912322998
node_69: feature_name=LOC110341288	feature_id[997].value <= threshold=0.3465735912322998
Class: mRNA vaccine + mRNA vaccine
Rules_31	passed counts:1
node_0: feature_name=LOC121136222	feature_id[36].value > threshold=2.7403194904327393
node_22: feature_name=Tpt1	feature_id[225].value <= threshold=4.197173833847046
node_23: feature_name=Rpl13	feature_id[1546].value > threshold=3.1132683753967285
node_61: feature_name=Chd2	feature_id[1489].value <= threshold=1.497866153717041
node_62: feature_name=Mettl9	feature_id[5].value <= threshold=0.8958797454833984
node_63: feature_name=Frat2	feature_id[420].value <= threshold=0.3465735912322998
node_64: feature_name=Zc3h18	feature_id[1566].value <= threshold=0.8958797454833984
node_65: feature_name=Klf9	feature_id[546].value <= threshold=0.3465735912322998
node_66: feature_name=Fads2	feature_id[629].value > threshold=0.8958797454833984
Class: mRNA vaccine + mRNA vaccine
Rules_32	passed counts:1
node_0: feature_name=LOC121136222	feature_id[36].value > threshold=2.7403194904327393
node_22: feature_name=Tpt1	feature_id[225].value <= threshold=4.197173833847046
node_23: feature_name=Rpl13	feature_id[1546].value <= threshold=3.1132683753967285
node_24: feature_name=rna-NC-013276.1:72..1026	feature_id[105].value > threshold=2.86179256439209
node_50: feature_name=Rhog	feature_id[1278].value > threshold=0.3465735912322998
node_58: feature_name=Rela	feature_id[744].value > threshold=0.3465735912322998
Class: Adenovirus vaccine + Adenovirus vaccine
Rules_33	passed counts:1
node_0: feature_name=LOC121136222	feature_id[36].value > threshold=2.7403194904327393
node_22: feature_name=Tpt1	feature_id[225].value <= threshold=4.197173833847046
node_23: feature_name=Rpl13	feature_id[1546].value <= threshold=3.1132683753967285
node_24: feature_name=rna-NC-013276.1:72..1026	feature_id[105].value > threshold=2.86179256439209
node_50: feature_name=Rhog	feature_id[1278].value <= threshold=0.3465735912322998
node_51: feature_name=Polr3d	feature_id[254].value > threshold=0.5493061542510986
node_55: feature_name=Ptar1	feature_id[542].value > threshold=0.5493061542510986
Class: Adenovirus vaccine + Adenovirus vaccine
Rules_34	passed counts:1
node_0: feature_name=LOC121136222	feature_id[36].value > threshold=2.7403194904327393
node_22: feature_name=Tpt1	feature_id[225].value <= threshold=4.197173833847046
node_23: feature_name=Rpl13	feature_id[1546].value <= threshold=3.1132683753967285
node_24: feature_name=rna-NC-013276.1:72..1026	feature_id[105].value > threshold=2.86179256439209
node_50: feature_name=Rhog	feature_id[1278].value <= threshold=0.3465735912322998
node_51: feature_name=Polr3d	feature_id[254].value > threshold=0.5493061542510986
node_55: feature_name=Ptar1	feature_id[542].value <= threshold=0.5493061542510986
Class: Non-vaccinated
Rules_35	passed counts:1
node_0: feature_name=LOC121136222	feature_id[36].value > threshold=2.7403194904327393
node_22: feature_name=Tpt1	feature_id[225].value <= threshold=4.197173833847046
node_23: feature_name=Rpl13	feature_id[1546].value <= threshold=3.1132683753967285
node_24: feature_name=rna-NC-013276.1:72..1026	feature_id[105].value > threshold=2.86179256439209
node_50: feature_name=Rhog	feature_id[1278].value <= threshold=0.3465735912322998
node_51: feature_name=Polr3d	feature_id[254].value <= threshold=0.5493061542510986
node_52: feature_name=Entpd1	feature_id[431].value > threshold=0.3465735912322998
Class: mRNA vaccine + mRNA vaccine
Rules_36	passed counts:1
node_0: feature_name=LOC121136222	feature_id[36].value > threshold=2.7403194904327393
node_22: feature_name=Tpt1	feature_id[225].value <= threshold=4.197173833847046
node_23: feature_name=Rpl13	feature_id[1546].value <= threshold=3.1132683753967285
node_24: feature_name=rna-NC-013276.1:72..1026	feature_id[105].value <= threshold=2.86179256439209
node_25: feature_name=Cars1	feature_id[849].value <= threshold=0.3465735912322998
node_26: feature_name=Dctpp1	feature_id[1050].value > threshold=1.497866153717041
node_46: feature_name=Cmc2	feature_id[1614].value > threshold=0.3465735912322998
Class: mRNA vaccine + Attenuated vaccine
Rules_37	passed counts:1
node_0: feature_name=LOC121136222	feature_id[36].value > threshold=2.7403194904327393
node_22: feature_name=Tpt1	feature_id[225].value <= threshold=4.197173833847046
node_23: feature_name=Rpl13	feature_id[1546].value <= threshold=3.1132683753967285
node_24: feature_name=rna-NC-013276.1:72..1026	feature_id[105].value <= threshold=2.86179256439209
node_25: feature_name=Cars1	feature_id[849].value <= threshold=0.3465735912322998
node_26: feature_name=Dctpp1	feature_id[1050].value <= threshold=1.497866153717041
node_27: feature_name=CUNH9orf85	feature_id[552].value > threshold=0.3465735912322998
node_41: feature_name=Itm2b	feature_id[239].value <= threshold=1.7005987167358398
node_42: feature_name=Hp	feature_id[1665].value > threshold=1.445185899734497
Class: Non-vaccinated
Rules_38	passed counts:1
node_0: feature_name=LOC121136222	feature_id[36].value > threshold=2.7403194904327393
node_22: feature_name=Tpt1	feature_id[225].value <= threshold=4.197173833847046
node_23: feature_name=Rpl13	feature_id[1546].value <= threshold=3.1132683753967285
node_24: feature_name=rna-NC-013276.1:72..1026	feature_id[105].value <= threshold=2.86179256439209
node_25: feature_name=Cars1	feature_id[849].value <= threshold=0.3465735912322998
node_26: feature_name=Dctpp1	feature_id[1050].value <= threshold=1.497866153717041
node_27: feature_name=CUNH9orf85	feature_id[552].value <= threshold=0.3465735912322998
node_28: feature_name=Alkbh1	feature_id[37].value <= threshold=0.3465735912322998
node_29: feature_name=Tubb3	feature_id[1534].value <= threshold=0.8958797454833984
node_30: feature_name=Mrpl16	feature_id[593].value > threshold=0.8958797454833984
node_36: feature_name=Acadsb	feature_id[978].value > threshold=0.3465735912322998
Class: mRNA vaccine + Attenuated vaccine
Rules_39	passed counts:1
node_0: feature_name=LOC121136222	feature_id[36].value > threshold=2.7403194904327393
node_22: feature_name=Tpt1	feature_id[225].value <= threshold=4.197173833847046
node_23: feature_name=Rpl13	feature_id[1546].value <= threshold=3.1132683753967285
node_24: feature_name=rna-NC-013276.1:72..1026	feature_id[105].value <= threshold=2.86179256439209
node_25: feature_name=Cars1	feature_id[849].value <= threshold=0.3465735912322998
node_26: feature_name=Dctpp1	feature_id[1050].value <= threshold=1.497866153717041
node_27: feature_name=CUNH9orf85	feature_id[552].value <= threshold=0.3465735912322998
node_28: feature_name=Alkbh1	feature_id[37].value <= threshold=0.3465735912322998
node_29: feature_name=Tubb3	feature_id[1534].value <= threshold=0.8958797454833984
node_30: feature_name=Mrpl16	feature_id[593].value > threshold=0.8958797454833984
node_36: feature_name=Acadsb	feature_id[978].value <= threshold=0.3465735912322998
Class: Attenuated vaccine + Attenuated vaccine
Rules_40	passed counts:1
node_0: feature_name=LOC121136222	feature_id[36].value > threshold=2.7403194904327393
node_22: feature_name=Tpt1	feature_id[225].value <= threshold=4.197173833847046
node_23: feature_name=Rpl13	feature_id[1546].value <= threshold=3.1132683753967285
node_24: feature_name=rna-NC-013276.1:72..1026	feature_id[105].value <= threshold=2.86179256439209
node_25: feature_name=Cars1	feature_id[849].value <= threshold=0.3465735912322998
node_26: feature_name=Dctpp1	feature_id[1050].value <= threshold=1.497866153717041
node_27: feature_name=CUNH9orf85	feature_id[552].value <= threshold=0.3465735912322998
node_28: feature_name=Alkbh1	feature_id[37].value <= threshold=0.3465735912322998
node_29: feature_name=Tubb3	feature_id[1534].value <= threshold=0.8958797454833984
node_30: feature_name=Mrpl16	feature_id[593].value <= threshold=0.8958797454833984
node_31: feature_name=LOC110339735	feature_id[1239].value > threshold=1.2424533367156982
Class: mRNA vaccine + Attenuated vaccine
Rules_41	passed counts:1
node_0: feature_name=LOC121136222	feature_id[36].value > threshold=2.7403194904327393
node_22: feature_name=Tpt1	feature_id[225].value <= threshold=4.197173833847046
node_23: feature_name=Rpl13	feature_id[1546].value <= threshold=3.1132683753967285
node_24: feature_name=rna-NC-013276.1:72..1026	feature_id[105].value <= threshold=2.86179256439209
node_25: feature_name=Cars1	feature_id[849].value <= threshold=0.3465735912322998
node_26: feature_name=Dctpp1	feature_id[1050].value <= threshold=1.497866153717041
node_27: feature_name=CUNH9orf85	feature_id[552].value <= threshold=0.3465735912322998
node_28: feature_name=Alkbh1	feature_id[37].value <= threshold=0.3465735912322998
node_29: feature_name=Tubb3	feature_id[1534].value <= threshold=0.8958797454833984
node_30: feature_name=Mrpl16	feature_id[593].value <= threshold=0.8958797454833984
node_31: feature_name=LOC110339735	feature_id[1239].value <= threshold=1.2424533367156982
node_32: feature_name=Cfl1	feature_id[750].value <= threshold=0.3465735912322998
Class: Non-vaccinated
Rules_42	passed counts:1
node_0: feature_name=LOC121136222	feature_id[36].value <= threshold=2.7403194904327393
node_1: feature_name=LOC110339735	feature_id[1239].value <= threshold=0.3465735912322998
node_2: feature_name=LOC121141072	feature_id[638].value > threshold=1.2424533367156982
node_14: feature_name=Pdlim2	feature_id[259].value <= threshold=0.3465735912322998
node_15: feature_name=Kiaa0040	feature_id[55].value <= threshold=0.3465735912322998
Class: Attenuated vaccine + Attenuated vaccine
Rules_43	passed counts:1
node_0: feature_name=LOC121136222	feature_id[36].value <= threshold=2.7403194904327393
node_1: feature_name=LOC110339735	feature_id[1239].value <= threshold=0.3465735912322998
node_2: feature_name=LOC121141072	feature_id[638].value <= threshold=1.2424533367156982
node_3: feature_name=Mrpl17	feature_id[1242].value > threshold=1.2424533367156982
node_11: feature_name=Gan	feature_id[1608].value <= threshold=0.8958797454833984
Class: mRNA vaccine + mRNA vaccine
Rules_44	passed counts:1
node_0: feature_name=LOC121136222	feature_id[36].value <= threshold=2.7403194904327393
node_1: feature_name=LOC110339735	feature_id[1239].value <= threshold=0.3465735912322998
node_2: feature_name=LOC121141072	feature_id[638].value <= threshold=1.2424533367156982
node_3: feature_name=Mrpl17	feature_id[1242].value <= threshold=1.2424533367156982
node_4: feature_name=LOC121136579	feature_id[48].value <= threshold=0.3465735912322998
node_5: feature_name=LOC121144049	feature_id[1271].value <= threshold=0.3465735912322998
node_6: feature_name=Diaph3	feature_id[188].value > threshold=0.3465735912322998
Class: mRNA vaccine + Attenuated vaccine
Rules_45	passed counts:1
node_0: feature_name=LOC121136222	feature_id[36].value <= threshold=2.7403194904327393
node_1: feature_name=LOC110339735	feature_id[1239].value <= threshold=0.3465735912322998
node_2: feature_name=LOC121141072	feature_id[638].value <= threshold=1.2424533367156982
node_3: feature_name=Mrpl17	feature_id[1242].value <= threshold=1.2424533367156982
node_4: feature_name=LOC121136579	feature_id[48].value <= threshold=0.3465735912322998
node_5: feature_name=LOC121144049	feature_id[1271].value <= threshold=0.3465735912322998
node_6: feature_name=Diaph3	feature_id[188].value <= threshold=0.3465735912322998
Class: Non-vaccinated

## Sheet: LightGBM
Rules_0	passed counts:33
node_0: feature_name=Rps28	feature_id[3].value > threshold=4.068697929382324
node_70: feature_name=Rpl28	feature_id[5].value <= threshold=3.59721839427948
node_71: feature_name=Rpl8	feature_id[22].value <= threshold=3.700615644454956
Class: Adenovirus vaccine + Adenovirus vaccine
Rules_1	passed counts:30
node_0: feature_name=Rps28	feature_id[3].value <= threshold=4.068697929382324
node_1: feature_name=LOC121138193	feature_id[11].value > threshold=3.860674262046814
node_53: feature_name=Rps27a	feature_id[8].value > threshold=3.3497501611709595
node_65: feature_name=Rpl29	feature_id[40].value <= threshold=3.870983839035034
node_66: feature_name=LOC101843376	feature_id[33].value <= threshold=0.8958797454833984
Class: mRNA vaccine + Attenuated vaccine
Rules_2	passed counts:30
node_0: feature_name=Rps28	feature_id[3].value <= threshold=4.068697929382324
node_1: feature_name=LOC121138193	feature_id[11].value <= threshold=3.860674262046814
node_2: feature_name=LOC101829818	feature_id[46].value <= threshold=2.4414010047912598
node_3: feature_name=Rps19	feature_id[28].value <= threshold=3.921924352645874
node_4: feature_name=rna-NC-013276.1:72..1026	feature_id[17].value <= threshold=2.6735538244247437
node_5: feature_name=Sec24b	feature_id[58].value <= threshold=0.3465735912322998
node_6: feature_name=Rpl10	feature_id[52].value <= threshold=3.949576735496521
node_7: feature_name=Hmgb1	feature_id[14].value <= threshold=2.699081301689148
node_8: feature_name=Tsc22d3	feature_id[68].value <= threshold=1.8688347935676575
Class: mRNA vaccine + mRNA vaccine
Rules_3	passed counts:22
node_0: feature_name=Rps28	feature_id[3].value <= threshold=4.068697929382324
node_1: feature_name=LOC121138193	feature_id[11].value <= threshold=3.860674262046814
node_2: feature_name=LOC101829818	feature_id[46].value > threshold=2.4414010047912598
node_30: feature_name=Calm2	feature_id[9].value <= threshold=2.4414010047912598
node_31: feature_name=Rplp0	feature_id[78].value > threshold=3.881510615348816
node_35: feature_name=Hmgb1	feature_id[14].value > threshold=1.7005987167358398
node_43: feature_name=LOC101833432	feature_id[37].value > threshold=1.589026927947998
node_45: feature_name=Tpt1	feature_id[20].value <= threshold=4.197173833847046
Class: Non-vaccinated
Rules_4	passed counts:7
node_0: feature_name=Rps28	feature_id[3].value > threshold=4.068697929382324
node_70: feature_name=Rpl28	feature_id[5].value > threshold=3.59721839427948
node_80: feature_name=Rps19	feature_id[28].value <= threshold=3.7256208658218384
node_81: feature_name=Rpl37	feature_id[60].value > threshold=3.3497501611709595
Class: Attenuated vaccine + Attenuated vaccine
Rules_5	passed counts:6
node_0: feature_name=Rps28	feature_id[3].value <= threshold=4.068697929382324
node_1: feature_name=LOC121138193	feature_id[11].value > threshold=3.860674262046814
node_53: feature_name=Rps27a	feature_id[8].value <= threshold=3.3497501611709595
node_54: feature_name=Rps29	feature_id[0].value <= threshold=4.119004011154175
node_55: feature_name=LOC101833432	feature_id[37].value <= threshold=2.4414010047912598
node_56: feature_name=Rpl7a	feature_id[35].value <= threshold=3.6622449159622192
node_57: feature_name=Ddx5	feature_id[15].value <= threshold=2.602003335952759
Class: mRNA vaccine + mRNA vaccine
Rules_6	passed counts:6
node_0: feature_name=Rps28	feature_id[3].value <= threshold=4.068697929382324
node_1: feature_name=LOC121138193	feature_id[11].value <= threshold=3.860674262046814
node_2: feature_name=LOC101829818	feature_id[46].value <= threshold=2.4414010047912598
node_3: feature_name=Rps19	feature_id[28].value <= threshold=3.921924352645874
node_4: feature_name=rna-NC-013276.1:72..1026	feature_id[17].value > threshold=2.6735538244247437
node_16: feature_name=Rpl28	feature_id[5].value <= threshold=3.4175922870635986
node_17: feature_name=Fyn	feature_id[38].value <= threshold=0.8958797454833984
Class: Non-vaccinated
Rules_7	passed counts:5
node_0: feature_name=Rps28	feature_id[3].value <= threshold=4.068697929382324
node_1: feature_name=LOC121138193	feature_id[11].value > threshold=3.860674262046814
node_53: feature_name=Rps27a	feature_id[8].value <= threshold=3.3497501611709595
node_54: feature_name=Rps29	feature_id[0].value > threshold=4.119004011154175
node_62: feature_name=Eef1a1	feature_id[25].value > threshold=3.2755402326583862
Class: Non-vaccinated
Rules_8	passed counts:5
node_0: feature_name=Rps28	feature_id[3].value <= threshold=4.068697929382324
node_1: feature_name=LOC121138193	feature_id[11].value <= threshold=3.860674262046814
node_2: feature_name=LOC101829818	feature_id[46].value > threshold=2.4414010047912598
node_30: feature_name=Calm2	feature_id[9].value <= threshold=2.4414010047912598
node_31: feature_name=Rplp0	feature_id[78].value > threshold=3.881510615348816
node_35: feature_name=Hmgb1	feature_id[14].value <= threshold=1.7005987167358398
node_36: feature_name=LOC101833293	feature_id[45].value > threshold=0.3465735912322998
Class: Non-vaccinated
Rules_9	passed counts:5
node_0: feature_name=Rps28	feature_id[3].value <= threshold=4.068697929382324
node_1: feature_name=LOC121138193	feature_id[11].value <= threshold=3.860674262046814
node_2: feature_name=LOC101829818	feature_id[46].value > threshold=2.4414010047912598
node_30: feature_name=Calm2	feature_id[9].value <= threshold=2.4414010047912598
node_31: feature_name=Rplp0	feature_id[78].value > threshold=3.881510615348816
node_35: feature_name=Hmgb1	feature_id[14].value <= threshold=1.7005987167358398
node_36: feature_name=LOC101833293	feature_id[45].value <= threshold=0.3465735912322998
node_37: feature_name=LOC110340207	feature_id[44].value <= threshold=0.3465735912322998
node_38: feature_name=Arid4a	feature_id[56].value <= threshold=1.2424533367156982
Class: mRNA vaccine + Attenuated vaccine
Rules_10	passed counts:5
node_0: feature_name=Rps28	feature_id[3].value <= threshold=4.068697929382324
node_1: feature_name=LOC121138193	feature_id[11].value <= threshold=3.860674262046814
node_2: feature_name=LOC101829818	feature_id[46].value <= threshold=2.4414010047912598
node_3: feature_name=Rps19	feature_id[28].value > threshold=3.921924352645874
node_27: feature_name=LOC101837503	feature_id[54].value <= threshold=1.2424533367156982
Class: Non-vaccinated
Rules_11	passed counts:4
node_0: feature_name=Rps28	feature_id[3].value <= threshold=4.068697929382324
node_1: feature_name=LOC121138193	feature_id[11].value > threshold=3.860674262046814
node_53: feature_name=Rps27a	feature_id[8].value <= threshold=3.3497501611709595
node_54: feature_name=Rps29	feature_id[0].value <= threshold=4.119004011154175
node_55: feature_name=LOC101833432	feature_id[37].value > threshold=2.4414010047912598
Class: mRNA vaccine + Attenuated vaccine
Rules_12	passed counts:4
node_0: feature_name=Rps28	feature_id[3].value <= threshold=4.068697929382324
node_1: feature_name=LOC121138193	feature_id[11].value <= threshold=3.860674262046814
node_2: feature_name=LOC101829818	feature_id[46].value > threshold=2.4414010047912598
node_30: feature_name=Calm2	feature_id[9].value > threshold=2.4414010047912598
node_50: feature_name=Rplp0	feature_id[78].value > threshold=4.240679502487183
Class: mRNA vaccine + Attenuated vaccine
Rules_13	passed counts:4
node_0: feature_name=Rps28	feature_id[3].value <= threshold=4.068697929382324
node_1: feature_name=LOC121138193	feature_id[11].value <= threshold=3.860674262046814
node_2: feature_name=LOC101829818	feature_id[46].value > threshold=2.4414010047912598
node_30: feature_name=Calm2	feature_id[9].value <= threshold=2.4414010047912598
node_31: feature_name=Rplp0	feature_id[78].value <= threshold=3.881510615348816
node_32: feature_name=Tpt1	feature_id[20].value > threshold=3.306020498275757
Class: mRNA vaccine + mRNA vaccine
Rules_14	passed counts:4
node_0: feature_name=Rps28	feature_id[3].value <= threshold=4.068697929382324
node_1: feature_name=LOC121138193	feature_id[11].value <= threshold=3.860674262046814
node_2: feature_name=LOC101829818	feature_id[46].value <= threshold=2.4414010047912598
node_3: feature_name=Rps19	feature_id[28].value > threshold=3.921924352645874
node_27: feature_name=LOC101837503	feature_id[54].value > threshold=1.2424533367156982
Class: mRNA vaccine + Attenuated vaccine
Rules_15	passed counts:3
node_0: feature_name=Rps28	feature_id[3].value > threshold=4.068697929382324
node_70: feature_name=Rpl28	feature_id[5].value <= threshold=3.59721839427948
node_71: feature_name=Rpl8	feature_id[22].value > threshold=3.700615644454956
node_73: feature_name=Vdac2	feature_id[66].value <= threshold=1.0397207736968994
Class: Attenuated vaccine + Attenuated vaccine
Rules_16	passed counts:3
node_0: feature_name=Rps28	feature_id[3].value <= threshold=4.068697929382324
node_1: feature_name=LOC121138193	feature_id[11].value <= threshold=3.860674262046814
node_2: feature_name=LOC101829818	feature_id[46].value > threshold=2.4414010047912598
node_30: feature_name=Calm2	feature_id[9].value > threshold=2.4414010047912598
node_50: feature_name=Rplp0	feature_id[78].value <= threshold=4.240679502487183
Class: Adenovirus vaccine + Adenovirus vaccine
Rules_17	passed counts:3
node_0: feature_name=Rps28	feature_id[3].value <= threshold=4.068697929382324
node_1: feature_name=LOC121138193	feature_id[11].value <= threshold=3.860674262046814
node_2: feature_name=LOC101829818	feature_id[46].value <= threshold=2.4414010047912598
node_3: feature_name=Rps19	feature_id[28].value <= threshold=3.921924352645874
node_4: feature_name=rna-NC-013276.1:72..1026	feature_id[17].value <= threshold=2.6735538244247437
node_5: feature_name=Sec24b	feature_id[58].value > threshold=0.3465735912322998
Class: mRNA vaccine + Attenuated vaccine
Rules_18	passed counts:2
node_0: feature_name=Rps28	feature_id[3].value > threshold=4.068697929382324
node_70: feature_name=Rpl28	feature_id[5].value > threshold=3.59721839427948
node_80: feature_name=Rps19	feature_id[28].value > threshold=3.7256208658218384
node_84: feature_name=Ddx5	feature_id[15].value > threshold=2.6876392364501953
node_86: feature_name=Rps24	feature_id[59].value > threshold=4.729653835296631
Class: Non-vaccinated
Rules_19	passed counts:2
node_0: feature_name=Rps28	feature_id[3].value > threshold=4.068697929382324
node_70: feature_name=Rpl28	feature_id[5].value > threshold=3.59721839427948
node_80: feature_name=Rps19	feature_id[28].value > threshold=3.7256208658218384
node_84: feature_name=Ddx5	feature_id[15].value > threshold=2.6876392364501953
node_86: feature_name=Rps24	feature_id[59].value <= threshold=4.729653835296631
Class: Adenovirus vaccine + Adenovirus vaccine
Rules_20	passed counts:2
node_0: feature_name=Rps28	feature_id[3].value > threshold=4.068697929382324
node_70: feature_name=Rpl28	feature_id[5].value > threshold=3.59721839427948
node_80: feature_name=Rps19	feature_id[28].value > threshold=3.7256208658218384
node_84: feature_name=Ddx5	feature_id[15].value <= threshold=2.6876392364501953
Class: mRNA vaccine + Attenuated vaccine
Rules_21	passed counts:2
node_0: feature_name=Rps28	feature_id[3].value <= threshold=4.068697929382324
node_1: feature_name=LOC121138193	feature_id[11].value > threshold=3.860674262046814
node_53: feature_name=Rps27a	feature_id[8].value <= threshold=3.3497501611709595
node_54: feature_name=Rps29	feature_id[0].value <= threshold=4.119004011154175
node_55: feature_name=LOC101833432	feature_id[37].value <= threshold=2.4414010047912598
node_56: feature_name=Rpl7a	feature_id[35].value > threshold=3.6622449159622192
Class: mRNA vaccine + Attenuated vaccine
Rules_22	passed counts:2
node_0: feature_name=Rps28	feature_id[3].value <= threshold=4.068697929382324
node_1: feature_name=LOC121138193	feature_id[11].value <= threshold=3.860674262046814
node_2: feature_name=LOC101829818	feature_id[46].value > threshold=2.4414010047912598
node_30: feature_name=Calm2	feature_id[9].value <= threshold=2.4414010047912598
node_31: feature_name=Rplp0	feature_id[78].value > threshold=3.881510615348816
node_35: feature_name=Hmgb1	feature_id[14].value <= threshold=1.7005987167358398
node_36: feature_name=LOC101833293	feature_id[45].value <= threshold=0.3465735912322998
node_37: feature_name=LOC110340207	feature_id[44].value > threshold=0.3465735912322998
Class: mRNA vaccine + mRNA vaccine
Rules_23	passed counts:2
node_0: feature_name=Rps28	feature_id[3].value <= threshold=4.068697929382324
node_1: feature_name=LOC121138193	feature_id[11].value <= threshold=3.860674262046814
node_2: feature_name=LOC101829818	feature_id[46].value > threshold=2.4414010047912598
node_30: feature_name=Calm2	feature_id[9].value <= threshold=2.4414010047912598
node_31: feature_name=Rplp0	feature_id[78].value <= threshold=3.881510615348816
node_32: feature_name=Tpt1	feature_id[20].value <= threshold=3.306020498275757
Class: mRNA vaccine + Attenuated vaccine
Rules_24	passed counts:2
node_0: feature_name=Rps28	feature_id[3].value <= threshold=4.068697929382324
node_1: feature_name=LOC121138193	feature_id[11].value <= threshold=3.860674262046814
node_2: feature_name=LOC101829818	feature_id[46].value <= threshold=2.4414010047912598
node_3: feature_name=Rps19	feature_id[28].value <= threshold=3.921924352645874
node_4: feature_name=rna-NC-013276.1:72..1026	feature_id[17].value > threshold=2.6735538244247437
node_16: feature_name=Rpl28	feature_id[5].value > threshold=3.4175922870635986
node_20: feature_name=Mrps21	feature_id[73].value > threshold=0.5493061542510986
Class: mRNA vaccine + Attenuated vaccine
Rules_25	passed counts:2
node_0: feature_name=Rps28	feature_id[3].value <= threshold=4.068697929382324
node_1: feature_name=LOC121138193	feature_id[11].value <= threshold=3.860674262046814
node_2: feature_name=LOC101829818	feature_id[46].value <= threshold=2.4414010047912598
node_3: feature_name=Rps19	feature_id[28].value <= threshold=3.921924352645874
node_4: feature_name=rna-NC-013276.1:72..1026	feature_id[17].value > threshold=2.6735538244247437
node_16: feature_name=Rpl28	feature_id[5].value > threshold=3.4175922870635986
node_20: feature_name=Mrps21	feature_id[73].value <= threshold=0.5493061542510986
node_21: feature_name=S100a8	feature_id[70].value > threshold=1.7005987167358398
Class: Attenuated vaccine + Attenuated vaccine
Rules_26	passed counts:2
node_0: feature_name=Rps28	feature_id[3].value <= threshold=4.068697929382324
node_1: feature_name=LOC121138193	feature_id[11].value <= threshold=3.860674262046814
node_2: feature_name=LOC101829818	feature_id[46].value <= threshold=2.4414010047912598
node_3: feature_name=Rps19	feature_id[28].value <= threshold=3.921924352645874
node_4: feature_name=rna-NC-013276.1:72..1026	feature_id[17].value <= threshold=2.6735538244247437
node_5: feature_name=Sec24b	feature_id[58].value <= threshold=0.3465735912322998
node_6: feature_name=Rpl10	feature_id[52].value > threshold=3.949576735496521
Class: Non-vaccinated
Rules_27	passed counts:1
node_0: feature_name=Rps28	feature_id[3].value > threshold=4.068697929382324
node_70: feature_name=Rpl28	feature_id[5].value > threshold=3.59721839427948
node_80: feature_name=Rps19	feature_id[28].value <= threshold=3.7256208658218384
node_81: feature_name=Rpl37	feature_id[60].value <= threshold=3.3497501611709595
Class: Adenovirus vaccine + Adenovirus vaccine
Rules_28	passed counts:1
node_0: feature_name=Rps28	feature_id[3].value > threshold=4.068697929382324
node_70: feature_name=Rpl28	feature_id[5].value <= threshold=3.59721839427948
node_71: feature_name=Rpl8	feature_id[22].value > threshold=3.700615644454956
node_73: feature_name=Vdac2	feature_id[66].value > threshold=1.0397207736968994
node_75: feature_name=Pnn	feature_id[13].value > threshold=0.5493061542510986
node_77: feature_name=Rpl7a	feature_id[35].value > threshold=3.8103525638580322
Class: mRNA vaccine + Attenuated vaccine
Rules_29	passed counts:1
node_0: feature_name=Rps28	feature_id[3].value > threshold=4.068697929382324
node_70: feature_name=Rpl28	feature_id[5].value <= threshold=3.59721839427948
node_71: feature_name=Rpl8	feature_id[22].value > threshold=3.700615644454956
node_73: feature_name=Vdac2	feature_id[66].value > threshold=1.0397207736968994
node_75: feature_name=Pnn	feature_id[13].value > threshold=0.5493061542510986
node_77: feature_name=Rpl7a	feature_id[35].value <= threshold=3.8103525638580322
Class: Non-vaccinated
Rules_30	passed counts:1
node_0: feature_name=Rps28	feature_id[3].value > threshold=4.068697929382324
node_70: feature_name=Rpl28	feature_id[5].value <= threshold=3.59721839427948
node_71: feature_name=Rpl8	feature_id[22].value > threshold=3.700615644454956
node_73: feature_name=Vdac2	feature_id[66].value > threshold=1.0397207736968994
node_75: feature_name=Pnn	feature_id[13].value <= threshold=0.5493061542510986
Class: Adenovirus vaccine + Adenovirus vaccine
Rules_31	passed counts:1
node_0: feature_name=Rps28	feature_id[3].value <= threshold=4.068697929382324
node_1: feature_name=LOC121138193	feature_id[11].value > threshold=3.860674262046814
node_53: feature_name=Rps27a	feature_id[8].value > threshold=3.3497501611709595
node_65: feature_name=Rpl29	feature_id[40].value > threshold=3.870983839035034
Class: Non-vaccinated
Rules_32	passed counts:1
node_0: feature_name=Rps28	feature_id[3].value <= threshold=4.068697929382324
node_1: feature_name=LOC121138193	feature_id[11].value > threshold=3.860674262046814
node_53: feature_name=Rps27a	feature_id[8].value > threshold=3.3497501611709595
node_65: feature_name=Rpl29	feature_id[40].value <= threshold=3.870983839035034
node_66: feature_name=LOC101843376	feature_id[33].value > threshold=0.8958797454833984
Class: Non-vaccinated
Rules_33	passed counts:1
node_0: feature_name=Rps28	feature_id[3].value <= threshold=4.068697929382324
node_1: feature_name=LOC121138193	feature_id[11].value > threshold=3.860674262046814
node_53: feature_name=Rps27a	feature_id[8].value <= threshold=3.3497501611709595
node_54: feature_name=Rps29	feature_id[0].value > threshold=4.119004011154175
node_62: feature_name=Eef1a1	feature_id[25].value <= threshold=3.2755402326583862
Class: Adenovirus vaccine + Adenovirus vaccine
Rules_34	passed counts:1
node_0: feature_name=Rps28	feature_id[3].value <= threshold=4.068697929382324
node_1: feature_name=LOC121138193	feature_id[11].value > threshold=3.860674262046814
node_53: feature_name=Rps27a	feature_id[8].value <= threshold=3.3497501611709595
node_54: feature_name=Rps29	feature_id[0].value <= threshold=4.119004011154175
node_55: feature_name=LOC101833432	feature_id[37].value <= threshold=2.4414010047912598
node_56: feature_name=Rpl7a	feature_id[35].value <= threshold=3.6622449159622192
node_57: feature_name=Ddx5	feature_id[15].value > threshold=2.602003335952759
Class: Non-vaccinated
Rules_35	passed counts:1
node_0: feature_name=Rps28	feature_id[3].value <= threshold=4.068697929382324
node_1: feature_name=LOC121138193	feature_id[11].value <= threshold=3.860674262046814
node_2: feature_name=LOC101829818	feature_id[46].value > threshold=2.4414010047912598
node_30: feature_name=Calm2	feature_id[9].value <= threshold=2.4414010047912598
node_31: feature_name=Rplp0	feature_id[78].value > threshold=3.881510615348816
node_35: feature_name=Hmgb1	feature_id[14].value > threshold=1.7005987167358398
node_43: feature_name=LOC101833432	feature_id[37].value > threshold=1.589026927947998
node_45: feature_name=Tpt1	feature_id[20].value > threshold=4.197173833847046
node_47: feature_name=Rps24	feature_id[59].value > threshold=4.262580633163452
Class: mRNA vaccine + Attenuated vaccine
Rules_36	passed counts:1
node_0: feature_name=Rps28	feature_id[3].value <= threshold=4.068697929382324
node_1: feature_name=LOC121138193	feature_id[11].value <= threshold=3.860674262046814
node_2: feature_name=LOC101829818	feature_id[46].value > threshold=2.4414010047912598
node_30: feature_name=Calm2	feature_id[9].value <= threshold=2.4414010047912598
node_31: feature_name=Rplp0	feature_id[78].value > threshold=3.881510615348816
node_35: feature_name=Hmgb1	feature_id[14].value > threshold=1.7005987167358398
node_43: feature_name=LOC101833432	feature_id[37].value > threshold=1.589026927947998
node_45: feature_name=Tpt1	feature_id[20].value > threshold=4.197173833847046
node_47: feature_name=Rps24	feature_id[59].value <= threshold=4.262580633163452
Class: Non-vaccinated
Rules_37	passed counts:1
node_0: feature_name=Rps28	feature_id[3].value <= threshold=4.068697929382324
node_1: feature_name=LOC121138193	feature_id[11].value <= threshold=3.860674262046814
node_2: feature_name=LOC101829818	feature_id[46].value > threshold=2.4414010047912598
node_30: feature_name=Calm2	feature_id[9].value <= threshold=2.4414010047912598
node_31: feature_name=Rplp0	feature_id[78].value > threshold=3.881510615348816
node_35: feature_name=Hmgb1	feature_id[14].value > threshold=1.7005987167358398
node_43: feature_name=LOC101833432	feature_id[37].value <= threshold=1.589026927947998
Class: mRNA vaccine + mRNA vaccine
Rules_38	passed counts:1
node_0: feature_name=Rps28	feature_id[3].value <= threshold=4.068697929382324
node_1: feature_name=LOC121138193	feature_id[11].value <= threshold=3.860674262046814
node_2: feature_name=LOC101829818	feature_id[46].value > threshold=2.4414010047912598
node_30: feature_name=Calm2	feature_id[9].value <= threshold=2.4414010047912598
node_31: feature_name=Rplp0	feature_id[78].value > threshold=3.881510615348816
node_35: feature_name=Hmgb1	feature_id[14].value <= threshold=1.7005987167358398
node_36: feature_name=LOC101833293	feature_id[45].value <= threshold=0.3465735912322998
node_37: feature_name=LOC110340207	feature_id[44].value <= threshold=0.3465735912322998
node_38: feature_name=Arid4a	feature_id[56].value > threshold=1.2424533367156982
Class: Non-vaccinated
Rules_39	passed counts:1
node_0: feature_name=Rps28	feature_id[3].value <= threshold=4.068697929382324
node_1: feature_name=LOC121138193	feature_id[11].value <= threshold=3.860674262046814
node_2: feature_name=LOC101829818	feature_id[46].value <= threshold=2.4414010047912598
node_3: feature_name=Rps19	feature_id[28].value <= threshold=3.921924352645874
node_4: feature_name=rna-NC-013276.1:72..1026	feature_id[17].value > threshold=2.6735538244247437
node_16: feature_name=Rpl28	feature_id[5].value > threshold=3.4175922870635986
node_20: feature_name=Mrps21	feature_id[73].value <= threshold=0.5493061542510986
node_21: feature_name=S100a8	feature_id[70].value <= threshold=1.7005987167358398
node_22: feature_name=Rpl28	feature_id[5].value > threshold=3.494667649269104
Class: mRNA vaccine + mRNA vaccine
Rules_40	passed counts:1
node_0: feature_name=Rps28	feature_id[3].value <= threshold=4.068697929382324
node_1: feature_name=LOC121138193	feature_id[11].value <= threshold=3.860674262046814
node_2: feature_name=LOC101829818	feature_id[46].value <= threshold=2.4414010047912598
node_3: feature_name=Rps19	feature_id[28].value <= threshold=3.921924352645874
node_4: feature_name=rna-NC-013276.1:72..1026	feature_id[17].value > threshold=2.6735538244247437
node_16: feature_name=Rpl28	feature_id[5].value > threshold=3.4175922870635986
node_20: feature_name=Mrps21	feature_id[73].value <= threshold=0.5493061542510986
node_21: feature_name=S100a8	feature_id[70].value <= threshold=1.7005987167358398
node_22: feature_name=Rpl28	feature_id[5].value <= threshold=3.494667649269104
Class: Adenovirus vaccine + Adenovirus vaccine
Rules_41	passed counts:1
node_0: feature_name=Rps28	feature_id[3].value <= threshold=4.068697929382324
node_1: feature_name=LOC121138193	feature_id[11].value <= threshold=3.860674262046814
node_2: feature_name=LOC101829818	feature_id[46].value <= threshold=2.4414010047912598
node_3: feature_name=Rps19	feature_id[28].value <= threshold=3.921924352645874
node_4: feature_name=rna-NC-013276.1:72..1026	feature_id[17].value > threshold=2.6735538244247437
node_16: feature_name=Rpl28	feature_id[5].value <= threshold=3.4175922870635986
node_17: feature_name=Fyn	feature_id[38].value > threshold=0.8958797454833984
Class: mRNA vaccine + mRNA vaccine
Rules_42	passed counts:1
node_0: feature_name=Rps28	feature_id[3].value <= threshold=4.068697929382324
node_1: feature_name=LOC121138193	feature_id[11].value <= threshold=3.860674262046814
node_2: feature_name=LOC101829818	feature_id[46].value <= threshold=2.4414010047912598
node_3: feature_name=Rps19	feature_id[28].value <= threshold=3.921924352645874
node_4: feature_name=rna-NC-013276.1:72..1026	feature_id[17].value <= threshold=2.6735538244247437
node_5: feature_name=Sec24b	feature_id[58].value <= threshold=0.3465735912322998
node_6: feature_name=Rpl10	feature_id[52].value <= threshold=3.949576735496521
node_7: feature_name=Hmgb1	feature_id[14].value > threshold=2.699081301689148
node_11: feature_name=Uba52	feature_id[75].value > threshold=3.434507131576538
Class: Adenovirus vaccine + Adenovirus vaccine
Rules_43	passed counts:1
node_0: feature_name=Rps28	feature_id[3].value <= threshold=4.068697929382324
node_1: feature_name=LOC121138193	feature_id[11].value <= threshold=3.860674262046814
node_2: feature_name=LOC101829818	feature_id[46].value <= threshold=2.4414010047912598
node_3: feature_name=Rps19	feature_id[28].value <= threshold=3.921924352645874
node_4: feature_name=rna-NC-013276.1:72..1026	feature_id[17].value <= threshold=2.6735538244247437
node_5: feature_name=Sec24b	feature_id[58].value <= threshold=0.3465735912322998
node_6: feature_name=Rpl10	feature_id[52].value <= threshold=3.949576735496521
node_7: feature_name=Hmgb1	feature_id[14].value > threshold=2.699081301689148
node_11: feature_name=Uba52	feature_id[75].value <= threshold=3.434507131576538
Class: mRNA vaccine + Attenuated vaccine
Rules_44	passed counts:1
node_0: feature_name=Rps28	feature_id[3].value <= threshold=4.068697929382324
node_1: feature_name=LOC121138193	feature_id[11].value <= threshold=3.860674262046814
node_2: feature_name=LOC101829818	feature_id[46].value <= threshold=2.4414010047912598
node_3: feature_name=Rps19	feature_id[28].value <= threshold=3.921924352645874
node_4: feature_name=rna-NC-013276.1:72..1026	feature_id[17].value <= threshold=2.6735538244247437
node_5: feature_name=Sec24b	feature_id[58].value <= threshold=0.3465735912322998
node_6: feature_name=Rpl10	feature_id[52].value <= threshold=3.949576735496521
node_7: feature_name=Hmgb1	feature_id[14].value <= threshold=2.699081301689148
node_8: feature_name=Tsc22d3	feature_id[68].value > threshold=1.8688347935676575
Class: Non-vaccinated

## Sheet: MCFS
Rules_0	passed counts:39
node_0: feature_name=Rps28	feature_id[1].value <= threshold=4.068697929382324
node_1: feature_name=Rps14	feature_id[62].value <= threshold=3.7256208658218384
node_2: feature_name=Fbxw7	feature_id[367].value <= threshold=0.3465735912322998
node_3: feature_name=Rpl28	feature_id[677].value <= threshold=3.449861526489258
node_4: feature_name=LOC121138669	feature_id[13].value <= threshold=0.3465735912322998
node_5: feature_name=Eid2	feature_id[399].value <= threshold=0.3465735912322998
node_6: feature_name=Rps29	feature_id[0].value <= threshold=4.3534934520721436
node_7: feature_name=Ifng	feature_id[77].value <= threshold=0.3465735912322998
node_8: feature_name=LOC101830560	feature_id[599].value <= threshold=0.3465735912322998
node_9: feature_name=Lias	feature_id[348].value <= threshold=0.3465735912322998
node_10: feature_name=Rps27a	feature_id[464].value <= threshold=3.59721839427948
node_11: feature_name=LOC110342346	feature_id[105].value <= threshold=0.3465735912322998
node_12: feature_name=Lrch4	feature_id[479].value <= threshold=0.8958797454833984
node_13: feature_name=Rps2	feature_id[260].value <= threshold=3.596467137336731
Class: mRNA vaccine + mRNA vaccine
Rules_1	passed counts:33
node_0: feature_name=Rps28	feature_id[1].value > threshold=4.068697929382324
node_60: feature_name=Rpl28	feature_id[677].value <= threshold=3.59721839427948
node_61: feature_name=Rpl8	feature_id[241].value <= threshold=3.700615644454956
Class: Adenovirus vaccine + Adenovirus vaccine
Rules_2	passed counts:31
node_0: feature_name=Rps28	feature_id[1].value <= threshold=4.068697929382324
node_1: feature_name=Rps14	feature_id[62].value > threshold=3.7256208658218384
node_45: feature_name=Slc7a1	feature_id[414].value <= threshold=0.3465735912322998
node_46: feature_name=Gda	feature_id[535].value <= threshold=0.3465735912322998
node_47: feature_name=Rps25	feature_id[793].value > threshold=2.943052053451538
node_49: feature_name=Rpl27a	feature_id[573].value > threshold=3.0456548929214478
node_53: feature_name=Spg7	feature_id[680].value <= threshold=0.3465735912322998
Class: mRNA vaccine + Attenuated vaccine
Rules_3	passed counts:15
node_0: feature_name=Rps28	feature_id[1].value <= threshold=4.068697929382324
node_1: feature_name=Rps14	feature_id[62].value <= threshold=3.7256208658218384
node_2: feature_name=Fbxw7	feature_id[367].value > threshold=0.3465735912322998
node_40: feature_name=Rps27	feature_id[5].value <= threshold=3.5259279012680054
node_41: feature_name=Ano6	feature_id[391].value <= threshold=1.0397207736968994
Class: Non-vaccinated
Rules_4	passed counts:11
node_0: feature_name=Rps28	feature_id[1].value <= threshold=4.068697929382324
node_1: feature_name=Rps14	feature_id[62].value <= threshold=3.7256208658218384
node_2: feature_name=Fbxw7	feature_id[367].value <= threshold=0.3465735912322998
node_3: feature_name=Rpl28	feature_id[677].value > threshold=3.449861526489258
node_27: feature_name=Rnf167	feature_id[180].value > threshold=0.3465735912322998
node_37: feature_name=Rps4x	feature_id[393].value <= threshold=4.173321008682251
Class: mRNA vaccine + Attenuated vaccine
Rules_5	passed counts:7
node_0: feature_name=Rps28	feature_id[1].value > threshold=4.068697929382324
node_60: feature_name=Rpl28	feature_id[677].value > threshold=3.59721839427948
node_70: feature_name=Rps2	feature_id[260].value <= threshold=3.198464870452881
node_71: feature_name=Polr2a	feature_id[450].value <= threshold=1.445185899734497
Class: Attenuated vaccine + Attenuated vaccine
Rules_6	passed counts:6
node_0: feature_name=Rps28	feature_id[1].value <= threshold=4.068697929382324
node_1: feature_name=Rps14	feature_id[62].value <= threshold=3.7256208658218384
node_2: feature_name=Fbxw7	feature_id[367].value <= threshold=0.3465735912322998
node_3: feature_name=Rpl28	feature_id[677].value > threshold=3.449861526489258
node_27: feature_name=Rnf167	feature_id[180].value <= threshold=0.3465735912322998
node_28: feature_name=Atp5mg	feature_id[22].value > threshold=1.497866153717041
node_30: feature_name=Rpl35	feature_id[757].value <= threshold=3.860674262046814
node_31: feature_name=Rpl37	feature_id[4].value > threshold=2.3810869455337524
Class: Non-vaccinated
Rules_7	passed counts:6
node_0: feature_name=Rps28	feature_id[1].value <= threshold=4.068697929382324
node_1: feature_name=Rps14	feature_id[62].value <= threshold=3.7256208658218384
node_2: feature_name=Fbxw7	feature_id[367].value <= threshold=0.3465735912322998
node_3: feature_name=Rpl28	feature_id[677].value <= threshold=3.449861526489258
node_4: feature_name=LOC121138669	feature_id[13].value > threshold=0.3465735912322998
Class: Non-vaccinated
Rules_8	passed counts:5
node_0: feature_name=Rps28	feature_id[1].value <= threshold=4.068697929382324
node_1: feature_name=Rps14	feature_id[62].value <= threshold=3.7256208658218384
node_2: feature_name=Fbxw7	feature_id[367].value <= threshold=0.3465735912322998
node_3: feature_name=Rpl28	feature_id[677].value <= threshold=3.449861526489258
node_4: feature_name=LOC121138669	feature_id[13].value <= threshold=0.3465735912322998
node_5: feature_name=Eid2	feature_id[399].value > threshold=0.3465735912322998
Class: Non-vaccinated
Rules_9	passed counts:4
node_0: feature_name=Rps28	feature_id[1].value <= threshold=4.068697929382324
node_1: feature_name=Rps14	feature_id[62].value > threshold=3.7256208658218384
node_45: feature_name=Slc7a1	feature_id[414].value > threshold=0.3465735912322998
node_57: feature_name=Rps19	feature_id[38].value > threshold=3.771106719970703
Class: Non-vaccinated
Rules_10	passed counts:4
node_0: feature_name=Rps28	feature_id[1].value <= threshold=4.068697929382324
node_1: feature_name=Rps14	feature_id[62].value <= threshold=3.7256208658218384
node_2: feature_name=Fbxw7	feature_id[367].value <= threshold=0.3465735912322998
node_3: feature_name=Rpl28	feature_id[677].value <= threshold=3.449861526489258
node_4: feature_name=LOC121138669	feature_id[13].value <= threshold=0.3465735912322998
node_5: feature_name=Eid2	feature_id[399].value <= threshold=0.3465735912322998
node_6: feature_name=Rps29	feature_id[0].value > threshold=4.3534934520721436
Class: Adenovirus vaccine + Adenovirus vaccine
Rules_11	passed counts:4
node_0: feature_name=Rps28	feature_id[1].value <= threshold=4.068697929382324
node_1: feature_name=Rps14	feature_id[62].value <= threshold=3.7256208658218384
node_2: feature_name=Fbxw7	feature_id[367].value <= threshold=0.3465735912322998
node_3: feature_name=Rpl28	feature_id[677].value <= threshold=3.449861526489258
node_4: feature_name=LOC121138669	feature_id[13].value <= threshold=0.3465735912322998
node_5: feature_name=Eid2	feature_id[399].value <= threshold=0.3465735912322998
node_6: feature_name=Rps29	feature_id[0].value <= threshold=4.3534934520721436
node_7: feature_name=Ifng	feature_id[77].value > threshold=0.3465735912322998
Class: Non-vaccinated
Rules_12	passed counts:4
node_0: feature_name=Rps28	feature_id[1].value <= threshold=4.068697929382324
node_1: feature_name=Rps14	feature_id[62].value <= threshold=3.7256208658218384
node_2: feature_name=Fbxw7	feature_id[367].value <= threshold=0.3465735912322998
node_3: feature_name=Rpl28	feature_id[677].value <= threshold=3.449861526489258
node_4: feature_name=LOC121138669	feature_id[13].value <= threshold=0.3465735912322998
node_5: feature_name=Eid2	feature_id[399].value <= threshold=0.3465735912322998
node_6: feature_name=Rps29	feature_id[0].value <= threshold=4.3534934520721436
node_7: feature_name=Ifng	feature_id[77].value <= threshold=0.3465735912322998
node_8: feature_name=LOC101830560	feature_id[599].value > threshold=0.3465735912322998
Class: mRNA vaccine + Attenuated vaccine
Rules_13	passed counts:4
node_0: feature_name=Rps28	feature_id[1].value <= threshold=4.068697929382324
node_1: feature_name=Rps14	feature_id[62].value <= threshold=3.7256208658218384
node_2: feature_name=Fbxw7	feature_id[367].value <= threshold=0.3465735912322998
node_3: feature_name=Rpl28	feature_id[677].value <= threshold=3.449861526489258
node_4: feature_name=LOC121138669	feature_id[13].value <= threshold=0.3465735912322998
node_5: feature_name=Eid2	feature_id[399].value <= threshold=0.3465735912322998
node_6: feature_name=Rps29	feature_id[0].value <= threshold=4.3534934520721436
node_7: feature_name=Ifng	feature_id[77].value <= threshold=0.3465735912322998
node_8: feature_name=LOC101830560	feature_id[599].value <= threshold=0.3465735912322998
node_9: feature_name=Lias	feature_id[348].value > threshold=0.3465735912322998
Class: mRNA vaccine + Attenuated vaccine
Rules_14	passed counts:3
node_0: feature_name=Rps28	feature_id[1].value > threshold=4.068697929382324
node_60: feature_name=Rpl28	feature_id[677].value <= threshold=3.59721839427948
node_61: feature_name=Rpl8	feature_id[241].value > threshold=3.700615644454956
node_63: feature_name=Rps5	feature_id[176].value <= threshold=3.5193917751312256
Class: Attenuated vaccine + Attenuated vaccine
Rules_15	passed counts:3
node_0: feature_name=Rps28	feature_id[1].value <= threshold=4.068697929382324
node_1: feature_name=Rps14	feature_id[62].value > threshold=3.7256208658218384
node_45: feature_name=Slc7a1	feature_id[414].value <= threshold=0.3465735912322998
node_46: feature_name=Gda	feature_id[535].value > threshold=0.3465735912322998
Class: Non-vaccinated
Rules_16	passed counts:3
node_0: feature_name=Rps28	feature_id[1].value <= threshold=4.068697929382324
node_1: feature_name=Rps14	feature_id[62].value <= threshold=3.7256208658218384
node_2: feature_name=Fbxw7	feature_id[367].value <= threshold=0.3465735912322998
node_3: feature_name=Rpl28	feature_id[677].value > threshold=3.449861526489258
node_27: feature_name=Rnf167	feature_id[180].value <= threshold=0.3465735912322998
node_28: feature_name=Atp5mg	feature_id[22].value > threshold=1.497866153717041
node_30: feature_name=Rpl35	feature_id[757].value > threshold=3.860674262046814
node_34: feature_name=Stk26	feature_id[537].value <= threshold=0.8958797454833984
Class: mRNA vaccine + Attenuated vaccine
Rules_17	passed counts:3
node_0: feature_name=Rps28	feature_id[1].value <= threshold=4.068697929382324
node_1: feature_name=Rps14	feature_id[62].value <= threshold=3.7256208658218384
node_2: feature_name=Fbxw7	feature_id[367].value <= threshold=0.3465735912322998
node_3: feature_name=Rpl28	feature_id[677].value > threshold=3.449861526489258
node_27: feature_name=Rnf167	feature_id[180].value <= threshold=0.3465735912322998
node_28: feature_name=Atp5mg	feature_id[22].value <= threshold=1.497866153717041
Class: mRNA vaccine + mRNA vaccine
Rules_18	passed counts:3
node_0: feature_name=Rps28	feature_id[1].value <= threshold=4.068697929382324
node_1: feature_name=Rps14	feature_id[62].value <= threshold=3.7256208658218384
node_2: feature_name=Fbxw7	feature_id[367].value <= threshold=0.3465735912322998
node_3: feature_name=Rpl28	feature_id[677].value <= threshold=3.449861526489258
node_4: feature_name=LOC121138669	feature_id[13].value <= threshold=0.3465735912322998
node_5: feature_name=Eid2	feature_id[399].value <= threshold=0.3465735912322998
node_6: feature_name=Rps29	feature_id[0].value <= threshold=4.3534934520721436
node_7: feature_name=Ifng	feature_id[77].value <= threshold=0.3465735912322998
node_8: feature_name=LOC101830560	feature_id[599].value <= threshold=0.3465735912322998
node_9: feature_name=Lias	feature_id[348].value <= threshold=0.3465735912322998
node_10: feature_name=Rps27a	feature_id[464].value > threshold=3.59721839427948
node_18: feature_name=Rpl35a	feature_id[313].value <= threshold=2.8314802646636963
Class: mRNA vaccine + Attenuated vaccine
Rules_19	passed counts:2
node_0: feature_name=Rps28	feature_id[1].value > threshold=4.068697929382324
node_60: feature_name=Rpl28	feature_id[677].value > threshold=3.59721839427948
node_70: feature_name=Rps2	feature_id[260].value > threshold=3.198464870452881
node_74: feature_name=Rplp0	feature_id[156].value > threshold=4.162410736083984
node_76: feature_name=Cdc5l	feature_id[345].value > threshold=0.8958797454833984
Class: mRNA vaccine + Attenuated vaccine
Rules_20	passed counts:2
node_0: feature_name=Rps28	feature_id[1].value > threshold=4.068697929382324
node_60: feature_name=Rpl28	feature_id[677].value > threshold=3.59721839427948
node_70: feature_name=Rps2	feature_id[260].value > threshold=3.198464870452881
node_74: feature_name=Rplp0	feature_id[156].value > threshold=4.162410736083984
node_76: feature_name=Cdc5l	feature_id[345].value <= threshold=0.8958797454833984
Class: Non-vaccinated
Rules_21	passed counts:2
node_0: feature_name=Rps28	feature_id[1].value > threshold=4.068697929382324
node_60: feature_name=Rpl28	feature_id[677].value > threshold=3.59721839427948
node_70: feature_name=Rps2	feature_id[260].value > threshold=3.198464870452881
node_74: feature_name=Rplp0	feature_id[156].value <= threshold=4.162410736083984
Class: Adenovirus vaccine + Adenovirus vaccine
Rules_22	passed counts:2
node_0: feature_name=Rps28	feature_id[1].value <= threshold=4.068697929382324
node_1: feature_name=Rps14	feature_id[62].value > threshold=3.7256208658218384
node_45: feature_name=Slc7a1	feature_id[414].value <= threshold=0.3465735912322998
node_46: feature_name=Gda	feature_id[535].value <= threshold=0.3465735912322998
node_47: feature_name=Rps25	feature_id[793].value <= threshold=2.943052053451538
Class: Non-vaccinated
Rules_23	passed counts:2
node_0: feature_name=Rps28	feature_id[1].value <= threshold=4.068697929382324
node_1: feature_name=Rps14	feature_id[62].value <= threshold=3.7256208658218384
node_2: feature_name=Fbxw7	feature_id[367].value > threshold=0.3465735912322998
node_40: feature_name=Rps27	feature_id[5].value > threshold=3.5259279012680054
Class: mRNA vaccine + mRNA vaccine
Rules_24	passed counts:2
node_0: feature_name=Rps28	feature_id[1].value <= threshold=4.068697929382324
node_1: feature_name=Rps14	feature_id[62].value <= threshold=3.7256208658218384
node_2: feature_name=Fbxw7	feature_id[367].value <= threshold=0.3465735912322998
node_3: feature_name=Rpl28	feature_id[677].value <= threshold=3.449861526489258
node_4: feature_name=LOC121138669	feature_id[13].value <= threshold=0.3465735912322998
node_5: feature_name=Eid2	feature_id[399].value <= threshold=0.3465735912322998
node_6: feature_name=Rps29	feature_id[0].value <= threshold=4.3534934520721436
node_7: feature_name=Ifng	feature_id[77].value <= threshold=0.3465735912322998
node_8: feature_name=LOC101830560	feature_id[599].value <= threshold=0.3465735912322998
node_9: feature_name=Lias	feature_id[348].value <= threshold=0.3465735912322998
node_10: feature_name=Rps27a	feature_id[464].value <= threshold=3.59721839427948
node_11: feature_name=LOC110342346	feature_id[105].value > threshold=0.3465735912322998
Class: Non-vaccinated
Rules_25	passed counts:1
node_0: feature_name=Rps28	feature_id[1].value > threshold=4.068697929382324
node_60: feature_name=Rpl28	feature_id[677].value > threshold=3.59721839427948
node_70: feature_name=Rps2	feature_id[260].value <= threshold=3.198464870452881
node_71: feature_name=Polr2a	feature_id[450].value > threshold=1.445185899734497
Class: Adenovirus vaccine + Adenovirus vaccine
Rules_26	passed counts:1
node_0: feature_name=Rps28	feature_id[1].value > threshold=4.068697929382324
node_60: feature_name=Rpl28	feature_id[677].value <= threshold=3.59721839427948
node_61: feature_name=Rpl8	feature_id[241].value > threshold=3.700615644454956
node_63: feature_name=Rps5	feature_id[176].value > threshold=3.5193917751312256
node_65: feature_name=LOC101831404	feature_id[183].value > threshold=0.3465735912322998
Class: Non-vaccinated
Rules_27	passed counts:1
node_0: feature_name=Rps28	feature_id[1].value > threshold=4.068697929382324
node_60: feature_name=Rpl28	feature_id[677].value <= threshold=3.59721839427948
node_61: feature_name=Rpl8	feature_id[241].value > threshold=3.700615644454956
node_63: feature_name=Rps5	feature_id[176].value > threshold=3.5193917751312256
node_65: feature_name=LOC101831404	feature_id[183].value <= threshold=0.3465735912322998
node_66: feature_name=Zfand2a	feature_id[603].value > threshold=0.5493061542510986
Class: Adenovirus vaccine + Adenovirus vaccine
Rules_28	passed counts:1
node_0: feature_name=Rps28	feature_id[1].value > threshold=4.068697929382324
node_60: feature_name=Rpl28	feature_id[677].value <= threshold=3.59721839427948
node_61: feature_name=Rpl8	feature_id[241].value > threshold=3.700615644454956
node_63: feature_name=Rps5	feature_id[176].value > threshold=3.5193917751312256
node_65: feature_name=LOC101831404	feature_id[183].value <= threshold=0.3465735912322998
node_66: feature_name=Zfand2a	feature_id[603].value <= threshold=0.5493061542510986
Class: mRNA vaccine + Attenuated vaccine
Rules_29	passed counts:1
node_0: feature_name=Rps28	feature_id[1].value <= threshold=4.068697929382324
node_1: feature_name=Rps14	feature_id[62].value > threshold=3.7256208658218384
node_45: feature_name=Slc7a1	feature_id[414].value > threshold=0.3465735912322998
node_57: feature_name=Rps19	feature_id[38].value <= threshold=3.771106719970703
Class: mRNA vaccine + mRNA vaccine
Rules_30	passed counts:1
node_0: feature_name=Rps28	feature_id[1].value <= threshold=4.068697929382324
node_1: feature_name=Rps14	feature_id[62].value > threshold=3.7256208658218384
node_45: feature_name=Slc7a1	feature_id[414].value <= threshold=0.3465735912322998
node_46: feature_name=Gda	feature_id[535].value <= threshold=0.3465735912322998
node_47: feature_name=Rps25	feature_id[793].value > threshold=2.943052053451538
node_49: feature_name=Rpl27a	feature_id[573].value > threshold=3.0456548929214478
node_53: feature_name=Spg7	feature_id[680].value > threshold=0.3465735912322998
Class: Non-vaccinated
Rules_31	passed counts:1
node_0: feature_name=Rps28	feature_id[1].value <= threshold=4.068697929382324
node_1: feature_name=Rps14	feature_id[62].value > threshold=3.7256208658218384
node_45: feature_name=Slc7a1	feature_id[414].value <= threshold=0.3465735912322998
node_46: feature_name=Gda	feature_id[535].value <= threshold=0.3465735912322998
node_47: feature_name=Rps25	feature_id[793].value > threshold=2.943052053451538
node_49: feature_name=Rpl27a	feature_id[573].value <= threshold=3.0456548929214478
node_50: feature_name=Rnf41	feature_id[696].value > threshold=0.5493061542510986
Class: Attenuated vaccine + Attenuated vaccine
Rules_32	passed counts:1
node_0: feature_name=Rps28	feature_id[1].value <= threshold=4.068697929382324
node_1: feature_name=Rps14	feature_id[62].value > threshold=3.7256208658218384
node_45: feature_name=Slc7a1	feature_id[414].value <= threshold=0.3465735912322998
node_46: feature_name=Gda	feature_id[535].value <= threshold=0.3465735912322998
node_47: feature_name=Rps25	feature_id[793].value > threshold=2.943052053451538
node_49: feature_name=Rpl27a	feature_id[573].value <= threshold=3.0456548929214478
node_50: feature_name=Rnf41	feature_id[696].value <= threshold=0.5493061542510986
Class: Adenovirus vaccine + Adenovirus vaccine
Rules_33	passed counts:1
node_0: feature_name=Rps28	feature_id[1].value <= threshold=4.068697929382324
node_1: feature_name=Rps14	feature_id[62].value <= threshold=3.7256208658218384
node_2: feature_name=Fbxw7	feature_id[367].value > threshold=0.3465735912322998
node_40: feature_name=Rps27	feature_id[5].value <= threshold=3.5259279012680054
node_41: feature_name=Ano6	feature_id[391].value > threshold=1.0397207736968994
Class: Attenuated vaccine + Attenuated vaccine
Rules_34	passed counts:1
node_0: feature_name=Rps28	feature_id[1].value <= threshold=4.068697929382324
node_1: feature_name=Rps14	feature_id[62].value <= threshold=3.7256208658218384
node_2: feature_name=Fbxw7	feature_id[367].value <= threshold=0.3465735912322998
node_3: feature_name=Rpl28	feature_id[677].value > threshold=3.449861526489258
node_27: feature_name=Rnf167	feature_id[180].value > threshold=0.3465735912322998
node_37: feature_name=Rps4x	feature_id[393].value > threshold=4.173321008682251
Class: Non-vaccinated
Rules_35	passed counts:1
node_0: feature_name=Rps28	feature_id[1].value <= threshold=4.068697929382324
node_1: feature_name=Rps14	feature_id[62].value <= threshold=3.7256208658218384
node_2: feature_name=Fbxw7	feature_id[367].value <= threshold=0.3465735912322998
node_3: feature_name=Rpl28	feature_id[677].value > threshold=3.449861526489258
node_27: feature_name=Rnf167	feature_id[180].value <= threshold=0.3465735912322998
node_28: feature_name=Atp5mg	feature_id[22].value > threshold=1.497866153717041
node_30: feature_name=Rpl35	feature_id[757].value > threshold=3.860674262046814
node_34: feature_name=Stk26	feature_id[537].value > threshold=0.8958797454833984
Class: Adenovirus vaccine + Adenovirus vaccine
Rules_36	passed counts:1
node_0: feature_name=Rps28	feature_id[1].value <= threshold=4.068697929382324
node_1: feature_name=Rps14	feature_id[62].value <= threshold=3.7256208658218384
node_2: feature_name=Fbxw7	feature_id[367].value <= threshold=0.3465735912322998
node_3: feature_name=Rpl28	feature_id[677].value > threshold=3.449861526489258
node_27: feature_name=Rnf167	feature_id[180].value <= threshold=0.3465735912322998
node_28: feature_name=Atp5mg	feature_id[22].value > threshold=1.497866153717041
node_30: feature_name=Rpl35	feature_id[757].value <= threshold=3.860674262046814
node_31: feature_name=Rpl37	feature_id[4].value <= threshold=2.3810869455337524
Class: mRNA vaccine + Attenuated vaccine
Rules_37	passed counts:1
node_0: feature_name=Rps28	feature_id[1].value <= threshold=4.068697929382324
node_1: feature_name=Rps14	feature_id[62].value <= threshold=3.7256208658218384
node_2: feature_name=Fbxw7	feature_id[367].value <= threshold=0.3465735912322998
node_3: feature_name=Rpl28	feature_id[677].value <= threshold=3.449861526489258
node_4: feature_name=LOC121138669	feature_id[13].value <= threshold=0.3465735912322998
node_5: feature_name=Eid2	feature_id[399].value <= threshold=0.3465735912322998
node_6: feature_name=Rps29	feature_id[0].value <= threshold=4.3534934520721436
node_7: feature_name=Ifng	feature_id[77].value <= threshold=0.3465735912322998
node_8: feature_name=LOC101830560	feature_id[599].value <= threshold=0.3465735912322998
node_9: feature_name=Lias	feature_id[348].value <= threshold=0.3465735912322998
node_10: feature_name=Rps27a	feature_id[464].value > threshold=3.59721839427948
node_18: feature_name=Rpl35a	feature_id[313].value > threshold=2.8314802646636963
Class: Non-vaccinated
Rules_38	passed counts:1
node_0: feature_name=Rps28	feature_id[1].value <= threshold=4.068697929382324
node_1: feature_name=Rps14	feature_id[62].value <= threshold=3.7256208658218384
node_2: feature_name=Fbxw7	feature_id[367].value <= threshold=0.3465735912322998
node_3: feature_name=Rpl28	feature_id[677].value <= threshold=3.449861526489258
node_4: feature_name=LOC121138669	feature_id[13].value <= threshold=0.3465735912322998
node_5: feature_name=Eid2	feature_id[399].value <= threshold=0.3465735912322998
node_6: feature_name=Rps29	feature_id[0].value <= threshold=4.3534934520721436
node_7: feature_name=Ifng	feature_id[77].value <= threshold=0.3465735912322998
node_8: feature_name=LOC101830560	feature_id[599].value <= threshold=0.3465735912322998
node_9: feature_name=Lias	feature_id[348].value <= threshold=0.3465735912322998
node_10: feature_name=Rps27a	feature_id[464].value <= threshold=3.59721839427948
node_11: feature_name=LOC110342346	feature_id[105].value <= threshold=0.3465735912322998
node_12: feature_name=Lrch4	feature_id[479].value > threshold=0.8958797454833984
Class: mRNA vaccine + Attenuated vaccine
Rules_39	passed counts:1
node_0: feature_name=Rps28	feature_id[1].value <= threshold=4.068697929382324
node_1: feature_name=Rps14	feature_id[62].value <= threshold=3.7256208658218384
node_2: feature_name=Fbxw7	feature_id[367].value <= threshold=0.3465735912322998
node_3: feature_name=Rpl28	feature_id[677].value <= threshold=3.449861526489258
node_4: feature_name=LOC121138669	feature_id[13].value <= threshold=0.3465735912322998
node_5: feature_name=Eid2	feature_id[399].value <= threshold=0.3465735912322998
node_6: feature_name=Rps29	feature_id[0].value <= threshold=4.3534934520721436
node_7: feature_name=Ifng	feature_id[77].value <= threshold=0.3465735912322998
node_8: feature_name=LOC101830560	feature_id[599].value <= threshold=0.3465735912322998
node_9: feature_name=Lias	feature_id[348].value <= threshold=0.3465735912322998
node_10: feature_name=Rps27a	feature_id[464].value <= threshold=3.59721839427948
node_11: feature_name=LOC110342346	feature_id[105].value <= threshold=0.3465735912322998
node_12: feature_name=Lrch4	feature_id[479].value <= threshold=0.8958797454833984
node_13: feature_name=Rps2	feature_id[260].value > threshold=3.596467137336731
Class: Non-vaccinated

## Sheet: mRMR
Rules_0	passed counts:32
node_0: feature_name=Rps28	feature_id[3].value > threshold=4.068697929382324
node_90: feature_name=Rps9	feature_id[17].value <= threshold=3.68856680393219
node_91: feature_name=Rpl38	feature_id[2].value <= threshold=4.406644821166992
node_92: feature_name=Pebp1	feature_id[66].value <= threshold=1.497866153717041
Class: Adenovirus vaccine + Adenovirus vaccine
Rules_1	passed counts:27
node_0: feature_name=Rps28	feature_id[3].value <= threshold=4.068697929382324
node_1: feature_name=Rps14	feature_id[11].value > threshold=3.7256208658218384
node_69: feature_name=Eef1d	feature_id[23].value <= threshold=2.2499048709869385
node_70: feature_name=Rpsa	feature_id[8].value > threshold=3.312696099281311
node_74: feature_name=LOC121136222	feature_id[0].value <= threshold=4.294477701187134
node_75: feature_name=Rpl10	feature_id[46].value > threshold=3.4110987186431885
node_77: feature_name=Fcer1g	feature_id[57].value <= threshold=3.2951505184173584
Class: mRNA vaccine + Attenuated vaccine
Rules_2	passed counts:27
node_0: feature_name=Rps28	feature_id[3].value <= threshold=4.068697929382324
node_1: feature_name=Rps14	feature_id[11].value <= threshold=3.7256208658218384
node_2: feature_name=Znf593	feature_id[62].value <= threshold=0.3465735912322998
node_3: feature_name=Rps27a	feature_id[20].value <= threshold=3.59721839427948
node_4: feature_name=Rps6	feature_id[52].value <= threshold=3.465247392654419
node_5: feature_name=Tcf25	feature_id[48].value <= threshold=0.8958797454833984
node_6: feature_name=Tomm7	feature_id[24].value <= threshold=1.497866153717041
node_7: feature_name=Cd3g	feature_id[42].value <= threshold=2.0126758217811584
node_8: feature_name=LOC121144049	feature_id[31].value <= threshold=1.8688347935676575
node_9: feature_name=Gsn	feature_id[58].value <= threshold=0.8958797454833984
Class: mRNA vaccine + mRNA vaccine
Rules_3	passed counts:16
node_0: feature_name=Rps28	feature_id[3].value <= threshold=4.068697929382324
node_1: feature_name=Rps14	feature_id[11].value <= threshold=3.7256208658218384
node_2: feature_name=Znf593	feature_id[62].value > threshold=0.3465735912322998
node_42: feature_name=Def6	feature_id[29].value <= threshold=0.8958797454833984
node_43: feature_name=Rpl38	feature_id[2].value > threshold=2.4414010047912598
node_47: feature_name=Calm2	feature_id[6].value > threshold=1.497866153717041
node_57: feature_name=Rps21	feature_id[9].value <= threshold=3.68856680393219
node_58: feature_name=Prpf4b	feature_id[60].value <= threshold=1.8688347935676575
Class: Non-vaccinated
Rules_4	passed counts:8
node_0: feature_name=Rps28	feature_id[3].value <= threshold=4.068697929382324
node_1: feature_name=Rps14	feature_id[11].value <= threshold=3.7256208658218384
node_2: feature_name=Znf593	feature_id[62].value <= threshold=0.3465735912322998
node_3: feature_name=Rps27a	feature_id[20].value > threshold=3.59721839427948
node_35: feature_name=Rps2	feature_id[13].value > threshold=3.215665578842163
node_39: feature_name=LOC121138818	feature_id[25].value > threshold=0.8958797454833984
Class: mRNA vaccine + Attenuated vaccine
Rules_5	passed counts:7
node_0: feature_name=Rps28	feature_id[3].value > threshold=4.068697929382324
node_90: feature_name=Rps9	feature_id[17].value <= threshold=3.68856680393219
node_91: feature_name=Rpl38	feature_id[2].value > threshold=4.406644821166992
node_95: feature_name=Prpf4b	feature_id[60].value > threshold=0.3465735912322998
Class: Attenuated vaccine + Attenuated vaccine
Rules_6	passed counts:6
node_0: feature_name=Rps28	feature_id[3].value <= threshold=4.068697929382324
node_1: feature_name=Rps14	feature_id[11].value <= threshold=3.7256208658218384
node_2: feature_name=Znf593	feature_id[62].value > threshold=0.3465735912322998
node_42: feature_name=Def6	feature_id[29].value <= threshold=0.8958797454833984
node_43: feature_name=Rpl38	feature_id[2].value > threshold=2.4414010047912598
node_47: feature_name=Calm2	feature_id[6].value <= threshold=1.497866153717041
node_48: feature_name=Evl	feature_id[27].value > threshold=0.8958797454833984
Class: Non-vaccinated
Rules_7	passed counts:5
node_0: feature_name=Rps28	feature_id[3].value > threshold=4.068697929382324
node_90: feature_name=Rps9	feature_id[17].value <= threshold=3.68856680393219
node_91: feature_name=Rpl38	feature_id[2].value > threshold=4.406644821166992
node_95: feature_name=Prpf4b	feature_id[60].value <= threshold=0.3465735912322998
Class: Adenovirus vaccine + Adenovirus vaccine
Rules_8	passed counts:5
node_0: feature_name=Rps28	feature_id[3].value <= threshold=4.068697929382324
node_1: feature_name=Rps14	feature_id[11].value > threshold=3.7256208658218384
node_69: feature_name=Eef1d	feature_id[23].value > threshold=2.2499048709869385
node_81: feature_name=Gngt1	feature_id[26].value > threshold=0.3465735912322998
Class: Non-vaccinated
Rules_9	passed counts:5
node_0: feature_name=Rps28	feature_id[3].value <= threshold=4.068697929382324
node_1: feature_name=Rps14	feature_id[11].value <= threshold=3.7256208658218384
node_2: feature_name=Znf593	feature_id[62].value <= threshold=0.3465735912322998
node_3: feature_name=Rps27a	feature_id[20].value <= threshold=3.59721839427948
node_4: feature_name=Rps6	feature_id[52].value <= threshold=3.465247392654419
node_5: feature_name=Tcf25	feature_id[48].value > threshold=0.8958797454833984
node_23: feature_name=Rps6	feature_id[52].value <= threshold=2.86179256439209
node_24: feature_name=Rps14	feature_id[11].value > threshold=3.276966691017151
node_28: feature_name=Gfy	feature_id[22].value <= threshold=0.5493061542510986
Class: Non-vaccinated
Rules_10	passed counts:4
node_0: feature_name=Rps28	feature_id[3].value <= threshold=4.068697929382324
node_1: feature_name=Rps14	feature_id[11].value > threshold=3.7256208658218384
node_69: feature_name=Eef1d	feature_id[23].value > threshold=2.2499048709869385
node_81: feature_name=Gngt1	feature_id[26].value <= threshold=0.3465735912322998
node_82: feature_name=Rplp0	feature_id[30].value > threshold=4.262580633163452
Class: mRNA vaccine + Attenuated vaccine
Rules_11	passed counts:4
node_0: feature_name=Rps28	feature_id[3].value <= threshold=4.068697929382324
node_1: feature_name=Rps14	feature_id[11].value <= threshold=3.7256208658218384
node_2: feature_name=Znf593	feature_id[62].value > threshold=0.3465735912322998
node_42: feature_name=Def6	feature_id[29].value > threshold=0.8958797454833984
node_62: feature_name=Rpsa	feature_id[8].value > threshold=3.0900083780288696
Class: mRNA vaccine + Attenuated vaccine
Rules_12	passed counts:4
node_0: feature_name=Rps28	feature_id[3].value <= threshold=4.068697929382324
node_1: feature_name=Rps14	feature_id[11].value <= threshold=3.7256208658218384
node_2: feature_name=Znf593	feature_id[62].value > threshold=0.3465735912322998
node_42: feature_name=Def6	feature_id[29].value <= threshold=0.8958797454833984
node_43: feature_name=Rpl38	feature_id[2].value > threshold=2.4414010047912598
node_47: feature_name=Calm2	feature_id[6].value <= threshold=1.497866153717041
node_48: feature_name=Evl	feature_id[27].value <= threshold=0.8958797454833984
node_49: feature_name=Atp5me	feature_id[1].value <= threshold=0.8958797454833984
node_50: feature_name=Cd3g	feature_id[42].value <= threshold=0.8958797454833984
Class: mRNA vaccine + mRNA vaccine
Rules_13	passed counts:4
node_0: feature_name=Rps28	feature_id[3].value <= threshold=4.068697929382324
node_1: feature_name=Rps14	feature_id[11].value <= threshold=3.7256208658218384
node_2: feature_name=Znf593	feature_id[62].value <= threshold=0.3465735912322998
node_3: feature_name=Rps27a	feature_id[20].value <= threshold=3.59721839427948
node_4: feature_name=Rps6	feature_id[52].value > threshold=3.465247392654419
Class: Non-vaccinated
Rules_14	passed counts:4
node_0: feature_name=Rps28	feature_id[3].value <= threshold=4.068697929382324
node_1: feature_name=Rps14	feature_id[11].value <= threshold=3.7256208658218384
node_2: feature_name=Znf593	feature_id[62].value <= threshold=0.3465735912322998
node_3: feature_name=Rps27a	feature_id[20].value <= threshold=3.59721839427948
node_4: feature_name=Rps6	feature_id[52].value <= threshold=3.465247392654419
node_5: feature_name=Tcf25	feature_id[48].value > threshold=0.8958797454833984
node_23: feature_name=Rps6	feature_id[52].value > threshold=2.86179256439209
node_31: feature_name=Rpl36	feature_id[32].value <= threshold=3.126914381980896
Class: mRNA vaccine + Attenuated vaccine
Rules_15	passed counts:4
node_0: feature_name=Rps28	feature_id[3].value <= threshold=4.068697929382324
node_1: feature_name=Rps14	feature_id[11].value <= threshold=3.7256208658218384
node_2: feature_name=Znf593	feature_id[62].value <= threshold=0.3465735912322998
node_3: feature_name=Rps27a	feature_id[20].value <= threshold=3.59721839427948
node_4: feature_name=Rps6	feature_id[52].value <= threshold=3.465247392654419
node_5: feature_name=Tcf25	feature_id[48].value <= threshold=0.8958797454833984
node_6: feature_name=Tomm7	feature_id[24].value <= threshold=1.497866153717041
node_7: feature_name=Cd3g	feature_id[42].value > threshold=2.0126758217811584
node_13: feature_name=Rpsa	feature_id[8].value > threshold=3.3497501611709595
Class: mRNA vaccine + mRNA vaccine
Rules_16	passed counts:4
node_0: feature_name=Rps28	feature_id[3].value <= threshold=4.068697929382324
node_1: feature_name=Rps14	feature_id[11].value <= threshold=3.7256208658218384
node_2: feature_name=Znf593	feature_id[62].value <= threshold=0.3465735912322998
node_3: feature_name=Rps27a	feature_id[20].value <= threshold=3.59721839427948
node_4: feature_name=Rps6	feature_id[52].value <= threshold=3.465247392654419
node_5: feature_name=Tcf25	feature_id[48].value <= threshold=0.8958797454833984
node_6: feature_name=Tomm7	feature_id[24].value <= threshold=1.497866153717041
node_7: feature_name=Cd3g	feature_id[42].value > threshold=2.0126758217811584
node_13: feature_name=Rpsa	feature_id[8].value <= threshold=3.3497501611709595
node_14: feature_name=Rps24	feature_id[67].value > threshold=3.6465089321136475
Class: mRNA vaccine + Attenuated vaccine
Rules_17	passed counts:3
node_0: feature_name=Rps28	feature_id[3].value > threshold=4.068697929382324
node_90: feature_name=Rps9	feature_id[17].value > threshold=3.68856680393219
node_98: feature_name=LOC101838199	feature_id[68].value > threshold=0.3465735912322998
Class: Non-vaccinated
Rules_18	passed counts:3
node_0: feature_name=Rps28	feature_id[3].value > threshold=4.068697929382324
node_90: feature_name=Rps9	feature_id[17].value > threshold=3.68856680393219
node_98: feature_name=LOC101838199	feature_id[68].value <= threshold=0.3465735912322998
node_99: feature_name=LOC101836746	feature_id[44].value <= threshold=0.8958797454833984
Class: mRNA vaccine + Attenuated vaccine
Rules_19	passed counts:3
node_0: feature_name=Rps28	feature_id[3].value <= threshold=4.068697929382324
node_1: feature_name=Rps14	feature_id[11].value <= threshold=3.7256208658218384
node_2: feature_name=Znf593	feature_id[62].value > threshold=0.3465735912322998
node_42: feature_name=Def6	feature_id[29].value <= threshold=0.8958797454833984
node_43: feature_name=Rpl38	feature_id[2].value > threshold=2.4414010047912598
node_47: feature_name=Calm2	feature_id[6].value <= threshold=1.497866153717041
node_48: feature_name=Evl	feature_id[27].value <= threshold=0.8958797454833984
node_49: feature_name=Atp5me	feature_id[1].value > threshold=0.8958797454833984
Class: Non-vaccinated
Rules_20	passed counts:3
node_0: feature_name=Rps28	feature_id[3].value <= threshold=4.068697929382324
node_1: feature_name=Rps14	feature_id[11].value <= threshold=3.7256208658218384
node_2: feature_name=Znf593	feature_id[62].value > threshold=0.3465735912322998
node_42: feature_name=Def6	feature_id[29].value <= threshold=0.8958797454833984
node_43: feature_name=Rpl38	feature_id[2].value > threshold=2.4414010047912598
node_47: feature_name=Calm2	feature_id[6].value <= threshold=1.497866153717041
node_48: feature_name=Evl	feature_id[27].value <= threshold=0.8958797454833984
node_49: feature_name=Atp5me	feature_id[1].value <= threshold=0.8958797454833984
node_50: feature_name=Cd3g	feature_id[42].value > threshold=0.8958797454833984
node_52: feature_name=Rplp0	feature_id[30].value > threshold=3.9701138734817505
Class: mRNA vaccine + Attenuated vaccine
Rules_21	passed counts:3
node_0: feature_name=Rps28	feature_id[3].value <= threshold=4.068697929382324
node_1: feature_name=Rps14	feature_id[11].value <= threshold=3.7256208658218384
node_2: feature_name=Znf593	feature_id[62].value <= threshold=0.3465735912322998
node_3: feature_name=Rps27a	feature_id[20].value <= threshold=3.59721839427948
node_4: feature_name=Rps6	feature_id[52].value <= threshold=3.465247392654419
node_5: feature_name=Tcf25	feature_id[48].value > threshold=0.8958797454833984
node_23: feature_name=Rps6	feature_id[52].value <= threshold=2.86179256439209
node_24: feature_name=Rps14	feature_id[11].value <= threshold=3.276966691017151
node_25: feature_name=LOC106021437	feature_id[40].value <= threshold=1.1512925624847412
Class: mRNA vaccine + mRNA vaccine
Rules_22	passed counts:2
node_0: feature_name=Rps28	feature_id[3].value > threshold=4.068697929382324
node_90: feature_name=Rps9	feature_id[17].value > threshold=3.68856680393219
node_98: feature_name=LOC101838199	feature_id[68].value <= threshold=0.3465735912322998
node_99: feature_name=LOC101836746	feature_id[44].value > threshold=0.8958797454833984
Class: Attenuated vaccine + Attenuated vaccine
Rules_23	passed counts:2
node_0: feature_name=Rps28	feature_id[3].value <= threshold=4.068697929382324
node_1: feature_name=Rps14	feature_id[11].value <= threshold=3.7256208658218384
node_2: feature_name=Znf593	feature_id[62].value > threshold=0.3465735912322998
node_42: feature_name=Def6	feature_id[29].value <= threshold=0.8958797454833984
node_43: feature_name=Rpl38	feature_id[2].value <= threshold=2.4414010047912598
node_44: feature_name=Rps21	feature_id[9].value > threshold=2.6155543327331543
Class: mRNA vaccine + Attenuated vaccine
Rules_24	passed counts:2
node_0: feature_name=Rps28	feature_id[3].value <= threshold=4.068697929382324
node_1: feature_name=Rps14	feature_id[11].value <= threshold=3.7256208658218384
node_2: feature_name=Znf593	feature_id[62].value <= threshold=0.3465735912322998
node_3: feature_name=Rps27a	feature_id[20].value > threshold=3.59721839427948
node_35: feature_name=Rps2	feature_id[13].value <= threshold=3.215665578842163
node_36: feature_name=Ddx5	feature_id[18].value <= threshold=2.7276605367660522
Class: Non-vaccinated
Rules_25	passed counts:2
node_0: feature_name=Rps28	feature_id[3].value <= threshold=4.068697929382324
node_1: feature_name=Rps14	feature_id[11].value <= threshold=3.7256208658218384
node_2: feature_name=Znf593	feature_id[62].value <= threshold=0.3465735912322998
node_3: feature_name=Rps27a	feature_id[20].value <= threshold=3.59721839427948
node_4: feature_name=Rps6	feature_id[52].value <= threshold=3.465247392654419
node_5: feature_name=Tcf25	feature_id[48].value <= threshold=0.8958797454833984
node_6: feature_name=Tomm7	feature_id[24].value > threshold=1.497866153717041
node_20: feature_name=Rplp0	feature_id[30].value > threshold=3.7215391397476196
Class: Non-vaccinated
Rules_26	passed counts:1
node_0: feature_name=Rps28	feature_id[3].value > threshold=4.068697929382324
node_90: feature_name=Rps9	feature_id[17].value <= threshold=3.68856680393219
node_91: feature_name=Rpl38	feature_id[2].value <= threshold=4.406644821166992
node_92: feature_name=Pebp1	feature_id[66].value > threshold=1.497866153717041
Class: Attenuated vaccine + Attenuated vaccine
Rules_27	passed counts:1
node_0: feature_name=Rps28	feature_id[3].value <= threshold=4.068697929382324
node_1: feature_name=Rps14	feature_id[11].value > threshold=3.7256208658218384
node_69: feature_name=Eef1d	feature_id[23].value > threshold=2.2499048709869385
node_81: feature_name=Gngt1	feature_id[26].value <= threshold=0.3465735912322998
node_82: feature_name=Rplp0	feature_id[30].value <= threshold=4.262580633163452
node_83: feature_name=LOC121136222	feature_id[0].value > threshold=2.6390573382377625
node_85: feature_name=Rps6	feature_id[52].value > threshold=3.1132683753967285
Class: Non-vaccinated
Rules_28	passed counts:1
node_0: feature_name=Rps28	feature_id[3].value <= threshold=4.068697929382324
node_1: feature_name=Rps14	feature_id[11].value > threshold=3.7256208658218384
node_69: feature_name=Eef1d	feature_id[23].value > threshold=2.2499048709869385
node_81: feature_name=Gngt1	feature_id[26].value <= threshold=0.3465735912322998
node_82: feature_name=Rplp0	feature_id[30].value <= threshold=4.262580633163452
node_83: feature_name=LOC121136222	feature_id[0].value > threshold=2.6390573382377625
node_85: feature_name=Rps6	feature_id[52].value <= threshold=3.1132683753967285
Class: mRNA vaccine + mRNA vaccine
Rules_29	passed counts:1
node_0: feature_name=Rps28	feature_id[3].value <= threshold=4.068697929382324
node_1: feature_name=Rps14	feature_id[11].value > threshold=3.7256208658218384
node_69: feature_name=Eef1d	feature_id[23].value > threshold=2.2499048709869385
node_81: feature_name=Gngt1	feature_id[26].value <= threshold=0.3465735912322998
node_82: feature_name=Rplp0	feature_id[30].value <= threshold=4.262580633163452
node_83: feature_name=LOC121136222	feature_id[0].value <= threshold=2.6390573382377625
Class: Attenuated vaccine + Attenuated vaccine
Rules_30	passed counts:1
node_0: feature_name=Rps28	feature_id[3].value <= threshold=4.068697929382324
node_1: feature_name=Rps14	feature_id[11].value > threshold=3.7256208658218384
node_69: feature_name=Eef1d	feature_id[23].value <= threshold=2.2499048709869385
node_70: feature_name=Rpsa	feature_id[8].value > threshold=3.312696099281311
node_74: feature_name=LOC121136222	feature_id[0].value > threshold=4.294477701187134
Class: Non-vaccinated
Rules_31	passed counts:1
node_0: feature_name=Rps28	feature_id[3].value <= threshold=4.068697929382324
node_1: feature_name=Rps14	feature_id[11].value > threshold=3.7256208658218384
node_69: feature_name=Eef1d	feature_id[23].value <= threshold=2.2499048709869385
node_70: feature_name=Rpsa	feature_id[8].value > threshold=3.312696099281311
node_74: feature_name=LOC121136222	feature_id[0].value <= threshold=4.294477701187134
node_75: feature_name=Rpl10	feature_id[46].value > threshold=3.4110987186431885
node_77: feature_name=Fcer1g	feature_id[57].value > threshold=3.2951505184173584
Class: Non-vaccinated
Rules_32	passed counts:1
node_0: feature_name=Rps28	feature_id[3].value <= threshold=4.068697929382324
node_1: feature_name=Rps14	feature_id[11].value > threshold=3.7256208658218384
node_69: feature_name=Eef1d	feature_id[23].value <= threshold=2.2499048709869385
node_70: feature_name=Rpsa	feature_id[8].value > threshold=3.312696099281311
node_74: feature_name=LOC121136222	feature_id[0].value <= threshold=4.294477701187134
node_75: feature_name=Rpl10	feature_id[46].value <= threshold=3.4110987186431885
Class: Non-vaccinated
Rules_33	passed counts:1
node_0: feature_name=Rps28	feature_id[3].value <= threshold=4.068697929382324
node_1: feature_name=Rps14	feature_id[11].value > threshold=3.7256208658218384
node_69: feature_name=Eef1d	feature_id[23].value <= threshold=2.2499048709869385
node_70: feature_name=Rpsa	feature_id[8].value <= threshold=3.312696099281311
node_71: feature_name=Rps24	feature_id[67].value > threshold=4.081685781478882
Class: Non-vaccinated
Rules_34	passed counts:1
node_0: feature_name=Rps28	feature_id[3].value <= threshold=4.068697929382324
node_1: feature_name=Rps14	feature_id[11].value > threshold=3.7256208658218384
node_69: feature_name=Eef1d	feature_id[23].value <= threshold=2.2499048709869385
node_70: feature_name=Rpsa	feature_id[8].value <= threshold=3.312696099281311
node_71: feature_name=Rps24	feature_id[67].value <= threshold=4.081685781478882
Class: Adenovirus vaccine + Adenovirus vaccine
Rules_35	passed counts:1
node_0: feature_name=Rps28	feature_id[3].value <= threshold=4.068697929382324
node_1: feature_name=Rps14	feature_id[11].value <= threshold=3.7256208658218384
node_2: feature_name=Znf593	feature_id[62].value > threshold=0.3465735912322998
node_42: feature_name=Def6	feature_id[29].value > threshold=0.8958797454833984
node_62: feature_name=Rpsa	feature_id[8].value <= threshold=3.0900083780288696
node_63: feature_name=Tcf25	feature_id[48].value > threshold=0.8958797454833984
node_65: feature_name=Rpl35	feature_id[53].value > threshold=3.2783892154693604
Class: Adenovirus vaccine + Adenovirus vaccine
Rules_36	passed counts:1
node_0: feature_name=Rps28	feature_id[3].value <= threshold=4.068697929382324
node_1: feature_name=Rps14	feature_id[11].value <= threshold=3.7256208658218384
node_2: feature_name=Znf593	feature_id[62].value > threshold=0.3465735912322998
node_42: feature_name=Def6	feature_id[29].value > threshold=0.8958797454833984
node_62: feature_name=Rpsa	feature_id[8].value <= threshold=3.0900083780288696
node_63: feature_name=Tcf25	feature_id[48].value > threshold=0.8958797454833984
node_65: feature_name=Rpl35	feature_id[53].value <= threshold=3.2783892154693604
Class: Non-vaccinated
Rules_37	passed counts:1
node_0: feature_name=Rps28	feature_id[3].value <= threshold=4.068697929382324
node_1: feature_name=Rps14	feature_id[11].value <= threshold=3.7256208658218384
node_2: feature_name=Znf593	feature_id[62].value > threshold=0.3465735912322998
node_42: feature_name=Def6	feature_id[29].value > threshold=0.8958797454833984
node_62: feature_name=Rpsa	feature_id[8].value <= threshold=3.0900083780288696
node_63: feature_name=Tcf25	feature_id[48].value <= threshold=0.8958797454833984
Class: mRNA vaccine + mRNA vaccine
Rules_38	passed counts:1
node_0: feature_name=Rps28	feature_id[3].value <= threshold=4.068697929382324
node_1: feature_name=Rps14	feature_id[11].value <= threshold=3.7256208658218384
node_2: feature_name=Znf593	feature_id[62].value > threshold=0.3465735912322998
node_42: feature_name=Def6	feature_id[29].value <= threshold=0.8958797454833984
node_43: feature_name=Rpl38	feature_id[2].value > threshold=2.4414010047912598
node_47: feature_name=Calm2	feature_id[6].value > threshold=1.497866153717041
node_57: feature_name=Rps21	feature_id[9].value > threshold=3.68856680393219
Class: Attenuated vaccine + Attenuated vaccine
Rules_39	passed counts:1
node_0: feature_name=Rps28	feature_id[3].value <= threshold=4.068697929382324
node_1: feature_name=Rps14	feature_id[11].value <= threshold=3.7256208658218384
node_2: feature_name=Znf593	feature_id[62].value > threshold=0.3465735912322998
node_42: feature_name=Def6	feature_id[29].value <= threshold=0.8958797454833984
node_43: feature_name=Rpl38	feature_id[2].value > threshold=2.4414010047912598
node_47: feature_name=Calm2	feature_id[6].value > threshold=1.497866153717041
node_57: feature_name=Rps21	feature_id[9].value <= threshold=3.68856680393219
node_58: feature_name=Prpf4b	feature_id[60].value > threshold=1.8688347935676575
Class: mRNA vaccine + mRNA vaccine
Rules_40	passed counts:1
node_0: feature_name=Rps28	feature_id[3].value <= threshold=4.068697929382324
node_1: feature_name=Rps14	feature_id[11].value <= threshold=3.7256208658218384
node_2: feature_name=Znf593	feature_id[62].value > threshold=0.3465735912322998
node_42: feature_name=Def6	feature_id[29].value <= threshold=0.8958797454833984
node_43: feature_name=Rpl38	feature_id[2].value > threshold=2.4414010047912598
node_47: feature_name=Calm2	feature_id[6].value <= threshold=1.497866153717041
node_48: feature_name=Evl	feature_id[27].value <= threshold=0.8958797454833984
node_49: feature_name=Atp5me	feature_id[1].value <= threshold=0.8958797454833984
node_50: feature_name=Cd3g	feature_id[42].value > threshold=0.8958797454833984
node_52: feature_name=Rplp0	feature_id[30].value <= threshold=3.9701138734817505
Class: mRNA vaccine + mRNA vaccine
Rules_41	passed counts:1
node_0: feature_name=Rps28	feature_id[3].value <= threshold=4.068697929382324
node_1: feature_name=Rps14	feature_id[11].value <= threshold=3.7256208658218384
node_2: feature_name=Znf593	feature_id[62].value > threshold=0.3465735912322998
node_42: feature_name=Def6	feature_id[29].value <= threshold=0.8958797454833984
node_43: feature_name=Rpl38	feature_id[2].value <= threshold=2.4414010047912598
node_44: feature_name=Rps21	feature_id[9].value <= threshold=2.6155543327331543
Class: mRNA vaccine + mRNA vaccine
Rules_42	passed counts:1
node_0: feature_name=Rps28	feature_id[3].value <= threshold=4.068697929382324
node_1: feature_name=Rps14	feature_id[11].value <= threshold=3.7256208658218384
node_2: feature_name=Znf593	feature_id[62].value <= threshold=0.3465735912322998
node_3: feature_name=Rps27a	feature_id[20].value > threshold=3.59721839427948
node_35: feature_name=Rps2	feature_id[13].value > threshold=3.215665578842163
node_39: feature_name=LOC121138818	feature_id[25].value <= threshold=0.8958797454833984
Class: Non-vaccinated
Rules_43	passed counts:1
node_0: feature_name=Rps28	feature_id[3].value <= threshold=4.068697929382324
node_1: feature_name=Rps14	feature_id[11].value <= threshold=3.7256208658218384
node_2: feature_name=Znf593	feature_id[62].value <= threshold=0.3465735912322998
node_3: feature_name=Rps27a	feature_id[20].value > threshold=3.59721839427948
node_35: feature_name=Rps2	feature_id[13].value <= threshold=3.215665578842163
node_36: feature_name=Ddx5	feature_id[18].value > threshold=2.7276605367660522
Class: Adenovirus vaccine + Adenovirus vaccine
Rules_44	passed counts:1
node_0: feature_name=Rps28	feature_id[3].value <= threshold=4.068697929382324
node_1: feature_name=Rps14	feature_id[11].value <= threshold=3.7256208658218384
node_2: feature_name=Znf593	feature_id[62].value <= threshold=0.3465735912322998
node_3: feature_name=Rps27a	feature_id[20].value <= threshold=3.59721839427948
node_4: feature_name=Rps6	feature_id[52].value <= threshold=3.465247392654419
node_5: feature_name=Tcf25	feature_id[48].value > threshold=0.8958797454833984
node_23: feature_name=Rps6	feature_id[52].value > threshold=2.86179256439209
node_31: feature_name=Rpl36	feature_id[32].value > threshold=3.126914381980896
Class: mRNA vaccine + mRNA vaccine
Rules_45	passed counts:1
node_0: feature_name=Rps28	feature_id[3].value <= threshold=4.068697929382324
node_1: feature_name=Rps14	feature_id[11].value <= threshold=3.7256208658218384
node_2: feature_name=Znf593	feature_id[62].value <= threshold=0.3465735912322998
node_3: feature_name=Rps27a	feature_id[20].value <= threshold=3.59721839427948
node_4: feature_name=Rps6	feature_id[52].value <= threshold=3.465247392654419
node_5: feature_name=Tcf25	feature_id[48].value > threshold=0.8958797454833984
node_23: feature_name=Rps6	feature_id[52].value <= threshold=2.86179256439209
node_24: feature_name=Rps14	feature_id[11].value > threshold=3.276966691017151
node_28: feature_name=Gfy	feature_id[22].value > threshold=0.5493061542510986
Class: Adenovirus vaccine + Adenovirus vaccine
Rules_46	passed counts:1
node_0: feature_name=Rps28	feature_id[3].value <= threshold=4.068697929382324
node_1: feature_name=Rps14	feature_id[11].value <= threshold=3.7256208658218384
node_2: feature_name=Znf593	feature_id[62].value <= threshold=0.3465735912322998
node_3: feature_name=Rps27a	feature_id[20].value <= threshold=3.59721839427948
node_4: feature_name=Rps6	feature_id[52].value <= threshold=3.465247392654419
node_5: feature_name=Tcf25	feature_id[48].value > threshold=0.8958797454833984
node_23: feature_name=Rps6	feature_id[52].value <= threshold=2.86179256439209
node_24: feature_name=Rps14	feature_id[11].value <= threshold=3.276966691017151
node_25: feature_name=LOC106021437	feature_id[40].value > threshold=1.1512925624847412
Class: Adenovirus vaccine + Adenovirus vaccine
Rules_47	passed counts:1
node_0: feature_name=Rps28	feature_id[3].value <= threshold=4.068697929382324
node_1: feature_name=Rps14	feature_id[11].value <= threshold=3.7256208658218384
node_2: feature_name=Znf593	feature_id[62].value <= threshold=0.3465735912322998
node_3: feature_name=Rps27a	feature_id[20].value <= threshold=3.59721839427948
node_4: feature_name=Rps6	feature_id[52].value <= threshold=3.465247392654419
node_5: feature_name=Tcf25	feature_id[48].value <= threshold=0.8958797454833984
node_6: feature_name=Tomm7	feature_id[24].value > threshold=1.497866153717041
node_20: feature_name=Rplp0	feature_id[30].value <= threshold=3.7215391397476196
Class: mRNA vaccine + Attenuated vaccine
Rules_48	passed counts:1
node_0: feature_name=Rps28	feature_id[3].value <= threshold=4.068697929382324
node_1: feature_name=Rps14	feature_id[11].value <= threshold=3.7256208658218384
node_2: feature_name=Znf593	feature_id[62].value <= threshold=0.3465735912322998
node_3: feature_name=Rps27a	feature_id[20].value <= threshold=3.59721839427948
node_4: feature_name=Rps6	feature_id[52].value <= threshold=3.465247392654419
node_5: feature_name=Tcf25	feature_id[48].value <= threshold=0.8958797454833984
node_6: feature_name=Tomm7	feature_id[24].value <= threshold=1.497866153717041
node_7: feature_name=Cd3g	feature_id[42].value > threshold=2.0126758217811584
node_13: feature_name=Rpsa	feature_id[8].value <= threshold=3.3497501611709595
node_14: feature_name=Rps24	feature_id[67].value <= threshold=3.6465089321136475
node_15: feature_name=Rps9	feature_id[17].value > threshold=3.061246395111084
Class: mRNA vaccine + mRNA vaccine
Rules_49	passed counts:1
node_0: feature_name=Rps28	feature_id[3].value <= threshold=4.068697929382324
node_1: feature_name=Rps14	feature_id[11].value <= threshold=3.7256208658218384
node_2: feature_name=Znf593	feature_id[62].value <= threshold=0.3465735912322998
node_3: feature_name=Rps27a	feature_id[20].value <= threshold=3.59721839427948
node_4: feature_name=Rps6	feature_id[52].value <= threshold=3.465247392654419
node_5: feature_name=Tcf25	feature_id[48].value <= threshold=0.8958797454833984
node_6: feature_name=Tomm7	feature_id[24].value <= threshold=1.497866153717041
node_7: feature_name=Cd3g	feature_id[42].value > threshold=2.0126758217811584
node_13: feature_name=Rpsa	feature_id[8].value <= threshold=3.3497501611709595
node_14: feature_name=Rps24	feature_id[67].value <= threshold=3.6465089321136475
node_15: feature_name=Rps9	feature_id[17].value <= threshold=3.061246395111084
Class: Adenovirus vaccine + Adenovirus vaccine
Rules_50	passed counts:1
node_0: feature_name=Rps28	feature_id[3].value <= threshold=4.068697929382324
node_1: feature_name=Rps14	feature_id[11].value <= threshold=3.7256208658218384
node_2: feature_name=Znf593	feature_id[62].value <= threshold=0.3465735912322998
node_3: feature_name=Rps27a	feature_id[20].value <= threshold=3.59721839427948
node_4: feature_name=Rps6	feature_id[52].value <= threshold=3.465247392654419
node_5: feature_name=Tcf25	feature_id[48].value <= threshold=0.8958797454833984
node_6: feature_name=Tomm7	feature_id[24].value <= threshold=1.497866153717041
node_7: feature_name=Cd3g	feature_id[42].value <= threshold=2.0126758217811584
node_8: feature_name=LOC121144049	feature_id[31].value > threshold=1.8688347935676575
Class: mRNA vaccine + Attenuated vaccine
Rules_51	passed counts:1
node_0: feature_name=Rps28	feature_id[3].value <= threshold=4.068697929382324
node_1: feature_name=Rps14	feature_id[11].value <= threshold=3.7256208658218384
node_2: feature_name=Znf593	feature_id[62].value <= threshold=0.3465735912322998
node_3: feature_name=Rps27a	feature_id[20].value <= threshold=3.59721839427948
node_4: feature_name=Rps6	feature_id[52].value <= threshold=3.465247392654419
node_5: feature_name=Tcf25	feature_id[48].value <= threshold=0.8958797454833984
node_6: feature_name=Tomm7	feature_id[24].value <= threshold=1.497866153717041
node_7: feature_name=Cd3g	feature_id[42].value <= threshold=2.0126758217811584
node_8: feature_name=LOC121144049	feature_id[31].value <= threshold=1.8688347935676575
node_9: feature_name=Gsn	feature_id[58].value > threshold=0.8958797454833984
Class: Non-vaccinated

## Sheet: PFI
Rules_0	passed counts:37
node_0: feature_name=Rps28	feature_id[0].value > threshold=4.068697929382324
node_66: feature_name=Rplp2	feature_id[286].value <= threshold=4.068697929382324
node_67: feature_name=Rpl13a	feature_id[317].value <= threshold=4.1659135818481445
node_68: feature_name=Abcb1	feature_id[363].value <= threshold=0.8958797454833984
Class: Adenovirus vaccine + Adenovirus vaccine
Rules_1	passed counts:26
node_0: feature_name=Rps28	feature_id[0].value <= threshold=4.068697929382324
node_1: feature_name=Rps19	feature_id[2].value <= threshold=3.860674262046814
node_2: feature_name=Znf593	feature_id[180].value <= threshold=0.3465735912322998
node_3: feature_name=Rps29	feature_id[6].value <= threshold=4.226807117462158
node_4: feature_name=Dcun1d5	feature_id[15].value <= threshold=0.8958797454833984
node_5: feature_name=Rplp2	feature_id[286].value <= threshold=3.624251961708069
node_6: feature_name=Taf15	feature_id[210].value <= threshold=0.8958797454833984
node_7: feature_name=Rpl27a	feature_id[162].value <= threshold=3.867716670036316
Class: mRNA vaccine + mRNA vaccine
Rules_2	passed counts:22
node_0: feature_name=Rps28	feature_id[0].value <= threshold=4.068697929382324
node_1: feature_name=Rps19	feature_id[2].value > threshold=3.860674262046814
node_55: feature_name=Isg15	feature_id[42].value <= threshold=2.4814223051071167
node_56: feature_name=Ftl	feature_id[272].value > threshold=2.86179256439209
Class: mRNA vaccine + Attenuated vaccine
Rules_3	passed counts:18
node_0: feature_name=Rps28	feature_id[0].value <= threshold=4.068697929382324
node_1: feature_name=Rps19	feature_id[2].value <= threshold=3.860674262046814
node_2: feature_name=Znf593	feature_id[180].value > threshold=0.3465735912322998
node_32: feature_name=Ftl	feature_id[272].value > threshold=2.636499762535095
node_48: feature_name=LOC106021590	feature_id[115].value > threshold=0.3465735912322998
node_52: feature_name=CUNH6orf89	feature_id[302].value <= threshold=0.8958797454833984
Class: Non-vaccinated
Rules_4	passed counts:9
node_0: feature_name=Rps28	feature_id[0].value <= threshold=4.068697929382324
node_1: feature_name=Rps19	feature_id[2].value > threshold=3.860674262046814
node_55: feature_name=Isg15	feature_id[42].value <= threshold=2.4814223051071167
node_56: feature_name=Ftl	feature_id[272].value <= threshold=2.86179256439209
node_57: feature_name=Znf593	feature_id[180].value <= threshold=0.3465735912322998
node_58: feature_name=Rit1	feature_id[321].value <= threshold=0.8958797454833984
node_59: feature_name=Rpl38	feature_id[107].value > threshold=2.8888261318206787
Class: mRNA vaccine + Attenuated vaccine
Rules_5	passed counts:8
node_0: feature_name=Rps28	feature_id[0].value <= threshold=4.068697929382324
node_1: feature_name=Rps19	feature_id[2].value <= threshold=3.860674262046814
node_2: feature_name=Znf593	feature_id[180].value <= threshold=0.3465735912322998
node_3: feature_name=Rps29	feature_id[6].value <= threshold=4.226807117462158
node_4: feature_name=Dcun1d5	feature_id[15].value > threshold=0.8958797454833984
node_20: feature_name=LOC101839655	feature_id[295].value <= threshold=2.0126758217811584
Class: mRNA vaccine + Attenuated vaccine
Rules_6	passed counts:8
node_0: feature_name=Rps28	feature_id[0].value <= threshold=4.068697929382324
node_1: feature_name=Rps19	feature_id[2].value <= threshold=3.860674262046814
node_2: feature_name=Znf593	feature_id[180].value <= threshold=0.3465735912322998
node_3: feature_name=Rps29	feature_id[6].value <= threshold=4.226807117462158
node_4: feature_name=Dcun1d5	feature_id[15].value <= threshold=0.8958797454833984
node_5: feature_name=Rplp2	feature_id[286].value > threshold=3.624251961708069
node_13: feature_name=LOC101834557	feature_id[17].value > threshold=1.2424533367156982
node_17: feature_name=Pglyrp1	feature_id[326].value <= threshold=1.0397207736968994
Class: mRNA vaccine + Attenuated vaccine
Rules_7	passed counts:6
node_0: feature_name=Rps28	feature_id[0].value <= threshold=4.068697929382324
node_1: feature_name=Rps19	feature_id[2].value > threshold=3.860674262046814
node_55: feature_name=Isg15	feature_id[42].value <= threshold=2.4814223051071167
node_56: feature_name=Ftl	feature_id[272].value <= threshold=2.86179256439209
node_57: feature_name=Znf593	feature_id[180].value > threshold=0.3465735912322998
Class: Non-vaccinated
Rules_8	passed counts:6
node_0: feature_name=Rps28	feature_id[0].value <= threshold=4.068697929382324
node_1: feature_name=Rps19	feature_id[2].value <= threshold=3.860674262046814
node_2: feature_name=Znf593	feature_id[180].value > threshold=0.3465735912322998
node_32: feature_name=Ftl	feature_id[272].value <= threshold=2.636499762535095
node_33: feature_name=Bri3	feature_id[111].value <= threshold=0.3465735912322998
node_34: feature_name=Rps8	feature_id[82].value > threshold=4.325162172317505
node_38: feature_name=Tomm20	feature_id[80].value <= threshold=1.497866153717041
Class: mRNA vaccine + Attenuated vaccine
Rules_9	passed counts:6
node_0: feature_name=Rps28	feature_id[0].value <= threshold=4.068697929382324
node_1: feature_name=Rps19	feature_id[2].value <= threshold=3.860674262046814
node_2: feature_name=Znf593	feature_id[180].value <= threshold=0.3465735912322998
node_3: feature_name=Rps29	feature_id[6].value <= threshold=4.226807117462158
node_4: feature_name=Dcun1d5	feature_id[15].value <= threshold=0.8958797454833984
node_5: feature_name=Rplp2	feature_id[286].value > threshold=3.624251961708069
node_13: feature_name=LOC101834557	feature_id[17].value <= threshold=1.2424533367156982
node_14: feature_name=Gfy	feature_id[242].value <= threshold=0.3465735912322998
Class: mRNA vaccine + mRNA vaccine
Rules_10	passed counts:5
node_0: feature_name=Rps28	feature_id[0].value <= threshold=4.068697929382324
node_1: feature_name=Rps19	feature_id[2].value <= threshold=3.860674262046814
node_2: feature_name=Znf593	feature_id[180].value > threshold=0.3465735912322998
node_32: feature_name=Ftl	feature_id[272].value <= threshold=2.636499762535095
node_33: feature_name=Bri3	feature_id[111].value > threshold=0.3465735912322998
node_45: feature_name=Tmsb4x	feature_id[145].value <= threshold=4.720726013183594
Class: Non-vaccinated
Rules_11	passed counts:5
node_0: feature_name=Rps28	feature_id[0].value <= threshold=4.068697929382324
node_1: feature_name=Rps19	feature_id[2].value <= threshold=3.860674262046814
node_2: feature_name=Znf593	feature_id[180].value > threshold=0.3465735912322998
node_32: feature_name=Ftl	feature_id[272].value <= threshold=2.636499762535095
node_33: feature_name=Bri3	feature_id[111].value <= threshold=0.3465735912322998
node_34: feature_name=Rps8	feature_id[82].value <= threshold=4.325162172317505
node_35: feature_name=Ramp1	feature_id[198].value <= threshold=0.8958797454833984
Class: mRNA vaccine + mRNA vaccine
Rules_12	passed counts:5
node_0: feature_name=Rps28	feature_id[0].value <= threshold=4.068697929382324
node_1: feature_name=Rps19	feature_id[2].value <= threshold=3.860674262046814
node_2: feature_name=Znf593	feature_id[180].value <= threshold=0.3465735912322998
node_3: feature_name=Rps29	feature_id[6].value > threshold=4.226807117462158
node_25: feature_name=Rps9	feature_id[149].value > threshold=3.361916184425354
node_29: feature_name=Rps2	feature_id[25].value <= threshold=3.7273600101470947
Class: Non-vaccinated
Rules_13	passed counts:5
node_0: feature_name=Rps28	feature_id[0].value <= threshold=4.068697929382324
node_1: feature_name=Rps19	feature_id[2].value <= threshold=3.860674262046814
node_2: feature_name=Znf593	feature_id[180].value <= threshold=0.3465735912322998
node_3: feature_name=Rps29	feature_id[6].value > threshold=4.226807117462158
node_25: feature_name=Rps9	feature_id[149].value <= threshold=3.361916184425354
node_26: feature_name=Ndufb7	feature_id[247].value <= threshold=1.35402512550354
Class: Adenovirus vaccine + Adenovirus vaccine
Rules_14	passed counts:5
node_0: feature_name=Rps28	feature_id[0].value <= threshold=4.068697929382324
node_1: feature_name=Rps19	feature_id[2].value <= threshold=3.860674262046814
node_2: feature_name=Znf593	feature_id[180].value <= threshold=0.3465735912322998
node_3: feature_name=Rps29	feature_id[6].value <= threshold=4.226807117462158
node_4: feature_name=Dcun1d5	feature_id[15].value <= threshold=0.8958797454833984
node_5: feature_name=Rplp2	feature_id[286].value <= threshold=3.624251961708069
node_6: feature_name=Taf15	feature_id[210].value > threshold=0.8958797454833984
node_10: feature_name=Zmynd11	feature_id[121].value <= threshold=0.3465735912322998
Class: Non-vaccinated
Rules_15	passed counts:4
node_0: feature_name=Rps28	feature_id[0].value > threshold=4.068697929382324
node_66: feature_name=Rplp2	feature_id[286].value > threshold=4.068697929382324
node_72: feature_name=Rps19	feature_id[2].value <= threshold=3.986922264099121
Class: Attenuated vaccine + Attenuated vaccine
Rules_16	passed counts:4
node_0: feature_name=Rps28	feature_id[0].value <= threshold=4.068697929382324
node_1: feature_name=Rps19	feature_id[2].value > threshold=3.860674262046814
node_55: feature_name=Isg15	feature_id[42].value > threshold=2.4814223051071167
Class: Non-vaccinated
Rules_17	passed counts:3
node_0: feature_name=Rps28	feature_id[0].value > threshold=4.068697929382324
node_66: feature_name=Rplp2	feature_id[286].value > threshold=4.068697929382324
node_72: feature_name=Rps19	feature_id[2].value > threshold=3.986922264099121
node_74: feature_name=Rpl13a	feature_id[317].value > threshold=4.44258189201355
Class: mRNA vaccine + Attenuated vaccine
Rules_18	passed counts:3
node_0: feature_name=Rps28	feature_id[0].value > threshold=4.068697929382324
node_66: feature_name=Rplp2	feature_id[286].value > threshold=4.068697929382324
node_72: feature_name=Rps19	feature_id[2].value > threshold=3.986922264099121
node_74: feature_name=Rpl13a	feature_id[317].value <= threshold=4.44258189201355
Class: Non-vaccinated
Rules_19	passed counts:3
node_0: feature_name=Rps28	feature_id[0].value > threshold=4.068697929382324
node_66: feature_name=Rplp2	feature_id[286].value <= threshold=4.068697929382324
node_67: feature_name=Rpl13a	feature_id[317].value > threshold=4.1659135818481445
Class: Attenuated vaccine + Attenuated vaccine
Rules_20	passed counts:3
node_0: feature_name=Rps28	feature_id[0].value > threshold=4.068697929382324
node_66: feature_name=Rplp2	feature_id[286].value <= threshold=4.068697929382324
node_67: feature_name=Rpl13a	feature_id[317].value <= threshold=4.1659135818481445
node_68: feature_name=Abcb1	feature_id[363].value > threshold=0.8958797454833984
Class: Attenuated vaccine + Attenuated vaccine
Rules_21	passed counts:3
node_0: feature_name=Rps28	feature_id[0].value <= threshold=4.068697929382324
node_1: feature_name=Rps19	feature_id[2].value <= threshold=3.860674262046814
node_2: feature_name=Znf593	feature_id[180].value <= threshold=0.3465735912322998
node_3: feature_name=Rps29	feature_id[6].value <= threshold=4.226807117462158
node_4: feature_name=Dcun1d5	feature_id[15].value <= threshold=0.8958797454833984
node_5: feature_name=Rplp2	feature_id[286].value > threshold=3.624251961708069
node_13: feature_name=LOC101834557	feature_id[17].value > threshold=1.2424533367156982
node_17: feature_name=Pglyrp1	feature_id[326].value > threshold=1.0397207736968994
Class: Non-vaccinated
Rules_22	passed counts:2
node_0: feature_name=Rps28	feature_id[0].value <= threshold=4.068697929382324
node_1: feature_name=Rps19	feature_id[2].value > threshold=3.860674262046814
node_55: feature_name=Isg15	feature_id[42].value <= threshold=2.4814223051071167
node_56: feature_name=Ftl	feature_id[272].value <= threshold=2.86179256439209
node_57: feature_name=Znf593	feature_id[180].value <= threshold=0.3465735912322998
node_58: feature_name=Rit1	feature_id[321].value > threshold=0.8958797454833984
Class: Non-vaccinated
Rules_23	passed counts:2
node_0: feature_name=Rps28	feature_id[0].value <= threshold=4.068697929382324
node_1: feature_name=Rps19	feature_id[2].value <= threshold=3.860674262046814
node_2: feature_name=Znf593	feature_id[180].value > threshold=0.3465735912322998
node_32: feature_name=Ftl	feature_id[272].value > threshold=2.636499762535095
node_48: feature_name=LOC106021590	feature_id[115].value <= threshold=0.3465735912322998
node_49: feature_name=Ndufa13	feature_id[229].value > threshold=1.1512925624847412
Class: mRNA vaccine + mRNA vaccine
Rules_24	passed counts:2
node_0: feature_name=Rps28	feature_id[0].value <= threshold=4.068697929382324
node_1: feature_name=Rps19	feature_id[2].value <= threshold=3.860674262046814
node_2: feature_name=Znf593	feature_id[180].value <= threshold=0.3465735912322998
node_3: feature_name=Rps29	feature_id[6].value <= threshold=4.226807117462158
node_4: feature_name=Dcun1d5	feature_id[15].value > threshold=0.8958797454833984
node_20: feature_name=LOC101839655	feature_id[295].value > threshold=2.0126758217811584
node_22: feature_name=Bud31	feature_id[103].value > threshold=0.3465735912322998
Class: mRNA vaccine + mRNA vaccine
Rules_25	passed counts:2
node_0: feature_name=Rps28	feature_id[0].value <= threshold=4.068697929382324
node_1: feature_name=Rps19	feature_id[2].value <= threshold=3.860674262046814
node_2: feature_name=Znf593	feature_id[180].value <= threshold=0.3465735912322998
node_3: feature_name=Rps29	feature_id[6].value <= threshold=4.226807117462158
node_4: feature_name=Dcun1d5	feature_id[15].value <= threshold=0.8958797454833984
node_5: feature_name=Rplp2	feature_id[286].value <= threshold=3.624251961708069
node_6: feature_name=Taf15	feature_id[210].value > threshold=0.8958797454833984
node_10: feature_name=Zmynd11	feature_id[121].value > threshold=0.3465735912322998
Class: mRNA vaccine + mRNA vaccine
Rules_26	passed counts:1
node_0: feature_name=Rps28	feature_id[0].value <= threshold=4.068697929382324
node_1: feature_name=Rps19	feature_id[2].value > threshold=3.860674262046814
node_55: feature_name=Isg15	feature_id[42].value <= threshold=2.4814223051071167
node_56: feature_name=Ftl	feature_id[272].value <= threshold=2.86179256439209
node_57: feature_name=Znf593	feature_id[180].value <= threshold=0.3465735912322998
node_58: feature_name=Rit1	feature_id[321].value <= threshold=0.8958797454833984
node_59: feature_name=Rpl38	feature_id[107].value <= threshold=2.8888261318206787
Class: mRNA vaccine + mRNA vaccine
Rules_27	passed counts:1
node_0: feature_name=Rps28	feature_id[0].value <= threshold=4.068697929382324
node_1: feature_name=Rps19	feature_id[2].value <= threshold=3.860674262046814
node_2: feature_name=Znf593	feature_id[180].value > threshold=0.3465735912322998
node_32: feature_name=Ftl	feature_id[272].value > threshold=2.636499762535095
node_48: feature_name=LOC106021590	feature_id[115].value > threshold=0.3465735912322998
node_52: feature_name=CUNH6orf89	feature_id[302].value > threshold=0.8958797454833984
Class: mRNA vaccine + Attenuated vaccine
Rules_28	passed counts:1
node_0: feature_name=Rps28	feature_id[0].value <= threshold=4.068697929382324
node_1: feature_name=Rps19	feature_id[2].value <= threshold=3.860674262046814
node_2: feature_name=Znf593	feature_id[180].value > threshold=0.3465735912322998
node_32: feature_name=Ftl	feature_id[272].value > threshold=2.636499762535095
node_48: feature_name=LOC106021590	feature_id[115].value <= threshold=0.3465735912322998
node_49: feature_name=Ndufa13	feature_id[229].value <= threshold=1.1512925624847412
Class: mRNA vaccine + Attenuated vaccine
Rules_29	passed counts:1
node_0: feature_name=Rps28	feature_id[0].value <= threshold=4.068697929382324
node_1: feature_name=Rps19	feature_id[2].value <= threshold=3.860674262046814
node_2: feature_name=Znf593	feature_id[180].value > threshold=0.3465735912322998
node_32: feature_name=Ftl	feature_id[272].value <= threshold=2.636499762535095
node_33: feature_name=Bri3	feature_id[111].value > threshold=0.3465735912322998
node_45: feature_name=Tmsb4x	feature_id[145].value > threshold=4.720726013183594
Class: mRNA vaccine + Attenuated vaccine
Rules_30	passed counts:1
node_0: feature_name=Rps28	feature_id[0].value <= threshold=4.068697929382324
node_1: feature_name=Rps19	feature_id[2].value <= threshold=3.860674262046814
node_2: feature_name=Znf593	feature_id[180].value > threshold=0.3465735912322998
node_32: feature_name=Ftl	feature_id[272].value <= threshold=2.636499762535095
node_33: feature_name=Bri3	feature_id[111].value <= threshold=0.3465735912322998
node_34: feature_name=Rps8	feature_id[82].value > threshold=4.325162172317505
node_38: feature_name=Tomm20	feature_id[80].value > threshold=1.497866153717041
node_40: feature_name=Thap3	feature_id[308].value > threshold=0.3465735912322998
Class: Adenovirus vaccine + Adenovirus vaccine
Rules_31	passed counts:1
node_0: feature_name=Rps28	feature_id[0].value <= threshold=4.068697929382324
node_1: feature_name=Rps19	feature_id[2].value <= threshold=3.860674262046814
node_2: feature_name=Znf593	feature_id[180].value > threshold=0.3465735912322998
node_32: feature_name=Ftl	feature_id[272].value <= threshold=2.636499762535095
node_33: feature_name=Bri3	feature_id[111].value <= threshold=0.3465735912322998
node_34: feature_name=Rps8	feature_id[82].value > threshold=4.325162172317505
node_38: feature_name=Tomm20	feature_id[80].value > threshold=1.497866153717041
node_40: feature_name=Thap3	feature_id[308].value <= threshold=0.3465735912322998
node_41: feature_name=Lsp1	feature_id[291].value > threshold=1.589026927947998
Class: Non-vaccinated
Rules_32	passed counts:1
node_0: feature_name=Rps28	feature_id[0].value <= threshold=4.068697929382324
node_1: feature_name=Rps19	feature_id[2].value <= threshold=3.860674262046814
node_2: feature_name=Znf593	feature_id[180].value > threshold=0.3465735912322998
node_32: feature_name=Ftl	feature_id[272].value <= threshold=2.636499762535095
node_33: feature_name=Bri3	feature_id[111].value <= threshold=0.3465735912322998
node_34: feature_name=Rps8	feature_id[82].value > threshold=4.325162172317505
node_38: feature_name=Tomm20	feature_id[80].value > threshold=1.497866153717041
node_40: feature_name=Thap3	feature_id[308].value <= threshold=0.3465735912322998
node_41: feature_name=Lsp1	feature_id[291].value <= threshold=1.589026927947998
Class: mRNA vaccine + mRNA vaccine
Rules_33	passed counts:1
node_0: feature_name=Rps28	feature_id[0].value <= threshold=4.068697929382324
node_1: feature_name=Rps19	feature_id[2].value <= threshold=3.860674262046814
node_2: feature_name=Znf593	feature_id[180].value > threshold=0.3465735912322998
node_32: feature_name=Ftl	feature_id[272].value <= threshold=2.636499762535095
node_33: feature_name=Bri3	feature_id[111].value <= threshold=0.3465735912322998
node_34: feature_name=Rps8	feature_id[82].value <= threshold=4.325162172317505
node_35: feature_name=Ramp1	feature_id[198].value > threshold=0.8958797454833984
Class: Attenuated vaccine + Attenuated vaccine
Rules_34	passed counts:1
node_0: feature_name=Rps28	feature_id[0].value <= threshold=4.068697929382324
node_1: feature_name=Rps19	feature_id[2].value <= threshold=3.860674262046814
node_2: feature_name=Znf593	feature_id[180].value <= threshold=0.3465735912322998
node_3: feature_name=Rps29	feature_id[6].value > threshold=4.226807117462158
node_25: feature_name=Rps9	feature_id[149].value > threshold=3.361916184425354
node_29: feature_name=Rps2	feature_id[25].value > threshold=3.7273600101470947
Class: mRNA vaccine + Attenuated vaccine
Rules_35	passed counts:1
node_0: feature_name=Rps28	feature_id[0].value <= threshold=4.068697929382324
node_1: feature_name=Rps19	feature_id[2].value <= threshold=3.860674262046814
node_2: feature_name=Znf593	feature_id[180].value <= threshold=0.3465735912322998
node_3: feature_name=Rps29	feature_id[6].value > threshold=4.226807117462158
node_25: feature_name=Rps9	feature_id[149].value <= threshold=3.361916184425354
node_26: feature_name=Ndufb7	feature_id[247].value > threshold=1.35402512550354
Class: Attenuated vaccine + Attenuated vaccine
Rules_36	passed counts:1
node_0: feature_name=Rps28	feature_id[0].value <= threshold=4.068697929382324
node_1: feature_name=Rps19	feature_id[2].value <= threshold=3.860674262046814
node_2: feature_name=Znf593	feature_id[180].value <= threshold=0.3465735912322998
node_3: feature_name=Rps29	feature_id[6].value <= threshold=4.226807117462158
node_4: feature_name=Dcun1d5	feature_id[15].value > threshold=0.8958797454833984
node_20: feature_name=LOC101839655	feature_id[295].value > threshold=2.0126758217811584
node_22: feature_name=Bud31	feature_id[103].value <= threshold=0.3465735912322998
Class: Non-vaccinated
Rules_37	passed counts:1
node_0: feature_name=Rps28	feature_id[0].value <= threshold=4.068697929382324
node_1: feature_name=Rps19	feature_id[2].value <= threshold=3.860674262046814
node_2: feature_name=Znf593	feature_id[180].value <= threshold=0.3465735912322998
node_3: feature_name=Rps29	feature_id[6].value <= threshold=4.226807117462158
node_4: feature_name=Dcun1d5	feature_id[15].value <= threshold=0.8958797454833984
node_5: feature_name=Rplp2	feature_id[286].value > threshold=3.624251961708069
node_13: feature_name=LOC101834557	feature_id[17].value <= threshold=1.2424533367156982
node_14: feature_name=Gfy	feature_id[242].value > threshold=0.3465735912322998
Class: mRNA vaccine + Attenuated vaccine
Rules_38	passed counts:1
node_0: feature_name=Rps28	feature_id[0].value <= threshold=4.068697929382324
node_1: feature_name=Rps19	feature_id[2].value <= threshold=3.860674262046814
node_2: feature_name=Znf593	feature_id[180].value <= threshold=0.3465735912322998
node_3: feature_name=Rps29	feature_id[6].value <= threshold=4.226807117462158
node_4: feature_name=Dcun1d5	feature_id[15].value <= threshold=0.8958797454833984
node_5: feature_name=Rplp2	feature_id[286].value <= threshold=3.624251961708069
node_6: feature_name=Taf15	feature_id[210].value <= threshold=0.8958797454833984
node_7: feature_name=Rpl27a	feature_id[162].value > threshold=3.867716670036316
Class: Non-vaccinated
