# Supplementary material for: Immune responses of different COVID-19 vaccination strategies by analyzing single-cell RNA sequencing data from multiple tissues using machine learning methods
Source: Front Genet. 2023 Mar 17;14:1157305. doi: 10.3389/fgene.2023.1157305 (PMC10065150; doi:10.3389/fgene.2023.1157305)
Supplement: Supplementary file 11 [file Table8.XLSX]

## Sheet: LASSO
Rules_0	passed counts:146
node_0: feature_name=LOC121141072	feature_id[947].value <= threshold=0.3465735912322998
node_1: feature_name=Atp5mk	feature_id[667].value > threshold=1.497866153717041
node_155: feature_name=LOC101828355	feature_id[11].value <= threshold=3.624251961708069
node_156: feature_name=LOC101832408	feature_id[985].value <= threshold=2.1383330821990967
node_157: feature_name=Mki67	feature_id[1255].value <= threshold=2.3410656452178955
node_158: feature_name=LOC110340678	feature_id[1426].value <= threshold=0.3465735912322998
node_159: feature_name=Sec61g	feature_id[54].value > threshold=1.7005987167358398
node_167: feature_name=Rnf166	feature_id[1831].value <= threshold=0.8958797454833984
node_168: feature_name=Oga	feature_id[692].value <= threshold=1.2424533367156982
node_169: feature_name=Mmp11	feature_id[216].value <= threshold=0.3465735912322998
node_170: feature_name=Dynlrb2	feature_id[1883].value <= threshold=0.8958797454833984
node_171: feature_name=LOC110341645	feature_id[1583].value <= threshold=0.3465735912322998
node_172: feature_name=rna-NC-013276.1:1101..2662	feature_id[440].value > threshold=1.7005987167358398
node_180: feature_name=Ankrd11	feature_id[1819].value <= threshold=1.9356005191802979
node_181: feature_name=Klf12	feature_id[505].value <= threshold=0.3465735912322998
node_182: feature_name=Tsc22d1	feature_id[547].value <= threshold=1.35402512550354
node_183: feature_name=Fgf14	feature_id[451].value <= threshold=0.3465735912322998
node_184: feature_name=Chid1	feature_id[1176].value <= threshold=1.2424533367156982
node_185: feature_name=LOC101825656	feature_id[485].value <= threshold=1.8688347935676575
node_186: feature_name=Fam189a1	feature_id[1790].value <= threshold=0.3465735912322998
Class: Adenovirus vaccine + Adenovirus vaccine
Rules_1	passed counts:120
node_0: feature_name=LOC121141072	feature_id[947].value > threshold=0.3465735912322998
node_240: feature_name=LOC101844787	feature_id[0].value <= threshold=1.2424533367156982
node_241: feature_name=Irf7	feature_id[1195].value > threshold=2.0126758217811584
node_299: feature_name=LOC101825013	feature_id[7].value <= threshold=0.3465735912322998
node_300: feature_name=Plekhb1	feature_id[1592].value <= threshold=0.3465735912322998
node_301: feature_name=Gstp1	feature_id[1119].value > threshold=1.497866153717041
node_319: feature_name=Gan	feature_id[1874].value <= threshold=2.7276605367660522
node_320: feature_name=LOC121141896	feature_id[384].value <= threshold=1.35402512550354
node_321: feature_name=Grk2	feature_id[1102].value <= threshold=0.8958797454833984
node_322: feature_name=LOC106022363	feature_id[1788].value <= threshold=0.3465735912322998
node_323: feature_name=Bmp1	feature_id[580].value <= threshold=0.3465735912322998
node_324: feature_name=Ubxn1	feature_id[962].value <= threshold=2.4814223051071167
node_325: feature_name=Ctsf	feature_id[1089].value <= threshold=1.7005987167358398
node_326: feature_name=LOC121141348	feature_id[107].value <= threshold=0.3465735912322998
node_327: feature_name=LOC121136768	feature_id[285].value <= threshold=0.3465735912322998
node_328: feature_name=LOC110343102	feature_id[82].value <= threshold=0.3465735912322998
node_329: feature_name=rna-NC-013276.1:3760..3830	feature_id[441].value <= threshold=0.3465735912322998
Class: Non-vaccinated
Rules_2	passed counts:43
node_0: feature_name=LOC121141072	feature_id[947].value <= threshold=0.3465735912322998
node_1: feature_name=Atp5mk	feature_id[667].value <= threshold=1.497866153717041
node_2: feature_name=Tmsb4x	feature_id[324].value <= threshold=4.714014530181885
node_3: feature_name=Sec61g	feature_id[54].value > threshold=2.2499048709869385
node_49: feature_name=Eef1g	feature_id[950].value <= threshold=0.8958797454833984
node_50: feature_name=LOC121141172	feature_id[961].value <= threshold=0.3465735912322998
node_51: feature_name=Abhd17c	feature_id[1680].value <= threshold=0.3465735912322998
Class: Adenovirus vaccine + Adenovirus vaccine
Rules_3	passed counts:36
node_0: feature_name=LOC121141072	feature_id[947].value <= threshold=0.3465735912322998
node_1: feature_name=Atp5mk	feature_id[667].value <= threshold=1.497866153717041
node_2: feature_name=Tmsb4x	feature_id[324].value > threshold=4.714014530181885
node_76: feature_name=LOC121144029	feature_id[1543].value > threshold=0.8958797454833984
node_124: feature_name=Acvrl1	feature_id[104].value <= threshold=0.3465735912322998
node_125: feature_name=LOC101831558	feature_id[769].value <= threshold=0.3465735912322998
node_126: feature_name=Ahnak	feature_id[949].value > threshold=0.3465735912322998
node_134: feature_name=Fbxl15	feature_id[683].value <= threshold=0.3465735912322998
node_135: feature_name=Cotl1	feature_id[1858].value > threshold=0.3465735912322998
node_139: feature_name=Plekhb1	feature_id[1592].value <= threshold=0.3465735912322998
node_140: feature_name=Elp1	feature_id[1965].value <= threshold=0.3465735912322998
node_141: feature_name=LOC101843830	feature_id[1552].value <= threshold=0.3465735912322998
Class: Non-vaccinated
Rules_4	passed counts:31
node_0: feature_name=LOC121141072	feature_id[947].value > threshold=0.3465735912322998
node_240: feature_name=LOC101844787	feature_id[0].value > threshold=1.2424533367156982
node_368: feature_name=LOC101844787	feature_id[0].value <= threshold=2.1383330821990967
node_369: feature_name=LOC101822574	feature_id[1833].value > threshold=2.1383330821990967
node_391: feature_name=Rps13	feature_id[1464].value <= threshold=3.3140207529067993
node_392: feature_name=Pstpip2	feature_id[241].value <= threshold=0.8958797454833984
node_393: feature_name=Sting1	feature_id[45].value <= threshold=1.2424533367156982
node_394: feature_name=Borcs7	feature_id[674].value > threshold=0.3465735912322998
node_416: feature_name=Ms4a7	feature_id[910].value <= threshold=1.2424533367156982
node_417: feature_name=Ppp1ca	feature_id[1108].value > threshold=0.3465735912322998
Class: Non-vaccinated
Rules_5	passed counts:29
node_0: feature_name=LOC121141072	feature_id[947].value > threshold=0.3465735912322998
node_240: feature_name=LOC101844787	feature_id[0].value > threshold=1.2424533367156982
node_368: feature_name=LOC101844787	feature_id[0].value > threshold=2.1383330821990967
node_436: feature_name=Ndufc2	feature_id[1633].value <= threshold=1.2424533367156982
node_437: feature_name=Iqgap1	feature_id[1711].value <= threshold=1.2424533367156982
node_438: feature_name=Rpl13	feature_id[1816].value > threshold=2.4414010047912598
Class: mRNA vaccine + Attenuated vaccine
Rules_6	passed counts:25
node_0: feature_name=LOC121141072	feature_id[947].value > threshold=0.3465735912322998
node_240: feature_name=LOC101844787	feature_id[0].value <= threshold=1.2424533367156982
node_241: feature_name=Irf7	feature_id[1195].value > threshold=2.0126758217811584
node_299: feature_name=LOC101825013	feature_id[7].value <= threshold=0.3465735912322998
node_300: feature_name=Plekhb1	feature_id[1592].value <= threshold=0.3465735912322998
node_301: feature_name=Gstp1	feature_id[1119].value <= threshold=1.497866153717041
node_302: feature_name=Irf7	feature_id[1195].value > threshold=2.5249279737472534
node_306: feature_name=Rps6ka3	feature_id[170].value <= threshold=0.3465735912322998
node_307: feature_name=Csgalnact1	feature_id[29].value <= threshold=0.8958797454833984
node_308: feature_name=Meak7	feature_id[1859].value <= threshold=0.3465735912322998
Class: Non-vaccinated
Rules_7	passed counts:22
node_0: feature_name=LOC121141072	feature_id[947].value > threshold=0.3465735912322998
node_240: feature_name=LOC101844787	feature_id[0].value > threshold=1.2424533367156982
node_368: feature_name=LOC101844787	feature_id[0].value <= threshold=2.1383330821990967
node_369: feature_name=LOC101822574	feature_id[1833].value > threshold=2.1383330821990967
node_391: feature_name=Rps13	feature_id[1464].value <= threshold=3.3140207529067993
node_392: feature_name=Pstpip2	feature_id[241].value <= threshold=0.8958797454833984
node_393: feature_name=Sting1	feature_id[45].value <= threshold=1.2424533367156982
node_394: feature_name=Borcs7	feature_id[674].value <= threshold=0.3465735912322998
node_395: feature_name=Bbip1	feature_id[640].value > threshold=0.3465735912322998
node_403: feature_name=Abca1	feature_id[1976].value <= threshold=0.8958797454833984
node_404: feature_name=Necap2	feature_id[26].value <= threshold=1.2424533367156982
node_405: feature_name=Pdcd4	feature_id[642].value <= threshold=1.2424533367156982
node_406: feature_name=Eif2d	feature_id[99].value <= threshold=0.3465735912322998
node_407: feature_name=Klf5	feature_id[506].value <= threshold=0.5493061542510986
Class: Non-vaccinated
Rules_8	passed counts:20
node_0: feature_name=LOC121141072	feature_id[947].value > threshold=0.3465735912322998
node_240: feature_name=LOC101844787	feature_id[0].value <= threshold=1.2424533367156982
node_241: feature_name=Irf7	feature_id[1195].value <= threshold=2.0126758217811584
node_242: feature_name=Rplp2	feature_id[1184].value <= threshold=2.3502402305603027
node_243: feature_name=Itm2b	feature_id[568].value <= threshold=2.2499048709869385
node_244: feature_name=Ankrd11	feature_id[1819].value <= threshold=1.2424533367156982
node_245: feature_name=Ehbp1l1	feature_id[1044].value <= threshold=0.8958797454833984
node_246: feature_name=Bola2b	feature_id[1373].value <= threshold=1.2424533367156982
node_247: feature_name=Mef2a	feature_id[1776].value <= threshold=1.1512925624847412
Class: mRNA vaccine + mRNA vaccine
Rules_9	passed counts:20
node_0: feature_name=LOC121141072	feature_id[947].value <= threshold=0.3465735912322998
node_1: feature_name=Atp5mk	feature_id[667].value <= threshold=1.497866153717041
node_2: feature_name=Tmsb4x	feature_id[324].value > threshold=4.714014530181885
node_76: feature_name=LOC121144029	feature_id[1543].value <= threshold=0.8958797454833984
node_77: feature_name=Rps17	feature_id[1703].value <= threshold=3.1132683753967285
node_78: feature_name=Sephs2	feature_id[1341].value <= threshold=0.3465735912322998
node_79: feature_name=LOC101843909	feature_id[1310].value > threshold=1.497866153717041
node_95: feature_name=Tnks2	feature_id[784].value <= threshold=0.3465735912322998
node_96: feature_name=Selenos	feature_id[1783].value <= threshold=0.3465735912322998
node_97: feature_name=Sec11a	feature_id[1708].value <= threshold=1.589026927947998
node_98: feature_name=Dctpp1	feature_id[1342].value <= threshold=1.2424533367156982
Class: mRNA vaccine + mRNA vaccine
Rules_10	passed counts:16
node_0: feature_name=LOC121141072	feature_id[947].value <= threshold=0.3465735912322998
node_1: feature_name=Atp5mk	feature_id[667].value > threshold=1.497866153717041
node_155: feature_name=LOC101828355	feature_id[11].value <= threshold=3.624251961708069
node_156: feature_name=LOC101832408	feature_id[985].value > threshold=2.1383330821990967
node_206: feature_name=Mrpl43	feature_id[705].value <= threshold=0.3465735912322998
node_207: feature_name=Wdr74	feature_id[972].value <= threshold=0.3465735912322998
node_208: feature_name=Klhdc4	feature_id[1837].value <= threshold=0.3465735912322998
Class: Adenovirus vaccine + Adenovirus vaccine
Rules_11	passed counts:15
node_0: feature_name=LOC121141072	feature_id[947].value > threshold=0.3465735912322998
node_240: feature_name=LOC101844787	feature_id[0].value > threshold=1.2424533367156982
node_368: feature_name=LOC101844787	feature_id[0].value <= threshold=2.1383330821990967
node_369: feature_name=LOC101822574	feature_id[1833].value <= threshold=2.1383330821990967
node_370: feature_name=Aim2	feature_id[119].value <= threshold=0.3465735912322998
node_371: feature_name=Chfr	feature_id[258].value <= threshold=0.3465735912322998
node_372: feature_name=Rplp2	feature_id[1184].value <= threshold=3.1513094902038574
node_373: feature_name=Hsdl1	feature_id[1863].value <= threshold=0.3465735912322998
Class: mRNA vaccine + mRNA vaccine
Rules_12	passed counts:14
node_0: feature_name=LOC121141072	feature_id[947].value <= threshold=0.3465735912322998
node_1: feature_name=Atp5mk	feature_id[667].value <= threshold=1.497866153717041
node_2: feature_name=Tmsb4x	feature_id[324].value <= threshold=4.714014530181885
node_3: feature_name=Sec61g	feature_id[54].value <= threshold=2.2499048709869385
node_4: feature_name=Ptbp3	feature_id[1943].value <= threshold=1.2424533367156982
node_5: feature_name=LOC121141518	feature_id[1073].value <= threshold=0.3465735912322998
node_6: feature_name=Rps3	feature_id[1611].value <= threshold=3.3140207529067993
node_7: feature_name=Mrpl17	feature_id[1531].value > threshold=0.3465735912322998
node_27: feature_name=Tcirg1	feature_id[1125].value <= threshold=1.7005987167358398
node_28: feature_name=LOC101831493	feature_id[1873].value <= threshold=0.8958797454833984
node_29: feature_name=Wwp2	feature_id[1934].value <= threshold=0.8958797454833984
Class: mRNA vaccine + mRNA vaccine
Rules_13	passed counts:13
node_0: feature_name=LOC121141072	feature_id[947].value > threshold=0.3465735912322998
node_240: feature_name=LOC101844787	feature_id[0].value > threshold=1.2424533367156982
node_368: feature_name=LOC101844787	feature_id[0].value <= threshold=2.1383330821990967
node_369: feature_name=LOC101822574	feature_id[1833].value > threshold=2.1383330821990967
node_391: feature_name=Rps13	feature_id[1464].value > threshold=3.3140207529067993
node_429: feature_name=CUNH11orf58	feature_id[1467].value > threshold=0.3465735912322998
node_433: feature_name=Fkbp2	feature_id[995].value <= threshold=1.7005987167358398
Class: mRNA vaccine + Attenuated vaccine
Rules_14	passed counts:13
node_0: feature_name=LOC121141072	feature_id[947].value > threshold=0.3465735912322998
node_240: feature_name=LOC101844787	feature_id[0].value <= threshold=1.2424533367156982
node_241: feature_name=Irf7	feature_id[1195].value <= threshold=2.0126758217811584
node_242: feature_name=Rplp2	feature_id[1184].value > threshold=2.3502402305603027
node_256: feature_name=Coro1b	feature_id[1113].value > threshold=1.497866153717041
Class: Non-vaccinated
Rules_15	passed counts:13
node_0: feature_name=LOC121141072	feature_id[947].value <= threshold=0.3465735912322998
node_1: feature_name=Atp5mk	feature_id[667].value <= threshold=1.497866153717041
node_2: feature_name=Tmsb4x	feature_id[324].value > threshold=4.714014530181885
node_76: feature_name=LOC121144029	feature_id[1543].value <= threshold=0.8958797454833984
node_77: feature_name=Rps17	feature_id[1703].value <= threshold=3.1132683753967285
node_78: feature_name=Sephs2	feature_id[1341].value <= threshold=0.3465735912322998
node_79: feature_name=LOC101843909	feature_id[1310].value <= threshold=1.497866153717041
node_80: feature_name=Ndufb8	feature_id[709].value > threshold=0.3465735912322998
node_88: feature_name=Rps15a	feature_id[1461].value <= threshold=3.2551292181015015
node_89: feature_name=LOC106021585	feature_id[1471].value <= threshold=0.3465735912322998
Class: mRNA vaccine + Attenuated vaccine
Rules_16	passed counts:12
node_0: feature_name=LOC121141072	feature_id[947].value > threshold=0.3465735912322998
node_240: feature_name=LOC101844787	feature_id[0].value <= threshold=1.2424533367156982
node_241: feature_name=Irf7	feature_id[1195].value <= threshold=2.0126758217811584
node_242: feature_name=Rplp2	feature_id[1184].value > threshold=2.3502402305603027
node_256: feature_name=Coro1b	feature_id[1113].value <= threshold=1.497866153717041
node_257: feature_name=Esd	feature_id[563].value <= threshold=1.7005987167358398
node_258: feature_name=LOC101831331	feature_id[116].value > threshold=0.3465735912322998
node_280: feature_name=Swap70	feature_id[1499].value <= threshold=0.3465735912322998
node_281: feature_name=Ubfd1	feature_id[1413].value <= threshold=0.3465735912322998
Class: mRNA vaccine + Attenuated vaccine
Rules_17	passed counts:12
node_0: feature_name=LOC121141072	feature_id[947].value > threshold=0.3465735912322998
node_240: feature_name=LOC101844787	feature_id[0].value <= threshold=1.2424533367156982
node_241: feature_name=Irf7	feature_id[1195].value <= threshold=2.0126758217811584
node_242: feature_name=Rplp2	feature_id[1184].value > threshold=2.3502402305603027
node_256: feature_name=Coro1b	feature_id[1113].value <= threshold=1.497866153717041
node_257: feature_name=Esd	feature_id[563].value <= threshold=1.7005987167358398
node_258: feature_name=LOC101831331	feature_id[116].value <= threshold=0.3465735912322998
node_259: feature_name=F2rl2	feature_id[435].value <= threshold=0.8958797454833984
node_260: feature_name=Gtf2a2	feature_id[407].value > threshold=0.3465735912322998
node_266: feature_name=LOC101827709	feature_id[657].value <= threshold=0.3465735912322998
node_267: feature_name=Cd81	feature_id[1156].value <= threshold=1.6661022305488586
node_268: feature_name=Ascl2	feature_id[1159].value <= threshold=0.8958797454833984
Class: Non-vaccinated
Rules_18	passed counts:12
node_0: feature_name=LOC121141072	feature_id[947].value <= threshold=0.3465735912322998
node_1: feature_name=Atp5mk	feature_id[667].value > threshold=1.497866153717041
node_155: feature_name=LOC101828355	feature_id[11].value <= threshold=3.624251961708069
node_156: feature_name=LOC101832408	feature_id[985].value > threshold=2.1383330821990967
node_206: feature_name=Mrpl43	feature_id[705].value > threshold=0.3465735912322998
node_218: feature_name=Rplp2	feature_id[1184].value <= threshold=3.039966583251953
node_219: feature_name=Tpt1	feature_id[554].value > threshold=3.1745694875717163
Class: Non-vaccinated
Rules_19	passed counts:12
node_0: feature_name=LOC121141072	feature_id[947].value <= threshold=0.3465735912322998
node_1: feature_name=Atp5mk	feature_id[667].value <= threshold=1.497866153717041
node_2: feature_name=Tmsb4x	feature_id[324].value <= threshold=4.714014530181885
node_3: feature_name=Sec61g	feature_id[54].value <= threshold=2.2499048709869385
node_4: feature_name=Ptbp3	feature_id[1943].value > threshold=1.2424533367156982
node_42: feature_name=LOC101824003	feature_id[1743].value <= threshold=0.3465735912322998
Class: Adenovirus vaccine + Adenovirus vaccine
Rules_20	passed counts:11
node_0: feature_name=LOC121141072	feature_id[947].value > threshold=0.3465735912322998
node_240: feature_name=LOC101844787	feature_id[0].value <= threshold=1.2424533367156982
node_241: feature_name=Irf7	feature_id[1195].value <= threshold=2.0126758217811584
node_242: feature_name=Rplp2	feature_id[1184].value > threshold=2.3502402305603027
node_256: feature_name=Coro1b	feature_id[1113].value <= threshold=1.497866153717041
node_257: feature_name=Esd	feature_id[563].value > threshold=1.7005987167358398
node_293: feature_name=Gstp1	feature_id[1119].value > threshold=1.8444397449493408
Class: Non-vaccinated
Rules_21	passed counts:11
node_0: feature_name=LOC121141072	feature_id[947].value <= threshold=0.3465735912322998
node_1: feature_name=Atp5mk	feature_id[667].value <= threshold=1.497866153717041
node_2: feature_name=Tmsb4x	feature_id[324].value <= threshold=4.714014530181885
node_3: feature_name=Sec61g	feature_id[54].value > threshold=2.2499048709869385
node_49: feature_name=Eef1g	feature_id[950].value > threshold=0.8958797454833984
node_61: feature_name=Eny2	feature_id[309].value <= threshold=0.8958797454833984
node_62: feature_name=Acod1	feature_id[497].value <= threshold=1.2424533367156982
node_63: feature_name=Iqgap1	feature_id[1711].value <= threshold=1.497866153717041
node_64: feature_name=Med4	feature_id[567].value <= threshold=0.3465735912322998
Class: Adenovirus vaccine + Adenovirus vaccine
Rules_22	passed counts:10
node_0: feature_name=LOC121141072	feature_id[947].value > threshold=0.3465735912322998
node_240: feature_name=LOC101844787	feature_id[0].value > threshold=1.2424533367156982
node_368: feature_name=LOC101844787	feature_id[0].value <= threshold=2.1383330821990967
node_369: feature_name=LOC101822574	feature_id[1833].value > threshold=2.1383330821990967
node_391: feature_name=Rps13	feature_id[1464].value <= threshold=3.3140207529067993
node_392: feature_name=Pstpip2	feature_id[241].value <= threshold=0.8958797454833984
node_393: feature_name=Sting1	feature_id[45].value <= threshold=1.2424533367156982
node_394: feature_name=Borcs7	feature_id[674].value <= threshold=0.3465735912322998
node_395: feature_name=Bbip1	feature_id[640].value <= threshold=0.3465735912322998
node_396: feature_name=Epsti1	feature_id[537].value <= threshold=1.589026927947998
node_397: feature_name=Rps3	feature_id[1611].value > threshold=2.2499048709869385
Class: mRNA vaccine + mRNA vaccine
Rules_23	passed counts:10
node_0: feature_name=LOC121141072	feature_id[947].value > threshold=0.3465735912322998
node_240: feature_name=LOC101844787	feature_id[0].value <= threshold=1.2424533367156982
node_241: feature_name=Irf7	feature_id[1195].value <= threshold=2.0126758217811584
node_242: feature_name=Rplp2	feature_id[1184].value > threshold=2.3502402305603027
node_256: feature_name=Coro1b	feature_id[1113].value <= threshold=1.497866153717041
node_257: feature_name=Esd	feature_id[563].value <= threshold=1.7005987167358398
node_258: feature_name=LOC101831331	feature_id[116].value <= threshold=0.3465735912322998
node_259: feature_name=F2rl2	feature_id[435].value <= threshold=0.8958797454833984
node_260: feature_name=Gtf2a2	feature_id[407].value <= threshold=0.3465735912322998
node_261: feature_name=Ndufc2	feature_id[1633].value <= threshold=0.8958797454833984
Class: mRNA vaccine + mRNA vaccine
Rules_24	passed counts:10
node_0: feature_name=LOC121141072	feature_id[947].value <= threshold=0.3465735912322998
node_1: feature_name=Atp5mk	feature_id[667].value <= threshold=1.497866153717041
node_2: feature_name=Tmsb4x	feature_id[324].value > threshold=4.714014530181885
node_76: feature_name=LOC121144029	feature_id[1543].value <= threshold=0.8958797454833984
node_77: feature_name=Rps17	feature_id[1703].value <= threshold=3.1132683753967285
node_78: feature_name=Sephs2	feature_id[1341].value > threshold=0.3465735912322998
node_114: feature_name=LOC101843100	feature_id[656].value <= threshold=0.8958797454833984
Class: mRNA vaccine + Attenuated vaccine
Rules_25	passed counts:10
node_0: feature_name=LOC121141072	feature_id[947].value <= threshold=0.3465735912322998
node_1: feature_name=Atp5mk	feature_id[667].value <= threshold=1.497866153717041
node_2: feature_name=Tmsb4x	feature_id[324].value <= threshold=4.714014530181885
node_3: feature_name=Sec61g	feature_id[54].value <= threshold=2.2499048709869385
node_4: feature_name=Ptbp3	feature_id[1943].value <= threshold=1.2424533367156982
node_5: feature_name=LOC121141518	feature_id[1073].value > threshold=0.3465735912322998
node_37: feature_name=Heg1	feature_id[326].value <= threshold=0.3465735912322998
node_38: feature_name=Cdc42ep2	feature_id[1035].value <= threshold=0.3465735912322998
Class: Non-vaccinated
Rules_26	passed counts:9
node_0: feature_name=LOC121141072	feature_id[947].value > threshold=0.3465735912322998
node_240: feature_name=LOC101844787	feature_id[0].value <= threshold=1.2424533367156982
node_241: feature_name=Irf7	feature_id[1195].value > threshold=2.0126758217811584
node_299: feature_name=LOC101825013	feature_id[7].value > threshold=0.3465735912322998
node_355: feature_name=Smndc1	feature_id[648].value > threshold=0.3465735912322998
node_363: feature_name=Sting1	feature_id[45].value <= threshold=0.3465735912322998
Class: Non-vaccinated
Rules_27	passed counts:9
node_0: feature_name=LOC121141072	feature_id[947].value > threshold=0.3465735912322998
node_240: feature_name=LOC101844787	feature_id[0].value <= threshold=1.2424533367156982
node_241: feature_name=Irf7	feature_id[1195].value > threshold=2.0126758217811584
node_299: feature_name=LOC101825013	feature_id[7].value <= threshold=0.3465735912322998
node_300: feature_name=Plekhb1	feature_id[1592].value <= threshold=0.3465735912322998
node_301: feature_name=Gstp1	feature_id[1119].value <= threshold=1.497866153717041
node_302: feature_name=Irf7	feature_id[1195].value <= threshold=2.5249279737472534
node_303: feature_name=Ugcg	feature_id[1947].value <= threshold=1.497866153717041
Class: mRNA vaccine + mRNA vaccine
Rules_28	passed counts:9
node_0: feature_name=LOC121141072	feature_id[947].value <= threshold=0.3465735912322998
node_1: feature_name=Atp5mk	feature_id[667].value <= threshold=1.497866153717041
node_2: feature_name=Tmsb4x	feature_id[324].value > threshold=4.714014530181885
node_76: feature_name=LOC121144029	feature_id[1543].value <= threshold=0.8958797454833984
node_77: feature_name=Rps17	feature_id[1703].value > threshold=3.1132683753967285
node_117: feature_name=Dock8	feature_id[846].value > threshold=1.2424533367156982
Class: Non-vaccinated
Rules_29	passed counts:9
node_0: feature_name=LOC121141072	feature_id[947].value <= threshold=0.3465735912322998
node_1: feature_name=Atp5mk	feature_id[667].value <= threshold=1.497866153717041
node_2: feature_name=Tmsb4x	feature_id[324].value <= threshold=4.714014530181885
node_3: feature_name=Sec61g	feature_id[54].value <= threshold=2.2499048709869385
node_4: feature_name=Ptbp3	feature_id[1943].value <= threshold=1.2424533367156982
node_5: feature_name=LOC121141518	feature_id[1073].value <= threshold=0.3465735912322998
node_6: feature_name=Rps3	feature_id[1611].value <= threshold=3.3140207529067993
node_7: feature_name=Mrpl17	feature_id[1531].value <= threshold=0.3465735912322998
node_8: feature_name=Cfap161	feature_id[1683].value <= threshold=0.3465735912322998
node_9: feature_name=Bola2b	feature_id[1373].value > threshold=0.3465735912322998
node_15: feature_name=Foxn2	feature_id[291].value <= threshold=0.3465735912322998
node_16: feature_name=Hps1	feature_id[729].value <= threshold=0.3465735912322998
node_17: feature_name=Aprt	feature_id[1827].value <= threshold=2.865049958229065
Class: Adenovirus vaccine + Adenovirus vaccine
Rules_30	passed counts:8
node_0: feature_name=LOC121141072	feature_id[947].value > threshold=0.3465735912322998
node_240: feature_name=LOC101844787	feature_id[0].value > threshold=1.2424533367156982
node_368: feature_name=LOC101844787	feature_id[0].value <= threshold=2.1383330821990967
node_369: feature_name=LOC101822574	feature_id[1833].value <= threshold=2.1383330821990967
node_370: feature_name=Aim2	feature_id[119].value > threshold=0.3465735912322998
node_388: feature_name=Gsto2	feature_id[654].value <= threshold=0.3465735912322998
Class: mRNA vaccine + Attenuated vaccine
Rules_31	passed counts:8
node_0: feature_name=LOC121141072	feature_id[947].value > threshold=0.3465735912322998
node_240: feature_name=LOC101844787	feature_id[0].value <= threshold=1.2424533367156982
node_241: feature_name=Irf7	feature_id[1195].value > threshold=2.0126758217811584
node_299: feature_name=LOC101825013	feature_id[7].value > threshold=0.3465735912322998
node_355: feature_name=Smndc1	feature_id[648].value <= threshold=0.3465735912322998
node_356: feature_name=LOC101824440	feature_id[1565].value > threshold=1.2424533367156982
node_358: feature_name=Sec61g	feature_id[54].value <= threshold=2.4414010047912598
Class: mRNA vaccine + mRNA vaccine
Rules_32	passed counts:8
node_0: feature_name=LOC121141072	feature_id[947].value > threshold=0.3465735912322998
node_240: feature_name=LOC101844787	feature_id[0].value <= threshold=1.2424533367156982
node_241: feature_name=Irf7	feature_id[1195].value > threshold=2.0126758217811584
node_299: feature_name=LOC101825013	feature_id[7].value <= threshold=0.3465735912322998
node_300: feature_name=Plekhb1	feature_id[1592].value > threshold=0.3465735912322998
node_346: feature_name=Tmem258	feature_id[936].value <= threshold=0.8958797454833984
node_347: feature_name=Mphosph6	feature_id[1871].value <= threshold=0.3465735912322998
Class: Non-vaccinated
Rules_33	passed counts:8
node_0: feature_name=LOC121141072	feature_id[947].value <= threshold=0.3465735912322998
node_1: feature_name=Atp5mk	feature_id[667].value > threshold=1.497866153717041
node_155: feature_name=LOC101828355	feature_id[11].value > threshold=3.624251961708069
node_229: feature_name=Kdm2a	feature_id[1101].value > threshold=0.3465735912322998
Class: mRNA vaccine + Attenuated vaccine
Rules_34	passed counts:7
node_0: feature_name=LOC121141072	feature_id[947].value > threshold=0.3465735912322998
node_240: feature_name=LOC101844787	feature_id[0].value > threshold=1.2424533367156982
node_368: feature_name=LOC101844787	feature_id[0].value <= threshold=2.1383330821990967
node_369: feature_name=LOC101822574	feature_id[1833].value > threshold=2.1383330821990967
node_391: feature_name=Rps13	feature_id[1464].value <= threshold=3.3140207529067993
node_392: feature_name=Pstpip2	feature_id[241].value > threshold=0.8958797454833984
node_426: feature_name=LOC101828355	feature_id[11].value > threshold=1.647918462753296
Class: mRNA vaccine + Attenuated vaccine
Rules_35	passed counts:7
node_0: feature_name=LOC121141072	feature_id[947].value > threshold=0.3465735912322998
node_240: feature_name=LOC101844787	feature_id[0].value <= threshold=1.2424533367156982
node_241: feature_name=Irf7	feature_id[1195].value > threshold=2.0126758217811584
node_299: feature_name=LOC101825013	feature_id[7].value > threshold=0.3465735912322998
node_355: feature_name=Smndc1	feature_id[648].value > threshold=0.3465735912322998
node_363: feature_name=Sting1	feature_id[45].value > threshold=0.3465735912322998
node_365: feature_name=LOC101824440	feature_id[1565].value > threshold=1.7917594909667969
Class: mRNA vaccine + Attenuated vaccine
Rules_36	passed counts:7
node_0: feature_name=LOC121141072	feature_id[947].value > threshold=0.3465735912322998
node_240: feature_name=LOC101844787	feature_id[0].value <= threshold=1.2424533367156982
node_241: feature_name=Irf7	feature_id[1195].value > threshold=2.0126758217811584
node_299: feature_name=LOC101825013	feature_id[7].value <= threshold=0.3465735912322998
node_300: feature_name=Plekhb1	feature_id[1592].value > threshold=0.3465735912322998
node_346: feature_name=Tmem258	feature_id[936].value > threshold=0.8958797454833984
Class: Adenovirus vaccine + Adenovirus vaccine
Rules_37	passed counts:6
node_0: feature_name=LOC121141072	feature_id[947].value > threshold=0.3465735912322998
node_240: feature_name=LOC101844787	feature_id[0].value > threshold=1.2424533367156982
node_368: feature_name=LOC101844787	feature_id[0].value <= threshold=2.1383330821990967
node_369: feature_name=LOC101822574	feature_id[1833].value > threshold=2.1383330821990967
node_391: feature_name=Rps13	feature_id[1464].value <= threshold=3.3140207529067993
node_392: feature_name=Pstpip2	feature_id[241].value <= threshold=0.8958797454833984
node_393: feature_name=Sting1	feature_id[45].value > threshold=1.2424533367156982
node_423: feature_name=Klf13	feature_id[1799].value <= threshold=0.3465735912322998
Class: mRNA vaccine + Attenuated vaccine
Rules_38	passed counts:6
node_0: feature_name=LOC121141072	feature_id[947].value <= threshold=0.3465735912322998
node_1: feature_name=Atp5mk	feature_id[667].value > threshold=1.497866153717041
node_155: feature_name=LOC101828355	feature_id[11].value > threshold=3.624251961708069
node_229: feature_name=Kdm2a	feature_id[1101].value <= threshold=0.3465735912322998
node_230: feature_name=Eif4g2	feature_id[1489].value > threshold=0.8958797454833984
node_236: feature_name=Vegfb	feature_id[994].value <= threshold=0.3465735912322998
Class: Attenuated vaccine + Attenuated vaccine
Rules_39	passed counts:6
node_0: feature_name=LOC121141072	feature_id[947].value <= threshold=0.3465735912322998
node_1: feature_name=Atp5mk	feature_id[667].value <= threshold=1.497866153717041
node_2: feature_name=Tmsb4x	feature_id[324].value > threshold=4.714014530181885
node_76: feature_name=LOC121144029	feature_id[1543].value > threshold=0.8958797454833984
node_124: feature_name=Acvrl1	feature_id[104].value > threshold=0.3465735912322998
node_150: feature_name=Itm2b	feature_id[568].value > threshold=2.1383330821990967
Class: mRNA vaccine + Attenuated vaccine
Rules_40	passed counts:5
node_0: feature_name=LOC121141072	feature_id[947].value > threshold=0.3465735912322998
node_240: feature_name=LOC101844787	feature_id[0].value > threshold=1.2424533367156982
node_368: feature_name=LOC101844787	feature_id[0].value > threshold=2.1383330821990967
node_436: feature_name=Ndufc2	feature_id[1633].value > threshold=1.2424533367156982
node_448: feature_name=Pold4	feature_id[1105].value <= threshold=0.8958797454833984
Class: Non-vaccinated
Rules_41	passed counts:5
node_0: feature_name=LOC121141072	feature_id[947].value > threshold=0.3465735912322998
node_240: feature_name=LOC101844787	feature_id[0].value > threshold=1.2424533367156982
node_368: feature_name=LOC101844787	feature_id[0].value <= threshold=2.1383330821990967
node_369: feature_name=LOC101822574	feature_id[1833].value > threshold=2.1383330821990967
node_391: feature_name=Rps13	feature_id[1464].value <= threshold=3.3140207529067993
node_392: feature_name=Pstpip2	feature_id[241].value <= threshold=0.8958797454833984
node_393: feature_name=Sting1	feature_id[45].value <= threshold=1.2424533367156982
node_394: feature_name=Borcs7	feature_id[674].value <= threshold=0.3465735912322998
node_395: feature_name=Bbip1	feature_id[640].value > threshold=0.3465735912322998
node_403: feature_name=Abca1	feature_id[1976].value > threshold=0.8958797454833984
Class: mRNA vaccine + Attenuated vaccine
Rules_42	passed counts:5
node_0: feature_name=LOC121141072	feature_id[947].value > threshold=0.3465735912322998
node_240: feature_name=LOC101844787	feature_id[0].value <= threshold=1.2424533367156982
node_241: feature_name=Irf7	feature_id[1195].value <= threshold=2.0126758217811584
node_242: feature_name=Rplp2	feature_id[1184].value > threshold=2.3502402305603027
node_256: feature_name=Coro1b	feature_id[1113].value <= threshold=1.497866153717041
node_257: feature_name=Esd	feature_id[563].value <= threshold=1.7005987167358398
node_258: feature_name=LOC101831331	feature_id[116].value <= threshold=0.3465735912322998
node_259: feature_name=F2rl2	feature_id[435].value > threshold=0.8958797454833984
node_277: feature_name=Cotl1	feature_id[1858].value <= threshold=1.497866153717041
Class: mRNA vaccine + Attenuated vaccine
Rules_43	passed counts:5
node_0: feature_name=LOC121141072	feature_id[947].value > threshold=0.3465735912322998
node_240: feature_name=LOC101844787	feature_id[0].value <= threshold=1.2424533367156982
node_241: feature_name=Irf7	feature_id[1195].value <= threshold=2.0126758217811584
node_242: feature_name=Rplp2	feature_id[1184].value > threshold=2.3502402305603027
node_256: feature_name=Coro1b	feature_id[1113].value <= threshold=1.497866153717041
node_257: feature_name=Esd	feature_id[563].value <= threshold=1.7005987167358398
node_258: feature_name=LOC101831331	feature_id[116].value <= threshold=0.3465735912322998
node_259: feature_name=F2rl2	feature_id[435].value <= threshold=0.8958797454833984
node_260: feature_name=Gtf2a2	feature_id[407].value <= threshold=0.3465735912322998
node_261: feature_name=Ndufc2	feature_id[1633].value > threshold=0.8958797454833984
node_263: feature_name=Slco3a1	feature_id[1762].value <= threshold=0.3465735912322998
Class: Non-vaccinated
Rules_44	passed counts:5
node_0: feature_name=LOC121141072	feature_id[947].value <= threshold=0.3465735912322998
node_1: feature_name=Atp5mk	feature_id[667].value <= threshold=1.497866153717041
node_2: feature_name=Tmsb4x	feature_id[324].value <= threshold=4.714014530181885
node_3: feature_name=Sec61g	feature_id[54].value > threshold=2.2499048709869385
node_49: feature_name=Eef1g	feature_id[950].value <= threshold=0.8958797454833984
node_50: feature_name=LOC121141172	feature_id[961].value > threshold=0.3465735912322998
node_54: feature_name=LOC121140331	feature_id[795].value <= threshold=0.8958797454833984
node_55: feature_name=A4galt	feature_id[208].value <= threshold=0.3465735912322998
Class: Adenovirus vaccine + Adenovirus vaccine
Rules_45	passed counts:5
node_0: feature_name=LOC121141072	feature_id[947].value <= threshold=0.3465735912322998
node_1: feature_name=Atp5mk	feature_id[667].value <= threshold=1.497866153717041
node_2: feature_name=Tmsb4x	feature_id[324].value <= threshold=4.714014530181885
node_3: feature_name=Sec61g	feature_id[54].value <= threshold=2.2499048709869385
node_4: feature_name=Ptbp3	feature_id[1943].value <= threshold=1.2424533367156982
node_5: feature_name=LOC121141518	feature_id[1073].value <= threshold=0.3465735912322998
node_6: feature_name=Rps3	feature_id[1611].value > threshold=3.3140207529067993
node_34: feature_name=LOC101824003	feature_id[1743].value <= threshold=0.3465735912322998
Class: Attenuated vaccine + Attenuated vaccine
Rules_46	passed counts:5
node_0: feature_name=LOC121141072	feature_id[947].value <= threshold=0.3465735912322998
node_1: feature_name=Atp5mk	feature_id[667].value <= threshold=1.497866153717041
node_2: feature_name=Tmsb4x	feature_id[324].value <= threshold=4.714014530181885
node_3: feature_name=Sec61g	feature_id[54].value <= threshold=2.2499048709869385
node_4: feature_name=Ptbp3	feature_id[1943].value <= threshold=1.2424533367156982
node_5: feature_name=LOC121141518	feature_id[1073].value <= threshold=0.3465735912322998
node_6: feature_name=Rps3	feature_id[1611].value <= threshold=3.3140207529067993
node_7: feature_name=Mrpl17	feature_id[1531].value <= threshold=0.3465735912322998
node_8: feature_name=Cfap161	feature_id[1683].value > threshold=0.3465735912322998
node_24: feature_name=Parvb	feature_id[23].value <= threshold=0.8958797454833984
Class: Non-vaccinated
Rules_47	passed counts:5
node_0: feature_name=LOC121141072	feature_id[947].value <= threshold=0.3465735912322998
node_1: feature_name=Atp5mk	feature_id[667].value <= threshold=1.497866153717041
node_2: feature_name=Tmsb4x	feature_id[324].value <= threshold=4.714014530181885
node_3: feature_name=Sec61g	feature_id[54].value <= threshold=2.2499048709869385
node_4: feature_name=Ptbp3	feature_id[1943].value <= threshold=1.2424533367156982
node_5: feature_name=LOC121141518	feature_id[1073].value <= threshold=0.3465735912322998
node_6: feature_name=Rps3	feature_id[1611].value <= threshold=3.3140207529067993
node_7: feature_name=Mrpl17	feature_id[1531].value <= threshold=0.3465735912322998
node_8: feature_name=Cfap161	feature_id[1683].value <= threshold=0.3465735912322998
node_9: feature_name=Bola2b	feature_id[1373].value <= threshold=0.3465735912322998
node_10: feature_name=Map1lc3b	feature_id[1840].value <= threshold=0.3465735912322998
node_11: feature_name=Borcs7	feature_id[674].value <= threshold=0.3465735912322998
Class: mRNA vaccine + Attenuated vaccine
Rules_48	passed counts:4
node_0: feature_name=LOC121141072	feature_id[947].value > threshold=0.3465735912322998
node_240: feature_name=LOC101844787	feature_id[0].value > threshold=1.2424533367156982
node_368: feature_name=LOC101844787	feature_id[0].value > threshold=2.1383330821990967
node_436: feature_name=Ndufc2	feature_id[1633].value > threshold=1.2424533367156982
node_448: feature_name=Pold4	feature_id[1105].value > threshold=0.8958797454833984
Class: mRNA vaccine + Attenuated vaccine
Rules_49	passed counts:4
node_0: feature_name=LOC121141072	feature_id[947].value > threshold=0.3465735912322998
node_240: feature_name=LOC101844787	feature_id[0].value > threshold=1.2424533367156982
node_368: feature_name=LOC101844787	feature_id[0].value <= threshold=2.1383330821990967
node_369: feature_name=LOC101822574	feature_id[1833].value <= threshold=2.1383330821990967
node_370: feature_name=Aim2	feature_id[119].value <= threshold=0.3465735912322998
node_371: feature_name=Chfr	feature_id[258].value > threshold=0.3465735912322998
node_385: feature_name=Ugcg	feature_id[1947].value <= threshold=0.3465735912322998
Class: mRNA vaccine + Attenuated vaccine
Rules_50	passed counts:4
node_0: feature_name=LOC121141072	feature_id[947].value > threshold=0.3465735912322998
node_240: feature_name=LOC101844787	feature_id[0].value <= threshold=1.2424533367156982
node_241: feature_name=Irf7	feature_id[1195].value > threshold=2.0126758217811584
node_299: feature_name=LOC101825013	feature_id[7].value > threshold=0.3465735912322998
node_355: feature_name=Smndc1	feature_id[648].value <= threshold=0.3465735912322998
node_356: feature_name=LOC101824440	feature_id[1565].value > threshold=1.2424533367156982
node_358: feature_name=Sec61g	feature_id[54].value > threshold=2.4414010047912598
node_360: feature_name=Fes	feature_id[1716].value <= threshold=0.3465735912322998
Class: Adenovirus vaccine + Adenovirus vaccine
Rules_51	passed counts:4
node_0: feature_name=LOC121141072	feature_id[947].value > threshold=0.3465735912322998
node_240: feature_name=LOC101844787	feature_id[0].value <= threshold=1.2424533367156982
node_241: feature_name=Irf7	feature_id[1195].value <= threshold=2.0126758217811584
node_242: feature_name=Rplp2	feature_id[1184].value <= threshold=2.3502402305603027
node_243: feature_name=Itm2b	feature_id[568].value > threshold=2.2499048709869385
Class: Non-vaccinated
Rules_52	passed counts:4
node_0: feature_name=LOC121141072	feature_id[947].value <= threshold=0.3465735912322998
node_1: feature_name=Atp5mk	feature_id[667].value > threshold=1.497866153717041
node_155: feature_name=LOC101828355	feature_id[11].value > threshold=3.624251961708069
node_229: feature_name=Kdm2a	feature_id[1101].value <= threshold=0.3465735912322998
node_230: feature_name=Eif4g2	feature_id[1489].value <= threshold=0.8958797454833984
node_231: feature_name=Pold4	feature_id[1105].value <= threshold=1.0397207736968994
Class: Adenovirus vaccine + Adenovirus vaccine
Rules_53	passed counts:4
node_0: feature_name=LOC121141072	feature_id[947].value <= threshold=0.3465735912322998
node_1: feature_name=Atp5mk	feature_id[667].value > threshold=1.497866153717041
node_155: feature_name=LOC101828355	feature_id[11].value <= threshold=3.624251961708069
node_156: feature_name=LOC101832408	feature_id[985].value > threshold=2.1383330821990967
node_206: feature_name=Mrpl43	feature_id[705].value <= threshold=0.3465735912322998
node_207: feature_name=Wdr74	feature_id[972].value > threshold=0.3465735912322998
node_213: feature_name=Unc93b1	feature_id[423].value > threshold=0.8958797454833984
Class: Non-vaccinated
Rules_54	passed counts:4
node_0: feature_name=LOC121141072	feature_id[947].value <= threshold=0.3465735912322998
node_1: feature_name=Atp5mk	feature_id[667].value > threshold=1.497866153717041
node_155: feature_name=LOC101828355	feature_id[11].value <= threshold=3.624251961708069
node_156: feature_name=LOC101832408	feature_id[985].value <= threshold=2.1383330821990967
node_157: feature_name=Mki67	feature_id[1255].value > threshold=2.3410656452178955
Class: Attenuated vaccine + Attenuated vaccine
Rules_55	passed counts:4
node_0: feature_name=LOC121141072	feature_id[947].value <= threshold=0.3465735912322998
node_1: feature_name=Atp5mk	feature_id[667].value <= threshold=1.497866153717041
node_2: feature_name=Tmsb4x	feature_id[324].value > threshold=4.714014530181885
node_76: feature_name=LOC121144029	feature_id[1543].value > threshold=0.8958797454833984
node_124: feature_name=Acvrl1	feature_id[104].value <= threshold=0.3465735912322998
node_125: feature_name=LOC101831558	feature_id[769].value > threshold=0.3465735912322998
Class: mRNA vaccine + Attenuated vaccine
Rules_56	passed counts:4
node_0: feature_name=LOC121141072	feature_id[947].value <= threshold=0.3465735912322998
node_1: feature_name=Atp5mk	feature_id[667].value <= threshold=1.497866153717041
node_2: feature_name=Tmsb4x	feature_id[324].value > threshold=4.714014530181885
node_76: feature_name=LOC121144029	feature_id[1543].value <= threshold=0.8958797454833984
node_77: feature_name=Rps17	feature_id[1703].value <= threshold=3.1132683753967285
node_78: feature_name=Sephs2	feature_id[1341].value <= threshold=0.3465735912322998
node_79: feature_name=LOC101843909	feature_id[1310].value > threshold=1.497866153717041
node_95: feature_name=Tnks2	feature_id[784].value > threshold=0.3465735912322998
node_111: feature_name=LOC110341643	feature_id[1587].value <= threshold=0.3465735912322998
Class: mRNA vaccine + Attenuated vaccine
Rules_57	passed counts:4
node_0: feature_name=LOC121141072	feature_id[947].value <= threshold=0.3465735912322998
node_1: feature_name=Atp5mk	feature_id[667].value <= threshold=1.497866153717041
node_2: feature_name=Tmsb4x	feature_id[324].value > threshold=4.714014530181885
node_76: feature_name=LOC121144029	feature_id[1543].value <= threshold=0.8958797454833984
node_77: feature_name=Rps17	feature_id[1703].value <= threshold=3.1132683753967285
node_78: feature_name=Sephs2	feature_id[1341].value <= threshold=0.3465735912322998
node_79: feature_name=LOC101843909	feature_id[1310].value > threshold=1.497866153717041
node_95: feature_name=Tnks2	feature_id[784].value <= threshold=0.3465735912322998
node_96: feature_name=Selenos	feature_id[1783].value > threshold=0.3465735912322998
node_104: feature_name=Hsbp1	feature_id[1869].value > threshold=1.2424533367156982
Class: Non-vaccinated
Rules_58	passed counts:4
node_0: feature_name=LOC121141072	feature_id[947].value <= threshold=0.3465735912322998
node_1: feature_name=Atp5mk	feature_id[667].value <= threshold=1.497866153717041
node_2: feature_name=Tmsb4x	feature_id[324].value <= threshold=4.714014530181885
node_3: feature_name=Sec61g	feature_id[54].value > threshold=2.2499048709869385
node_49: feature_name=Eef1g	feature_id[950].value > threshold=0.8958797454833984
node_61: feature_name=Eny2	feature_id[309].value > threshold=0.8958797454833984
Class: Attenuated vaccine + Attenuated vaccine
Rules_59	passed counts:4
node_0: feature_name=LOC121141072	feature_id[947].value <= threshold=0.3465735912322998
node_1: feature_name=Atp5mk	feature_id[667].value <= threshold=1.497866153717041
node_2: feature_name=Tmsb4x	feature_id[324].value <= threshold=4.714014530181885
node_3: feature_name=Sec61g	feature_id[54].value > threshold=2.2499048709869385
node_49: feature_name=Eef1g	feature_id[950].value > threshold=0.8958797454833984
node_61: feature_name=Eny2	feature_id[309].value <= threshold=0.8958797454833984
node_62: feature_name=Acod1	feature_id[497].value > threshold=1.2424533367156982
node_72: feature_name=Rnh1	feature_id[1201].value > threshold=0.3465735912322998
Class: Non-vaccinated
Rules_60	passed counts:4
node_0: feature_name=LOC121141072	feature_id[947].value <= threshold=0.3465735912322998
node_1: feature_name=Atp5mk	feature_id[667].value <= threshold=1.497866153717041
node_2: feature_name=Tmsb4x	feature_id[324].value <= threshold=4.714014530181885
node_3: feature_name=Sec61g	feature_id[54].value <= threshold=2.2499048709869385
node_4: feature_name=Ptbp3	feature_id[1943].value <= threshold=1.2424533367156982
node_5: feature_name=LOC121141518	feature_id[1073].value <= threshold=0.3465735912322998
node_6: feature_name=Rps3	feature_id[1611].value <= threshold=3.3140207529067993
node_7: feature_name=Mrpl17	feature_id[1531].value > threshold=0.3465735912322998
node_27: feature_name=Tcirg1	feature_id[1125].value > threshold=1.7005987167358398
Class: Adenovirus vaccine + Adenovirus vaccine
Rules_61	passed counts:3
node_0: feature_name=LOC121141072	feature_id[947].value > threshold=0.3465735912322998
node_240: feature_name=LOC101844787	feature_id[0].value > threshold=1.2424533367156982
node_368: feature_name=LOC101844787	feature_id[0].value > threshold=2.1383330821990967
node_436: feature_name=Ndufc2	feature_id[1633].value <= threshold=1.2424533367156982
node_437: feature_name=Iqgap1	feature_id[1711].value > threshold=1.2424533367156982
node_445: feature_name=Epsti1	feature_id[537].value <= threshold=1.3862943649291992
Class: Non-vaccinated
Rules_62	passed counts:3
node_0: feature_name=LOC121141072	feature_id[947].value > threshold=0.3465735912322998
node_240: feature_name=LOC101844787	feature_id[0].value > threshold=1.2424533367156982
node_368: feature_name=LOC101844787	feature_id[0].value > threshold=2.1383330821990967
node_436: feature_name=Ndufc2	feature_id[1633].value <= threshold=1.2424533367156982
node_437: feature_name=Iqgap1	feature_id[1711].value <= threshold=1.2424533367156982
node_438: feature_name=Rpl13	feature_id[1816].value <= threshold=2.4414010047912598
node_439: feature_name=Mef2a	feature_id[1776].value <= threshold=0.3465735912322998
Class: mRNA vaccine + Attenuated vaccine
Rules_63	passed counts:3
node_0: feature_name=LOC121141072	feature_id[947].value > threshold=0.3465735912322998
node_240: feature_name=LOC101844787	feature_id[0].value > threshold=1.2424533367156982
node_368: feature_name=LOC101844787	feature_id[0].value <= threshold=2.1383330821990967
node_369: feature_name=LOC101822574	feature_id[1833].value > threshold=2.1383330821990967
node_391: feature_name=Rps13	feature_id[1464].value > threshold=3.3140207529067993
node_429: feature_name=CUNH11orf58	feature_id[1467].value <= threshold=0.3465735912322998
node_430: feature_name=Lbhd1	feature_id[959].value <= threshold=1.497866153717041
Class: Non-vaccinated
Rules_64	passed counts:3
node_0: feature_name=LOC121141072	feature_id[947].value > threshold=0.3465735912322998
node_240: feature_name=LOC101844787	feature_id[0].value > threshold=1.2424533367156982
node_368: feature_name=LOC101844787	feature_id[0].value <= threshold=2.1383330821990967
node_369: feature_name=LOC101822574	feature_id[1833].value > threshold=2.1383330821990967
node_391: feature_name=Rps13	feature_id[1464].value <= threshold=3.3140207529067993
node_392: feature_name=Pstpip2	feature_id[241].value <= threshold=0.8958797454833984
node_393: feature_name=Sting1	feature_id[45].value <= threshold=1.2424533367156982
node_394: feature_name=Borcs7	feature_id[674].value > threshold=0.3465735912322998
node_416: feature_name=Ms4a7	feature_id[910].value > threshold=1.2424533367156982
node_420: feature_name=Clec7a	feature_id[18].value <= threshold=0.5493061542510986
Class: mRNA vaccine + Attenuated vaccine
Rules_65	passed counts:3
node_0: feature_name=LOC121141072	feature_id[947].value > threshold=0.3465735912322998
node_240: feature_name=LOC101844787	feature_id[0].value > threshold=1.2424533367156982
node_368: feature_name=LOC101844787	feature_id[0].value <= threshold=2.1383330821990967
node_369: feature_name=LOC101822574	feature_id[1833].value > threshold=2.1383330821990967
node_391: feature_name=Rps13	feature_id[1464].value <= threshold=3.3140207529067993
node_392: feature_name=Pstpip2	feature_id[241].value <= threshold=0.8958797454833984
node_393: feature_name=Sting1	feature_id[45].value <= threshold=1.2424533367156982
node_394: feature_name=Borcs7	feature_id[674].value <= threshold=0.3465735912322998
node_395: feature_name=Bbip1	feature_id[640].value > threshold=0.3465735912322998
node_403: feature_name=Abca1	feature_id[1976].value <= threshold=0.8958797454833984
node_404: feature_name=Necap2	feature_id[26].value > threshold=1.2424533367156982
Class: mRNA vaccine + Attenuated vaccine
Rules_66	passed counts:3
node_0: feature_name=LOC121141072	feature_id[947].value > threshold=0.3465735912322998
node_240: feature_name=LOC101844787	feature_id[0].value > threshold=1.2424533367156982
node_368: feature_name=LOC101844787	feature_id[0].value <= threshold=2.1383330821990967
node_369: feature_name=LOC101822574	feature_id[1833].value <= threshold=2.1383330821990967
node_370: feature_name=Aim2	feature_id[119].value <= threshold=0.3465735912322998
node_371: feature_name=Chfr	feature_id[258].value > threshold=0.3465735912322998
node_385: feature_name=Ugcg	feature_id[1947].value > threshold=0.3465735912322998
Class: Non-vaccinated
Rules_67	passed counts:3
node_0: feature_name=LOC121141072	feature_id[947].value > threshold=0.3465735912322998
node_240: feature_name=LOC101844787	feature_id[0].value > threshold=1.2424533367156982
node_368: feature_name=LOC101844787	feature_id[0].value <= threshold=2.1383330821990967
node_369: feature_name=LOC101822574	feature_id[1833].value <= threshold=2.1383330821990967
node_370: feature_name=Aim2	feature_id[119].value <= threshold=0.3465735912322998
node_371: feature_name=Chfr	feature_id[258].value <= threshold=0.3465735912322998
node_372: feature_name=Rplp2	feature_id[1184].value > threshold=3.1513094902038574
node_378: feature_name=Spcs2	feature_id[167].value > threshold=1.497866153717041
Class: mRNA vaccine + Attenuated vaccine
Rules_68	passed counts:3
node_0: feature_name=LOC121141072	feature_id[947].value > threshold=0.3465735912322998
node_240: feature_name=LOC101844787	feature_id[0].value <= threshold=1.2424533367156982
node_241: feature_name=Irf7	feature_id[1195].value > threshold=2.0126758217811584
node_299: feature_name=LOC101825013	feature_id[7].value > threshold=0.3465735912322998
node_355: feature_name=Smndc1	feature_id[648].value <= threshold=0.3465735912322998
node_356: feature_name=LOC101824440	feature_id[1565].value <= threshold=1.2424533367156982
Class: Non-vaccinated
Rules_69	passed counts:3
node_0: feature_name=LOC121141072	feature_id[947].value > threshold=0.3465735912322998
node_240: feature_name=LOC101844787	feature_id[0].value <= threshold=1.2424533367156982
node_241: feature_name=Irf7	feature_id[1195].value > threshold=2.0126758217811584
node_299: feature_name=LOC101825013	feature_id[7].value <= threshold=0.3465735912322998
node_300: feature_name=Plekhb1	feature_id[1592].value <= threshold=0.3465735912322998
node_301: feature_name=Gstp1	feature_id[1119].value <= threshold=1.497866153717041
node_302: feature_name=Irf7	feature_id[1195].value <= threshold=2.5249279737472534
node_303: feature_name=Ugcg	feature_id[1947].value > threshold=1.497866153717041
Class: Non-vaccinated
Rules_70	passed counts:3
node_0: feature_name=LOC121141072	feature_id[947].value > threshold=0.3465735912322998
node_240: feature_name=LOC101844787	feature_id[0].value <= threshold=1.2424533367156982
node_241: feature_name=Irf7	feature_id[1195].value <= threshold=2.0126758217811584
node_242: feature_name=Rplp2	feature_id[1184].value > threshold=2.3502402305603027
node_256: feature_name=Coro1b	feature_id[1113].value <= threshold=1.497866153717041
node_257: feature_name=Esd	feature_id[563].value <= threshold=1.7005987167358398
node_258: feature_name=LOC101831331	feature_id[116].value > threshold=0.3465735912322998
node_280: feature_name=Swap70	feature_id[1499].value > threshold=0.3465735912322998
node_286: feature_name=Fkbp2	feature_id[995].value <= threshold=0.3465735912322998
Class: mRNA vaccine + mRNA vaccine
Rules_71	passed counts:3
node_0: feature_name=LOC121141072	feature_id[947].value > threshold=0.3465735912322998
node_240: feature_name=LOC101844787	feature_id[0].value <= threshold=1.2424533367156982
node_241: feature_name=Irf7	feature_id[1195].value <= threshold=2.0126758217811584
node_242: feature_name=Rplp2	feature_id[1184].value > threshold=2.3502402305603027
node_256: feature_name=Coro1b	feature_id[1113].value <= threshold=1.497866153717041
node_257: feature_name=Esd	feature_id[563].value <= threshold=1.7005987167358398
node_258: feature_name=LOC101831331	feature_id[116].value <= threshold=0.3465735912322998
node_259: feature_name=F2rl2	feature_id[435].value <= threshold=0.8958797454833984
node_260: feature_name=Gtf2a2	feature_id[407].value > threshold=0.3465735912322998
node_266: feature_name=LOC101827709	feature_id[657].value > threshold=0.3465735912322998
node_272: feature_name=rna-NC-013276.1:1101..2662	feature_id[440].value > threshold=3.6361992359161377
Class: mRNA vaccine + Attenuated vaccine
Rules_72	passed counts:3
node_0: feature_name=LOC121141072	feature_id[947].value > threshold=0.3465735912322998
node_240: feature_name=LOC101844787	feature_id[0].value <= threshold=1.2424533367156982
node_241: feature_name=Irf7	feature_id[1195].value <= threshold=2.0126758217811584
node_242: feature_name=Rplp2	feature_id[1184].value <= threshold=2.3502402305603027
node_243: feature_name=Itm2b	feature_id[568].value <= threshold=2.2499048709869385
node_244: feature_name=Ankrd11	feature_id[1819].value > threshold=1.2424533367156982
Class: Non-vaccinated
Rules_73	passed counts:3
node_0: feature_name=LOC121141072	feature_id[947].value <= threshold=0.3465735912322998
node_1: feature_name=Atp5mk	feature_id[667].value > threshold=1.497866153717041
node_155: feature_name=LOC101828355	feature_id[11].value <= threshold=3.624251961708069
node_156: feature_name=LOC101832408	feature_id[985].value > threshold=2.1383330821990967
node_206: feature_name=Mrpl43	feature_id[705].value > threshold=0.3465735912322998
node_218: feature_name=Rplp2	feature_id[1184].value > threshold=3.039966583251953
node_224: feature_name=Tial1	feature_id[1298].value > threshold=0.3465735912322998
Class: mRNA vaccine + Attenuated vaccine
Rules_74	passed counts:3
node_0: feature_name=LOC121141072	feature_id[947].value <= threshold=0.3465735912322998
node_1: feature_name=Atp5mk	feature_id[667].value > threshold=1.497866153717041
node_155: feature_name=LOC101828355	feature_id[11].value <= threshold=3.624251961708069
node_156: feature_name=LOC101832408	feature_id[985].value > threshold=2.1383330821990967
node_206: feature_name=Mrpl43	feature_id[705].value > threshold=0.3465735912322998
node_218: feature_name=Rplp2	feature_id[1184].value <= threshold=3.039966583251953
node_219: feature_name=Tpt1	feature_id[554].value <= threshold=3.1745694875717163
node_220: feature_name=Rpl27a	feature_id[1513].value <= threshold=2.6287477016448975
Class: Adenovirus vaccine + Adenovirus vaccine
Rules_75	passed counts:3
node_0: feature_name=LOC121141072	feature_id[947].value <= threshold=0.3465735912322998
node_1: feature_name=Atp5mk	feature_id[667].value > threshold=1.497866153717041
node_155: feature_name=LOC101828355	feature_id[11].value <= threshold=3.624251961708069
node_156: feature_name=LOC101832408	feature_id[985].value <= threshold=2.1383330821990967
node_157: feature_name=Mki67	feature_id[1255].value <= threshold=2.3410656452178955
node_158: feature_name=LOC110340678	feature_id[1426].value > threshold=0.3465735912322998
Class: Non-vaccinated
Rules_76	passed counts:3
node_0: feature_name=LOC121141072	feature_id[947].value <= threshold=0.3465735912322998
node_1: feature_name=Atp5mk	feature_id[667].value > threshold=1.497866153717041
node_155: feature_name=LOC101828355	feature_id[11].value <= threshold=3.624251961708069
node_156: feature_name=LOC101832408	feature_id[985].value <= threshold=2.1383330821990967
node_157: feature_name=Mki67	feature_id[1255].value <= threshold=2.3410656452178955
node_158: feature_name=LOC110340678	feature_id[1426].value <= threshold=0.3465735912322998
node_159: feature_name=Sec61g	feature_id[54].value > threshold=1.7005987167358398
node_167: feature_name=Rnf166	feature_id[1831].value <= threshold=0.8958797454833984
node_168: feature_name=Oga	feature_id[692].value <= threshold=1.2424533367156982
node_169: feature_name=Mmp11	feature_id[216].value <= threshold=0.3465735912322998
node_170: feature_name=Dynlrb2	feature_id[1883].value <= threshold=0.8958797454833984
node_171: feature_name=LOC110341645	feature_id[1583].value <= threshold=0.3465735912322998
node_172: feature_name=rna-NC-013276.1:1101..2662	feature_id[440].value <= threshold=1.7005987167358398
node_173: feature_name=Cdipt	feature_id[1355].value > threshold=0.3465735912322998
Class: Adenovirus vaccine + Adenovirus vaccine
Rules_77	passed counts:3
node_0: feature_name=LOC121141072	feature_id[947].value <= threshold=0.3465735912322998
node_1: feature_name=Atp5mk	feature_id[667].value > threshold=1.497866153717041
node_155: feature_name=LOC101828355	feature_id[11].value <= threshold=3.624251961708069
node_156: feature_name=LOC101832408	feature_id[985].value <= threshold=2.1383330821990967
node_157: feature_name=Mki67	feature_id[1255].value <= threshold=2.3410656452178955
node_158: feature_name=LOC110340678	feature_id[1426].value <= threshold=0.3465735912322998
node_159: feature_name=Sec61g	feature_id[54].value <= threshold=1.7005987167358398
node_160: feature_name=LOC101831493	feature_id[1873].value > threshold=0.8958797454833984
Class: Adenovirus vaccine + Adenovirus vaccine
Rules_78	passed counts:3
node_0: feature_name=LOC121141072	feature_id[947].value <= threshold=0.3465735912322998
node_1: feature_name=Atp5mk	feature_id[667].value > threshold=1.497866153717041
node_155: feature_name=LOC101828355	feature_id[11].value <= threshold=3.624251961708069
node_156: feature_name=LOC101832408	feature_id[985].value <= threshold=2.1383330821990967
node_157: feature_name=Mki67	feature_id[1255].value <= threshold=2.3410656452178955
node_158: feature_name=LOC110340678	feature_id[1426].value <= threshold=0.3465735912322998
node_159: feature_name=Sec61g	feature_id[54].value <= threshold=1.7005987167358398
node_160: feature_name=LOC101831493	feature_id[1873].value <= threshold=0.8958797454833984
node_161: feature_name=LOC101824440	feature_id[1565].value > threshold=1.35402512550354
Class: Non-vaccinated
Rules_79	passed counts:3
node_0: feature_name=LOC121141072	feature_id[947].value <= threshold=0.3465735912322998
node_1: feature_name=Atp5mk	feature_id[667].value <= threshold=1.497866153717041
node_2: feature_name=Tmsb4x	feature_id[324].value > threshold=4.714014530181885
node_76: feature_name=LOC121144029	feature_id[1543].value > threshold=0.8958797454833984
node_124: feature_name=Acvrl1	feature_id[104].value > threshold=0.3465735912322998
node_150: feature_name=Itm2b	feature_id[568].value <= threshold=2.1383330821990967
node_151: feature_name=Muc5ac	feature_id[1172].value <= threshold=0.3465735912322998
Class: mRNA vaccine + mRNA vaccine
Rules_80	passed counts:3
node_0: feature_name=LOC121141072	feature_id[947].value <= threshold=0.3465735912322998
node_1: feature_name=Atp5mk	feature_id[667].value <= threshold=1.497866153717041
node_2: feature_name=Tmsb4x	feature_id[324].value > threshold=4.714014530181885
node_76: feature_name=LOC121144029	feature_id[1543].value > threshold=0.8958797454833984
node_124: feature_name=Acvrl1	feature_id[104].value <= threshold=0.3465735912322998
node_125: feature_name=LOC101831558	feature_id[769].value <= threshold=0.3465735912322998
node_126: feature_name=Ahnak	feature_id[949].value > threshold=0.3465735912322998
node_134: feature_name=Fbxl15	feature_id[683].value > threshold=0.3465735912322998
node_146: feature_name=LOC101829732	feature_id[202].value <= threshold=1.6661022305488586
Class: Adenovirus vaccine + Adenovirus vaccine
Rules_81	passed counts:3
node_0: feature_name=LOC121141072	feature_id[947].value <= threshold=0.3465735912322998
node_1: feature_name=Atp5mk	feature_id[667].value <= threshold=1.497866153717041
node_2: feature_name=Tmsb4x	feature_id[324].value > threshold=4.714014530181885
node_76: feature_name=LOC121144029	feature_id[1543].value > threshold=0.8958797454833984
node_124: feature_name=Acvrl1	feature_id[104].value <= threshold=0.3465735912322998
node_125: feature_name=LOC101831558	feature_id[769].value <= threshold=0.3465735912322998
node_126: feature_name=Ahnak	feature_id[949].value > threshold=0.3465735912322998
node_134: feature_name=Fbxl15	feature_id[683].value <= threshold=0.3465735912322998
node_135: feature_name=Cotl1	feature_id[1858].value <= threshold=0.3465735912322998
node_136: feature_name=Knop1	feature_id[1448].value <= threshold=0.3465735912322998
Class: mRNA vaccine + mRNA vaccine
Rules_82	passed counts:3
node_0: feature_name=LOC121141072	feature_id[947].value <= threshold=0.3465735912322998
node_1: feature_name=Atp5mk	feature_id[667].value <= threshold=1.497866153717041
node_2: feature_name=Tmsb4x	feature_id[324].value > threshold=4.714014530181885
node_76: feature_name=LOC121144029	feature_id[1543].value > threshold=0.8958797454833984
node_124: feature_name=Acvrl1	feature_id[104].value <= threshold=0.3465735912322998
node_125: feature_name=LOC101831558	feature_id[769].value <= threshold=0.3465735912322998
node_126: feature_name=Ahnak	feature_id[949].value <= threshold=0.3465735912322998
node_127: feature_name=Gan	feature_id[1874].value > threshold=0.3465735912322998
Class: Adenovirus vaccine + Adenovirus vaccine
Rules_83	passed counts:3
node_0: feature_name=LOC121141072	feature_id[947].value <= threshold=0.3465735912322998
node_1: feature_name=Atp5mk	feature_id[667].value <= threshold=1.497866153717041
node_2: feature_name=Tmsb4x	feature_id[324].value > threshold=4.714014530181885
node_76: feature_name=LOC121144029	feature_id[1543].value > threshold=0.8958797454833984
node_124: feature_name=Acvrl1	feature_id[104].value <= threshold=0.3465735912322998
node_125: feature_name=LOC101831558	feature_id[769].value <= threshold=0.3465735912322998
node_126: feature_name=Ahnak	feature_id[949].value <= threshold=0.3465735912322998
node_127: feature_name=Gan	feature_id[1874].value <= threshold=0.3465735912322998
node_128: feature_name=Rnh1	feature_id[1201].value <= threshold=0.8958797454833984
Class: mRNA vaccine + mRNA vaccine
Rules_84	passed counts:3
node_0: feature_name=LOC121141072	feature_id[947].value <= threshold=0.3465735912322998
node_1: feature_name=Atp5mk	feature_id[667].value <= threshold=1.497866153717041
node_2: feature_name=Tmsb4x	feature_id[324].value > threshold=4.714014530181885
node_76: feature_name=LOC121144029	feature_id[1543].value <= threshold=0.8958797454833984
node_77: feature_name=Rps17	feature_id[1703].value > threshold=3.1132683753967285
node_117: feature_name=Dock8	feature_id[846].value <= threshold=1.2424533367156982
node_118: feature_name=Sec61g	feature_id[54].value > threshold=1.8688347935676575
Class: mRNA vaccine + Attenuated vaccine
Rules_85	passed counts:3
node_0: feature_name=LOC121141072	feature_id[947].value <= threshold=0.3465735912322998
node_1: feature_name=Atp5mk	feature_id[667].value <= threshold=1.497866153717041
node_2: feature_name=Tmsb4x	feature_id[324].value > threshold=4.714014530181885
node_76: feature_name=LOC121144029	feature_id[1543].value <= threshold=0.8958797454833984
node_77: feature_name=Rps17	feature_id[1703].value <= threshold=3.1132683753967285
node_78: feature_name=Sephs2	feature_id[1341].value <= threshold=0.3465735912322998
node_79: feature_name=LOC101843909	feature_id[1310].value > threshold=1.497866153717041
node_95: feature_name=Tnks2	feature_id[784].value <= threshold=0.3465735912322998
node_96: feature_name=Selenos	feature_id[1783].value > threshold=0.3465735912322998
node_104: feature_name=Hsbp1	feature_id[1869].value <= threshold=1.2424533367156982
node_105: feature_name=LOC101824003	feature_id[1743].value > threshold=0.3465735912322998
Class: mRNA vaccine + Attenuated vaccine
Rules_86	passed counts:3
node_0: feature_name=LOC121141072	feature_id[947].value <= threshold=0.3465735912322998
node_1: feature_name=Atp5mk	feature_id[667].value <= threshold=1.497866153717041
node_2: feature_name=Tmsb4x	feature_id[324].value > threshold=4.714014530181885
node_76: feature_name=LOC121144029	feature_id[1543].value <= threshold=0.8958797454833984
node_77: feature_name=Rps17	feature_id[1703].value <= threshold=3.1132683753967285
node_78: feature_name=Sephs2	feature_id[1341].value <= threshold=0.3465735912322998
node_79: feature_name=LOC101843909	feature_id[1310].value > threshold=1.497866153717041
node_95: feature_name=Tnks2	feature_id[784].value <= threshold=0.3465735912322998
node_96: feature_name=Selenos	feature_id[1783].value > threshold=0.3465735912322998
node_104: feature_name=Hsbp1	feature_id[1869].value <= threshold=1.2424533367156982
node_105: feature_name=LOC101824003	feature_id[1743].value <= threshold=0.3465735912322998
node_106: feature_name=Acly	feature_id[433].value <= threshold=0.3465735912322998
Class: mRNA vaccine + mRNA vaccine
Rules_87	passed counts:3
node_0: feature_name=LOC121141072	feature_id[947].value <= threshold=0.3465735912322998
node_1: feature_name=Atp5mk	feature_id[667].value <= threshold=1.497866153717041
node_2: feature_name=Tmsb4x	feature_id[324].value > threshold=4.714014530181885
node_76: feature_name=LOC121144029	feature_id[1543].value <= threshold=0.8958797454833984
node_77: feature_name=Rps17	feature_id[1703].value <= threshold=3.1132683753967285
node_78: feature_name=Sephs2	feature_id[1341].value <= threshold=0.3465735912322998
node_79: feature_name=LOC101843909	feature_id[1310].value <= threshold=1.497866153717041
node_80: feature_name=Ndufb8	feature_id[709].value > threshold=0.3465735912322998
node_88: feature_name=Rps15a	feature_id[1461].value > threshold=3.2551292181015015
Class: Attenuated vaccine + Attenuated vaccine
Rules_88	passed counts:3
node_0: feature_name=LOC121141072	feature_id[947].value <= threshold=0.3465735912322998
node_1: feature_name=Atp5mk	feature_id[667].value <= threshold=1.497866153717041
node_2: feature_name=Tmsb4x	feature_id[324].value > threshold=4.714014530181885
node_76: feature_name=LOC121144029	feature_id[1543].value <= threshold=0.8958797454833984
node_77: feature_name=Rps17	feature_id[1703].value <= threshold=3.1132683753967285
node_78: feature_name=Sephs2	feature_id[1341].value <= threshold=0.3465735912322998
node_79: feature_name=LOC101843909	feature_id[1310].value <= threshold=1.497866153717041
node_80: feature_name=Ndufb8	feature_id[709].value <= threshold=0.3465735912322998
node_81: feature_name=Ppp1r11	feature_id[192].value > threshold=1.0397207736968994
Class: Non-vaccinated
Rules_89	passed counts:3
node_0: feature_name=LOC121141072	feature_id[947].value <= threshold=0.3465735912322998
node_1: feature_name=Atp5mk	feature_id[667].value <= threshold=1.497866153717041
node_2: feature_name=Tmsb4x	feature_id[324].value <= threshold=4.714014530181885
node_3: feature_name=Sec61g	feature_id[54].value > threshold=2.2499048709869385
node_49: feature_name=Eef1g	feature_id[950].value > threshold=0.8958797454833984
node_61: feature_name=Eny2	feature_id[309].value <= threshold=0.8958797454833984
node_62: feature_name=Acod1	feature_id[497].value > threshold=1.2424533367156982
node_72: feature_name=Rnh1	feature_id[1201].value <= threshold=0.3465735912322998
Class: mRNA vaccine + mRNA vaccine
Rules_90	passed counts:3
node_0: feature_name=LOC121141072	feature_id[947].value <= threshold=0.3465735912322998
node_1: feature_name=Atp5mk	feature_id[667].value <= threshold=1.497866153717041
node_2: feature_name=Tmsb4x	feature_id[324].value <= threshold=4.714014530181885
node_3: feature_name=Sec61g	feature_id[54].value > threshold=2.2499048709869385
node_49: feature_name=Eef1g	feature_id[950].value <= threshold=0.8958797454833984
node_50: feature_name=LOC121141172	feature_id[961].value > threshold=0.3465735912322998
node_54: feature_name=LOC121140331	feature_id[795].value > threshold=0.8958797454833984
node_58: feature_name=Psma1	feature_id[1472].value <= threshold=0.6931471824645996
Class: Non-vaccinated
Rules_91	passed counts:3
node_0: feature_name=LOC121141072	feature_id[947].value <= threshold=0.3465735912322998
node_1: feature_name=Atp5mk	feature_id[667].value <= threshold=1.497866153717041
node_2: feature_name=Tmsb4x	feature_id[324].value <= threshold=4.714014530181885
node_3: feature_name=Sec61g	feature_id[54].value <= threshold=2.2499048709869385
node_4: feature_name=Ptbp3	feature_id[1943].value <= threshold=1.2424533367156982
node_5: feature_name=LOC121141518	feature_id[1073].value <= threshold=0.3465735912322998
node_6: feature_name=Rps3	feature_id[1611].value <= threshold=3.3140207529067993
node_7: feature_name=Mrpl17	feature_id[1531].value <= threshold=0.3465735912322998
node_8: feature_name=Cfap161	feature_id[1683].value <= threshold=0.3465735912322998
node_9: feature_name=Bola2b	feature_id[1373].value <= threshold=0.3465735912322998
node_10: feature_name=Map1lc3b	feature_id[1840].value > threshold=0.3465735912322998
Class: Non-vaccinated
Rules_92	passed counts:2
node_0: feature_name=LOC121141072	feature_id[947].value > threshold=0.3465735912322998
node_240: feature_name=LOC101844787	feature_id[0].value > threshold=1.2424533367156982
node_368: feature_name=LOC101844787	feature_id[0].value > threshold=2.1383330821990967
node_436: feature_name=Ndufc2	feature_id[1633].value <= threshold=1.2424533367156982
node_437: feature_name=Iqgap1	feature_id[1711].value <= threshold=1.2424533367156982
node_438: feature_name=Rpl13	feature_id[1816].value <= threshold=2.4414010047912598
node_439: feature_name=Mef2a	feature_id[1776].value > threshold=0.3465735912322998
node_441: feature_name=Mark2	feature_id[982].value <= threshold=0.3465735912322998
Class: mRNA vaccine + mRNA vaccine
Rules_93	passed counts:2
node_0: feature_name=LOC121141072	feature_id[947].value > threshold=0.3465735912322998
node_240: feature_name=LOC101844787	feature_id[0].value > threshold=1.2424533367156982
node_368: feature_name=LOC101844787	feature_id[0].value <= threshold=2.1383330821990967
node_369: feature_name=LOC101822574	feature_id[1833].value > threshold=2.1383330821990967
node_391: feature_name=Rps13	feature_id[1464].value <= threshold=3.3140207529067993
node_392: feature_name=Pstpip2	feature_id[241].value <= threshold=0.8958797454833984
node_393: feature_name=Sting1	feature_id[45].value <= threshold=1.2424533367156982
node_394: feature_name=Borcs7	feature_id[674].value <= threshold=0.3465735912322998
node_395: feature_name=Bbip1	feature_id[640].value > threshold=0.3465735912322998
node_403: feature_name=Abca1	feature_id[1976].value <= threshold=0.8958797454833984
node_404: feature_name=Necap2	feature_id[26].value <= threshold=1.2424533367156982
node_405: feature_name=Pdcd4	feature_id[642].value > threshold=1.2424533367156982
Class: mRNA vaccine + mRNA vaccine
Rules_94	passed counts:2
node_0: feature_name=LOC121141072	feature_id[947].value > threshold=0.3465735912322998
node_240: feature_name=LOC101844787	feature_id[0].value > threshold=1.2424533367156982
node_368: feature_name=LOC101844787	feature_id[0].value <= threshold=2.1383330821990967
node_369: feature_name=LOC101822574	feature_id[1833].value > threshold=2.1383330821990967
node_391: feature_name=Rps13	feature_id[1464].value <= threshold=3.3140207529067993
node_392: feature_name=Pstpip2	feature_id[241].value <= threshold=0.8958797454833984
node_393: feature_name=Sting1	feature_id[45].value <= threshold=1.2424533367156982
node_394: feature_name=Borcs7	feature_id[674].value <= threshold=0.3465735912322998
node_395: feature_name=Bbip1	feature_id[640].value <= threshold=0.3465735912322998
node_396: feature_name=Epsti1	feature_id[537].value > threshold=1.589026927947998
node_400: feature_name=Aprt	feature_id[1827].value > threshold=2.359249472618103
Class: Non-vaccinated
Rules_95	passed counts:2
node_0: feature_name=LOC121141072	feature_id[947].value > threshold=0.3465735912322998
node_240: feature_name=LOC101844787	feature_id[0].value > threshold=1.2424533367156982
node_368: feature_name=LOC101844787	feature_id[0].value <= threshold=2.1383330821990967
node_369: feature_name=LOC101822574	feature_id[1833].value <= threshold=2.1383330821990967
node_370: feature_name=Aim2	feature_id[119].value <= threshold=0.3465735912322998
node_371: feature_name=Chfr	feature_id[258].value <= threshold=0.3465735912322998
node_372: feature_name=Rplp2	feature_id[1184].value > threshold=3.1513094902038574
node_378: feature_name=Spcs2	feature_id[167].value <= threshold=1.497866153717041
node_379: feature_name=Bloc1s2	feature_id[717].value <= threshold=0.8958797454833984
Class: Adenovirus vaccine + Adenovirus vaccine
Rules_96	passed counts:2
node_0: feature_name=LOC121141072	feature_id[947].value > threshold=0.3465735912322998
node_240: feature_name=LOC101844787	feature_id[0].value > threshold=1.2424533367156982
node_368: feature_name=LOC101844787	feature_id[0].value <= threshold=2.1383330821990967
node_369: feature_name=LOC101822574	feature_id[1833].value <= threshold=2.1383330821990967
node_370: feature_name=Aim2	feature_id[119].value <= threshold=0.3465735912322998
node_371: feature_name=Chfr	feature_id[258].value <= threshold=0.3465735912322998
node_372: feature_name=Rplp2	feature_id[1184].value <= threshold=3.1513094902038574
node_373: feature_name=Hsdl1	feature_id[1863].value > threshold=0.3465735912322998
node_375: feature_name=Batf3	feature_id[412].value <= threshold=0.3465735912322998
Class: Non-vaccinated
Rules_97	passed counts:2
node_0: feature_name=LOC121141072	feature_id[947].value > threshold=0.3465735912322998
node_240: feature_name=LOC101844787	feature_id[0].value <= threshold=1.2424533367156982
node_241: feature_name=Irf7	feature_id[1195].value > threshold=2.0126758217811584
node_299: feature_name=LOC101825013	feature_id[7].value > threshold=0.3465735912322998
node_355: feature_name=Smndc1	feature_id[648].value > threshold=0.3465735912322998
node_363: feature_name=Sting1	feature_id[45].value > threshold=0.3465735912322998
node_365: feature_name=LOC101824440	feature_id[1565].value <= threshold=1.7917594909667969
Class: Non-vaccinated
Rules_98	passed counts:2
node_0: feature_name=LOC121141072	feature_id[947].value > threshold=0.3465735912322998
node_240: feature_name=LOC101844787	feature_id[0].value <= threshold=1.2424533367156982
node_241: feature_name=Irf7	feature_id[1195].value > threshold=2.0126758217811584
node_299: feature_name=LOC101825013	feature_id[7].value <= threshold=0.3465735912322998
node_300: feature_name=Plekhb1	feature_id[1592].value <= threshold=0.3465735912322998
node_301: feature_name=Gstp1	feature_id[1119].value > threshold=1.497866153717041
node_319: feature_name=Gan	feature_id[1874].value > threshold=2.7276605367660522
Class: Adenovirus vaccine + Adenovirus vaccine
Rules_99	passed counts:2
node_0: feature_name=LOC121141072	feature_id[947].value > threshold=0.3465735912322998
node_240: feature_name=LOC101844787	feature_id[0].value <= threshold=1.2424533367156982
node_241: feature_name=Irf7	feature_id[1195].value > threshold=2.0126758217811584
node_299: feature_name=LOC101825013	feature_id[7].value <= threshold=0.3465735912322998
node_300: feature_name=Plekhb1	feature_id[1592].value <= threshold=0.3465735912322998
node_301: feature_name=Gstp1	feature_id[1119].value > threshold=1.497866153717041
node_319: feature_name=Gan	feature_id[1874].value <= threshold=2.7276605367660522
node_320: feature_name=LOC121141896	feature_id[384].value > threshold=1.35402512550354
Class: mRNA vaccine + mRNA vaccine
Rules_100	passed counts:2
node_0: feature_name=LOC121141072	feature_id[947].value > threshold=0.3465735912322998
node_240: feature_name=LOC101844787	feature_id[0].value <= threshold=1.2424533367156982
node_241: feature_name=Irf7	feature_id[1195].value > threshold=2.0126758217811584
node_299: feature_name=LOC101825013	feature_id[7].value <= threshold=0.3465735912322998
node_300: feature_name=Plekhb1	feature_id[1592].value <= threshold=0.3465735912322998
node_301: feature_name=Gstp1	feature_id[1119].value <= threshold=1.497866153717041
node_302: feature_name=Irf7	feature_id[1195].value > threshold=2.5249279737472534
node_306: feature_name=Rps6ka3	feature_id[170].value > threshold=0.3465735912322998
node_314: feature_name=LOC106021056	feature_id[901].value <= threshold=0.3465735912322998
Class: Adenovirus vaccine + Adenovirus vaccine
Rules_101	passed counts:2
node_0: feature_name=LOC121141072	feature_id[947].value > threshold=0.3465735912322998
node_240: feature_name=LOC101844787	feature_id[0].value <= threshold=1.2424533367156982
node_241: feature_name=Irf7	feature_id[1195].value <= threshold=2.0126758217811584
node_242: feature_name=Rplp2	feature_id[1184].value > threshold=2.3502402305603027
node_256: feature_name=Coro1b	feature_id[1113].value <= threshold=1.497866153717041
node_257: feature_name=Esd	feature_id[563].value <= threshold=1.7005987167358398
node_258: feature_name=LOC101831331	feature_id[116].value <= threshold=0.3465735912322998
node_259: feature_name=F2rl2	feature_id[435].value <= threshold=0.8958797454833984
node_260: feature_name=Gtf2a2	feature_id[407].value > threshold=0.3465735912322998
node_266: feature_name=LOC101827709	feature_id[657].value > threshold=0.3465735912322998
node_272: feature_name=rna-NC-013276.1:1101..2662	feature_id[440].value <= threshold=3.6361992359161377
node_273: feature_name=Stn1	feature_id[662].value <= threshold=0.3465735912322998
Class: Adenovirus vaccine + Adenovirus vaccine
Rules_102	passed counts:2
node_0: feature_name=LOC121141072	feature_id[947].value > threshold=0.3465735912322998
node_240: feature_name=LOC101844787	feature_id[0].value <= threshold=1.2424533367156982
node_241: feature_name=Irf7	feature_id[1195].value <= threshold=2.0126758217811584
node_242: feature_name=Rplp2	feature_id[1184].value > threshold=2.3502402305603027
node_256: feature_name=Coro1b	feature_id[1113].value <= threshold=1.497866153717041
node_257: feature_name=Esd	feature_id[563].value <= threshold=1.7005987167358398
node_258: feature_name=LOC101831331	feature_id[116].value <= threshold=0.3465735912322998
node_259: feature_name=F2rl2	feature_id[435].value <= threshold=0.8958797454833984
node_260: feature_name=Gtf2a2	feature_id[407].value > threshold=0.3465735912322998
node_266: feature_name=LOC101827709	feature_id[657].value <= threshold=0.3465735912322998
node_267: feature_name=Cd81	feature_id[1156].value > threshold=1.6661022305488586
Class: mRNA vaccine + Attenuated vaccine
Rules_103	passed counts:2
node_0: feature_name=LOC121141072	feature_id[947].value > threshold=0.3465735912322998
node_240: feature_name=LOC101844787	feature_id[0].value <= threshold=1.2424533367156982
node_241: feature_name=Irf7	feature_id[1195].value <= threshold=2.0126758217811584
node_242: feature_name=Rplp2	feature_id[1184].value > threshold=2.3502402305603027
node_256: feature_name=Coro1b	feature_id[1113].value <= threshold=1.497866153717041
node_257: feature_name=Esd	feature_id[563].value <= threshold=1.7005987167358398
node_258: feature_name=LOC101831331	feature_id[116].value <= threshold=0.3465735912322998
node_259: feature_name=F2rl2	feature_id[435].value <= threshold=0.8958797454833984
node_260: feature_name=Gtf2a2	feature_id[407].value <= threshold=0.3465735912322998
node_261: feature_name=Ndufc2	feature_id[1633].value > threshold=0.8958797454833984
node_263: feature_name=Slco3a1	feature_id[1762].value > threshold=0.3465735912322998
Class: mRNA vaccine + mRNA vaccine
Rules_104	passed counts:2
node_0: feature_name=LOC121141072	feature_id[947].value > threshold=0.3465735912322998
node_240: feature_name=LOC101844787	feature_id[0].value <= threshold=1.2424533367156982
node_241: feature_name=Irf7	feature_id[1195].value <= threshold=2.0126758217811584
node_242: feature_name=Rplp2	feature_id[1184].value <= threshold=2.3502402305603027
node_243: feature_name=Itm2b	feature_id[568].value <= threshold=2.2499048709869385
node_244: feature_name=Ankrd11	feature_id[1819].value <= threshold=1.2424533367156982
node_245: feature_name=Ehbp1l1	feature_id[1044].value > threshold=0.8958797454833984
Class: mRNA vaccine + Attenuated vaccine
Rules_105	passed counts:2
node_0: feature_name=LOC121141072	feature_id[947].value <= threshold=0.3465735912322998
node_1: feature_name=Atp5mk	feature_id[667].value > threshold=1.497866153717041
node_155: feature_name=LOC101828355	feature_id[11].value > threshold=3.624251961708069
node_229: feature_name=Kdm2a	feature_id[1101].value <= threshold=0.3465735912322998
node_230: feature_name=Eif4g2	feature_id[1489].value <= threshold=0.8958797454833984
node_231: feature_name=Pold4	feature_id[1105].value > threshold=1.0397207736968994
node_233: feature_name=Htr7	feature_id[792].value > threshold=0.3465735912322998
Class: mRNA vaccine + mRNA vaccine
Rules_106	passed counts:2
node_0: feature_name=LOC121141072	feature_id[947].value <= threshold=0.3465735912322998
node_1: feature_name=Atp5mk	feature_id[667].value > threshold=1.497866153717041
node_155: feature_name=LOC101828355	feature_id[11].value <= threshold=3.624251961708069
node_156: feature_name=LOC101832408	feature_id[985].value > threshold=2.1383330821990967
node_206: feature_name=Mrpl43	feature_id[705].value > threshold=0.3465735912322998
node_218: feature_name=Rplp2	feature_id[1184].value > threshold=3.039966583251953
node_224: feature_name=Tial1	feature_id[1298].value <= threshold=0.3465735912322998
node_225: feature_name=Lamtor1	feature_id[1568].value > threshold=0.5493061542510986
Class: Attenuated vaccine + Attenuated vaccine
Rules_107	passed counts:2
node_0: feature_name=LOC121141072	feature_id[947].value <= threshold=0.3465735912322998
node_1: feature_name=Atp5mk	feature_id[667].value > threshold=1.497866153717041
node_155: feature_name=LOC101828355	feature_id[11].value <= threshold=3.624251961708069
node_156: feature_name=LOC101832408	feature_id[985].value > threshold=2.1383330821990967
node_206: feature_name=Mrpl43	feature_id[705].value > threshold=0.3465735912322998
node_218: feature_name=Rplp2	feature_id[1184].value > threshold=3.039966583251953
node_224: feature_name=Tial1	feature_id[1298].value <= threshold=0.3465735912322998
node_225: feature_name=Lamtor1	feature_id[1568].value <= threshold=0.5493061542510986
Class: mRNA vaccine + mRNA vaccine
Rules_108	passed counts:2
node_0: feature_name=LOC121141072	feature_id[947].value <= threshold=0.3465735912322998
node_1: feature_name=Atp5mk	feature_id[667].value > threshold=1.497866153717041
node_155: feature_name=LOC101828355	feature_id[11].value <= threshold=3.624251961708069
node_156: feature_name=LOC101832408	feature_id[985].value > threshold=2.1383330821990967
node_206: feature_name=Mrpl43	feature_id[705].value <= threshold=0.3465735912322998
node_207: feature_name=Wdr74	feature_id[972].value > threshold=0.3465735912322998
node_213: feature_name=Unc93b1	feature_id[423].value <= threshold=0.8958797454833984
node_214: feature_name=rna-NC-013276.1:1101..2662	feature_id[440].value <= threshold=3.7308201789855957
Class: Attenuated vaccine + Attenuated vaccine
Rules_109	passed counts:2
node_0: feature_name=LOC121141072	feature_id[947].value <= threshold=0.3465735912322998
node_1: feature_name=Atp5mk	feature_id[667].value > threshold=1.497866153717041
node_155: feature_name=LOC101828355	feature_id[11].value <= threshold=3.624251961708069
node_156: feature_name=LOC101832408	feature_id[985].value <= threshold=2.1383330821990967
node_157: feature_name=Mki67	feature_id[1255].value <= threshold=2.3410656452178955
node_158: feature_name=LOC110340678	feature_id[1426].value <= threshold=0.3465735912322998
node_159: feature_name=Sec61g	feature_id[54].value > threshold=1.7005987167358398
node_167: feature_name=Rnf166	feature_id[1831].value > threshold=0.8958797454833984
Class: Attenuated vaccine + Attenuated vaccine
Rules_110	passed counts:2
node_0: feature_name=LOC121141072	feature_id[947].value <= threshold=0.3465735912322998
node_1: feature_name=Atp5mk	feature_id[667].value > threshold=1.497866153717041
node_155: feature_name=LOC101828355	feature_id[11].value <= threshold=3.624251961708069
node_156: feature_name=LOC101832408	feature_id[985].value <= threshold=2.1383330821990967
node_157: feature_name=Mki67	feature_id[1255].value <= threshold=2.3410656452178955
node_158: feature_name=LOC110340678	feature_id[1426].value <= threshold=0.3465735912322998
node_159: feature_name=Sec61g	feature_id[54].value > threshold=1.7005987167358398
node_167: feature_name=Rnf166	feature_id[1831].value <= threshold=0.8958797454833984
node_168: feature_name=Oga	feature_id[692].value > threshold=1.2424533367156982
Class: Non-vaccinated
Rules_111	passed counts:2
node_0: feature_name=LOC121141072	feature_id[947].value <= threshold=0.3465735912322998
node_1: feature_name=Atp5mk	feature_id[667].value > threshold=1.497866153717041
node_155: feature_name=LOC101828355	feature_id[11].value <= threshold=3.624251961708069
node_156: feature_name=LOC101832408	feature_id[985].value <= threshold=2.1383330821990967
node_157: feature_name=Mki67	feature_id[1255].value <= threshold=2.3410656452178955
node_158: feature_name=LOC110340678	feature_id[1426].value <= threshold=0.3465735912322998
node_159: feature_name=Sec61g	feature_id[54].value > threshold=1.7005987167358398
node_167: feature_name=Rnf166	feature_id[1831].value <= threshold=0.8958797454833984
node_168: feature_name=Oga	feature_id[692].value <= threshold=1.2424533367156982
node_169: feature_name=Mmp11	feature_id[216].value > threshold=0.3465735912322998
Class: mRNA vaccine + mRNA vaccine
Rules_112	passed counts:2
node_0: feature_name=LOC121141072	feature_id[947].value <= threshold=0.3465735912322998
node_1: feature_name=Atp5mk	feature_id[667].value > threshold=1.497866153717041
node_155: feature_name=LOC101828355	feature_id[11].value <= threshold=3.624251961708069
node_156: feature_name=LOC101832408	feature_id[985].value <= threshold=2.1383330821990967
node_157: feature_name=Mki67	feature_id[1255].value <= threshold=2.3410656452178955
node_158: feature_name=LOC110340678	feature_id[1426].value <= threshold=0.3465735912322998
node_159: feature_name=Sec61g	feature_id[54].value > threshold=1.7005987167358398
node_167: feature_name=Rnf166	feature_id[1831].value <= threshold=0.8958797454833984
node_168: feature_name=Oga	feature_id[692].value <= threshold=1.2424533367156982
node_169: feature_name=Mmp11	feature_id[216].value <= threshold=0.3465735912322998
node_170: feature_name=Dynlrb2	feature_id[1883].value <= threshold=0.8958797454833984
node_171: feature_name=LOC110341645	feature_id[1583].value <= threshold=0.3465735912322998
node_172: feature_name=rna-NC-013276.1:1101..2662	feature_id[440].value <= threshold=1.7005987167358398
node_173: feature_name=Cdipt	feature_id[1355].value <= threshold=0.3465735912322998
node_174: feature_name=Commd6	feature_id[68].value <= threshold=1.2424533367156982
Class: Non-vaccinated
Rules_113	passed counts:2
node_0: feature_name=LOC121141072	feature_id[947].value <= threshold=0.3465735912322998
node_1: feature_name=Atp5mk	feature_id[667].value > threshold=1.497866153717041
node_155: feature_name=LOC101828355	feature_id[11].value <= threshold=3.624251961708069
node_156: feature_name=LOC101832408	feature_id[985].value <= threshold=2.1383330821990967
node_157: feature_name=Mki67	feature_id[1255].value <= threshold=2.3410656452178955
node_158: feature_name=LOC110340678	feature_id[1426].value <= threshold=0.3465735912322998
node_159: feature_name=Sec61g	feature_id[54].value <= threshold=1.7005987167358398
node_160: feature_name=LOC101831493	feature_id[1873].value <= threshold=0.8958797454833984
node_161: feature_name=LOC101824440	feature_id[1565].value <= threshold=1.35402512550354
node_162: feature_name=Idh3b	feature_id[220].value <= threshold=0.5493061542510986
Class: Attenuated vaccine + Attenuated vaccine
Rules_114	passed counts:2
node_0: feature_name=LOC121141072	feature_id[947].value <= threshold=0.3465735912322998
node_1: feature_name=Atp5mk	feature_id[667].value <= threshold=1.497866153717041
node_2: feature_name=Tmsb4x	feature_id[324].value > threshold=4.714014530181885
node_76: feature_name=LOC121144029	feature_id[1543].value > threshold=0.8958797454833984
node_124: feature_name=Acvrl1	feature_id[104].value > threshold=0.3465735912322998
node_150: feature_name=Itm2b	feature_id[568].value <= threshold=2.1383330821990967
node_151: feature_name=Muc5ac	feature_id[1172].value > threshold=0.3465735912322998
Class: Adenovirus vaccine + Adenovirus vaccine
Rules_115	passed counts:2
node_0: feature_name=LOC121141072	feature_id[947].value <= threshold=0.3465735912322998
node_1: feature_name=Atp5mk	feature_id[667].value <= threshold=1.497866153717041
node_2: feature_name=Tmsb4x	feature_id[324].value > threshold=4.714014530181885
node_76: feature_name=LOC121144029	feature_id[1543].value > threshold=0.8958797454833984
node_124: feature_name=Acvrl1	feature_id[104].value <= threshold=0.3465735912322998
node_125: feature_name=LOC101831558	feature_id[769].value <= threshold=0.3465735912322998
node_126: feature_name=Ahnak	feature_id[949].value > threshold=0.3465735912322998
node_134: feature_name=Fbxl15	feature_id[683].value <= threshold=0.3465735912322998
node_135: feature_name=Cotl1	feature_id[1858].value > threshold=0.3465735912322998
node_139: feature_name=Plekhb1	feature_id[1592].value > threshold=0.3465735912322998
Class: Adenovirus vaccine + Adenovirus vaccine
Rules_116	passed counts:2
node_0: feature_name=LOC121141072	feature_id[947].value <= threshold=0.3465735912322998
node_1: feature_name=Atp5mk	feature_id[667].value <= threshold=1.497866153717041
node_2: feature_name=Tmsb4x	feature_id[324].value > threshold=4.714014530181885
node_76: feature_name=LOC121144029	feature_id[1543].value <= threshold=0.8958797454833984
node_77: feature_name=Rps17	feature_id[1703].value > threshold=3.1132683753967285
node_117: feature_name=Dock8	feature_id[846].value <= threshold=1.2424533367156982
node_118: feature_name=Sec61g	feature_id[54].value <= threshold=1.8688347935676575
node_119: feature_name=Znrf1	feature_id[1899].value <= threshold=0.3465735912322998
Class: mRNA vaccine + mRNA vaccine
Rules_117	passed counts:2
node_0: feature_name=LOC121141072	feature_id[947].value <= threshold=0.3465735912322998
node_1: feature_name=Atp5mk	feature_id[667].value <= threshold=1.497866153717041
node_2: feature_name=Tmsb4x	feature_id[324].value > threshold=4.714014530181885
node_76: feature_name=LOC121144029	feature_id[1543].value <= threshold=0.8958797454833984
node_77: feature_name=Rps17	feature_id[1703].value <= threshold=3.1132683753967285
node_78: feature_name=Sephs2	feature_id[1341].value <= threshold=0.3465735912322998
node_79: feature_name=LOC101843909	feature_id[1310].value > threshold=1.497866153717041
node_95: feature_name=Tnks2	feature_id[784].value <= threshold=0.3465735912322998
node_96: feature_name=Selenos	feature_id[1783].value > threshold=0.3465735912322998
node_104: feature_name=Hsbp1	feature_id[1869].value <= threshold=1.2424533367156982
node_105: feature_name=LOC101824003	feature_id[1743].value <= threshold=0.3465735912322998
node_106: feature_name=Acly	feature_id[433].value > threshold=0.3465735912322998
Class: Adenovirus vaccine + Adenovirus vaccine
Rules_118	passed counts:2
node_0: feature_name=LOC121141072	feature_id[947].value <= threshold=0.3465735912322998
node_1: feature_name=Atp5mk	feature_id[667].value <= threshold=1.497866153717041
node_2: feature_name=Tmsb4x	feature_id[324].value > threshold=4.714014530181885
node_76: feature_name=LOC121144029	feature_id[1543].value <= threshold=0.8958797454833984
node_77: feature_name=Rps17	feature_id[1703].value <= threshold=3.1132683753967285
node_78: feature_name=Sephs2	feature_id[1341].value <= threshold=0.3465735912322998
node_79: feature_name=LOC101843909	feature_id[1310].value <= threshold=1.497866153717041
node_80: feature_name=Ndufb8	feature_id[709].value <= threshold=0.3465735912322998
node_81: feature_name=Ppp1r11	feature_id[192].value <= threshold=1.0397207736968994
node_82: feature_name=Bach1	feature_id[182].value > threshold=0.3465735912322998
Class: mRNA vaccine + mRNA vaccine
Rules_119	passed counts:2
node_0: feature_name=LOC121141072	feature_id[947].value <= threshold=0.3465735912322998
node_1: feature_name=Atp5mk	feature_id[667].value <= threshold=1.497866153717041
node_2: feature_name=Tmsb4x	feature_id[324].value > threshold=4.714014530181885
node_76: feature_name=LOC121144029	feature_id[1543].value <= threshold=0.8958797454833984
node_77: feature_name=Rps17	feature_id[1703].value <= threshold=3.1132683753967285
node_78: feature_name=Sephs2	feature_id[1341].value <= threshold=0.3465735912322998
node_79: feature_name=LOC101843909	feature_id[1310].value <= threshold=1.497866153717041
node_80: feature_name=Ndufb8	feature_id[709].value <= threshold=0.3465735912322998
node_81: feature_name=Ppp1r11	feature_id[192].value <= threshold=1.0397207736968994
node_82: feature_name=Bach1	feature_id[182].value <= threshold=0.3465735912322998
node_83: feature_name=Hnrnpul2	feature_id[965].value <= threshold=0.8958797454833984
Class: Attenuated vaccine + Attenuated vaccine
Rules_120	passed counts:2
node_0: feature_name=LOC121141072	feature_id[947].value <= threshold=0.3465735912322998
node_1: feature_name=Atp5mk	feature_id[667].value <= threshold=1.497866153717041
node_2: feature_name=Tmsb4x	feature_id[324].value <= threshold=4.714014530181885
node_3: feature_name=Sec61g	feature_id[54].value > threshold=2.2499048709869385
node_49: feature_name=Eef1g	feature_id[950].value > threshold=0.8958797454833984
node_61: feature_name=Eny2	feature_id[309].value <= threshold=0.8958797454833984
node_62: feature_name=Acod1	feature_id[497].value <= threshold=1.2424533367156982
node_63: feature_name=Iqgap1	feature_id[1711].value > threshold=1.497866153717041
node_69: feature_name=Gatd1	feature_id[1188].value > threshold=0.3465735912322998
Class: Attenuated vaccine + Attenuated vaccine
Rules_121	passed counts:2
node_0: feature_name=LOC121141072	feature_id[947].value <= threshold=0.3465735912322998
node_1: feature_name=Atp5mk	feature_id[667].value <= threshold=1.497866153717041
node_2: feature_name=Tmsb4x	feature_id[324].value <= threshold=4.714014530181885
node_3: feature_name=Sec61g	feature_id[54].value > threshold=2.2499048709869385
node_49: feature_name=Eef1g	feature_id[950].value > threshold=0.8958797454833984
node_61: feature_name=Eny2	feature_id[309].value <= threshold=0.8958797454833984
node_62: feature_name=Acod1	feature_id[497].value <= threshold=1.2424533367156982
node_63: feature_name=Iqgap1	feature_id[1711].value > threshold=1.497866153717041
node_69: feature_name=Gatd1	feature_id[1188].value <= threshold=0.3465735912322998
Class: Non-vaccinated
Rules_122	passed counts:2
node_0: feature_name=LOC121141072	feature_id[947].value <= threshold=0.3465735912322998
node_1: feature_name=Atp5mk	feature_id[667].value <= threshold=1.497866153717041
node_2: feature_name=Tmsb4x	feature_id[324].value <= threshold=4.714014530181885
node_3: feature_name=Sec61g	feature_id[54].value > threshold=2.2499048709869385
node_49: feature_name=Eef1g	feature_id[950].value <= threshold=0.8958797454833984
node_50: feature_name=LOC121141172	feature_id[961].value > threshold=0.3465735912322998
node_54: feature_name=LOC121140331	feature_id[795].value > threshold=0.8958797454833984
node_58: feature_name=Psma1	feature_id[1472].value > threshold=0.6931471824645996
Class: mRNA vaccine + mRNA vaccine
Rules_123	passed counts:2
node_0: feature_name=LOC121141072	feature_id[947].value <= threshold=0.3465735912322998
node_1: feature_name=Atp5mk	feature_id[667].value <= threshold=1.497866153717041
node_2: feature_name=Tmsb4x	feature_id[324].value <= threshold=4.714014530181885
node_3: feature_name=Sec61g	feature_id[54].value > threshold=2.2499048709869385
node_49: feature_name=Eef1g	feature_id[950].value <= threshold=0.8958797454833984
node_50: feature_name=LOC121141172	feature_id[961].value > threshold=0.3465735912322998
node_54: feature_name=LOC121140331	feature_id[795].value <= threshold=0.8958797454833984
node_55: feature_name=A4galt	feature_id[208].value > threshold=0.3465735912322998
Class: mRNA vaccine + Attenuated vaccine
Rules_124	passed counts:2
node_0: feature_name=LOC121141072	feature_id[947].value <= threshold=0.3465735912322998
node_1: feature_name=Atp5mk	feature_id[667].value <= threshold=1.497866153717041
node_2: feature_name=Tmsb4x	feature_id[324].value <= threshold=4.714014530181885
node_3: feature_name=Sec61g	feature_id[54].value <= threshold=2.2499048709869385
node_4: feature_name=Ptbp3	feature_id[1943].value > threshold=1.2424533367156982
node_42: feature_name=LOC101824003	feature_id[1743].value > threshold=0.3465735912322998
node_44: feature_name=Pold4	feature_id[1105].value > threshold=0.3465735912322998
Class: Non-vaccinated
Rules_125	passed counts:2
node_0: feature_name=LOC121141072	feature_id[947].value <= threshold=0.3465735912322998
node_1: feature_name=Atp5mk	feature_id[667].value <= threshold=1.497866153717041
node_2: feature_name=Tmsb4x	feature_id[324].value <= threshold=4.714014530181885
node_3: feature_name=Sec61g	feature_id[54].value <= threshold=2.2499048709869385
node_4: feature_name=Ptbp3	feature_id[1943].value <= threshold=1.2424533367156982
node_5: feature_name=LOC121141518	feature_id[1073].value > threshold=0.3465735912322998
node_37: feature_name=Heg1	feature_id[326].value > threshold=0.3465735912322998
Class: Adenovirus vaccine + Adenovirus vaccine
Rules_126	passed counts:2
node_0: feature_name=LOC121141072	feature_id[947].value <= threshold=0.3465735912322998
node_1: feature_name=Atp5mk	feature_id[667].value <= threshold=1.497866153717041
node_2: feature_name=Tmsb4x	feature_id[324].value <= threshold=4.714014530181885
node_3: feature_name=Sec61g	feature_id[54].value <= threshold=2.2499048709869385
node_4: feature_name=Ptbp3	feature_id[1943].value <= threshold=1.2424533367156982
node_5: feature_name=LOC121141518	feature_id[1073].value <= threshold=0.3465735912322998
node_6: feature_name=Rps3	feature_id[1611].value <= threshold=3.3140207529067993
node_7: feature_name=Mrpl17	feature_id[1531].value > threshold=0.3465735912322998
node_27: feature_name=Tcirg1	feature_id[1125].value <= threshold=1.7005987167358398
node_28: feature_name=LOC101831493	feature_id[1873].value > threshold=0.8958797454833984
Class: Non-vaccinated
Rules_127	passed counts:2
node_0: feature_name=LOC121141072	feature_id[947].value <= threshold=0.3465735912322998
node_1: feature_name=Atp5mk	feature_id[667].value <= threshold=1.497866153717041
node_2: feature_name=Tmsb4x	feature_id[324].value <= threshold=4.714014530181885
node_3: feature_name=Sec61g	feature_id[54].value <= threshold=2.2499048709869385
node_4: feature_name=Ptbp3	feature_id[1943].value <= threshold=1.2424533367156982
node_5: feature_name=LOC121141518	feature_id[1073].value <= threshold=0.3465735912322998
node_6: feature_name=Rps3	feature_id[1611].value <= threshold=3.3140207529067993
node_7: feature_name=Mrpl17	feature_id[1531].value <= threshold=0.3465735912322998
node_8: feature_name=Cfap161	feature_id[1683].value <= threshold=0.3465735912322998
node_9: feature_name=Bola2b	feature_id[1373].value > threshold=0.3465735912322998
node_15: feature_name=Foxn2	feature_id[291].value > threshold=0.3465735912322998
node_21: feature_name=Nupr1	feature_id[1378].value <= threshold=1.2424533367156982
Class: Attenuated vaccine + Attenuated vaccine
Rules_128	passed counts:2
node_0: feature_name=LOC121141072	feature_id[947].value <= threshold=0.3465735912322998
node_1: feature_name=Atp5mk	feature_id[667].value <= threshold=1.497866153717041
node_2: feature_name=Tmsb4x	feature_id[324].value <= threshold=4.714014530181885
node_3: feature_name=Sec61g	feature_id[54].value <= threshold=2.2499048709869385
node_4: feature_name=Ptbp3	feature_id[1943].value <= threshold=1.2424533367156982
node_5: feature_name=LOC121141518	feature_id[1073].value <= threshold=0.3465735912322998
node_6: feature_name=Rps3	feature_id[1611].value <= threshold=3.3140207529067993
node_7: feature_name=Mrpl17	feature_id[1531].value <= threshold=0.3465735912322998
node_8: feature_name=Cfap161	feature_id[1683].value <= threshold=0.3465735912322998
node_9: feature_name=Bola2b	feature_id[1373].value > threshold=0.3465735912322998
node_15: feature_name=Foxn2	feature_id[291].value <= threshold=0.3465735912322998
node_16: feature_name=Hps1	feature_id[729].value > threshold=0.3465735912322998
Class: mRNA vaccine + mRNA vaccine
Rules_129	passed counts:2
node_0: feature_name=LOC121141072	feature_id[947].value <= threshold=0.3465735912322998
node_1: feature_name=Atp5mk	feature_id[667].value <= threshold=1.497866153717041
node_2: feature_name=Tmsb4x	feature_id[324].value <= threshold=4.714014530181885
node_3: feature_name=Sec61g	feature_id[54].value <= threshold=2.2499048709869385
node_4: feature_name=Ptbp3	feature_id[1943].value <= threshold=1.2424533367156982
node_5: feature_name=LOC121141518	feature_id[1073].value <= threshold=0.3465735912322998
node_6: feature_name=Rps3	feature_id[1611].value <= threshold=3.3140207529067993
node_7: feature_name=Mrpl17	feature_id[1531].value <= threshold=0.3465735912322998
node_8: feature_name=Cfap161	feature_id[1683].value <= threshold=0.3465735912322998
node_9: feature_name=Bola2b	feature_id[1373].value <= threshold=0.3465735912322998
node_10: feature_name=Map1lc3b	feature_id[1840].value <= threshold=0.3465735912322998
node_11: feature_name=Borcs7	feature_id[674].value > threshold=0.3465735912322998
Class: mRNA vaccine + mRNA vaccine
Rules_130	passed counts:1
node_0: feature_name=LOC121141072	feature_id[947].value > threshold=0.3465735912322998
node_240: feature_name=LOC101844787	feature_id[0].value > threshold=1.2424533367156982
node_368: feature_name=LOC101844787	feature_id[0].value > threshold=2.1383330821990967
node_436: feature_name=Ndufc2	feature_id[1633].value <= threshold=1.2424533367156982
node_437: feature_name=Iqgap1	feature_id[1711].value > threshold=1.2424533367156982
node_445: feature_name=Epsti1	feature_id[537].value > threshold=1.3862943649291992
Class: mRNA vaccine + Attenuated vaccine
Rules_131	passed counts:1
node_0: feature_name=LOC121141072	feature_id[947].value > threshold=0.3465735912322998
node_240: feature_name=LOC101844787	feature_id[0].value > threshold=1.2424533367156982
node_368: feature_name=LOC101844787	feature_id[0].value > threshold=2.1383330821990967
node_436: feature_name=Ndufc2	feature_id[1633].value <= threshold=1.2424533367156982
node_437: feature_name=Iqgap1	feature_id[1711].value <= threshold=1.2424533367156982
node_438: feature_name=Rpl13	feature_id[1816].value <= threshold=2.4414010047912598
node_439: feature_name=Mef2a	feature_id[1776].value > threshold=0.3465735912322998
node_441: feature_name=Mark2	feature_id[982].value > threshold=0.3465735912322998
Class: Attenuated vaccine + Attenuated vaccine
Rules_132	passed counts:1
node_0: feature_name=LOC121141072	feature_id[947].value > threshold=0.3465735912322998
node_240: feature_name=LOC101844787	feature_id[0].value > threshold=1.2424533367156982
node_368: feature_name=LOC101844787	feature_id[0].value <= threshold=2.1383330821990967
node_369: feature_name=LOC101822574	feature_id[1833].value > threshold=2.1383330821990967
node_391: feature_name=Rps13	feature_id[1464].value > threshold=3.3140207529067993
node_429: feature_name=CUNH11orf58	feature_id[1467].value > threshold=0.3465735912322998
node_433: feature_name=Fkbp2	feature_id[995].value > threshold=1.7005987167358398
Class: Non-vaccinated
Rules_133	passed counts:1
node_0: feature_name=LOC121141072	feature_id[947].value > threshold=0.3465735912322998
node_240: feature_name=LOC101844787	feature_id[0].value > threshold=1.2424533367156982
node_368: feature_name=LOC101844787	feature_id[0].value <= threshold=2.1383330821990967
node_369: feature_name=LOC101822574	feature_id[1833].value > threshold=2.1383330821990967
node_391: feature_name=Rps13	feature_id[1464].value > threshold=3.3140207529067993
node_429: feature_name=CUNH11orf58	feature_id[1467].value <= threshold=0.3465735912322998
node_430: feature_name=Lbhd1	feature_id[959].value > threshold=1.497866153717041
Class: mRNA vaccine + mRNA vaccine
Rules_134	passed counts:1
node_0: feature_name=LOC121141072	feature_id[947].value > threshold=0.3465735912322998
node_240: feature_name=LOC101844787	feature_id[0].value > threshold=1.2424533367156982
node_368: feature_name=LOC101844787	feature_id[0].value <= threshold=2.1383330821990967
node_369: feature_name=LOC101822574	feature_id[1833].value > threshold=2.1383330821990967
node_391: feature_name=Rps13	feature_id[1464].value <= threshold=3.3140207529067993
node_392: feature_name=Pstpip2	feature_id[241].value > threshold=0.8958797454833984
node_426: feature_name=LOC101828355	feature_id[11].value <= threshold=1.647918462753296
Class: Non-vaccinated
Rules_135	passed counts:1
node_0: feature_name=LOC121141072	feature_id[947].value > threshold=0.3465735912322998
node_240: feature_name=LOC101844787	feature_id[0].value > threshold=1.2424533367156982
node_368: feature_name=LOC101844787	feature_id[0].value <= threshold=2.1383330821990967
node_369: feature_name=LOC101822574	feature_id[1833].value > threshold=2.1383330821990967
node_391: feature_name=Rps13	feature_id[1464].value <= threshold=3.3140207529067993
node_392: feature_name=Pstpip2	feature_id[241].value <= threshold=0.8958797454833984
node_393: feature_name=Sting1	feature_id[45].value > threshold=1.2424533367156982
node_423: feature_name=Klf13	feature_id[1799].value > threshold=0.3465735912322998
Class: Non-vaccinated
Rules_136	passed counts:1
node_0: feature_name=LOC121141072	feature_id[947].value > threshold=0.3465735912322998
node_240: feature_name=LOC101844787	feature_id[0].value > threshold=1.2424533367156982
node_368: feature_name=LOC101844787	feature_id[0].value <= threshold=2.1383330821990967
node_369: feature_name=LOC101822574	feature_id[1833].value > threshold=2.1383330821990967
node_391: feature_name=Rps13	feature_id[1464].value <= threshold=3.3140207529067993
node_392: feature_name=Pstpip2	feature_id[241].value <= threshold=0.8958797454833984
node_393: feature_name=Sting1	feature_id[45].value <= threshold=1.2424533367156982
node_394: feature_name=Borcs7	feature_id[674].value > threshold=0.3465735912322998
node_416: feature_name=Ms4a7	feature_id[910].value > threshold=1.2424533367156982
node_420: feature_name=Clec7a	feature_id[18].value > threshold=0.5493061542510986
Class: Non-vaccinated
Rules_137	passed counts:1
node_0: feature_name=LOC121141072	feature_id[947].value > threshold=0.3465735912322998
node_240: feature_name=LOC101844787	feature_id[0].value > threshold=1.2424533367156982
node_368: feature_name=LOC101844787	feature_id[0].value <= threshold=2.1383330821990967
node_369: feature_name=LOC101822574	feature_id[1833].value > threshold=2.1383330821990967
node_391: feature_name=Rps13	feature_id[1464].value <= threshold=3.3140207529067993
node_392: feature_name=Pstpip2	feature_id[241].value <= threshold=0.8958797454833984
node_393: feature_name=Sting1	feature_id[45].value <= threshold=1.2424533367156982
node_394: feature_name=Borcs7	feature_id[674].value > threshold=0.3465735912322998
node_416: feature_name=Ms4a7	feature_id[910].value <= threshold=1.2424533367156982
node_417: feature_name=Ppp1ca	feature_id[1108].value <= threshold=0.3465735912322998
Class: mRNA vaccine + Attenuated vaccine
Rules_138	passed counts:1
node_0: feature_name=LOC121141072	feature_id[947].value > threshold=0.3465735912322998
node_240: feature_name=LOC101844787	feature_id[0].value > threshold=1.2424533367156982
node_368: feature_name=LOC101844787	feature_id[0].value <= threshold=2.1383330821990967
node_369: feature_name=LOC101822574	feature_id[1833].value > threshold=2.1383330821990967
node_391: feature_name=Rps13	feature_id[1464].value <= threshold=3.3140207529067993
node_392: feature_name=Pstpip2	feature_id[241].value <= threshold=0.8958797454833984
node_393: feature_name=Sting1	feature_id[45].value <= threshold=1.2424533367156982
node_394: feature_name=Borcs7	feature_id[674].value <= threshold=0.3465735912322998
node_395: feature_name=Bbip1	feature_id[640].value > threshold=0.3465735912322998
node_403: feature_name=Abca1	feature_id[1976].value <= threshold=0.8958797454833984
node_404: feature_name=Necap2	feature_id[26].value <= threshold=1.2424533367156982
node_405: feature_name=Pdcd4	feature_id[642].value <= threshold=1.2424533367156982
node_406: feature_name=Eif2d	feature_id[99].value > threshold=0.3465735912322998
node_410: feature_name=LOC121133531	feature_id[1761].value > threshold=0.3465735912322998
Class: mRNA vaccine + Attenuated vaccine
Rules_139	passed counts:1
node_0: feature_name=LOC121141072	feature_id[947].value > threshold=0.3465735912322998
node_240: feature_name=LOC101844787	feature_id[0].value > threshold=1.2424533367156982
node_368: feature_name=LOC101844787	feature_id[0].value <= threshold=2.1383330821990967
node_369: feature_name=LOC101822574	feature_id[1833].value > threshold=2.1383330821990967
node_391: feature_name=Rps13	feature_id[1464].value <= threshold=3.3140207529067993
node_392: feature_name=Pstpip2	feature_id[241].value <= threshold=0.8958797454833984
node_393: feature_name=Sting1	feature_id[45].value <= threshold=1.2424533367156982
node_394: feature_name=Borcs7	feature_id[674].value <= threshold=0.3465735912322998
node_395: feature_name=Bbip1	feature_id[640].value > threshold=0.3465735912322998
node_403: feature_name=Abca1	feature_id[1976].value <= threshold=0.8958797454833984
node_404: feature_name=Necap2	feature_id[26].value <= threshold=1.2424533367156982
node_405: feature_name=Pdcd4	feature_id[642].value <= threshold=1.2424533367156982
node_406: feature_name=Eif2d	feature_id[99].value > threshold=0.3465735912322998
node_410: feature_name=LOC121133531	feature_id[1761].value <= threshold=0.3465735912322998
Class: mRNA vaccine + mRNA vaccine
Rules_140	passed counts:1
node_0: feature_name=LOC121141072	feature_id[947].value > threshold=0.3465735912322998
node_240: feature_name=LOC101844787	feature_id[0].value > threshold=1.2424533367156982
node_368: feature_name=LOC101844787	feature_id[0].value <= threshold=2.1383330821990967
node_369: feature_name=LOC101822574	feature_id[1833].value > threshold=2.1383330821990967
node_391: feature_name=Rps13	feature_id[1464].value <= threshold=3.3140207529067993
node_392: feature_name=Pstpip2	feature_id[241].value <= threshold=0.8958797454833984
node_393: feature_name=Sting1	feature_id[45].value <= threshold=1.2424533367156982
node_394: feature_name=Borcs7	feature_id[674].value <= threshold=0.3465735912322998
node_395: feature_name=Bbip1	feature_id[640].value > threshold=0.3465735912322998
node_403: feature_name=Abca1	feature_id[1976].value <= threshold=0.8958797454833984
node_404: feature_name=Necap2	feature_id[26].value <= threshold=1.2424533367156982
node_405: feature_name=Pdcd4	feature_id[642].value <= threshold=1.2424533367156982
node_406: feature_name=Eif2d	feature_id[99].value <= threshold=0.3465735912322998
node_407: feature_name=Klf5	feature_id[506].value > threshold=0.5493061542510986
Class: mRNA vaccine + mRNA vaccine
Rules_141	passed counts:1
node_0: feature_name=LOC121141072	feature_id[947].value > threshold=0.3465735912322998
node_240: feature_name=LOC101844787	feature_id[0].value > threshold=1.2424533367156982
node_368: feature_name=LOC101844787	feature_id[0].value <= threshold=2.1383330821990967
node_369: feature_name=LOC101822574	feature_id[1833].value > threshold=2.1383330821990967
node_391: feature_name=Rps13	feature_id[1464].value <= threshold=3.3140207529067993
node_392: feature_name=Pstpip2	feature_id[241].value <= threshold=0.8958797454833984
node_393: feature_name=Sting1	feature_id[45].value <= threshold=1.2424533367156982
node_394: feature_name=Borcs7	feature_id[674].value <= threshold=0.3465735912322998
node_395: feature_name=Bbip1	feature_id[640].value <= threshold=0.3465735912322998
node_396: feature_name=Epsti1	feature_id[537].value > threshold=1.589026927947998
node_400: feature_name=Aprt	feature_id[1827].value <= threshold=2.359249472618103
Class: mRNA vaccine + Attenuated vaccine
Rules_142	passed counts:1
node_0: feature_name=LOC121141072	feature_id[947].value > threshold=0.3465735912322998
node_240: feature_name=LOC101844787	feature_id[0].value > threshold=1.2424533367156982
node_368: feature_name=LOC101844787	feature_id[0].value <= threshold=2.1383330821990967
node_369: feature_name=LOC101822574	feature_id[1833].value > threshold=2.1383330821990967
node_391: feature_name=Rps13	feature_id[1464].value <= threshold=3.3140207529067993
node_392: feature_name=Pstpip2	feature_id[241].value <= threshold=0.8958797454833984
node_393: feature_name=Sting1	feature_id[45].value <= threshold=1.2424533367156982
node_394: feature_name=Borcs7	feature_id[674].value <= threshold=0.3465735912322998
node_395: feature_name=Bbip1	feature_id[640].value <= threshold=0.3465735912322998
node_396: feature_name=Epsti1	feature_id[537].value <= threshold=1.589026927947998
node_397: feature_name=Rps3	feature_id[1611].value <= threshold=2.2499048709869385
Class: mRNA vaccine + Attenuated vaccine
Rules_143	passed counts:1
node_0: feature_name=LOC121141072	feature_id[947].value > threshold=0.3465735912322998
node_240: feature_name=LOC101844787	feature_id[0].value > threshold=1.2424533367156982
node_368: feature_name=LOC101844787	feature_id[0].value <= threshold=2.1383330821990967
node_369: feature_name=LOC101822574	feature_id[1833].value <= threshold=2.1383330821990967
node_370: feature_name=Aim2	feature_id[119].value > threshold=0.3465735912322998
node_388: feature_name=Gsto2	feature_id[654].value > threshold=0.3465735912322998
Class: mRNA vaccine + mRNA vaccine
Rules_144	passed counts:1
node_0: feature_name=LOC121141072	feature_id[947].value > threshold=0.3465735912322998
node_240: feature_name=LOC101844787	feature_id[0].value > threshold=1.2424533367156982
node_368: feature_name=LOC101844787	feature_id[0].value <= threshold=2.1383330821990967
node_369: feature_name=LOC101822574	feature_id[1833].value <= threshold=2.1383330821990967
node_370: feature_name=Aim2	feature_id[119].value <= threshold=0.3465735912322998
node_371: feature_name=Chfr	feature_id[258].value <= threshold=0.3465735912322998
node_372: feature_name=Rplp2	feature_id[1184].value > threshold=3.1513094902038574
node_378: feature_name=Spcs2	feature_id[167].value <= threshold=1.497866153717041
node_379: feature_name=Bloc1s2	feature_id[717].value > threshold=0.8958797454833984
node_381: feature_name=LOC101828355	feature_id[11].value > threshold=2.4337671995162964
Class: Non-vaccinated
Rules_145	passed counts:1
node_0: feature_name=LOC121141072	feature_id[947].value > threshold=0.3465735912322998
node_240: feature_name=LOC101844787	feature_id[0].value > threshold=1.2424533367156982
node_368: feature_name=LOC101844787	feature_id[0].value <= threshold=2.1383330821990967
node_369: feature_name=LOC101822574	feature_id[1833].value <= threshold=2.1383330821990967
node_370: feature_name=Aim2	feature_id[119].value <= threshold=0.3465735912322998
node_371: feature_name=Chfr	feature_id[258].value <= threshold=0.3465735912322998
node_372: feature_name=Rplp2	feature_id[1184].value > threshold=3.1513094902038574
node_378: feature_name=Spcs2	feature_id[167].value <= threshold=1.497866153717041
node_379: feature_name=Bloc1s2	feature_id[717].value > threshold=0.8958797454833984
node_381: feature_name=LOC101828355	feature_id[11].value <= threshold=2.4337671995162964
Class: mRNA vaccine + mRNA vaccine
Rules_146	passed counts:1
node_0: feature_name=LOC121141072	feature_id[947].value > threshold=0.3465735912322998
node_240: feature_name=LOC101844787	feature_id[0].value > threshold=1.2424533367156982
node_368: feature_name=LOC101844787	feature_id[0].value <= threshold=2.1383330821990967
node_369: feature_name=LOC101822574	feature_id[1833].value <= threshold=2.1383330821990967
node_370: feature_name=Aim2	feature_id[119].value <= threshold=0.3465735912322998
node_371: feature_name=Chfr	feature_id[258].value <= threshold=0.3465735912322998
node_372: feature_name=Rplp2	feature_id[1184].value <= threshold=3.1513094902038574
node_373: feature_name=Hsdl1	feature_id[1863].value > threshold=0.3465735912322998
node_375: feature_name=Batf3	feature_id[412].value > threshold=0.3465735912322998
Class: mRNA vaccine + Attenuated vaccine
Rules_147	passed counts:1
node_0: feature_name=LOC121141072	feature_id[947].value > threshold=0.3465735912322998
node_240: feature_name=LOC101844787	feature_id[0].value <= threshold=1.2424533367156982
node_241: feature_name=Irf7	feature_id[1195].value > threshold=2.0126758217811584
node_299: feature_name=LOC101825013	feature_id[7].value > threshold=0.3465735912322998
node_355: feature_name=Smndc1	feature_id[648].value <= threshold=0.3465735912322998
node_356: feature_name=LOC101824440	feature_id[1565].value > threshold=1.2424533367156982
node_358: feature_name=Sec61g	feature_id[54].value > threshold=2.4414010047912598
node_360: feature_name=Fes	feature_id[1716].value > threshold=0.3465735912322998
Class: mRNA vaccine + mRNA vaccine
Rules_148	passed counts:1
node_0: feature_name=LOC121141072	feature_id[947].value > threshold=0.3465735912322998
node_240: feature_name=LOC101844787	feature_id[0].value <= threshold=1.2424533367156982
node_241: feature_name=Irf7	feature_id[1195].value > threshold=2.0126758217811584
node_299: feature_name=LOC101825013	feature_id[7].value <= threshold=0.3465735912322998
node_300: feature_name=Plekhb1	feature_id[1592].value > threshold=0.3465735912322998
node_346: feature_name=Tmem258	feature_id[936].value <= threshold=0.8958797454833984
node_347: feature_name=Mphosph6	feature_id[1871].value > threshold=0.3465735912322998
node_349: feature_name=Rrp9	feature_id[350].value > threshold=0.3465735912322998
Class: mRNA vaccine + Attenuated vaccine
Rules_149	passed counts:1
node_0: feature_name=LOC121141072	feature_id[947].value > threshold=0.3465735912322998
node_240: feature_name=LOC101844787	feature_id[0].value <= threshold=1.2424533367156982
node_241: feature_name=Irf7	feature_id[1195].value > threshold=2.0126758217811584
node_299: feature_name=LOC101825013	feature_id[7].value <= threshold=0.3465735912322998
node_300: feature_name=Plekhb1	feature_id[1592].value > threshold=0.3465735912322998
node_346: feature_name=Tmem258	feature_id[936].value <= threshold=0.8958797454833984
node_347: feature_name=Mphosph6	feature_id[1871].value > threshold=0.3465735912322998
node_349: feature_name=Rrp9	feature_id[350].value <= threshold=0.3465735912322998
node_350: feature_name=Stx4	feature_id[1316].value > threshold=0.3465735912322998
Class: Adenovirus vaccine + Adenovirus vaccine
Rules_150	passed counts:1
node_0: feature_name=LOC121141072	feature_id[947].value > threshold=0.3465735912322998
node_240: feature_name=LOC101844787	feature_id[0].value <= threshold=1.2424533367156982
node_241: feature_name=Irf7	feature_id[1195].value > threshold=2.0126758217811584
node_299: feature_name=LOC101825013	feature_id[7].value <= threshold=0.3465735912322998
node_300: feature_name=Plekhb1	feature_id[1592].value > threshold=0.3465735912322998
node_346: feature_name=Tmem258	feature_id[936].value <= threshold=0.8958797454833984
node_347: feature_name=Mphosph6	feature_id[1871].value > threshold=0.3465735912322998
node_349: feature_name=Rrp9	feature_id[350].value <= threshold=0.3465735912322998
node_350: feature_name=Stx4	feature_id[1316].value <= threshold=0.3465735912322998
Class: mRNA vaccine + mRNA vaccine
Rules_151	passed counts:1
node_0: feature_name=LOC121141072	feature_id[947].value > threshold=0.3465735912322998
node_240: feature_name=LOC101844787	feature_id[0].value <= threshold=1.2424533367156982
node_241: feature_name=Irf7	feature_id[1195].value > threshold=2.0126758217811584
node_299: feature_name=LOC101825013	feature_id[7].value <= threshold=0.3465735912322998
node_300: feature_name=Plekhb1	feature_id[1592].value <= threshold=0.3465735912322998
node_301: feature_name=Gstp1	feature_id[1119].value > threshold=1.497866153717041
node_319: feature_name=Gan	feature_id[1874].value <= threshold=2.7276605367660522
node_320: feature_name=LOC121141896	feature_id[384].value <= threshold=1.35402512550354
node_321: feature_name=Grk2	feature_id[1102].value > threshold=0.8958797454833984
node_341: feature_name=LOC121141414	feature_id[1039].value > threshold=1.629048228263855
Class: Adenovirus vaccine + Adenovirus vaccine
Rules_152	passed counts:1
node_0: feature_name=LOC121141072	feature_id[947].value > threshold=0.3465735912322998
node_240: feature_name=LOC101844787	feature_id[0].value <= threshold=1.2424533367156982
node_241: feature_name=Irf7	feature_id[1195].value > threshold=2.0126758217811584
node_299: feature_name=LOC101825013	feature_id[7].value <= threshold=0.3465735912322998
node_300: feature_name=Plekhb1	feature_id[1592].value <= threshold=0.3465735912322998
node_301: feature_name=Gstp1	feature_id[1119].value > threshold=1.497866153717041
node_319: feature_name=Gan	feature_id[1874].value <= threshold=2.7276605367660522
node_320: feature_name=LOC121141896	feature_id[384].value <= threshold=1.35402512550354
node_321: feature_name=Grk2	feature_id[1102].value > threshold=0.8958797454833984
node_341: feature_name=LOC121141414	feature_id[1039].value <= threshold=1.629048228263855
Class: mRNA vaccine + Attenuated vaccine
Rules_153	passed counts:1
node_0: feature_name=LOC121141072	feature_id[947].value > threshold=0.3465735912322998
node_240: feature_name=LOC101844787	feature_id[0].value <= threshold=1.2424533367156982
node_241: feature_name=Irf7	feature_id[1195].value > threshold=2.0126758217811584
node_299: feature_name=LOC101825013	feature_id[7].value <= threshold=0.3465735912322998
node_300: feature_name=Plekhb1	feature_id[1592].value <= threshold=0.3465735912322998
node_301: feature_name=Gstp1	feature_id[1119].value > threshold=1.497866153717041
node_319: feature_name=Gan	feature_id[1874].value <= threshold=2.7276605367660522
node_320: feature_name=LOC121141896	feature_id[384].value <= threshold=1.35402512550354
node_321: feature_name=Grk2	feature_id[1102].value <= threshold=0.8958797454833984
node_322: feature_name=LOC106022363	feature_id[1788].value > threshold=0.3465735912322998
Class: Adenovirus vaccine + Adenovirus vaccine
Rules_154	passed counts:1
node_0: feature_name=LOC121141072	feature_id[947].value > threshold=0.3465735912322998
node_240: feature_name=LOC101844787	feature_id[0].value <= threshold=1.2424533367156982
node_241: feature_name=Irf7	feature_id[1195].value > threshold=2.0126758217811584
node_299: feature_name=LOC101825013	feature_id[7].value <= threshold=0.3465735912322998
node_300: feature_name=Plekhb1	feature_id[1592].value <= threshold=0.3465735912322998
node_301: feature_name=Gstp1	feature_id[1119].value > threshold=1.497866153717041
node_319: feature_name=Gan	feature_id[1874].value <= threshold=2.7276605367660522
node_320: feature_name=LOC121141896	feature_id[384].value <= threshold=1.35402512550354
node_321: feature_name=Grk2	feature_id[1102].value <= threshold=0.8958797454833984
node_322: feature_name=LOC106022363	feature_id[1788].value <= threshold=0.3465735912322998
node_323: feature_name=Bmp1	feature_id[580].value > threshold=0.3465735912322998
Class: Adenovirus vaccine + Adenovirus vaccine
Rules_155	passed counts:1
node_0: feature_name=LOC121141072	feature_id[947].value > threshold=0.3465735912322998
node_240: feature_name=LOC101844787	feature_id[0].value <= threshold=1.2424533367156982
node_241: feature_name=Irf7	feature_id[1195].value > threshold=2.0126758217811584
node_299: feature_name=LOC101825013	feature_id[7].value <= threshold=0.3465735912322998
node_300: feature_name=Plekhb1	feature_id[1592].value <= threshold=0.3465735912322998
node_301: feature_name=Gstp1	feature_id[1119].value > threshold=1.497866153717041
node_319: feature_name=Gan	feature_id[1874].value <= threshold=2.7276605367660522
node_320: feature_name=LOC121141896	feature_id[384].value <= threshold=1.35402512550354
node_321: feature_name=Grk2	feature_id[1102].value <= threshold=0.8958797454833984
node_322: feature_name=LOC106022363	feature_id[1788].value <= threshold=0.3465735912322998
node_323: feature_name=Bmp1	feature_id[580].value <= threshold=0.3465735912322998
node_324: feature_name=Ubxn1	feature_id[962].value > threshold=2.4814223051071167
Class: mRNA vaccine + Attenuated vaccine
Rules_156	passed counts:1
node_0: feature_name=LOC121141072	feature_id[947].value > threshold=0.3465735912322998
node_240: feature_name=LOC101844787	feature_id[0].value <= threshold=1.2424533367156982
node_241: feature_name=Irf7	feature_id[1195].value > threshold=2.0126758217811584
node_299: feature_name=LOC101825013	feature_id[7].value <= threshold=0.3465735912322998
node_300: feature_name=Plekhb1	feature_id[1592].value <= threshold=0.3465735912322998
node_301: feature_name=Gstp1	feature_id[1119].value > threshold=1.497866153717041
node_319: feature_name=Gan	feature_id[1874].value <= threshold=2.7276605367660522
node_320: feature_name=LOC121141896	feature_id[384].value <= threshold=1.35402512550354
node_321: feature_name=Grk2	feature_id[1102].value <= threshold=0.8958797454833984
node_322: feature_name=LOC106022363	feature_id[1788].value <= threshold=0.3465735912322998
node_323: feature_name=Bmp1	feature_id[580].value <= threshold=0.3465735912322998
node_324: feature_name=Ubxn1	feature_id[962].value <= threshold=2.4814223051071167
node_325: feature_name=Ctsf	feature_id[1089].value > threshold=1.7005987167358398
Class: mRNA vaccine + Attenuated vaccine
Rules_157	passed counts:1
node_0: feature_name=LOC121141072	feature_id[947].value > threshold=0.3465735912322998
node_240: feature_name=LOC101844787	feature_id[0].value <= threshold=1.2424533367156982
node_241: feature_name=Irf7	feature_id[1195].value > threshold=2.0126758217811584
node_299: feature_name=LOC101825013	feature_id[7].value <= threshold=0.3465735912322998
node_300: feature_name=Plekhb1	feature_id[1592].value <= threshold=0.3465735912322998
node_301: feature_name=Gstp1	feature_id[1119].value > threshold=1.497866153717041
node_319: feature_name=Gan	feature_id[1874].value <= threshold=2.7276605367660522
node_320: feature_name=LOC121141896	feature_id[384].value <= threshold=1.35402512550354
node_321: feature_name=Grk2	feature_id[1102].value <= threshold=0.8958797454833984
node_322: feature_name=LOC106022363	feature_id[1788].value <= threshold=0.3465735912322998
node_323: feature_name=Bmp1	feature_id[580].value <= threshold=0.3465735912322998
node_324: feature_name=Ubxn1	feature_id[962].value <= threshold=2.4814223051071167
node_325: feature_name=Ctsf	feature_id[1089].value <= threshold=1.7005987167358398
node_326: feature_name=LOC121141348	feature_id[107].value > threshold=0.3465735912322998
Class: mRNA vaccine + mRNA vaccine
Rules_158	passed counts:1
node_0: feature_name=LOC121141072	feature_id[947].value > threshold=0.3465735912322998
node_240: feature_name=LOC101844787	feature_id[0].value <= threshold=1.2424533367156982
node_241: feature_name=Irf7	feature_id[1195].value > threshold=2.0126758217811584
node_299: feature_name=LOC101825013	feature_id[7].value <= threshold=0.3465735912322998
node_300: feature_name=Plekhb1	feature_id[1592].value <= threshold=0.3465735912322998
node_301: feature_name=Gstp1	feature_id[1119].value > threshold=1.497866153717041
node_319: feature_name=Gan	feature_id[1874].value <= threshold=2.7276605367660522
node_320: feature_name=LOC121141896	feature_id[384].value <= threshold=1.35402512550354
node_321: feature_name=Grk2	feature_id[1102].value <= threshold=0.8958797454833984
node_322: feature_name=LOC106022363	feature_id[1788].value <= threshold=0.3465735912322998
node_323: feature_name=Bmp1	feature_id[580].value <= threshold=0.3465735912322998
node_324: feature_name=Ubxn1	feature_id[962].value <= threshold=2.4814223051071167
node_325: feature_name=Ctsf	feature_id[1089].value <= threshold=1.7005987167358398
node_326: feature_name=LOC121141348	feature_id[107].value <= threshold=0.3465735912322998
node_327: feature_name=LOC121136768	feature_id[285].value > threshold=0.3465735912322998
Class: mRNA vaccine + mRNA vaccine
Rules_159	passed counts:1
node_0: feature_name=LOC121141072	feature_id[947].value > threshold=0.3465735912322998
node_240: feature_name=LOC101844787	feature_id[0].value <= threshold=1.2424533367156982
node_241: feature_name=Irf7	feature_id[1195].value > threshold=2.0126758217811584
node_299: feature_name=LOC101825013	feature_id[7].value <= threshold=0.3465735912322998
node_300: feature_name=Plekhb1	feature_id[1592].value <= threshold=0.3465735912322998
node_301: feature_name=Gstp1	feature_id[1119].value > threshold=1.497866153717041
node_319: feature_name=Gan	feature_id[1874].value <= threshold=2.7276605367660522
node_320: feature_name=LOC121141896	feature_id[384].value <= threshold=1.35402512550354
node_321: feature_name=Grk2	feature_id[1102].value <= threshold=0.8958797454833984
node_322: feature_name=LOC106022363	feature_id[1788].value <= threshold=0.3465735912322998
node_323: feature_name=Bmp1	feature_id[580].value <= threshold=0.3465735912322998
node_324: feature_name=Ubxn1	feature_id[962].value <= threshold=2.4814223051071167
node_325: feature_name=Ctsf	feature_id[1089].value <= threshold=1.7005987167358398
node_326: feature_name=LOC121141348	feature_id[107].value <= threshold=0.3465735912322998
node_327: feature_name=LOC121136768	feature_id[285].value <= threshold=0.3465735912322998
node_328: feature_name=LOC110343102	feature_id[82].value > threshold=0.3465735912322998
Class: mRNA vaccine + mRNA vaccine
Rules_160	passed counts:1
node_0: feature_name=LOC121141072	feature_id[947].value > threshold=0.3465735912322998
node_240: feature_name=LOC101844787	feature_id[0].value <= threshold=1.2424533367156982
node_241: feature_name=Irf7	feature_id[1195].value > threshold=2.0126758217811584
node_299: feature_name=LOC101825013	feature_id[7].value <= threshold=0.3465735912322998
node_300: feature_name=Plekhb1	feature_id[1592].value <= threshold=0.3465735912322998
node_301: feature_name=Gstp1	feature_id[1119].value > threshold=1.497866153717041
node_319: feature_name=Gan	feature_id[1874].value <= threshold=2.7276605367660522
node_320: feature_name=LOC121141896	feature_id[384].value <= threshold=1.35402512550354
node_321: feature_name=Grk2	feature_id[1102].value <= threshold=0.8958797454833984
node_322: feature_name=LOC106022363	feature_id[1788].value <= threshold=0.3465735912322998
node_323: feature_name=Bmp1	feature_id[580].value <= threshold=0.3465735912322998
node_324: feature_name=Ubxn1	feature_id[962].value <= threshold=2.4814223051071167
node_325: feature_name=Ctsf	feature_id[1089].value <= threshold=1.7005987167358398
node_326: feature_name=LOC121141348	feature_id[107].value <= threshold=0.3465735912322998
node_327: feature_name=LOC121136768	feature_id[285].value <= threshold=0.3465735912322998
node_328: feature_name=LOC110343102	feature_id[82].value <= threshold=0.3465735912322998
node_329: feature_name=rna-NC-013276.1:3760..3830	feature_id[441].value > threshold=0.3465735912322998
node_331: feature_name=Lpxn	feature_id[888].value > threshold=0.3465735912322998
Class: mRNA vaccine + mRNA vaccine
Rules_161	passed counts:1
node_0: feature_name=LOC121141072	feature_id[947].value > threshold=0.3465735912322998
node_240: feature_name=LOC101844787	feature_id[0].value <= threshold=1.2424533367156982
node_241: feature_name=Irf7	feature_id[1195].value > threshold=2.0126758217811584
node_299: feature_name=LOC101825013	feature_id[7].value <= threshold=0.3465735912322998
node_300: feature_name=Plekhb1	feature_id[1592].value <= threshold=0.3465735912322998
node_301: feature_name=Gstp1	feature_id[1119].value > threshold=1.497866153717041
node_319: feature_name=Gan	feature_id[1874].value <= threshold=2.7276605367660522
node_320: feature_name=LOC121141896	feature_id[384].value <= threshold=1.35402512550354
node_321: feature_name=Grk2	feature_id[1102].value <= threshold=0.8958797454833984
node_322: feature_name=LOC106022363	feature_id[1788].value <= threshold=0.3465735912322998
node_323: feature_name=Bmp1	feature_id[580].value <= threshold=0.3465735912322998
node_324: feature_name=Ubxn1	feature_id[962].value <= threshold=2.4814223051071167
node_325: feature_name=Ctsf	feature_id[1089].value <= threshold=1.7005987167358398
node_326: feature_name=LOC121141348	feature_id[107].value <= threshold=0.3465735912322998
node_327: feature_name=LOC121136768	feature_id[285].value <= threshold=0.3465735912322998
node_328: feature_name=LOC110343102	feature_id[82].value <= threshold=0.3465735912322998
node_329: feature_name=rna-NC-013276.1:3760..3830	feature_id[441].value > threshold=0.3465735912322998
node_331: feature_name=Lpxn	feature_id[888].value <= threshold=0.3465735912322998
Class: Non-vaccinated
Rules_162	passed counts:1
node_0: feature_name=LOC121141072	feature_id[947].value > threshold=0.3465735912322998
node_240: feature_name=LOC101844787	feature_id[0].value <= threshold=1.2424533367156982
node_241: feature_name=Irf7	feature_id[1195].value > threshold=2.0126758217811584
node_299: feature_name=LOC101825013	feature_id[7].value <= threshold=0.3465735912322998
node_300: feature_name=Plekhb1	feature_id[1592].value <= threshold=0.3465735912322998
node_301: feature_name=Gstp1	feature_id[1119].value <= threshold=1.497866153717041
node_302: feature_name=Irf7	feature_id[1195].value > threshold=2.5249279737472534
node_306: feature_name=Rps6ka3	feature_id[170].value > threshold=0.3465735912322998
node_314: feature_name=LOC106021056	feature_id[901].value > threshold=0.3465735912322998
node_316: feature_name=Chst15	feature_id[1272].value > threshold=0.3465735912322998
Class: Non-vaccinated
Rules_163	passed counts:1
node_0: feature_name=LOC121141072	feature_id[947].value > threshold=0.3465735912322998
node_240: feature_name=LOC101844787	feature_id[0].value <= threshold=1.2424533367156982
node_241: feature_name=Irf7	feature_id[1195].value > threshold=2.0126758217811584
node_299: feature_name=LOC101825013	feature_id[7].value <= threshold=0.3465735912322998
node_300: feature_name=Plekhb1	feature_id[1592].value <= threshold=0.3465735912322998
node_301: feature_name=Gstp1	feature_id[1119].value <= threshold=1.497866153717041
node_302: feature_name=Irf7	feature_id[1195].value > threshold=2.5249279737472534
node_306: feature_name=Rps6ka3	feature_id[170].value > threshold=0.3465735912322998
node_314: feature_name=LOC106021056	feature_id[901].value > threshold=0.3465735912322998
node_316: feature_name=Chst15	feature_id[1272].value <= threshold=0.3465735912322998
Class: mRNA vaccine + mRNA vaccine
Rules_164	passed counts:1
node_0: feature_name=LOC121141072	feature_id[947].value > threshold=0.3465735912322998
node_240: feature_name=LOC101844787	feature_id[0].value <= threshold=1.2424533367156982
node_241: feature_name=Irf7	feature_id[1195].value > threshold=2.0126758217811584
node_299: feature_name=LOC101825013	feature_id[7].value <= threshold=0.3465735912322998
node_300: feature_name=Plekhb1	feature_id[1592].value <= threshold=0.3465735912322998
node_301: feature_name=Gstp1	feature_id[1119].value <= threshold=1.497866153717041
node_302: feature_name=Irf7	feature_id[1195].value > threshold=2.5249279737472534
node_306: feature_name=Rps6ka3	feature_id[170].value <= threshold=0.3465735912322998
node_307: feature_name=Csgalnact1	feature_id[29].value > threshold=0.8958797454833984
node_311: feature_name=Mrpl43	feature_id[705].value > threshold=0.5493061542510986
Class: mRNA vaccine + mRNA vaccine
Rules_165	passed counts:1
node_0: feature_name=LOC121141072	feature_id[947].value > threshold=0.3465735912322998
node_240: feature_name=LOC101844787	feature_id[0].value <= threshold=1.2424533367156982
node_241: feature_name=Irf7	feature_id[1195].value > threshold=2.0126758217811584
node_299: feature_name=LOC101825013	feature_id[7].value <= threshold=0.3465735912322998
node_300: feature_name=Plekhb1	feature_id[1592].value <= threshold=0.3465735912322998
node_301: feature_name=Gstp1	feature_id[1119].value <= threshold=1.497866153717041
node_302: feature_name=Irf7	feature_id[1195].value > threshold=2.5249279737472534
node_306: feature_name=Rps6ka3	feature_id[170].value <= threshold=0.3465735912322998
node_307: feature_name=Csgalnact1	feature_id[29].value > threshold=0.8958797454833984
node_311: feature_name=Mrpl43	feature_id[705].value <= threshold=0.5493061542510986
Class: Attenuated vaccine + Attenuated vaccine
Rules_166	passed counts:1
node_0: feature_name=LOC121141072	feature_id[947].value > threshold=0.3465735912322998
node_240: feature_name=LOC101844787	feature_id[0].value <= threshold=1.2424533367156982
node_241: feature_name=Irf7	feature_id[1195].value > threshold=2.0126758217811584
node_299: feature_name=LOC101825013	feature_id[7].value <= threshold=0.3465735912322998
node_300: feature_name=Plekhb1	feature_id[1592].value <= threshold=0.3465735912322998
node_301: feature_name=Gstp1	feature_id[1119].value <= threshold=1.497866153717041
node_302: feature_name=Irf7	feature_id[1195].value > threshold=2.5249279737472534
node_306: feature_name=Rps6ka3	feature_id[170].value <= threshold=0.3465735912322998
node_307: feature_name=Csgalnact1	feature_id[29].value <= threshold=0.8958797454833984
node_308: feature_name=Meak7	feature_id[1859].value > threshold=0.3465735912322998
Class: mRNA vaccine + mRNA vaccine
Rules_167	passed counts:1
node_0: feature_name=LOC121141072	feature_id[947].value > threshold=0.3465735912322998
node_240: feature_name=LOC101844787	feature_id[0].value <= threshold=1.2424533367156982
node_241: feature_name=Irf7	feature_id[1195].value <= threshold=2.0126758217811584
node_242: feature_name=Rplp2	feature_id[1184].value > threshold=2.3502402305603027
node_256: feature_name=Coro1b	feature_id[1113].value <= threshold=1.497866153717041
node_257: feature_name=Esd	feature_id[563].value > threshold=1.7005987167358398
node_293: feature_name=Gstp1	feature_id[1119].value <= threshold=1.8444397449493408
node_294: feature_name=LOC121141414	feature_id[1039].value > threshold=0.6931471824645996
Class: Adenovirus vaccine + Adenovirus vaccine
Rules_168	passed counts:1
node_0: feature_name=LOC121141072	feature_id[947].value > threshold=0.3465735912322998
node_240: feature_name=LOC101844787	feature_id[0].value <= threshold=1.2424533367156982
node_241: feature_name=Irf7	feature_id[1195].value <= threshold=2.0126758217811584
node_242: feature_name=Rplp2	feature_id[1184].value > threshold=2.3502402305603027
node_256: feature_name=Coro1b	feature_id[1113].value <= threshold=1.497866153717041
node_257: feature_name=Esd	feature_id[563].value > threshold=1.7005987167358398
node_293: feature_name=Gstp1	feature_id[1119].value <= threshold=1.8444397449493408
node_294: feature_name=LOC121141414	feature_id[1039].value <= threshold=0.6931471824645996
Class: Attenuated vaccine + Attenuated vaccine
Rules_169	passed counts:1
node_0: feature_name=LOC121141072	feature_id[947].value > threshold=0.3465735912322998
node_240: feature_name=LOC101844787	feature_id[0].value <= threshold=1.2424533367156982
node_241: feature_name=Irf7	feature_id[1195].value <= threshold=2.0126758217811584
node_242: feature_name=Rplp2	feature_id[1184].value > threshold=2.3502402305603027
node_256: feature_name=Coro1b	feature_id[1113].value <= threshold=1.497866153717041
node_257: feature_name=Esd	feature_id[563].value <= threshold=1.7005987167358398
node_258: feature_name=LOC101831331	feature_id[116].value > threshold=0.3465735912322998
node_280: feature_name=Swap70	feature_id[1499].value > threshold=0.3465735912322998
node_286: feature_name=Fkbp2	feature_id[995].value > threshold=0.3465735912322998
node_288: feature_name=Fkbp2	feature_id[995].value > threshold=1.0397207736968994
node_290: feature_name=Mlkl	feature_id[1901].value > threshold=0.3465735912322998
Class: Adenovirus vaccine + Adenovirus vaccine
Rules_170	passed counts:1
node_0: feature_name=LOC121141072	feature_id[947].value > threshold=0.3465735912322998
node_240: feature_name=LOC101844787	feature_id[0].value <= threshold=1.2424533367156982
node_241: feature_name=Irf7	feature_id[1195].value <= threshold=2.0126758217811584
node_242: feature_name=Rplp2	feature_id[1184].value > threshold=2.3502402305603027
node_256: feature_name=Coro1b	feature_id[1113].value <= threshold=1.497866153717041
node_257: feature_name=Esd	feature_id[563].value <= threshold=1.7005987167358398
node_258: feature_name=LOC101831331	feature_id[116].value > threshold=0.3465735912322998
node_280: feature_name=Swap70	feature_id[1499].value > threshold=0.3465735912322998
node_286: feature_name=Fkbp2	feature_id[995].value > threshold=0.3465735912322998
node_288: feature_name=Fkbp2	feature_id[995].value > threshold=1.0397207736968994
node_290: feature_name=Mlkl	feature_id[1901].value <= threshold=0.3465735912322998
Class: mRNA vaccine + Attenuated vaccine
Rules_171	passed counts:1
node_0: feature_name=LOC121141072	feature_id[947].value > threshold=0.3465735912322998
node_240: feature_name=LOC101844787	feature_id[0].value <= threshold=1.2424533367156982
node_241: feature_name=Irf7	feature_id[1195].value <= threshold=2.0126758217811584
node_242: feature_name=Rplp2	feature_id[1184].value > threshold=2.3502402305603027
node_256: feature_name=Coro1b	feature_id[1113].value <= threshold=1.497866153717041
node_257: feature_name=Esd	feature_id[563].value <= threshold=1.7005987167358398
node_258: feature_name=LOC101831331	feature_id[116].value > threshold=0.3465735912322998
node_280: feature_name=Swap70	feature_id[1499].value > threshold=0.3465735912322998
node_286: feature_name=Fkbp2	feature_id[995].value > threshold=0.3465735912322998
node_288: feature_name=Fkbp2	feature_id[995].value <= threshold=1.0397207736968994
Class: Non-vaccinated
Rules_172	passed counts:1
node_0: feature_name=LOC121141072	feature_id[947].value > threshold=0.3465735912322998
node_240: feature_name=LOC101844787	feature_id[0].value <= threshold=1.2424533367156982
node_241: feature_name=Irf7	feature_id[1195].value <= threshold=2.0126758217811584
node_242: feature_name=Rplp2	feature_id[1184].value > threshold=2.3502402305603027
node_256: feature_name=Coro1b	feature_id[1113].value <= threshold=1.497866153717041
node_257: feature_name=Esd	feature_id[563].value <= threshold=1.7005987167358398
node_258: feature_name=LOC101831331	feature_id[116].value > threshold=0.3465735912322998
node_280: feature_name=Swap70	feature_id[1499].value <= threshold=0.3465735912322998
node_281: feature_name=Ubfd1	feature_id[1413].value > threshold=0.3465735912322998
node_283: feature_name=Nolc1	feature_id[686].value > threshold=0.3465735912322998
Class: Adenovirus vaccine + Adenovirus vaccine
Rules_173	passed counts:1
node_0: feature_name=LOC121141072	feature_id[947].value > threshold=0.3465735912322998
node_240: feature_name=LOC101844787	feature_id[0].value <= threshold=1.2424533367156982
node_241: feature_name=Irf7	feature_id[1195].value <= threshold=2.0126758217811584
node_242: feature_name=Rplp2	feature_id[1184].value > threshold=2.3502402305603027
node_256: feature_name=Coro1b	feature_id[1113].value <= threshold=1.497866153717041
node_257: feature_name=Esd	feature_id[563].value <= threshold=1.7005987167358398
node_258: feature_name=LOC101831331	feature_id[116].value > threshold=0.3465735912322998
node_280: feature_name=Swap70	feature_id[1499].value <= threshold=0.3465735912322998
node_281: feature_name=Ubfd1	feature_id[1413].value > threshold=0.3465735912322998
node_283: feature_name=Nolc1	feature_id[686].value <= threshold=0.3465735912322998
Class: Non-vaccinated
Rules_174	passed counts:1
node_0: feature_name=LOC121141072	feature_id[947].value > threshold=0.3465735912322998
node_240: feature_name=LOC101844787	feature_id[0].value <= threshold=1.2424533367156982
node_241: feature_name=Irf7	feature_id[1195].value <= threshold=2.0126758217811584
node_242: feature_name=Rplp2	feature_id[1184].value > threshold=2.3502402305603027
node_256: feature_name=Coro1b	feature_id[1113].value <= threshold=1.497866153717041
node_257: feature_name=Esd	feature_id[563].value <= threshold=1.7005987167358398
node_258: feature_name=LOC101831331	feature_id[116].value <= threshold=0.3465735912322998
node_259: feature_name=F2rl2	feature_id[435].value > threshold=0.8958797454833984
node_277: feature_name=Cotl1	feature_id[1858].value > threshold=1.497866153717041
Class: mRNA vaccine + mRNA vaccine
Rules_175	passed counts:1
node_0: feature_name=LOC121141072	feature_id[947].value > threshold=0.3465735912322998
node_240: feature_name=LOC101844787	feature_id[0].value <= threshold=1.2424533367156982
node_241: feature_name=Irf7	feature_id[1195].value <= threshold=2.0126758217811584
node_242: feature_name=Rplp2	feature_id[1184].value > threshold=2.3502402305603027
node_256: feature_name=Coro1b	feature_id[1113].value <= threshold=1.497866153717041
node_257: feature_name=Esd	feature_id[563].value <= threshold=1.7005987167358398
node_258: feature_name=LOC101831331	feature_id[116].value <= threshold=0.3465735912322998
node_259: feature_name=F2rl2	feature_id[435].value <= threshold=0.8958797454833984
node_260: feature_name=Gtf2a2	feature_id[407].value > threshold=0.3465735912322998
node_266: feature_name=LOC101827709	feature_id[657].value > threshold=0.3465735912322998
node_272: feature_name=rna-NC-013276.1:1101..2662	feature_id[440].value <= threshold=3.6361992359161377
node_273: feature_name=Stn1	feature_id[662].value > threshold=0.3465735912322998
Class: mRNA vaccine + mRNA vaccine
Rules_176	passed counts:1
node_0: feature_name=LOC121141072	feature_id[947].value > threshold=0.3465735912322998
node_240: feature_name=LOC101844787	feature_id[0].value <= threshold=1.2424533367156982
node_241: feature_name=Irf7	feature_id[1195].value <= threshold=2.0126758217811584
node_242: feature_name=Rplp2	feature_id[1184].value > threshold=2.3502402305603027
node_256: feature_name=Coro1b	feature_id[1113].value <= threshold=1.497866153717041
node_257: feature_name=Esd	feature_id[563].value <= threshold=1.7005987167358398
node_258: feature_name=LOC101831331	feature_id[116].value <= threshold=0.3465735912322998
node_259: feature_name=F2rl2	feature_id[435].value <= threshold=0.8958797454833984
node_260: feature_name=Gtf2a2	feature_id[407].value > threshold=0.3465735912322998
node_266: feature_name=LOC101827709	feature_id[657].value <= threshold=0.3465735912322998
node_267: feature_name=Cd81	feature_id[1156].value <= threshold=1.6661022305488586
node_268: feature_name=Ascl2	feature_id[1159].value > threshold=0.8958797454833984
Class: mRNA vaccine + mRNA vaccine
Rules_177	passed counts:1
node_0: feature_name=LOC121141072	feature_id[947].value > threshold=0.3465735912322998
node_240: feature_name=LOC101844787	feature_id[0].value <= threshold=1.2424533367156982
node_241: feature_name=Irf7	feature_id[1195].value <= threshold=2.0126758217811584
node_242: feature_name=Rplp2	feature_id[1184].value <= threshold=2.3502402305603027
node_243: feature_name=Itm2b	feature_id[568].value <= threshold=2.2499048709869385
node_244: feature_name=Ankrd11	feature_id[1819].value <= threshold=1.2424533367156982
node_245: feature_name=Ehbp1l1	feature_id[1044].value <= threshold=0.8958797454833984
node_246: feature_name=Bola2b	feature_id[1373].value > threshold=1.2424533367156982
node_250: feature_name=LOC110339949	feature_id[907].value > threshold=3.3277201652526855
Class: Adenovirus vaccine + Adenovirus vaccine
Rules_178	passed counts:1
node_0: feature_name=LOC121141072	feature_id[947].value > threshold=0.3465735912322998
node_240: feature_name=LOC101844787	feature_id[0].value <= threshold=1.2424533367156982
node_241: feature_name=Irf7	feature_id[1195].value <= threshold=2.0126758217811584
node_242: feature_name=Rplp2	feature_id[1184].value <= threshold=2.3502402305603027
node_243: feature_name=Itm2b	feature_id[568].value <= threshold=2.2499048709869385
node_244: feature_name=Ankrd11	feature_id[1819].value <= threshold=1.2424533367156982
node_245: feature_name=Ehbp1l1	feature_id[1044].value <= threshold=0.8958797454833984
[truncated: 619 more rows]

## Sheet: LightGBM
Rules_0	passed counts:215
node_0: feature_name=LOC121136222	feature_id[1].value <= threshold=2.2499048709869385
node_1: feature_name=Rpl38	feature_id[3].value > threshold=2.6735538244247437
node_53: feature_name=LOC101838467	feature_id[22].value > threshold=2.567899227142334
node_63: feature_name=LOC121141072	feature_id[42].value <= threshold=0.8958797454833984
node_64: feature_name=Rps28	feature_id[6].value > threshold=1.7776740193367004
node_66: feature_name=LOC121138193	feature_id[45].value <= threshold=4.928512334823608
node_67: feature_name=Ctsh	feature_id[52].value <= threshold=3.723875641822815
node_68: feature_name=Ifit3	feature_id[39].value <= threshold=3.540013313293457
node_69: feature_name=Rps29	feature_id[0].value <= threshold=4.527194023132324
node_70: feature_name=Rps27	feature_id[14].value > threshold=2.1383330821990967
node_74: feature_name=Actb	feature_id[28].value > threshold=3.449861526489258
Class: Adenovirus vaccine + Adenovirus vaccine
Rules_1	passed counts:126
node_0: feature_name=LOC121136222	feature_id[1].value > threshold=2.2499048709869385
node_90: feature_name=Ly6e	feature_id[2].value > threshold=2.5249279737472534
node_280: feature_name=Anxa1	feature_id[11].value > threshold=1.497866153717041
node_312: feature_name=Rps29	feature_id[0].value <= threshold=4.14577317237854
node_313: feature_name=Fcer1g	feature_id[17].value > threshold=3.449861526489258
node_321: feature_name=Calm1	feature_id[41].value <= threshold=3.198464870452881
node_322: feature_name=Fau	feature_id[12].value <= threshold=4.197173833847046
node_323: feature_name=Atp5me	feature_id[34].value <= threshold=2.1383330821990967
node_324: feature_name=Calm1	feature_id[41].value > threshold=1.497866153717041
node_330: feature_name=LOC101823249	feature_id[36].value > threshold=3.1345481872558594
Class: Non-vaccinated
Rules_2	passed counts:66
node_0: feature_name=LOC121136222	feature_id[1].value > threshold=2.2499048709869385
node_90: feature_name=Ly6e	feature_id[2].value <= threshold=2.5249279737472534
node_91: feature_name=Rps29	feature_id[0].value <= threshold=4.0859410762786865
node_92: feature_name=Rps16	feature_id[31].value > threshold=3.384246587753296
node_234: feature_name=Vim	feature_id[56].value <= threshold=3.276966691017151
node_235: feature_name=Ctsh	feature_id[52].value <= threshold=2.6287477016448975
node_236: feature_name=LOC121137942	feature_id[15].value > threshold=1.9356005191802979
node_242: feature_name=Rps24	feature_id[5].value > threshold=3.481121778488159
node_246: feature_name=Rps16	feature_id[31].value <= threshold=3.921924352645874
node_247: feature_name=Psme1	feature_id[67].value <= threshold=2.86179256439209
node_248: feature_name=Ly6e	feature_id[2].value <= threshold=2.4414010047912598
Class: mRNA vaccine + Attenuated vaccine
Rules_3	passed counts:57
node_0: feature_name=LOC121136222	feature_id[1].value > threshold=2.2499048709869385
node_90: feature_name=Ly6e	feature_id[2].value <= threshold=2.5249279737472534
node_91: feature_name=Rps29	feature_id[0].value <= threshold=4.0859410762786865
node_92: feature_name=Rps16	feature_id[31].value <= threshold=3.384246587753296
node_93: feature_name=Plin2	feature_id[21].value <= threshold=1.7005987167358398
node_94: feature_name=Ccl8	feature_id[7].value <= threshold=5.141646385192871
node_95: feature_name=Calm1	feature_id[41].value <= threshold=2.0126758217811584
node_96: feature_name=Uba52	feature_id[46].value <= threshold=3.481121778488159
node_97: feature_name=LOC101828355	feature_id[33].value <= threshold=4.02947998046875
node_98: feature_name=S100a11	feature_id[4].value <= threshold=3.3140207529067993
node_99: feature_name=Eif1	feature_id[48].value <= threshold=2.4414010047912598
node_100: feature_name=Plac8	feature_id[30].value > threshold=2.0126758217811584
node_108: feature_name=LOC121136904	feature_id[54].value > threshold=0.3465735912322998
node_110: feature_name=Ndufb1	feature_id[68].value <= threshold=1.589026927947998
node_111: feature_name=rna-NC-013276.1:72..1026	feature_id[8].value <= threshold=2.4814223051071167
node_112: feature_name=Cxcl2	feature_id[63].value <= threshold=3.5831329822540283
node_113: feature_name=Vcan	feature_id[57].value <= threshold=2.7647145986557007
Class: mRNA vaccine + mRNA vaccine
Rules_4	passed counts:40
node_0: feature_name=LOC121136222	feature_id[1].value > threshold=2.2499048709869385
node_90: feature_name=Ly6e	feature_id[2].value <= threshold=2.5249279737472534
node_91: feature_name=Rps29	feature_id[0].value <= threshold=4.0859410762786865
node_92: feature_name=Rps16	feature_id[31].value <= threshold=3.384246587753296
node_93: feature_name=Plin2	feature_id[21].value > threshold=1.7005987167358398
node_215: feature_name=Anxa1	feature_id[11].value > threshold=1.497866153717041
node_225: feature_name=Fau	feature_id[12].value <= threshold=4.197173833847046
node_226: feature_name=Lst1	feature_id[25].value > threshold=1.0397207736968994
node_228: feature_name=Sec61g	feature_id[65].value <= threshold=3.5835189819335938
node_229: feature_name=Ubb	feature_id[40].value <= threshold=4.15100884437561
Class: Non-vaccinated
Rules_5	passed counts:30
node_0: feature_name=LOC121136222	feature_id[1].value > threshold=2.2499048709869385
node_90: feature_name=Ly6e	feature_id[2].value > threshold=2.5249279737472534
node_280: feature_name=Anxa1	feature_id[11].value <= threshold=1.497866153717041
node_281: feature_name=LOC101834602	feature_id[23].value <= threshold=4.241093873977661
node_282: feature_name=Ybx1	feature_id[13].value > threshold=1.497866153717041
node_286: feature_name=LOC101838467	feature_id[22].value > threshold=2.5737472772598267
node_292: feature_name=Rpl10	feature_id[29].value > threshold=3.0677825212478638
node_298: feature_name=LOC121137942	feature_id[15].value > threshold=2.1719027161598206
node_300: feature_name=Sec61g	feature_id[65].value <= threshold=2.7403194904327393
node_301: feature_name=LOC121141072	feature_id[42].value <= threshold=2.4337671995162964
Class: Non-vaccinated
Rules_6	passed counts:26
node_0: feature_name=LOC121136222	feature_id[1].value <= threshold=2.2499048709869385
node_1: feature_name=Rpl38	feature_id[3].value <= threshold=2.6735538244247437
node_2: feature_name=LOC101822653	feature_id[9].value > threshold=2.6735538244247437
node_40: feature_name=Rps29	feature_id[0].value <= threshold=3.1112881898880005
node_41: feature_name=Uba52	feature_id[46].value > threshold=2.1383330821990967
Class: Non-vaccinated
Rules_7	passed counts:22
node_0: feature_name=LOC121136222	feature_id[1].value > threshold=2.2499048709869385
node_90: feature_name=Ly6e	feature_id[2].value <= threshold=2.5249279737472534
node_91: feature_name=Rps29	feature_id[0].value > threshold=4.0859410762786865
node_269: feature_name=Plac8	feature_id[30].value > threshold=2.917405366897583
node_277: feature_name=Ctsh	feature_id[52].value <= threshold=2.8314802646636963
Class: Adenovirus vaccine + Adenovirus vaccine
Rules_8	passed counts:21
node_0: feature_name=LOC121136222	feature_id[1].value <= threshold=2.2499048709869385
node_1: feature_name=Rpl38	feature_id[3].value <= threshold=2.6735538244247437
node_2: feature_name=LOC101822653	feature_id[9].value <= threshold=2.6735538244247437
node_3: feature_name=Ly6e	feature_id[2].value <= threshold=2.602003335952759
node_4: feature_name=Myl6	feature_id[59].value <= threshold=2.5249279737472534
node_5: feature_name=Rps16	feature_id[31].value <= threshold=2.3937458992004395
node_6: feature_name=Cxcl2	feature_id[63].value <= threshold=3.289625644683838
Class: mRNA vaccine + mRNA vaccine
Rules_9	passed counts:20
node_0: feature_name=LOC121136222	feature_id[1].value > threshold=2.2499048709869385
node_90: feature_name=Ly6e	feature_id[2].value <= threshold=2.5249279737472534
node_91: feature_name=Rps29	feature_id[0].value <= threshold=4.0859410762786865
node_92: feature_name=Rps16	feature_id[31].value <= threshold=3.384246587753296
node_93: feature_name=Plin2	feature_id[21].value <= threshold=1.7005987167358398
node_94: feature_name=Ccl8	feature_id[7].value <= threshold=5.141646385192871
node_95: feature_name=Calm1	feature_id[41].value > threshold=2.0126758217811584
node_159: feature_name=Ybx1	feature_id[13].value > threshold=2.2499048709869385
node_195: feature_name=Rps24	feature_id[5].value > threshold=3.624251961708069
Class: Non-vaccinated
Rules_10	passed counts:20
node_0: feature_name=LOC121136222	feature_id[1].value > threshold=2.2499048709869385
node_90: feature_name=Ly6e	feature_id[2].value <= threshold=2.5249279737472534
node_91: feature_name=Rps29	feature_id[0].value <= threshold=4.0859410762786865
node_92: feature_name=Rps16	feature_id[31].value <= threshold=3.384246587753296
node_93: feature_name=Plin2	feature_id[21].value <= threshold=1.7005987167358398
node_94: feature_name=Ccl8	feature_id[7].value <= threshold=5.141646385192871
node_95: feature_name=Calm1	feature_id[41].value > threshold=2.0126758217811584
node_159: feature_name=Ybx1	feature_id[13].value <= threshold=2.2499048709869385
node_160: feature_name=Ctsc	feature_id[51].value <= threshold=1.2424533367156982
node_161: feature_name=Rpl19	feature_id[62].value <= threshold=3.331566333770752
node_162: feature_name=LOC101840844	feature_id[26].value > threshold=2.8888261318206787
node_166: feature_name=LOC121138218	feature_id[35].value > threshold=3.540013313293457
node_172: feature_name=Rpl38	feature_id[3].value <= threshold=3.562239170074463
node_173: feature_name=LOC101840088	feature_id[16].value > threshold=2.699081301689148
node_177: feature_name=LOC101844787	feature_id[43].value <= threshold=1.7005987167358398
Class: Non-vaccinated
Rules_11	passed counts:17
node_0: feature_name=LOC121136222	feature_id[1].value <= threshold=2.2499048709869385
node_1: feature_name=Rpl38	feature_id[3].value > threshold=2.6735538244247437
node_53: feature_name=LOC101838467	feature_id[22].value > threshold=2.567899227142334
node_63: feature_name=LOC121141072	feature_id[42].value <= threshold=0.8958797454833984
node_64: feature_name=Rps28	feature_id[6].value > threshold=1.7776740193367004
node_66: feature_name=LOC121138193	feature_id[45].value <= threshold=4.928512334823608
node_67: feature_name=Ctsh	feature_id[52].value <= threshold=3.723875641822815
node_68: feature_name=Ifit3	feature_id[39].value <= threshold=3.540013313293457
node_69: feature_name=Rps29	feature_id[0].value <= threshold=4.527194023132324
node_70: feature_name=Rps27	feature_id[14].value > threshold=2.1383330821990967
node_74: feature_name=Actb	feature_id[28].value <= threshold=3.449861526489258
node_75: feature_name=LOC121141072	feature_id[42].value <= threshold=0.3465735912322998
Class: Adenovirus vaccine + Adenovirus vaccine
Rules_12	passed counts:16
node_0: feature_name=LOC121136222	feature_id[1].value > threshold=2.2499048709869385
node_90: feature_name=Ly6e	feature_id[2].value <= threshold=2.5249279737472534
node_91: feature_name=Rps29	feature_id[0].value <= threshold=4.0859410762786865
node_92: feature_name=Rps16	feature_id[31].value <= threshold=3.384246587753296
node_93: feature_name=Plin2	feature_id[21].value <= threshold=1.7005987167358398
node_94: feature_name=Ccl8	feature_id[7].value > threshold=5.141646385192871
node_210: feature_name=LOC101844787	feature_id[43].value <= threshold=2.602003335952759
node_211: feature_name=LOC121136222	feature_id[1].value <= threshold=3.293085813522339
Class: mRNA vaccine + Attenuated vaccine
Rules_13	passed counts:16
node_0: feature_name=LOC121136222	feature_id[1].value <= threshold=2.2499048709869385
node_1: feature_name=Rpl38	feature_id[3].value > threshold=2.6735538244247437
node_53: feature_name=LOC101838467	feature_id[22].value <= threshold=2.567899227142334
node_54: feature_name=Fcer1g	feature_id[17].value > threshold=1.8688347935676575
node_58: feature_name=Gpx1	feature_id[37].value <= threshold=1.8688347935676575
node_59: feature_name=B2m	feature_id[18].value <= threshold=3.9858880043029785
Class: Attenuated vaccine + Attenuated vaccine
Rules_14	passed counts:15
node_0: feature_name=LOC121136222	feature_id[1].value > threshold=2.2499048709869385
node_90: feature_name=Ly6e	feature_id[2].value <= threshold=2.5249279737472534
node_91: feature_name=Rps29	feature_id[0].value <= threshold=4.0859410762786865
node_92: feature_name=Rps16	feature_id[31].value > threshold=3.384246587753296
node_234: feature_name=Vim	feature_id[56].value > threshold=3.276966691017151
node_258: feature_name=Psme1	feature_id[67].value > threshold=1.8688347935676575
node_264: feature_name=Actb	feature_id[28].value > threshold=4.159858703613281
Class: Non-vaccinated
Rules_15	passed counts:14
node_0: feature_name=LOC121136222	feature_id[1].value > threshold=2.2499048709869385
node_90: feature_name=Ly6e	feature_id[2].value <= threshold=2.5249279737472534
node_91: feature_name=Rps29	feature_id[0].value > threshold=4.0859410762786865
node_269: feature_name=Plac8	feature_id[30].value <= threshold=2.917405366897583
node_270: feature_name=S100a11	feature_id[4].value <= threshold=2.770631790161133
node_271: feature_name=LOC101840088	feature_id[16].value > threshold=1.647918462753296
Class: Attenuated vaccine + Attenuated vaccine
Rules_16	passed counts:14
node_0: feature_name=LOC121136222	feature_id[1].value > threshold=2.2499048709869385
node_90: feature_name=Ly6e	feature_id[2].value <= threshold=2.5249279737472534
node_91: feature_name=Rps29	feature_id[0].value <= threshold=4.0859410762786865
node_92: feature_name=Rps16	feature_id[31].value <= threshold=3.384246587753296
node_93: feature_name=Plin2	feature_id[21].value <= threshold=1.7005987167358398
node_94: feature_name=Ccl8	feature_id[7].value <= threshold=5.141646385192871
node_95: feature_name=Calm1	feature_id[41].value <= threshold=2.0126758217811584
node_96: feature_name=Uba52	feature_id[46].value > threshold=3.481121778488159
node_144: feature_name=Sec61b	feature_id[58].value > threshold=2.2499048709869385
node_154: feature_name=Psme1	feature_id[67].value > threshold=1.589026927947998
Class: Non-vaccinated
Rules_17	passed counts:13
node_0: feature_name=LOC121136222	feature_id[1].value > threshold=2.2499048709869385
node_90: feature_name=Ly6e	feature_id[2].value > threshold=2.5249279737472534
node_280: feature_name=Anxa1	feature_id[11].value > threshold=1.497866153717041
node_312: feature_name=Rps29	feature_id[0].value <= threshold=4.14577317237854
node_313: feature_name=Fcer1g	feature_id[17].value <= threshold=3.449861526489258
node_314: feature_name=LOC121136904	feature_id[54].value > threshold=1.2424533367156982
node_318: feature_name=LOC101830654	feature_id[38].value > threshold=1.2424533367156982
Class: Non-vaccinated
Rules_18	passed counts:13
node_0: feature_name=LOC121136222	feature_id[1].value > threshold=2.2499048709869385
node_90: feature_name=Ly6e	feature_id[2].value <= threshold=2.5249279737472534
node_91: feature_name=Rps29	feature_id[0].value <= threshold=4.0859410762786865
node_92: feature_name=Rps16	feature_id[31].value <= threshold=3.384246587753296
node_93: feature_name=Plin2	feature_id[21].value <= threshold=1.7005987167358398
node_94: feature_name=Ccl8	feature_id[7].value <= threshold=5.141646385192871
node_95: feature_name=Calm1	feature_id[41].value > threshold=2.0126758217811584
node_159: feature_name=Ybx1	feature_id[13].value <= threshold=2.2499048709869385
node_160: feature_name=Ctsc	feature_id[51].value > threshold=1.2424533367156982
node_184: feature_name=LOC101840088	feature_id[16].value <= threshold=2.8314802646636963
node_185: feature_name=Eif1	feature_id[48].value <= threshold=2.6155543327331543
Class: mRNA vaccine + Attenuated vaccine
Rules_19	passed counts:12
node_0: feature_name=LOC121136222	feature_id[1].value <= threshold=2.2499048709869385
node_1: feature_name=Rpl38	feature_id[3].value <= threshold=2.6735538244247437
node_2: feature_name=LOC101822653	feature_id[9].value <= threshold=2.6735538244247437
node_3: feature_name=Ly6e	feature_id[2].value > threshold=2.602003335952759
node_23: feature_name=Ccl8	feature_id[7].value > threshold=3.3649120330810547
node_33: feature_name=Ybx1	feature_id[13].value <= threshold=2.86179256439209
node_34: feature_name=Serf2	feature_id[24].value > threshold=2.1383330821990967
Class: Non-vaccinated
Rules_20	passed counts:10
node_0: feature_name=LOC121136222	feature_id[1].value > threshold=2.2499048709869385
node_90: feature_name=Ly6e	feature_id[2].value <= threshold=2.5249279737472534
node_91: feature_name=Rps29	feature_id[0].value <= threshold=4.0859410762786865
node_92: feature_name=Rps16	feature_id[31].value <= threshold=3.384246587753296
node_93: feature_name=Plin2	feature_id[21].value <= threshold=1.7005987167358398
node_94: feature_name=Ccl8	feature_id[7].value <= threshold=5.141646385192871
node_95: feature_name=Calm1	feature_id[41].value > threshold=2.0126758217811584
node_159: feature_name=Ybx1	feature_id[13].value > threshold=2.2499048709869385
node_195: feature_name=Rps24	feature_id[5].value <= threshold=3.624251961708069
node_196: feature_name=Lst1	feature_id[25].value > threshold=2.0126758217811584
node_202: feature_name=Eif1	feature_id[48].value <= threshold=2.1383330821990967
node_203: feature_name=Tpt1	feature_id[64].value > threshold=2.802901029586792
Class: Non-vaccinated
Rules_21	passed counts:9
node_0: feature_name=LOC121136222	feature_id[1].value > threshold=2.2499048709869385
node_90: feature_name=Ly6e	feature_id[2].value > threshold=2.5249279737472534
node_280: feature_name=Anxa1	feature_id[11].value <= threshold=1.497866153717041
node_281: feature_name=LOC101834602	feature_id[23].value > threshold=4.241093873977661
node_307: feature_name=Ctsc	feature_id[51].value > threshold=2.0126758217811584
Class: mRNA vaccine + Attenuated vaccine
Rules_22	passed counts:9
node_0: feature_name=LOC121136222	feature_id[1].value > threshold=2.2499048709869385
node_90: feature_name=Ly6e	feature_id[2].value <= threshold=2.5249279737472534
node_91: feature_name=Rps29	feature_id[0].value <= threshold=4.0859410762786865
node_92: feature_name=Rps16	feature_id[31].value > threshold=3.384246587753296
node_234: feature_name=Vim	feature_id[56].value > threshold=3.276966691017151
node_258: feature_name=Psme1	feature_id[67].value <= threshold=1.8688347935676575
node_259: feature_name=Tmsb4x	feature_id[19].value > threshold=4.871307134628296
Class: mRNA vaccine + Attenuated vaccine
Rules_23	passed counts:9
node_0: feature_name=LOC121136222	feature_id[1].value > threshold=2.2499048709869385
node_90: feature_name=Ly6e	feature_id[2].value <= threshold=2.5249279737472534
node_91: feature_name=Rps29	feature_id[0].value <= threshold=4.0859410762786865
node_92: feature_name=Rps16	feature_id[31].value <= threshold=3.384246587753296
node_93: feature_name=Plin2	feature_id[21].value <= threshold=1.7005987167358398
node_94: feature_name=Ccl8	feature_id[7].value <= threshold=5.141646385192871
node_95: feature_name=Calm1	feature_id[41].value > threshold=2.0126758217811584
node_159: feature_name=Ybx1	feature_id[13].value <= threshold=2.2499048709869385
node_160: feature_name=Ctsc	feature_id[51].value > threshold=1.2424533367156982
node_184: feature_name=LOC101840088	feature_id[16].value > threshold=2.8314802646636963
node_188: feature_name=Fcer1g	feature_id[17].value <= threshold=3.713274598121643
node_189: feature_name=Vat1	feature_id[20].value <= threshold=1.2424533367156982
Class: mRNA vaccine + mRNA vaccine
Rules_24	passed counts:8
node_0: feature_name=LOC121136222	feature_id[1].value > threshold=2.2499048709869385
node_90: feature_name=Ly6e	feature_id[2].value <= threshold=2.5249279737472534
node_91: feature_name=Rps29	feature_id[0].value <= threshold=4.0859410762786865
node_92: feature_name=Rps16	feature_id[31].value <= threshold=3.384246587753296
node_93: feature_name=Plin2	feature_id[21].value <= threshold=1.7005987167358398
node_94: feature_name=Ccl8	feature_id[7].value <= threshold=5.141646385192871
node_95: feature_name=Calm1	feature_id[41].value <= threshold=2.0126758217811584
node_96: feature_name=Uba52	feature_id[46].value > threshold=3.481121778488159
node_144: feature_name=Sec61b	feature_id[58].value <= threshold=2.2499048709869385
node_145: feature_name=Psme1	feature_id[67].value <= threshold=1.8688347935676575
node_146: feature_name=Rpl38	feature_id[3].value > threshold=2.4337671995162964
node_148: feature_name=Rpl19	feature_id[62].value > threshold=3.086893081665039
Class: mRNA vaccine + Attenuated vaccine
Rules_25	passed counts:8
node_0: feature_name=LOC121136222	feature_id[1].value > threshold=2.2499048709869385
node_90: feature_name=Ly6e	feature_id[2].value <= threshold=2.5249279737472534
node_91: feature_name=Rps29	feature_id[0].value <= threshold=4.0859410762786865
node_92: feature_name=Rps16	feature_id[31].value <= threshold=3.384246587753296
node_93: feature_name=Plin2	feature_id[21].value <= threshold=1.7005987167358398
node_94: feature_name=Ccl8	feature_id[7].value <= threshold=5.141646385192871
node_95: feature_name=Calm1	feature_id[41].value <= threshold=2.0126758217811584
node_96: feature_name=Uba52	feature_id[46].value <= threshold=3.481121778488159
node_97: feature_name=LOC101828355	feature_id[33].value <= threshold=4.02947998046875
node_98: feature_name=S100a11	feature_id[4].value <= threshold=3.3140207529067993
node_99: feature_name=Eif1	feature_id[48].value > threshold=2.4414010047912598
node_125: feature_name=Sec61b	feature_id[58].value > threshold=1.7005987167358398
node_129: feature_name=Tpt1	feature_id[64].value > threshold=2.3810869455337524
Class: Non-vaccinated
Rules_26	passed counts:8
node_0: feature_name=LOC121136222	feature_id[1].value <= threshold=2.2499048709869385
node_1: feature_name=Rpl38	feature_id[3].value <= threshold=2.6735538244247437
node_2: feature_name=LOC101822653	feature_id[9].value <= threshold=2.6735538244247437
node_3: feature_name=Ly6e	feature_id[2].value <= threshold=2.602003335952759
node_4: feature_name=Myl6	feature_id[59].value > threshold=2.5249279737472534
node_14: feature_name=Atp5me	feature_id[34].value <= threshold=1.35402512550354
node_15: feature_name=Cd74	feature_id[27].value > threshold=3.215665578842163
node_17: feature_name=Uba52	feature_id[46].value <= threshold=2.705823063850403
Class: mRNA vaccine + Attenuated vaccine
Rules_27	passed counts:7
node_0: feature_name=LOC121136222	feature_id[1].value > threshold=2.2499048709869385
node_90: feature_name=Ly6e	feature_id[2].value > threshold=2.5249279737472534
node_280: feature_name=Anxa1	feature_id[11].value > threshold=1.497866153717041
node_312: feature_name=Rps29	feature_id[0].value <= threshold=4.14577317237854
node_313: feature_name=Fcer1g	feature_id[17].value > threshold=3.449861526489258
node_321: feature_name=Calm1	feature_id[41].value <= threshold=3.198464870452881
node_322: feature_name=Fau	feature_id[12].value <= threshold=4.197173833847046
node_323: feature_name=Atp5me	feature_id[34].value <= threshold=2.1383330821990967
node_324: feature_name=Calm1	feature_id[41].value <= threshold=1.497866153717041
node_325: feature_name=LOC101838467	feature_id[22].value > threshold=5.925583839416504
node_327: feature_name=LOC101828355	feature_id[33].value <= threshold=3.034212827682495
Class: Non-vaccinated
Rules_28	passed counts:7
node_0: feature_name=LOC121136222	feature_id[1].value > threshold=2.2499048709869385
node_90: feature_name=Ly6e	feature_id[2].value > threshold=2.5249279737472534
node_280: feature_name=Anxa1	feature_id[11].value > threshold=1.497866153717041
node_312: feature_name=Rps29	feature_id[0].value <= threshold=4.14577317237854
node_313: feature_name=Fcer1g	feature_id[17].value <= threshold=3.449861526489258
node_314: feature_name=LOC121136904	feature_id[54].value <= threshold=1.2424533367156982
node_315: feature_name=LOC121136222	feature_id[1].value <= threshold=2.970085620880127
Class: mRNA vaccine + mRNA vaccine
Rules_29	passed counts:7
node_0: feature_name=LOC121136222	feature_id[1].value > threshold=2.2499048709869385
node_90: feature_name=Ly6e	feature_id[2].value <= threshold=2.5249279737472534
node_91: feature_name=Rps29	feature_id[0].value > threshold=4.0859410762786865
node_269: feature_name=Plac8	feature_id[30].value <= threshold=2.917405366897583
node_270: feature_name=S100a11	feature_id[4].value > threshold=2.770631790161133
node_274: feature_name=LOC101840844	feature_id[26].value > threshold=2.418141007423401
Class: Adenovirus vaccine + Adenovirus vaccine
Rules_30	passed counts:7
node_0: feature_name=LOC121136222	feature_id[1].value > threshold=2.2499048709869385
node_90: feature_name=Ly6e	feature_id[2].value <= threshold=2.5249279737472534
node_91: feature_name=Rps29	feature_id[0].value <= threshold=4.0859410762786865
node_92: feature_name=Rps16	feature_id[31].value <= threshold=3.384246587753296
node_93: feature_name=Plin2	feature_id[21].value <= threshold=1.7005987167358398
node_94: feature_name=Ccl8	feature_id[7].value <= threshold=5.141646385192871
node_95: feature_name=Calm1	feature_id[41].value > threshold=2.0126758217811584
node_159: feature_name=Ybx1	feature_id[13].value > threshold=2.2499048709869385
node_195: feature_name=Rps24	feature_id[5].value <= threshold=3.624251961708069
node_196: feature_name=Lst1	feature_id[25].value <= threshold=2.0126758217811584
node_197: feature_name=Rps16	feature_id[31].value <= threshold=2.943052053451538
node_198: feature_name=Ly6e	feature_id[2].value > threshold=1.497866153717041
Class: mRNA vaccine + mRNA vaccine
Rules_31	passed counts:7
node_0: feature_name=LOC121136222	feature_id[1].value > threshold=2.2499048709869385
node_90: feature_name=Ly6e	feature_id[2].value <= threshold=2.5249279737472534
node_91: feature_name=Rps29	feature_id[0].value <= threshold=4.0859410762786865
node_92: feature_name=Rps16	feature_id[31].value <= threshold=3.384246587753296
node_93: feature_name=Plin2	feature_id[21].value <= threshold=1.7005987167358398
node_94: feature_name=Ccl8	feature_id[7].value <= threshold=5.141646385192871
node_95: feature_name=Calm1	feature_id[41].value > threshold=2.0126758217811584
node_159: feature_name=Ybx1	feature_id[13].value <= threshold=2.2499048709869385
node_160: feature_name=Ctsc	feature_id[51].value <= threshold=1.2424533367156982
node_161: feature_name=Rpl19	feature_id[62].value > threshold=3.331566333770752
node_181: feature_name=Rps28	feature_id[6].value > threshold=2.6155543327331543
Class: mRNA vaccine + Attenuated vaccine
Rules_32	passed counts:7
node_0: feature_name=LOC121136222	feature_id[1].value > threshold=2.2499048709869385
node_90: feature_name=Ly6e	feature_id[2].value <= threshold=2.5249279737472534
node_91: feature_name=Rps29	feature_id[0].value <= threshold=4.0859410762786865
node_92: feature_name=Rps16	feature_id[31].value <= threshold=3.384246587753296
node_93: feature_name=Plin2	feature_id[21].value <= threshold=1.7005987167358398
node_94: feature_name=Ccl8	feature_id[7].value <= threshold=5.141646385192871
node_95: feature_name=Calm1	feature_id[41].value <= threshold=2.0126758217811584
node_96: feature_name=Uba52	feature_id[46].value <= threshold=3.481121778488159
node_97: feature_name=LOC101828355	feature_id[33].value <= threshold=4.02947998046875
node_98: feature_name=S100a11	feature_id[4].value > threshold=3.3140207529067993
node_132: feature_name=LOC121138218	feature_id[35].value > threshold=2.917405366897583
node_134: feature_name=LOC101844787	feature_id[43].value > threshold=0.8958797454833984
node_138: feature_name=B2m	feature_id[18].value > threshold=3.4960482120513916
Class: mRNA vaccine + Attenuated vaccine
Rules_33	passed counts:7
node_0: feature_name=LOC121136222	feature_id[1].value <= threshold=2.2499048709869385
node_1: feature_name=Rpl38	feature_id[3].value > threshold=2.6735538244247437
node_53: feature_name=LOC101838467	feature_id[22].value <= threshold=2.567899227142334
node_54: feature_name=Fcer1g	feature_id[17].value <= threshold=1.8688347935676575
node_55: feature_name=rna-NC-013276.1:72..1026	feature_id[8].value > threshold=1.497866153717041
Class: Adenovirus vaccine + Adenovirus vaccine
Rules_34	passed counts:6
node_0: feature_name=LOC121136222	feature_id[1].value > threshold=2.2499048709869385
node_90: feature_name=Ly6e	feature_id[2].value > threshold=2.5249279737472534
node_280: feature_name=Anxa1	feature_id[11].value <= threshold=1.497866153717041
node_281: feature_name=LOC101834602	feature_id[23].value <= threshold=4.241093873977661
node_282: feature_name=Ybx1	feature_id[13].value <= threshold=1.497866153717041
node_283: feature_name=Rpl38	feature_id[3].value <= threshold=2.7403194904327393
Class: mRNA vaccine + mRNA vaccine
Rules_35	passed counts:6
node_0: feature_name=LOC121136222	feature_id[1].value > threshold=2.2499048709869385
node_90: feature_name=Ly6e	feature_id[2].value <= threshold=2.5249279737472534
node_91: feature_name=Rps29	feature_id[0].value <= threshold=4.0859410762786865
node_92: feature_name=Rps16	feature_id[31].value <= threshold=3.384246587753296
node_93: feature_name=Plin2	feature_id[21].value <= threshold=1.7005987167358398
node_94: feature_name=Ccl8	feature_id[7].value <= threshold=5.141646385192871
node_95: feature_name=Calm1	feature_id[41].value > threshold=2.0126758217811584
node_159: feature_name=Ybx1	feature_id[13].value <= threshold=2.2499048709869385
node_160: feature_name=Ctsc	feature_id[51].value > threshold=1.2424533367156982
node_184: feature_name=LOC101840088	feature_id[16].value > threshold=2.8314802646636963
node_188: feature_name=Fcer1g	feature_id[17].value > threshold=3.713274598121643
node_192: feature_name=LOC101840088	feature_id[16].value <= threshold=3.849921226501465
Class: mRNA vaccine + Attenuated vaccine
Rules_36	passed counts:6
node_0: feature_name=LOC121136222	feature_id[1].value > threshold=2.2499048709869385
node_90: feature_name=Ly6e	feature_id[2].value <= threshold=2.5249279737472534
node_91: feature_name=Rps29	feature_id[0].value <= threshold=4.0859410762786865
node_92: feature_name=Rps16	feature_id[31].value <= threshold=3.384246587753296
node_93: feature_name=Plin2	feature_id[21].value <= threshold=1.7005987167358398
node_94: feature_name=Ccl8	feature_id[7].value <= threshold=5.141646385192871
node_95: feature_name=Calm1	feature_id[41].value > threshold=2.0126758217811584
node_159: feature_name=Ybx1	feature_id[13].value <= threshold=2.2499048709869385
node_160: feature_name=Ctsc	feature_id[51].value <= threshold=1.2424533367156982
node_161: feature_name=Rpl19	feature_id[62].value <= threshold=3.331566333770752
node_162: feature_name=LOC101840844	feature_id[26].value <= threshold=2.8888261318206787
node_163: feature_name=Sec61g	feature_id[65].value > threshold=1.589026927947998
Class: mRNA vaccine + mRNA vaccine
Rules_37	passed counts:6
node_0: feature_name=LOC121136222	feature_id[1].value > threshold=2.2499048709869385
node_90: feature_name=Ly6e	feature_id[2].value <= threshold=2.5249279737472534
node_91: feature_name=Rps29	feature_id[0].value <= threshold=4.0859410762786865
node_92: feature_name=Rps16	feature_id[31].value <= threshold=3.384246587753296
node_93: feature_name=Plin2	feature_id[21].value <= threshold=1.7005987167358398
node_94: feature_name=Ccl8	feature_id[7].value <= threshold=5.141646385192871
node_95: feature_name=Calm1	feature_id[41].value <= threshold=2.0126758217811584
node_96: feature_name=Uba52	feature_id[46].value <= threshold=3.481121778488159
node_97: feature_name=LOC101828355	feature_id[33].value > threshold=4.02947998046875
Class: mRNA vaccine + Attenuated vaccine
Rules_38	passed counts:6
node_0: feature_name=LOC121136222	feature_id[1].value <= threshold=2.2499048709869385
node_1: feature_name=Rpl38	feature_id[3].value > threshold=2.6735538244247437
node_53: feature_name=LOC101838467	feature_id[22].value > threshold=2.567899227142334
node_63: feature_name=LOC121141072	feature_id[42].value <= threshold=0.8958797454833984
node_64: feature_name=Rps28	feature_id[6].value > threshold=1.7776740193367004
node_66: feature_name=LOC121138193	feature_id[45].value <= threshold=4.928512334823608
node_67: feature_name=Ctsh	feature_id[52].value <= threshold=3.723875641822815
node_68: feature_name=Ifit3	feature_id[39].value <= threshold=3.540013313293457
node_69: feature_name=Rps29	feature_id[0].value > threshold=4.527194023132324
node_79: feature_name=Ndufb1	feature_id[68].value > threshold=1.35402512550354
Class: Adenovirus vaccine + Adenovirus vaccine
Rules_39	passed counts:5
node_0: feature_name=LOC121136222	feature_id[1].value > threshold=2.2499048709869385
node_90: feature_name=Ly6e	feature_id[2].value <= threshold=2.5249279737472534
node_91: feature_name=Rps29	feature_id[0].value <= threshold=4.0859410762786865
node_92: feature_name=Rps16	feature_id[31].value > threshold=3.384246587753296
node_234: feature_name=Vim	feature_id[56].value <= threshold=3.276966691017151
node_235: feature_name=Ctsh	feature_id[52].value > threshold=2.6287477016448975
Class: Non-vaccinated
Rules_40	passed counts:5
node_0: feature_name=LOC121136222	feature_id[1].value > threshold=2.2499048709869385
node_90: feature_name=Ly6e	feature_id[2].value <= threshold=2.5249279737472534
node_91: feature_name=Rps29	feature_id[0].value <= threshold=4.0859410762786865
node_92: feature_name=Rps16	feature_id[31].value <= threshold=3.384246587753296
node_93: feature_name=Plin2	feature_id[21].value <= threshold=1.7005987167358398
node_94: feature_name=Ccl8	feature_id[7].value <= threshold=5.141646385192871
node_95: feature_name=Calm1	feature_id[41].value <= threshold=2.0126758217811584
node_96: feature_name=Uba52	feature_id[46].value > threshold=3.481121778488159
node_144: feature_name=Sec61b	feature_id[58].value <= threshold=2.2499048709869385
node_145: feature_name=Psme1	feature_id[67].value > threshold=1.8688347935676575
node_151: feature_name=Rps27	feature_id[14].value > threshold=2.470821261405945
Class: mRNA vaccine + mRNA vaccine
Rules_41	passed counts:5
node_0: feature_name=LOC121136222	feature_id[1].value > threshold=2.2499048709869385
node_90: feature_name=Ly6e	feature_id[2].value <= threshold=2.5249279737472534
node_91: feature_name=Rps29	feature_id[0].value <= threshold=4.0859410762786865
node_92: feature_name=Rps16	feature_id[31].value <= threshold=3.384246587753296
node_93: feature_name=Plin2	feature_id[21].value <= threshold=1.7005987167358398
node_94: feature_name=Ccl8	feature_id[7].value <= threshold=5.141646385192871
node_95: feature_name=Calm1	feature_id[41].value <= threshold=2.0126758217811584
node_96: feature_name=Uba52	feature_id[46].value <= threshold=3.481121778488159
node_97: feature_name=LOC101828355	feature_id[33].value <= threshold=4.02947998046875
node_98: feature_name=S100a11	feature_id[4].value > threshold=3.3140207529067993
node_132: feature_name=LOC121138218	feature_id[35].value > threshold=2.917405366897583
node_134: feature_name=LOC101844787	feature_id[43].value <= threshold=0.8958797454833984
node_135: feature_name=LOC101834602	feature_id[23].value > threshold=2.567899227142334
Class: mRNA vaccine + mRNA vaccine
Rules_42	passed counts:5
node_0: feature_name=LOC121136222	feature_id[1].value > threshold=2.2499048709869385
node_90: feature_name=Ly6e	feature_id[2].value <= threshold=2.5249279737472534
node_91: feature_name=Rps29	feature_id[0].value <= threshold=4.0859410762786865
node_92: feature_name=Rps16	feature_id[31].value <= threshold=3.384246587753296
node_93: feature_name=Plin2	feature_id[21].value <= threshold=1.7005987167358398
node_94: feature_name=Ccl8	feature_id[7].value <= threshold=5.141646385192871
node_95: feature_name=Calm1	feature_id[41].value <= threshold=2.0126758217811584
node_96: feature_name=Uba52	feature_id[46].value <= threshold=3.481121778488159
node_97: feature_name=LOC101828355	feature_id[33].value <= threshold=4.02947998046875
node_98: feature_name=S100a11	feature_id[4].value > threshold=3.3140207529067993
node_132: feature_name=LOC121138218	feature_id[35].value <= threshold=2.917405366897583
Class: Non-vaccinated
Rules_43	passed counts:5
node_0: feature_name=LOC121136222	feature_id[1].value > threshold=2.2499048709869385
node_90: feature_name=Ly6e	feature_id[2].value <= threshold=2.5249279737472534
node_91: feature_name=Rps29	feature_id[0].value <= threshold=4.0859410762786865
node_92: feature_name=Rps16	feature_id[31].value <= threshold=3.384246587753296
node_93: feature_name=Plin2	feature_id[21].value <= threshold=1.7005987167358398
node_94: feature_name=Ccl8	feature_id[7].value <= threshold=5.141646385192871
node_95: feature_name=Calm1	feature_id[41].value <= threshold=2.0126758217811584
node_96: feature_name=Uba52	feature_id[46].value <= threshold=3.481121778488159
node_97: feature_name=LOC101828355	feature_id[33].value <= threshold=4.02947998046875
node_98: feature_name=S100a11	feature_id[4].value <= threshold=3.3140207529067993
node_99: feature_name=Eif1	feature_id[48].value <= threshold=2.4414010047912598
node_100: feature_name=Plac8	feature_id[30].value <= threshold=2.0126758217811584
node_101: feature_name=Lst1	feature_id[25].value <= threshold=2.0126758217811584
node_102: feature_name=rna-NC-013276.1:72..1026	feature_id[8].value <= threshold=2.2499048709869385
node_103: feature_name=LOC121141072	feature_id[42].value <= threshold=1.497866153717041
Class: mRNA vaccine + mRNA vaccine
Rules_44	passed counts:4
node_0: feature_name=LOC121136222	feature_id[1].value > threshold=2.2499048709869385
node_90: feature_name=Ly6e	feature_id[2].value > threshold=2.5249279737472534
node_280: feature_name=Anxa1	feature_id[11].value > threshold=1.497866153717041
node_312: feature_name=Rps29	feature_id[0].value <= threshold=4.14577317237854
node_313: feature_name=Fcer1g	feature_id[17].value > threshold=3.449861526489258
node_321: feature_name=Calm1	feature_id[41].value <= threshold=3.198464870452881
node_322: feature_name=Fau	feature_id[12].value <= threshold=4.197173833847046
node_323: feature_name=Atp5me	feature_id[34].value <= threshold=2.1383330821990967
node_324: feature_name=Calm1	feature_id[41].value > threshold=1.497866153717041
node_330: feature_name=LOC101823249	feature_id[36].value <= threshold=3.1345481872558594
node_331: feature_name=LOC101840088	feature_id[16].value <= threshold=4.033260822296143
Class: Non-vaccinated
Rules_45	passed counts:4
node_0: feature_name=LOC121136222	feature_id[1].value > threshold=2.2499048709869385
node_90: feature_name=Ly6e	feature_id[2].value > threshold=2.5249279737472534
node_280: feature_name=Anxa1	feature_id[11].value <= threshold=1.497866153717041
node_281: feature_name=LOC101834602	feature_id[23].value <= threshold=4.241093873977661
node_282: feature_name=Ybx1	feature_id[13].value > threshold=1.497866153717041
node_286: feature_name=LOC101838467	feature_id[22].value > threshold=2.5737472772598267
node_292: feature_name=Rpl10	feature_id[29].value <= threshold=3.0677825212478638
node_293: feature_name=LOC121138193	feature_id[45].value > threshold=3.086893081665039
node_295: feature_name=LOC101828355	feature_id[33].value > threshold=0.3465735912322998
Class: Non-vaccinated
Rules_46	passed counts:4
node_0: feature_name=LOC121136222	feature_id[1].value > threshold=2.2499048709869385
node_90: feature_name=Ly6e	feature_id[2].value > threshold=2.5249279737472534
node_280: feature_name=Anxa1	feature_id[11].value <= threshold=1.497866153717041
node_281: feature_name=LOC101834602	feature_id[23].value <= threshold=4.241093873977661
node_282: feature_name=Ybx1	feature_id[13].value > threshold=1.497866153717041
node_286: feature_name=LOC101838467	feature_id[22].value > threshold=2.5737472772598267
node_292: feature_name=Rpl10	feature_id[29].value <= threshold=3.0677825212478638
node_293: feature_name=LOC121138193	feature_id[45].value <= threshold=3.086893081665039
Class: mRNA vaccine + mRNA vaccine
Rules_47	passed counts:4
node_0: feature_name=LOC121136222	feature_id[1].value > threshold=2.2499048709869385
node_90: feature_name=Ly6e	feature_id[2].value > threshold=2.5249279737472534
node_280: feature_name=Anxa1	feature_id[11].value <= threshold=1.497866153717041
node_281: feature_name=LOC101834602	feature_id[23].value <= threshold=4.241093873977661
node_282: feature_name=Ybx1	feature_id[13].value > threshold=1.497866153717041
node_286: feature_name=LOC101838467	feature_id[22].value <= threshold=2.5737472772598267
node_287: feature_name=Fau	feature_id[12].value <= threshold=3.9701138734817505
Class: mRNA vaccine + Attenuated vaccine
Rules_48	passed counts:4
node_0: feature_name=LOC121136222	feature_id[1].value > threshold=2.2499048709869385
node_90: feature_name=Ly6e	feature_id[2].value <= threshold=2.5249279737472534
node_91: feature_name=Rps29	feature_id[0].value <= threshold=4.0859410762786865
node_92: feature_name=Rps16	feature_id[31].value > threshold=3.384246587753296
node_234: feature_name=Vim	feature_id[56].value > threshold=3.276966691017151
node_258: feature_name=Psme1	feature_id[67].value <= threshold=1.8688347935676575
node_259: feature_name=Tmsb4x	feature_id[19].value <= threshold=4.871307134628296
node_260: feature_name=Rps27	feature_id[14].value > threshold=2.943052053451538
Class: Non-vaccinated
Rules_49	passed counts:4
node_0: feature_name=LOC121136222	feature_id[1].value > threshold=2.2499048709869385
node_90: feature_name=Ly6e	feature_id[2].value <= threshold=2.5249279737472534
node_91: feature_name=Rps29	feature_id[0].value <= threshold=4.0859410762786865
node_92: feature_name=Rps16	feature_id[31].value > threshold=3.384246587753296
node_234: feature_name=Vim	feature_id[56].value <= threshold=3.276966691017151
node_235: feature_name=Ctsh	feature_id[52].value <= threshold=2.6287477016448975
node_236: feature_name=LOC121137942	feature_id[15].value > threshold=1.9356005191802979
node_242: feature_name=Rps24	feature_id[5].value > threshold=3.481121778488159
node_246: feature_name=Rps16	feature_id[31].value > threshold=3.921924352645874
node_254: feature_name=Sec61g	feature_id[65].value > threshold=2.3502402305603027
Class: mRNA vaccine + Attenuated vaccine
Rules_50	passed counts:4
node_0: feature_name=LOC121136222	feature_id[1].value > threshold=2.2499048709869385
node_90: feature_name=Ly6e	feature_id[2].value <= threshold=2.5249279737472534
node_91: feature_name=Rps29	feature_id[0].value <= threshold=4.0859410762786865
node_92: feature_name=Rps16	feature_id[31].value <= threshold=3.384246587753296
node_93: feature_name=Plin2	feature_id[21].value > threshold=1.7005987167358398
node_215: feature_name=Anxa1	feature_id[11].value <= threshold=1.497866153717041
node_216: feature_name=Ctsc	feature_id[51].value > threshold=0.3465735912322998
node_218: feature_name=Uba52	feature_id[46].value <= threshold=3.312696099281311
node_219: feature_name=Rps29	feature_id[0].value <= threshold=3.3755507469177246
Class: mRNA vaccine + mRNA vaccine
Rules_51	passed counts:4
node_0: feature_name=LOC121136222	feature_id[1].value > threshold=2.2499048709869385
node_90: feature_name=Ly6e	feature_id[2].value <= threshold=2.5249279737472534
node_91: feature_name=Rps29	feature_id[0].value <= threshold=4.0859410762786865
node_92: feature_name=Rps16	feature_id[31].value <= threshold=3.384246587753296
node_93: feature_name=Plin2	feature_id[21].value <= threshold=1.7005987167358398
node_94: feature_name=Ccl8	feature_id[7].value <= threshold=5.141646385192871
node_95: feature_name=Calm1	feature_id[41].value > threshold=2.0126758217811584
node_159: feature_name=Ybx1	feature_id[13].value <= threshold=2.2499048709869385
node_160: feature_name=Ctsc	feature_id[51].value <= threshold=1.2424533367156982
node_161: feature_name=Rpl19	feature_id[62].value <= threshold=3.331566333770752
node_162: feature_name=LOC101840844	feature_id[26].value > threshold=2.8888261318206787
node_166: feature_name=LOC121138218	feature_id[35].value <= threshold=3.540013313293457
node_167: feature_name=LOC101840088	feature_id[16].value <= threshold=3.218075156211853
Class: mRNA vaccine + mRNA vaccine
Rules_52	passed counts:4
node_0: feature_name=LOC121136222	feature_id[1].value > threshold=2.2499048709869385
node_90: feature_name=Ly6e	feature_id[2].value <= threshold=2.5249279737472534
node_91: feature_name=Rps29	feature_id[0].value <= threshold=4.0859410762786865
node_92: feature_name=Rps16	feature_id[31].value <= threshold=3.384246587753296
node_93: feature_name=Plin2	feature_id[21].value <= threshold=1.7005987167358398
node_94: feature_name=Ccl8	feature_id[7].value <= threshold=5.141646385192871
node_95: feature_name=Calm1	feature_id[41].value <= threshold=2.0126758217811584
node_96: feature_name=Uba52	feature_id[46].value <= threshold=3.481121778488159
node_97: feature_name=LOC101828355	feature_id[33].value <= threshold=4.02947998046875
node_98: feature_name=S100a11	feature_id[4].value <= threshold=3.3140207529067993
node_99: feature_name=Eif1	feature_id[48].value > threshold=2.4414010047912598
node_125: feature_name=Sec61b	feature_id[58].value <= threshold=1.7005987167358398
node_126: feature_name=LOC101840844	feature_id[26].value <= threshold=3.569433569908142
Class: mRNA vaccine + mRNA vaccine
Rules_53	passed counts:4
node_0: feature_name=LOC121136222	feature_id[1].value > threshold=2.2499048709869385
node_90: feature_name=Ly6e	feature_id[2].value <= threshold=2.5249279737472534
node_91: feature_name=Rps29	feature_id[0].value <= threshold=4.0859410762786865
node_92: feature_name=Rps16	feature_id[31].value <= threshold=3.384246587753296
node_93: feature_name=Plin2	feature_id[21].value <= threshold=1.7005987167358398
node_94: feature_name=Ccl8	feature_id[7].value <= threshold=5.141646385192871
node_95: feature_name=Calm1	feature_id[41].value <= threshold=2.0126758217811584
node_96: feature_name=Uba52	feature_id[46].value <= threshold=3.481121778488159
node_97: feature_name=LOC101828355	feature_id[33].value <= threshold=4.02947998046875
node_98: feature_name=S100a11	feature_id[4].value <= threshold=3.3140207529067993
node_99: feature_name=Eif1	feature_id[48].value <= threshold=2.4414010047912598
node_100: feature_name=Plac8	feature_id[30].value <= threshold=2.0126758217811584
node_101: feature_name=Lst1	feature_id[25].value > threshold=2.0126758217811584
Class: mRNA vaccine + Attenuated vaccine
Rules_54	passed counts:3
node_0: feature_name=LOC121136222	feature_id[1].value > threshold=2.2499048709869385
node_90: feature_name=Ly6e	feature_id[2].value > threshold=2.5249279737472534
node_280: feature_name=Anxa1	feature_id[11].value > threshold=1.497866153717041
node_312: feature_name=Rps29	feature_id[0].value > threshold=4.14577317237854
Class: Adenovirus vaccine + Adenovirus vaccine
Rules_55	passed counts:3
node_0: feature_name=LOC121136222	feature_id[1].value > threshold=2.2499048709869385
node_90: feature_name=Ly6e	feature_id[2].value > threshold=2.5249279737472534
node_280: feature_name=Anxa1	feature_id[11].value > threshold=1.497866153717041
node_312: feature_name=Rps29	feature_id[0].value <= threshold=4.14577317237854
node_313: feature_name=Fcer1g	feature_id[17].value <= threshold=3.449861526489258
node_314: feature_name=LOC121136904	feature_id[54].value <= threshold=1.2424533367156982
node_315: feature_name=LOC121136222	feature_id[1].value > threshold=2.970085620880127
Class: Non-vaccinated
Rules_56	passed counts:3
node_0: feature_name=LOC121136222	feature_id[1].value > threshold=2.2499048709869385
node_90: feature_name=Ly6e	feature_id[2].value <= threshold=2.5249279737472534
node_91: feature_name=Rps29	feature_id[0].value > threshold=4.0859410762786865
node_269: feature_name=Plac8	feature_id[30].value <= threshold=2.917405366897583
node_270: feature_name=S100a11	feature_id[4].value > threshold=2.770631790161133
node_274: feature_name=LOC101840844	feature_id[26].value <= threshold=2.418141007423401
Class: Attenuated vaccine + Attenuated vaccine
Rules_57	passed counts:3
node_0: feature_name=LOC121136222	feature_id[1].value > threshold=2.2499048709869385
node_90: feature_name=Ly6e	feature_id[2].value <= threshold=2.5249279737472534
node_91: feature_name=Rps29	feature_id[0].value <= threshold=4.0859410762786865
node_92: feature_name=Rps16	feature_id[31].value > threshold=3.384246587753296
node_234: feature_name=Vim	feature_id[56].value <= threshold=3.276966691017151
node_235: feature_name=Ctsh	feature_id[52].value <= threshold=2.6287477016448975
node_236: feature_name=LOC121137942	feature_id[15].value > threshold=1.9356005191802979
node_242: feature_name=Rps24	feature_id[5].value > threshold=3.481121778488159
node_246: feature_name=Rps16	feature_id[31].value > threshold=3.921924352645874
node_254: feature_name=Sec61g	feature_id[65].value <= threshold=2.3502402305603027
Class: Non-vaccinated
Rules_58	passed counts:3
node_0: feature_name=LOC121136222	feature_id[1].value > threshold=2.2499048709869385
node_90: feature_name=Ly6e	feature_id[2].value <= threshold=2.5249279737472534
node_91: feature_name=Rps29	feature_id[0].value <= threshold=4.0859410762786865
node_92: feature_name=Rps16	feature_id[31].value <= threshold=3.384246587753296
node_93: feature_name=Plin2	feature_id[21].value > threshold=1.7005987167358398
node_215: feature_name=Anxa1	feature_id[11].value <= threshold=1.497866153717041
node_216: feature_name=Ctsc	feature_id[51].value <= threshold=0.3465735912322998
Class: Non-vaccinated
Rules_59	passed counts:3
node_0: feature_name=LOC121136222	feature_id[1].value > threshold=2.2499048709869385
node_90: feature_name=Ly6e	feature_id[2].value <= threshold=2.5249279737472534
node_91: feature_name=Rps29	feature_id[0].value <= threshold=4.0859410762786865
node_92: feature_name=Rps16	feature_id[31].value <= threshold=3.384246587753296
node_93: feature_name=Plin2	feature_id[21].value <= threshold=1.7005987167358398
node_94: feature_name=Ccl8	feature_id[7].value <= threshold=5.141646385192871
node_95: feature_name=Calm1	feature_id[41].value > threshold=2.0126758217811584
node_159: feature_name=Ybx1	feature_id[13].value > threshold=2.2499048709869385
node_195: feature_name=Rps24	feature_id[5].value <= threshold=3.624251961708069
node_196: feature_name=Lst1	feature_id[25].value <= threshold=2.0126758217811584
node_197: feature_name=Rps16	feature_id[31].value > threshold=2.943052053451538
Class: mRNA vaccine + Attenuated vaccine
Rules_60	passed counts:3
node_0: feature_name=LOC121136222	feature_id[1].value <= threshold=2.2499048709869385
node_1: feature_name=Rpl38	feature_id[3].value > threshold=2.6735538244247437
node_53: feature_name=LOC101838467	feature_id[22].value > threshold=2.567899227142334
node_63: feature_name=LOC121141072	feature_id[42].value > threshold=0.8958797454833984
node_85: feature_name=LOC121137942	feature_id[15].value > threshold=3.844456672668457
Class: Non-vaccinated
Rules_61	passed counts:3
node_0: feature_name=LOC121136222	feature_id[1].value <= threshold=2.2499048709869385
node_1: feature_name=Rpl38	feature_id[3].value > threshold=2.6735538244247437
node_53: feature_name=LOC101838467	feature_id[22].value > threshold=2.567899227142334
node_63: feature_name=LOC121141072	feature_id[42].value > threshold=0.8958797454833984
node_85: feature_name=LOC121137942	feature_id[15].value <= threshold=3.844456672668457
node_86: feature_name=Ifit3	feature_id[39].value <= threshold=2.636499762535095
Class: Adenovirus vaccine + Adenovirus vaccine
Rules_62	passed counts:3
node_0: feature_name=LOC121136222	feature_id[1].value <= threshold=2.2499048709869385
node_1: feature_name=Rpl38	feature_id[3].value > threshold=2.6735538244247437
node_53: feature_name=LOC101838467	feature_id[22].value > threshold=2.567899227142334
node_63: feature_name=LOC121141072	feature_id[42].value <= threshold=0.8958797454833984
node_64: feature_name=Rps28	feature_id[6].value > threshold=1.7776740193367004
node_66: feature_name=LOC121138193	feature_id[45].value <= threshold=4.928512334823608
node_67: feature_name=Ctsh	feature_id[52].value <= threshold=3.723875641822815
node_68: feature_name=Ifit3	feature_id[39].value <= threshold=3.540013313293457
node_69: feature_name=Rps29	feature_id[0].value <= threshold=4.527194023132324
node_70: feature_name=Rps27	feature_id[14].value <= threshold=2.1383330821990967
node_71: feature_name=Cd74	feature_id[27].value <= threshold=4.214180946350098
Class: Adenovirus vaccine + Adenovirus vaccine
Rules_63	passed counts:3
node_0: feature_name=LOC121136222	feature_id[1].value <= threshold=2.2499048709869385
node_1: feature_name=Rpl38	feature_id[3].value > threshold=2.6735538244247437
node_53: feature_name=LOC101838467	feature_id[22].value <= threshold=2.567899227142334
node_54: feature_name=Fcer1g	feature_id[17].value > threshold=1.8688347935676575
node_58: feature_name=Gpx1	feature_id[37].value > threshold=1.8688347935676575
Class: Adenovirus vaccine + Adenovirus vaccine
Rules_64	passed counts:3
node_0: feature_name=LOC121136222	feature_id[1].value <= threshold=2.2499048709869385
node_1: feature_name=Rpl38	feature_id[3].value <= threshold=2.6735538244247437
node_2: feature_name=LOC101822653	feature_id[9].value > threshold=2.6735538244247437
node_40: feature_name=Rps29	feature_id[0].value > threshold=3.1112881898880005
node_48: feature_name=LOC121136222	feature_id[1].value <= threshold=1.497866153717041
Class: Adenovirus vaccine + Adenovirus vaccine
Rules_65	passed counts:3
node_0: feature_name=LOC121136222	feature_id[1].value <= threshold=2.2499048709869385
node_1: feature_name=Rpl38	feature_id[3].value <= threshold=2.6735538244247437
node_2: feature_name=LOC101822653	feature_id[9].value <= threshold=2.6735538244247437
node_3: feature_name=Ly6e	feature_id[2].value > threshold=2.602003335952759
node_23: feature_name=Ccl8	feature_id[7].value <= threshold=3.3649120330810547
node_24: feature_name=Ndufb1	feature_id[68].value <= threshold=0.8958797454833984
node_25: feature_name=rna-NC-013276.1:72..1026	feature_id[8].value <= threshold=1.8444397449493408
Class: mRNA vaccine + mRNA vaccine
Rules_66	passed counts:3
node_0: feature_name=LOC121136222	feature_id[1].value <= threshold=2.2499048709869385
node_1: feature_name=Rpl38	feature_id[3].value <= threshold=2.6735538244247437
node_2: feature_name=LOC101822653	feature_id[9].value <= threshold=2.6735538244247437
node_3: feature_name=Ly6e	feature_id[2].value <= threshold=2.602003335952759
node_4: feature_name=Myl6	feature_id[59].value > threshold=2.5249279737472534
node_14: feature_name=Atp5me	feature_id[34].value > threshold=1.35402512550354
node_20: feature_name=Fcer1g	feature_id[17].value > threshold=3.5819733142852783
Class: Adenovirus vaccine + Adenovirus vaccine
Rules_67	passed counts:3
node_0: feature_name=LOC121136222	feature_id[1].value <= threshold=2.2499048709869385
node_1: feature_name=Rpl38	feature_id[3].value <= threshold=2.6735538244247437
node_2: feature_name=LOC101822653	feature_id[9].value <= threshold=2.6735538244247437
node_3: feature_name=Ly6e	feature_id[2].value <= threshold=2.602003335952759
node_4: feature_name=Myl6	feature_id[59].value > threshold=2.5249279737472534
node_14: feature_name=Atp5me	feature_id[34].value <= threshold=1.35402512550354
node_15: feature_name=Cd74	feature_id[27].value <= threshold=3.215665578842163
Class: Non-vaccinated
Rules_68	passed counts:3
node_0: feature_name=LOC121136222	feature_id[1].value <= threshold=2.2499048709869385
node_1: feature_name=Rpl38	feature_id[3].value <= threshold=2.6735538244247437
node_2: feature_name=LOC101822653	feature_id[9].value <= threshold=2.6735538244247437
node_3: feature_name=Ly6e	feature_id[2].value <= threshold=2.602003335952759
node_4: feature_name=Myl6	feature_id[59].value <= threshold=2.5249279737472534
node_5: feature_name=Rps16	feature_id[31].value > threshold=2.3937458992004395
node_11: feature_name=Myl6	feature_id[59].value <= threshold=2.2154083847999573
Class: mRNA vaccine + Attenuated vaccine
Rules_69	passed counts:2
node_0: feature_name=LOC121136222	feature_id[1].value > threshold=2.2499048709869385
node_90: feature_name=Ly6e	feature_id[2].value > threshold=2.5249279737472534
node_280: feature_name=Anxa1	feature_id[11].value > threshold=1.497866153717041
node_312: feature_name=Rps29	feature_id[0].value <= threshold=4.14577317237854
node_313: feature_name=Fcer1g	feature_id[17].value > threshold=3.449861526489258
node_321: feature_name=Calm1	feature_id[41].value > threshold=3.198464870452881
Class: mRNA vaccine + Attenuated vaccine
Rules_70	passed counts:2
node_0: feature_name=LOC121136222	feature_id[1].value > threshold=2.2499048709869385
node_90: feature_name=Ly6e	feature_id[2].value > threshold=2.5249279737472534
node_280: feature_name=Anxa1	feature_id[11].value > threshold=1.497866153717041
node_312: feature_name=Rps29	feature_id[0].value <= threshold=4.14577317237854
node_313: feature_name=Fcer1g	feature_id[17].value > threshold=3.449861526489258
node_321: feature_name=Calm1	feature_id[41].value <= threshold=3.198464870452881
node_322: feature_name=Fau	feature_id[12].value <= threshold=4.197173833847046
node_323: feature_name=Atp5me	feature_id[34].value > threshold=2.1383330821990967
node_335: feature_name=rna-NC-013276.1:72..1026	feature_id[8].value <= threshold=2.0126758217811584
Class: Non-vaccinated
Rules_71	passed counts:2
node_0: feature_name=LOC121136222	feature_id[1].value > threshold=2.2499048709869385
node_90: feature_name=Ly6e	feature_id[2].value > threshold=2.5249279737472534
node_280: feature_name=Anxa1	feature_id[11].value > threshold=1.497866153717041
node_312: feature_name=Rps29	feature_id[0].value <= threshold=4.14577317237854
node_313: feature_name=Fcer1g	feature_id[17].value > threshold=3.449861526489258
node_321: feature_name=Calm1	feature_id[41].value <= threshold=3.198464870452881
node_322: feature_name=Fau	feature_id[12].value <= threshold=4.197173833847046
node_323: feature_name=Atp5me	feature_id[34].value <= threshold=2.1383330821990967
node_324: feature_name=Calm1	feature_id[41].value <= threshold=1.497866153717041
node_325: feature_name=LOC101838467	feature_id[22].value <= threshold=5.925583839416504
Class: mRNA vaccine + mRNA vaccine
Rules_72	passed counts:2
node_0: feature_name=LOC121136222	feature_id[1].value > threshold=2.2499048709869385
node_90: feature_name=Ly6e	feature_id[2].value > threshold=2.5249279737472534
node_280: feature_name=Anxa1	feature_id[11].value <= threshold=1.497866153717041
node_281: feature_name=LOC101834602	feature_id[23].value > threshold=4.241093873977661
node_307: feature_name=Ctsc	feature_id[51].value <= threshold=2.0126758217811584
node_308: feature_name=LOC101823249	feature_id[36].value > threshold=3.6697689294815063
Class: Non-vaccinated
Rules_73	passed counts:2
node_0: feature_name=LOC121136222	feature_id[1].value > threshold=2.2499048709869385
node_90: feature_name=Ly6e	feature_id[2].value > threshold=2.5249279737472534
node_280: feature_name=Anxa1	feature_id[11].value <= threshold=1.497866153717041
node_281: feature_name=LOC101834602	feature_id[23].value <= threshold=4.241093873977661
node_282: feature_name=Ybx1	feature_id[13].value > threshold=1.497866153717041
node_286: feature_name=LOC101838467	feature_id[22].value > threshold=2.5737472772598267
node_292: feature_name=Rpl10	feature_id[29].value > threshold=3.0677825212478638
node_298: feature_name=LOC121137942	feature_id[15].value <= threshold=2.1719027161598206
Class: mRNA vaccine + mRNA vaccine
Rules_74	passed counts:2
node_0: feature_name=LOC121136222	feature_id[1].value > threshold=2.2499048709869385
node_90: feature_name=Ly6e	feature_id[2].value <= threshold=2.5249279737472534
node_91: feature_name=Rps29	feature_id[0].value <= threshold=4.0859410762786865
node_92: feature_name=Rps16	feature_id[31].value > threshold=3.384246587753296
node_234: feature_name=Vim	feature_id[56].value > threshold=3.276966691017151
node_258: feature_name=Psme1	feature_id[67].value > threshold=1.8688347935676575
node_264: feature_name=Actb	feature_id[28].value <= threshold=4.159858703613281
node_265: feature_name=Rps21	feature_id[61].value > threshold=2.970085620880127
Class: mRNA vaccine + Attenuated vaccine
Rules_75	passed counts:2
node_0: feature_name=LOC121136222	feature_id[1].value > threshold=2.2499048709869385
node_90: feature_name=Ly6e	feature_id[2].value <= threshold=2.5249279737472534
node_91: feature_name=Rps29	feature_id[0].value <= threshold=4.0859410762786865
node_92: feature_name=Rps16	feature_id[31].value > threshold=3.384246587753296
node_234: feature_name=Vim	feature_id[56].value <= threshold=3.276966691017151
node_235: feature_name=Ctsh	feature_id[52].value <= threshold=2.6287477016448975
node_236: feature_name=LOC121137942	feature_id[15].value <= threshold=1.9356005191802979
node_237: feature_name=LOC121141072	feature_id[42].value <= threshold=0.3465735912322998
Class: mRNA vaccine + mRNA vaccine
Rules_76	passed counts:2
node_0: feature_name=LOC121136222	feature_id[1].value > threshold=2.2499048709869385
node_90: feature_name=Ly6e	feature_id[2].value <= threshold=2.5249279737472534
node_91: feature_name=Rps29	feature_id[0].value <= threshold=4.0859410762786865
node_92: feature_name=Rps16	feature_id[31].value <= threshold=3.384246587753296
node_93: feature_name=Plin2	feature_id[21].value > threshold=1.7005987167358398
node_215: feature_name=Anxa1	feature_id[11].value > threshold=1.497866153717041
node_225: feature_name=Fau	feature_id[12].value > threshold=4.197173833847046
Class: mRNA vaccine + Attenuated vaccine
Rules_77	passed counts:2
node_0: feature_name=LOC121136222	feature_id[1].value > threshold=2.2499048709869385
node_90: feature_name=Ly6e	feature_id[2].value <= threshold=2.5249279737472534
node_91: feature_name=Rps29	feature_id[0].value <= threshold=4.0859410762786865
node_92: feature_name=Rps16	feature_id[31].value <= threshold=3.384246587753296
node_93: feature_name=Plin2	feature_id[21].value > threshold=1.7005987167358398
node_215: feature_name=Anxa1	feature_id[11].value <= threshold=1.497866153717041
node_216: feature_name=Ctsc	feature_id[51].value > threshold=0.3465735912322998
node_218: feature_name=Uba52	feature_id[46].value > threshold=3.312696099281311
node_222: feature_name=Mnda	feature_id[32].value > threshold=3.384246587753296
Class: mRNA vaccine + Attenuated vaccine
Rules_78	passed counts:2
node_0: feature_name=LOC121136222	feature_id[1].value > threshold=2.2499048709869385
node_90: feature_name=Ly6e	feature_id[2].value <= threshold=2.5249279737472534
node_91: feature_name=Rps29	feature_id[0].value <= threshold=4.0859410762786865
node_92: feature_name=Rps16	feature_id[31].value <= threshold=3.384246587753296
node_93: feature_name=Plin2	feature_id[21].value <= threshold=1.7005987167358398
node_94: feature_name=Ccl8	feature_id[7].value > threshold=5.141646385192871
node_210: feature_name=LOC101844787	feature_id[43].value > threshold=2.602003335952759
Class: Non-vaccinated
Rules_79	passed counts:2
node_0: feature_name=LOC121136222	feature_id[1].value > threshold=2.2499048709869385
node_90: feature_name=Ly6e	feature_id[2].value <= threshold=2.5249279737472534
node_91: feature_name=Rps29	feature_id[0].value <= threshold=4.0859410762786865
node_92: feature_name=Rps16	feature_id[31].value <= threshold=3.384246587753296
node_93: feature_name=Plin2	feature_id[21].value <= threshold=1.7005987167358398
node_94: feature_name=Ccl8	feature_id[7].value <= threshold=5.141646385192871
node_95: feature_name=Calm1	feature_id[41].value > threshold=2.0126758217811584
node_159: feature_name=Ybx1	feature_id[13].value > threshold=2.2499048709869385
node_195: feature_name=Rps24	feature_id[5].value <= threshold=3.624251961708069
node_196: feature_name=Lst1	feature_id[25].value > threshold=2.0126758217811584
node_202: feature_name=Eif1	feature_id[48].value > threshold=2.1383330821990967
node_206: feature_name=Vcan	feature_id[57].value <= threshold=0.3465735912322998
Class: mRNA vaccine + Attenuated vaccine
Rules_80	passed counts:2
node_0: feature_name=LOC121136222	feature_id[1].value > threshold=2.2499048709869385
node_90: feature_name=Ly6e	feature_id[2].value <= threshold=2.5249279737472534
node_91: feature_name=Rps29	feature_id[0].value <= threshold=4.0859410762786865
node_92: feature_name=Rps16	feature_id[31].value <= threshold=3.384246587753296
node_93: feature_name=Plin2	feature_id[21].value <= threshold=1.7005987167358398
node_94: feature_name=Ccl8	feature_id[7].value <= threshold=5.141646385192871
node_95: feature_name=Calm1	feature_id[41].value > threshold=2.0126758217811584
node_159: feature_name=Ybx1	feature_id[13].value <= threshold=2.2499048709869385
node_160: feature_name=Ctsc	feature_id[51].value > threshold=1.2424533367156982
node_184: feature_name=LOC101840088	feature_id[16].value > threshold=2.8314802646636963
node_188: feature_name=Fcer1g	feature_id[17].value <= threshold=3.713274598121643
node_189: feature_name=Vat1	feature_id[20].value > threshold=1.2424533367156982
Class: mRNA vaccine + Attenuated vaccine
Rules_81	passed counts:2
node_0: feature_name=LOC121136222	feature_id[1].value > threshold=2.2499048709869385
node_90: feature_name=Ly6e	feature_id[2].value <= threshold=2.5249279737472534
node_91: feature_name=Rps29	feature_id[0].value <= threshold=4.0859410762786865
node_92: feature_name=Rps16	feature_id[31].value <= threshold=3.384246587753296
node_93: feature_name=Plin2	feature_id[21].value <= threshold=1.7005987167358398
node_94: feature_name=Ccl8	feature_id[7].value <= threshold=5.141646385192871
node_95: feature_name=Calm1	feature_id[41].value > threshold=2.0126758217811584
node_159: feature_name=Ybx1	feature_id[13].value <= threshold=2.2499048709869385
node_160: feature_name=Ctsc	feature_id[51].value <= threshold=1.2424533367156982
node_161: feature_name=Rpl19	feature_id[62].value <= threshold=3.331566333770752
node_162: feature_name=LOC101840844	feature_id[26].value > threshold=2.8888261318206787
node_166: feature_name=LOC121138218	feature_id[35].value > threshold=3.540013313293457
node_172: feature_name=Rpl38	feature_id[3].value > threshold=3.562239170074463
Class: Adenovirus vaccine + Adenovirus vaccine
Rules_82	passed counts:2
node_0: feature_name=LOC121136222	feature_id[1].value > threshold=2.2499048709869385
node_90: feature_name=Ly6e	feature_id[2].value <= threshold=2.5249279737472534
node_91: feature_name=Rps29	feature_id[0].value <= threshold=4.0859410762786865
node_92: feature_name=Rps16	feature_id[31].value <= threshold=3.384246587753296
node_93: feature_name=Plin2	feature_id[21].value <= threshold=1.7005987167358398
node_94: feature_name=Ccl8	feature_id[7].value <= threshold=5.141646385192871
node_95: feature_name=Calm1	feature_id[41].value > threshold=2.0126758217811584
node_159: feature_name=Ybx1	feature_id[13].value <= threshold=2.2499048709869385
node_160: feature_name=Ctsc	feature_id[51].value <= threshold=1.2424533367156982
node_161: feature_name=Rpl19	feature_id[62].value <= threshold=3.331566333770752
node_162: feature_name=LOC101840844	feature_id[26].value > threshold=2.8888261318206787
node_166: feature_name=LOC121138218	feature_id[35].value <= threshold=3.540013313293457
node_167: feature_name=LOC101840088	feature_id[16].value > threshold=3.218075156211853
node_169: feature_name=Rpl37a	feature_id[47].value > threshold=2.518476366996765
Class: mRNA vaccine + Attenuated vaccine
Rules_83	passed counts:2
node_0: feature_name=LOC121136222	feature_id[1].value > threshold=2.2499048709869385
node_90: feature_name=Ly6e	feature_id[2].value <= threshold=2.5249279737472534
node_91: feature_name=Rps29	feature_id[0].value <= threshold=4.0859410762786865
node_92: feature_name=Rps16	feature_id[31].value <= threshold=3.384246587753296
node_93: feature_name=Plin2	feature_id[21].value <= threshold=1.7005987167358398
node_94: feature_name=Ccl8	feature_id[7].value <= threshold=5.141646385192871
node_95: feature_name=Calm1	feature_id[41].value <= threshold=2.0126758217811584
node_96: feature_name=Uba52	feature_id[46].value > threshold=3.481121778488159
node_144: feature_name=Sec61b	feature_id[58].value <= threshold=2.2499048709869385
node_145: feature_name=Psme1	feature_id[67].value > threshold=1.8688347935676575
node_151: feature_name=Rps27	feature_id[14].value <= threshold=2.470821261405945
Class: Non-vaccinated
Rules_84	passed counts:2
node_0: feature_name=LOC121136222	feature_id[1].value > threshold=2.2499048709869385
node_90: feature_name=Ly6e	feature_id[2].value <= threshold=2.5249279737472534
node_91: feature_name=Rps29	feature_id[0].value <= threshold=4.0859410762786865
node_92: feature_name=Rps16	feature_id[31].value <= threshold=3.384246587753296
node_93: feature_name=Plin2	feature_id[21].value <= threshold=1.7005987167358398
node_94: feature_name=Ccl8	feature_id[7].value <= threshold=5.141646385192871
node_95: feature_name=Calm1	feature_id[41].value <= threshold=2.0126758217811584
node_96: feature_name=Uba52	feature_id[46].value <= threshold=3.481121778488159
node_97: feature_name=LOC101828355	feature_id[33].value <= threshold=4.02947998046875
node_98: feature_name=S100a11	feature_id[4].value > threshold=3.3140207529067993
node_132: feature_name=LOC121138218	feature_id[35].value > threshold=2.917405366897583
node_134: feature_name=LOC101844787	feature_id[43].value <= threshold=0.8958797454833984
node_135: feature_name=LOC101834602	feature_id[23].value <= threshold=2.567899227142334
Class: Non-vaccinated
Rules_85	passed counts:2
node_0: feature_name=LOC121136222	feature_id[1].value > threshold=2.2499048709869385
node_90: feature_name=Ly6e	feature_id[2].value <= threshold=2.5249279737472534
node_91: feature_name=Rps29	feature_id[0].value <= threshold=4.0859410762786865
node_92: feature_name=Rps16	feature_id[31].value <= threshold=3.384246587753296
node_93: feature_name=Plin2	feature_id[21].value <= threshold=1.7005987167358398
node_94: feature_name=Ccl8	feature_id[7].value <= threshold=5.141646385192871
node_95: feature_name=Calm1	feature_id[41].value <= threshold=2.0126758217811584
node_96: feature_name=Uba52	feature_id[46].value <= threshold=3.481121778488159
node_97: feature_name=LOC101828355	feature_id[33].value <= threshold=4.02947998046875
node_98: feature_name=S100a11	feature_id[4].value <= threshold=3.3140207529067993
node_99: feature_name=Eif1	feature_id[48].value <= threshold=2.4414010047912598
node_100: feature_name=Plac8	feature_id[30].value <= threshold=2.0126758217811584
node_101: feature_name=Lst1	feature_id[25].value <= threshold=2.0126758217811584
node_102: feature_name=rna-NC-013276.1:72..1026	feature_id[8].value > threshold=2.2499048709869385
Class: Non-vaccinated
Rules_86	passed counts:2
node_0: feature_name=LOC121136222	feature_id[1].value <= threshold=2.2499048709869385
node_1: feature_name=Rpl38	feature_id[3].value > threshold=2.6735538244247437
node_53: feature_name=LOC101838467	feature_id[22].value > threshold=2.567899227142334
node_63: feature_name=LOC121141072	feature_id[42].value <= threshold=0.8958797454833984
node_64: feature_name=Rps28	feature_id[6].value > threshold=1.7776740193367004
node_66: feature_name=LOC121138193	feature_id[45].value <= threshold=4.928512334823608
node_67: feature_name=Ctsh	feature_id[52].value <= threshold=3.723875641822815
node_68: feature_name=Ifit3	feature_id[39].value <= threshold=3.540013313293457
node_69: feature_name=Rps29	feature_id[0].value > threshold=4.527194023132324
node_79: feature_name=Ndufb1	feature_id[68].value <= threshold=1.35402512550354
Class: Attenuated vaccine + Attenuated vaccine
Rules_87	passed counts:2
node_0: feature_name=LOC121136222	feature_id[1].value <= threshold=2.2499048709869385
node_1: feature_name=Rpl38	feature_id[3].value > threshold=2.6735538244247437
node_53: feature_name=LOC101838467	feature_id[22].value > threshold=2.567899227142334
node_63: feature_name=LOC121141072	feature_id[42].value <= threshold=0.8958797454833984
node_64: feature_name=Rps28	feature_id[6].value > threshold=1.7776740193367004
node_66: feature_name=LOC121138193	feature_id[45].value <= threshold=4.928512334823608
node_67: feature_name=Ctsh	feature_id[52].value <= threshold=3.723875641822815
node_68: feature_name=Ifit3	feature_id[39].value <= threshold=3.540013313293457
node_69: feature_name=Rps29	feature_id[0].value <= threshold=4.527194023132324
node_70: feature_name=Rps27	feature_id[14].value > threshold=2.1383330821990967
node_74: feature_name=Actb	feature_id[28].value <= threshold=3.449861526489258
node_75: feature_name=LOC121141072	feature_id[42].value > threshold=0.3465735912322998
Class: Attenuated vaccine + Attenuated vaccine
Rules_88	passed counts:2
node_0: feature_name=LOC121136222	feature_id[1].value <= threshold=2.2499048709869385
node_1: feature_name=Rpl38	feature_id[3].value <= threshold=2.6735538244247437
node_2: feature_name=LOC101822653	feature_id[9].value > threshold=2.6735538244247437
node_40: feature_name=Rps29	feature_id[0].value <= threshold=3.1112881898880005
node_41: feature_name=Uba52	feature_id[46].value <= threshold=2.1383330821990967
node_42: feature_name=Fcer1g	feature_id[17].value <= threshold=3.8103525638580322
Class: mRNA vaccine + mRNA vaccine
Rules_89	passed counts:2
node_0: feature_name=LOC121136222	feature_id[1].value <= threshold=2.2499048709869385
node_1: feature_name=Rpl38	feature_id[3].value <= threshold=2.6735538244247437
node_2: feature_name=LOC101822653	feature_id[9].value <= threshold=2.6735538244247437
node_3: feature_name=Ly6e	feature_id[2].value > threshold=2.602003335952759
node_23: feature_name=Ccl8	feature_id[7].value > threshold=3.3649120330810547
node_33: feature_name=Ybx1	feature_id[13].value > threshold=2.86179256439209
node_37: feature_name=Rpl37	feature_id[69].value > threshold=0.6931471824645996
Class: mRNA vaccine + mRNA vaccine
Rules_90	passed counts:2
node_0: feature_name=LOC121136222	feature_id[1].value <= threshold=2.2499048709869385
node_1: feature_name=Rpl38	feature_id[3].value <= threshold=2.6735538244247437
node_2: feature_name=LOC101822653	feature_id[9].value <= threshold=2.6735538244247437
node_3: feature_name=Ly6e	feature_id[2].value > threshold=2.602003335952759
node_23: feature_name=Ccl8	feature_id[7].value <= threshold=3.3649120330810547
node_24: feature_name=Ndufb1	feature_id[68].value > threshold=0.8958797454833984
node_28: feature_name=LOC121138193	feature_id[45].value > threshold=2.865049958229065
Class: Adenovirus vaccine + Adenovirus vaccine
Rules_91	passed counts:2
node_0: feature_name=LOC121136222	feature_id[1].value <= threshold=2.2499048709869385
node_1: feature_name=Rpl38	feature_id[3].value <= threshold=2.6735538244247437
node_2: feature_name=LOC101822653	feature_id[9].value <= threshold=2.6735538244247437
node_3: feature_name=Ly6e	feature_id[2].value <= threshold=2.602003335952759
node_4: feature_name=Myl6	feature_id[59].value > threshold=2.5249279737472534
node_14: feature_name=Atp5me	feature_id[34].value > threshold=1.35402512550354
node_20: feature_name=Fcer1g	feature_id[17].value <= threshold=3.5819733142852783
Class: mRNA vaccine + mRNA vaccine
Rules_92	passed counts:2
node_0: feature_name=LOC121136222	feature_id[1].value <= threshold=2.2499048709869385
node_1: feature_name=Rpl38	feature_id[3].value <= threshold=2.6735538244247437
node_2: feature_name=LOC101822653	feature_id[9].value <= threshold=2.6735538244247437
node_3: feature_name=Ly6e	feature_id[2].value <= threshold=2.602003335952759
node_4: feature_name=Myl6	feature_id[59].value <= threshold=2.5249279737472534
node_5: feature_name=Rps16	feature_id[31].value <= threshold=2.3937458992004395
node_6: feature_name=Cxcl2	feature_id[63].value > threshold=3.289625644683838
node_8: feature_name=B2m	feature_id[18].value > threshold=3.3231953382492065
Class: Non-vaccinated
Rules_93	passed counts:1
node_0: feature_name=LOC121136222	feature_id[1].value > threshold=2.2499048709869385
node_90: feature_name=Ly6e	feature_id[2].value > threshold=2.5249279737472534
node_280: feature_name=Anxa1	feature_id[11].value > threshold=1.497866153717041
node_312: feature_name=Rps29	feature_id[0].value <= threshold=4.14577317237854
node_313: feature_name=Fcer1g	feature_id[17].value > threshold=3.449861526489258
node_321: feature_name=Calm1	feature_id[41].value <= threshold=3.198464870452881
node_322: feature_name=Fau	feature_id[12].value > threshold=4.197173833847046
Class: mRNA vaccine + Attenuated vaccine
Rules_94	passed counts:1
node_0: feature_name=LOC121136222	feature_id[1].value > threshold=2.2499048709869385
node_90: feature_name=Ly6e	feature_id[2].value > threshold=2.5249279737472534
node_280: feature_name=Anxa1	feature_id[11].value > threshold=1.497866153717041
node_312: feature_name=Rps29	feature_id[0].value <= threshold=4.14577317237854
node_313: feature_name=Fcer1g	feature_id[17].value > threshold=3.449861526489258
node_321: feature_name=Calm1	feature_id[41].value <= threshold=3.198464870452881
node_322: feature_name=Fau	feature_id[12].value <= threshold=4.197173833847046
node_323: feature_name=Atp5me	feature_id[34].value > threshold=2.1383330821990967
node_335: feature_name=rna-NC-013276.1:72..1026	feature_id[8].value > threshold=2.0126758217811584
node_337: feature_name=LOC101840088	feature_id[16].value > threshold=3.6017026901245117
Class: mRNA vaccine + Attenuated vaccine
Rules_95	passed counts:1
node_0: feature_name=LOC121136222	feature_id[1].value > threshold=2.2499048709869385
node_90: feature_name=Ly6e	feature_id[2].value > threshold=2.5249279737472534
node_280: feature_name=Anxa1	feature_id[11].value > threshold=1.497866153717041
node_312: feature_name=Rps29	feature_id[0].value <= threshold=4.14577317237854
node_313: feature_name=Fcer1g	feature_id[17].value > threshold=3.449861526489258
node_321: feature_name=Calm1	feature_id[41].value <= threshold=3.198464870452881
node_322: feature_name=Fau	feature_id[12].value <= threshold=4.197173833847046
node_323: feature_name=Atp5me	feature_id[34].value > threshold=2.1383330821990967
node_335: feature_name=rna-NC-013276.1:72..1026	feature_id[8].value > threshold=2.0126758217811584
node_337: feature_name=LOC101840088	feature_id[16].value <= threshold=3.6017026901245117
Class: Adenovirus vaccine + Adenovirus vaccine
Rules_96	passed counts:1
node_0: feature_name=LOC121136222	feature_id[1].value > threshold=2.2499048709869385
node_90: feature_name=Ly6e	feature_id[2].value > threshold=2.5249279737472534
node_280: feature_name=Anxa1	feature_id[11].value > threshold=1.497866153717041
node_312: feature_name=Rps29	feature_id[0].value <= threshold=4.14577317237854
node_313: feature_name=Fcer1g	feature_id[17].value > threshold=3.449861526489258
node_321: feature_name=Calm1	feature_id[41].value <= threshold=3.198464870452881
node_322: feature_name=Fau	feature_id[12].value <= threshold=4.197173833847046
node_323: feature_name=Atp5me	feature_id[34].value <= threshold=2.1383330821990967
node_324: feature_name=Calm1	feature_id[41].value > threshold=1.497866153717041
node_330: feature_name=LOC101823249	feature_id[36].value <= threshold=3.1345481872558594
node_331: feature_name=LOC101840088	feature_id[16].value > threshold=4.033260822296143
Class: mRNA vaccine + mRNA vaccine
Rules_97	passed counts:1
node_0: feature_name=LOC121136222	feature_id[1].value > threshold=2.2499048709869385
node_90: feature_name=Ly6e	feature_id[2].value > threshold=2.5249279737472534
node_280: feature_name=Anxa1	feature_id[11].value > threshold=1.497866153717041
node_312: feature_name=Rps29	feature_id[0].value <= threshold=4.14577317237854
node_313: feature_name=Fcer1g	feature_id[17].value > threshold=3.449861526489258
node_321: feature_name=Calm1	feature_id[41].value <= threshold=3.198464870452881
node_322: feature_name=Fau	feature_id[12].value <= threshold=4.197173833847046
node_323: feature_name=Atp5me	feature_id[34].value <= threshold=2.1383330821990967
node_324: feature_name=Calm1	feature_id[41].value <= threshold=1.497866153717041
node_325: feature_name=LOC101838467	feature_id[22].value > threshold=5.925583839416504
node_327: feature_name=LOC101828355	feature_id[33].value > threshold=3.034212827682495
Class: mRNA vaccine + Attenuated vaccine
Rules_98	passed counts:1
node_0: feature_name=LOC121136222	feature_id[1].value > threshold=2.2499048709869385
node_90: feature_name=Ly6e	feature_id[2].value > threshold=2.5249279737472534
node_280: feature_name=Anxa1	feature_id[11].value > threshold=1.497866153717041
node_312: feature_name=Rps29	feature_id[0].value <= threshold=4.14577317237854
node_313: feature_name=Fcer1g	feature_id[17].value <= threshold=3.449861526489258
node_314: feature_name=LOC121136904	feature_id[54].value > threshold=1.2424533367156982
node_318: feature_name=LOC101830654	feature_id[38].value <= threshold=1.2424533367156982
Class: mRNA vaccine + mRNA vaccine
Rules_99	passed counts:1
node_0: feature_name=LOC121136222	feature_id[1].value > threshold=2.2499048709869385
node_90: feature_name=Ly6e	feature_id[2].value > threshold=2.5249279737472534
node_280: feature_name=Anxa1	feature_id[11].value <= threshold=1.497866153717041
node_281: feature_name=LOC101834602	feature_id[23].value > threshold=4.241093873977661
node_307: feature_name=Ctsc	feature_id[51].value <= threshold=2.0126758217811584
node_308: feature_name=LOC101823249	feature_id[36].value <= threshold=3.6697689294815063
Class: mRNA vaccine + Attenuated vaccine
Rules_100	passed counts:1
node_0: feature_name=LOC121136222	feature_id[1].value > threshold=2.2499048709869385
node_90: feature_name=Ly6e	feature_id[2].value > threshold=2.5249279737472534
node_280: feature_name=Anxa1	feature_id[11].value <= threshold=1.497866153717041
node_281: feature_name=LOC101834602	feature_id[23].value <= threshold=4.241093873977661
node_282: feature_name=Ybx1	feature_id[13].value > threshold=1.497866153717041
node_286: feature_name=LOC101838467	feature_id[22].value > threshold=2.5737472772598267
node_292: feature_name=Rpl10	feature_id[29].value > threshold=3.0677825212478638
node_298: feature_name=LOC121137942	feature_id[15].value > threshold=2.1719027161598206
node_300: feature_name=Sec61g	feature_id[65].value > threshold=2.7403194904327393
node_304: feature_name=Rps28	feature_id[6].value > threshold=3.4143561124801636
Class: Adenovirus vaccine + Adenovirus vaccine
Rules_101	passed counts:1
node_0: feature_name=LOC121136222	feature_id[1].value > threshold=2.2499048709869385
node_90: feature_name=Ly6e	feature_id[2].value > threshold=2.5249279737472534
node_280: feature_name=Anxa1	feature_id[11].value <= threshold=1.497866153717041
node_281: feature_name=LOC101834602	feature_id[23].value <= threshold=4.241093873977661
node_282: feature_name=Ybx1	feature_id[13].value > threshold=1.497866153717041
node_286: feature_name=LOC101838467	feature_id[22].value > threshold=2.5737472772598267
node_292: feature_name=Rpl10	feature_id[29].value > threshold=3.0677825212478638
node_298: feature_name=LOC121137942	feature_id[15].value > threshold=2.1719027161598206
node_300: feature_name=Sec61g	feature_id[65].value > threshold=2.7403194904327393
node_304: feature_name=Rps28	feature_id[6].value <= threshold=3.4143561124801636
Class: mRNA vaccine + Attenuated vaccine
Rules_102	passed counts:1
node_0: feature_name=LOC121136222	feature_id[1].value > threshold=2.2499048709869385
node_90: feature_name=Ly6e	feature_id[2].value > threshold=2.5249279737472534
node_280: feature_name=Anxa1	feature_id[11].value <= threshold=1.497866153717041
node_281: feature_name=LOC101834602	feature_id[23].value <= threshold=4.241093873977661
node_282: feature_name=Ybx1	feature_id[13].value > threshold=1.497866153717041
node_286: feature_name=LOC101838467	feature_id[22].value > threshold=2.5737472772598267
node_292: feature_name=Rpl10	feature_id[29].value > threshold=3.0677825212478638
node_298: feature_name=LOC121137942	feature_id[15].value > threshold=2.1719027161598206
node_300: feature_name=Sec61g	feature_id[65].value <= threshold=2.7403194904327393
node_301: feature_name=LOC121141072	feature_id[42].value > threshold=2.4337671995162964
Class: mRNA vaccine + mRNA vaccine
Rules_103	passed counts:1
node_0: feature_name=LOC121136222	feature_id[1].value > threshold=2.2499048709869385
node_90: feature_name=Ly6e	feature_id[2].value > threshold=2.5249279737472534
node_280: feature_name=Anxa1	feature_id[11].value <= threshold=1.497866153717041
node_281: feature_name=LOC101834602	feature_id[23].value <= threshold=4.241093873977661
node_282: feature_name=Ybx1	feature_id[13].value > threshold=1.497866153717041
node_286: feature_name=LOC101838467	feature_id[22].value > threshold=2.5737472772598267
node_292: feature_name=Rpl10	feature_id[29].value <= threshold=3.0677825212478638
node_293: feature_name=LOC121138193	feature_id[45].value > threshold=3.086893081665039
node_295: feature_name=LOC101828355	feature_id[33].value <= threshold=0.3465735912322998
Class: mRNA vaccine + mRNA vaccine
Rules_104	passed counts:1
node_0: feature_name=LOC121136222	feature_id[1].value > threshold=2.2499048709869385
node_90: feature_name=Ly6e	feature_id[2].value > threshold=2.5249279737472534
node_280: feature_name=Anxa1	feature_id[11].value <= threshold=1.497866153717041
node_281: feature_name=LOC101834602	feature_id[23].value <= threshold=4.241093873977661
node_282: feature_name=Ybx1	feature_id[13].value > threshold=1.497866153717041
node_286: feature_name=LOC101838467	feature_id[22].value <= threshold=2.5737472772598267
node_287: feature_name=Fau	feature_id[12].value > threshold=3.9701138734817505
node_289: feature_name=Rpl37	feature_id[69].value > threshold=3.1112881898880005
Class: Adenovirus vaccine + Adenovirus vaccine
Rules_105	passed counts:1
node_0: feature_name=LOC121136222	feature_id[1].value > threshold=2.2499048709869385
node_90: feature_name=Ly6e	feature_id[2].value > threshold=2.5249279737472534
node_280: feature_name=Anxa1	feature_id[11].value <= threshold=1.497866153717041
node_281: feature_name=LOC101834602	feature_id[23].value <= threshold=4.241093873977661
node_282: feature_name=Ybx1	feature_id[13].value > threshold=1.497866153717041
node_286: feature_name=LOC101838467	feature_id[22].value <= threshold=2.5737472772598267
node_287: feature_name=Fau	feature_id[12].value > threshold=3.9701138734817505
node_289: feature_name=Rpl37	feature_id[69].value <= threshold=3.1112881898880005
Class: Non-vaccinated
Rules_106	passed counts:1
node_0: feature_name=LOC121136222	feature_id[1].value > threshold=2.2499048709869385
node_90: feature_name=Ly6e	feature_id[2].value > threshold=2.5249279737472534
node_280: feature_name=Anxa1	feature_id[11].value <= threshold=1.497866153717041
node_281: feature_name=LOC101834602	feature_id[23].value <= threshold=4.241093873977661
node_282: feature_name=Ybx1	feature_id[13].value <= threshold=1.497866153717041
node_283: feature_name=Rpl38	feature_id[3].value > threshold=2.7403194904327393
Class: Non-vaccinated
Rules_107	passed counts:1
node_0: feature_name=LOC121136222	feature_id[1].value > threshold=2.2499048709869385
node_90: feature_name=Ly6e	feature_id[2].value <= threshold=2.5249279737472534
node_91: feature_name=Rps29	feature_id[0].value > threshold=4.0859410762786865
node_269: feature_name=Plac8	feature_id[30].value > threshold=2.917405366897583
node_277: feature_name=Ctsh	feature_id[52].value > threshold=2.8314802646636963
Class: Attenuated vaccine + Attenuated vaccine
Rules_108	passed counts:1
node_0: feature_name=LOC121136222	feature_id[1].value > threshold=2.2499048709869385
node_90: feature_name=Ly6e	feature_id[2].value <= threshold=2.5249279737472534
node_91: feature_name=Rps29	feature_id[0].value > threshold=4.0859410762786865
node_269: feature_name=Plac8	feature_id[30].value <= threshold=2.917405366897583
node_270: feature_name=S100a11	feature_id[4].value <= threshold=2.770631790161133
node_271: feature_name=LOC101840088	feature_id[16].value <= threshold=1.647918462753296
Class: Adenovirus vaccine + Adenovirus vaccine
Rules_109	passed counts:1
node_0: feature_name=LOC121136222	feature_id[1].value > threshold=2.2499048709869385
node_90: feature_name=Ly6e	feature_id[2].value <= threshold=2.5249279737472534
node_91: feature_name=Rps29	feature_id[0].value <= threshold=4.0859410762786865
node_92: feature_name=Rps16	feature_id[31].value > threshold=3.384246587753296
node_234: feature_name=Vim	feature_id[56].value > threshold=3.276966691017151
node_258: feature_name=Psme1	feature_id[67].value > threshold=1.8688347935676575
node_264: feature_name=Actb	feature_id[28].value <= threshold=4.159858703613281
node_265: feature_name=Rps21	feature_id[61].value <= threshold=2.970085620880127
Class: Non-vaccinated
Rules_110	passed counts:1
node_0: feature_name=LOC121136222	feature_id[1].value > threshold=2.2499048709869385
node_90: feature_name=Ly6e	feature_id[2].value <= threshold=2.5249279737472534
node_91: feature_name=Rps29	feature_id[0].value <= threshold=4.0859410762786865
node_92: feature_name=Rps16	feature_id[31].value > threshold=3.384246587753296
node_234: feature_name=Vim	feature_id[56].value > threshold=3.276966691017151
node_258: feature_name=Psme1	feature_id[67].value <= threshold=1.8688347935676575
node_259: feature_name=Tmsb4x	feature_id[19].value <= threshold=4.871307134628296
node_260: feature_name=Rps27	feature_id[14].value <= threshold=2.943052053451538
Class: mRNA vaccine + mRNA vaccine
Rules_111	passed counts:1
node_0: feature_name=LOC121136222	feature_id[1].value > threshold=2.2499048709869385
node_90: feature_name=Ly6e	feature_id[2].value <= threshold=2.5249279737472534
node_91: feature_name=Rps29	feature_id[0].value <= threshold=4.0859410762786865
node_92: feature_name=Rps16	feature_id[31].value > threshold=3.384246587753296
node_234: feature_name=Vim	feature_id[56].value <= threshold=3.276966691017151
node_235: feature_name=Ctsh	feature_id[52].value <= threshold=2.6287477016448975
node_236: feature_name=LOC121137942	feature_id[15].value > threshold=1.9356005191802979
node_242: feature_name=Rps24	feature_id[5].value > threshold=3.481121778488159
node_246: feature_name=Rps16	feature_id[31].value <= threshold=3.921924352645874
node_247: feature_name=Psme1	feature_id[67].value > threshold=2.86179256439209
Class: Non-vaccinated
Rules_112	passed counts:1
node_0: feature_name=LOC121136222	feature_id[1].value > threshold=2.2499048709869385
node_90: feature_name=Ly6e	feature_id[2].value <= threshold=2.5249279737472534
node_91: feature_name=Rps29	feature_id[0].value <= threshold=4.0859410762786865
node_92: feature_name=Rps16	feature_id[31].value > threshold=3.384246587753296
node_234: feature_name=Vim	feature_id[56].value <= threshold=3.276966691017151
node_235: feature_name=Ctsh	feature_id[52].value <= threshold=2.6287477016448975
node_236: feature_name=LOC121137942	feature_id[15].value > threshold=1.9356005191802979
node_242: feature_name=Rps24	feature_id[5].value > threshold=3.481121778488159
node_246: feature_name=Rps16	feature_id[31].value <= threshold=3.921924352645874
node_247: feature_name=Psme1	feature_id[67].value <= threshold=2.86179256439209
node_248: feature_name=Ly6e	feature_id[2].value > threshold=2.4414010047912598
node_250: feature_name=Rps16	feature_id[31].value > threshold=3.4960482120513916
Class: mRNA vaccine + Attenuated vaccine
Rules_113	passed counts:1
node_0: feature_name=LOC121136222	feature_id[1].value > threshold=2.2499048709869385
node_90: feature_name=Ly6e	feature_id[2].value <= threshold=2.5249279737472534
node_91: feature_name=Rps29	feature_id[0].value <= threshold=4.0859410762786865
node_92: feature_name=Rps16	feature_id[31].value > threshold=3.384246587753296
node_234: feature_name=Vim	feature_id[56].value <= threshold=3.276966691017151
node_235: feature_name=Ctsh	feature_id[52].value <= threshold=2.6287477016448975
node_236: feature_name=LOC121137942	feature_id[15].value > threshold=1.9356005191802979
node_242: feature_name=Rps24	feature_id[5].value > threshold=3.481121778488159
node_246: feature_name=Rps16	feature_id[31].value <= threshold=3.921924352645874
node_247: feature_name=Psme1	feature_id[67].value <= threshold=2.86179256439209
node_248: feature_name=Ly6e	feature_id[2].value > threshold=2.4414010047912598
node_250: feature_name=Rps16	feature_id[31].value <= threshold=3.4960482120513916
Class: mRNA vaccine + mRNA vaccine
Rules_114	passed counts:1
node_0: feature_name=LOC121136222	feature_id[1].value > threshold=2.2499048709869385
node_90: feature_name=Ly6e	feature_id[2].value <= threshold=2.5249279737472534
node_91: feature_name=Rps29	feature_id[0].value <= threshold=4.0859410762786865
node_92: feature_name=Rps16	feature_id[31].value > threshold=3.384246587753296
node_234: feature_name=Vim	feature_id[56].value <= threshold=3.276966691017151
node_235: feature_name=Ctsh	feature_id[52].value <= threshold=2.6287477016448975
node_236: feature_name=LOC121137942	feature_id[15].value > threshold=1.9356005191802979
node_242: feature_name=Rps24	feature_id[5].value <= threshold=3.481121778488159
node_243: feature_name=Rps28	feature_id[6].value > threshold=2.561982035636902
Class: Non-vaccinated
Rules_115	passed counts:1
node_0: feature_name=LOC121136222	feature_id[1].value > threshold=2.2499048709869385
node_90: feature_name=Ly6e	feature_id[2].value <= threshold=2.5249279737472534
node_91: feature_name=Rps29	feature_id[0].value <= threshold=4.0859410762786865
node_92: feature_name=Rps16	feature_id[31].value > threshold=3.384246587753296
node_234: feature_name=Vim	feature_id[56].value <= threshold=3.276966691017151
node_235: feature_name=Ctsh	feature_id[52].value <= threshold=2.6287477016448975
node_236: feature_name=LOC121137942	feature_id[15].value > threshold=1.9356005191802979
node_242: feature_name=Rps24	feature_id[5].value <= threshold=3.481121778488159
node_243: feature_name=Rps28	feature_id[6].value <= threshold=2.561982035636902
Class: mRNA vaccine + mRNA vaccine
Rules_116	passed counts:1
node_0: feature_name=LOC121136222	feature_id[1].value > threshold=2.2499048709869385
node_90: feature_name=Ly6e	feature_id[2].value <= threshold=2.5249279737472534
node_91: feature_name=Rps29	feature_id[0].value <= threshold=4.0859410762786865
node_92: feature_name=Rps16	feature_id[31].value > threshold=3.384246587753296
node_234: feature_name=Vim	feature_id[56].value <= threshold=3.276966691017151
node_235: feature_name=Ctsh	feature_id[52].value <= threshold=2.6287477016448975
node_236: feature_name=LOC121137942	feature_id[15].value <= threshold=1.9356005191802979
node_237: feature_name=LOC121141072	feature_id[42].value > threshold=0.3465735912322998
node_239: feature_name=Ly6e	feature_id[2].value > threshold=1.2424533367156982
Class: Non-vaccinated
Rules_117	passed counts:1
node_0: feature_name=LOC121136222	feature_id[1].value > threshold=2.2499048709869385
node_90: feature_name=Ly6e	feature_id[2].value <= threshold=2.5249279737472534
node_91: feature_name=Rps29	feature_id[0].value <= threshold=4.0859410762786865
node_92: feature_name=Rps16	feature_id[31].value > threshold=3.384246587753296
node_234: feature_name=Vim	feature_id[56].value <= threshold=3.276966691017151
node_235: feature_name=Ctsh	feature_id[52].value <= threshold=2.6287477016448975
node_236: feature_name=LOC121137942	feature_id[15].value <= threshold=1.9356005191802979
node_237: feature_name=LOC121141072	feature_id[42].value > threshold=0.3465735912322998
node_239: feature_name=Ly6e	feature_id[2].value <= threshold=1.2424533367156982
Class: mRNA vaccine + Attenuated vaccine
Rules_118	passed counts:1
node_0: feature_name=LOC121136222	feature_id[1].value > threshold=2.2499048709869385
node_90: feature_name=Ly6e	feature_id[2].value <= threshold=2.5249279737472534
node_91: feature_name=Rps29	feature_id[0].value <= threshold=4.0859410762786865
node_92: feature_name=Rps16	feature_id[31].value <= threshold=3.384246587753296
node_93: feature_name=Plin2	feature_id[21].value > threshold=1.7005987167358398
node_215: feature_name=Anxa1	feature_id[11].value > threshold=1.497866153717041
node_225: feature_name=Fau	feature_id[12].value <= threshold=4.197173833847046
node_226: feature_name=Lst1	feature_id[25].value > threshold=1.0397207736968994
node_228: feature_name=Sec61g	feature_id[65].value > threshold=3.5835189819335938
Class: mRNA vaccine + Attenuated vaccine
Rules_119	passed counts:1
node_0: feature_name=LOC121136222	feature_id[1].value > threshold=2.2499048709869385
node_90: feature_name=Ly6e	feature_id[2].value <= threshold=2.5249279737472534
node_91: feature_name=Rps29	feature_id[0].value <= threshold=4.0859410762786865
node_92: feature_name=Rps16	feature_id[31].value <= threshold=3.384246587753296
node_93: feature_name=Plin2	feature_id[21].value > threshold=1.7005987167358398
node_215: feature_name=Anxa1	feature_id[11].value > threshold=1.497866153717041
node_225: feature_name=Fau	feature_id[12].value <= threshold=4.197173833847046
node_226: feature_name=Lst1	feature_id[25].value > threshold=1.0397207736968994
node_228: feature_name=Sec61g	feature_id[65].value <= threshold=3.5835189819335938
node_229: feature_name=Ubb	feature_id[40].value > threshold=4.15100884437561
Class: mRNA vaccine + Attenuated vaccine
Rules_120	passed counts:1
node_0: feature_name=LOC121136222	feature_id[1].value > threshold=2.2499048709869385
node_90: feature_name=Ly6e	feature_id[2].value <= threshold=2.5249279737472534
node_91: feature_name=Rps29	feature_id[0].value <= threshold=4.0859410762786865
node_92: feature_name=Rps16	feature_id[31].value <= threshold=3.384246587753296
node_93: feature_name=Plin2	feature_id[21].value > threshold=1.7005987167358398
node_215: feature_name=Anxa1	feature_id[11].value > threshold=1.497866153717041
node_225: feature_name=Fau	feature_id[12].value <= threshold=4.197173833847046
node_226: feature_name=Lst1	feature_id[25].value <= threshold=1.0397207736968994
Class: mRNA vaccine + Attenuated vaccine
Rules_121	passed counts:1
node_0: feature_name=LOC121136222	feature_id[1].value > threshold=2.2499048709869385
node_90: feature_name=Ly6e	feature_id[2].value <= threshold=2.5249279737472534
node_91: feature_name=Rps29	feature_id[0].value <= threshold=4.0859410762786865
node_92: feature_name=Rps16	feature_id[31].value <= threshold=3.384246587753296
node_93: feature_name=Plin2	feature_id[21].value > threshold=1.7005987167358398
node_215: feature_name=Anxa1	feature_id[11].value <= threshold=1.497866153717041
node_216: feature_name=Ctsc	feature_id[51].value > threshold=0.3465735912322998
node_218: feature_name=Uba52	feature_id[46].value > threshold=3.312696099281311
node_222: feature_name=Mnda	feature_id[32].value <= threshold=3.384246587753296
Class: Non-vaccinated
Rules_122	passed counts:1
node_0: feature_name=LOC121136222	feature_id[1].value > threshold=2.2499048709869385
node_90: feature_name=Ly6e	feature_id[2].value <= threshold=2.5249279737472534
node_91: feature_name=Rps29	feature_id[0].value <= threshold=4.0859410762786865
node_92: feature_name=Rps16	feature_id[31].value <= threshold=3.384246587753296
node_93: feature_name=Plin2	feature_id[21].value > threshold=1.7005987167358398
node_215: feature_name=Anxa1	feature_id[11].value <= threshold=1.497866153717041
node_216: feature_name=Ctsc	feature_id[51].value > threshold=0.3465735912322998
node_218: feature_name=Uba52	feature_id[46].value <= threshold=3.312696099281311
node_219: feature_name=Rps29	feature_id[0].value > threshold=3.3755507469177246
Class: Adenovirus vaccine + Adenovirus vaccine
Rules_123	passed counts:1
node_0: feature_name=LOC121136222	feature_id[1].value > threshold=2.2499048709869385
node_90: feature_name=Ly6e	feature_id[2].value <= threshold=2.5249279737472534
node_91: feature_name=Rps29	feature_id[0].value <= threshold=4.0859410762786865
node_92: feature_name=Rps16	feature_id[31].value <= threshold=3.384246587753296
node_93: feature_name=Plin2	feature_id[21].value <= threshold=1.7005987167358398
node_94: feature_name=Ccl8	feature_id[7].value > threshold=5.141646385192871
node_210: feature_name=LOC101844787	feature_id[43].value <= threshold=2.602003335952759
node_211: feature_name=LOC121136222	feature_id[1].value > threshold=3.293085813522339
Class: Non-vaccinated
Rules_124	passed counts:1
node_0: feature_name=LOC121136222	feature_id[1].value > threshold=2.2499048709869385
node_90: feature_name=Ly6e	feature_id[2].value <= threshold=2.5249279737472534
node_91: feature_name=Rps29	feature_id[0].value <= threshold=4.0859410762786865
node_92: feature_name=Rps16	feature_id[31].value <= threshold=3.384246587753296
node_93: feature_name=Plin2	feature_id[21].value <= threshold=1.7005987167358398
node_94: feature_name=Ccl8	feature_id[7].value <= threshold=5.141646385192871
node_95: feature_name=Calm1	feature_id[41].value > threshold=2.0126758217811584
node_159: feature_name=Ybx1	feature_id[13].value > threshold=2.2499048709869385
node_195: feature_name=Rps24	feature_id[5].value <= threshold=3.624251961708069
node_196: feature_name=Lst1	feature_id[25].value > threshold=2.0126758217811584
node_202: feature_name=Eif1	feature_id[48].value > threshold=2.1383330821990967
node_206: feature_name=Vcan	feature_id[57].value > threshold=0.3465735912322998
Class: Non-vaccinated
Rules_125	passed counts:1
node_0: feature_name=LOC121136222	feature_id[1].value > threshold=2.2499048709869385
node_90: feature_name=Ly6e	feature_id[2].value <= threshold=2.5249279737472534
node_91: feature_name=Rps29	feature_id[0].value <= threshold=4.0859410762786865
node_92: feature_name=Rps16	feature_id[31].value <= threshold=3.384246587753296
node_93: feature_name=Plin2	feature_id[21].value <= threshold=1.7005987167358398
node_94: feature_name=Ccl8	feature_id[7].value <= threshold=5.141646385192871
node_95: feature_name=Calm1	feature_id[41].value > threshold=2.0126758217811584
node_159: feature_name=Ybx1	feature_id[13].value > threshold=2.2499048709869385
node_195: feature_name=Rps24	feature_id[5].value <= threshold=3.624251961708069
node_196: feature_name=Lst1	feature_id[25].value > threshold=2.0126758217811584
node_202: feature_name=Eif1	feature_id[48].value <= threshold=2.1383330821990967
node_203: feature_name=Tpt1	feature_id[64].value <= threshold=2.802901029586792
Class: mRNA vaccine + mRNA vaccine
Rules_126	passed counts:1
node_0: feature_name=LOC121136222	feature_id[1].value > threshold=2.2499048709869385
node_90: feature_name=Ly6e	feature_id[2].value <= threshold=2.5249279737472534
node_91: feature_name=Rps29	feature_id[0].value <= threshold=4.0859410762786865
node_92: feature_name=Rps16	feature_id[31].value <= threshold=3.384246587753296
node_93: feature_name=Plin2	feature_id[21].value <= threshold=1.7005987167358398
node_94: feature_name=Ccl8	feature_id[7].value <= threshold=5.141646385192871
node_95: feature_name=Calm1	feature_id[41].value > threshold=2.0126758217811584
node_159: feature_name=Ybx1	feature_id[13].value > threshold=2.2499048709869385
node_195: feature_name=Rps24	feature_id[5].value <= threshold=3.624251961708069
node_196: feature_name=Lst1	feature_id[25].value <= threshold=2.0126758217811584
node_197: feature_name=Rps16	feature_id[31].value <= threshold=2.943052053451538
node_198: feature_name=Ly6e	feature_id[2].value <= threshold=1.497866153717041
Class: Non-vaccinated
Rules_127	passed counts:1
node_0: feature_name=LOC121136222	feature_id[1].value > threshold=2.2499048709869385
node_90: feature_name=Ly6e	feature_id[2].value <= threshold=2.5249279737472534
node_91: feature_name=Rps29	feature_id[0].value <= threshold=4.0859410762786865
node_92: feature_name=Rps16	feature_id[31].value <= threshold=3.384246587753296
node_93: feature_name=Plin2	feature_id[21].value <= threshold=1.7005987167358398
node_94: feature_name=Ccl8	feature_id[7].value <= threshold=5.141646385192871
node_95: feature_name=Calm1	feature_id[41].value > threshold=2.0126758217811584
node_159: feature_name=Ybx1	feature_id[13].value <= threshold=2.2499048709869385
node_160: feature_name=Ctsc	feature_id[51].value > threshold=1.2424533367156982
node_184: feature_name=LOC101840088	feature_id[16].value > threshold=2.8314802646636963
node_188: feature_name=Fcer1g	feature_id[17].value > threshold=3.713274598121643
node_192: feature_name=LOC101840088	feature_id[16].value > threshold=3.849921226501465
Class: Non-vaccinated
Rules_128	passed counts:1
node_0: feature_name=LOC121136222	feature_id[1].value > threshold=2.2499048709869385
node_90: feature_name=Ly6e	feature_id[2].value <= threshold=2.5249279737472534
node_91: feature_name=Rps29	feature_id[0].value <= threshold=4.0859410762786865
node_92: feature_name=Rps16	feature_id[31].value <= threshold=3.384246587753296
node_93: feature_name=Plin2	feature_id[21].value <= threshold=1.7005987167358398
node_94: feature_name=Ccl8	feature_id[7].value <= threshold=5.141646385192871
node_95: feature_name=Calm1	feature_id[41].value > threshold=2.0126758217811584
node_159: feature_name=Ybx1	feature_id[13].value <= threshold=2.2499048709869385
node_160: feature_name=Ctsc	feature_id[51].value > threshold=1.2424533367156982
node_184: feature_name=LOC101840088	feature_id[16].value <= threshold=2.8314802646636963
node_185: feature_name=Eif1	feature_id[48].value > threshold=2.6155543327331543
Class: Non-vaccinated
Rules_129	passed counts:1
node_0: feature_name=LOC121136222	feature_id[1].value > threshold=2.2499048709869385
node_90: feature_name=Ly6e	feature_id[2].value <= threshold=2.5249279737472534
node_91: feature_name=Rps29	feature_id[0].value <= threshold=4.0859410762786865
node_92: feature_name=Rps16	feature_id[31].value <= threshold=3.384246587753296
node_93: feature_name=Plin2	feature_id[21].value <= threshold=1.7005987167358398
node_94: feature_name=Ccl8	feature_id[7].value <= threshold=5.141646385192871
node_95: feature_name=Calm1	feature_id[41].value > threshold=2.0126758217811584
node_159: feature_name=Ybx1	feature_id[13].value <= threshold=2.2499048709869385
node_160: feature_name=Ctsc	feature_id[51].value <= threshold=1.2424533367156982
node_161: feature_name=Rpl19	feature_id[62].value > threshold=3.331566333770752
node_181: feature_name=Rps28	feature_id[6].value <= threshold=2.6155543327331543
Class: Non-vaccinated
Rules_130	passed counts:1
node_0: feature_name=LOC121136222	feature_id[1].value > threshold=2.2499048709869385
node_90: feature_name=Ly6e	feature_id[2].value <= threshold=2.5249279737472534
node_91: feature_name=Rps29	feature_id[0].value <= threshold=4.0859410762786865
node_92: feature_name=Rps16	feature_id[31].value <= threshold=3.384246587753296
node_93: feature_name=Plin2	feature_id[21].value <= threshold=1.7005987167358398
node_94: feature_name=Ccl8	feature_id[7].value <= threshold=5.141646385192871
node_95: feature_name=Calm1	feature_id[41].value > threshold=2.0126758217811584
node_159: feature_name=Ybx1	feature_id[13].value <= threshold=2.2499048709869385
node_160: feature_name=Ctsc	feature_id[51].value <= threshold=1.2424533367156982
node_161: feature_name=Rpl19	feature_id[62].value <= threshold=3.331566333770752
node_162: feature_name=LOC101840844	feature_id[26].value > threshold=2.8888261318206787
node_166: feature_name=LOC121138218	feature_id[35].value > threshold=3.540013313293457
node_172: feature_name=Rpl38	feature_id[3].value <= threshold=3.562239170074463
node_173: feature_name=LOC101840088	feature_id[16].value > threshold=2.699081301689148
node_177: feature_name=LOC101844787	feature_id[43].value > threshold=1.7005987167358398
Class: mRNA vaccine + mRNA vaccine
Rules_131	passed counts:1
node_0: feature_name=LOC121136222	feature_id[1].value > threshold=2.2499048709869385
node_90: feature_name=Ly6e	feature_id[2].value <= threshold=2.5249279737472534
node_91: feature_name=Rps29	feature_id[0].value <= threshold=4.0859410762786865
node_92: feature_name=Rps16	feature_id[31].value <= threshold=3.384246587753296
node_93: feature_name=Plin2	feature_id[21].value <= threshold=1.7005987167358398
node_94: feature_name=Ccl8	feature_id[7].value <= threshold=5.141646385192871
node_95: feature_name=Calm1	feature_id[41].value > threshold=2.0126758217811584
node_159: feature_name=Ybx1	feature_id[13].value <= threshold=2.2499048709869385
node_160: feature_name=Ctsc	feature_id[51].value <= threshold=1.2424533367156982
node_161: feature_name=Rpl19	feature_id[62].value <= threshold=3.331566333770752
node_162: feature_name=LOC101840844	feature_id[26].value > threshold=2.8888261318206787
node_166: feature_name=LOC121138218	feature_id[35].value > threshold=3.540013313293457
node_172: feature_name=Rpl38	feature_id[3].value <= threshold=3.562239170074463
node_173: feature_name=LOC101840088	feature_id[16].value <= threshold=2.699081301689148
node_174: feature_name=Rpl19	feature_id[62].value > threshold=3.120137929916382
Class: mRNA vaccine + mRNA vaccine
Rules_132	passed counts:1
node_0: feature_name=LOC121136222	feature_id[1].value > threshold=2.2499048709869385
node_90: feature_name=Ly6e	feature_id[2].value <= threshold=2.5249279737472534
node_91: feature_name=Rps29	feature_id[0].value <= threshold=4.0859410762786865
node_92: feature_name=Rps16	feature_id[31].value <= threshold=3.384246587753296
node_93: feature_name=Plin2	feature_id[21].value <= threshold=1.7005987167358398
node_94: feature_name=Ccl8	feature_id[7].value <= threshold=5.141646385192871
node_95: feature_name=Calm1	feature_id[41].value > threshold=2.0126758217811584
node_159: feature_name=Ybx1	feature_id[13].value <= threshold=2.2499048709869385
node_160: feature_name=Ctsc	feature_id[51].value <= threshold=1.2424533367156982
node_161: feature_name=Rpl19	feature_id[62].value <= threshold=3.331566333770752
node_162: feature_name=LOC101840844	feature_id[26].value > threshold=2.8888261318206787
node_166: feature_name=LOC121138218	feature_id[35].value > threshold=3.540013313293457
node_172: feature_name=Rpl38	feature_id[3].value <= threshold=3.562239170074463
node_173: feature_name=LOC101840088	feature_id[16].value <= threshold=2.699081301689148
node_174: feature_name=Rpl19	feature_id[62].value <= threshold=3.120137929916382
Class: mRNA vaccine + Attenuated vaccine
Rules_133	passed counts:1
node_0: feature_name=LOC121136222	feature_id[1].value > threshold=2.2499048709869385
node_90: feature_name=Ly6e	feature_id[2].value <= threshold=2.5249279737472534
node_91: feature_name=Rps29	feature_id[0].value <= threshold=4.0859410762786865
node_92: feature_name=Rps16	feature_id[31].value <= threshold=3.384246587753296
node_93: feature_name=Plin2	feature_id[21].value <= threshold=1.7005987167358398
node_94: feature_name=Ccl8	feature_id[7].value <= threshold=5.141646385192871
node_95: feature_name=Calm1	feature_id[41].value > threshold=2.0126758217811584
node_159: feature_name=Ybx1	feature_id[13].value <= threshold=2.2499048709869385
node_160: feature_name=Ctsc	feature_id[51].value <= threshold=1.2424533367156982
node_161: feature_name=Rpl19	feature_id[62].value <= threshold=3.331566333770752
node_162: feature_name=LOC101840844	feature_id[26].value > threshold=2.8888261318206787
node_166: feature_name=LOC121138218	feature_id[35].value <= threshold=3.540013313293457
node_167: feature_name=LOC101840088	feature_id[16].value > threshold=3.218075156211853
node_169: feature_name=Rpl37a	feature_id[47].value <= threshold=2.518476366996765
Class: Non-vaccinated
Rules_134	passed counts:1
node_0: feature_name=LOC121136222	feature_id[1].value > threshold=2.2499048709869385
node_90: feature_name=Ly6e	feature_id[2].value <= threshold=2.5249279737472534
node_91: feature_name=Rps29	feature_id[0].value <= threshold=4.0859410762786865
node_92: feature_name=Rps16	feature_id[31].value <= threshold=3.384246587753296
node_93: feature_name=Plin2	feature_id[21].value <= threshold=1.7005987167358398
node_94: feature_name=Ccl8	feature_id[7].value <= threshold=5.141646385192871
node_95: feature_name=Calm1	feature_id[41].value > threshold=2.0126758217811584
node_159: feature_name=Ybx1	feature_id[13].value <= threshold=2.2499048709869385
node_160: feature_name=Ctsc	feature_id[51].value <= threshold=1.2424533367156982
node_161: feature_name=Rpl19	feature_id[62].value <= threshold=3.331566333770752
node_162: feature_name=LOC101840844	feature_id[26].value <= threshold=2.8888261318206787
node_163: feature_name=Sec61g	feature_id[65].value <= threshold=1.589026927947998
Class: Attenuated vaccine + Attenuated vaccine
Rules_135	passed counts:1
node_0: feature_name=LOC121136222	feature_id[1].value > threshold=2.2499048709869385
node_90: feature_name=Ly6e	feature_id[2].value <= threshold=2.5249279737472534
node_91: feature_name=Rps29	feature_id[0].value <= threshold=4.0859410762786865
node_92: feature_name=Rps16	feature_id[31].value <= threshold=3.384246587753296
node_93: feature_name=Plin2	feature_id[21].value <= threshold=1.7005987167358398
node_94: feature_name=Ccl8	feature_id[7].value <= threshold=5.141646385192871
node_95: feature_name=Calm1	feature_id[41].value <= threshold=2.0126758217811584
node_96: feature_name=Uba52	feature_id[46].value > threshold=3.481121778488159
node_144: feature_name=Sec61b	feature_id[58].value > threshold=2.2499048709869385
node_154: feature_name=Psme1	feature_id[67].value <= threshold=1.589026927947998
node_155: feature_name=Ly6e	feature_id[2].value > threshold=1.2424533367156982
Class: mRNA vaccine + Attenuated vaccine
Rules_136	passed counts:1
node_0: feature_name=LOC121136222	feature_id[1].value > threshold=2.2499048709869385
node_90: feature_name=Ly6e	feature_id[2].value <= threshold=2.5249279737472534
node_91: feature_name=Rps29	feature_id[0].value <= threshold=4.0859410762786865
node_92: feature_name=Rps16	feature_id[31].value <= threshold=3.384246587753296
node_93: feature_name=Plin2	feature_id[21].value <= threshold=1.7005987167358398
node_94: feature_name=Ccl8	feature_id[7].value <= threshold=5.141646385192871
node_95: feature_name=Calm1	feature_id[41].value <= threshold=2.0126758217811584
node_96: feature_name=Uba52	feature_id[46].value > threshold=3.481121778488159
node_144: feature_name=Sec61b	feature_id[58].value > threshold=2.2499048709869385
node_154: feature_name=Psme1	feature_id[67].value <= threshold=1.589026927947998
node_155: feature_name=Ly6e	feature_id[2].value <= threshold=1.2424533367156982
Class: mRNA vaccine + mRNA vaccine
Rules_137	passed counts:1
node_0: feature_name=LOC121136222	feature_id[1].value > threshold=2.2499048709869385
node_90: feature_name=Ly6e	feature_id[2].value <= threshold=2.5249279737472534
node_91: feature_name=Rps29	feature_id[0].value <= threshold=4.0859410762786865
node_92: feature_name=Rps16	feature_id[31].value <= threshold=3.384246587753296
node_93: feature_name=Plin2	feature_id[21].value <= threshold=1.7005987167358398
node_94: feature_name=Ccl8	feature_id[7].value <= threshold=5.141646385192871
node_95: feature_name=Calm1	feature_id[41].value <= threshold=2.0126758217811584
node_96: feature_name=Uba52	feature_id[46].value > threshold=3.481121778488159
node_144: feature_name=Sec61b	feature_id[58].value <= threshold=2.2499048709869385
node_145: feature_name=Psme1	feature_id[67].value <= threshold=1.8688347935676575
node_146: feature_name=Rpl38	feature_id[3].value > threshold=2.4337671995162964
node_148: feature_name=Rpl19	feature_id[62].value <= threshold=3.086893081665039
Class: mRNA vaccine + mRNA vaccine
Rules_138	passed counts:1
node_0: feature_name=LOC121136222	feature_id[1].value > threshold=2.2499048709869385
node_90: feature_name=Ly6e	feature_id[2].value <= threshold=2.5249279737472534
node_91: feature_name=Rps29	feature_id[0].value <= threshold=4.0859410762786865
node_92: feature_name=Rps16	feature_id[31].value <= threshold=3.384246587753296
node_93: feature_name=Plin2	feature_id[21].value <= threshold=1.7005987167358398
node_94: feature_name=Ccl8	feature_id[7].value <= threshold=5.141646385192871
node_95: feature_name=Calm1	feature_id[41].value <= threshold=2.0126758217811584
node_96: feature_name=Uba52	feature_id[46].value > threshold=3.481121778488159
node_144: feature_name=Sec61b	feature_id[58].value <= threshold=2.2499048709869385
node_145: feature_name=Psme1	feature_id[67].value <= threshold=1.8688347935676575
node_146: feature_name=Rpl38	feature_id[3].value <= threshold=2.4337671995162964
Class: Non-vaccinated
Rules_139	passed counts:1
node_0: feature_name=LOC121136222	feature_id[1].value > threshold=2.2499048709869385
node_90: feature_name=Ly6e	feature_id[2].value <= threshold=2.5249279737472534
node_91: feature_name=Rps29	feature_id[0].value <= threshold=4.0859410762786865
node_92: feature_name=Rps16	feature_id[31].value <= threshold=3.384246587753296
node_93: feature_name=Plin2	feature_id[21].value <= threshold=1.7005987167358398
node_94: feature_name=Ccl8	feature_id[7].value <= threshold=5.141646385192871
node_95: feature_name=Calm1	feature_id[41].value <= threshold=2.0126758217811584
node_96: feature_name=Uba52	feature_id[46].value <= threshold=3.481121778488159
node_97: feature_name=LOC101828355	feature_id[33].value <= threshold=4.02947998046875
node_98: feature_name=S100a11	feature_id[4].value > threshold=3.3140207529067993
node_132: feature_name=LOC121138218	feature_id[35].value > threshold=2.917405366897583
node_134: feature_name=LOC101844787	feature_id[43].value > threshold=0.8958797454833984
node_138: feature_name=B2m	feature_id[18].value <= threshold=3.4960482120513916
node_139: feature_name=Fcer1g	feature_id[17].value > threshold=2.9792124032974243
Class: Non-vaccinated
Rules_140	passed counts:1
node_0: feature_name=LOC121136222	feature_id[1].value > threshold=2.2499048709869385
node_90: feature_name=Ly6e	feature_id[2].value <= threshold=2.5249279737472534
node_91: feature_name=Rps29	feature_id[0].value <= threshold=4.0859410762786865
node_92: feature_name=Rps16	feature_id[31].value <= threshold=3.384246587753296
node_93: feature_name=Plin2	feature_id[21].value <= threshold=1.7005987167358398
node_94: feature_name=Ccl8	feature_id[7].value <= threshold=5.141646385192871
node_95: feature_name=Calm1	feature_id[41].value <= threshold=2.0126758217811584
node_96: feature_name=Uba52	feature_id[46].value <= threshold=3.481121778488159
node_97: feature_name=LOC101828355	feature_id[33].value <= threshold=4.02947998046875
node_98: feature_name=S100a11	feature_id[4].value > threshold=3.3140207529067993
node_132: feature_name=LOC121138218	feature_id[35].value > threshold=2.917405366897583
node_134: feature_name=LOC101844787	feature_id[43].value > threshold=0.8958797454833984
node_138: feature_name=B2m	feature_id[18].value <= threshold=3.4960482120513916
node_139: feature_name=Fcer1g	feature_id[17].value <= threshold=2.9792124032974243
Class: mRNA vaccine + mRNA vaccine
Rules_141	passed counts:1
node_0: feature_name=LOC121136222	feature_id[1].value > threshold=2.2499048709869385
node_90: feature_name=Ly6e	feature_id[2].value <= threshold=2.5249279737472534
node_91: feature_name=Rps29	feature_id[0].value <= threshold=4.0859410762786865
node_92: feature_name=Rps16	feature_id[31].value <= threshold=3.384246587753296
node_93: feature_name=Plin2	feature_id[21].value <= threshold=1.7005987167358398
node_94: feature_name=Ccl8	feature_id[7].value <= threshold=5.141646385192871
node_95: feature_name=Calm1	feature_id[41].value <= threshold=2.0126758217811584
node_96: feature_name=Uba52	feature_id[46].value <= threshold=3.481121778488159
node_97: feature_name=LOC101828355	feature_id[33].value <= threshold=4.02947998046875
node_98: feature_name=S100a11	feature_id[4].value <= threshold=3.3140207529067993
node_99: feature_name=Eif1	feature_id[48].value > threshold=2.4414010047912598
node_125: feature_name=Sec61b	feature_id[58].value > threshold=1.7005987167358398
node_129: feature_name=Tpt1	feature_id[64].value <= threshold=2.3810869455337524
Class: mRNA vaccine + mRNA vaccine
Rules_142	passed counts:1
node_0: feature_name=LOC121136222	feature_id[1].value > threshold=2.2499048709869385
node_90: feature_name=Ly6e	feature_id[2].value <= threshold=2.5249279737472534
node_91: feature_name=Rps29	feature_id[0].value <= threshold=4.0859410762786865
node_92: feature_name=Rps16	feature_id[31].value <= threshold=3.384246587753296
node_93: feature_name=Plin2	feature_id[21].value <= threshold=1.7005987167358398
node_94: feature_name=Ccl8	feature_id[7].value <= threshold=5.141646385192871
node_95: feature_name=Calm1	feature_id[41].value <= threshold=2.0126758217811584
node_96: feature_name=Uba52	feature_id[46].value <= threshold=3.481121778488159
node_97: feature_name=LOC101828355	feature_id[33].value <= threshold=4.02947998046875
node_98: feature_name=S100a11	feature_id[4].value <= threshold=3.3140207529067993
node_99: feature_name=Eif1	feature_id[48].value > threshold=2.4414010047912598
node_125: feature_name=Sec61b	feature_id[58].value <= threshold=1.7005987167358398
node_126: feature_name=LOC101840844	feature_id[26].value > threshold=3.569433569908142
Class: mRNA vaccine + Attenuated vaccine
Rules_143	passed counts:1
node_0: feature_name=LOC121136222	feature_id[1].value > threshold=2.2499048709869385
node_90: feature_name=Ly6e	feature_id[2].value <= threshold=2.5249279737472534
node_91: feature_name=Rps29	feature_id[0].value <= threshold=4.0859410762786865
node_92: feature_name=Rps16	feature_id[31].value <= threshold=3.384246587753296
node_93: feature_name=Plin2	feature_id[21].value <= threshold=1.7005987167358398
node_94: feature_name=Ccl8	feature_id[7].value <= threshold=5.141646385192871
node_95: feature_name=Calm1	feature_id[41].value <= threshold=2.0126758217811584
node_96: feature_name=Uba52	feature_id[46].value <= threshold=3.481121778488159
node_97: feature_name=LOC101828355	feature_id[33].value <= threshold=4.02947998046875
node_98: feature_name=S100a11	feature_id[4].value <= threshold=3.3140207529067993
node_99: feature_name=Eif1	feature_id[48].value <= threshold=2.4414010047912598
node_100: feature_name=Plac8	feature_id[30].value > threshold=2.0126758217811584
node_108: feature_name=LOC121136904	feature_id[54].value > threshold=0.3465735912322998
node_110: feature_name=Ndufb1	feature_id[68].value > threshold=1.589026927947998
Class: Non-vaccinated
Rules_144	passed counts:1
node_0: feature_name=LOC121136222	feature_id[1].value > threshold=2.2499048709869385
node_90: feature_name=Ly6e	feature_id[2].value <= threshold=2.5249279737472534
node_91: feature_name=Rps29	feature_id[0].value <= threshold=4.0859410762786865
node_92: feature_name=Rps16	feature_id[31].value <= threshold=3.384246587753296
node_93: feature_name=Plin2	feature_id[21].value <= threshold=1.7005987167358398
node_94: feature_name=Ccl8	feature_id[7].value <= threshold=5.141646385192871
node_95: feature_name=Calm1	feature_id[41].value <= threshold=2.0126758217811584
node_96: feature_name=Uba52	feature_id[46].value <= threshold=3.481121778488159
node_97: feature_name=LOC101828355	feature_id[33].value <= threshold=4.02947998046875
node_98: feature_name=S100a11	feature_id[4].value <= threshold=3.3140207529067993
node_99: feature_name=Eif1	feature_id[48].value <= threshold=2.4414010047912598
node_100: feature_name=Plac8	feature_id[30].value > threshold=2.0126758217811584
node_108: feature_name=LOC121136904	feature_id[54].value > threshold=0.3465735912322998
node_110: feature_name=Ndufb1	feature_id[68].value <= threshold=1.589026927947998
node_111: feature_name=rna-NC-013276.1:72..1026	feature_id[8].value > threshold=2.4814223051071167
node_121: feature_name=LOC101828355	feature_id[33].value > threshold=2.721208930015564
Class: mRNA vaccine + mRNA vaccine
Rules_145	passed counts:1
node_0: feature_name=LOC121136222	feature_id[1].value > threshold=2.2499048709869385
node_90: feature_name=Ly6e	feature_id[2].value <= threshold=2.5249279737472534
node_91: feature_name=Rps29	feature_id[0].value <= threshold=4.0859410762786865
node_92: feature_name=Rps16	feature_id[31].value <= threshold=3.384246587753296
node_93: feature_name=Plin2	feature_id[21].value <= threshold=1.7005987167358398
node_94: feature_name=Ccl8	feature_id[7].value <= threshold=5.141646385192871
node_95: feature_name=Calm1	feature_id[41].value <= threshold=2.0126758217811584
node_96: feature_name=Uba52	feature_id[46].value <= threshold=3.481121778488159
node_97: feature_name=LOC101828355	feature_id[33].value <= threshold=4.02947998046875
node_98: feature_name=S100a11	feature_id[4].value <= threshold=3.3140207529067993
node_99: feature_name=Eif1	feature_id[48].value <= threshold=2.4414010047912598
node_100: feature_name=Plac8	feature_id[30].value > threshold=2.0126758217811584
node_108: feature_name=LOC121136904	feature_id[54].value > threshold=0.3465735912322998
node_110: feature_name=Ndufb1	feature_id[68].value <= threshold=1.589026927947998
node_111: feature_name=rna-NC-013276.1:72..1026	feature_id[8].value > threshold=2.4814223051071167
node_121: feature_name=LOC101828355	feature_id[33].value <= threshold=2.721208930015564
Class: Non-vaccinated
Rules_146	passed counts:1
node_0: feature_name=LOC121136222	feature_id[1].value > threshold=2.2499048709869385
node_90: feature_name=Ly6e	feature_id[2].value <= threshold=2.5249279737472534
node_91: feature_name=Rps29	feature_id[0].value <= threshold=4.0859410762786865
node_92: feature_name=Rps16	feature_id[31].value <= threshold=3.384246587753296
node_93: feature_name=Plin2	feature_id[21].value <= threshold=1.7005987167358398
node_94: feature_name=Ccl8	feature_id[7].value <= threshold=5.141646385192871
node_95: feature_name=Calm1	feature_id[41].value <= threshold=2.0126758217811584
node_96: feature_name=Uba52	feature_id[46].value <= threshold=3.481121778488159
node_97: feature_name=LOC101828355	feature_id[33].value <= threshold=4.02947998046875
node_98: feature_name=S100a11	feature_id[4].value <= threshold=3.3140207529067993
node_99: feature_name=Eif1	feature_id[48].value <= threshold=2.4414010047912598
node_100: feature_name=Plac8	feature_id[30].value > threshold=2.0126758217811584
node_108: feature_name=LOC121136904	feature_id[54].value > threshold=0.3465735912322998
node_110: feature_name=Ndufb1	feature_id[68].value <= threshold=1.589026927947998
node_111: feature_name=rna-NC-013276.1:72..1026	feature_id[8].value <= threshold=2.4814223051071167
node_112: feature_name=Cxcl2	feature_id[63].value > threshold=3.5831329822540283
node_118: feature_name=rna-NC-013276.1:72..1026	feature_id[8].value > threshold=1.7776740193367004
Class: mRNA vaccine + mRNA vaccine
Rules_147	passed counts:1
node_0: feature_name=LOC121136222	feature_id[1].value > threshold=2.2499048709869385
node_90: feature_name=Ly6e	feature_id[2].value <= threshold=2.5249279737472534
node_91: feature_name=Rps29	feature_id[0].value <= threshold=4.0859410762786865
node_92: feature_name=Rps16	feature_id[31].value <= threshold=3.384246587753296
node_93: feature_name=Plin2	feature_id[21].value <= threshold=1.7005987167358398
node_94: feature_name=Ccl8	feature_id[7].value <= threshold=5.141646385192871
node_95: feature_name=Calm1	feature_id[41].value <= threshold=2.0126758217811584
node_96: feature_name=Uba52	feature_id[46].value <= threshold=3.481121778488159
node_97: feature_name=LOC101828355	feature_id[33].value <= threshold=4.02947998046875
node_98: feature_name=S100a11	feature_id[4].value <= threshold=3.3140207529067993
node_99: feature_name=Eif1	feature_id[48].value <= threshold=2.4414010047912598
node_100: feature_name=Plac8	feature_id[30].value > threshold=2.0126758217811584
node_108: feature_name=LOC121136904	feature_id[54].value > threshold=0.3465735912322998
node_110: feature_name=Ndufb1	feature_id[68].value <= threshold=1.589026927947998
node_111: feature_name=rna-NC-013276.1:72..1026	feature_id[8].value <= threshold=2.4814223051071167
node_112: feature_name=Cxcl2	feature_id[63].value > threshold=3.5831329822540283
node_118: feature_name=rna-NC-013276.1:72..1026	feature_id[8].value <= threshold=1.7776740193367004
Class: Non-vaccinated
Rules_148	passed counts:1
node_0: feature_name=LOC121136222	feature_id[1].value > threshold=2.2499048709869385
node_90: feature_name=Ly6e	feature_id[2].value <= threshold=2.5249279737472534
node_91: feature_name=Rps29	feature_id[0].value <= threshold=4.0859410762786865
node_92: feature_name=Rps16	feature_id[31].value <= threshold=3.384246587753296
node_93: feature_name=Plin2	feature_id[21].value <= threshold=1.7005987167358398
node_94: feature_name=Ccl8	feature_id[7].value <= threshold=5.141646385192871
node_95: feature_name=Calm1	feature_id[41].value <= threshold=2.0126758217811584
node_96: feature_name=Uba52	feature_id[46].value <= threshold=3.481121778488159
node_97: feature_name=LOC101828355	feature_id[33].value <= threshold=4.02947998046875
node_98: feature_name=S100a11	feature_id[4].value <= threshold=3.3140207529067993
node_99: feature_name=Eif1	feature_id[48].value <= threshold=2.4414010047912598
node_100: feature_name=Plac8	feature_id[30].value > threshold=2.0126758217811584
node_108: feature_name=LOC121136904	feature_id[54].value > threshold=0.3465735912322998
node_110: feature_name=Ndufb1	feature_id[68].value <= threshold=1.589026927947998
node_111: feature_name=rna-NC-013276.1:72..1026	feature_id[8].value <= threshold=2.4814223051071167
node_112: feature_name=Cxcl2	feature_id[63].value <= threshold=3.5831329822540283
node_113: feature_name=Vcan	feature_id[57].value > threshold=2.7647145986557007
node_115: feature_name=LOC121141072	feature_id[42].value > threshold=0.5493061542510986
Class: Non-vaccinated
Rules_149	passed counts:1
node_0: feature_name=LOC121136222	feature_id[1].value > threshold=2.2499048709869385
node_90: feature_name=Ly6e	feature_id[2].value <= threshold=2.5249279737472534
node_91: feature_name=Rps29	feature_id[0].value <= threshold=4.0859410762786865
node_92: feature_name=Rps16	feature_id[31].value <= threshold=3.384246587753296
node_93: feature_name=Plin2	feature_id[21].value <= threshold=1.7005987167358398
node_94: feature_name=Ccl8	feature_id[7].value <= threshold=5.141646385192871
node_95: feature_name=Calm1	feature_id[41].value <= threshold=2.0126758217811584
node_96: feature_name=Uba52	feature_id[46].value <= threshold=3.481121778488159
node_97: feature_name=LOC101828355	feature_id[33].value <= threshold=4.02947998046875
node_98: feature_name=S100a11	feature_id[4].value <= threshold=3.3140207529067993
node_99: feature_name=Eif1	feature_id[48].value <= threshold=2.4414010047912598
node_100: feature_name=Plac8	feature_id[30].value > threshold=2.0126758217811584
node_108: feature_name=LOC121136904	feature_id[54].value > threshold=0.3465735912322998
node_110: feature_name=Ndufb1	feature_id[68].value <= threshold=1.589026927947998
node_111: feature_name=rna-NC-013276.1:72..1026	feature_id[8].value <= threshold=2.4814223051071167
node_112: feature_name=Cxcl2	feature_id[63].value <= threshold=3.5831329822540283
node_113: feature_name=Vcan	feature_id[57].value > threshold=2.7647145986557007
node_115: feature_name=LOC121141072	feature_id[42].value <= threshold=0.5493061542510986
Class: mRNA vaccine + mRNA vaccine
Rules_150	passed counts:1
node_0: feature_name=LOC121136222	feature_id[1].value > threshold=2.2499048709869385
node_90: feature_name=Ly6e	feature_id[2].value <= threshold=2.5249279737472534
node_91: feature_name=Rps29	feature_id[0].value <= threshold=4.0859410762786865
node_92: feature_name=Rps16	feature_id[31].value <= threshold=3.384246587753296
node_93: feature_name=Plin2	feature_id[21].value <= threshold=1.7005987167358398
node_94: feature_name=Ccl8	feature_id[7].value <= threshold=5.141646385192871
node_95: feature_name=Calm1	feature_id[41].value <= threshold=2.0126758217811584
node_96: feature_name=Uba52	feature_id[46].value <= threshold=3.481121778488159
node_97: feature_name=LOC101828355	feature_id[33].value <= threshold=4.02947998046875
node_98: feature_name=S100a11	feature_id[4].value <= threshold=3.3140207529067993
node_99: feature_name=Eif1	feature_id[48].value <= threshold=2.4414010047912598
node_100: feature_name=Plac8	feature_id[30].value > threshold=2.0126758217811584
node_108: feature_name=LOC121136904	feature_id[54].value <= threshold=0.3465735912322998
Class: mRNA vaccine + Attenuated vaccine
Rules_151	passed counts:1
node_0: feature_name=LOC121136222	feature_id[1].value > threshold=2.2499048709869385
node_90: feature_name=Ly6e	feature_id[2].value <= threshold=2.5249279737472534
node_91: feature_name=Rps29	feature_id[0].value <= threshold=4.0859410762786865
node_92: feature_name=Rps16	feature_id[31].value <= threshold=3.384246587753296
node_93: feature_name=Plin2	feature_id[21].value <= threshold=1.7005987167358398
node_94: feature_name=Ccl8	feature_id[7].value <= threshold=5.141646385192871
node_95: feature_name=Calm1	feature_id[41].value <= threshold=2.0126758217811584
node_96: feature_name=Uba52	feature_id[46].value <= threshold=3.481121778488159
node_97: feature_name=LOC101828355	feature_id[33].value <= threshold=4.02947998046875
node_98: feature_name=S100a11	feature_id[4].value <= threshold=3.3140207529067993
node_99: feature_name=Eif1	feature_id[48].value <= threshold=2.4414010047912598
node_100: feature_name=Plac8	feature_id[30].value <= threshold=2.0126758217811584
node_101: feature_name=Lst1	feature_id[25].value <= threshold=2.0126758217811584
node_102: feature_name=rna-NC-013276.1:72..1026	feature_id[8].value <= threshold=2.2499048709869385
node_103: feature_name=LOC121141072	feature_id[42].value > threshold=1.497866153717041
Class: mRNA vaccine + Attenuated vaccine
Rules_152	passed counts:1
node_0: feature_name=LOC121136222	feature_id[1].value <= threshold=2.2499048709869385
node_1: feature_name=Rpl38	feature_id[3].value > threshold=2.6735538244247437
node_53: feature_name=LOC101838467	feature_id[22].value > threshold=2.567899227142334
node_63: feature_name=LOC121141072	feature_id[42].value > threshold=0.8958797454833984
node_85: feature_name=LOC121137942	feature_id[15].value <= threshold=3.844456672668457
node_86: feature_name=Ifit3	feature_id[39].value > threshold=2.636499762535095
Class: mRNA vaccine + Attenuated vaccine
Rules_153	passed counts:1
node_0: feature_name=LOC121136222	feature_id[1].value <= threshold=2.2499048709869385
node_1: feature_name=Rpl38	feature_id[3].value > threshold=2.6735538244247437
node_53: feature_name=LOC101838467	feature_id[22].value > threshold=2.567899227142334
node_63: feature_name=LOC121141072	feature_id[42].value <= threshold=0.8958797454833984
node_64: feature_name=Rps28	feature_id[6].value > threshold=1.7776740193367004
node_66: feature_name=LOC121138193	feature_id[45].value > threshold=4.928512334823608
Class: Attenuated vaccine + Attenuated vaccine
Rules_154	passed counts:1
node_0: feature_name=LOC121136222	feature_id[1].value <= threshold=2.2499048709869385
node_1: feature_name=Rpl38	feature_id[3].value > threshold=2.6735538244247437
node_53: feature_name=LOC101838467	feature_id[22].value > threshold=2.567899227142334
node_63: feature_name=LOC121141072	feature_id[42].value <= threshold=0.8958797454833984
node_64: feature_name=Rps28	feature_id[6].value > threshold=1.7776740193367004
node_66: feature_name=LOC121138193	feature_id[45].value <= threshold=4.928512334823608
node_67: feature_name=Ctsh	feature_id[52].value > threshold=3.723875641822815
Class: Attenuated vaccine + Attenuated vaccine
Rules_155	passed counts:1
node_0: feature_name=LOC121136222	feature_id[1].value <= threshold=2.2499048709869385
node_1: feature_name=Rpl38	feature_id[3].value > threshold=2.6735538244247437
node_53: feature_name=LOC101838467	feature_id[22].value > threshold=2.567899227142334
node_63: feature_name=LOC121141072	feature_id[42].value <= threshold=0.8958797454833984
node_64: feature_name=Rps28	feature_id[6].value > threshold=1.7776740193367004
node_66: feature_name=LOC121138193	feature_id[45].value <= threshold=4.928512334823608
node_67: feature_name=Ctsh	feature_id[52].value <= threshold=3.723875641822815
node_68: feature_name=Ifit3	feature_id[39].value > threshold=3.540013313293457
Class: Attenuated vaccine + Attenuated vaccine
Rules_156	passed counts:1
node_0: feature_name=LOC121136222	feature_id[1].value <= threshold=2.2499048709869385
node_1: feature_name=Rpl38	feature_id[3].value > threshold=2.6735538244247437
node_53: feature_name=LOC101838467	feature_id[22].value > threshold=2.567899227142334
node_63: feature_name=LOC121141072	feature_id[42].value <= threshold=0.8958797454833984
node_64: feature_name=Rps28	feature_id[6].value > threshold=1.7776740193367004
node_66: feature_name=LOC121138193	feature_id[45].value <= threshold=4.928512334823608
node_67: feature_name=Ctsh	feature_id[52].value <= threshold=3.723875641822815
node_68: feature_name=Ifit3	feature_id[39].value <= threshold=3.540013313293457
node_69: feature_name=Rps29	feature_id[0].value <= threshold=4.527194023132324
node_70: feature_name=Rps27	feature_id[14].value <= threshold=2.1383330821990967
node_71: feature_name=Cd74	feature_id[27].value > threshold=4.214180946350098
Class: mRNA vaccine + mRNA vaccine
Rules_157	passed counts:1
node_0: feature_name=LOC121136222	feature_id[1].value <= threshold=2.2499048709869385
node_1: feature_name=Rpl38	feature_id[3].value > threshold=2.6735538244247437
node_53: feature_name=LOC101838467	feature_id[22].value > threshold=2.567899227142334
node_63: feature_name=LOC121141072	feature_id[42].value <= threshold=0.8958797454833984
node_64: feature_name=Rps28	feature_id[6].value <= threshold=1.7776740193367004
Class: Non-vaccinated
Rules_158	passed counts:1
node_0: feature_name=LOC121136222	feature_id[1].value <= threshold=2.2499048709869385
node_1: feature_name=Rpl38	feature_id[3].value > threshold=2.6735538244247437
node_53: feature_name=LOC101838467	feature_id[22].value <= threshold=2.567899227142334
node_54: feature_name=Fcer1g	feature_id[17].value > threshold=1.8688347935676575
node_58: feature_name=Gpx1	feature_id[37].value <= threshold=1.8688347935676575
node_59: feature_name=B2m	feature_id[18].value > threshold=3.9858880043029785
Class: Adenovirus vaccine + Adenovirus vaccine
Rules_159	passed counts:1
node_0: feature_name=LOC121136222	feature_id[1].value <= threshold=2.2499048709869385
node_1: feature_name=Rpl38	feature_id[3].value > threshold=2.6735538244247437
node_53: feature_name=LOC101838467	feature_id[22].value <= threshold=2.567899227142334
node_54: feature_name=Fcer1g	feature_id[17].value <= threshold=1.8688347935676575
node_55: feature_name=rna-NC-013276.1:72..1026	feature_id[8].value <= threshold=1.497866153717041
Class: Attenuated vaccine + Attenuated vaccine
Rules_160	passed counts:1
node_0: feature_name=LOC121136222	feature_id[1].value <= threshold=2.2499048709869385
node_1: feature_name=Rpl38	feature_id[3].value <= threshold=2.6735538244247437
node_2: feature_name=LOC101822653	feature_id[9].value > threshold=2.6735538244247437
node_40: feature_name=Rps29	feature_id[0].value > threshold=3.1112881898880005
node_48: feature_name=LOC121136222	feature_id[1].value > threshold=1.497866153717041
node_50: feature_name=Ctsh	feature_id[52].value > threshold=1.9560115337371826
Class: Attenuated vaccine + Attenuated vaccine
Rules_161	passed counts:1
node_0: feature_name=LOC121136222	feature_id[1].value <= threshold=2.2499048709869385
node_1: feature_name=Rpl38	feature_id[3].value <= threshold=2.6735538244247437
node_2: feature_name=LOC101822653	feature_id[9].value > threshold=2.6735538244247437
node_40: feature_name=Rps29	feature_id[0].value > threshold=3.1112881898880005
node_48: feature_name=LOC121136222	feature_id[1].value > threshold=1.497866153717041
node_50: feature_name=Ctsh	feature_id[52].value <= threshold=1.9560115337371826
Class: mRNA vaccine + mRNA vaccine
Rules_162	passed counts:1
node_0: feature_name=LOC121136222	feature_id[1].value <= threshold=2.2499048709869385
node_1: feature_name=Rpl38	feature_id[3].value <= threshold=2.6735538244247437
node_2: feature_name=LOC101822653	feature_id[9].value > threshold=2.6735538244247437
node_40: feature_name=Rps29	feature_id[0].value <= threshold=3.1112881898880005
node_41: feature_name=Uba52	feature_id[46].value <= threshold=2.1383330821990967
node_42: feature_name=Fcer1g	feature_id[17].value > threshold=3.8103525638580322
node_44: feature_name=Sec61g	feature_id[65].value > threshold=2.09482741355896
Class: Adenovirus vaccine + Adenovirus vaccine
Rules_163	passed counts:1
node_0: feature_name=LOC121136222	feature_id[1].value <= threshold=2.2499048709869385
node_1: feature_name=Rpl38	feature_id[3].value <= threshold=2.6735538244247437
node_2: feature_name=LOC101822653	feature_id[9].value > threshold=2.6735538244247437
node_40: feature_name=Rps29	feature_id[0].value <= threshold=3.1112881898880005
node_41: feature_name=Uba52	feature_id[46].value <= threshold=2.1383330821990967
node_42: feature_name=Fcer1g	feature_id[17].value > threshold=3.8103525638580322
node_44: feature_name=Sec61g	feature_id[65].value <= threshold=2.09482741355896
Class: Non-vaccinated
Rules_164	passed counts:1
node_0: feature_name=LOC121136222	feature_id[1].value <= threshold=2.2499048709869385
node_1: feature_name=Rpl38	feature_id[3].value <= threshold=2.6735538244247437
node_2: feature_name=LOC101822653	feature_id[9].value <= threshold=2.6735538244247437
node_3: feature_name=Ly6e	feature_id[2].value > threshold=2.602003335952759
node_23: feature_name=Ccl8	feature_id[7].value > threshold=3.3649120330810547
node_33: feature_name=Ybx1	feature_id[13].value > threshold=2.86179256439209
node_37: feature_name=Rpl37	feature_id[69].value <= threshold=0.6931471824645996
Class: Non-vaccinated
Rules_165	passed counts:1
node_0: feature_name=LOC121136222	feature_id[1].value <= threshold=2.2499048709869385
node_1: feature_name=Rpl38	feature_id[3].value <= threshold=2.6735538244247437
node_2: feature_name=LOC101822653	feature_id[9].value <= threshold=2.6735538244247437
node_3: feature_name=Ly6e	feature_id[2].value > threshold=2.602003335952759
node_23: feature_name=Ccl8	feature_id[7].value > threshold=3.3649120330810547
node_33: feature_name=Ybx1	feature_id[13].value <= threshold=2.86179256439209
node_34: feature_name=Serf2	feature_id[24].value <= threshold=2.1383330821990967
Class: mRNA vaccine + Attenuated vaccine
Rules_166	passed counts:1
node_0: feature_name=LOC121136222	feature_id[1].value <= threshold=2.2499048709869385
node_1: feature_name=Rpl38	feature_id[3].value <= threshold=2.6735538244247437
node_2: feature_name=LOC101822653	feature_id[9].value <= threshold=2.6735538244247437
node_3: feature_name=Ly6e	feature_id[2].value > threshold=2.602003335952759
node_23: feature_name=Ccl8	feature_id[7].value <= threshold=3.3649120330810547
node_24: feature_name=Ndufb1	feature_id[68].value > threshold=0.8958797454833984
node_28: feature_name=LOC121138193	feature_id[45].value <= threshold=2.865049958229065
node_29: feature_name=LOC101823249	feature_id[36].value > threshold=3.471078395843506
Class: Attenuated vaccine + Attenuated vaccine
Rules_167	passed counts:1
node_0: feature_name=LOC121136222	feature_id[1].value <= threshold=2.2499048709869385
node_1: feature_name=Rpl38	feature_id[3].value <= threshold=2.6735538244247437
node_2: feature_name=LOC101822653	feature_id[9].value <= threshold=2.6735538244247437
node_3: feature_name=Ly6e	feature_id[2].value > threshold=2.602003335952759
node_23: feature_name=Ccl8	feature_id[7].value <= threshold=3.3649120330810547
node_24: feature_name=Ndufb1	feature_id[68].value > threshold=0.8958797454833984
node_28: feature_name=LOC121138193	feature_id[45].value <= threshold=2.865049958229065
node_29: feature_name=LOC101823249	feature_id[36].value <= threshold=3.471078395843506
Class: mRNA vaccine + Attenuated vaccine
Rules_168	passed counts:1
node_0: feature_name=LOC121136222	feature_id[1].value <= threshold=2.2499048709869385
node_1: feature_name=Rpl38	feature_id[3].value <= threshold=2.6735538244247437
node_2: feature_name=LOC101822653	feature_id[9].value <= threshold=2.6735538244247437
node_3: feature_name=Ly6e	feature_id[2].value > threshold=2.602003335952759
node_23: feature_name=Ccl8	feature_id[7].value <= threshold=3.3649120330810547
node_24: feature_name=Ndufb1	feature_id[68].value <= threshold=0.8958797454833984
node_25: feature_name=rna-NC-013276.1:72..1026	feature_id[8].value > threshold=1.8444397449493408
Class: Non-vaccinated
Rules_169	passed counts:1
node_0: feature_name=LOC121136222	feature_id[1].value <= threshold=2.2499048709869385
node_1: feature_name=Rpl38	feature_id[3].value <= threshold=2.6735538244247437
node_2: feature_name=LOC101822653	feature_id[9].value <= threshold=2.6735538244247437
node_3: feature_name=Ly6e	feature_id[2].value <= threshold=2.602003335952759
node_4: feature_name=Myl6	feature_id[59].value > threshold=2.5249279737472534
node_14: feature_name=Atp5me	feature_id[34].value <= threshold=1.35402512550354
node_15: feature_name=Cd74	feature_id[27].value > threshold=3.215665578842163
node_17: feature_name=Uba52	feature_id[46].value > threshold=2.705823063850403
Class: Non-vaccinated
Rules_170	passed counts:1
node_0: feature_name=LOC121136222	feature_id[1].value <= threshold=2.2499048709869385
node_1: feature_name=Rpl38	feature_id[3].value <= threshold=2.6735538244247437
node_2: feature_name=LOC101822653	feature_id[9].value <= threshold=2.6735538244247437
node_3: feature_name=Ly6e	feature_id[2].value <= threshold=2.602003335952759
node_4: feature_name=Myl6	feature_id[59].value <= threshold=2.5249279737472534
node_5: feature_name=Rps16	feature_id[31].value > threshold=2.3937458992004395
node_11: feature_name=Myl6	feature_id[59].value > threshold=2.2154083847999573
Class: mRNA vaccine + mRNA vaccine
Rules_171	passed counts:1
node_0: feature_name=LOC121136222	feature_id[1].value <= threshold=2.2499048709869385
node_1: feature_name=Rpl38	feature_id[3].value <= threshold=2.6735538244247437
node_2: feature_name=LOC101822653	feature_id[9].value <= threshold=2.6735538244247437
node_3: feature_name=Ly6e	feature_id[2].value <= threshold=2.602003335952759
node_4: feature_name=Myl6	feature_id[59].value <= threshold=2.5249279737472534
node_5: feature_name=Rps16	feature_id[31].value <= threshold=2.3937458992004395
node_6: feature_name=Cxcl2	feature_id[63].value > threshold=3.289625644683838
node_8: feature_name=B2m	feature_id[18].value <= threshold=3.3231953382492065
Class: mRNA vaccine + mRNA vaccine

## Sheet: MCFS
Rules_0	passed counts:244
node_0: feature_name=LOC121136222	feature_id[2].value <= threshold=2.2499048709869385
node_1: feature_name=Rpl38	feature_id[1].value > threshold=2.6735538244247437
node_45: feature_name=LOC101838467	feature_id[49].value > threshold=2.567899227142334
node_53: feature_name=Sag	feature_id[129].value <= threshold=0.3465735912322998
node_54: feature_name=LOC110341366	feature_id[677].value <= threshold=2.5249279737472534
node_55: feature_name=Map2k2	feature_id[765].value <= threshold=1.497866153717041
node_56: feature_name=Ctsh	feature_id[205].value <= threshold=3.7609297037124634
node_57: feature_name=Wdr45b	feature_id[737].value <= threshold=1.8920948505401611
node_58: feature_name=Rpl13a	feature_id[67].value <= threshold=3.331566333770752
node_59: feature_name=LOC110339871	feature_id[35].value <= threshold=4.02947998046875
node_60: feature_name=LOC121143020	feature_id[62].value <= threshold=1.497866153717041
Class: Adenovirus vaccine + Adenovirus vaccine
Rules_1	passed counts:128
node_0: feature_name=LOC121136222	feature_id[2].value > threshold=2.2499048709869385
node_74: feature_name=Ly6e	feature_id[8].value > threshold=2.5249279737472534
node_246: feature_name=Gmfg	feature_id[497].value > threshold=2.602003335952759
node_278: feature_name=LOC110339970	feature_id[294].value <= threshold=1.2424533367156982
node_279: feature_name=LOC101840656	feature_id[26].value <= threshold=1.7005987167358398
node_280: feature_name=Lpar6	feature_id[68].value <= threshold=1.2424533367156982
node_281: feature_name=Rpl27a	feature_id[645].value > threshold=1.497866153717041
node_283: feature_name=Serf2	feature_id[789].value > threshold=2.0715673565864563
node_285: feature_name=Bcl2l14	feature_id[545].value <= threshold=0.8958797454833984
Class: Non-vaccinated
Rules_2	passed counts:75
node_0: feature_name=LOC121136222	feature_id[2].value > threshold=2.2499048709869385
node_74: feature_name=Ly6e	feature_id[8].value <= threshold=2.5249279737472534
node_75: feature_name=Rps29	feature_id[0].value <= threshold=4.0859410762786865
node_76: feature_name=Rps16	feature_id[21].value > threshold=3.384246587753296
node_204: feature_name=Hp	feature_id[638].value <= threshold=2.1383330821990967
node_205: feature_name=Ctsh	feature_id[205].value <= threshold=2.6287477016448975
node_206: feature_name=Rpl4	feature_id[375].value <= threshold=2.5249279737472534
node_207: feature_name=Rpl23	feature_id[441].value <= threshold=3.9796379804611206
node_208: feature_name=Tmem72	feature_id[516].value <= threshold=0.3465735912322998
node_209: feature_name=Rps14	feature_id[222].value > threshold=2.8314802646636963
node_215: feature_name=Msi2	feature_id[585].value <= threshold=0.8958797454833984
node_216: feature_name=Ano10	feature_id[439].value <= threshold=0.8958797454833984
node_217: feature_name=Anxa1	feature_id[607].value <= threshold=2.962127923965454
Class: mRNA vaccine + Attenuated vaccine
Rules_3	passed counts:64
node_0: feature_name=LOC121136222	feature_id[2].value > threshold=2.2499048709869385
node_74: feature_name=Ly6e	feature_id[8].value <= threshold=2.5249279737472534
node_75: feature_name=Rps29	feature_id[0].value <= threshold=4.0859410762786865
node_76: feature_name=Rps16	feature_id[21].value <= threshold=3.384246587753296
node_77: feature_name=Plin2	feature_id[273].value <= threshold=1.7005987167358398
node_78: feature_name=Ccl8	feature_id[127].value <= threshold=5.141646385192871
node_79: feature_name=S100a11	feature_id[290].value <= threshold=3.4175922870635986
node_80: feature_name=Mx2	feature_id[19].value > threshold=0.8958797454833984
node_100: feature_name=Rps15	feature_id[729].value <= threshold=3.6632328033447266
node_101: feature_name=Map2k2	feature_id[765].value <= threshold=1.2424533367156982
node_102: feature_name=Gng2	feature_id[592].value <= threshold=0.8958797454833984
node_103: feature_name=Nucks1	feature_id[742].value <= threshold=0.8958797454833984
node_104: feature_name=Pabpc4	feature_id[114].value <= threshold=0.3465735912322998
node_105: feature_name=Rpl29	feature_id[185].value <= threshold=3.276966691017151
node_106: feature_name=Tpx2	feature_id[310].value <= threshold=0.3465735912322998
node_107: feature_name=Rpl9	feature_id[105].value <= threshold=3.196795344352722
node_108: feature_name=Cebpb	feature_id[450].value <= threshold=3.6105525493621826
node_109: feature_name=Cenpu	feature_id[438].value <= threshold=0.3465735912322998
node_110: feature_name=LOC101840310	feature_id[298].value <= threshold=2.1383330821990967
node_111: feature_name=LOC101834868	feature_id[18].value > threshold=0.5493061542510986
Class: mRNA vaccine + mRNA vaccine
Rules_4	passed counts:45
node_0: feature_name=LOC121136222	feature_id[2].value > threshold=2.2499048709869385
node_74: feature_name=Ly6e	feature_id[8].value > threshold=2.5249279737472534
node_246: feature_name=Gmfg	feature_id[497].value <= threshold=2.602003335952759
node_247: feature_name=Rps28	feature_id[3].value <= threshold=3.481121778488159
node_248: feature_name=Cd74	feature_id[36].value <= threshold=4.412779808044434
node_249: feature_name=Sod2	feature_id[561].value > threshold=0.3465735912322998
node_251: feature_name=Rps24	feature_id[390].value > threshold=3.5114340782165527
node_263: feature_name=LOC101838467	feature_id[49].value <= threshold=6.438732385635376
node_264: feature_name=Ist1	feature_id[321].value <= threshold=1.2424533367156982
Class: Non-vaccinated
Rules_5	passed counts:40
node_0: feature_name=LOC121136222	feature_id[2].value > threshold=2.2499048709869385
node_74: feature_name=Ly6e	feature_id[8].value <= threshold=2.5249279737472534
node_75: feature_name=Rps29	feature_id[0].value <= threshold=4.0859410762786865
node_76: feature_name=Rps16	feature_id[21].value <= threshold=3.384246587753296
node_77: feature_name=Plin2	feature_id[273].value > threshold=1.7005987167358398
node_189: feature_name=Anxa1	feature_id[607].value > threshold=1.497866153717041
node_197: feature_name=Zbtb14	feature_id[639].value <= threshold=0.3465735912322998
node_198: feature_name=Map2k2	feature_id[765].value <= threshold=1.2424533367156982
node_199: feature_name=Tma16	feature_id[728].value <= threshold=1.8688347935676575
Class: Non-vaccinated
Rules_6	passed counts:29
node_0: feature_name=LOC121136222	feature_id[2].value > threshold=2.2499048709869385
node_74: feature_name=Ly6e	feature_id[8].value <= threshold=2.5249279737472534
node_75: feature_name=Rps29	feature_id[0].value <= threshold=4.0859410762786865
node_76: feature_name=Rps16	feature_id[21].value <= threshold=3.384246587753296
node_77: feature_name=Plin2	feature_id[273].value <= threshold=1.7005987167358398
node_78: feature_name=Ccl8	feature_id[127].value <= threshold=5.141646385192871
node_79: feature_name=S100a11	feature_id[290].value > threshold=3.4175922870635986
node_163: feature_name=Rps19	feature_id[530].value > threshold=2.7403194904327393
node_175: feature_name=Ccl8	feature_id[127].value <= threshold=4.973129987716675
node_176: feature_name=LOC121141373	feature_id[155].value <= threshold=2.3502402305603027
node_177: feature_name=Cenpe	feature_id[533].value <= threshold=1.2424533367156982
Class: Non-vaccinated
Rules_7	passed counts:27
node_0: feature_name=LOC121136222	feature_id[2].value <= threshold=2.2499048709869385
node_1: feature_name=Rpl38	feature_id[1].value <= threshold=2.6735538244247437
node_2: feature_name=Irf7	feature_id[456].value > threshold=2.5249279737472534
node_24: feature_name=Sec61g	feature_id[256].value <= threshold=2.2499048709869385
node_25: feature_name=Pmepa1	feature_id[643].value <= threshold=1.497866153717041
node_26: feature_name=Ly6e	feature_id[8].value > threshold=2.0126758217811584
Class: Non-vaccinated
Rules_8	passed counts:27
node_0: feature_name=LOC121136222	feature_id[2].value <= threshold=2.2499048709869385
node_1: feature_name=Rpl38	feature_id[1].value <= threshold=2.6735538244247437
node_2: feature_name=Irf7	feature_id[456].value <= threshold=2.5249279737472534
node_3: feature_name=Gnb1	feature_id[739].value > threshold=0.3465735912322998
node_9: feature_name=Kctd17	feature_id[720].value <= threshold=0.3465735912322998
node_10: feature_name=Rbm3	feature_id[286].value <= threshold=2.2499048709869385
node_11: feature_name=Lsp1	feature_id[513].value <= threshold=2.297559976577759
node_12: feature_name=Sun1	feature_id[333].value <= threshold=0.3465735912322998
node_13: feature_name=Psmc1	feature_id[238].value <= threshold=1.497866153717041
Class: mRNA vaccine + mRNA vaccine
Rules_9	passed counts:22
node_0: feature_name=LOC121136222	feature_id[2].value > threshold=2.2499048709869385
node_74: feature_name=Ly6e	feature_id[8].value <= threshold=2.5249279737472534
node_75: feature_name=Rps29	feature_id[0].value > threshold=4.0859410762786865
node_235: feature_name=Plac8	feature_id[272].value > threshold=2.917405366897583
node_243: feature_name=LOC101840310	feature_id[298].value <= threshold=2.297559976577759
Class: Adenovirus vaccine + Adenovirus vaccine
Rules_10	passed counts:16
node_0: feature_name=LOC121136222	feature_id[2].value > threshold=2.2499048709869385
node_74: feature_name=Ly6e	feature_id[8].value <= threshold=2.5249279737472534
node_75: feature_name=Rps29	feature_id[0].value <= threshold=4.0859410762786865
node_76: feature_name=Rps16	feature_id[21].value <= threshold=3.384246587753296
node_77: feature_name=Plin2	feature_id[273].value <= threshold=1.7005987167358398
node_78: feature_name=Ccl8	feature_id[127].value > threshold=5.141646385192871
node_184: feature_name=LOC101822653	feature_id[183].value <= threshold=2.714672803878784
node_185: feature_name=LOC101830654	feature_id[100].value <= threshold=2.754694104194641
Class: mRNA vaccine + Attenuated vaccine
Rules_11	passed counts:15
node_0: feature_name=LOC121136222	feature_id[2].value > threshold=2.2499048709869385
node_74: feature_name=Ly6e	feature_id[8].value <= threshold=2.5249279737472534
node_75: feature_name=Rps29	feature_id[0].value > threshold=4.0859410762786865
node_235: feature_name=Plac8	feature_id[272].value <= threshold=2.917405366897583
node_236: feature_name=Sec62	feature_id[469].value <= threshold=1.2424533367156982
node_237: feature_name=Plin2	feature_id[273].value <= threshold=0.8958797454833984
Class: Attenuated vaccine + Attenuated vaccine
Rules_12	passed counts:15
node_0: feature_name=LOC121136222	feature_id[2].value <= threshold=2.2499048709869385
node_1: feature_name=Rpl38	feature_id[1].value > threshold=2.6735538244247437
node_45: feature_name=LOC101838467	feature_id[49].value <= threshold=2.567899227142334
node_46: feature_name=Ctdspl2	feature_id[775].value <= threshold=0.8958797454833984
node_47: feature_name=Atp5me	feature_id[7].value <= threshold=2.0126758217811584
Class: Attenuated vaccine + Attenuated vaccine
Rules_13	passed counts:14
node_0: feature_name=LOC121136222	feature_id[2].value > threshold=2.2499048709869385
node_74: feature_name=Ly6e	feature_id[8].value > threshold=2.5249279737472534
node_246: feature_name=Gmfg	feature_id[497].value <= threshold=2.602003335952759
node_247: feature_name=Rps28	feature_id[3].value <= threshold=3.481121778488159
node_248: feature_name=Cd74	feature_id[36].value <= threshold=4.412779808044434
node_249: feature_name=Sod2	feature_id[561].value > threshold=0.3465735912322998
node_251: feature_name=Rps24	feature_id[390].value <= threshold=3.5114340782165527
node_252: feature_name=Itm2b	feature_id[751].value > threshold=1.8688347935676575
node_254: feature_name=LOC121143020	feature_id[62].value <= threshold=0.8958797454833984
node_255: feature_name=Rpl10	feature_id[524].value > threshold=2.5529727935791016
node_257: feature_name=LOC101833958	feature_id[600].value <= threshold=0.3465735912322998
Class: Non-vaccinated
Rules_14	passed counts:13
node_0: feature_name=LOC121136222	feature_id[2].value > threshold=2.2499048709869385
node_74: feature_name=Ly6e	feature_id[8].value <= threshold=2.5249279737472534
node_75: feature_name=Rps29	feature_id[0].value <= threshold=4.0859410762786865
node_76: feature_name=Rps16	feature_id[21].value <= threshold=3.384246587753296
node_77: feature_name=Plin2	feature_id[273].value <= threshold=1.7005987167358398
node_78: feature_name=Ccl8	feature_id[127].value <= threshold=5.141646385192871
node_79: feature_name=S100a11	feature_id[290].value <= threshold=3.4175922870635986
node_80: feature_name=Mx2	feature_id[19].value <= threshold=0.8958797454833984
node_81: feature_name=Serf2	feature_id[789].value > threshold=2.6735538244247437
node_95: feature_name=Sod2	feature_id[561].value <= threshold=2.456327438354492
Class: mRNA vaccine + Attenuated vaccine
Rules_15	passed counts:13
node_0: feature_name=LOC121136222	feature_id[2].value > threshold=2.2499048709869385
node_74: feature_name=Ly6e	feature_id[8].value <= threshold=2.5249279737472534
node_75: feature_name=Rps29	feature_id[0].value <= threshold=4.0859410762786865
node_76: feature_name=Rps16	feature_id[21].value <= threshold=3.384246587753296
node_77: feature_name=Plin2	feature_id[273].value <= threshold=1.7005987167358398
node_78: feature_name=Ccl8	feature_id[127].value <= threshold=5.141646385192871
node_79: feature_name=S100a11	feature_id[290].value <= threshold=3.4175922870635986
node_80: feature_name=Mx2	feature_id[19].value <= threshold=0.8958797454833984
node_81: feature_name=Serf2	feature_id[789].value <= threshold=2.6735538244247437
node_82: feature_name=Psme1	feature_id[148].value > threshold=1.497866153717041
node_90: feature_name=Gpr65	feature_id[176].value <= threshold=1.2424533367156982
node_91: feature_name=Wdfy3	feature_id[319].value <= threshold=0.3465735912322998
Class: mRNA vaccine + mRNA vaccine
Rules_16	passed counts:12
node_0: feature_name=LOC121136222	feature_id[2].value > threshold=2.2499048709869385
node_74: feature_name=Ly6e	feature_id[8].value <= threshold=2.5249279737472534
node_75: feature_name=Rps29	feature_id[0].value <= threshold=4.0859410762786865
node_76: feature_name=Rps16	feature_id[21].value > threshold=3.384246587753296
node_204: feature_name=Hp	feature_id[638].value > threshold=2.1383330821990967
node_232: feature_name=LOC101827403	feature_id[388].value <= threshold=1.2424533367156982
Class: Non-vaccinated
Rules_17	passed counts:11
node_0: feature_name=LOC121136222	feature_id[2].value > threshold=2.2499048709869385
node_74: feature_name=Ly6e	feature_id[8].value <= threshold=2.5249279737472534
node_75: feature_name=Rps29	feature_id[0].value <= threshold=4.0859410762786865
node_76: feature_name=Rps16	feature_id[21].value <= threshold=3.384246587753296
node_77: feature_name=Plin2	feature_id[273].value <= threshold=1.7005987167358398
node_78: feature_name=Ccl8	feature_id[127].value <= threshold=5.141646385192871
node_79: feature_name=S100a11	feature_id[290].value > threshold=3.4175922870635986
node_163: feature_name=Rps19	feature_id[530].value <= threshold=2.7403194904327393
node_164: feature_name=LOC121135971	feature_id[207].value > threshold=0.3465735912322998
node_170: feature_name=Mgst1	feature_id[740].value <= threshold=3.0677825212478638
Class: mRNA vaccine + Attenuated vaccine
Rules_18	passed counts:10
node_0: feature_name=LOC121136222	feature_id[2].value > threshold=2.2499048709869385
node_74: feature_name=Ly6e	feature_id[8].value <= threshold=2.5249279737472534
node_75: feature_name=Rps29	feature_id[0].value <= threshold=4.0859410762786865
node_76: feature_name=Rps16	feature_id[21].value <= threshold=3.384246587753296
node_77: feature_name=Plin2	feature_id[273].value <= threshold=1.7005987167358398
node_78: feature_name=Ccl8	feature_id[127].value <= threshold=5.141646385192871
node_79: feature_name=S100a11	feature_id[290].value <= threshold=3.4175922870635986
node_80: feature_name=Mx2	feature_id[19].value > threshold=0.8958797454833984
node_100: feature_name=Rps15	feature_id[729].value <= threshold=3.6632328033447266
node_101: feature_name=Map2k2	feature_id[765].value <= threshold=1.2424533367156982
node_102: feature_name=Gng2	feature_id[592].value <= threshold=0.8958797454833984
node_103: feature_name=Nucks1	feature_id[742].value > threshold=0.8958797454833984
node_141: feature_name=Atp5me	feature_id[7].value <= threshold=1.2424533367156982
node_142: feature_name=Itm2b	feature_id[751].value > threshold=0.5493061542510986
Class: Non-vaccinated
Rules_19	passed counts:10
node_0: feature_name=LOC121136222	feature_id[2].value > threshold=2.2499048709869385
node_74: feature_name=Ly6e	feature_id[8].value <= threshold=2.5249279737472534
node_75: feature_name=Rps29	feature_id[0].value <= threshold=4.0859410762786865
node_76: feature_name=Rps16	feature_id[21].value <= threshold=3.384246587753296
node_77: feature_name=Plin2	feature_id[273].value <= threshold=1.7005987167358398
node_78: feature_name=Ccl8	feature_id[127].value <= threshold=5.141646385192871
node_79: feature_name=S100a11	feature_id[290].value <= threshold=3.4175922870635986
node_80: feature_name=Mx2	feature_id[19].value > threshold=0.8958797454833984
node_100: feature_name=Rps15	feature_id[729].value <= threshold=3.6632328033447266
node_101: feature_name=Map2k2	feature_id[765].value <= threshold=1.2424533367156982
node_102: feature_name=Gng2	feature_id[592].value <= threshold=0.8958797454833984
node_103: feature_name=Nucks1	feature_id[742].value <= threshold=0.8958797454833984
node_104: feature_name=Pabpc4	feature_id[114].value > threshold=0.3465735912322998
node_122: feature_name=Anxa1	feature_id[607].value > threshold=1.7005987167358398
node_134: feature_name=Ucp2	feature_id[361].value > threshold=0.3465735912322998
node_136: feature_name=LOC101830654	feature_id[100].value > threshold=1.1512925624847412
Class: Non-vaccinated
Rules_20	passed counts:10
node_0: feature_name=LOC121136222	feature_id[2].value > threshold=2.2499048709869385
node_74: feature_name=Ly6e	feature_id[8].value <= threshold=2.5249279737472534
node_75: feature_name=Rps29	feature_id[0].value <= threshold=4.0859410762786865
node_76: feature_name=Rps16	feature_id[21].value <= threshold=3.384246587753296
node_77: feature_name=Plin2	feature_id[273].value <= threshold=1.7005987167358398
node_78: feature_name=Ccl8	feature_id[127].value <= threshold=5.141646385192871
node_79: feature_name=S100a11	feature_id[290].value <= threshold=3.4175922870635986
node_80: feature_name=Mx2	feature_id[19].value > threshold=0.8958797454833984
node_100: feature_name=Rps15	feature_id[729].value <= threshold=3.6632328033447266
node_101: feature_name=Map2k2	feature_id[765].value <= threshold=1.2424533367156982
node_102: feature_name=Gng2	feature_id[592].value <= threshold=0.8958797454833984
node_103: feature_name=Nucks1	feature_id[742].value <= threshold=0.8958797454833984
node_104: feature_name=Pabpc4	feature_id[114].value > threshold=0.3465735912322998
node_122: feature_name=Anxa1	feature_id[607].value <= threshold=1.7005987167358398
node_123: feature_name=LOC101822529	feature_id[227].value <= threshold=0.3465735912322998
node_124: feature_name=Rps27	feature_id[4].value <= threshold=2.970085620880127
Class: mRNA vaccine + mRNA vaccine
Rules_21	passed counts:9
node_0: feature_name=LOC121136222	feature_id[2].value > threshold=2.2499048709869385
node_74: feature_name=Ly6e	feature_id[8].value > threshold=2.5249279737472534
node_246: feature_name=Gmfg	feature_id[497].value <= threshold=2.602003335952759
node_247: feature_name=Rps28	feature_id[3].value <= threshold=3.481121778488159
node_248: feature_name=Cd74	feature_id[36].value > threshold=4.412779808044434
node_272: feature_name=Glrx5	feature_id[732].value <= threshold=0.8958797454833984
node_273: feature_name=Psmb8	feature_id[247].value > threshold=1.35402512550354
Class: mRNA vaccine + Attenuated vaccine
Rules_22	passed counts:9
node_0: feature_name=LOC121136222	feature_id[2].value > threshold=2.2499048709869385
node_74: feature_name=Ly6e	feature_id[8].value > threshold=2.5249279737472534
node_246: feature_name=Gmfg	feature_id[497].value <= threshold=2.602003335952759
node_247: feature_name=Rps28	feature_id[3].value <= threshold=3.481121778488159
node_248: feature_name=Cd74	feature_id[36].value <= threshold=4.412779808044434
node_249: feature_name=Sod2	feature_id[561].value > threshold=0.3465735912322998
node_251: feature_name=Rps24	feature_id[390].value <= threshold=3.5114340782165527
node_252: feature_name=Itm2b	feature_id[751].value <= threshold=1.8688347935676575
Class: mRNA vaccine + mRNA vaccine
Rules_23	passed counts:8
node_0: feature_name=LOC121136222	feature_id[2].value > threshold=2.2499048709869385
node_74: feature_name=Ly6e	feature_id[8].value <= threshold=2.5249279737472534
node_75: feature_name=Rps29	feature_id[0].value <= threshold=4.0859410762786865
node_76: feature_name=Rps16	feature_id[21].value <= threshold=3.384246587753296
node_77: feature_name=Plin2	feature_id[273].value <= threshold=1.7005987167358398
node_78: feature_name=Ccl8	feature_id[127].value <= threshold=5.141646385192871
node_79: feature_name=S100a11	feature_id[290].value <= threshold=3.4175922870635986
node_80: feature_name=Mx2	feature_id[19].value > threshold=0.8958797454833984
node_100: feature_name=Rps15	feature_id[729].value <= threshold=3.6632328033447266
node_101: feature_name=Map2k2	feature_id[765].value > threshold=1.2424533367156982
node_155: feature_name=Il17ra	feature_id[659].value > threshold=0.3465735912322998
Class: Non-vaccinated
Rules_24	passed counts:8
node_0: feature_name=LOC121136222	feature_id[2].value > threshold=2.2499048709869385
node_74: feature_name=Ly6e	feature_id[8].value <= threshold=2.5249279737472534
node_75: feature_name=Rps29	feature_id[0].value <= threshold=4.0859410762786865
node_76: feature_name=Rps16	feature_id[21].value <= threshold=3.384246587753296
node_77: feature_name=Plin2	feature_id[273].value <= threshold=1.7005987167358398
node_78: feature_name=Ccl8	feature_id[127].value <= threshold=5.141646385192871
node_79: feature_name=S100a11	feature_id[290].value <= threshold=3.4175922870635986
node_80: feature_name=Mx2	feature_id[19].value > threshold=0.8958797454833984
node_100: feature_name=Rps15	feature_id[729].value <= threshold=3.6632328033447266
node_101: feature_name=Map2k2	feature_id[765].value <= threshold=1.2424533367156982
node_102: feature_name=Gng2	feature_id[592].value > threshold=0.8958797454833984
node_150: feature_name=Ly6e	feature_id[8].value > threshold=1.8688347935676575
node_152: feature_name=Rpl38	feature_id[1].value > threshold=1.8444397449493408
Class: Non-vaccinated
Rules_25	passed counts:8
node_0: feature_name=LOC121136222	feature_id[2].value <= threshold=2.2499048709869385
node_1: feature_name=Rpl38	feature_id[1].value <= threshold=2.6735538244247437
node_2: feature_name=Irf7	feature_id[456].value > threshold=2.5249279737472534
node_24: feature_name=Sec61g	feature_id[256].value > threshold=2.2499048709869385
node_32: feature_name=LOC106021986	feature_id[77].value > threshold=0.3465735912322998
node_40: feature_name=Sod2	feature_id[561].value > threshold=3.236945390701294
Class: Non-vaccinated
Rules_26	passed counts:7
node_0: feature_name=LOC121136222	feature_id[2].value > threshold=2.2499048709869385
node_74: feature_name=Ly6e	feature_id[8].value <= threshold=2.5249279737472534
node_75: feature_name=Rps29	feature_id[0].value > threshold=4.0859410762786865
node_235: feature_name=Plac8	feature_id[272].value <= threshold=2.917405366897583
node_236: feature_name=Sec62	feature_id[469].value > threshold=1.2424533367156982
node_240: feature_name=LOC106020722	feature_id[599].value <= threshold=1.1512925624847412
Class: Adenovirus vaccine + Adenovirus vaccine
Rules_27	passed counts:7
node_0: feature_name=LOC121136222	feature_id[2].value > threshold=2.2499048709869385
node_74: feature_name=Ly6e	feature_id[8].value <= threshold=2.5249279737472534
node_75: feature_name=Rps29	feature_id[0].value <= threshold=4.0859410762786865
node_76: feature_name=Rps16	feature_id[21].value <= threshold=3.384246587753296
node_77: feature_name=Plin2	feature_id[273].value <= threshold=1.7005987167358398
node_78: feature_name=Ccl8	feature_id[127].value <= threshold=5.141646385192871
node_79: feature_name=S100a11	feature_id[290].value <= threshold=3.4175922870635986
node_80: feature_name=Mx2	feature_id[19].value > threshold=0.8958797454833984
node_100: feature_name=Rps15	feature_id[729].value > threshold=3.6632328033447266
node_160: feature_name=LOC110340249	feature_id[332].value <= threshold=0.3465735912322998
Class: mRNA vaccine + Attenuated vaccine
Rules_28	passed counts:7
node_0: feature_name=LOC121136222	feature_id[2].value > threshold=2.2499048709869385
node_74: feature_name=Ly6e	feature_id[8].value <= threshold=2.5249279737472534
node_75: feature_name=Rps29	feature_id[0].value <= threshold=4.0859410762786865
node_76: feature_name=Rps16	feature_id[21].value <= threshold=3.384246587753296
node_77: feature_name=Plin2	feature_id[273].value <= threshold=1.7005987167358398
node_78: feature_name=Ccl8	feature_id[127].value <= threshold=5.141646385192871
node_79: feature_name=S100a11	feature_id[290].value <= threshold=3.4175922870635986
node_80: feature_name=Mx2	feature_id[19].value <= threshold=0.8958797454833984
node_81: feature_name=Serf2	feature_id[789].value <= threshold=2.6735538244247437
node_82: feature_name=Psme1	feature_id[148].value <= threshold=1.497866153717041
node_83: feature_name=LOC121138880	feature_id[339].value > threshold=0.3465735912322998
Class: mRNA vaccine + Attenuated vaccine
Rules_29	passed counts:7
node_0: feature_name=LOC121136222	feature_id[2].value <= threshold=2.2499048709869385
node_1: feature_name=Rpl38	feature_id[1].value <= threshold=2.6735538244247437
node_2: feature_name=Irf7	feature_id[456].value <= threshold=2.5249279737472534
node_3: feature_name=Gnb1	feature_id[739].value <= threshold=0.3465735912322998
node_4: feature_name=Tmem30a	feature_id[464].value <= threshold=0.8958797454833984
node_5: feature_name=Chchd2	feature_id[233].value > threshold=1.497866153717041
Class: Non-vaccinated
Rules_30	passed counts:6
node_0: feature_name=LOC121136222	feature_id[2].value > threshold=2.2499048709869385
node_74: feature_name=Ly6e	feature_id[8].value <= threshold=2.5249279737472534
node_75: feature_name=Rps29	feature_id[0].value <= threshold=4.0859410762786865
node_76: feature_name=Rps16	feature_id[21].value > threshold=3.384246587753296
node_204: feature_name=Hp	feature_id[638].value <= threshold=2.1383330821990967
node_205: feature_name=Ctsh	feature_id[205].value <= threshold=2.6287477016448975
node_206: feature_name=Rpl4	feature_id[375].value > threshold=2.5249279737472534
node_224: feature_name=Rnaseh2c	feature_id[328].value <= threshold=1.2424533367156982
node_225: feature_name=Rps10	feature_id[94].value > threshold=3.4175922870635986
Class: Non-vaccinated
Rules_31	passed counts:6
node_0: feature_name=LOC121136222	feature_id[2].value <= threshold=2.2499048709869385
node_1: feature_name=Rpl38	feature_id[1].value > threshold=2.6735538244247437
node_45: feature_name=LOC101838467	feature_id[49].value <= threshold=2.567899227142334
node_46: feature_name=Ctdspl2	feature_id[775].value <= threshold=0.8958797454833984
node_47: feature_name=Atp5me	feature_id[7].value > threshold=2.0126758217811584
node_49: feature_name=Colgalt1	feature_id[705].value > threshold=0.3465735912322998
Class: Adenovirus vaccine + Adenovirus vaccine
Rules_32	passed counts:5
node_0: feature_name=LOC121136222	feature_id[2].value > threshold=2.2499048709869385
node_74: feature_name=Ly6e	feature_id[8].value > threshold=2.5249279737472534
node_246: feature_name=Gmfg	feature_id[497].value <= threshold=2.602003335952759
node_247: feature_name=Rps28	feature_id[3].value > threshold=3.481121778488159
Class: Adenovirus vaccine + Adenovirus vaccine
Rules_33	passed counts:5
node_0: feature_name=LOC121136222	feature_id[2].value > threshold=2.2499048709869385
node_74: feature_name=Ly6e	feature_id[8].value > threshold=2.5249279737472534
node_246: feature_name=Gmfg	feature_id[497].value <= threshold=2.602003335952759
node_247: feature_name=Rps28	feature_id[3].value <= threshold=3.481121778488159
node_248: feature_name=Cd74	feature_id[36].value <= threshold=4.412779808044434
node_249: feature_name=Sod2	feature_id[561].value <= threshold=0.3465735912322998
Class: mRNA vaccine + mRNA vaccine
Rules_34	passed counts:5
node_0: feature_name=LOC121136222	feature_id[2].value > threshold=2.2499048709869385
node_74: feature_name=Ly6e	feature_id[8].value <= threshold=2.5249279737472534
node_75: feature_name=Rps29	feature_id[0].value <= threshold=4.0859410762786865
node_76: feature_name=Rps16	feature_id[21].value > threshold=3.384246587753296
node_204: feature_name=Hp	feature_id[638].value <= threshold=2.1383330821990967
node_205: feature_name=Ctsh	feature_id[205].value <= threshold=2.6287477016448975
node_206: feature_name=Rpl4	feature_id[375].value > threshold=2.5249279737472534
node_224: feature_name=Rnaseh2c	feature_id[328].value > threshold=1.2424533367156982
Class: mRNA vaccine + Attenuated vaccine
Rules_35	passed counts:5
node_0: feature_name=LOC121136222	feature_id[2].value > threshold=2.2499048709869385
node_74: feature_name=Ly6e	feature_id[8].value <= threshold=2.5249279737472534
node_75: feature_name=Rps29	feature_id[0].value <= threshold=4.0859410762786865
node_76: feature_name=Rps16	feature_id[21].value <= threshold=3.384246587753296
node_77: feature_name=Plin2	feature_id[273].value <= threshold=1.7005987167358398
node_78: feature_name=Ccl8	feature_id[127].value <= threshold=5.141646385192871
node_79: feature_name=S100a11	feature_id[290].value <= threshold=3.4175922870635986
node_80: feature_name=Mx2	feature_id[19].value > threshold=0.8958797454833984
node_100: feature_name=Rps15	feature_id[729].value <= threshold=3.6632328033447266
node_101: feature_name=Map2k2	feature_id[765].value <= threshold=1.2424533367156982
node_102: feature_name=Gng2	feature_id[592].value > threshold=0.8958797454833984
node_150: feature_name=Ly6e	feature_id[8].value <= threshold=1.8688347935676575
Class: mRNA vaccine + Attenuated vaccine
Rules_36	passed counts:5
node_0: feature_name=LOC121136222	feature_id[2].value > threshold=2.2499048709869385
node_74: feature_name=Ly6e	feature_id[8].value <= threshold=2.5249279737472534
node_75: feature_name=Rps29	feature_id[0].value <= threshold=4.0859410762786865
node_76: feature_name=Rps16	feature_id[21].value <= threshold=3.384246587753296
node_77: feature_name=Plin2	feature_id[273].value <= threshold=1.7005987167358398
node_78: feature_name=Ccl8	feature_id[127].value <= threshold=5.141646385192871
node_79: feature_name=S100a11	feature_id[290].value <= threshold=3.4175922870635986
node_80: feature_name=Mx2	feature_id[19].value > threshold=0.8958797454833984
node_100: feature_name=Rps15	feature_id[729].value <= threshold=3.6632328033447266
node_101: feature_name=Map2k2	feature_id[765].value <= threshold=1.2424533367156982
node_102: feature_name=Gng2	feature_id[592].value <= threshold=0.8958797454833984
node_103: feature_name=Nucks1	feature_id[742].value <= threshold=0.8958797454833984
node_104: feature_name=Pabpc4	feature_id[114].value > threshold=0.3465735912322998
node_122: feature_name=Anxa1	feature_id[607].value <= threshold=1.7005987167358398
node_123: feature_name=LOC101822529	feature_id[227].value > threshold=0.3465735912322998
node_129: feature_name=Ucp2	feature_id[361].value > threshold=0.3465735912322998
Class: mRNA vaccine + Attenuated vaccine
Rules_37	passed counts:5
node_0: feature_name=LOC121136222	feature_id[2].value > threshold=2.2499048709869385
node_74: feature_name=Ly6e	feature_id[8].value <= threshold=2.5249279737472534
node_75: feature_name=Rps29	feature_id[0].value <= threshold=4.0859410762786865
node_76: feature_name=Rps16	feature_id[21].value <= threshold=3.384246587753296
node_77: feature_name=Plin2	feature_id[273].value <= threshold=1.7005987167358398
node_78: feature_name=Ccl8	feature_id[127].value <= threshold=5.141646385192871
node_79: feature_name=S100a11	feature_id[290].value <= threshold=3.4175922870635986
node_80: feature_name=Mx2	feature_id[19].value > threshold=0.8958797454833984
node_100: feature_name=Rps15	feature_id[729].value <= threshold=3.6632328033447266
node_101: feature_name=Map2k2	feature_id[765].value <= threshold=1.2424533367156982
node_102: feature_name=Gng2	feature_id[592].value <= threshold=0.8958797454833984
node_103: feature_name=Nucks1	feature_id[742].value <= threshold=0.8958797454833984
node_104: feature_name=Pabpc4	feature_id[114].value <= threshold=0.3465735912322998
node_105: feature_name=Rpl29	feature_id[185].value <= threshold=3.276966691017151
node_106: feature_name=Tpx2	feature_id[310].value <= threshold=0.3465735912322998
node_107: feature_name=Rpl9	feature_id[105].value <= threshold=3.196795344352722
node_108: feature_name=Cebpb	feature_id[450].value <= threshold=3.6105525493621826
node_109: feature_name=Cenpu	feature_id[438].value <= threshold=0.3465735912322998
node_110: feature_name=LOC101840310	feature_id[298].value > threshold=2.1383330821990967
node_114: feature_name=Srgap2	feature_id[367].value > threshold=0.3465735912322998
Class: mRNA vaccine + mRNA vaccine
Rules_38	passed counts:5
node_0: feature_name=LOC121136222	feature_id[2].value <= threshold=2.2499048709869385
node_1: feature_name=Rpl38	feature_id[1].value > threshold=2.6735538244247437
node_45: feature_name=LOC101838467	feature_id[49].value <= threshold=2.567899227142334
node_46: feature_name=Ctdspl2	feature_id[775].value > threshold=0.8958797454833984
Class: Adenovirus vaccine + Adenovirus vaccine
Rules_39	passed counts:5
node_0: feature_name=LOC121136222	feature_id[2].value <= threshold=2.2499048709869385
node_1: feature_name=Rpl38	feature_id[1].value <= threshold=2.6735538244247437
node_2: feature_name=Irf7	feature_id[456].value > threshold=2.5249279737472534
node_24: feature_name=Sec61g	feature_id[256].value > threshold=2.2499048709869385
node_32: feature_name=LOC106021986	feature_id[77].value <= threshold=0.3465735912322998
node_33: feature_name=Rps2	feature_id[282].value <= threshold=1.2424533367156982
Class: Adenovirus vaccine + Adenovirus vaccine
Rules_40	passed counts:4
node_0: feature_name=LOC121136222	feature_id[2].value > threshold=2.2499048709869385
node_74: feature_name=Ly6e	feature_id[8].value > threshold=2.5249279737472534
node_246: feature_name=Gmfg	feature_id[497].value <= threshold=2.602003335952759
node_247: feature_name=Rps28	feature_id[3].value <= threshold=3.481121778488159
node_248: feature_name=Cd74	feature_id[36].value > threshold=4.412779808044434
node_272: feature_name=Glrx5	feature_id[732].value > threshold=0.8958797454833984
Class: Non-vaccinated
Rules_41	passed counts:4
node_0: feature_name=LOC121136222	feature_id[2].value > threshold=2.2499048709869385
node_74: feature_name=Ly6e	feature_id[8].value > threshold=2.5249279737472534
node_246: feature_name=Gmfg	feature_id[497].value <= threshold=2.602003335952759
node_247: feature_name=Rps28	feature_id[3].value <= threshold=3.481121778488159
node_248: feature_name=Cd74	feature_id[36].value <= threshold=4.412779808044434
node_249: feature_name=Sod2	feature_id[561].value > threshold=0.3465735912322998
node_251: feature_name=Rps24	feature_id[390].value <= threshold=3.5114340782165527
node_252: feature_name=Itm2b	feature_id[751].value > threshold=1.8688347935676575
node_254: feature_name=LOC121143020	feature_id[62].value > threshold=0.8958797454833984
node_260: feature_name=LOC101828737	feature_id[646].value <= threshold=0.3465735912322998
Class: mRNA vaccine + Attenuated vaccine
Rules_42	passed counts:4
node_0: feature_name=LOC121136222	feature_id[2].value > threshold=2.2499048709869385
node_74: feature_name=Ly6e	feature_id[8].value <= threshold=2.5249279737472534
node_75: feature_name=Rps29	feature_id[0].value <= threshold=4.0859410762786865
node_76: feature_name=Rps16	feature_id[21].value > threshold=3.384246587753296
node_204: feature_name=Hp	feature_id[638].value <= threshold=2.1383330821990967
node_205: feature_name=Ctsh	feature_id[205].value > threshold=2.6287477016448975
Class: Non-vaccinated
Rules_43	passed counts:4
node_0: feature_name=LOC121136222	feature_id[2].value > threshold=2.2499048709869385
node_74: feature_name=Ly6e	feature_id[8].value <= threshold=2.5249279737472534
node_75: feature_name=Rps29	feature_id[0].value <= threshold=4.0859410762786865
node_76: feature_name=Rps16	feature_id[21].value <= threshold=3.384246587753296
node_77: feature_name=Plin2	feature_id[273].value > threshold=1.7005987167358398
node_189: feature_name=Anxa1	feature_id[607].value <= threshold=1.497866153717041
node_190: feature_name=LOC101838199	feature_id[795].value > threshold=0.3465735912322998
node_194: feature_name=Syngr2	feature_id[360].value <= threshold=0.3465735912322998
Class: mRNA vaccine + mRNA vaccine
Rules_44	passed counts:4
node_0: feature_name=LOC121136222	feature_id[2].value > threshold=2.2499048709869385
node_74: feature_name=Ly6e	feature_id[8].value <= threshold=2.5249279737472534
node_75: feature_name=Rps29	feature_id[0].value <= threshold=4.0859410762786865
node_76: feature_name=Rps16	feature_id[21].value <= threshold=3.384246587753296
node_77: feature_name=Plin2	feature_id[273].value > threshold=1.7005987167358398
node_189: feature_name=Anxa1	feature_id[607].value <= threshold=1.497866153717041
node_190: feature_name=LOC101838199	feature_id[795].value <= threshold=0.3465735912322998
node_191: feature_name=LOC101840310	feature_id[298].value <= threshold=2.4337671995162964
Class: Non-vaccinated
Rules_45	passed counts:4
node_0: feature_name=LOC121136222	feature_id[2].value > threshold=2.2499048709869385
node_74: feature_name=Ly6e	feature_id[8].value <= threshold=2.5249279737472534
node_75: feature_name=Rps29	feature_id[0].value <= threshold=4.0859410762786865
node_76: feature_name=Rps16	feature_id[21].value <= threshold=3.384246587753296
node_77: feature_name=Plin2	feature_id[273].value <= threshold=1.7005987167358398
node_78: feature_name=Ccl8	feature_id[127].value <= threshold=5.141646385192871
node_79: feature_name=S100a11	feature_id[290].value <= threshold=3.4175922870635986
node_80: feature_name=Mx2	feature_id[19].value > threshold=0.8958797454833984
node_100: feature_name=Rps15	feature_id[729].value <= threshold=3.6632328033447266
node_101: feature_name=Map2k2	feature_id[765].value <= threshold=1.2424533367156982
node_102: feature_name=Gng2	feature_id[592].value <= threshold=0.8958797454833984
node_103: feature_name=Nucks1	feature_id[742].value > threshold=0.8958797454833984
node_141: feature_name=Atp5me	feature_id[7].value > threshold=1.2424533367156982
node_145: feature_name=Rpl13a	feature_id[67].value <= threshold=2.826244592666626
Class: mRNA vaccine + mRNA vaccine
Rules_46	passed counts:4
node_0: feature_name=LOC121136222	feature_id[2].value > threshold=2.2499048709869385
node_74: feature_name=Ly6e	feature_id[8].value <= threshold=2.5249279737472534
node_75: feature_name=Rps29	feature_id[0].value <= threshold=4.0859410762786865
node_76: feature_name=Rps16	feature_id[21].value <= threshold=3.384246587753296
node_77: feature_name=Plin2	feature_id[273].value <= threshold=1.7005987167358398
node_78: feature_name=Ccl8	feature_id[127].value <= threshold=5.141646385192871
node_79: feature_name=S100a11	feature_id[290].value <= threshold=3.4175922870635986
node_80: feature_name=Mx2	feature_id[19].value <= threshold=0.8958797454833984
node_81: feature_name=Serf2	feature_id[789].value > threshold=2.6735538244247437
node_95: feature_name=Sod2	feature_id[561].value > threshold=2.456327438354492
node_97: feature_name=Itm2b	feature_id[751].value > threshold=0.5493061542510986
Class: Non-vaccinated
Rules_47	passed counts:4
node_0: feature_name=LOC121136222	feature_id[2].value > threshold=2.2499048709869385
node_74: feature_name=Ly6e	feature_id[8].value <= threshold=2.5249279737472534
node_75: feature_name=Rps29	feature_id[0].value <= threshold=4.0859410762786865
node_76: feature_name=Rps16	feature_id[21].value <= threshold=3.384246587753296
node_77: feature_name=Plin2	feature_id[273].value <= threshold=1.7005987167358398
node_78: feature_name=Ccl8	feature_id[127].value <= threshold=5.141646385192871
node_79: feature_name=S100a11	feature_id[290].value <= threshold=3.4175922870635986
node_80: feature_name=Mx2	feature_id[19].value <= threshold=0.8958797454833984
node_81: feature_name=Serf2	feature_id[789].value <= threshold=2.6735538244247437
node_82: feature_name=Psme1	feature_id[148].value <= threshold=1.497866153717041
node_83: feature_name=LOC121138880	feature_id[339].value <= threshold=0.3465735912322998
node_84: feature_name=Gnas	feature_id[596].value > threshold=1.497866153717041
Class: Non-vaccinated
Rules_48	passed counts:3
node_0: feature_name=LOC121136222	feature_id[2].value > threshold=2.2499048709869385
node_74: feature_name=Ly6e	feature_id[8].value <= threshold=2.5249279737472534
node_75: feature_name=Rps29	feature_id[0].value <= threshold=4.0859410762786865
node_76: feature_name=Rps16	feature_id[21].value > threshold=3.384246587753296
node_204: feature_name=Hp	feature_id[638].value <= threshold=2.1383330821990967
node_205: feature_name=Ctsh	feature_id[205].value <= threshold=2.6287477016448975
node_206: feature_name=Rpl4	feature_id[375].value > threshold=2.5249279737472534
node_224: feature_name=Rnaseh2c	feature_id[328].value <= threshold=1.2424533367156982
node_225: feature_name=Rps10	feature_id[94].value <= threshold=3.4175922870635986
node_226: feature_name=Rps15	feature_id[729].value <= threshold=3.62496280670166
Class: mRNA vaccine + mRNA vaccine
Rules_49	passed counts:3
node_0: feature_name=LOC121136222	feature_id[2].value > threshold=2.2499048709869385
node_74: feature_name=Ly6e	feature_id[8].value <= threshold=2.5249279737472534
node_75: feature_name=Rps29	feature_id[0].value <= threshold=4.0859410762786865
node_76: feature_name=Rps16	feature_id[21].value > threshold=3.384246587753296
node_204: feature_name=Hp	feature_id[638].value <= threshold=2.1383330821990967
node_205: feature_name=Ctsh	feature_id[205].value <= threshold=2.6287477016448975
node_206: feature_name=Rpl4	feature_id[375].value <= threshold=2.5249279737472534
node_207: feature_name=Rpl23	feature_id[441].value > threshold=3.9796379804611206
Class: Non-vaccinated
Rules_50	passed counts:3
node_0: feature_name=LOC121136222	feature_id[2].value > threshold=2.2499048709869385
node_74: feature_name=Ly6e	feature_id[8].value <= threshold=2.5249279737472534
node_75: feature_name=Rps29	feature_id[0].value <= threshold=4.0859410762786865
node_76: feature_name=Rps16	feature_id[21].value <= threshold=3.384246587753296
node_77: feature_name=Plin2	feature_id[273].value <= threshold=1.7005987167358398
node_78: feature_name=Ccl8	feature_id[127].value <= threshold=5.141646385192871
node_79: feature_name=S100a11	feature_id[290].value > threshold=3.4175922870635986
node_163: feature_name=Rps19	feature_id[530].value <= threshold=2.7403194904327393
node_164: feature_name=LOC121135971	feature_id[207].value <= threshold=0.3465735912322998
node_165: feature_name=Apoe	feature_id[96].value > threshold=0.6931471824645996
Class: mRNA vaccine + mRNA vaccine
Rules_51	passed counts:3
node_0: feature_name=LOC121136222	feature_id[2].value > threshold=2.2499048709869385
node_74: feature_name=Ly6e	feature_id[8].value <= threshold=2.5249279737472534
node_75: feature_name=Rps29	feature_id[0].value <= threshold=4.0859410762786865
node_76: feature_name=Rps16	feature_id[21].value <= threshold=3.384246587753296
node_77: feature_name=Plin2	feature_id[273].value <= threshold=1.7005987167358398
node_78: feature_name=Ccl8	feature_id[127].value <= threshold=5.141646385192871
node_79: feature_name=S100a11	feature_id[290].value > threshold=3.4175922870635986
node_163: feature_name=Rps19	feature_id[530].value <= threshold=2.7403194904327393
node_164: feature_name=LOC121135971	feature_id[207].value <= threshold=0.3465735912322998
node_165: feature_name=Apoe	feature_id[96].value <= threshold=0.6931471824645996
node_166: feature_name=Nsd1	feature_id[417].value <= threshold=0.5493061542510986
Class: Non-vaccinated
Rules_52	passed counts:3
node_0: feature_name=LOC121136222	feature_id[2].value > threshold=2.2499048709869385
node_74: feature_name=Ly6e	feature_id[8].value <= threshold=2.5249279737472534
node_75: feature_name=Rps29	feature_id[0].value <= threshold=4.0859410762786865
node_76: feature_name=Rps16	feature_id[21].value <= threshold=3.384246587753296
node_77: feature_name=Plin2	feature_id[273].value <= threshold=1.7005987167358398
node_78: feature_name=Ccl8	feature_id[127].value <= threshold=5.141646385192871
node_79: feature_name=S100a11	feature_id[290].value <= threshold=3.4175922870635986
node_80: feature_name=Mx2	feature_id[19].value > threshold=0.8958797454833984
node_100: feature_name=Rps15	feature_id[729].value <= threshold=3.6632328033447266
node_101: feature_name=Map2k2	feature_id[765].value <= threshold=1.2424533367156982
node_102: feature_name=Gng2	feature_id[592].value <= threshold=0.8958797454833984
node_103: feature_name=Nucks1	feature_id[742].value <= threshold=0.8958797454833984
node_104: feature_name=Pabpc4	feature_id[114].value <= threshold=0.3465735912322998
node_105: feature_name=Rpl29	feature_id[185].value > threshold=3.276966691017151
Class: Non-vaccinated
Rules_53	passed counts:3
node_0: feature_name=LOC121136222	feature_id[2].value > threshold=2.2499048709869385
node_74: feature_name=Ly6e	feature_id[8].value <= threshold=2.5249279737472534
node_75: feature_name=Rps29	feature_id[0].value <= threshold=4.0859410762786865
node_76: feature_name=Rps16	feature_id[21].value <= threshold=3.384246587753296
node_77: feature_name=Plin2	feature_id[273].value <= threshold=1.7005987167358398
node_78: feature_name=Ccl8	feature_id[127].value <= threshold=5.141646385192871
node_79: feature_name=S100a11	feature_id[290].value <= threshold=3.4175922870635986
node_80: feature_name=Mx2	feature_id[19].value > threshold=0.8958797454833984
node_100: feature_name=Rps15	feature_id[729].value <= threshold=3.6632328033447266
node_101: feature_name=Map2k2	feature_id[765].value <= threshold=1.2424533367156982
node_102: feature_name=Gng2	feature_id[592].value <= threshold=0.8958797454833984
node_103: feature_name=Nucks1	feature_id[742].value <= threshold=0.8958797454833984
node_104: feature_name=Pabpc4	feature_id[114].value <= threshold=0.3465735912322998
node_105: feature_name=Rpl29	feature_id[185].value <= threshold=3.276966691017151
node_106: feature_name=Tpx2	feature_id[310].value <= threshold=0.3465735912322998
node_107: feature_name=Rpl9	feature_id[105].value <= threshold=3.196795344352722
node_108: feature_name=Cebpb	feature_id[450].value <= threshold=3.6105525493621826
node_109: feature_name=Cenpu	feature_id[438].value <= threshold=0.3465735912322998
node_110: feature_name=LOC101840310	feature_id[298].value > threshold=2.1383330821990967
node_114: feature_name=Srgap2	feature_id[367].value <= threshold=0.3465735912322998
Class: Non-vaccinated
Rules_54	passed counts:3
node_0: feature_name=LOC121136222	feature_id[2].value > threshold=2.2499048709869385
node_74: feature_name=Ly6e	feature_id[8].value <= threshold=2.5249279737472534
node_75: feature_name=Rps29	feature_id[0].value <= threshold=4.0859410762786865
node_76: feature_name=Rps16	feature_id[21].value <= threshold=3.384246587753296
node_77: feature_name=Plin2	feature_id[273].value <= threshold=1.7005987167358398
node_78: feature_name=Ccl8	feature_id[127].value <= threshold=5.141646385192871
node_79: feature_name=S100a11	feature_id[290].value <= threshold=3.4175922870635986
node_80: feature_name=Mx2	feature_id[19].value <= threshold=0.8958797454833984
node_81: feature_name=Serf2	feature_id[789].value <= threshold=2.6735538244247437
node_82: feature_name=Psme1	feature_id[148].value > threshold=1.497866153717041
node_90: feature_name=Gpr65	feature_id[176].value > threshold=1.2424533367156982
Class: mRNA vaccine + Attenuated vaccine
Rules_55	passed counts:3
node_0: feature_name=LOC121136222	feature_id[2].value > threshold=2.2499048709869385
node_74: feature_name=Ly6e	feature_id[8].value <= threshold=2.5249279737472534
node_75: feature_name=Rps29	feature_id[0].value <= threshold=4.0859410762786865
node_76: feature_name=Rps16	feature_id[21].value <= threshold=3.384246587753296
node_77: feature_name=Plin2	feature_id[273].value <= threshold=1.7005987167358398
node_78: feature_name=Ccl8	feature_id[127].value <= threshold=5.141646385192871
node_79: feature_name=S100a11	feature_id[290].value <= threshold=3.4175922870635986
node_80: feature_name=Mx2	feature_id[19].value <= threshold=0.8958797454833984
node_81: feature_name=Serf2	feature_id[789].value <= threshold=2.6735538244247437
node_82: feature_name=Psme1	feature_id[148].value <= threshold=1.497866153717041
node_83: feature_name=LOC121138880	feature_id[339].value <= threshold=0.3465735912322998
node_84: feature_name=Gnas	feature_id[596].value <= threshold=1.497866153717041
node_85: feature_name=Edem1	feature_id[534].value > threshold=0.3465735912322998
Class: mRNA vaccine + mRNA vaccine
Rules_56	passed counts:3
node_0: feature_name=LOC121136222	feature_id[2].value <= threshold=2.2499048709869385
node_1: feature_name=Rpl38	feature_id[1].value > threshold=2.6735538244247437
node_45: feature_name=LOC101838467	feature_id[49].value > threshold=2.567899227142334
node_53: feature_name=Sag	feature_id[129].value > threshold=0.3465735912322998
node_71: feature_name=Ccl5	feature_id[745].value > threshold=1.0986123085021973
Class: Non-vaccinated
Rules_57	passed counts:3
node_0: feature_name=LOC121136222	feature_id[2].value <= threshold=2.2499048709869385
node_1: feature_name=Rpl38	feature_id[1].value <= threshold=2.6735538244247437
node_2: feature_name=Irf7	feature_id[456].value > threshold=2.5249279737472534
node_24: feature_name=Sec61g	feature_id[256].value > threshold=2.2499048709869385
node_32: feature_name=LOC106021986	feature_id[77].value <= threshold=0.3465735912322998
node_33: feature_name=Rps2	feature_id[282].value > threshold=1.2424533367156982
node_35: feature_name=Ly6e	feature_id[8].value <= threshold=2.9217722415924072
Class: mRNA vaccine + Attenuated vaccine
Rules_58	passed counts:3
node_0: feature_name=LOC121136222	feature_id[2].value <= threshold=2.2499048709869385
node_1: feature_name=Rpl38	feature_id[1].value <= threshold=2.6735538244247437
node_2: feature_name=Irf7	feature_id[456].value <= threshold=2.5249279737472534
node_3: feature_name=Gnb1	feature_id[739].value > threshold=0.3465735912322998
node_9: feature_name=Kctd17	feature_id[720].value > threshold=0.3465735912322998
node_21: feature_name=Snrnp70	feature_id[356].value <= threshold=0.8958797454833984
Class: Non-vaccinated
Rules_59	passed counts:3
node_0: feature_name=LOC121136222	feature_id[2].value <= threshold=2.2499048709869385
node_1: feature_name=Rpl38	feature_id[1].value <= threshold=2.6735538244247437
node_2: feature_name=Irf7	feature_id[456].value <= threshold=2.5249279737472534
node_3: feature_name=Gnb1	feature_id[739].value > threshold=0.3465735912322998
node_9: feature_name=Kctd17	feature_id[720].value <= threshold=0.3465735912322998
node_10: feature_name=Rbm3	feature_id[286].value > threshold=2.2499048709869385
Class: mRNA vaccine + Attenuated vaccine
Rules_60	passed counts:3
node_0: feature_name=LOC121136222	feature_id[2].value <= threshold=2.2499048709869385
node_1: feature_name=Rpl38	feature_id[1].value <= threshold=2.6735538244247437
node_2: feature_name=Irf7	feature_id[456].value <= threshold=2.5249279737472534
node_3: feature_name=Gnb1	feature_id[739].value <= threshold=0.3465735912322998
node_4: feature_name=Tmem30a	feature_id[464].value > threshold=0.8958797454833984
Class: mRNA vaccine + Attenuated vaccine
Rules_61	passed counts:2
node_0: feature_name=LOC121136222	feature_id[2].value > threshold=2.2499048709869385
node_74: feature_name=Ly6e	feature_id[8].value > threshold=2.5249279737472534
node_246: feature_name=Gmfg	feature_id[497].value > threshold=2.602003335952759
node_278: feature_name=LOC110339970	feature_id[294].value > threshold=1.2424533367156982
node_294: feature_name=LOC121140453	feature_id[698].value <= threshold=0.3465735912322998
Class: mRNA vaccine + mRNA vaccine
Rules_62	passed counts:2
node_0: feature_name=LOC121136222	feature_id[2].value > threshold=2.2499048709869385
node_74: feature_name=Ly6e	feature_id[8].value > threshold=2.5249279737472534
node_246: feature_name=Gmfg	feature_id[497].value > threshold=2.602003335952759
node_278: feature_name=LOC110339970	feature_id[294].value <= threshold=1.2424533367156982
node_279: feature_name=LOC101840656	feature_id[26].value > threshold=1.7005987167358398
node_289: feature_name=Hnrnpm	feature_id[193].value > threshold=0.8958797454833984
Class: mRNA vaccine + Attenuated vaccine
Rules_63	passed counts:2
node_0: feature_name=LOC121136222	feature_id[2].value > threshold=2.2499048709869385
node_74: feature_name=Ly6e	feature_id[8].value > threshold=2.5249279737472534
node_246: feature_name=Gmfg	feature_id[497].value <= threshold=2.602003335952759
node_247: feature_name=Rps28	feature_id[3].value <= threshold=3.481121778488159
node_248: feature_name=Cd74	feature_id[36].value <= threshold=4.412779808044434
node_249: feature_name=Sod2	feature_id[561].value > threshold=0.3465735912322998
node_251: feature_name=Rps24	feature_id[390].value > threshold=3.5114340782165527
node_263: feature_name=LOC101838467	feature_id[49].value > threshold=6.438732385635376
Class: mRNA vaccine + Attenuated vaccine
Rules_64	passed counts:2
node_0: feature_name=LOC121136222	feature_id[2].value > threshold=2.2499048709869385
node_74: feature_name=Ly6e	feature_id[8].value > threshold=2.5249279737472534
node_246: feature_name=Gmfg	feature_id[497].value <= threshold=2.602003335952759
node_247: feature_name=Rps28	feature_id[3].value <= threshold=3.481121778488159
node_248: feature_name=Cd74	feature_id[36].value <= threshold=4.412779808044434
node_249: feature_name=Sod2	feature_id[561].value > threshold=0.3465735912322998
node_251: feature_name=Rps24	feature_id[390].value <= threshold=3.5114340782165527
node_252: feature_name=Itm2b	feature_id[751].value > threshold=1.8688347935676575
node_254: feature_name=LOC121143020	feature_id[62].value <= threshold=0.8958797454833984
node_255: feature_name=Rpl10	feature_id[524].value <= threshold=2.5529727935791016
Class: mRNA vaccine + mRNA vaccine
Rules_65	passed counts:2
node_0: feature_name=LOC121136222	feature_id[2].value > threshold=2.2499048709869385
node_74: feature_name=Ly6e	feature_id[8].value <= threshold=2.5249279737472534
node_75: feature_name=Rps29	feature_id[0].value > threshold=4.0859410762786865
node_235: feature_name=Plac8	feature_id[272].value <= threshold=2.917405366897583
node_236: feature_name=Sec62	feature_id[469].value > threshold=1.2424533367156982
node_240: feature_name=LOC106020722	feature_id[599].value > threshold=1.1512925624847412
Class: Attenuated vaccine + Attenuated vaccine
Rules_66	passed counts:2
node_0: feature_name=LOC121136222	feature_id[2].value > threshold=2.2499048709869385
node_74: feature_name=Ly6e	feature_id[8].value <= threshold=2.5249279737472534
node_75: feature_name=Rps29	feature_id[0].value <= threshold=4.0859410762786865
node_76: feature_name=Rps16	feature_id[21].value > threshold=3.384246587753296
node_204: feature_name=Hp	feature_id[638].value <= threshold=2.1383330821990967
node_205: feature_name=Ctsh	feature_id[205].value <= threshold=2.6287477016448975
node_206: feature_name=Rpl4	feature_id[375].value <= threshold=2.5249279737472534
node_207: feature_name=Rpl23	feature_id[441].value <= threshold=3.9796379804611206
node_208: feature_name=Tmem72	feature_id[516].value > threshold=0.3465735912322998
Class: Non-vaccinated
Rules_67	passed counts:2
node_0: feature_name=LOC121136222	feature_id[2].value > threshold=2.2499048709869385
node_74: feature_name=Ly6e	feature_id[8].value <= threshold=2.5249279737472534
node_75: feature_name=Rps29	feature_id[0].value <= threshold=4.0859410762786865
node_76: feature_name=Rps16	feature_id[21].value > threshold=3.384246587753296
node_204: feature_name=Hp	feature_id[638].value <= threshold=2.1383330821990967
node_205: feature_name=Ctsh	feature_id[205].value <= threshold=2.6287477016448975
node_206: feature_name=Rpl4	feature_id[375].value <= threshold=2.5249279737472534
node_207: feature_name=Rpl23	feature_id[441].value <= threshold=3.9796379804611206
node_208: feature_name=Tmem72	feature_id[516].value <= threshold=0.3465735912322998
node_209: feature_name=Rps14	feature_id[222].value <= threshold=2.8314802646636963
node_210: feature_name=Psmb10	feature_id[309].value > threshold=0.8958797454833984
Class: Non-vaccinated
Rules_68	passed counts:2
node_0: feature_name=LOC121136222	feature_id[2].value > threshold=2.2499048709869385
node_74: feature_name=Ly6e	feature_id[8].value <= threshold=2.5249279737472534
node_75: feature_name=Rps29	feature_id[0].value <= threshold=4.0859410762786865
node_76: feature_name=Rps16	feature_id[21].value <= threshold=3.384246587753296
node_77: feature_name=Plin2	feature_id[273].value > threshold=1.7005987167358398
node_189: feature_name=Anxa1	feature_id[607].value > threshold=1.497866153717041
node_197: feature_name=Zbtb14	feature_id[639].value > threshold=0.3465735912322998
Class: mRNA vaccine + Attenuated vaccine
Rules_69	passed counts:2
node_0: feature_name=LOC121136222	feature_id[2].value > threshold=2.2499048709869385
node_74: feature_name=Ly6e	feature_id[8].value <= threshold=2.5249279737472534
node_75: feature_name=Rps29	feature_id[0].value <= threshold=4.0859410762786865
node_76: feature_name=Rps16	feature_id[21].value <= threshold=3.384246587753296
node_77: feature_name=Plin2	feature_id[273].value > threshold=1.7005987167358398
node_189: feature_name=Anxa1	feature_id[607].value > threshold=1.497866153717041
node_197: feature_name=Zbtb14	feature_id[639].value <= threshold=0.3465735912322998
node_198: feature_name=Map2k2	feature_id[765].value > threshold=1.2424533367156982
Class: mRNA vaccine + Attenuated vaccine
Rules_70	passed counts:2
node_0: feature_name=LOC121136222	feature_id[2].value > threshold=2.2499048709869385
node_74: feature_name=Ly6e	feature_id[8].value <= threshold=2.5249279737472534
node_75: feature_name=Rps29	feature_id[0].value <= threshold=4.0859410762786865
node_76: feature_name=Rps16	feature_id[21].value <= threshold=3.384246587753296
node_77: feature_name=Plin2	feature_id[273].value > threshold=1.7005987167358398
node_189: feature_name=Anxa1	feature_id[607].value <= threshold=1.497866153717041
node_190: feature_name=LOC101838199	feature_id[795].value > threshold=0.3465735912322998
node_194: feature_name=Syngr2	feature_id[360].value > threshold=0.3465735912322998
Class: mRNA vaccine + Attenuated vaccine
Rules_71	passed counts:2
node_0: feature_name=LOC121136222	feature_id[2].value > threshold=2.2499048709869385
node_74: feature_name=Ly6e	feature_id[8].value <= threshold=2.5249279737472534
node_75: feature_name=Rps29	feature_id[0].value <= threshold=4.0859410762786865
node_76: feature_name=Rps16	feature_id[21].value <= threshold=3.384246587753296
node_77: feature_name=Plin2	feature_id[273].value <= threshold=1.7005987167358398
node_78: feature_name=Ccl8	feature_id[127].value > threshold=5.141646385192871
node_184: feature_name=LOC101822653	feature_id[183].value > threshold=2.714672803878784
Class: Non-vaccinated
Rules_72	passed counts:2
node_0: feature_name=LOC121136222	feature_id[2].value > threshold=2.2499048709869385
node_74: feature_name=Ly6e	feature_id[8].value <= threshold=2.5249279737472534
node_75: feature_name=Rps29	feature_id[0].value <= threshold=4.0859410762786865
node_76: feature_name=Rps16	feature_id[21].value <= threshold=3.384246587753296
node_77: feature_name=Plin2	feature_id[273].value <= threshold=1.7005987167358398
node_78: feature_name=Ccl8	feature_id[127].value <= threshold=5.141646385192871
node_79: feature_name=S100a11	feature_id[290].value > threshold=3.4175922870635986
node_163: feature_name=Rps19	feature_id[530].value > threshold=2.7403194904327393
node_175: feature_name=Ccl8	feature_id[127].value > threshold=4.973129987716675
node_181: feature_name=LOC101838467	feature_id[49].value <= threshold=5.441827058792114
Class: mRNA vaccine + Attenuated vaccine
Rules_73	passed counts:2
node_0: feature_name=LOC121136222	feature_id[2].value > threshold=2.2499048709869385
node_74: feature_name=Ly6e	feature_id[8].value <= threshold=2.5249279737472534
node_75: feature_name=Rps29	feature_id[0].value <= threshold=4.0859410762786865
node_76: feature_name=Rps16	feature_id[21].value <= threshold=3.384246587753296
node_77: feature_name=Plin2	feature_id[273].value <= threshold=1.7005987167358398
node_78: feature_name=Ccl8	feature_id[127].value <= threshold=5.141646385192871
node_79: feature_name=S100a11	feature_id[290].value > threshold=3.4175922870635986
node_163: feature_name=Rps19	feature_id[530].value > threshold=2.7403194904327393
node_175: feature_name=Ccl8	feature_id[127].value <= threshold=4.973129987716675
node_176: feature_name=LOC121141373	feature_id[155].value > threshold=2.3502402305603027
Class: mRNA vaccine + mRNA vaccine
Rules_74	passed counts:2
node_0: feature_name=LOC121136222	feature_id[2].value > threshold=2.2499048709869385
node_74: feature_name=Ly6e	feature_id[8].value <= threshold=2.5249279737472534
node_75: feature_name=Rps29	feature_id[0].value <= threshold=4.0859410762786865
node_76: feature_name=Rps16	feature_id[21].value <= threshold=3.384246587753296
node_77: feature_name=Plin2	feature_id[273].value <= threshold=1.7005987167358398
node_78: feature_name=Ccl8	feature_id[127].value <= threshold=5.141646385192871
node_79: feature_name=S100a11	feature_id[290].value > threshold=3.4175922870635986
node_163: feature_name=Rps19	feature_id[530].value <= threshold=2.7403194904327393
node_164: feature_name=LOC121135971	feature_id[207].value > threshold=0.3465735912322998
node_170: feature_name=Mgst1	feature_id[740].value > threshold=3.0677825212478638
node_172: feature_name=Lpar6	feature_id[68].value <= threshold=0.3465735912322998
Class: mRNA vaccine + mRNA vaccine
Rules_75	passed counts:2
node_0: feature_name=LOC121136222	feature_id[2].value > threshold=2.2499048709869385
node_74: feature_name=Ly6e	feature_id[8].value <= threshold=2.5249279737472534
node_75: feature_name=Rps29	feature_id[0].value <= threshold=4.0859410762786865
node_76: feature_name=Rps16	feature_id[21].value <= threshold=3.384246587753296
node_77: feature_name=Plin2	feature_id[273].value <= threshold=1.7005987167358398
node_78: feature_name=Ccl8	feature_id[127].value <= threshold=5.141646385192871
node_79: feature_name=S100a11	feature_id[290].value <= threshold=3.4175922870635986
node_80: feature_name=Mx2	feature_id[19].value > threshold=0.8958797454833984
node_100: feature_name=Rps15	feature_id[729].value <= threshold=3.6632328033447266
node_101: feature_name=Map2k2	feature_id[765].value > threshold=1.2424533367156982
node_155: feature_name=Il17ra	feature_id[659].value <= threshold=0.3465735912322998
node_156: feature_name=Rps16	feature_id[21].value <= threshold=3.276966691017151
Class: mRNA vaccine + Attenuated vaccine
Rules_76	passed counts:2
node_0: feature_name=LOC121136222	feature_id[2].value > threshold=2.2499048709869385
node_74: feature_name=Ly6e	feature_id[8].value <= threshold=2.5249279737472534
node_75: feature_name=Rps29	feature_id[0].value <= threshold=4.0859410762786865
node_76: feature_name=Rps16	feature_id[21].value <= threshold=3.384246587753296
node_77: feature_name=Plin2	feature_id[273].value <= threshold=1.7005987167358398
node_78: feature_name=Ccl8	feature_id[127].value <= threshold=5.141646385192871
node_79: feature_name=S100a11	feature_id[290].value <= threshold=3.4175922870635986
node_80: feature_name=Mx2	feature_id[19].value > threshold=0.8958797454833984
node_100: feature_name=Rps15	feature_id[729].value <= threshold=3.6632328033447266
node_101: feature_name=Map2k2	feature_id[765].value <= threshold=1.2424533367156982
node_102: feature_name=Gng2	feature_id[592].value <= threshold=0.8958797454833984
node_103: feature_name=Nucks1	feature_id[742].value > threshold=0.8958797454833984
node_141: feature_name=Atp5me	feature_id[7].value > threshold=1.2424533367156982
node_145: feature_name=Rpl13a	feature_id[67].value > threshold=2.826244592666626
node_147: feature_name=Ifngr1	feature_id[384].value > threshold=0.8958797454833984
Class: mRNA vaccine + Attenuated vaccine
Rules_77	passed counts:2
node_0: feature_name=LOC121136222	feature_id[2].value > threshold=2.2499048709869385
node_74: feature_name=Ly6e	feature_id[8].value <= threshold=2.5249279737472534
node_75: feature_name=Rps29	feature_id[0].value <= threshold=4.0859410762786865
node_76: feature_name=Rps16	feature_id[21].value <= threshold=3.384246587753296
node_77: feature_name=Plin2	feature_id[273].value <= threshold=1.7005987167358398
node_78: feature_name=Ccl8	feature_id[127].value <= threshold=5.141646385192871
node_79: feature_name=S100a11	feature_id[290].value <= threshold=3.4175922870635986
node_80: feature_name=Mx2	feature_id[19].value > threshold=0.8958797454833984
node_100: feature_name=Rps15	feature_id[729].value <= threshold=3.6632328033447266
node_101: feature_name=Map2k2	feature_id[765].value <= threshold=1.2424533367156982
node_102: feature_name=Gng2	feature_id[592].value <= threshold=0.8958797454833984
node_103: feature_name=Nucks1	feature_id[742].value <= threshold=0.8958797454833984
node_104: feature_name=Pabpc4	feature_id[114].value > threshold=0.3465735912322998
node_122: feature_name=Anxa1	feature_id[607].value > threshold=1.7005987167358398
node_134: feature_name=Ucp2	feature_id[361].value <= threshold=0.3465735912322998
Class: mRNA vaccine + mRNA vaccine
Rules_78	passed counts:2
node_0: feature_name=LOC121136222	feature_id[2].value > threshold=2.2499048709869385
node_74: feature_name=Ly6e	feature_id[8].value <= threshold=2.5249279737472534
node_75: feature_name=Rps29	feature_id[0].value <= threshold=4.0859410762786865
node_76: feature_name=Rps16	feature_id[21].value <= threshold=3.384246587753296
node_77: feature_name=Plin2	feature_id[273].value <= threshold=1.7005987167358398
node_78: feature_name=Ccl8	feature_id[127].value <= threshold=5.141646385192871
node_79: feature_name=S100a11	feature_id[290].value <= threshold=3.4175922870635986
node_80: feature_name=Mx2	feature_id[19].value > threshold=0.8958797454833984
node_100: feature_name=Rps15	feature_id[729].value <= threshold=3.6632328033447266
node_101: feature_name=Map2k2	feature_id[765].value <= threshold=1.2424533367156982
node_102: feature_name=Gng2	feature_id[592].value <= threshold=0.8958797454833984
node_103: feature_name=Nucks1	feature_id[742].value <= threshold=0.8958797454833984
node_104: feature_name=Pabpc4	feature_id[114].value <= threshold=0.3465735912322998
node_105: feature_name=Rpl29	feature_id[185].value <= threshold=3.276966691017151
node_106: feature_name=Tpx2	feature_id[310].value > threshold=0.3465735912322998
Class: mRNA vaccine + Attenuated vaccine
Rules_79	passed counts:2
node_0: feature_name=LOC121136222	feature_id[2].value > threshold=2.2499048709869385
node_74: feature_name=Ly6e	feature_id[8].value <= threshold=2.5249279737472534
node_75: feature_name=Rps29	feature_id[0].value <= threshold=4.0859410762786865
node_76: feature_name=Rps16	feature_id[21].value <= threshold=3.384246587753296
node_77: feature_name=Plin2	feature_id[273].value <= threshold=1.7005987167358398
node_78: feature_name=Ccl8	feature_id[127].value <= threshold=5.141646385192871
node_79: feature_name=S100a11	feature_id[290].value <= threshold=3.4175922870635986
node_80: feature_name=Mx2	feature_id[19].value > threshold=0.8958797454833984
node_100: feature_name=Rps15	feature_id[729].value <= threshold=3.6632328033447266
node_101: feature_name=Map2k2	feature_id[765].value <= threshold=1.2424533367156982
node_102: feature_name=Gng2	feature_id[592].value <= threshold=0.8958797454833984
node_103: feature_name=Nucks1	feature_id[742].value <= threshold=0.8958797454833984
node_104: feature_name=Pabpc4	feature_id[114].value <= threshold=0.3465735912322998
node_105: feature_name=Rpl29	feature_id[185].value <= threshold=3.276966691017151
node_106: feature_name=Tpx2	feature_id[310].value <= threshold=0.3465735912322998
node_107: feature_name=Rpl9	feature_id[105].value > threshold=3.196795344352722
Class: Non-vaccinated
Rules_80	passed counts:2
node_0: feature_name=LOC121136222	feature_id[2].value > threshold=2.2499048709869385
node_74: feature_name=Ly6e	feature_id[8].value <= threshold=2.5249279737472534
node_75: feature_name=Rps29	feature_id[0].value <= threshold=4.0859410762786865
node_76: feature_name=Rps16	feature_id[21].value <= threshold=3.384246587753296
node_77: feature_name=Plin2	feature_id[273].value <= threshold=1.7005987167358398
node_78: feature_name=Ccl8	feature_id[127].value <= threshold=5.141646385192871
node_79: feature_name=S100a11	feature_id[290].value <= threshold=3.4175922870635986
node_80: feature_name=Mx2	feature_id[19].value > threshold=0.8958797454833984
node_100: feature_name=Rps15	feature_id[729].value <= threshold=3.6632328033447266
node_101: feature_name=Map2k2	feature_id[765].value <= threshold=1.2424533367156982
node_102: feature_name=Gng2	feature_id[592].value <= threshold=0.8958797454833984
node_103: feature_name=Nucks1	feature_id[742].value <= threshold=0.8958797454833984
node_104: feature_name=Pabpc4	feature_id[114].value <= threshold=0.3465735912322998
node_105: feature_name=Rpl29	feature_id[185].value <= threshold=3.276966691017151
node_106: feature_name=Tpx2	feature_id[310].value <= threshold=0.3465735912322998
node_107: feature_name=Rpl9	feature_id[105].value <= threshold=3.196795344352722
node_108: feature_name=Cebpb	feature_id[450].value > threshold=3.6105525493621826
Class: Non-vaccinated
Rules_81	passed counts:2
node_0: feature_name=LOC121136222	feature_id[2].value > threshold=2.2499048709869385
node_74: feature_name=Ly6e	feature_id[8].value <= threshold=2.5249279737472534
node_75: feature_name=Rps29	feature_id[0].value <= threshold=4.0859410762786865
node_76: feature_name=Rps16	feature_id[21].value <= threshold=3.384246587753296
node_77: feature_name=Plin2	feature_id[273].value <= threshold=1.7005987167358398
node_78: feature_name=Ccl8	feature_id[127].value <= threshold=5.141646385192871
node_79: feature_name=S100a11	feature_id[290].value <= threshold=3.4175922870635986
node_80: feature_name=Mx2	feature_id[19].value <= threshold=0.8958797454833984
node_81: feature_name=Serf2	feature_id[789].value <= threshold=2.6735538244247437
node_82: feature_name=Psme1	feature_id[148].value > threshold=1.497866153717041
node_90: feature_name=Gpr65	feature_id[176].value <= threshold=1.2424533367156982
node_91: feature_name=Wdfy3	feature_id[319].value > threshold=0.3465735912322998
Class: Non-vaccinated
Rules_82	passed counts:2
node_0: feature_name=LOC121136222	feature_id[2].value > threshold=2.2499048709869385
node_74: feature_name=Ly6e	feature_id[8].value <= threshold=2.5249279737472534
node_75: feature_name=Rps29	feature_id[0].value <= threshold=4.0859410762786865
node_76: feature_name=Rps16	feature_id[21].value <= threshold=3.384246587753296
node_77: feature_name=Plin2	feature_id[273].value <= threshold=1.7005987167358398
node_78: feature_name=Ccl8	feature_id[127].value <= threshold=5.141646385192871
node_79: feature_name=S100a11	feature_id[290].value <= threshold=3.4175922870635986
node_80: feature_name=Mx2	feature_id[19].value <= threshold=0.8958797454833984
node_81: feature_name=Serf2	feature_id[789].value <= threshold=2.6735538244247437
node_82: feature_name=Psme1	feature_id[148].value <= threshold=1.497866153717041
node_83: feature_name=LOC121138880	feature_id[339].value <= threshold=0.3465735912322998
node_84: feature_name=Gnas	feature_id[596].value <= threshold=1.497866153717041
node_85: feature_name=Edem1	feature_id[534].value <= threshold=0.3465735912322998
Class: mRNA vaccine + Attenuated vaccine
Rules_83	passed counts:2
node_0: feature_name=LOC121136222	feature_id[2].value <= threshold=2.2499048709869385
node_1: feature_name=Rpl38	feature_id[1].value > threshold=2.6735538244247437
node_45: feature_name=LOC101838467	feature_id[49].value > threshold=2.567899227142334
node_53: feature_name=Sag	feature_id[129].value <= threshold=0.3465735912322998
node_54: feature_name=LOC110341366	feature_id[677].value > threshold=2.5249279737472534
node_68: feature_name=Rpl38	feature_id[1].value > threshold=2.8762863874435425
Class: Attenuated vaccine + Attenuated vaccine
Rules_84	passed counts:2
node_0: feature_name=LOC121136222	feature_id[2].value <= threshold=2.2499048709869385
node_1: feature_name=Rpl38	feature_id[1].value > threshold=2.6735538244247437
node_45: feature_name=LOC101838467	feature_id[49].value <= threshold=2.567899227142334
node_46: feature_name=Ctdspl2	feature_id[775].value <= threshold=0.8958797454833984
node_47: feature_name=Atp5me	feature_id[7].value > threshold=2.0126758217811584
node_49: feature_name=Colgalt1	feature_id[705].value <= threshold=0.3465735912322998
Class: Attenuated vaccine + Attenuated vaccine
Rules_85	passed counts:2
node_0: feature_name=LOC121136222	feature_id[2].value <= threshold=2.2499048709869385
node_1: feature_name=Rpl38	feature_id[1].value <= threshold=2.6735538244247437
node_2: feature_name=Irf7	feature_id[456].value > threshold=2.5249279737472534
node_24: feature_name=Sec61g	feature_id[256].value > threshold=2.2499048709869385
node_32: feature_name=LOC106021986	feature_id[77].value > threshold=0.3465735912322998
node_40: feature_name=Sod2	feature_id[561].value <= threshold=3.236945390701294
node_41: feature_name=Arpc1b	feature_id[571].value > threshold=2.297559976577759
Class: mRNA vaccine + Attenuated vaccine
Rules_86	passed counts:2
node_0: feature_name=LOC121136222	feature_id[2].value <= threshold=2.2499048709869385
node_1: feature_name=Rpl38	feature_id[1].value <= threshold=2.6735538244247437
node_2: feature_name=Irf7	feature_id[456].value <= threshold=2.5249279737472534
node_3: feature_name=Gnb1	feature_id[739].value > threshold=0.3465735912322998
node_9: feature_name=Kctd17	feature_id[720].value > threshold=0.3465735912322998
node_21: feature_name=Snrnp70	feature_id[356].value > threshold=0.8958797454833984
Class: Adenovirus vaccine + Adenovirus vaccine
Rules_87	passed counts:2
node_0: feature_name=LOC121136222	feature_id[2].value <= threshold=2.2499048709869385
node_1: feature_name=Rpl38	feature_id[1].value <= threshold=2.6735538244247437
node_2: feature_name=Irf7	feature_id[456].value <= threshold=2.5249279737472534
node_3: feature_name=Gnb1	feature_id[739].value > threshold=0.3465735912322998
node_9: feature_name=Kctd17	feature_id[720].value <= threshold=0.3465735912322998
node_10: feature_name=Rbm3	feature_id[286].value <= threshold=2.2499048709869385
node_11: feature_name=Lsp1	feature_id[513].value > threshold=2.297559976577759
Class: Non-vaccinated
Rules_88	passed counts:2
node_0: feature_name=LOC121136222	feature_id[2].value <= threshold=2.2499048709869385
node_1: feature_name=Rpl38	feature_id[1].value <= threshold=2.6735538244247437
node_2: feature_name=Irf7	feature_id[456].value <= threshold=2.5249279737472534
node_3: feature_name=Gnb1	feature_id[739].value > threshold=0.3465735912322998
node_9: feature_name=Kctd17	feature_id[720].value <= threshold=0.3465735912322998
node_10: feature_name=Rbm3	feature_id[286].value <= threshold=2.2499048709869385
node_11: feature_name=Lsp1	feature_id[513].value <= threshold=2.297559976577759
node_12: feature_name=Sun1	feature_id[333].value > threshold=0.3465735912322998
Class: mRNA vaccine + Attenuated vaccine
Rules_89	passed counts:2
node_0: feature_name=LOC121136222	feature_id[2].value <= threshold=2.2499048709869385
node_1: feature_name=Rpl38	feature_id[1].value <= threshold=2.6735538244247437
node_2: feature_name=Irf7	feature_id[456].value <= threshold=2.5249279737472534
node_3: feature_name=Gnb1	feature_id[739].value <= threshold=0.3465735912322998
node_4: feature_name=Tmem30a	feature_id[464].value <= threshold=0.8958797454833984
node_5: feature_name=Chchd2	feature_id[233].value <= threshold=1.497866153717041
Class: mRNA vaccine + mRNA vaccine
Rules_90	passed counts:1
node_0: feature_name=LOC121136222	feature_id[2].value > threshold=2.2499048709869385
node_74: feature_name=Ly6e	feature_id[8].value > threshold=2.5249279737472534
node_246: feature_name=Gmfg	feature_id[497].value > threshold=2.602003335952759
node_278: feature_name=LOC110339970	feature_id[294].value > threshold=1.2424533367156982
node_294: feature_name=LOC121140453	feature_id[698].value > threshold=0.3465735912322998
Class: mRNA vaccine + Attenuated vaccine
Rules_91	passed counts:1
node_0: feature_name=LOC121136222	feature_id[2].value > threshold=2.2499048709869385
node_74: feature_name=Ly6e	feature_id[8].value > threshold=2.5249279737472534
node_246: feature_name=Gmfg	feature_id[497].value > threshold=2.602003335952759
node_278: feature_name=LOC110339970	feature_id[294].value <= threshold=1.2424533367156982
node_279: feature_name=LOC101840656	feature_id[26].value > threshold=1.7005987167358398
node_289: feature_name=Hnrnpm	feature_id[193].value <= threshold=0.8958797454833984
node_290: feature_name=Mnda	feature_id[102].value > threshold=3.5524827241897583
Class: Non-vaccinated
Rules_92	passed counts:1
node_0: feature_name=LOC121136222	feature_id[2].value > threshold=2.2499048709869385
node_74: feature_name=Ly6e	feature_id[8].value > threshold=2.5249279737472534
node_246: feature_name=Gmfg	feature_id[497].value > threshold=2.602003335952759
node_278: feature_name=LOC110339970	feature_id[294].value <= threshold=1.2424533367156982
node_279: feature_name=LOC101840656	feature_id[26].value > threshold=1.7005987167358398
node_289: feature_name=Hnrnpm	feature_id[193].value <= threshold=0.8958797454833984
node_290: feature_name=Mnda	feature_id[102].value <= threshold=3.5524827241897583
Class: mRNA vaccine + mRNA vaccine
Rules_93	passed counts:1
node_0: feature_name=LOC121136222	feature_id[2].value > threshold=2.2499048709869385
node_74: feature_name=Ly6e	feature_id[8].value > threshold=2.5249279737472534
node_246: feature_name=Gmfg	feature_id[497].value > threshold=2.602003335952759
node_278: feature_name=LOC110339970	feature_id[294].value <= threshold=1.2424533367156982
node_279: feature_name=LOC101840656	feature_id[26].value <= threshold=1.7005987167358398
node_280: feature_name=Lpar6	feature_id[68].value > threshold=1.2424533367156982
Class: mRNA vaccine + Attenuated vaccine
Rules_94	passed counts:1
node_0: feature_name=LOC121136222	feature_id[2].value > threshold=2.2499048709869385
node_74: feature_name=Ly6e	feature_id[8].value > threshold=2.5249279737472534
node_246: feature_name=Gmfg	feature_id[497].value > threshold=2.602003335952759
node_278: feature_name=LOC110339970	feature_id[294].value <= threshold=1.2424533367156982
node_279: feature_name=LOC101840656	feature_id[26].value <= threshold=1.7005987167358398
node_280: feature_name=Lpar6	feature_id[68].value <= threshold=1.2424533367156982
node_281: feature_name=Rpl27a	feature_id[645].value > threshold=1.497866153717041
node_283: feature_name=Serf2	feature_id[789].value > threshold=2.0715673565864563
node_285: feature_name=Bcl2l14	feature_id[545].value > threshold=0.8958797454833984
Class: mRNA vaccine + mRNA vaccine
Rules_95	passed counts:1
node_0: feature_name=LOC121136222	feature_id[2].value > threshold=2.2499048709869385
node_74: feature_name=Ly6e	feature_id[8].value > threshold=2.5249279737472534
node_246: feature_name=Gmfg	feature_id[497].value > threshold=2.602003335952759
node_278: feature_name=LOC110339970	feature_id[294].value <= threshold=1.2424533367156982
node_279: feature_name=LOC101840656	feature_id[26].value <= threshold=1.7005987167358398
node_280: feature_name=Lpar6	feature_id[68].value <= threshold=1.2424533367156982
node_281: feature_name=Rpl27a	feature_id[645].value > threshold=1.497866153717041
node_283: feature_name=Serf2	feature_id[789].value <= threshold=2.0715673565864563
Class: mRNA vaccine + mRNA vaccine
Rules_96	passed counts:1
node_0: feature_name=LOC121136222	feature_id[2].value > threshold=2.2499048709869385
node_74: feature_name=Ly6e	feature_id[8].value > threshold=2.5249279737472534
node_246: feature_name=Gmfg	feature_id[497].value > threshold=2.602003335952759
node_278: feature_name=LOC110339970	feature_id[294].value <= threshold=1.2424533367156982
node_279: feature_name=LOC101840656	feature_id[26].value <= threshold=1.7005987167358398
node_280: feature_name=Lpar6	feature_id[68].value <= threshold=1.2424533367156982
node_281: feature_name=Rpl27a	feature_id[645].value <= threshold=1.497866153717041
Class: mRNA vaccine + mRNA vaccine
Rules_97	passed counts:1
node_0: feature_name=LOC121136222	feature_id[2].value > threshold=2.2499048709869385
node_74: feature_name=Ly6e	feature_id[8].value > threshold=2.5249279737472534
node_246: feature_name=Gmfg	feature_id[497].value <= threshold=2.602003335952759
node_247: feature_name=Rps28	feature_id[3].value <= threshold=3.481121778488159
node_248: feature_name=Cd74	feature_id[36].value > threshold=4.412779808044434
node_272: feature_name=Glrx5	feature_id[732].value <= threshold=0.8958797454833984
node_273: feature_name=Psmb8	feature_id[247].value <= threshold=1.35402512550354
Class: mRNA vaccine + mRNA vaccine
Rules_98	passed counts:1
node_0: feature_name=LOC121136222	feature_id[2].value > threshold=2.2499048709869385
node_74: feature_name=Ly6e	feature_id[8].value > threshold=2.5249279737472534
node_246: feature_name=Gmfg	feature_id[497].value <= threshold=2.602003335952759
node_247: feature_name=Rps28	feature_id[3].value <= threshold=3.481121778488159
node_248: feature_name=Cd74	feature_id[36].value <= threshold=4.412779808044434
node_249: feature_name=Sod2	feature_id[561].value > threshold=0.3465735912322998
node_251: feature_name=Rps24	feature_id[390].value > threshold=3.5114340782165527
node_263: feature_name=LOC101838467	feature_id[49].value <= threshold=6.438732385635376
node_264: feature_name=Ist1	feature_id[321].value > threshold=1.2424533367156982
node_266: feature_name=Pfn1	feature_id[313].value > threshold=2.4414010047912598
node_268: feature_name=LOC101831114	feature_id[544].value > threshold=1.3862943649291992
Class: mRNA vaccine + Attenuated vaccine
Rules_99	passed counts:1
node_0: feature_name=LOC121136222	feature_id[2].value > threshold=2.2499048709869385
node_74: feature_name=Ly6e	feature_id[8].value > threshold=2.5249279737472534
node_246: feature_name=Gmfg	feature_id[497].value <= threshold=2.602003335952759
node_247: feature_name=Rps28	feature_id[3].value <= threshold=3.481121778488159
node_248: feature_name=Cd74	feature_id[36].value <= threshold=4.412779808044434
node_249: feature_name=Sod2	feature_id[561].value > threshold=0.3465735912322998
node_251: feature_name=Rps24	feature_id[390].value > threshold=3.5114340782165527
node_263: feature_name=LOC101838467	feature_id[49].value <= threshold=6.438732385635376
node_264: feature_name=Ist1	feature_id[321].value > threshold=1.2424533367156982
node_266: feature_name=Pfn1	feature_id[313].value > threshold=2.4414010047912598
node_268: feature_name=LOC101831114	feature_id[544].value <= threshold=1.3862943649291992
Class: mRNA vaccine + mRNA vaccine
Rules_100	passed counts:1
node_0: feature_name=LOC121136222	feature_id[2].value > threshold=2.2499048709869385
node_74: feature_name=Ly6e	feature_id[8].value > threshold=2.5249279737472534
node_246: feature_name=Gmfg	feature_id[497].value <= threshold=2.602003335952759
node_247: feature_name=Rps28	feature_id[3].value <= threshold=3.481121778488159
node_248: feature_name=Cd74	feature_id[36].value <= threshold=4.412779808044434
node_249: feature_name=Sod2	feature_id[561].value > threshold=0.3465735912322998
node_251: feature_name=Rps24	feature_id[390].value > threshold=3.5114340782165527
node_263: feature_name=LOC101838467	feature_id[49].value <= threshold=6.438732385635376
node_264: feature_name=Ist1	feature_id[321].value > threshold=1.2424533367156982
node_266: feature_name=Pfn1	feature_id[313].value <= threshold=2.4414010047912598
Class: Adenovirus vaccine + Adenovirus vaccine
Rules_101	passed counts:1
node_0: feature_name=LOC121136222	feature_id[2].value > threshold=2.2499048709869385
node_74: feature_name=Ly6e	feature_id[8].value > threshold=2.5249279737472534
node_246: feature_name=Gmfg	feature_id[497].value <= threshold=2.602003335952759
node_247: feature_name=Rps28	feature_id[3].value <= threshold=3.481121778488159
node_248: feature_name=Cd74	feature_id[36].value <= threshold=4.412779808044434
node_249: feature_name=Sod2	feature_id[561].value > threshold=0.3465735912322998
node_251: feature_name=Rps24	feature_id[390].value <= threshold=3.5114340782165527
node_252: feature_name=Itm2b	feature_id[751].value > threshold=1.8688347935676575
node_254: feature_name=LOC121143020	feature_id[62].value > threshold=0.8958797454833984
node_260: feature_name=LOC101828737	feature_id[646].value > threshold=0.3465735912322998
Class: Non-vaccinated
Rules_102	passed counts:1
node_0: feature_name=LOC121136222	feature_id[2].value > threshold=2.2499048709869385
node_74: feature_name=Ly6e	feature_id[8].value > threshold=2.5249279737472534
node_246: feature_name=Gmfg	feature_id[497].value <= threshold=2.602003335952759
node_247: feature_name=Rps28	feature_id[3].value <= threshold=3.481121778488159
node_248: feature_name=Cd74	feature_id[36].value <= threshold=4.412779808044434
node_249: feature_name=Sod2	feature_id[561].value > threshold=0.3465735912322998
node_251: feature_name=Rps24	feature_id[390].value <= threshold=3.5114340782165527
node_252: feature_name=Itm2b	feature_id[751].value > threshold=1.8688347935676575
node_254: feature_name=LOC121143020	feature_id[62].value <= threshold=0.8958797454833984
node_255: feature_name=Rpl10	feature_id[524].value > threshold=2.5529727935791016
node_257: feature_name=LOC101833958	feature_id[600].value > threshold=0.3465735912322998
Class: mRNA vaccine + mRNA vaccine
Rules_103	passed counts:1
node_0: feature_name=LOC121136222	feature_id[2].value > threshold=2.2499048709869385
node_74: feature_name=Ly6e	feature_id[8].value <= threshold=2.5249279737472534
node_75: feature_name=Rps29	feature_id[0].value > threshold=4.0859410762786865
node_235: feature_name=Plac8	feature_id[272].value > threshold=2.917405366897583
node_243: feature_name=LOC101840310	feature_id[298].value > threshold=2.297559976577759
Class: Attenuated vaccine + Attenuated vaccine
Rules_104	passed counts:1
node_0: feature_name=LOC121136222	feature_id[2].value > threshold=2.2499048709869385
node_74: feature_name=Ly6e	feature_id[8].value <= threshold=2.5249279737472534
node_75: feature_name=Rps29	feature_id[0].value > threshold=4.0859410762786865
node_235: feature_name=Plac8	feature_id[272].value <= threshold=2.917405366897583
node_236: feature_name=Sec62	feature_id[469].value <= threshold=1.2424533367156982
node_237: feature_name=Plin2	feature_id[273].value > threshold=0.8958797454833984
Class: Adenovirus vaccine + Adenovirus vaccine
Rules_105	passed counts:1
node_0: feature_name=LOC121136222	feature_id[2].value > threshold=2.2499048709869385
node_74: feature_name=Ly6e	feature_id[8].value <= threshold=2.5249279737472534
node_75: feature_name=Rps29	feature_id[0].value <= threshold=4.0859410762786865
node_76: feature_name=Rps16	feature_id[21].value > threshold=3.384246587753296
node_204: feature_name=Hp	feature_id[638].value > threshold=2.1383330821990967
node_232: feature_name=LOC101827403	feature_id[388].value > threshold=1.2424533367156982
Class: mRNA vaccine + Attenuated vaccine
Rules_106	passed counts:1
node_0: feature_name=LOC121136222	feature_id[2].value > threshold=2.2499048709869385
node_74: feature_name=Ly6e	feature_id[8].value <= threshold=2.5249279737472534
node_75: feature_name=Rps29	feature_id[0].value <= threshold=4.0859410762786865
node_76: feature_name=Rps16	feature_id[21].value > threshold=3.384246587753296
node_204: feature_name=Hp	feature_id[638].value <= threshold=2.1383330821990967
node_205: feature_name=Ctsh	feature_id[205].value <= threshold=2.6287477016448975
node_206: feature_name=Rpl4	feature_id[375].value > threshold=2.5249279737472534
node_224: feature_name=Rnaseh2c	feature_id[328].value <= threshold=1.2424533367156982
node_225: feature_name=Rps10	feature_id[94].value <= threshold=3.4175922870635986
node_226: feature_name=Rps15	feature_id[729].value > threshold=3.62496280670166
Class: mRNA vaccine + Attenuated vaccine
Rules_107	passed counts:1
node_0: feature_name=LOC121136222	feature_id[2].value > threshold=2.2499048709869385
node_74: feature_name=Ly6e	feature_id[8].value <= threshold=2.5249279737472534
node_75: feature_name=Rps29	feature_id[0].value <= threshold=4.0859410762786865
node_76: feature_name=Rps16	feature_id[21].value > threshold=3.384246587753296
node_204: feature_name=Hp	feature_id[638].value <= threshold=2.1383330821990967
node_205: feature_name=Ctsh	feature_id[205].value <= threshold=2.6287477016448975
node_206: feature_name=Rpl4	feature_id[375].value <= threshold=2.5249279737472534
node_207: feature_name=Rpl23	feature_id[441].value <= threshold=3.9796379804611206
node_208: feature_name=Tmem72	feature_id[516].value <= threshold=0.3465735912322998
node_209: feature_name=Rps14	feature_id[222].value > threshold=2.8314802646636963
node_215: feature_name=Msi2	feature_id[585].value > threshold=0.8958797454833984
Class: mRNA vaccine + mRNA vaccine
Rules_108	passed counts:1
node_0: feature_name=LOC121136222	feature_id[2].value > threshold=2.2499048709869385
node_74: feature_name=Ly6e	feature_id[8].value <= threshold=2.5249279737472534
node_75: feature_name=Rps29	feature_id[0].value <= threshold=4.0859410762786865
node_76: feature_name=Rps16	feature_id[21].value > threshold=3.384246587753296
node_204: feature_name=Hp	feature_id[638].value <= threshold=2.1383330821990967
node_205: feature_name=Ctsh	feature_id[205].value <= threshold=2.6287477016448975
node_206: feature_name=Rpl4	feature_id[375].value <= threshold=2.5249279737472534
node_207: feature_name=Rpl23	feature_id[441].value <= threshold=3.9796379804611206
node_208: feature_name=Tmem72	feature_id[516].value <= threshold=0.3465735912322998
node_209: feature_name=Rps14	feature_id[222].value > threshold=2.8314802646636963
node_215: feature_name=Msi2	feature_id[585].value <= threshold=0.8958797454833984
node_216: feature_name=Ano10	feature_id[439].value > threshold=0.8958797454833984
Class: Non-vaccinated
Rules_109	passed counts:1
node_0: feature_name=LOC121136222	feature_id[2].value > threshold=2.2499048709869385
node_74: feature_name=Ly6e	feature_id[8].value <= threshold=2.5249279737472534
node_75: feature_name=Rps29	feature_id[0].value <= threshold=4.0859410762786865
node_76: feature_name=Rps16	feature_id[21].value > threshold=3.384246587753296
node_204: feature_name=Hp	feature_id[638].value <= threshold=2.1383330821990967
node_205: feature_name=Ctsh	feature_id[205].value <= threshold=2.6287477016448975
node_206: feature_name=Rpl4	feature_id[375].value <= threshold=2.5249279737472534
node_207: feature_name=Rpl23	feature_id[441].value <= threshold=3.9796379804611206
node_208: feature_name=Tmem72	feature_id[516].value <= threshold=0.3465735912322998
node_209: feature_name=Rps14	feature_id[222].value > threshold=2.8314802646636963
node_215: feature_name=Msi2	feature_id[585].value <= threshold=0.8958797454833984
node_216: feature_name=Ano10	feature_id[439].value <= threshold=0.8958797454833984
node_217: feature_name=Anxa1	feature_id[607].value > threshold=2.962127923965454
Class: Non-vaccinated
Rules_110	passed counts:1
node_0: feature_name=LOC121136222	feature_id[2].value > threshold=2.2499048709869385
node_74: feature_name=Ly6e	feature_id[8].value <= threshold=2.5249279737472534
node_75: feature_name=Rps29	feature_id[0].value <= threshold=4.0859410762786865
node_76: feature_name=Rps16	feature_id[21].value > threshold=3.384246587753296
node_204: feature_name=Hp	feature_id[638].value <= threshold=2.1383330821990967
node_205: feature_name=Ctsh	feature_id[205].value <= threshold=2.6287477016448975
node_206: feature_name=Rpl4	feature_id[375].value <= threshold=2.5249279737472534
node_207: feature_name=Rpl23	feature_id[441].value <= threshold=3.9796379804611206
node_208: feature_name=Tmem72	feature_id[516].value <= threshold=0.3465735912322998
node_209: feature_name=Rps14	feature_id[222].value <= threshold=2.8314802646636963
node_210: feature_name=Psmb10	feature_id[309].value <= threshold=0.8958797454833984
node_211: feature_name=LOC121144049	feature_id[175].value > threshold=1.445185899734497
Class: mRNA vaccine + Attenuated vaccine
Rules_111	passed counts:1
node_0: feature_name=LOC121136222	feature_id[2].value > threshold=2.2499048709869385
node_74: feature_name=Ly6e	feature_id[8].value <= threshold=2.5249279737472534
node_75: feature_name=Rps29	feature_id[0].value <= threshold=4.0859410762786865
node_76: feature_name=Rps16	feature_id[21].value > threshold=3.384246587753296
node_204: feature_name=Hp	feature_id[638].value <= threshold=2.1383330821990967
node_205: feature_name=Ctsh	feature_id[205].value <= threshold=2.6287477016448975
node_206: feature_name=Rpl4	feature_id[375].value <= threshold=2.5249279737472534
node_207: feature_name=Rpl23	feature_id[441].value <= threshold=3.9796379804611206
node_208: feature_name=Tmem72	feature_id[516].value <= threshold=0.3465735912322998
node_209: feature_name=Rps14	feature_id[222].value <= threshold=2.8314802646636963
node_210: feature_name=Psmb10	feature_id[309].value <= threshold=0.8958797454833984
node_211: feature_name=LOC121144049	feature_id[175].value <= threshold=1.445185899734497
Class: mRNA vaccine + mRNA vaccine
Rules_112	passed counts:1
node_0: feature_name=LOC121136222	feature_id[2].value > threshold=2.2499048709869385
node_74: feature_name=Ly6e	feature_id[8].value <= threshold=2.5249279737472534
node_75: feature_name=Rps29	feature_id[0].value <= threshold=4.0859410762786865
node_76: feature_name=Rps16	feature_id[21].value <= threshold=3.384246587753296
node_77: feature_name=Plin2	feature_id[273].value > threshold=1.7005987167358398
node_189: feature_name=Anxa1	feature_id[607].value > threshold=1.497866153717041
node_197: feature_name=Zbtb14	feature_id[639].value <= threshold=0.3465735912322998
node_198: feature_name=Map2k2	feature_id[765].value <= threshold=1.2424533367156982
node_199: feature_name=Tma16	feature_id[728].value > threshold=1.8688347935676575
Class: mRNA vaccine + Attenuated vaccine
Rules_113	passed counts:1
node_0: feature_name=LOC121136222	feature_id[2].value > threshold=2.2499048709869385
node_74: feature_name=Ly6e	feature_id[8].value <= threshold=2.5249279737472534
node_75: feature_name=Rps29	feature_id[0].value <= threshold=4.0859410762786865
node_76: feature_name=Rps16	feature_id[21].value <= threshold=3.384246587753296
node_77: feature_name=Plin2	feature_id[273].value > threshold=1.7005987167358398
node_189: feature_name=Anxa1	feature_id[607].value <= threshold=1.497866153717041
node_190: feature_name=LOC101838199	feature_id[795].value <= threshold=0.3465735912322998
node_191: feature_name=LOC101840310	feature_id[298].value > threshold=2.4337671995162964
Class: Adenovirus vaccine + Adenovirus vaccine
Rules_114	passed counts:1
node_0: feature_name=LOC121136222	feature_id[2].value > threshold=2.2499048709869385
node_74: feature_name=Ly6e	feature_id[8].value <= threshold=2.5249279737472534
node_75: feature_name=Rps29	feature_id[0].value <= threshold=4.0859410762786865
node_76: feature_name=Rps16	feature_id[21].value <= threshold=3.384246587753296
node_77: feature_name=Plin2	feature_id[273].value <= threshold=1.7005987167358398
node_78: feature_name=Ccl8	feature_id[127].value > threshold=5.141646385192871
node_184: feature_name=LOC101822653	feature_id[183].value <= threshold=2.714672803878784
node_185: feature_name=LOC101830654	feature_id[100].value > threshold=2.754694104194641
Class: Non-vaccinated
Rules_115	passed counts:1
node_0: feature_name=LOC121136222	feature_id[2].value > threshold=2.2499048709869385
node_74: feature_name=Ly6e	feature_id[8].value <= threshold=2.5249279737472534
node_75: feature_name=Rps29	feature_id[0].value <= threshold=4.0859410762786865
node_76: feature_name=Rps16	feature_id[21].value <= threshold=3.384246587753296
node_77: feature_name=Plin2	feature_id[273].value <= threshold=1.7005987167358398
node_78: feature_name=Ccl8	feature_id[127].value <= threshold=5.141646385192871
node_79: feature_name=S100a11	feature_id[290].value > threshold=3.4175922870635986
node_163: feature_name=Rps19	feature_id[530].value > threshold=2.7403194904327393
node_175: feature_name=Ccl8	feature_id[127].value > threshold=4.973129987716675
node_181: feature_name=LOC101838467	feature_id[49].value > threshold=5.441827058792114
Class: mRNA vaccine + mRNA vaccine
Rules_116	passed counts:1
node_0: feature_name=LOC121136222	feature_id[2].value > threshold=2.2499048709869385
node_74: feature_name=Ly6e	feature_id[8].value <= threshold=2.5249279737472534
node_75: feature_name=Rps29	feature_id[0].value <= threshold=4.0859410762786865
node_76: feature_name=Rps16	feature_id[21].value <= threshold=3.384246587753296
node_77: feature_name=Plin2	feature_id[273].value <= threshold=1.7005987167358398
node_78: feature_name=Ccl8	feature_id[127].value <= threshold=5.141646385192871
node_79: feature_name=S100a11	feature_id[290].value > threshold=3.4175922870635986
node_163: feature_name=Rps19	feature_id[530].value > threshold=2.7403194904327393
node_175: feature_name=Ccl8	feature_id[127].value <= threshold=4.973129987716675
node_176: feature_name=LOC121141373	feature_id[155].value <= threshold=2.3502402305603027
node_177: feature_name=Cenpe	feature_id[533].value > threshold=1.2424533367156982
Class: mRNA vaccine + Attenuated vaccine
Rules_117	passed counts:1
node_0: feature_name=LOC121136222	feature_id[2].value > threshold=2.2499048709869385
node_74: feature_name=Ly6e	feature_id[8].value <= threshold=2.5249279737472534
node_75: feature_name=Rps29	feature_id[0].value <= threshold=4.0859410762786865
node_76: feature_name=Rps16	feature_id[21].value <= threshold=3.384246587753296
node_77: feature_name=Plin2	feature_id[273].value <= threshold=1.7005987167358398
node_78: feature_name=Ccl8	feature_id[127].value <= threshold=5.141646385192871
node_79: feature_name=S100a11	feature_id[290].value > threshold=3.4175922870635986
node_163: feature_name=Rps19	feature_id[530].value <= threshold=2.7403194904327393
node_164: feature_name=LOC121135971	feature_id[207].value > threshold=0.3465735912322998
node_170: feature_name=Mgst1	feature_id[740].value > threshold=3.0677825212478638
node_172: feature_name=Lpar6	feature_id[68].value > threshold=0.3465735912322998
Class: Non-vaccinated
Rules_118	passed counts:1
node_0: feature_name=LOC121136222	feature_id[2].value > threshold=2.2499048709869385
node_74: feature_name=Ly6e	feature_id[8].value <= threshold=2.5249279737472534
node_75: feature_name=Rps29	feature_id[0].value <= threshold=4.0859410762786865
node_76: feature_name=Rps16	feature_id[21].value <= threshold=3.384246587753296
node_77: feature_name=Plin2	feature_id[273].value <= threshold=1.7005987167358398
node_78: feature_name=Ccl8	feature_id[127].value <= threshold=5.141646385192871
node_79: feature_name=S100a11	feature_id[290].value > threshold=3.4175922870635986
node_163: feature_name=Rps19	feature_id[530].value <= threshold=2.7403194904327393
node_164: feature_name=LOC121135971	feature_id[207].value <= threshold=0.3465735912322998
node_165: feature_name=Apoe	feature_id[96].value <= threshold=0.6931471824645996
node_166: feature_name=Nsd1	feature_id[417].value > threshold=0.5493061542510986
Class: Adenovirus vaccine + Adenovirus vaccine
Rules_119	passed counts:1
node_0: feature_name=LOC121136222	feature_id[2].value > threshold=2.2499048709869385
node_74: feature_name=Ly6e	feature_id[8].value <= threshold=2.5249279737472534
node_75: feature_name=Rps29	feature_id[0].value <= threshold=4.0859410762786865
node_76: feature_name=Rps16	feature_id[21].value <= threshold=3.384246587753296
node_77: feature_name=Plin2	feature_id[273].value <= threshold=1.7005987167358398
[truncated: 392 more rows]

## Sheet: mRMR
Rules_0	passed counts:235
[truncated: 1,967 more rows]

[truncated: 1 more sheets: PFI]
